# Supplementary material for: Base editing enables duplex point mutagenesis in Clostridium autoethanogenum at the price of numerous off-target mutations
Source: Front Bioeng Biotechnol. 2023 Jul 10;11:1211197. doi: 10.3389/fbioe.2023.1211197 (PMC10366002; doi:10.3389/fbioe.2023.1211197)
Supplement: Supplementary file 1 [file DataSheet1.ZIP]

Archive with 31 entries (28 files):
- Supplementary material/Final constructs/
- Supplementary material/Final constructs/vFS103 - NG_AID-UGI_NoL_msgRNA_CLAU532,534,1794_col2.ape
- Supplementary material/Final constructs/vFS36 - pTarget_AID_PfdxRb3_pyrE.ape
- Supplementary material/Final constructs/vFS48 - pTarget_AID_PfdxRb3_Multi_tRNA_CLAU532,534,1794.ape
- Supplementary material/Final constructs/vFS50 - pTarget_AID_PfdxRb3_Multi_sgRNA_CLAU532,534,1794.ape
- Supplementary material/Final constructs/vFS51 - pTarget_AID_PfdxRb3_Multi_Spy_CLAU532,534,1794.ape
- Supplementary material/Final constructs/vFS52 - pTarget_AID_PfdxRb3_CLAU532.ape
- Supplementary material/Final constructs/vFS53 - pTarget_AID_PfdxRb3_CLAU534.ape
- Supplementary material/Final constructs/vFS54 - pTarget_AID_PfdxRb3_CLAU1794.ape
- Supplementary material/Final constructs/vFS56 - pTarget_AID_PfdxRb3_Multi_tRNA_CLAU532,534,1794_bis.ape
- Supplementary material/Final constructs/vFS57 - pTarget_AID_PfdxRb3_Multi_sgRNA_CLAU532,534,1794bis.ape
- Supplementary material/Final constructs/vFS58 - pTarget_AID_CLAU1794bis.ape
- Supplementary material/Final constructs/vFS74 - NG_AID_msgRNA_CLAU1794_35,65,68_col3.ape
- Supplementary material/Final constructs/vFS75 - TA_UGI_msgRNA_CLAU532,534,1794bis.ape
- Supplementary material/Final constructs/vFS94 - TA_msgRNA_CLAU532,534_short,1794bis_short.ape
- Supplementary material/Genomic coverage of different PAMs/
- Supplementary material/Genomic coverage of different PAMs/2020_05 (editing window -16 to -19)/
- Supplementary material/Genomic coverage of different PAMs/2020_05 (editing window -16 to -19)/20200217 C. auto gene sequences.txt
- Supplementary material/Genomic coverage of different PAMs/2020_05 (editing window -16 to -19)/both_min_pooled_table.txt
- Supplementary material/Genomic coverage of different PAMs/2020_05 (editing window -16 to -19)/complementation_nCas9_unified_table.txt
- Supplementary material/Genomic coverage of different PAMs/2020_05 (editing window -16 to -19)/coverages_unified_table.txt
- Supplementary material/Genomic coverage of different PAMs/2020_05 (editing window -16 to -19)/list_PAMS.txt
- Supplementary material/Genomic coverage of different PAMs/2020_05 (editing window -16 to -19)/pooled_results.xlsx
- Supplementary material/Genomic coverage of different PAMs/2020_05 (editing window -16 to -19)/pooled_window_CDS_clean_table.txt
- Supplementary material/Genomic coverage of different PAMs/2020_05 (editing window -16 to -19)/pooled_window_CDS_rev_comp_clean_table.txt
- Supplementary material/Genomic coverage of different PAMs/2020_05 (editing window -16 to -19)/results_May_2020.xlsx
- Supplementary material/Genomic coverage of different PAMs/2020_05 (editing window -16 to -19)/target_aid_2020_05_26.m
- Supplementary material/Genomic coverage of different PAMs/2020_05 (editing window -16 to -19)/unified_targets_codified_unique_table.txt
- Supplementary material/Genomic coverage of different PAMs/Summary.xlsx
- Supplementary material/Key sequences, Table S.1-S.6.docx
- Supplementary material/WGS analysis_Table S.7-9.xlsx
