# Supplementary material for: Base editing enables duplex point mutagenesis in Clostridium autoethanogenum at the price of numerous off-target mutations
Source: Front Bioeng Biotechnol. 2023 Jul 10;11:1211197. doi: 10.3389/fbioe.2023.1211197 (PMC10366002; doi:10.3389/fbioe.2023.1211197)
Supplement: Supplementary file 1 [file DataSheet1.ZIP › Supplementary material/Final constructs/vFS103 - NG_AID-UGI_NoL_msgRNA_CLAU532,534,1794_col2.ape]

LOCUS       vFS72___NG_AID_m       10884 bp ds-DNA     circular     03-DEC-2021
DEFINITION  synthetic circular DNA
ACCESSION   .
VERSION     .
KEYWORDS    Pcas9_8312X_araE_BontA_Daphne.dna
SOURCE      synthetic DNA construct
  ORGANISM  recombinant plasmid
REFERENCE   1  (bases 1 to 10188)
  AUTHORS   Maria Zygouropoulou
  TITLE     Direct Submission
  JOURNAL   Exported Aug 24, 2017 from SnapGene 4.0.2 http://www.snapgene.com
COMMENT     SBRSC pCas9 where Cas9 has beeen replaced with Nishida's et al.
            Target-AID codon (Nishida, K., Arazoe, T., Yachie, N., Banno, S.,
            Kakimoto, M., Tabata, M., ? Kondo, A. (2016). Targeted nucleotide
            editing using hybrid prokaryotic and vertebrate adaptive immune
            systems. Science, 353(6305), aaf8729-aaf8729.
            https://doi.org/10.1126/science.aaf8729)
COMMENT     
COMMENT     optimized using the COOL optimisation software (JX Chin, BK-S Chung
            and D-Y Lee (2014). Codon Optimization On-Line (COOL): a web-based
            multi-objective optimization platform for synthetic gene design.
            Bioinformatics, 30 (15): 2210-2212, doi:
            10.1093/bioinformatics/btu192)
COMMENT     
COMMENT     Complemented with the LacIq-Facoid inducible expression system
            (Willson, B. J., Kov�cs, K., Wilding-Steele, T., Markus, R.,
            Winzer, K., & Minton, N. P. (2016). Production of a functional cell
            wall-anchored minicellulosome by recombinant Clostridium
            acetobutylicum ATCC 824. Biotechnology for Biofuels, 9(1), 109.
            https://doi.org/10.1186/s13068-016-0526-x)
COMMENT     ApEinfo:methylated:1
FEATURES             Location/Qualifiers
     promoter        6069..6304
                     /locus_tag="Pcpth (C. perfringens thl)"
                     /label="Pcpth (C. perfringens thl)"
                     /ApEinfo_label="Pcpth (C. perfringens thl)"
                     /ApEinfo_fwdcolor="#346ee0"
                     /ApEinfo_revcolor="#346ee0"
                     /ApEinfo_graphicformat="arrow_data {{0 1 2 0 0 -1} {} 0}
                     width 5 offset 0"
     misc_recomb     complement(83..5383)
                     /locus_tag="Target-AID"
                     /label="Target-AID"
                     /ApEinfo_label="Target-AID"
                     /ApEinfo_fwdcolor="#8080ff"
                     /ApEinfo_revcolor="#da6a3b"
                     /ApEinfo_graphicformat="arrow_data {{0 1 2 0 0 -1} {} 0}
                     width 5 offset 0"
     misc_recomb     complement(5384..5386)
                     /locus_tag="Target-AID(1)"
                     /label="Target-AID(1)"
                     /ApEinfo_label="Target-AID"
                     /ApEinfo_fwdcolor="#8080ff"
                     /ApEinfo_revcolor="#da6a3b"
                     /ApEinfo_graphicformat="arrow_data {{0 1 2 0 0 -1} {} 0}
                     width 5 offset 0"
     source          1..82
                     /organism="recombinant plasmid"
                     /mol_type="other DNA"
                     /locus_tag="source:recombinant plasmid"
                     /label="source:recombinant plasmid"
                     /ApEinfo_label="source:recombinant plasmid"
                     /ApEinfo_fwdcolor="pink"
                     /ApEinfo_revcolor="pink"
                     /ApEinfo_graphicformat="arrow_data {{0 1 2 0 0 -1} {} 0}
                     width 5 offset 0"
     misc_binding    5918..5937
                     /locus_tag="CLAU_532 Seed gRNA"
                     /label="CLAU_532 Seed gRNA"
                     /ApEinfo_label="CLAU_532 Seed gRNA"
                     /ApEinfo_fwdcolor="#ff8000"
                     /ApEinfo_revcolor="#ff8000"
                     /ApEinfo_graphicformat="arrow_data {{0 1 2 0 0 -1} {} 0}
                     width 5 offset 0"
     source          9231..10878
                     /organism="Shuttle vector pMTL85151"
                     /mol_type="other DNA"
                     /db_xref="taxon:647635"
                     /locus_tag="source:Shuttle vector pMTL85151"
                     /label="source:Shuttle vector pMTL85151"
                     /ApEinfo_label="source:Shuttle vector pMTL85151"
                     /ApEinfo_fwdcolor="pink"
                     /ApEinfo_revcolor="pink"
                     /ApEinfo_graphicformat="arrow_data {{0 1 2 0 0 -1} {} 0}
                     width 5 offset 0"
     misc_feature    complement(5355..5355)
                     /locus_tag="D10A"
                     /label="D10A"
                     /ApEinfo_label="D10A"
                     /ApEinfo_fwdcolor="#b1ff67"
                     /ApEinfo_revcolor="#b1ff67"
                     /ApEinfo_graphicformat="arrow_data {{0 1 2 0 0 -1} {} 0}
                     width 5 offset 0"
     primer_bind     complement(57..74)
                     /note="pMTL80000 Modular primers"
                     /locus_tag="MCS-R1"
                     /label="MCS-R1"
                     /ApEinfo_label="MCS-R1"
                     /ApEinfo_fwdcolor="#14c0bd"
                     /ApEinfo_revcolor="#4ec02b"
                     /ApEinfo_graphicformat="arrow_data {{0 1 2 0 0 -1} {} 0}
                     width 5 offset 0"
     terminator      6414..6493
                     /locus_tag="EcoT1 terminator (rrnB T1)"
                     /label="EcoT1 terminator (rrnB T1)"
                     /ApEinfo_label="EcoT1 terminator (rrnB T1)"
                     /ApEinfo_fwdcolor="#9d1b1c"
                     /ApEinfo_revcolor="#9d1b1c"
                     /ApEinfo_graphicformat="arrow_data {{0 1 2 0 0 -1} {} 0}
                     width 5 offset 0"
     promoter        complement(5384..5636)
                     /note="Pfdx_Rb3"
                     /locus_tag="Pfdx_Rb3"
                     /label="Pfdx_Rb3"
                     /ApEinfo_label="Pfdx_Rb3"
                     /ApEinfo_fwdcolor="#346ee0"
                     /ApEinfo_revcolor="#346ee0"
                     /ApEinfo_graphicformat="arrow_data {{0 1 2 0 0 -1} {} 0}
                     width 5 offset 0"
     CDS             complement(1280..5383)
                     /locus_tag="nCas9 (D10A)"
                     /label="nCas9 (D10A)"
                     /ApEinfo_label="nCas9 (D10A)"
                     /ApEinfo_fwdcolor="#e9d024"
                     /ApEinfo_revcolor="#e9d024"
                     /ApEinfo_graphicformat="arrow_data {{0 1 2 0 0 -1} {} 0}
                     width 5 offset 0"
     primer_bind     57..73
                     /note="Multipurpose primer"
                     /locus_tag="M13R"
                     /label="M13R"
                     /ApEinfo_label="M13R"
                     /ApEinfo_fwdcolor="#14c0bd"
                     /ApEinfo_revcolor="#4ec02b"
                     /ApEinfo_graphicformat="arrow_data {{0 1 2 0 0 -1} {} 0}
                     width 5 offset 0"
     primer_bind     complement(6707..6743)
                     /locus_tag="sgRNA_Rv"
                     /label="sgRNA_Rv"
                     /ApEinfo_label="sgRNA_Rv"
                     /ApEinfo_fwdcolor="#14c0bd"
                     /ApEinfo_revcolor="#4ec02b"
                     /ApEinfo_graphicformat="arrow_data {{0 1 2 0 0 -1} {} 0}
                     width 5 offset 0"
     protein_bind    5938..6020
                     /locus_tag="SIBS gRNA"
                     /label="SIBS gRNA"
                     /ApEinfo_label="SIBS gRNA"
                     /ApEinfo_fwdcolor="cyan"
                     /ApEinfo_revcolor="green"
                     /ApEinfo_graphicformat="arrow_data {{0 1 2 0 0 -1} {} 0}
                     width 5 offset 0"
     protein_bind    6331..6413
                     /locus_tag="SIBS gRNA(1)"
                     /label="SIBS gRNA(1)"
                     /ApEinfo_label="SIBS gRNA"
                     /ApEinfo_fwdcolor="cyan"
                     /ApEinfo_revcolor="green"
                     /ApEinfo_graphicformat="arrow_data {{0 1 2 0 0 -1} {} 0}
                     width 5 offset 0"
     rep_origin      9358..9903
                     /note="ColE1 RNA II"
                     /locus_tag="ColE1 RNA II"
                     /label="ColE1 RNA II"
                     /ApEinfo_label="ColE1 RNA II"
                     /ApEinfo_fwdcolor="#999999"
                     /ApEinfo_revcolor="#999999"
                     /ApEinfo_graphicformat="arrow_data {{0 1 2 0 0 -1} {} 0}
                     width 5 offset 0"
     gene            10304..10744
                     /gene="traJ"
                     /locus_tag="traJ"
                     /label="traJ"
                     /ApEinfo_label="traJ"
                     /ApEinfo_fwdcolor="#ff797d"
                     /ApEinfo_revcolor="#ff102f"
                     /ApEinfo_graphicformat="arrow_data {{0 1 2 0 0 -1} {} 0}
                     width 5 offset 0"
     CDS             10304..10744
                     /gene="traJ"
                     /codon_start=1
                     /transl_table=11
                     /product="plasmid conjugative transfer protein"
                     /protein_id="ACR43918.1"
                     /translation="MLNGNPALRGWPATAGVTDEGKRMADETKPTRKGSPPIKVYCLP
                     DERRAIEEKAAAAGMSLSAYLLAVGQGYKITGVVDYEHVRELARINGDLGRLGGLLKL
                     WLTDDPRTARFGDATILALLAKIEEKQDELGKVMMGVVRPRAEP"
                     /locus_tag="plasmid conjugative transfer protein"
                     /label="plasmid conjugative transfer protein"
                     /ApEinfo_label="plasmid conjugative transfer protein"
                     /ApEinfo_fwdcolor="#e9d024"
                     /ApEinfo_revcolor="#e9d024"
                     /ApEinfo_graphicformat="arrow_data {{0 1 2 0 0 -1} {} 0}
                     width 5 offset 0"
     primer_bind     complement(6866..6886)
                     /note="pMTL80000 Modular primers"
                     /locus_tag="pCB102-R1"
                     /label="pCB102-R1"
                     /ApEinfo_label="pCB102-R1"
                     /ApEinfo_fwdcolor="#14c0bd"
                     /ApEinfo_revcolor="#4ec02b"
                     /ApEinfo_graphicformat="arrow_data {{0 1 2 0 0 -1} {} 0}
                     width 5 offset 0"
     primer_bind     7600..7619
                     /note="pMTL80000 Modular primers"
                     /locus_tag="pCB102-F1"
                     /label="pCB102-F1"
                     /ApEinfo_label="pCB102-F1"
                     /ApEinfo_fwdcolor="#14c0bd"
                     /ApEinfo_revcolor="#4ec02b"
                     /ApEinfo_graphicformat="arrow_data {{0 1 2 0 0 -1} {} 0}
                     width 5 offset 0"
     primer_bind     8263..8287
                     /note="pMTL80000 Modular primers"
                     /locus_tag="pCB102-F2"
                     /label="pCB102-F2"
                     /ApEinfo_label="pCB102-F2"
                     /ApEinfo_fwdcolor="#14c0bd"
                     /ApEinfo_revcolor="#4ec02b"
                     /ApEinfo_graphicformat="arrow_data {{0 1 2 0 0 -1} {} 0}
                     width 5 offset 0"
     primer_bind     complement(8481..8502)
                     /note="pMTL80000 Modular primers"
                     /locus_tag="catP-R1"
                     /label="catP-R1"
                     /ApEinfo_label="catP-R1"
                     /ApEinfo_fwdcolor="#14c0bd"
                     /ApEinfo_revcolor="#4ec02b"
                     /ApEinfo_graphicformat="arrow_data {{0 1 2 0 0 -1} {} 0}
                     width 5 offset 0"
     primer_bind     complement(8493..8514)
                     /locus_tag="CatP_R1_2"
                     /label="CatP_R1_2"
                     /ApEinfo_label="CatP_R1_2"
                     /ApEinfo_fwdcolor="#14c0bd"
                     /ApEinfo_revcolor="#4ec02b"
                     /ApEinfo_graphicformat="arrow_data {{0 1 2 0 0 -1} {} 0}
                     width 5 offset 0"
     primer_bind     8879..8900
                     /note="pMTL80000 Modular primers"
                     /locus_tag="catPrep-F1"
                     /label="catPrep-F1"
                     /ApEinfo_label="catPrep-F1"
                     /ApEinfo_fwdcolor="#14c0bd"
                     /ApEinfo_revcolor="#4ec02b"
                     /ApEinfo_graphicformat="arrow_data {{0 1 2 0 0 -1} {} 0}
                     width 5 offset 0"
     primer_bind     9107..9127
                     /note="pMTL80000 Modular primers"
                     /locus_tag="catP-F1(2)"
                     /label="catP-F1(2)"
                     /ApEinfo_label="catP-F1(2)"
                     /ApEinfo_fwdcolor="#14c0bd"
                     /ApEinfo_revcolor="#4ec02b"
                     /ApEinfo_graphicformat="arrow_data {{0 1 2 0 0 -1} {} 0}
                     width 5 offset 0"
     primer_bind     9133..9146
                     /note="pMTL80000 Modular primers"
                     /locus_tag="catP-F1"
                     /label="catP-F1"
                     /ApEinfo_label="catP-F1"
                     /ApEinfo_fwdcolor="#14c0bd"
                     /ApEinfo_revcolor="#4ec02b"
                     /ApEinfo_graphicformat="arrow_data {{0 1 2 0 0 -1} {} 0}
                     width 5 offset 0"
     terminator      3..56
                     /locus_tag="C difficile 630 CP010905 terminator"
                     /label="C difficile 630 CP010905 terminator"
                     /ApEinfo_label="C difficile 630 CP010905 terminator"
                     /ApEinfo_fwdcolor="#9d1b1c"
                     /ApEinfo_revcolor="#9d1b1c"
                     /ApEinfo_graphicformat="arrow_data {{0 1 2 0 0 -1} {} 0}
                     width 5 offset 0"
     promoter        5643..5911
                     /locus_tag="p1339 (Cac araE)"
                     /label="p1339 (Cac araE)"
                     /ApEinfo_label="p1339 (Cac araE)"
                     /ApEinfo_fwdcolor="#346ee0"
                     /ApEinfo_revcolor="#346ee0"
                     /ApEinfo_graphicformat="arrow_data {{0 1 2 0 0 -1} {} 0}
                     width 5 offset 0"
     CDS             7533..7850
                     /gene="repH"
                     /locus_tag="repH"
                     /label="repH"
                     /ApEinfo_label="repH"
                     /ApEinfo_fwdcolor="#e9d024"
                     /ApEinfo_revcolor="#e9d024"
                     /ApEinfo_graphicformat="arrow_data {{0 1 2 0 0 -1} {} 0}
                     width 5 offset 0"
     CDS             8522..9145
                     /gene="catP"
                     /locus_tag="catP"
                     /label="catP"
                     /ApEinfo_label="catP"
                     /ApEinfo_fwdcolor="#e9d024"
                     /ApEinfo_revcolor="#e9d024"
                     /ApEinfo_graphicformat="arrow_data {{0 1 2 0 0 -1} {} 0}
                     width 5 offset 0"
     protein_bind    7180..7185
                     /locus_tag="C auto restriction site(Cau10061II)"
                     /label="C auto restriction site(Cau10061II)"
                     /ApEinfo_label="C auto restriction site(Cau10061II)"
                     /ApEinfo_fwdcolor="#ff0000"
                     /ApEinfo_revcolor="#ff0000"
                     /ApEinfo_graphicformat="arrow_data {{0 1 2 0 0 -1} {} 0}
                     width 5 offset 0"
     conflict        9147..9230
                     /locus_tag="Conflict with sequencing 04/04/2018"
                     /label="Conflict with sequencing 04/04/2018"
                     /ApEinfo_label="Conflict with sequencing 04/04/2018"
                     /ApEinfo_fwdcolor="#0000ff"
                     /ApEinfo_revcolor="#0000ff"
                     /ApEinfo_graphicformat="arrow_data {{0 1 2 0 0 -1} {} 0}
                     width 5 offset 0"
     protein_bind    4778..4783
                     /locus_tag="C auto restriction site"
                     /label="C auto restriction site"
                     /ApEinfo_label="C auto restriction site"
                     /ApEinfo_fwdcolor="#ff0000"
                     /ApEinfo_revcolor="#ff0000"
                     /ApEinfo_graphicformat="arrow_data {{0 1 2 0 0 -1} {} 0}
                     width 5 offset 0"
     protein_bind    6661..6743
                     /locus_tag="SIBS gRNA(2)"
                     /label="SIBS gRNA(2)"
                     /ApEinfo_label="SIBS gRNA"
                     /ApEinfo_fwdcolor="cyan"
                     /ApEinfo_revcolor="green"
                     /ApEinfo_graphicformat="arrow_data {{0 1 2 0 0 -1} {} 0}
                     width 5 offset 0"
     protein_bind    2709..2714
                     /locus_tag="C auto restriction site(1)"
                     /label="C auto restriction site(1)"
                     /ApEinfo_label="C auto restriction site"
                     /ApEinfo_fwdcolor="#ff0000"
                     /ApEinfo_revcolor="#ff0000"
                     /ApEinfo_graphicformat="arrow_data {{0 1 2 0 0 -1} {} 0}
                     width 5 offset 0"
     promoter        6500..6634
                     /locus_tag="Pcpfdx (Pfdx from C. perfringens)"
                     /label="Pcpfdx (Pfdx from C. perfringens)"
                     /ApEinfo_label="Pcpfdx (Pfdx from C. perfringens)"
                     /ApEinfo_fwdcolor="#346ee0"
                     /ApEinfo_revcolor="#346ee0"
                     /ApEinfo_graphicformat="arrow_data {{0 1 2 0 0 -1} {} 0}
                     width 5 offset 0"
     protein_bind    2447..2452
                     /locus_tag="C auto restriction site(2)"
                     /label="C auto restriction site(2)"
                     /ApEinfo_label="C auto restriction site"
                     /ApEinfo_fwdcolor="#ff0000"
                     /ApEinfo_revcolor="#ff0000"
                     /ApEinfo_graphicformat="arrow_data {{0 1 2 0 0 -1} {} 0}
                     width 5 offset 0"
     terminator      6744..6788
                     /locus_tag="tyrS tRNA terminator (B subtilis)"
                     /label="tyrS tRNA terminator (B subtilis)"
                     /ApEinfo_label="tyrS tRNA terminator (B subtilis)"
                     /ApEinfo_fwdcolor="#9d1b1c"
                     /ApEinfo_revcolor="#9d1b1c"
                     /ApEinfo_graphicformat="arrow_data {{0 1 2 0 0 -1} {} 0}
                     width 5 offset 0"
     CDS             complement(344..967)
                     /locus_tag="pmCDA1 (AID)(EF094822.1)"
                     /label="pmCDA1 (AID)(EF094822.1)"
                     /ApEinfo_label="pmCDA1 (AID)(EF094822.1)"
                     /ApEinfo_fwdcolor="#e9d024"
                     /ApEinfo_revcolor="#e9d024"
                     /ApEinfo_graphicformat="arrow_data {{0 1 2 0 0 -1} {} 0}
                     width 5 offset 0"
     -35_signal      5727..5732
                     /locus_tag="-35"
                     /label="-35"
                     /ApEinfo_label="-35"
                     /ApEinfo_fwdcolor="cyan"
                     /ApEinfo_revcolor="green"
                     /ApEinfo_graphicformat="arrow_data {{0 1 2 0 0 -1} {} 0}
                     width 5 offset 0"
     misc_binding    complement(974..1039)
                     /locus_tag="3x FLAG"
                     /label="3x FLAG"
                     /ApEinfo_label="3x FLAG"
                     /ApEinfo_fwdcolor="#ff8000"
                     /ApEinfo_revcolor="#ff8000"
                     /ApEinfo_graphicformat="arrow_data {{0 1 2 0 0 -1} {} 0}
                     width 5 offset 0"
     -10_signal      5747..5755
                     /locus_tag="-10"
                     /label="-10"
                     /ApEinfo_label="-10"
                     /ApEinfo_fwdcolor="cyan"
                     /ApEinfo_revcolor="green"
                     /ApEinfo_graphicformat="arrow_data {{0 1 2 0 0 -1} {} 0}
                     width 5 offset 0"
     protein_bind    complement(1046..1216)
                     /locus_tag="SH3 domain"
                     /label="SH3 domain"
                     /ApEinfo_label="SH3 domain"
                     /ApEinfo_fwdcolor="cyan"
                     /ApEinfo_revcolor="green"
                     /ApEinfo_graphicformat="arrow_data {{0 1 2 0 0 -1} {} 0}
                     width 5 offset 0"
     -10_signal      6596..6604
                     /locus_tag="-10(1)"
                     /label="-10(1)"
                     /ApEinfo_label="-10"
                     /ApEinfo_fwdcolor="cyan"
                     /ApEinfo_revcolor="green"
                     /ApEinfo_graphicformat="arrow_data {{0 1 2 0 0 -1} {} 0}
                     width 5 offset 0"
     repeat_region   complement(1217..1246)
                     /locus_tag="GSG linker"
                     /label="GSG linker"
                     /ApEinfo_label="GSG linker"
                     /ApEinfo_fwdcolor="#0dfff7"
                     /ApEinfo_revcolor="#0dfff7"
                     /ApEinfo_graphicformat="arrow_data {{0 1 2 0 0 -1} {} 0}
                     width 5 offset 0"
     -35_signal      6576..6581
                     /locus_tag="-35(1)"
                     /label="-35(1)"
                     /ApEinfo_label="-35"
                     /ApEinfo_fwdcolor="cyan"
                     /ApEinfo_revcolor="green"
                     /ApEinfo_graphicformat="arrow_data {{0 1 2 0 0 -1} {} 0}
                     width 5 offset 0"
     misc_signal     complement(1247..1267)
                     /locus_tag="SV40 NLS"
                     /label="SV40 NLS"
                     /ApEinfo_label="SV40 NLS"
                     /ApEinfo_fwdcolor="#008040"
                     /ApEinfo_revcolor="#008040"
                     /ApEinfo_graphicformat="arrow_data {{0 1 2 0 0 -1} {} 0}
                     width 5 offset 0"
     -35_signal      6246..6251
                     /locus_tag="-35(2)"
                     /label="-35(2)"
                     /ApEinfo_label="-35"
                     /ApEinfo_fwdcolor="cyan"
                     /ApEinfo_revcolor="green"
                     /ApEinfo_graphicformat="arrow_data {{0 1 2 0 0 -1} {} 0}
                     width 5 offset 0"
     -10_signal      6266..6274
                     /locus_tag="-10(2)"
                     /label="-10(2)"
                     /ApEinfo_label="-10"
                     /ApEinfo_fwdcolor="cyan"
                     /ApEinfo_revcolor="green"
                     /ApEinfo_graphicformat="arrow_data {{0 1 2 0 0 -1} {} 0}
                     width 5 offset 0"
     terminator      6021..6062
                     /locus_tag="fdx terminator"
                     /label="fdx terminator"
                     /ApEinfo_label="fdx terminator"
                     /ApEinfo_fwdcolor="#9d1b1c"
                     /ApEinfo_revcolor="#9d1b1c"
                     /ApEinfo_graphicformat="arrow_data {{0 1 2 0 0 -1} {} 0}
                     width 5 offset 0"
     misc_binding    6641..6660
                     /locus_tag="CLAU_1794 seed gRNA NG"
                     /label="CLAU_1794 seed gRNA NG"
                     /ApEinfo_label="CLAU_1794 seed gRNA NG"
                     /ApEinfo_fwdcolor="#ff4809"
                     /ApEinfo_revcolor="#ff4809"
                     /ApEinfo_graphicformat="arrow_data {{0 1 2 0 0 -1} {} 0}
                     width 5 offset 0"
     misc_binding    6311..6330
                     /locus_tag="CLAU534 NG-seed (TGC PAM)"
                     /label="CLAU534 NG-seed (TGC PAM)"
                     /ApEinfo_label="CLAU534 NG-seed (TGC PAM)"
                     /ApEinfo_fwdcolor="#ff4809"
                     /ApEinfo_revcolor="#ff4809"
                     /ApEinfo_graphicformat="arrow_data {{0 1 2 0 0 -1} {} 0}
                     width 5 offset 0"
     protein_bind    4901..4906
                     /locus_tag="Ndel"
                     /label="Ndel"
                     /ApEinfo_label="Ndel"
                     /ApEinfo_fwdcolor="#ff0000"
                     /ApEinfo_revcolor="#ff0000"
                     /ApEinfo_graphicformat="arrow_data {{0 1 2 0 0 -1} {} 0}
                     width 5 offset 0"
     protein_bind    3466..3471
                     /locus_tag="Ndel(1)"
                     /label="Ndel(1)"
                     /ApEinfo_label="Ndel"
                     /ApEinfo_fwdcolor="#ff0000"
                     /ApEinfo_revcolor="#ff0000"
                     /ApEinfo_graphicformat="arrow_data {{0 1 2 0 0 -1} {} 0}
                     width 5 offset 0"
     misc_feature    complement(338..343)
                     /locus_tag="GSG linker(1)"
                     /label="GSG linker(1)"
                     /ApEinfo_label="GSG linker"
                     /ApEinfo_fwdcolor="cyan"
                     /ApEinfo_revcolor="green"
                     /ApEinfo_graphicformat="arrow_data {{0 1 2 0 0 -1} {} 0}
                     width 5 offset 0"
     CDS             complement(83..337)
                     /locus_tag="UGI (uracil DNA glycosylase)"
                     /label="UGI (uracil DNA glycosylase)"
                     /ApEinfo_label="UGI (uracil DNA glycosylase)"
                     /ApEinfo_fwdcolor="#e9d024"
                     /ApEinfo_revcolor="#e9d024"
                     /ApEinfo_graphicformat="arrow_data {{0 1 2 0 0 -1} {} 0}
                     width 5 offset 0"
ORIGIN
        1 ggataaaaaa attgtagata aattttataa aatagtttta tctacaattt ttttatcagg
       61 aaacagctat gaccgcggcc gcTTATAACA TTTTTATTTT ATTTTCTCCA TTACTATCCT
      121 GTATTACTAA AGCCCAAGGT TTATATTCAG GTGCATCAGA AGTAAGTAAC ATTACATTTT
      181 CATCTGTACT TTCATCATAA GCAGTATGTA CTAATATATC ACTTTCAGGT TTATTTCCTA
      241 TTACTTCTTC AACTTCTTCT GGTAACATAA GTATTGATTC TTGTATAACT AACTGTTTTC
      301 CTGTTTCTTT TTCTATAATA TCTGATAAAT TTGTCATTCT TGAAACTGCT GGTGATTTTG
      361 TTGTATGAAG TATTTTTACC TGAATCATTA TAGATAATTC ACTTCTTCTC TTTTCAGCTC
      421 TTTTAAGTGT TTTTTCAAGC CATCTATTTT CATTTAATTG ATTATGACTT GATTGTATAA
      481 ATATTTTTCT ACAACATTGA TAATGTTCAG ATACCATTAC ATTTAATCCT ACTCCATTAT
      541 CTCTTAAATT CCATAATCCT ATTTGATTTC TAGCATTCTT TTCATAATAA AGTTTACATG
      601 CCCATATTTT AAGAGTATGT CCATTTCCTC TAAGTTCTTG ATTATACCAT TCTAATATTT
      661 TTTCAGCACA ATCTGCACAT GGACTCCAAG AACTATACCA GTTTATTGTA AATTGTCCAG
      721 GATTATCTCT TAAATATTCT TCTACTTTTC TTATACTAAA TATTTCTGCA TGTATTCCTC
      781 TTTCAGTTCC TGATTGAGGT TTATTTACAG CATATCCCCA AAAACATGCT CTTCTTTCTC
      841 CTCTTCTTTT TAATTCAAAT AATACATAAC ATCTATGTGA TACAGATTTT TTATTATTGA
      901 AAAATTGTTT TTTAAATGTA TATATATCTA ATTTTTCATG TATTCTAACA TATTCAGCAT
      961 CAGTCATTCT ACTTTTATCA TCATCATCTT TATAATCTAT ATCATGATCT TTGTAGTCAC
     1021 CATCATGATC TTTATAATCT CCTGAATATT TTTCTACATA AGGTACAGGT ATCATTCCTC
     1081 TTTTTCCTTC AGAATCTTCT GCATTCCACC ATTGTTCTTC TGGTTTATCT CTTATTCTAA
     1141 GTATATCTCC TTTCTTAAAA GGTAAATCTT CTTCATCATT TCCATTAAAA TCAAATAATG
     1201 CTCTAACATA TTCTGCACTT CCACCACCAC CACTTCCACC ACCACCAACT TTTCTTTTCT
     1261 TCTTAGGATC TGCTCTACTg tcacctccta gctgactcaa atcaatgcgt gtttcataaa
     1321 gaccagtgat ggattgatgg ataagagtgg catctaaaac ttcttttgta gacgtatatc
     1381 gtttacgatc aattgttgta tcaaaatatt taaaagcagc gggagctcca agattcgtca
     1441 acgtaaataa atgaataata ttttctgctt gttcacgtat tggtttgtct ctatgtttgt
     1501 tatatgcact aagaacttta tctaaattgg catctgctaa aataacacgc ttagaaaatt
     1561 cactgatttg ctcaataatc tcatctaaat aatgcttatg ctgctccaca aacaattgtt
     1621 tttgttcgtt atcttctgga ctacccttca acttttcata atgactagct aaatataaaa
     1681 aattcacata tttgcttggc agagccagct catttccttt ttgtaattct ccggcactag
     1741 ccagcatccg tttacgaccg ttttctaact caaaaagact atatttaggt agtttaatga
     1801 ttaagtcttt tttaacttcc ttatatcctt tagcttctaa aaagtcaatc ggattttttt
     1861 caaaggaact tctttccata attgtgatcc ctagtaactc tttaacggat tttaacttct
     1921 tcgatttccc tttttccacc ttagcaacca ctaggactga ataagctacc gttggactat
     1981 caaaaccacc atattttttt ggatcccagt cttttttacg agcaataagc ttgtccgaat
     2041 ttctttttgg taaaattgac tccttggaga atccgcctgt ctgtacttct gttttcttga
     2101 caatattgac ttggggcatg gacaatactt tgcgcactgt ggcaaaatct cgccctttat
     2161 cccagacaat ttctccagtt tccccattag tttcgattag agggcgtttg cgaatctctc
     2221 catttgcaag tgtaatttct gttttgaaga agttcatgat attagagtaa aagaaatatt
     2281 ttgcggttgc tttgcctatt tcttgctcag acttagcaat cattttacga acatcataaa
     2341 ctttataatc accatagaca aactccgatt caagttttgg atatttctta atcaaagcag
     2401 ttccaacgac ggcatttaga tacgcatcat gggcatgatg gtaattgttt atctcacgta
     2461 ctttatagaa ttggaaatct tttcggaagt cagaaactaa tttagatttt aaggtaatca
     2521 ctttaacctc tcgaataagt ttatcatttt catcgtattt agtattcatg cgactatcca
     2581 aaatttgtgc cacatgctta gtgatttggc gagtttcaac caattggcgt ttgataaaac
     2641 cagctttatc aagttcactc aaacctccac gttcagcttt cgttaaatta tcaaacttac
     2701 gttgagtgat taatttggcg tttagaagtt gtctccaata gtttttcatc tttttgacta
     2761 cttcttcact tggaacgtta tccgatttac cacgattttt atcagaacgc gttaagacct
     2821 tattgtctat tgaatcgtct ttaaggaaac tttgtggaac aatgtgatcg acatcataat
     2881 cacttaaacg attaatatct aattcttggt ccacatacat gtctcttcca ttttggagat
     2941 aatagagata gagcttttca ttttgcaatt gagtattttc aacaggatgc tctttaagaa
     3001 tctgacttcc taattctttg ataccttctt cgattcgttt catacgctct cgcgaatttt
     3061 tctggccctt ttgagttgtc tgattttcac gtgccatttc aataacgata ttttctggct
     3121 tatgccgccc cattactttg accaattcat caacaacttt tacagtctgt aaaatacctt
     3181 ttttaatagc agggctacca gctaaatttg caatatgttc atgtaaacta tcgccttgtc
     3241 cagacacttg tgctttttga atgtcttctt taaatgtcaa actatcatca tggatcagct
     3301 gcataaaatt gcgattggca aaaccatctg atttcaaaaa atctaatatt gttttgccag
     3361 attgcttatc cctaatacca ttaatcaatt ttcgagacaa acgtccccaa ccagtataac
     3421 ggcgacgttt aagctgtttc atcaccttat catcaaagag gtgagcataa gttttaagtc
     3481 tttcctcaat catctcccta tcttcaaata aggtcaatgt taaaacaata tcctctaaga
     3541 tatcttcatt ttcttcatta tccaaaaaat ctttatcttt aataattttt agcaaatcat
     3601 ggtaggtacc taatgaagca ttaaatctat cttcaactcc tgaaatttca acactatcaa
     3661 aacattctat ttttttgaaa taatcttctt ttaattgctt aacggttact tttcgatttg
     3721 ttttgaagag taaatcaaca atggctttct tctgttcacc tgaaagaaat gctggttttc
     3781 gcattccttc agtaacatat ttgacctttg tcaattcgtt ataaaccgta aaatactcat
     3841 aaagcaaact atgttttggt agtacttttt catttggaag atttttatca aagtttgtca
     3901 tgcgttcaat aaatgattga gctgaagcac ctttatcgac aacttcttca aaattccatg
     3961 gggtaattgt ttcttcagac ttccgagtca tccatgcaaa acgactattg ccacgcgcca
     4021 atggaccaac ataataagga attcgaaaag tcaagatttt ttcaatcttc tcacgattgt
     4081 cttttaaaaa tggataaaag tcttcttgtc ttctcaaaat agcatgcagc tcacccaagt
     4141 gaatttgatg gggaatagag ccgttgtcaa aggtccgttg cttgcgcagc aaatcttcac
     4201 gatttagttt caccaataat tcctcagtac catccatttt ttctaaaatt ggtttgataa
     4261 atttataaaa ttcttcttgg ctagctcccc catcaatata acctgcatat ccgttttttg
     4321 attgatcaaa aaagatttct ttatactttt ctggaagttg ttgtcgaact aaagctttta
     4381 aaagagtcaa gtcttgatga tgttcatcgt agcgtttaat cattgaagct gataggggag
     4441 ccttagttat ttcagtattt actcttagga tatctgaaag taaaatagca tctgataaat
     4501 tcttagctgc caaaaacaaa tcagcatatt gatctccaat ttgcgccaat aaattatcta
     4561 aatcatcatc gtaagtatct tttgaaagct gtaatttagc atcttctgcc aaatcaaaat
     4621 ttgatttaaa attaggggtc aaacccaatg acaaagcaat gagattccca aataagccat
     4681 ttttcttctc accggggagc tgagcaatga gattttctaa tcgtcttgat ttactcaatc
     4741 gtgcagaaag aatcgcttta gcatctactc cacttgcgtt tatagggttt tcttcaaata
     4801 attgattgta ggtttgtacc aactggataa atagtttgtc cacatcacta ttatcaggat
     4861 ttaaatctcc ctcaatcaaa aaatgaccac gaaacttaat catgtgcgct aaggccaaat
     4921 agattaagcg caaatccgct ttatcagtag aatctaccaa tttttttcgc agatgataga
     4981 tagttggata tttctcatga taagcaactt catctactat atttccaaaa ataggatgac
     5041 gttcatgctt cttgtcttct tccaccaaaa aagactcttc aagtcgatga aagaaactat
     5101 catctacttt cgccatctca tttgaaaaaa tctcctgtag ataacaaata cgattcttcc
     5161 gacgtgtata ccttctacga gctgtccgtt tgagacgagt cgcttccgct gtctctccac
     5221 tgtcaaataa aagagcccct ataagatttt ttttgatact gtggcggtct gtatttccca
     5281 gaaccttgaa ctttttagac ggaaccttat attcatcagt gatcaccgcc catccgacgc
     5341 tatttgtgcc gataGctaag cctattgagt atttcttatc catcttgttg ttacctcctt
     5401 agcagggtgc tgccaagggc atcaagacga tgctggtatc accggaacct atagtgagtc
     5461 gtattggtac cgatttatat tttaccatgt ttttattaat ttttaaagta atttttatat
     5521 aactgtataa cctatatttt ctatggattc tattatccta tctacatcta caaaataatc
     5581 atcatatata acacttactt cttttttttc cttacttatt tcacaggcta ctacactcta
     5641 gatttatatt tagtcccttg ccttgcctac aagggatttc ctattccttt catttacaat
     5701 tcatacgtat aaaatccaaa tttttcttga catttataca cataaatatt atgatttata
     5761 taggtaatcg ctttcataaa atatattacc cttaggaaat caaatgatta taagtcatat
     5821 atgaaaacgt tatatataat tgatatgttt acatttgtaa cttagatttc tctttgattt
     5881 ccacatatat aaatcttaag gaggagtttt cgtcgacctc cagtcaggtg ttgtgcagtt
     5941 ttagagctag aaatagcaag ttaaaataag gctagtccgt tatcaacttg aaaaagtggc
     6001 accgagtcgg tgcttttttt ataaaaataa gaagcctgca tttgcaggct tcttattttt
     6061 atACTAGTGA CTTTGTTAAA AAAGTTTAAT AAATATAATT TGAATAAATG GTATAAATAG
     6121 ACAGATATTT AGAATATTAT AGAAATTTTA ATAAAAGACT TCTATAATAA AGCTAAATTA
     6181 TCTGTCTTTT TTTTCGAAAA GAGAAAAAAT AATAAAAAAG ATTGTTTAAA ATTTAACAAA
     6241 AAATATTGAA AGCTAGTAAA TTTATGGTTA TAATTAAATC AGTTAGAAAA AATATAGATT
     6301 TTTGGACGTC AGGCAGAAGG CACAATTTGT gttttagagc tagaaatagc aagttaaaat
     6361 aaggctagtc cgttatcaac ttgaaaaagt ggcaccgagt cggtgctttt tttCCAGGCA
     6421 TCAAATAAAA CGAAAGGCTC AGTCGAAAGA CTGGGCCTTT CGTTTTATCT GTTGTTTGTC
     6481 GGTGAACGCT CTCAGATCTa attaaatttt taatacggta taggggtatt ctttagcatg
     6541 ttaattctaa ttttactaga ataggctaaa tatgcttaaa agagatatta aatactttaa
     6601 aaattagcaa aaatatgata atataaatat ggtaCTCGAG ATCCAATCTG GCCCAAATTC
     6661 gttttagagc tagaaatagc aagttaaaat aaggctagtc cgttatcaac ttgaaaaagt
     6721 ggcaccgagt cggtgctttt tttATAATCA ATCGTCCCTT CGTGTAAACG AAGGGGCGTT
     6781 TTTTATTTgc gatcgcttta cttttaggcg cgccgccatt atttttttga acaattgaca
     6841 attcatttct tattttttat taagtgatag tcaaaaggca taacagtgct gaatagaaag
     6901 aaatttacag aaaagaaaat tatagaattt agtatgatta attatactca tttatgaatg
     6961 tttaattgaa tacaaaaaaa aatacttgtt atgtattcaa ttacgggtta aaatatagac
     7021 aagttgaaaa atttaataaa aaaataagtc ctcagctctt atatattaag ctaccaactt
     7081 agtatataag ccaaaactta aatgtgctac caacacatca agccgttaga gaactctatc
     7141 tatagcaata tttcaaatgt accgacatac aagagaaaca gtaactatat atattcaatt
     7201 tatgagatta tcttaacaga tataaatgta aattgcaata agtaagattt agaagtttat
     7261 agcctttgtg tattggaagc agtacgcaaa ggctttttta tttgataaaa attagaagta
     7321 tatttatttt ttcataatta atttatgaaa atgaaagggg gtgagcaaag tgacagagga
     7381 aagcagtatc ttatcaaata acaaggtatt agcaatatca ttattgactt tagcagtaaa
     7441 cattatgact tttatagtgc ttgtagctaa gtagtacgaa agggggagct ttaaaaagct
     7501 ccttggaata catagaattc ataaattaat ttatgaaaag aagggcgtat atgaaaactt
     7561 gtaaaaattg caaagagttt attaaagata ctgaaatatg caaaatacat tcgttgatga
     7621 ttcatgataa aacagtagca acctattgca gtaaatacaa tgagtcaaga tgtttacata
     7681 aagggaaagt ccaatgtatt aattgttcaa agatgaaccg atatggatgg tgtgccataa
     7741 aaatgagatg ttttacagag gaagaacaga aaaaagaacg tacatgcatt aaatattatg
     7801 caaggagctt taaaaaagct catgtaaaga agagtaaaaa gaaaaaataa tttatttatt
     7861 aatttaatat tgagagtgcc gacacagtat gcactaaaaa atatatctgt ggtgtagtga
     7921 gccgatacaa aaggatagtc actcgcattt tcataataca tcttatgtta tgattatgtg
     7981 tcggtgggac ttcacgacga aaacccacaa taaaaaaaga gttcggggta gggttaagca
     8041 tagttgaggc aactaaacaa tcaagctagg atatgcagta gcagaccgta aggtcgttgt
     8101 ttaggtgtgt tgtaatacat acgctattaa gatgtaaaaa tacggatacc aatgaaggga
     8161 aaagtataat ttttggatgt agtttgtttg ttcatctatg ggcaaactac gtccaaagcc
     8221 gtttccaaat ctgctaaaaa gtatatcctt tctaaaatca aagtcaagta tgaaatcata
     8281 aataaagttt aattttgaag ttattatgat attatgtttt tctattaaaa taaattaagt
     8341 atatagaata gtttaataat agtatatact taatgtgata agtgtctgac agtgtcacag
     8401 aaaggatgat tgttatggat tataagcggc cggccagtgg gcaagttgaa aaattcacaa
     8461 aaatgtggta taatatcttt gttcattaga gcgataaact tgaatttgag agggaactta
     8521 gatggtattt gaaaaaattg ataaaaatag ttggaacaga aaagagtatt ttgaccacta
     8581 ctttgcaagt gtaccttgta cctacagcat gaccgttaaa gtggatatca cacaaataaa
     8641 ggaaaaggga atgaaactat atcctgcaat gctttattat attgcaatga ttgtaaaccg
     8701 ccattcagag tttaggacgg caatcaatca agatggtgaa ttggggatat atgatgagat
     8761 gataccaagc tatacaatat ttcacaatga tactgaaaca ttttccagcc tttggactga
     8821 gtgtaagtct gactttaaat catttttagc agattatgaa agtgatacgc aacggtatgg
     8881 aaacaatcat agaatggaag gaaagccaaa tgctccggaa aacattttta atgtatctat
     8941 gataccgtgg tcaaccttcg atggctttaa tctgaatttg cagaaaggat atgattattt
     9001 gattcctatt tttactatgg ggaaatatta taaagaagat aacaaaatta tacttccttt
     9061 ggcaattcaa gttcatcacg cagtatgtga cggatttcac atttgccgtt ttgtaaacga
     9121 attgcaggaa ttgataaata gttaacTCAG GTTTGTCTGT AACTAAAAAC AAGTATTTAA
     9181 GCAAAAACAT CGTAGAAATA CGGTGTTTTT TGTTACCCTA AGTTTAAACT tcctttttga
     9241 taatctcatg accaaaatcc cttaacgtga gttttcgttc cactgagcgt cagaccccgt
     9301 agaaaagatc aaaggatctt cttgagatcc tttttttctg cgcgtaatct gctgcttgca
     9361 aacaaaaaaa ccaccgctac cagcggtggt ttgtttgccg gatcaagagc taccaactct
     9421 ttttccgaag gtaactggct tcagcagagc gcagatacca aatactgttc ttctagtgta
     9481 gccgtagtta ggccaccact tcaagaactc tgtagcaccg cctacatacc tcgctctgct
     9541 aatcctgtta ccagtggctg ctgccagtgg cgataagtcg tgtcttaccg ggttggactc
     9601 aagacgatag ttaccggata aggcgcagcg gtcgggctga acggggggtt cgtgcacaca
     9661 gcccagcttg gagcgaacga cctacaccga actgagatac ctacagcgtg agctatgaga
     9721 aagcgccacg cttcccgaag ggagaaaggc ggacaggtat ccggtaagcg gcagggtcgg
     9781 aacaggagag cgcacgaggg agcttccagg gggaaacgcc tggtatcttt atagtcctgt
     9841 cgggtttcgc cacctctgac ttgagcgtcg atttttgtga tgctcgtcag gggggcggag
     9901 cctatggaaa aacgccagca acgcggcctt tttacggttc ctggcctttt gctggccttt
     9961 tgctcacatg ttctttcctg cgttatcccc tgattctgtg gataaccgta ttaccgcctt
    10021 tgagtgagct gataccgctc gccgcagccg aacgaccgag cgcagcgagt cagtgagcga
    10081 ggaagcggaa gagcgcccaa tacgcagggc cccctgcttc ggggtcatta tagcgatttt
    10141 ttcggtatat ccatcctttt tcgcacgata tacaggattt tgccaaaggg ttcgtgtaga
    10201 ctttccttgg tgtatccaac ggcgtcagcc gggcaggata ggtgaagtag gcccacccgc
    10261 gagcgggtgt tccttcttca ctgtccctta ttcgcacctg gcggtgctca acgggaatcc
    10321 tgctctgcga ggctggccgg ctaccgccgg cgtaacagat gagggcaagc ggatggctga
    10381 tgaaaccaag ccaaccagga agggcagccc acctatcaag gtgtactgcc ttccagacga
    10441 acgaagagcg attgaggaaa aggcggcggc ggccggcatg agcctgtcgg cctacctgct
    10501 ggccgtcggc cagggctaca aaatcacggg cgtcgtggac tatgagcacg tccgcgagct
    10561 ggcccgcatc aatggcgacc tgggccgcct gggcggcctg ctgaaactct ggctcaccga
    10621 cgacccgcgc acggcgcggt tcggtgatgc cacgatcctc gccctgctgg cgaagatcga
    10681 agagaagcag gacgagcttg gcaaggtcat gatgggcgtg gtccgcccga gggcagagcc
    10741 atgacttttt tagccgctaa aacggccggg gggtgcgcgt gattgccaag cacgtcccca
    10801 tgcgctccat caagaagagc gacttcgcgg agctggtgaa gtacatcacc gacgagcaag
    10861 gcaagaccga tcgggccccc tgca   
//
