# Supplementary material for: Base editing enables duplex point mutagenesis in Clostridium autoethanogenum at the price of numerous off-target mutations
Source: Front Bioeng Biotechnol. 2023 Jul 10;11:1211197. doi: 10.3389/fbioe.2023.1211197 (PMC10366002; doi:10.3389/fbioe.2023.1211197)
Supplement: Supplementary file 1 [file DataSheet1.ZIP › Supplementary material/Final constructs/vFS54 - pTarget_AID_PfdxRb3_CLAU1794.ape]

LOCUS       vFS54___pTarget_        9915 bp ds-DNA     circular     16-MAY-2019
DEFINITION  synthetic circular DNA
ACCESSION   .
VERSION     .
KEYWORDS    Pcas9_8312X_araE_BontA_Daphne.dna
SOURCE      synthetic DNA construct
  ORGANISM  recombinant plasmid
REFERENCE   1  (bases 1 to 10188)
  AUTHORS   Maria Zygouropoulou
  TITLE     Direct Submission
  JOURNAL   Exported Aug 24, 2017 from SnapGene 4.0.2 http://www.snapgene.com
COMMENT     SBRSC pCas9 where Cas9 has beeen replaced with Nishida's et al.
            Target-AID codon (Nishida, K., Arazoe, T., Yachie, N., Banno, S.,
            Kakimoto, M., Tabata, M., ? Kondo, A. (2016). Targeted nucleotide
            editing using hybrid prokaryotic and vertebrate adaptive immune
            systems. Science, 353(6305), aaf8729-aaf8729.
            https://doi.org/10.1126/science.aaf8729)
COMMENT     
COMMENT     optimized using the COOL optimisation software (JX Chin, BK-S Chung
            and D-Y Lee (2014). Codon Optimization On-Line (COOL): a web-based
            multi-objective optimization platform for synthetic gene design.
            Bioinformatics, 30 (15): 2210-2212, doi:
            10.1093/bioinformatics/btu192)
COMMENT     
COMMENT     Complemented with the LacIq-Facoid inducible expression system
            (Willson, B. J., Kov�cs, K., Wilding-Steele, T., Markus, R.,
            Winzer, K., & Minton, N. P. (2016). Production of a functional cell
            wall-anchored minicellulosome by recombinant Clostridium
            acetobutylicum ATCC 824. Biotechnology for Biofuels, 9(1), 109.
            https://doi.org/10.1186/s13068-016-0526-x)
COMMENT     
COMMENT     ApEinfo:methylated:1
FEATURES             Location/Qualifiers
     misc_recomb     complement(83..5140)
                     /locus_tag="Target-AID"
                     /label="Target-AID"
                     /ApEinfo_label="Target-AID"
                     /ApEinfo_fwdcolor="#8080ff"
                     /ApEinfo_revcolor="#da6a3b"
                     /ApEinfo_graphicformat="arrow_data {{0 1 2 0 0 -1} {} 0}
                     width 5 offset 0"
     source          1..82
                     /organism="recombinant plasmid"
                     /mol_type="other DNA"
                     /locus_tag="source:recombinant plasmid"
                     /label="source:recombinant plasmid"
                     /ApEinfo_label="source:recombinant plasmid"
                     /ApEinfo_fwdcolor="pink"
                     /ApEinfo_revcolor="pink"
                     /ApEinfo_graphicformat="arrow_data {{0 1 2 0 0 -1} {} 0}
                     width 5 offset 0"
     source          8262..9909
                     /organism="Shuttle vector pMTL85151"
                     /mol_type="other DNA"
                     /db_xref="taxon:647635"
                     /locus_tag="source:Shuttle vector pMTL85151"
                     /label="source:Shuttle vector pMTL85151"
                     /ApEinfo_label="source:Shuttle vector pMTL85151"
                     /ApEinfo_fwdcolor="pink"
                     /ApEinfo_revcolor="pink"
                     /ApEinfo_graphicformat="arrow_data {{0 1 2 0 0 -1} {} 0}
                     width 5 offset 0"
     misc_binding    5675..5694
                     /locus_tag="CLAU_1794 seed gRNA"
                     /label="CLAU_1794 seed gRNA"
                     /ApEinfo_label="CLAU_1794 seed gRNA"
                     /ApEinfo_fwdcolor="#ff8000"
                     /ApEinfo_revcolor="#ff8000"
                     /ApEinfo_graphicformat="arrow_data {{0 1 2 0 0 -1} {} 0}
                     width 5 offset 0"
     primer_bind     complement(57..74)
                     /note="pMTL80000 Modular primers"
                     /locus_tag="MCS-R1"
                     /label="MCS-R1"
                     /ApEinfo_label="MCS-R1"
                     /ApEinfo_fwdcolor="#14c0bd"
                     /ApEinfo_revcolor="#4ec02b"
                     /ApEinfo_graphicformat="arrow_data {{0 1 2 0 0 -1} {} 0}
                     width 5 offset 0"
     misc_feature    complement(5112..5112)
                     /locus_tag="D10A"
                     /label="D10A"
                     /ApEinfo_label="D10A"
                     /ApEinfo_fwdcolor="#b1ff67"
                     /ApEinfo_revcolor="#b1ff67"
                     /ApEinfo_graphicformat="arrow_data {{0 1 2 0 0 -1} {} 0}
                     width 5 offset 0"
     promoter        complement(5141..5393)
                     /note="Pfdx_Rb3"
                     /locus_tag="Pfdx_E"
                     /label="Pfdx_E"
                     /ApEinfo_label="Pfdx_E"
                     /ApEinfo_fwdcolor="#346ee0"
                     /ApEinfo_revcolor="#346ee0"
                     /ApEinfo_graphicformat="arrow_data {{0 1 2 0 0 -1} {} 0}
                     width 5 offset 0"
     primer_bind     57..73
                     /note="Multipurpose primer"
                     /locus_tag="M13R"
                     /label="M13R"
                     /ApEinfo_label="M13R"
                     /ApEinfo_fwdcolor="#14c0bd"
                     /ApEinfo_revcolor="#4ec02b"
                     /ApEinfo_graphicformat="arrow_data {{0 1 2 0 0 -1} {} 0}
                     width 5 offset 0"
     primer_bind     5695..5793
                     /locus_tag="sgRNA1pd_bo/A_F"
                     /label="sgRNA1pd_bo/A_F"
                     /ApEinfo_label="sgRNA1pd_bo/A_F"
                     /ApEinfo_fwdcolor="#14c0bd"
                     /ApEinfo_revcolor="#4ec02b"
                     /ApEinfo_graphicformat="arrow_data {{0 1 2 0 0 -1} {} 0}
                     width 5 offset 0"
     CDS             complement(1037..5140)
                     /locus_tag="nCas9 (D10A)"
                     /label="nCas9 (D10A)"
                     /ApEinfo_label="nCas9 (D10A)"
                     /ApEinfo_fwdcolor="#e9d024"
                     /ApEinfo_revcolor="#e9d024"
                     /ApEinfo_graphicformat="arrow_data {{0 1 2 0 0 -1} {} 0}
                     width 5 offset 0"
     primer_bind     5695..5719
                     /locus_tag="sgRNA1_bont/A_F"
                     /label="sgRNA1_bont/A_F"
                     /ApEinfo_label="sgRNA1_bont/A_F"
                     /ApEinfo_fwdcolor="#14c0bd"
                     /ApEinfo_revcolor="#4ec02b"
                     /ApEinfo_graphicformat="arrow_data {{0 1 2 0 0 -1} {} 0}
                     width 5 offset 0"
     primer_bind     5695..5719
                     /locus_tag="sgRNA3_bont/A_F"
                     /label="sgRNA3_bont/A_F"
                     /ApEinfo_label="sgRNA3_bont/A_F"
                     /ApEinfo_fwdcolor="#14c0bd"
                     /ApEinfo_revcolor="#4ec02b"
                     /ApEinfo_graphicformat="arrow_data {{0 1 2 0 0 -1} {} 0}
                     width 5 offset 0"
     misc_feature    complement(5004..5004)
                     /locus_tag="Frame shift, extra A (T)"
                     /label="Frame shift, extra A (T)"
                     /ApEinfo_label="Frame shift, extra A (T)"
                     /ApEinfo_fwdcolor="#b4abac"
                     /ApEinfo_revcolor="#b4abac"
                     /ApEinfo_graphicformat="arrow_data {{0 1 2 0 0 -1} {} 0}
                     width 5 offset 0"
     primer_bind     5695..5719
                     /locus_tag="sgRNA2_bont/A_F"
                     /label="sgRNA2_bont/A_F"
                     /ApEinfo_label="sgRNA2_bont/A_F"
                     /ApEinfo_fwdcolor="#14c0bd"
                     /ApEinfo_revcolor="#4ec02b"
                     /ApEinfo_graphicformat="arrow_data {{0 1 2 0 0 -1} {} 0}
                     width 5 offset 0"
     rep_origin      8389..8934
                     /note="ColE1 RNA II"
                     /locus_tag="ColE1 RNA II"
                     /label="ColE1 RNA II"
                     /ApEinfo_label="ColE1 RNA II"
                     /ApEinfo_fwdcolor="#999999"
                     /ApEinfo_revcolor="#999999"
                     /ApEinfo_graphicformat="arrow_data {{0 1 2 0 0 -1} {} 0}
                     width 5 offset 0"
     primer_bind     complement(5741..5837)
                     /locus_tag="sgRNA_Rv"
                     /label="sgRNA_Rv"
                     /ApEinfo_label="sgRNA_Rv"
                     /ApEinfo_fwdcolor="#14c0bd"
                     /ApEinfo_revcolor="#4ec02b"
                     /ApEinfo_graphicformat="arrow_data {{0 1 2 0 0 -1} {} 0}
                     width 5 offset 0"
     primer_bind     complement(5796..5837)
                     /locus_tag="sgRNA_fl_rev"
                     /label="sgRNA_fl_rev"
                     /ApEinfo_label="sgRNA_fl_rev"
                     /ApEinfo_fwdcolor="#14c0bd"
                     /ApEinfo_revcolor="#4ec02b"
                     /ApEinfo_graphicformat="arrow_data {{0 1 2 0 0 -1} {} 0}
                     width 5 offset 0"
     gene            9335..9775
                     /gene="traJ"
                     /locus_tag="traJ"
                     /label="traJ"
                     /ApEinfo_label="traJ"
                     /ApEinfo_fwdcolor="#ff797d"
                     /ApEinfo_revcolor="#ff102f"
                     /ApEinfo_graphicformat="arrow_data {{0 1 2 0 0 -1} {} 0}
                     width 5 offset 0"
     CDS             9335..9775
                     /gene="traJ"
                     /codon_start=1
                     /transl_table=11
                     /product="plasmid conjugative transfer protein"
                     /protein_id="ACR43918.1"
                     /translation="MLNGNPALRGWPATAGVTDEGKRMADETKPTRKGSPPIKVYCLP
                     DERRAIEEKAAAAGMSLSAYLLAVGQGYKITGVVDYEHVRELARINGDLGRLGGLLKL
                     WLTDDPRTARFGDATILALLAKIEEKQDELGKVMMGVVRPRAEP"
                     /locus_tag="plasmid conjugative transfer protein"
                     /label="plasmid conjugative transfer protein"
                     /ApEinfo_label="plasmid conjugative transfer protein"
                     /ApEinfo_fwdcolor="#e9d024"
                     /ApEinfo_revcolor="#e9d024"
                     /ApEinfo_graphicformat="arrow_data {{0 1 2 0 0 -1} {} 0}
                     width 5 offset 0"
     primer_bind     complement(5802..5837)
                     /locus_tag="sgRNA_fl_2.6_R"
                     /label="sgRNA_fl_2.6_R"
                     /ApEinfo_label="sgRNA_fl_2.6_R"
                     /ApEinfo_fwdcolor="#14c0bd"
                     /ApEinfo_revcolor="#4ec02b"
                     /ApEinfo_graphicformat="arrow_data {{0 1 2 0 0 -1} {} 0}
                     width 5 offset 0"
     primer_bind     complement(5805..5837)
                     /locus_tag="sgRNA_fl_3.1_R"
                     /label="sgRNA_fl_3.1_R"
                     /ApEinfo_label="sgRNA_fl_3.1_R"
                     /ApEinfo_fwdcolor="#14c0bd"
                     /ApEinfo_revcolor="#4ec02b"
                     /ApEinfo_graphicformat="arrow_data {{0 1 2 0 0 -1} {} 0}
                     width 5 offset 0"
     primer_bind     complement(5806..5837)
                     /locus_tag="sgRNA_fl_2.0_R"
                     /label="sgRNA_fl_2.0_R"
                     /ApEinfo_label="sgRNA_fl_2.0_R"
                     /ApEinfo_fwdcolor="#14c0bd"
                     /ApEinfo_revcolor="#4ec02b"
                     /ApEinfo_graphicformat="arrow_data {{0 1 2 0 0 -1} {} 0}
                     width 5 offset 0"
     primer_bind     complement(5897..5917)
                     /note="pMTL80000 Modular primers"
                     /locus_tag="pCB102-R1"
                     /label="pCB102-R1"
                     /ApEinfo_label="pCB102-R1"
                     /ApEinfo_fwdcolor="#14c0bd"
                     /ApEinfo_revcolor="#4ec02b"
                     /ApEinfo_graphicformat="arrow_data {{0 1 2 0 0 -1} {} 0}
                     width 5 offset 0"
     primer_bind     6631..6650
                     /note="pMTL80000 Modular primers"
                     /locus_tag="pCB102-F1"
                     /label="pCB102-F1"
                     /ApEinfo_label="pCB102-F1"
                     /ApEinfo_fwdcolor="#14c0bd"
                     /ApEinfo_revcolor="#4ec02b"
                     /ApEinfo_graphicformat="arrow_data {{0 1 2 0 0 -1} {} 0}
                     width 5 offset 0"
     primer_bind     7294..7318
                     /note="pMTL80000 Modular primers"
                     /locus_tag="pCB102-F2"
                     /label="pCB102-F2"
                     /ApEinfo_label="pCB102-F2"
                     /ApEinfo_fwdcolor="#14c0bd"
                     /ApEinfo_revcolor="#4ec02b"
                     /ApEinfo_graphicformat="arrow_data {{0 1 2 0 0 -1} {} 0}
                     width 5 offset 0"
     primer_bind     complement(7512..7533)
                     /note="pMTL80000 Modular primers"
                     /locus_tag="catP-R1"
                     /label="catP-R1"
                     /ApEinfo_label="catP-R1"
                     /ApEinfo_fwdcolor="#14c0bd"
                     /ApEinfo_revcolor="#4ec02b"
                     /ApEinfo_graphicformat="arrow_data {{0 1 2 0 0 -1} {} 0}
                     width 5 offset 0"
     primer_bind     complement(7524..7545)
                     /locus_tag="CatP_R1_2"
                     /label="CatP_R1_2"
                     /ApEinfo_label="CatP_R1_2"
                     /ApEinfo_fwdcolor="#14c0bd"
                     /ApEinfo_revcolor="#4ec02b"
                     /ApEinfo_graphicformat="arrow_data {{0 1 2 0 0 -1} {} 0}
                     width 5 offset 0"
     primer_bind     7910..7931
                     /note="pMTL80000 Modular primers"
                     /locus_tag="catPrep-F1"
                     /label="catPrep-F1"
                     /ApEinfo_label="catPrep-F1"
                     /ApEinfo_fwdcolor="#14c0bd"
                     /ApEinfo_revcolor="#4ec02b"
                     /ApEinfo_graphicformat="arrow_data {{0 1 2 0 0 -1} {} 0}
                     width 5 offset 0"
     primer_bind     8138..8158
                     /note="pMTL80000 Modular primers"
                     /locus_tag="catP-F1(2)"
                     /label="catP-F1(2)"
                     /ApEinfo_label="catP-F1(2)"
                     /ApEinfo_fwdcolor="#14c0bd"
                     /ApEinfo_revcolor="#4ec02b"
                     /ApEinfo_graphicformat="arrow_data {{0 1 2 0 0 -1} {} 0}
                     width 5 offset 0"
     primer_bind     8164..8177
                     /note="pMTL80000 Modular primers"
                     /locus_tag="catP-F1"
                     /label="catP-F1"
                     /ApEinfo_label="catP-F1"
                     /ApEinfo_fwdcolor="#14c0bd"
                     /ApEinfo_revcolor="#4ec02b"
                     /ApEinfo_graphicformat="arrow_data {{0 1 2 0 0 -1} {} 0}
                     width 5 offset 0"
     terminator      3..56
                     /locus_tag="C difficile 630 CP010905 terminator"
                     /label="C difficile 630 CP010905 terminator"
                     /ApEinfo_label="C difficile 630 CP010905 terminator"
                     /ApEinfo_fwdcolor="#9d1b1c"
                     /ApEinfo_revcolor="#9d1b1c"
                     /ApEinfo_graphicformat="arrow_data {{0 1 2 0 0 -1} {} 0}
                     width 5 offset 0"
     primer_bind     complement(5394..5398)
                     /locus_tag="Pthl_F"
                     /label="Pthl_F"
                     /ApEinfo_label="Pthl_F"
                     /ApEinfo_fwdcolor="#14c0bd"
                     /ApEinfo_revcolor="#4ec02b"
                     /ApEinfo_graphicformat="arrow_data {{0 1 2 0 0 -1} {} 0}
                     width 5 offset 0"
     promoter        5400..5668
                     /locus_tag="p1339 (Cac araE)"
                     /label="p1339 (Cac araE)"
                     /ApEinfo_label="p1339 (Cac araE)"
                     /ApEinfo_fwdcolor="#346ee0"
                     /ApEinfo_revcolor="#346ee0"
                     /ApEinfo_graphicformat="arrow_data {{0 1 2 0 0 -1} {} 0}
                     width 5 offset 0"
     protein_bind    5695..5777
                     /locus_tag="SIBS gRNA"
                     /label="SIBS gRNA"
                     /ApEinfo_label="SIBS gRNA"
                     /ApEinfo_fwdcolor="cyan"
                     /ApEinfo_revcolor="green"
                     /ApEinfo_graphicformat="arrow_data {{0 1 2 0 0 -1} {} 0}
                     width 5 offset 0"
     primer_bind     5778..5795
                     /locus_tag="sgRNA_fl_2.6_R(1)"
                     /label="sgRNA_fl_2.6_R(1)"
                     /ApEinfo_label="sgRNA_fl_2.6_R"
                     /ApEinfo_fwdcolor="#14c0bd"
                     /ApEinfo_revcolor="#4ec02b"
                     /ApEinfo_graphicformat="arrow_data {{0 1 2 0 0 -1} {} 0}
                     width 5 offset 0"
     terminator      5778..5819
                     /locus_tag="fdx terminator"
                     /label="fdx terminator"
                     /ApEinfo_label="fdx terminator"
                     /ApEinfo_fwdcolor="#9d1b1c"
                     /ApEinfo_revcolor="#9d1b1c"
                     /ApEinfo_graphicformat="arrow_data {{0 1 2 0 0 -1} {} 0}
                     width 5 offset 0"
     CDS             6564..6881
                     /gene="repH"
                     /locus_tag="repH"
                     /label="repH"
                     /ApEinfo_label="repH"
                     /ApEinfo_fwdcolor="#e9d024"
                     /ApEinfo_revcolor="#e9d024"
                     /ApEinfo_graphicformat="arrow_data {{0 1 2 0 0 -1} {} 0}
                     width 5 offset 0"
     CDS             7553..8176
                     /gene="catP"
                     /locus_tag="catP"
                     /label="catP"
                     /ApEinfo_label="catP"
                     /ApEinfo_fwdcolor="#e9d024"
                     /ApEinfo_revcolor="#e9d024"
                     /ApEinfo_graphicformat="arrow_data {{0 1 2 0 0 -1} {} 0}
                     width 5 offset 0"
     primer_bind     5394..5399
                     /locus_tag="sgRNA_fdx_fl_fwd"
                     /label="sgRNA_fdx_fl_fwd"
                     /ApEinfo_label="sgRNA_fdx_fl_fwd"
                     /ApEinfo_fwdcolor="#14c0bd"
                     /ApEinfo_revcolor="#4ec02b"
                     /ApEinfo_graphicformat="arrow_data {{0 1 2 0 0 -1} {} 0}
                     width 5 offset 0"
     protein_bind    6211..6216
                     /locus_tag="C auto restriction site(Cau10061II)"
                     /label="C auto restriction site(Cau10061II)"
                     /ApEinfo_label="C auto restriction site(Cau10061II)"
                     /ApEinfo_fwdcolor="#ff0000"
                     /ApEinfo_revcolor="#ff0000"
                     /ApEinfo_graphicformat="arrow_data {{0 1 2 0 0 -1} {} 0}
                     width 5 offset 0"
     primer_bind     5400..5419
                     /locus_tag="sgRNA_fdx_fl_fwd(1)"
                     /label="sgRNA_fdx_fl_fwd(1)"
                     /ApEinfo_label="sgRNA_fdx_fl_fwd"
                     /ApEinfo_fwdcolor="#14c0bd"
                     /ApEinfo_revcolor="#4ec02b"
                     /ApEinfo_graphicformat="arrow_data {{0 1 2 0 0 -1} {} 0}
                     width 5 offset 0"
     protein_bind    4658..4663
                     /locus_tag="Ndel"
                     /label="Ndel"
                     /ApEinfo_label="Ndel"
                     /ApEinfo_fwdcolor="#ff0000"
                     /ApEinfo_revcolor="#ff0000"
                     /ApEinfo_graphicformat="arrow_data {{0 1 2 0 0 -1} {} 0}
                     width 5 offset 0"
     protein_bind    3223..3228
                     /locus_tag="Ndel(1)"
                     /label="Ndel(1)"
                     /ApEinfo_label="Ndel"
                     /ApEinfo_fwdcolor="#ff0000"
                     /ApEinfo_revcolor="#ff0000"
                     /ApEinfo_graphicformat="arrow_data {{0 1 2 0 0 -1} {} 0}
                     width 5 offset 0"
     protein_bind    4535..4540
                     /locus_tag="C auto restriction site"
                     /label="C auto restriction site"
                     /ApEinfo_label="C auto restriction site"
                     /ApEinfo_fwdcolor="#ff0000"
                     /ApEinfo_revcolor="#ff0000"
                     /ApEinfo_graphicformat="arrow_data {{0 1 2 0 0 -1} {} 0}
                     width 5 offset 0"
     protein_bind    2466..2471
                     /locus_tag="C auto restriction site(1)"
                     /label="C auto restriction site(1)"
                     /ApEinfo_label="C auto restriction site"
                     /ApEinfo_fwdcolor="#ff0000"
                     /ApEinfo_revcolor="#ff0000"
                     /ApEinfo_graphicformat="arrow_data {{0 1 2 0 0 -1} {} 0}
                     width 5 offset 0"
     protein_bind    2204..2209
                     /locus_tag="C auto restriction site(2)"
                     /label="C auto restriction site(2)"
                     /ApEinfo_label="C auto restriction site"
                     /ApEinfo_fwdcolor="#ff0000"
                     /ApEinfo_revcolor="#ff0000"
                     /ApEinfo_graphicformat="arrow_data {{0 1 2 0 0 -1} {} 0}
                     width 5 offset 0"
     CDS             complement(83..724)
                     /locus_tag="pmCDA1 (AID)"
                     /label="pmCDA1 (AID)"
                     /ApEinfo_label="pmCDA1 (AID)"
                     /ApEinfo_fwdcolor="#e9d024"
                     /ApEinfo_revcolor="#e9d024"
                     /ApEinfo_graphicformat="arrow_data {{0 1 2 0 0 -1} {} 0}
                     width 5 offset 0"
     misc_binding    complement(731..796)
                     /locus_tag="3x FLAG"
                     /label="3x FLAG"
                     /ApEinfo_label="3x FLAG"
                     /ApEinfo_fwdcolor="#ff8000"
                     /ApEinfo_revcolor="#ff8000"
                     /ApEinfo_graphicformat="arrow_data {{0 1 2 0 0 -1} {} 0}
                     width 5 offset 0"
     protein_bind    complement(803..973)
                     /locus_tag="SH3 domain"
                     /label="SH3 domain"
                     /ApEinfo_label="SH3 domain"
                     /ApEinfo_fwdcolor="cyan"
                     /ApEinfo_revcolor="green"
                     /ApEinfo_graphicformat="arrow_data {{0 1 2 0 0 -1} {} 0}
                     width 5 offset 0"
     repeat_region   complement(974..1003)
                     /locus_tag="GSG linker"
                     /label="GSG linker"
                     /ApEinfo_label="GSG linker"
                     /ApEinfo_fwdcolor="#0dfff7"
                     /ApEinfo_revcolor="#0dfff7"
                     /ApEinfo_graphicformat="arrow_data {{0 1 2 0 0 -1} {} 0}
                     width 5 offset 0"
     misc_signal     complement(1004..1024)
                     /locus_tag="SV40 NLS"
                     /label="SV40 NLS"
                     /ApEinfo_label="SV40 NLS"
                     /ApEinfo_fwdcolor="#008040"
                     /ApEinfo_revcolor="#008040"
                     /ApEinfo_graphicformat="arrow_data {{0 1 2 0 0 -1} {} 0}
                     width 5 offset 0"
     conflict        8178..8261
                     /locus_tag="Conflict with sequencing 04/04/2018"
                     /label="Conflict with sequencing 04/04/2018"
                     /ApEinfo_label="Conflict with sequencing 04/04/2018"
                     /ApEinfo_fwdcolor="#0000ff"
                     /ApEinfo_revcolor="#0000ff"
                     /ApEinfo_graphicformat="arrow_data {{0 1 2 0 0 -1} {} 0}
                     width 5 offset 0"
     -10_signal      5504..5512
                     /locus_tag="-10"
                     /label="-10"
                     /ApEinfo_label="-10"
                     /ApEinfo_fwdcolor="cyan"
                     /ApEinfo_revcolor="green"
                     /ApEinfo_graphicformat="arrow_data {{0 1 2 0 0 -1} {} 0}
                     width 5 offset 0"
     -35_signal      5484..5489
                     /locus_tag="-35"
                     /label="-35"
                     /ApEinfo_label="-35"
                     /ApEinfo_fwdcolor="cyan"
                     /ApEinfo_revcolor="green"
                     /ApEinfo_graphicformat="arrow_data {{0 1 2 0 0 -1} {} 0}
                     width 5 offset 0"
     misc_feature    5518..5518
                     /locus_tag="Putative ranscription start site"
                     /label="Putative ranscription start site"
                     /ApEinfo_label="Putative ranscription start site"
                     /ApEinfo_fwdcolor="cyan"
                     /ApEinfo_revcolor="green"
                     /ApEinfo_graphicformat="arrow_data {{0 1 2 0 0 -1} {} 0}
                     width 5 offset 0"
ORIGIN
        1 ggataaaaaa attgtagata aattttataa aatagtttta tctacaattt ttttatcagg
       61 aaacagctat gaccgcggcc gcTTATCCTG AACCTCTTGA AACTGCTGGT GATTTTGTTG
      121 TATGAAGTAT TTTTACCTGA ATCATTATAG ATAATTCACT TCTTCTCTTT TCAGCTCTTT
      181 TAAGTGTTTT TTCAAGCCAT CTATTTTCAT TTAATTGATT ATGACTTGAT TGTATAAATA
      241 TTTTTCTACA ACATTGATAA TGTTCAGATA CCATTACATT TAATCCTACT CCATTATCTC
      301 TTAAATTCCA TAATCCTATT TGATTTCTAG CATTCTTTTC ATAATAAAGT TTACATGCCC
      361 ATATTTTAAG AGTATGTCCA TTTCCTCTAA GTTCTTGATT ATACCATTCT AATATTTTTT
      421 CAGCACAATC TGCACATGGA CTCCAAGAAC TATACCAGTT TATTGTAAAT TGTCCAGGAT
      481 TATCTCTTAA ATATTCTTCT ACTTTTCTTA TACTAAATAT TTCTGCATGT ATTCCTCTTT
      541 CAGTTCCTGA TTGAGGTTTA TTTACAGCAT ATCCCCAAAA ACATGCTCTT CTTTCTCCTC
      601 TTCTTTTTAA TTCAAATAAT ACATAACATC TATGTGATAC AGATTTTTTA TTATTGAAAA
      661 ATTGTTTTTT AAATGTATAT ATATCTAATT TTTCATGTAT TCTAACATAT TCAGCATCAG
      721 TCATTCTACT TTTATCATCA TCATCTTTAT AATCTATATC ATGATCTTTG TAGTCACCAT
      781 CATGATCTTT ATAATCTCCT GAATATTTTT CTACATAAGG TACAGGTATC ATTCCTCTTT
      841 TTCCTTCAGA ATCTTCTGCA TTCCACCATT GTTCTTCTGG TTTATCTCTT ATTCTAAGTA
      901 TATCTCCTTT CTTAAAAGGT AAATCTTCTT CATCATTTCC ATTAAAATCA AATAATGCTC
      961 TAACATATTC TGCACTTCCA CCACCACCAC TTCCACCACC ACCAACTTTT CTTTTCTTCT
     1021 TAGGATCTGC TCTACTgtca cctcctagct gactcaaatc aatgcgtgtt tcataaagac
     1081 cagtgatgga ttgatggata agagtggcat ctaaaacttc ttttgtagac gtatatcgtt
     1141 tacgatcaat tgttgtatca aaatatttaa aagcagcggg agctccaaga ttcgtcaacg
     1201 taaataaatg aataatattt tctgcttgtt cacgtattgg tttgtctcta tgtttgttat
     1261 atgcactaag aactttatct aaattggcat ctgctaaaat aacacgctta gaaaattcac
     1321 tgatttgctc aataatctca tctaaataat gcttatgctg ctccacaaac aattgttttt
     1381 gttcgttatc ttctggacta cccttcaact tttcataatg actagctaaa tataaaaaat
     1441 tcacatattt gcttggcaga gccagctcat ttcctttttg taattctccg gcactagcca
     1501 gcatccgttt acgaccgttt tctaactcaa aaagactata tttaggtagt ttaatgatta
     1561 agtctttttt aacttcctta tatcctttag cttctaaaaa gtcaatcgga tttttttcaa
     1621 aggaacttct ttccataatt gtgatcccta gtaactcttt aacggatttt aacttcttcg
     1681 atttcccttt ttccacctta gcaaccacta ggactgaata agctaccgtt ggactatcaa
     1741 aaccaccata tttttttgga tcccagtctt ttttacgagc aataagcttg tccgaatttc
     1801 tttttggtaa aattgactcc ttggagaatc cgcctgtctg tacttctgtt ttcttgacaa
     1861 tattgacttg gggcatggac aatactttgc gcactgtggc aaaatctcgc cctttatccc
     1921 agacaatttc tccagtttcc ccattagttt cgattagagg gcgtttgcga atctctccat
     1981 ttgcaagtgt aatttctgtt ttgaagaagt tcatgatatt agagtaaaag aaatattttg
     2041 cggttgcttt gcctatttct tgctcagact tagcaatcat tttacgaaca tcataaactt
     2101 tataatcacc atagacaaac tccgattcaa gttttggata tttcttaatc aaagcagttc
     2161 caacgacggc atttagatac gcatcatggg catgatggta attgtttatc tcacgtactt
     2221 tatagaattg gaaatctttt cggaagtcag aaactaattt agattttaag gtaatcactt
     2281 taacctctcg aataagttta tcattttcat cgtatttagt attcatgcga ctatccaaaa
     2341 tttgtgccac atgcttagtg atttggcgag tttcaaccaa ttggcgtttg ataaaaccag
     2401 ctttatcaag ttcactcaaa cctccacgtt cagctttcgt taaattatca aacttacgtt
     2461 gagtgattaa tttggcgttt agaagttgtc tccaatagtt tttcatcttt ttgactactt
     2521 cttcacttgg aacgttatcc gatttaccac gatttttatc agaacgcgtt aagaccttat
     2581 tgtctattga atcgtcttta aggaaacttt gtggaacaat gtgatcgaca tcataatcac
     2641 ttaaacgatt aatatctaat tcttggtcca catacatgtc tcttccattt tggagataat
     2701 agagatagag cttttcattt tgcaattgag tattttcaac aggatgctct ttaagaatct
     2761 gacttcctaa ttctttgata ccttcttcga ttcgtttcat acgctctcgc gaatttttct
     2821 ggcccttttg agttgtctga ttttcacgtg ccatttcaat aacgatattt tctggcttat
     2881 gccgccccat tactttgacc aattcatcaa caacttttac agtctgtaaa ataccttttt
     2941 taatagcagg gctaccagct aaatttgcaa tatgttcatg taaactatcg ccttgtccag
     3001 acacttgtgc tttttgaatg tcttctttaa atgtcaaact atcatcatgg atcagctgca
     3061 taaaattgcg attggcaaaa ccatctgatt tcaaaaaatc taatattgtt ttgccagatt
     3121 gcttatccct aataccatta atcaattttc gagacaaacg tccccaacca gtataacggc
     3181 gacgtttaag ctgtttcatc accttatcat caaagaggtg agcataagtt ttaagtcttt
     3241 cctcaatcat ctccctatct tcaaataagg tcaatgttaa aacaatatcc tctaagatat
     3301 cttcattttc ttcattatcc aaaaaatctt tatctttaat aatttttagc aaatcatggt
     3361 aggtacctaa tgaagcatta aatctatctt caactcctga aatttcaaca ctatcaaaac
     3421 attctatttt tttgaaataa tcttctttta attgcttaac ggttactttt cgatttgttt
     3481 tgaagagtaa atcaacaatg gctttcttct gttcacctga aagaaatgct ggttttcgca
     3541 ttccttcagt aacatatttg acctttgtca attcgttata aaccgtaaaa tactcataaa
     3601 gcaaactatg ttttggtagt actttttcat ttggaagatt tttatcaaag tttgtcatgc
     3661 gttcaataaa tgattgagct gaagcacctt tatcgacaac ttcttcaaaa ttccatgggg
     3721 taattgtttc ttcagacttc cgagtcatcc atgcaaaacg actattgcca cgcgccaatg
     3781 gaccaacata ataaggaatt cgaaaagtca agattttttc aatcttctca cgattgtctt
     3841 ttaaaaatgg ataaaagtct tcttgtcttc tcaaaatagc atgcagctca cccaagtgaa
     3901 tttgatgggg aatagagccg ttgtcaaagg tccgttgctt gcgcagcaaa tcttcacgat
     3961 ttagtttcac caataattcc tcagtaccat ccattttttc taaaattggt ttgataaatt
     4021 tataaaattc ttcttggcta gctcccccat caatataacc tgcatatccg ttttttgatt
     4081 gatcaaaaaa gatttcttta tacttttctg gaagttgttg tcgaactaaa gcttttaaaa
     4141 gagtcaagtc ttgatgatgt tcatcgtagc gtttaatcat tgaagctgat aggggagcct
     4201 tagttatttc agtatttact cttaggatat ctgaaagtaa aatagcatct gataaattct
     4261 tagctgccaa aaacaaatca gcatattgat ctccaatttg cgccaataaa ttatctaaat
     4321 catcatcgta agtatctttt gaaagctgta atttagcatc ttctgccaaa tcaaaatttg
     4381 atttaaaatt aggggtcaaa cccaatgaca aagcaatgag attcccaaat aagccatttt
     4441 tcttctcacc ggggagctga gcaatgagat tttctaatcg tcttgattta ctcaatcgtg
     4501 cagaaagaat cgctttagca tctactccac ttgcgtttat agggttttct tcaaataatt
     4561 gattgtaggt ttgtaccaac tggataaata gtttgtccac atcactatta tcaggattta
     4621 aatctccctc aatcaaaaaa tgaccacgaa acttaatcat gtgcgctaag gccaaataga
     4681 ttaagcgcaa atccgcttta tcagtagaat ctaccaattt ttttcgcaga tgatagatag
     4741 ttggatattt ctcatgataa gcaacttcat ctactatatt tccaaaaata ggatgacgtt
     4801 catgcttctt gtcttcttcc accaaaaaag actcttcaag tcgatgaaag aaactatcat
     4861 ctactttcgc catctcattt gaaaaaatct cctgtagata acaaatacga ttcttccgac
     4921 gtgtatacct tctacgagct gtccgtttga gacgagtcgc ttccgctgtc tctccactgt
     4981 caaataaaag agcccctata agattttttt tgatactgtg gcggtctgta tttcccagaa
     5041 ccttgaactt tttagacgga accttatatt catcagtgat caccgcccat ccgacgctat
     5101 ttgtgccgat aGctaagcct attgagtatt tcttatccat cttgttgtta cctccttagc
     5161 agggtgctgc caagggcatc aagacgatgc tggtatcacc ggaacctata gtgagtcgta
     5221 ttggtaccga tttatatttt accatgtttt tattaatttt taaagtaatt tttatataac
     5281 tgtataacct atattttcta tggattctat tatcctatct acatctacaa aataatcatc
     5341 atatataaca cttacttctt ttttttcctt acttatttca caggctacta cactctagat
     5401 ttatatttag tcccttgcct tgcctacaag ggatttccta ttcctttcat ttacaattca
     5461 tacgtataaa atccaaattt ttcttgacat ttatacacat aaatattatg atttatatag
     5521 gtaatcgctt tcataaaata tattaccctt aggaaatcaa atgattataa gtcatatatg
     5581 aaaacgttat atataattga tatgtttaca tttgtaactt agatttctct ttgatttcca
     5641 catatataaa tcttaaggag gagttttcgt cgacaaacaa gcaattgttc cgttgtttta
     5701 gagctagaaa tagcaagtta aaataaggct agtccgttat caacttgaaa aagtggcacc
     5761 gagtcggtgc tttttttata aaaataagaa gcctgcattt gcaggcttct tatttttatg
     5821 cgatcgcttt acttttaggc gcgccgccat tatttttttg aacaattgac aattcatttc
     5881 ttatttttta ttaagtgata gtcaaaaggc ataacagtgc tgaatagaaa gaaatttaca
     5941 gaaaagaaaa ttatagaatt tagtatgatt aattatactc atttatgaat gtttaattga
     6001 atacaaaaaa aaatacttgt tatgtattca attacgggtt aaaatataga caagttgaaa
     6061 aatttaataa aaaaataagt cctcagctct tatatattaa gctaccaact tagtatataa
     6121 gccaaaactt aaatgtgcta ccaacacatc aagccgttag agaactctat ctatagcaat
     6181 atttcaaatg taccgacata caagagaaac agtaactata tatattcaat ttatgagatt
     6241 atcttaacag atataaatgt aaattgcaat aagtaagatt tagaagttta tagcctttgt
     6301 gtattggaag cagtacgcaa aggctttttt atttgataaa aattagaagt atatttattt
     6361 tttcataatt aatttatgaa aatgaaaggg ggtgagcaaa gtgacagagg aaagcagtat
     6421 cttatcaaat aacaaggtat tagcaatatc attattgact ttagcagtaa acattatgac
     6481 ttttatagtg cttgtagcta agtagtacga aagggggagc tttaaaaagc tccttggaat
     6541 acatagaatt cataaattaa tttatgaaaa gaagggcgta tatgaaaact tgtaaaaatt
     6601 gcaaagagtt tattaaagat actgaaatat gcaaaataca ttcgttgatg attcatgata
     6661 aaacagtagc aacctattgc agtaaataca atgagtcaag atgtttacat aaagggaaag
     6721 tccaatgtat taattgttca aagatgaacc gatatggatg gtgtgccata aaaatgagat
     6781 gttttacaga ggaagaacag aaaaaagaac gtacatgcat taaatattat gcaaggagct
     6841 ttaaaaaagc tcatgtaaag aagagtaaaa agaaaaaata atttatttat taatttaata
     6901 ttgagagtgc cgacacagta tgcactaaaa aatatatctg tggtgtagtg agccgataca
     6961 aaaggatagt cactcgcatt ttcataatac atcttatgtt atgattatgt gtcggtggga
     7021 cttcacgacg aaaacccaca ataaaaaaag agttcggggt agggttaagc atagttgagg
     7081 caactaaaca atcaagctag gatatgcagt agcagaccgt aaggtcgttg tttaggtgtg
     7141 ttgtaataca tacgctatta agatgtaaaa atacggatac caatgaaggg aaaagtataa
     7201 tttttggatg tagtttgttt gttcatctat gggcaaacta cgtccaaagc cgtttccaaa
     7261 tctgctaaaa agtatatcct ttctaaaatc aaagtcaagt atgaaatcat aaataaagtt
     7321 taattttgaa gttattatga tattatgttt ttctattaaa ataaattaag tatatagaat
     7381 agtttaataa tagtatatac ttaatgtgat aagtgtctga cagtgtcaca gaaaggatga
     7441 ttgttatgga ttataagcgg ccggccagtg ggcaagttga aaaattcaca aaaatgtggt
     7501 ataatatctt tgttcattag agcgataaac ttgaatttga gagggaactt agatggtatt
     7561 tgaaaaaatt gataaaaata gttggaacag aaaagagtat tttgaccact actttgcaag
     7621 tgtaccttgt acctacagca tgaccgttaa agtggatatc acacaaataa aggaaaaggg
     7681 aatgaaacta tatcctgcaa tgctttatta tattgcaatg attgtaaacc gccattcaga
     7741 gtttaggacg gcaatcaatc aagatggtga attggggata tatgatgaga tgataccaag
     7801 ctatacaata tttcacaatg atactgaaac attttccagc ctttggactg agtgtaagtc
     7861 tgactttaaa tcatttttag cagattatga aagtgatacg caacggtatg gaaacaatca
     7921 tagaatggaa ggaaagccaa atgctccgga aaacattttt aatgtatcta tgataccgtg
     7981 gtcaaccttc gatggcttta atctgaattt gcagaaagga tatgattatt tgattcctat
     8041 ttttactatg gggaaatatt ataaagaaga taacaaaatt atacttcctt tggcaattca
     8101 agttcatcac gcagtatgtg acggatttca catttgccgt tttgtaaacg aattgcagga
     8161 attgataaat agttaacTCA GGTTTGTCTG TAACTAAAAA CAAGTATTTA AGCAAAAACA
     8221 TCGTAGAAAT ACGGTGTTTT TTGTTACCCT AAGTTTAAAC Ttcctttttg ataatctcat
     8281 gaccaaaatc ccttaacgtg agttttcgtt ccactgagcg tcagaccccg tagaaaagat
     8341 caaaggatct tcttgagatc ctttttttct gcgcgtaatc tgctgcttgc aaacaaaaaa
     8401 accaccgcta ccagcggtgg tttgtttgcc ggatcaagag ctaccaactc tttttccgaa
     8461 ggtaactggc ttcagcagag cgcagatacc aaatactgtt cttctagtgt agccgtagtt
     8521 aggccaccac ttcaagaact ctgtagcacc gcctacatac ctcgctctgc taatcctgtt
     8581 accagtggct gctgccagtg gcgataagtc gtgtcttacc gggttggact caagacgata
     8641 gttaccggat aaggcgcagc ggtcgggctg aacggggggt tcgtgcacac agcccagctt
     8701 ggagcgaacg acctacaccg aactgagata cctacagcgt gagctatgag aaagcgccac
     8761 gcttcccgaa gggagaaagg cggacaggta tccggtaagc ggcagggtcg gaacaggaga
     8821 gcgcacgagg gagcttccag ggggaaacgc ctggtatctt tatagtcctg tcgggtttcg
     8881 ccacctctga cttgagcgtc gatttttgtg atgctcgtca ggggggcgga gcctatggaa
     8941 aaacgccagc aacgcggcct ttttacggtt cctggccttt tgctggcctt ttgctcacat
     9001 gttctttcct gcgttatccc ctgattctgt ggataaccgt attaccgcct ttgagtgagc
     9061 tgataccgct cgccgcagcc gaacgaccga gcgcagcgag tcagtgagcg aggaagcgga
     9121 agagcgccca atacgcaggg ccccctgctt cggggtcatt atagcgattt tttcggtata
     9181 tccatccttt ttcgcacgat atacaggatt ttgccaaagg gttcgtgtag actttccttg
     9241 gtgtatccaa cggcgtcagc cgggcaggat aggtgaagta ggcccacccg cgagcgggtg
     9301 ttccttcttc actgtccctt attcgcacct ggcggtgctc aacgggaatc ctgctctgcg
     9361 aggctggccg gctaccgccg gcgtaacaga tgagggcaag cggatggctg atgaaaccaa
     9421 gccaaccagg aagggcagcc cacctatcaa ggtgtactgc cttccagacg aacgaagagc
     9481 gattgaggaa aaggcggcgg cggccggcat gagcctgtcg gcctacctgc tggccgtcgg
     9541 ccagggctac aaaatcacgg gcgtcgtgga ctatgagcac gtccgcgagc tggcccgcat
     9601 caatggcgac ctgggccgcc tgggcggcct gctgaaactc tggctcaccg acgacccgcg
     9661 cacggcgcgg ttcggtgatg ccacgatcct cgccctgctg gcgaagatcg aagagaagca
     9721 ggacgagctt ggcaaggtca tgatgggcgt ggtccgcccg agggcagagc catgactttt
     9781 ttagccgcta aaacggccgg ggggtgcgcg tgattgccaa gcacgtcccc atgcgctcca
     9841 tcaagaagag cgacttcgcg gagctggtga agtacatcac cgacgagcaa ggcaagaccg
     9901 atcgggcccc ctgca    
//
