# Supplementary material for: Base editing enables duplex point mutagenesis in Clostridium autoethanogenum at the price of numerous off-target mutations
Source: Front Bioeng Biotechnol. 2023 Jul 10;11:1211197. doi: 10.3389/fbioe.2023.1211197 (PMC10366002; doi:10.3389/fbioe.2023.1211197)
Supplement: Supplementary file 1 [file DataSheet1.ZIP › Supplementary material/Final constructs/vFS57 - pTarget_AID_PfdxRb3_Multi_sgRNA_CLAU532,534,1794bis.ape]

LOCUS       vFS113___Lowcopy       10641 bp ds-DNA     circular     13-DEC-2021
DEFINITION  synthetic circular DNA
ACCESSION   .
VERSION     .
KEYWORDS    Pcas9_8312X_araE_BontA_Daphne.dna
SOURCE      synthetic DNA construct
  ORGANISM  recombinant plasmid
REFERENCE   1  (bases 1 to 10188)
  AUTHORS   Maria Zygouropoulou
  TITLE     Direct Submission
  JOURNAL   Exported Aug 24, 2017 from SnapGene 4.0.2 http://www.snapgene.com
COMMENT     SBRSC pCas9 where Cas9 has beeen replaced with Nishida's et al.
            Target-AID codon (Nishida, K., Arazoe, T., Yachie, N., Banno, S.,
            Kakimoto, M., Tabata, M., ? Kondo, A. (2016). Targeted nucleotide
            editing using hybrid prokaryotic and vertebrate adaptive immune
            systems. Science, 353(6305), aaf8729-aaf8729.
            https://doi.org/10.1126/science.aaf8729)
COMMENT     
COMMENT     optimized using the COOL optimisation software (JX Chin, BK-S Chung
            and D-Y Lee (2014). Codon Optimization On-Line (COOL): a web-based
            multi-objective optimization platform for synthetic gene design.
            Bioinformatics, 30 (15): 2210-2212, doi:
            10.1093/bioinformatics/btu192)
COMMENT     
COMMENT     Complemented with the LacIq-Facoid inducible expression system
            (Willson, B. J., Kov�cs, K., Wilding-Steele, T., Markus, R.,
            Winzer, K., & Minton, N. P. (2016). Production of a functional cell
            wall-anchored minicellulosome by recombinant Clostridium
            acetobutylicum ATCC 824. Biotechnology for Biofuels, 9(1), 109.
            https://doi.org/10.1186/s13068-016-0526-x)
COMMENT     
COMMENT     ApEinfo:methylated:1
FEATURES             Location/Qualifiers
     source          8988..10635
                     /organism="Shuttle vector pMTL85151"
                     /mol_type="other DNA"
                     /db_xref="taxon:647635"
                     /locus_tag="source:Shuttle vector pMTL85151"
                     /label="source:Shuttle vector pMTL85151"
                     /ApEinfo_label="source:Shuttle vector pMTL85151"
                     /ApEinfo_fwdcolor="pink"
                     /ApEinfo_revcolor="pink"
                     /ApEinfo_graphicformat="arrow_data {{0 1 2 0 0 -1} {} 0}
                     width 5 offset 0"
     promoter        5826..6061
                     /locus_tag="Pcpth (C. perfringens thl)"
                     /label="Pcpth (C. perfringens thl)"
                     /ApEinfo_label="Pcpth (C. perfringens thl)"
                     /ApEinfo_fwdcolor="#346ee0"
                     /ApEinfo_revcolor="#346ee0"
                     /ApEinfo_graphicformat="arrow_data {{0 1 2 0 0 -1} {} 0}
                     width 5 offset 0"
     misc_recomb     complement(83..5143)
                     /locus_tag="Target-AID"
                     /label="Target-AID"
                     /ApEinfo_label="Target-AID"
                     /ApEinfo_fwdcolor="#8080ff"
                     /ApEinfo_revcolor="#da6a3b"
                     /ApEinfo_graphicformat="arrow_data {{0 1 2 0 0 -1} {} 0}
                     width 5 offset 0"
     source          1..82
                     /organism="recombinant plasmid"
                     /mol_type="other DNA"
                     /locus_tag="source:recombinant plasmid"
                     /label="source:recombinant plasmid"
                     /ApEinfo_label="source:recombinant plasmid"
                     /ApEinfo_fwdcolor="pink"
                     /ApEinfo_revcolor="pink"
                     /ApEinfo_graphicformat="arrow_data {{0 1 2 0 0 -1} {} 0}
                     width 5 offset 0"
     misc_binding    5675..5694
                     /locus_tag="CLAU_532 Seed gRNA"
                     /label="CLAU_532 Seed gRNA"
                     /ApEinfo_label="CLAU_532 Seed gRNA"
                     /ApEinfo_fwdcolor="#ff8000"
                     /ApEinfo_revcolor="#ff8000"
                     /ApEinfo_graphicformat="arrow_data {{0 1 2 0 0 -1} {} 0}
                     width 5 offset 0"
     primer_bind     complement(57..74)
                     /note="pMTL80000 Modular primers"
                     /locus_tag="MCS-R1"
                     /label="MCS-R1"
                     /ApEinfo_label="MCS-R1"
                     /ApEinfo_fwdcolor="#14c0bd"
                     /ApEinfo_revcolor="#4ec02b"
                     /ApEinfo_graphicformat="arrow_data {{0 1 2 0 0 -1} {} 0}
                     width 5 offset 0"
     terminator      6171..6250
                     /locus_tag="EcoT1 terminator (rrnB T1)"
                     /label="EcoT1 terminator (rrnB T1)"
                     /ApEinfo_label="EcoT1 terminator (rrnB T1)"
                     /ApEinfo_fwdcolor="#9d1b1c"
                     /ApEinfo_revcolor="#9d1b1c"
                     /ApEinfo_graphicformat="arrow_data {{0 1 2 0 0 -1} {} 0}
                     width 5 offset 0"
     misc_feature    complement(5112..5112)
                     /locus_tag="D10A"
                     /label="D10A"
                     /ApEinfo_label="D10A"
                     /ApEinfo_fwdcolor="#b1ff67"
                     /ApEinfo_revcolor="#b1ff67"
                     /ApEinfo_graphicformat="arrow_data {{0 1 2 0 0 -1} {} 0}
                     width 5 offset 0"
     promoter        complement(5141..5393)
                     /note="Pfdx_Rb3"
                     /locus_tag="Pfdx_Rb3"
                     /label="Pfdx_Rb3"
                     /ApEinfo_label="Pfdx_Rb3"
                     /ApEinfo_fwdcolor="#346ee0"
                     /ApEinfo_revcolor="#346ee0"
                     /ApEinfo_graphicformat="arrow_data {{0 1 2 0 0 -1} {} 0}
                     width 5 offset 0"
     primer_bind     57..73
                     /note="Multipurpose primer"
                     /locus_tag="M13R"
                     /label="M13R"
                     /ApEinfo_label="M13R"
                     /ApEinfo_fwdcolor="#14c0bd"
                     /ApEinfo_revcolor="#4ec02b"
                     /ApEinfo_graphicformat="arrow_data {{0 1 2 0 0 -1} {} 0}
                     width 5 offset 0"
     primer_bind     complement(6464..6500)
                     /locus_tag="sgRNA_Rv"
                     /label="sgRNA_Rv"
                     /ApEinfo_label="sgRNA_Rv"
                     /ApEinfo_fwdcolor="#14c0bd"
                     /ApEinfo_revcolor="#4ec02b"
                     /ApEinfo_graphicformat="arrow_data {{0 1 2 0 0 -1} {} 0}
                     width 5 offset 0"
     CDS             complement(1037..5140)
                     /locus_tag="nCas9 (D10A)"
                     /label="nCas9 (D10A)"
                     /ApEinfo_label="nCas9 (D10A)"
                     /ApEinfo_fwdcolor="#e9d024"
                     /ApEinfo_revcolor="#e9d024"
                     /ApEinfo_graphicformat="arrow_data {{0 1 2 0 0 -1} {} 0}
                     width 5 offset 0"
     protein_bind    5695..5777
                     /locus_tag="SIBS gRNA"
                     /label="SIBS gRNA"
                     /ApEinfo_label="SIBS gRNA"
                     /ApEinfo_fwdcolor="cyan"
                     /ApEinfo_revcolor="green"
                     /ApEinfo_graphicformat="arrow_data {{0 1 2 0 0 -1} {} 0}
                     width 5 offset 0"
     misc_feature    complement(5004..5004)
                     /locus_tag="Frame shift, extra A (T)"
                     /label="Frame shift, extra A (T)"
                     /ApEinfo_label="Frame shift, extra A (T)"
                     /ApEinfo_fwdcolor="#b4abac"
                     /ApEinfo_revcolor="#b4abac"
                     /ApEinfo_graphicformat="arrow_data {{0 1 2 0 0 -1} {} 0}
                     width 5 offset 0"
     protein_bind    6088..6170
                     /locus_tag="SIBS gRNA(1)"
                     /label="SIBS gRNA(1)"
                     /ApEinfo_label="SIBS gRNA"
                     /ApEinfo_fwdcolor="cyan"
                     /ApEinfo_revcolor="green"
                     /ApEinfo_graphicformat="arrow_data {{0 1 2 0 0 -1} {} 0}
                     width 5 offset 0"
     primer_bind     complement(6623..6643)
                     /note="pMTL80000 Modular primers"
                     /locus_tag="pCB102-R1"
                     /label="pCB102-R1"
                     /ApEinfo_label="pCB102-R1"
                     /ApEinfo_fwdcolor="#14c0bd"
                     /ApEinfo_revcolor="#4ec02b"
                     /ApEinfo_graphicformat="arrow_data {{0 1 2 0 0 -1} {} 0}
                     width 5 offset 0"
     primer_bind     7357..7376
                     /note="pMTL80000 Modular primers"
                     /locus_tag="pCB102-F1"
                     /label="pCB102-F1"
                     /ApEinfo_label="pCB102-F1"
                     /ApEinfo_fwdcolor="#14c0bd"
                     /ApEinfo_revcolor="#4ec02b"
                     /ApEinfo_graphicformat="arrow_data {{0 1 2 0 0 -1} {} 0}
                     width 5 offset 0"
     primer_bind     8020..8044
                     /note="pMTL80000 Modular primers"
                     /locus_tag="pCB102-F2"
                     /label="pCB102-F2"
                     /ApEinfo_label="pCB102-F2"
                     /ApEinfo_fwdcolor="#14c0bd"
                     /ApEinfo_revcolor="#4ec02b"
                     /ApEinfo_graphicformat="arrow_data {{0 1 2 0 0 -1} {} 0}
                     width 5 offset 0"
     primer_bind     complement(8238..8259)
                     /note="pMTL80000 Modular primers"
                     /locus_tag="catP-R1"
                     /label="catP-R1"
                     /ApEinfo_label="catP-R1"
                     /ApEinfo_fwdcolor="#14c0bd"
                     /ApEinfo_revcolor="#4ec02b"
                     /ApEinfo_graphicformat="arrow_data {{0 1 2 0 0 -1} {} 0}
                     width 5 offset 0"
     primer_bind     complement(8250..8271)
                     /locus_tag="CatP_R1_2"
                     /label="CatP_R1_2"
                     /ApEinfo_label="CatP_R1_2"
                     /ApEinfo_fwdcolor="#14c0bd"
                     /ApEinfo_revcolor="#4ec02b"
                     /ApEinfo_graphicformat="arrow_data {{0 1 2 0 0 -1} {} 0}
                     width 5 offset 0"
     primer_bind     8636..8657
                     /note="pMTL80000 Modular primers"
                     /locus_tag="catPrep-F1"
                     /label="catPrep-F1"
                     /ApEinfo_label="catPrep-F1"
                     /ApEinfo_fwdcolor="#14c0bd"
                     /ApEinfo_revcolor="#4ec02b"
                     /ApEinfo_graphicformat="arrow_data {{0 1 2 0 0 -1} {} 0}
                     width 5 offset 0"
     primer_bind     8864..8884
                     /note="pMTL80000 Modular primers"
                     /locus_tag="catP-F1(2)"
                     /label="catP-F1(2)"
                     /ApEinfo_label="catP-F1(2)"
                     /ApEinfo_fwdcolor="#14c0bd"
                     /ApEinfo_revcolor="#4ec02b"
                     /ApEinfo_graphicformat="arrow_data {{0 1 2 0 0 -1} {} 0}
                     width 5 offset 0"
     primer_bind     8890..8903
                     /note="pMTL80000 Modular primers"
                     /locus_tag="catP-F1"
                     /label="catP-F1"
                     /ApEinfo_label="catP-F1"
                     /ApEinfo_fwdcolor="#14c0bd"
                     /ApEinfo_revcolor="#4ec02b"
                     /ApEinfo_graphicformat="arrow_data {{0 1 2 0 0 -1} {} 0}
                     width 5 offset 0"
     terminator      3..56
                     /locus_tag="C difficile 630 CP010905 terminator"
                     /label="C difficile 630 CP010905 terminator"
                     /ApEinfo_label="C difficile 630 CP010905 terminator"
                     /ApEinfo_fwdcolor="#9d1b1c"
                     /ApEinfo_revcolor="#9d1b1c"
                     /ApEinfo_graphicformat="arrow_data {{0 1 2 0 0 -1} {} 0}
                     width 5 offset 0"
     promoter        5400..5668
                     /locus_tag="p1339 (Cac araE)"
                     /label="p1339 (Cac araE)"
                     /ApEinfo_label="p1339 (Cac araE)"
                     /ApEinfo_fwdcolor="#346ee0"
                     /ApEinfo_revcolor="#346ee0"
                     /ApEinfo_graphicformat="arrow_data {{0 1 2 0 0 -1} {} 0}
                     width 5 offset 0"
     CDS             7290..7607
                     /gene="repH"
                     /locus_tag="repH"
                     /label="repH"
                     /ApEinfo_label="repH"
                     /ApEinfo_fwdcolor="#e9d024"
                     /ApEinfo_revcolor="#e9d024"
                     /ApEinfo_graphicformat="arrow_data {{0 1 2 0 0 -1} {} 0}
                     width 5 offset 0"
     CDS             8279..8902
                     /gene="catP"
                     /locus_tag="catP"
                     /label="catP"
                     /ApEinfo_label="catP"
                     /ApEinfo_fwdcolor="#e9d024"
                     /ApEinfo_revcolor="#e9d024"
                     /ApEinfo_graphicformat="arrow_data {{0 1 2 0 0 -1} {} 0}
                     width 5 offset 0"
     protein_bind    6937..6942
                     /locus_tag="C auto restriction site(Cau10061II)"
                     /label="C auto restriction site(Cau10061II)"
                     /ApEinfo_label="C auto restriction site(Cau10061II)"
                     /ApEinfo_fwdcolor="#ff0000"
                     /ApEinfo_revcolor="#ff0000"
                     /ApEinfo_graphicformat="arrow_data {{0 1 2 0 0 -1} {} 0}
                     width 5 offset 0"
     protein_bind    4658..4663
                     /locus_tag="Ndel"
                     /label="Ndel"
                     /ApEinfo_label="Ndel"
                     /ApEinfo_fwdcolor="#ff0000"
                     /ApEinfo_revcolor="#ff0000"
                     /ApEinfo_graphicformat="arrow_data {{0 1 2 0 0 -1} {} 0}
                     width 5 offset 0"
     protein_bind    3223..3228
                     /locus_tag="Ndel(1)"
                     /label="Ndel(1)"
                     /ApEinfo_label="Ndel"
                     /ApEinfo_fwdcolor="#ff0000"
                     /ApEinfo_revcolor="#ff0000"
                     /ApEinfo_graphicformat="arrow_data {{0 1 2 0 0 -1} {} 0}
                     width 5 offset 0"
     protein_bind    4535..4540
                     /locus_tag="C auto restriction site"
                     /label="C auto restriction site"
                     /ApEinfo_label="C auto restriction site"
                     /ApEinfo_fwdcolor="#ff0000"
                     /ApEinfo_revcolor="#ff0000"
                     /ApEinfo_graphicformat="arrow_data {{0 1 2 0 0 -1} {} 0}
                     width 5 offset 0"
     protein_bind    2466..2471
                     /locus_tag="C auto restriction site(1)"
                     /label="C auto restriction site(1)"
                     /ApEinfo_label="C auto restriction site"
                     /ApEinfo_fwdcolor="#ff0000"
                     /ApEinfo_revcolor="#ff0000"
                     /ApEinfo_graphicformat="arrow_data {{0 1 2 0 0 -1} {} 0}
                     width 5 offset 0"
     protein_bind    2204..2209
                     /locus_tag="C auto restriction site(2)"
                     /label="C auto restriction site(2)"
                     /ApEinfo_label="C auto restriction site"
                     /ApEinfo_fwdcolor="#ff0000"
                     /ApEinfo_revcolor="#ff0000"
                     /ApEinfo_graphicformat="arrow_data {{0 1 2 0 0 -1} {} 0}
                     width 5 offset 0"
     CDS             complement(83..724)
                     /locus_tag="pmCDA1 (AID)"
                     /label="pmCDA1 (AID)"
                     /ApEinfo_label="pmCDA1 (AID)"
                     /ApEinfo_fwdcolor="#e9d024"
                     /ApEinfo_revcolor="#e9d024"
                     /ApEinfo_graphicformat="arrow_data {{0 1 2 0 0 -1} {} 0}
                     width 5 offset 0"
     misc_binding    complement(731..796)
                     /locus_tag="3x FLAG"
                     /label="3x FLAG"
                     /ApEinfo_label="3x FLAG"
                     /ApEinfo_fwdcolor="#ff8000"
                     /ApEinfo_revcolor="#ff8000"
                     /ApEinfo_graphicformat="arrow_data {{0 1 2 0 0 -1} {} 0}
                     width 5 offset 0"
     protein_bind    complement(803..973)
                     /locus_tag="SH3 domain"
                     /label="SH3 domain"
                     /ApEinfo_label="SH3 domain"
                     /ApEinfo_fwdcolor="cyan"
                     /ApEinfo_revcolor="green"
                     /ApEinfo_graphicformat="arrow_data {{0 1 2 0 0 -1} {} 0}
                     width 5 offset 0"
     repeat_region   complement(974..1003)
                     /locus_tag="GSG linker"
                     /label="GSG linker"
                     /ApEinfo_label="GSG linker"
                     /ApEinfo_fwdcolor="#0dfff7"
                     /ApEinfo_revcolor="#0dfff7"
                     /ApEinfo_graphicformat="arrow_data {{0 1 2 0 0 -1} {} 0}
                     width 5 offset 0"
     misc_signal     complement(1004..1024)
                     /locus_tag="SV40 NLS"
                     /label="SV40 NLS"
                     /ApEinfo_label="SV40 NLS"
                     /ApEinfo_fwdcolor="#008040"
                     /ApEinfo_revcolor="#008040"
                     /ApEinfo_graphicformat="arrow_data {{0 1 2 0 0 -1} {} 0}
                     width 5 offset 0"
     conflict        8904..8987
                     /locus_tag="Conflict with sequencing 04/04/2018"
                     /label="Conflict with sequencing 04/04/2018"
                     /ApEinfo_label="Conflict with sequencing 04/04/2018"
                     /ApEinfo_fwdcolor="#0000ff"
                     /ApEinfo_revcolor="#0000ff"
                     /ApEinfo_graphicformat="arrow_data {{0 1 2 0 0 -1} {} 0}
                     width 5 offset 0"
     misc_binding    6068..6087
                     /locus_tag="CLAU_0534 Seed gRNA"
                     /label="CLAU_0534 Seed gRNA"
                     /ApEinfo_label="CLAU_0534 Seed gRNA"
                     /ApEinfo_fwdcolor="#ff8000"
                     /ApEinfo_revcolor="#ff8000"
                     /ApEinfo_graphicformat="arrow_data {{0 1 2 0 0 -1} {} 0}
                     width 5 offset 0"
     protein_bind    6418..6500
                     /locus_tag="SIBS gRNA(2)"
                     /label="SIBS gRNA(2)"
                     /ApEinfo_label="SIBS gRNA"
                     /ApEinfo_fwdcolor="cyan"
                     /ApEinfo_revcolor="green"
                     /ApEinfo_graphicformat="arrow_data {{0 1 2 0 0 -1} {} 0}
                     width 5 offset 0"
     promoter        6257..6391
                     /locus_tag="Pcpfdx (Pfdx from C. perfringens)"
                     /label="Pcpfdx (Pfdx from C. perfringens)"
                     /ApEinfo_label="Pcpfdx (Pfdx from C. perfringens)"
                     /ApEinfo_fwdcolor="#346ee0"
                     /ApEinfo_revcolor="#346ee0"
                     /ApEinfo_graphicformat="arrow_data {{0 1 2 0 0 -1} {} 0}
                     width 5 offset 0"
     terminator      6501..6545
                     /locus_tag="tyrS tRNA terminator (B subtilis)"
                     /label="tyrS tRNA terminator (B subtilis)"
                     /ApEinfo_label="tyrS tRNA terminator (B subtilis)"
                     /ApEinfo_fwdcolor="#9d1b1c"
                     /ApEinfo_revcolor="#9d1b1c"
                     /ApEinfo_graphicformat="arrow_data {{0 1 2 0 0 -1} {} 0}
                     width 5 offset 0"
     -35_signal      5484..5489
                     /locus_tag="-35"
                     /label="-35"
                     /ApEinfo_label="-35"
                     /ApEinfo_fwdcolor="cyan"
                     /ApEinfo_revcolor="green"
                     /ApEinfo_graphicformat="arrow_data {{0 1 2 0 0 -1} {} 0}
                     width 5 offset 0"
     -10_signal      5504..5512
                     /locus_tag="-10"
                     /label="-10"
                     /ApEinfo_label="-10"
                     /ApEinfo_fwdcolor="cyan"
                     /ApEinfo_revcolor="green"
                     /ApEinfo_graphicformat="arrow_data {{0 1 2 0 0 -1} {} 0}
                     width 5 offset 0"
     -10_signal      6353..6361
                     /locus_tag="-10(1)"
                     /label="-10(1)"
                     /ApEinfo_label="-10"
                     /ApEinfo_fwdcolor="cyan"
                     /ApEinfo_revcolor="green"
                     /ApEinfo_graphicformat="arrow_data {{0 1 2 0 0 -1} {} 0}
                     width 5 offset 0"
     -35_signal      6333..6338
                     /locus_tag="-35(1)"
                     /label="-35(1)"
                     /ApEinfo_label="-35"
                     /ApEinfo_fwdcolor="cyan"
                     /ApEinfo_revcolor="green"
                     /ApEinfo_graphicformat="arrow_data {{0 1 2 0 0 -1} {} 0}
                     width 5 offset 0"
     -35_signal      6003..6008
                     /locus_tag="-35(2)"
                     /label="-35(2)"
                     /ApEinfo_label="-35"
                     /ApEinfo_fwdcolor="cyan"
                     /ApEinfo_revcolor="green"
                     /ApEinfo_graphicformat="arrow_data {{0 1 2 0 0 -1} {} 0}
                     width 5 offset 0"
     -10_signal      6023..6031
                     /locus_tag="-10(2)"
                     /label="-10(2)"
                     /ApEinfo_label="-10"
                     /ApEinfo_fwdcolor="cyan"
                     /ApEinfo_revcolor="green"
                     /ApEinfo_graphicformat="arrow_data {{0 1 2 0 0 -1} {} 0}
                     width 5 offset 0"
     terminator      5778..5819
                     /locus_tag="fdx terminator"
                     /label="fdx terminator"
                     /ApEinfo_label="fdx terminator"
                     /ApEinfo_fwdcolor="#9d1b1c"
                     /ApEinfo_revcolor="#9d1b1c"
                     /ApEinfo_graphicformat="arrow_data {{0 1 2 0 0 -1} {} 0}
                     width 5 offset 0"
     misc_binding    6398..6417
                     /locus_tag="CLAU1794 seed sgRNA bis"
                     /label="CLAU1794 seed sgRNA bis"
                     /ApEinfo_label="CLAU1794 seed sgRNA bis"
                     /ApEinfo_fwdcolor="#ff8000"
                     /ApEinfo_revcolor="#ff8000"
                     /ApEinfo_graphicformat="arrow_data {{0 1 2 0 0 -1} {} 0}
                     width 5 offset 0"
     CDS             10061..10501
                     /gene="traJ"
                     /codon_start=1
                     /transl_table=11
                     /product="plasmid conjugative transfer protein"
                     /protein_id="ACR43918.1"
                     /translation="MLNGNPALRGWPATAGVTDEGKRMADETKPTRKGSPPIKVYCLP
                     DERRAIEEKAAAAGMSLSAYLLAVGQGYKITGVVDYEHVRELARINGDLGRLGGLLKL
                     WLTDDPRTARFGDATILALLAKIEEKQDELGKVMMGVVRPRAEP"
                     /locus_tag="plasmid conjugative transfer protein"
                     /label="plasmid conjugative transfer protein"
                     /ApEinfo_label="plasmid conjugative transfer protein"
                     /ApEinfo_fwdcolor="#e9d024"
                     /ApEinfo_revcolor="#e9d024"
                     /ApEinfo_graphicformat="arrow_data {{0 1 2 0 0 -1} {} 0}
                     width 5 offset 0"
     gene            10061..10501
                     /gene="traJ"
                     /locus_tag="traJ"
                     /label="traJ"
                     /ApEinfo_label="traJ"
                     /ApEinfo_fwdcolor="#ff797d"
                     /ApEinfo_revcolor="#ff102f"
                     /ApEinfo_graphicformat="arrow_data {{0 1 2 0 0 -1} {} 0}
                     width 5 offset 0"
     rep_origin      9115..9660
                     /note="ColE1 RNA II"
                     /locus_tag="ColE1 RNA II"
                     /label="ColE1 RNA II"
                     /ApEinfo_label="ColE1 RNA II"
                     /ApEinfo_fwdcolor="#999999"
                     /ApEinfo_revcolor="#999999"
                     /ApEinfo_graphicformat="arrow_data {{0 1 2 0 0 -1} {} 0}
                     width 5 offset 0"
ORIGIN
        1 ggataaaaaa attgtagata aattttataa aatagtttta tctacaattt ttttatcagg
       61 aaacagctat gaccgcggcc gcTTATCCTG AACCTCTTGA AACTGCTGGT GATTTTGTTG
      121 TATGAAGTAT TTTTACCTGA ATCATTATAG ATAATTCACT TCTTCTCTTT TCAGCTCTTT
      181 TAAGTGTTTT TTCAAGCCAT CTATTTTCAT TTAATTGATT ATGACTTGAT TGTATAAATA
      241 TTTTTCTACA ACATTGATAA TGTTCAGATA CCATTACATT TAATCCTACT CCATTATCTC
      301 TTAAATTCCA TAATCCTATT TGATTTCTAG CATTCTTTTC ATAATAAAGT TTACATGCCC
      361 ATATTTTAAG AGTATGTCCA TTTCCTCTAA GTTCTTGATT ATACCATTCT AATATTTTTT
      421 CAGCACAATC TGCACATGGA CTCCAAGAAC TATACCAGTT TATTGTAAAT TGTCCAGGAT
      481 TATCTCTTAA ATATTCTTCT ACTTTTCTTA TACTAAATAT TTCTGCATGT ATTCCTCTTT
      541 CAGTTCCTGA TTGAGGTTTA TTTACAGCAT ATCCCCAAAA ACATGCTCTT CTTTCTCCTC
      601 TTCTTTTTAA TTCAAATAAT ACATAACATC TATGTGATAC AGATTTTTTA TTATTGAAAA
      661 ATTGTTTTTT AAATGTATAT ATATCTAATT TTTCATGTAT TCTAACATAT TCAGCATCAG
      721 TCATTCTACT TTTATCATCA TCATCTTTAT AATCTATATC ATGATCTTTG TAGTCACCAT
      781 CATGATCTTT ATAATCTCCT GAATATTTTT CTACATAAGG TACAGGTATC ATTCCTCTTT
      841 TTCCTTCAGA ATCTTCTGCA TTCCACCATT GTTCTTCTGG TTTATCTCTT ATTCTAAGTA
      901 TATCTCCTTT CTTAAAAGGT AAATCTTCTT CATCATTTCC ATTAAAATCA AATAATGCTC
      961 TAACATATTC TGCACTTCCA CCACCACCAC TTCCACCACC ACCAACTTTT CTTTTCTTCT
     1021 TAGGATCTGC TCTACTgtca cctcctagct gactcaaatc aatgcgtgtt tcataaagac
     1081 cagtgatgga ttgatggata agagtggcat ctaaaacttc ttttgtagac gtatatcgtt
     1141 tacgatcaat tgttgtatca aaatatttaa aagcagcggg agctccaaga ttcgtcaacg
     1201 taaataaatg aataatattt tctgcttgtt cacgtattgg tttgtctcta tgtttgttat
     1261 atgcactaag aactttatct aaattggcat ctgctaaaat aacacgctta gaaaattcac
     1321 tgatttgctc aataatctca tctaaataat gcttatgctg ctccacaaac aattgttttt
     1381 gttcgttatc ttctggacta cccttcaact tttcataatg actagctaaa tataaaaaat
     1441 tcacatattt gcttggcaga gccagctcat ttcctttttg taattctccg gcactagcca
     1501 gcatccgttt acgaccgttt tctaactcaa aaagactata tttaggtagt ttaatgatta
     1561 agtctttttt aacttcctta tatcctttag cttctaaaaa gtcaatcgga tttttttcaa
     1621 aggaacttct ttccataatt gtgatcccta gtaactcttt aacggatttt aacttcttcg
     1681 atttcccttt ttccacctta gcaaccacta ggactgaata agctaccgtt ggactatcaa
     1741 aaccaccata tttttttgga tcccagtctt ttttacgagc aataagcttg tccgaatttc
     1801 tttttggtaa aattgactcc ttggagaatc cgcctgtctg tacttctgtt ttcttgacaa
     1861 tattgacttg gggcatggac aatactttgc gcactgtggc aaaatctcgc cctttatccc
     1921 agacaatttc tccagtttcc ccattagttt cgattagagg gcgtttgcga atctctccat
     1981 ttgcaagtgt aatttctgtt ttgaagaagt tcatgatatt agagtaaaag aaatattttg
     2041 cggttgcttt gcctatttct tgctcagact tagcaatcat tttacgaaca tcataaactt
     2101 tataatcacc atagacaaac tccgattcaa gttttggata tttcttaatc aaagcagttc
     2161 caacgacggc atttagatac gcatcatggg catgatggta attgtttatc tcacgtactt
     2221 tatagaattg gaaatctttt cggaagtcag aaactaattt agattttaag gtaatcactt
     2281 taacctctcg aataagttta tcattttcat cgtatttagt attcatgcga ctatccaaaa
     2341 tttgtgccac atgcttagtg atttggcgag tttcaaccaa ttggcgtttg ataaaaccag
     2401 ctttatcaag ttcactcaaa cctccacgtt cagctttcgt taaattatca aacttacgtt
     2461 gagtgattaa tttggcgttt agaagttgtc tccaatagtt tttcatcttt ttgactactt
     2521 cttcacttgg aacgttatcc gatttaccac gatttttatc agaacgcgtt aagaccttat
     2581 tgtctattga atcgtcttta aggaaacttt gtggaacaat gtgatcgaca tcataatcac
     2641 ttaaacgatt aatatctaat tcttggtcca catacatgtc tcttccattt tggagataat
     2701 agagatagag cttttcattt tgcaattgag tattttcaac aggatgctct ttaagaatct
     2761 gacttcctaa ttctttgata ccttcttcga ttcgtttcat acgctctcgc gaatttttct
     2821 ggcccttttg agttgtctga ttttcacgtg ccatttcaat aacgatattt tctggcttat
     2881 gccgccccat tactttgacc aattcatcaa caacttttac agtctgtaaa ataccttttt
     2941 taatagcagg gctaccagct aaatttgcaa tatgttcatg taaactatcg ccttgtccag
     3001 acacttgtgc tttttgaatg tcttctttaa atgtcaaact atcatcatgg atcagctgca
     3061 taaaattgcg attggcaaaa ccatctgatt tcaaaaaatc taatattgtt ttgccagatt
     3121 gcttatccct aataccatta atcaattttc gagacaaacg tccccaacca gtataacggc
     3181 gacgtttaag ctgtttcatc accttatcat caaagaggtg agcataagtt ttaagtcttt
     3241 cctcaatcat ctccctatct tcaaataagg tcaatgttaa aacaatatcc tctaagatat
     3301 cttcattttc ttcattatcc aaaaaatctt tatctttaat aatttttagc aaatcatggt
     3361 aggtacctaa tgaagcatta aatctatctt caactcctga aatttcaaca ctatcaaaac
     3421 attctatttt tttgaaataa tcttctttta attgcttaac ggttactttt cgatttgttt
     3481 tgaagagtaa atcaacaatg gctttcttct gttcacctga aagaaatgct ggttttcgca
     3541 ttccttcagt aacatatttg acctttgtca attcgttata aaccgtaaaa tactcataaa
     3601 gcaaactatg ttttggtagt actttttcat ttggaagatt tttatcaaag tttgtcatgc
     3661 gttcaataaa tgattgagct gaagcacctt tatcgacaac ttcttcaaaa ttccatgggg
     3721 taattgtttc ttcagacttc cgagtcatcc atgcaaaacg actattgcca cgcgccaatg
     3781 gaccaacata ataaggaatt cgaaaagtca agattttttc aatcttctca cgattgtctt
     3841 ttaaaaatgg ataaaagtct tcttgtcttc tcaaaatagc atgcagctca cccaagtgaa
     3901 tttgatgggg aatagagccg ttgtcaaagg tccgttgctt gcgcagcaaa tcttcacgat
     3961 ttagtttcac caataattcc tcagtaccat ccattttttc taaaattggt ttgataaatt
     4021 tataaaattc ttcttggcta gctcccccat caatataacc tgcatatccg ttttttgatt
     4081 gatcaaaaaa gatttcttta tacttttctg gaagttgttg tcgaactaaa gcttttaaaa
     4141 gagtcaagtc ttgatgatgt tcatcgtagc gtttaatcat tgaagctgat aggggagcct
     4201 tagttatttc agtatttact cttaggatat ctgaaagtaa aatagcatct gataaattct
     4261 tagctgccaa aaacaaatca gcatattgat ctccaatttg cgccaataaa ttatctaaat
     4321 catcatcgta agtatctttt gaaagctgta atttagcatc ttctgccaaa tcaaaatttg
     4381 atttaaaatt aggggtcaaa cccaatgaca aagcaatgag attcccaaat aagccatttt
     4441 tcttctcacc ggggagctga gcaatgagat tttctaatcg tcttgattta ctcaatcgtg
     4501 cagaaagaat cgctttagca tctactccac ttgcgtttat agggttttct tcaaataatt
     4561 gattgtaggt ttgtaccaac tggataaata gtttgtccac atcactatta tcaggattta
     4621 aatctccctc aatcaaaaaa tgaccacgaa acttaatcat gtgcgctaag gccaaataga
     4681 ttaagcgcaa atccgcttta tcagtagaat ctaccaattt ttttcgcaga tgatagatag
     4741 ttggatattt ctcatgataa gcaacttcat ctactatatt tccaaaaata ggatgacgtt
     4801 catgcttctt gtcttcttcc accaaaaaag actcttcaag tcgatgaaag aaactatcat
     4861 ctactttcgc catctcattt gaaaaaatct cctgtagata acaaatacga ttcttccgac
     4921 gtgtatacct tctacgagct gtccgtttga gacgagtcgc ttccgctgtc tctccactgt
     4981 caaataaaag agcccctata agattttttt tgatactgtg gcggtctgta tttcccagaa
     5041 ccttgaactt tttagacgga accttatatt catcagtgat caccgcccat ccgacgctat
     5101 ttgtgccgat aGctaagcct attgagtatt tcttatccat cttgttgtta cctccttagc
     5161 agggtgctgc caagggcatc aagacgatgc tggtatcacc ggaacctata gtgagtcgta
     5221 ttggtaccga tttatatttt accatgtttt tattaatttt taaagtaatt tttatataac
     5281 tgtataacct atattttcta tggattctat tatcctatct acatctacaa aataatcatc
     5341 atatataaca cttacttctt ttttttcctt acttatttca caggctacta cactctagat
     5401 ttatatttag tcccttgcct tgcctacaag ggatttccta ttcctttcat ttacaattca
     5461 tacgtataaa atccaaattt ttcttgacat ttatacacat aaatattatg atttatatag
     5521 gtaatcgctt tcataaaata tattaccctt aggaaatcaa atgattataa gtcatatatg
     5581 aaaacgttat atataattga tatgtttaca tttgtaactt agatttctct ttgatttcca
     5641 catatataaa tcttaaggag gagttttcgt cgacctccag tcaggtgttg tgcagtttta
     5701 gagctagaaa tagcaagtta aaataaggct agtccgttat caacttgaaa aagtggcacc
     5761 gagtcggtgc tttttttata aaaataagaa gcctgcattt gcaggcttct tatttttatA
     5821 CTAGTGACTT TGTTAAAAAA GTTTAATAAA TATAATTTGA ATAAATGGTA TAAATAGACA
     5881 GATATTTAGA ATATTATAGA AATTTTAATA AAAGACTTCT ATAATAAAGC TAAATTATCT
     5941 GTCTTTTTTT TCGAAAAGAG AAAAAATAAT AAAAAAGATT GTTTAAAATT TAACAAAAAA
     6001 TATTGAAAGC TAGTAAATTT ATGGTTATAA TTAAATCAGT TAGAAAAAAT ATAGATTTTT
     6061 GGACGTCagc ccaatgtcta gctgggagtt ttagagctag aaatagcaag ttaaaataag
     6121 gctagtccgt tatcaacttg aaaaagtggc accgagtcgg tgcttttttt CCAGGCATCA
     6181 AATAAAACGA AAGGCTCAGT CGAAAGACTG GGCCTTTCGT TTTATCTGTT GTTTGTCGGT
     6241 GAACGCTCTC AGATCTaatt aaatttttaa tacggtatag gggtattctt tagcatgtta
     6301 attctaattt tactagaata ggctaaatat gcttaaaaga gatattaaat actttaaaaa
     6361 ttagcaaaaa tatgataata taaatatggt aCTCGAGatc acaatgttta gcaggtagtt
     6421 ttagagctag aaatagcaag ttaaaataag gctagtccgt tatcaacttg aaaaagtggc
     6481 accgagtcgg tgcttttttt ATAATCAATC GTCCCTTCGT GTAAACGAAG GGGCGTTTTT
     6541 TATTTgcgat cgctttactt ttaggcgcgc cgccattatt tttttgaaca attgacaatt
     6601 catttcttat tttttattaa gtgatagtca aaaggcataa cagtgctgaa tagaaagaaa
     6661 tttacagaaa agaaaattat agaatttagt atgattaatt atactcattt atgaatgttt
     6721 aattgaatac aaaaaaaaat acttgttatg tattcaatta cgggttaaaa tatagacaag
     6781 ttgaaaaatt taataaaaaa ataagtcctc agctcttata tattaagcta ccaacttagt
     6841 atataagcca aaacttaaat gtgctaccaa cacatcaagc cgttagagaa ctctatctat
     6901 agcaatattt caaatgtacc gacatacaag agaaacagta actatatata ttcaatttat
     6961 gagattatct taacagatat aaatgtaaat tgcaataagt aagatttaga agtttatagc
     7021 ctttgtgtat tggaagcagt acgcaaaggc ttttttattt gataaaaatt agaagtatat
     7081 ttattttttc ataattaatt tatgaaaatg aaagggggtg agcaaagtga cagaggaaag
     7141 cagtatctta tcaaataaca aggtattagc aatatcatta ttgactttag cagtaaacat
     7201 tatgactttt atagtgcttg tagctaagta gtacgaaagg gggagcttta aaaagctcct
     7261 tggaatacat agaattcata aattaattta tgaaaagaag ggcgtatatg aaaacttgta
     7321 aaaattgcaa agagtttatt aaagatactg aaatatgcaa aatacattcg ttgatgattc
     7381 atgataaaac agtagcaacc tattgcagta aatacaatga gtcaagatgt ttacataaag
     7441 ggaaagtcca atgtattaat tgttcaaaga tgaaccgata tggatggtgt gccataaaaa
     7501 tgagatgttt tacagaggaa gaacagaaaa aagaacgtac atgcattaaa tattatgcaa
     7561 ggagctttaa aaaagctcat gtaaagaaga gtaaaaagaa aaaataattt atttattaat
     7621 ttaatattga gagtgccgac acagtatgca ctaaaaaata tatctgtggt gtagtgagcc
     7681 gatacaaaag gatagtcact cgcattttca taatacatct tatgttatga ttatgtgtcg
     7741 gtgggacttc acgacgaaaa cccacaataa aaaaagagtt cggggtaggg ttaagcatag
     7801 ttgaggcaac taaacaatca agctaggata tgcagtagca gaccgtaagg tcgttgttta
     7861 ggtgtgttgt aatacatacg ctattaagat gtaaaaatac ggataccaat gaagggaaaa
     7921 gtataatttt tggatgtagt ttgtttgttc atctatgggc aaactacgtc caaagccgtt
     7981 tccaaatctg ctaaaaagta tatcctttct aaaatcaaag tcaagtatga aatcataaat
     8041 aaagtttaat tttgaagtta ttatgatatt atgtttttct attaaaataa attaagtata
     8101 tagaatagtt taataatagt atatacttaa tgtgataagt gtctgacagt gtcacagaaa
     8161 ggatgattgt tatggattat aagcggccgg ccagtgggca agttgaaaaa ttcacaaaaa
     8221 tgtggtataa tatctttgtt cattagagcg ataaacttga atttgagagg gaacttagat
     8281 ggtatttgaa aaaattgata aaaatagttg gaacagaaaa gagtattttg accactactt
     8341 tgcaagtgta ccttgtacct acagcatgac cgttaaagtg gatatcacac aaataaagga
     8401 aaagggaatg aaactatatc ctgcaatgct ttattatatt gcaatgattg taaaccgcca
     8461 ttcagagttt aggacggcaa tcaatcaaga tggtgaattg gggatatatg atgagatgat
     8521 accaagctat acaatatttc acaatgatac tgaaacattt tccagccttt ggactgagtg
     8581 taagtctgac tttaaatcat ttttagcaga ttatgaaagt gatacgcaac ggtatggaaa
     8641 caatcataga atggaaggaa agccaaatgc tccggaaaac atttttaatg tatctatgat
     8701 accgtggtca accttcgatg gctttaatct gaatttgcag aaaggatatg attatttgat
     8761 tcctattttt actatgggga aatattataa agaagataac aaaattatac ttcctttggc
     8821 aattcaagtt catcacgcag tatgtgacgg atttcacatt tgccgttttg taaacgaatt
     8881 gcaggaattg ataaatagtt aacTCAGGTT TGTCTGTAAC TAAAAACAAG TATTTAAGCA
     8941 AAAACATCGT AGAAATACGG TGTTTTTTGT TACCCTAAGT TTAAACTtcc tttttgataa
     9001 tctcatgacc aaaatccctt aacgtgagtt ttcgttccac tgagcgtcag accccgtaga
     9061 aaagatcaaa ggatcttctt gagatccttt ttttctgcgc gtaatctgct gcttgcaaac
     9121 aaaaaaacca ccgctaccag cggtggtttg tttgccggat caagagctac caactctttt
     9181 tccgaaggta actggcttca gcagagcgca gataccaaat actgttcttc tagtgtagcc
     9241 gtagttaggc caccacttca agaactctgt agcaccgcct acatacctcg ctctgctaat
     9301 cctgttacca gtggctgctg ccagtggcga taagtcgtgt cttaccgggt tggactcaag
     9361 acgatagtta ccggataagg cgcagcggtc gggctgaacg gggggttcgt gcacacagcc
     9421 cagcttggag cgaacgacct acaccgaact gagataccta cagcgtgagc tatgagaaag
     9481 cgccacgctt cccgaaggga gaaaggcgga caggtatccg gtaagcggca gggtcggaac
     9541 aggagagcgc acgagggagc ttccaggggg aaacgcctgg tatctttata gtcctgtcgg
     9601 gtttcgccac ctctgacttg agcgtcgatt tttgtgatgc tcgtcagggg ggcggagcct
     9661 atggaaaaac gccagcaacg cggccttttt acggttcctg gccttttgct ggccttttgc
     9721 tcacatgttc tttcctgcgt tatcccctga ttctgtggat aaccgtatta ccgcctttga
     9781 gtgagctgat accgctcgcc gcagccgaac gaccgagcgc agcgagtcag tgagcgagga
     9841 agcggaagag cgcccaatac gcagggcccc ctgcttcggg gtcattatag cgattttttc
     9901 ggtatatcca tcctttttcg cacgatatac aggattttgc caaagggttc gtgtagactt
     9961 tccttggtgt atccaacggc gtcagccggg caggataggt gaagtaggcc cacccgcgag
    10021 cgggtgttcc ttcttcactg tcccttattc gcacctggcg gtgctcaacg ggaatcctgc
    10081 tctgcgaggc tggccggcta ccgccggcgt aacagatgag ggcaagcgga tggctgatga
    10141 aaccaagcca accaggaagg gcagcccacc tatcaaggtg tactgccttc cagacgaacg
    10201 aagagcgatt gaggaaaagg cggcggcggc cggcatgagc ctgtcggcct acctgctggc
    10261 cgtcggccag ggctacaaaa tcacgggcgt cgtggactat gagcacgtcc gcgagctggc
    10321 ccgcatcaat ggcgacctgg gccgcctggg cggcctgctg aaactctggc tcaccgacga
    10381 cccgcgcacg gcgcggttcg gtgatgccac gatcctcgcc ctgctggcga agatcgaaga
    10441 gaagcaggac gagcttggca aggtcatgat gggcgtggtc cgcccgaggg cagagccatg
    10501 acttttttag ccgctaaaac ggccgggggg tgcgcgtgat tgccaagcac gtccccatgc
    10561 gctccatcaa gaagagcgac ttcgcggagc tggtgaagta catcaccgac gagcaaggca
    10621 agaccgatcg ggccccctgc a   
//
