# Supplementary material for: Base editing enables duplex point mutagenesis in Clostridium autoethanogenum at the price of numerous off-target mutations
Source: Front Bioeng Biotechnol. 2023 Jul 10;11:1211197. doi: 10.3389/fbioe.2023.1211197 (PMC10366002; doi:10.3389/fbioe.2023.1211197)
Supplement: Supplementary file 1 [file DataSheet1.ZIP › Supplementary material/Final constructs/vFS75 - TA_UGI_msgRNA_CLAU532,534,1794bis.ape]

LOCUS       TA_UGI_msgRNA_CL       10896 bp ds-DNA     circular     17-APR-2020
DEFINITION  synthetic circular DNA
ACCESSION   .
VERSION     .
KEYWORDS    Pcas9_8312X_araE_BontA_Daphne.dna
SOURCE      synthetic DNA construct
  ORGANISM  recombinant plasmid
REFERENCE   1  (bases 1 to 10188)
  AUTHORS   Maria Zygouropoulou
  TITLE     Direct Submission
  JOURNAL   Exported Aug 24, 2017 from SnapGene 4.0.2 http://www.snapgene.com
COMMENT     SBRSC pCas9 where Cas9 has beeen replaced with Nishida's et al.
            Target-AID codon (Nishida, K., Arazoe, T., Yachie, N., Banno, S.,
            Kakimoto, M., Tabata, M., ? Kondo, A. (2016). Targeted nucleotide
            editing using hybrid prokaryotic and vertebrate adaptive immune
            systems. Science, 353(6305), aaf8729-aaf8729.
            https://doi.org/10.1126/science.aaf8729)
COMMENT     
COMMENT     optimized using the COOL optimisation software (JX Chin, BK-S Chung
            and D-Y Lee (2014). Codon Optimization On-Line (COOL): a web-based
            multi-objective optimization platform for synthetic gene design.
            Bioinformatics, 30 (15): 2210-2212, doi:
            10.1093/bioinformatics/btu192)
COMMENT     
COMMENT     Complemented with the LacIq-Facoid inducible expression system
            (Willson, B. J., Kov�cs, K., Wilding-Steele, T., Markus, R.,
            Winzer, K., & Minton, N. P. (2016). Production of a functional cell
            wall-anchored minicellulosome by recombinant Clostridium
            acetobutylicum ATCC 824. Biotechnology for Biofuels, 9(1), 109.
            https://doi.org/10.1186/s13068-016-0526-x)
COMMENT     
COMMENT     ApEinfo:methylated:1
FEATURES             Location/Qualifiers
     promoter        6081..6316
                     /locus_tag="Pcpth (C. perfringens thl)"
                     /label=Pcpth (C. perfringens thl)
                     /ApEinfo_fwdcolor="#346ee0"
                     /ApEinfo_revcolor="#346ee0"
                     /ApEinfo_graphicformat="arrow_data {{0 1 2 0 0 -1} {} 0}
                     width 5 offset 0"
     misc_recomb     complement(83..979)
                     /locus_tag="Target-AID"
                     /label=Target-AID
                     /ApEinfo_fwdcolor="#8080ff"
                     /ApEinfo_revcolor="#da6a3b"
                     /ApEinfo_graphicformat="arrow_data {{0 1 2 0 0 -1} {} 0}
                     width 5 offset 0"
     misc_feature    complement(350..355)
                     /label=GSG linker
                     /ApEinfo_fwdcolor="cyan"
                     /ApEinfo_revcolor="green"
                     /ApEinfo_graphicformat="arrow_data {{0 1 2 0 0 -1} {} 0}
                     width 5 offset 0"
     sig_peptide     complement(86..97)
                     /label=GLVA-tag
                     /ApEinfo_fwdcolor="cyan"
                     /ApEinfo_revcolor="green"
                     /ApEinfo_graphicformat="arrow_data {{0 1 2 0 0 -1} {} 0}
                     width 5 offset 0"
     misc_recomb     complement(980..5398)
                     /locus_tag="Target-AID"
                     /label=Target-AID(1)
                     /ApEinfo_label="Target-AID"
                     /ApEinfo_fwdcolor="#8080ff"
                     /ApEinfo_revcolor="#da6a3b"
                     /ApEinfo_graphicformat="arrow_data {{0 1 2 0 0 -1} {} 0}
                     width 5 offset 0"
     source          1..82
                     /organism="recombinant plasmid"
                     /mol_type="other DNA"
                     /locus_tag="source:recombinant plasmid"
                     /label=source:recombinant plasmid
                     /ApEinfo_fwdcolor="pink"
                     /ApEinfo_revcolor="pink"
                     /ApEinfo_graphicformat="arrow_data {{0 1 2 0 0 -1} {} 0}
                     width 5 offset 0"
     misc_binding    5930..5949
                     /locus_tag="CLAU_532 Seed gRNA"
                     /label=CLAU_532 Seed gRNA
                     /ApEinfo_fwdcolor="#ff8000"
                     /ApEinfo_revcolor="#ff8000"
                     /ApEinfo_graphicformat="arrow_data {{0 1 2 0 0 -1} {} 0}
                     width 5 offset 0"
     source          9243..10890
                     /organism="Shuttle vector pMTL85151"
                     /mol_type="other DNA"
                     /db_xref="taxon:647635"
                     /locus_tag="source:Shuttle vector pMTL85151"
                     /label=source:Shuttle vector pMTL85151
                     /ApEinfo_fwdcolor="pink"
                     /ApEinfo_revcolor="pink"
                     /ApEinfo_graphicformat="arrow_data {{0 1 2 0 0 -1} {} 0}
                     width 5 offset 0"
     primer_bind     complement(57..74)
                     /note="pMTL80000 Modular primers"
                     /locus_tag="MCS-R1"
                     /label=MCS-R1
                     /ApEinfo_fwdcolor="#14c0bd"
                     /ApEinfo_revcolor="#4ec02b"
                     /ApEinfo_graphicformat="arrow_data {{0 1 2 0 0 -1} {} 0}
                     width 5 offset 0"
     terminator      6426..6505
                     /locus_tag="EcoT1 terminator (rrnB T1)"
                     /label=EcoT1 terminator (rrnB T1)
                     /ApEinfo_fwdcolor="#9d1b1c"
                     /ApEinfo_revcolor="#9d1b1c"
                     /ApEinfo_graphicformat="arrow_data {{0 1 2 0 0 -1} {} 0}
                     width 5 offset 0"
     misc_feature    complement(5367..5367)
                     /locus_tag="D10A"
                     /label=D10A
                     /ApEinfo_fwdcolor="#b1ff67"
                     /ApEinfo_revcolor="#b1ff67"
                     /ApEinfo_graphicformat="arrow_data {{0 1 2 0 0 -1} {} 0}
                     width 5 offset 0"
     promoter        complement(5396..5648)
                     /note="Pfdx_Rb3"
                     /locus_tag="Pfdx_Rb3"
                     /label=Pfdx_Rb3
                     /ApEinfo_fwdcolor="#346ee0"
                     /ApEinfo_revcolor="#346ee0"
                     /ApEinfo_graphicformat="arrow_data {{0 1 2 0 0 -1} {} 0}
                     width 5 offset 0"
     primer_bind     57..73
                     /note="Multipurpose primer"
                     /locus_tag="M13R"
                     /label=M13R
                     /ApEinfo_fwdcolor="#14c0bd"
                     /ApEinfo_revcolor="#4ec02b"
                     /ApEinfo_graphicformat="arrow_data {{0 1 2 0 0 -1} {} 0}
                     width 5 offset 0"
     primer_bind     complement(6719..6755)
                     /locus_tag="sgRNA_Rv"
                     /label=sgRNA_Rv
                     /ApEinfo_fwdcolor="#14c0bd"
                     /ApEinfo_revcolor="#4ec02b"
                     /ApEinfo_graphicformat="arrow_data {{0 1 2 0 0 -1} {} 0}
                     width 5 offset 0"
     CDS             complement(1292..5395)
                     /locus_tag="nCas9 (D10A)"
                     /label=nCas9 (D10A)
                     /ApEinfo_fwdcolor="#e9d024"
                     /ApEinfo_revcolor="#e9d024"
                     /ApEinfo_graphicformat="arrow_data {{0 1 2 0 0 -1} {} 0}
                     width 5 offset 0"
     protein_bind    5950..6032
                     /locus_tag="SIBS gRNA"
                     /label=SIBS gRNA
                     /ApEinfo_fwdcolor="cyan"
                     /ApEinfo_revcolor="green"
                     /ApEinfo_graphicformat="arrow_data {{0 1 2 0 0 -1} {} 0}
                     width 5 offset 0"
     misc_feature    complement(5259..5259)
                     /locus_tag="Frame shift, extra A (T)"
                     /label=Frame shift, extra A (T)
                     /ApEinfo_fwdcolor="#b4abac"
                     /ApEinfo_revcolor="#b4abac"
                     /ApEinfo_graphicformat="arrow_data {{0 1 2 0 0 -1} {} 0}
                     width 5 offset 0"
     protein_bind    6343..6425
                     /locus_tag="SIBS gRNA(1)"
                     /label=SIBS gRNA(1)
                     /ApEinfo_label="SIBS gRNA"
                     /ApEinfo_fwdcolor="cyan"
                     /ApEinfo_revcolor="green"
                     /ApEinfo_graphicformat="arrow_data {{0 1 2 0 0 -1} {} 0}
                     width 5 offset 0"
     rep_origin      9370..9915
                     /note="ColE1 RNA II"
                     /locus_tag="ColE1 RNA II"
                     /label=ColE1 RNA II
                     /ApEinfo_fwdcolor="#999999"
                     /ApEinfo_revcolor="#999999"
                     /ApEinfo_graphicformat="arrow_data {{0 1 2 0 0 -1} {} 0}
                     width 5 offset 0"
     gene            10316..10756
                     /gene="traJ"
                     /locus_tag="traJ"
                     /label=traJ
                     /ApEinfo_fwdcolor="#ff797d"
                     /ApEinfo_revcolor="#ff102f"
                     /ApEinfo_graphicformat="arrow_data {{0 1 2 0 0 -1} {} 0}
                     width 5 offset 0"
     CDS             10316..10756
                     /gene="traJ"
                     /codon_start=1
                     /transl_table=11
                     /product="plasmid conjugative transfer protein"
                     /protein_id="ACR43918.1"
                     /translation="MLNGNPALRGWPATAGVTDEGKRMADETKPTRKGSPPIKVYCLP
                     DERRAIEEKAAAAGMSLSAYLLAVGQGYKITGVVDYEHVRELARINGDLGRLGGLLKL
                     WLTDDPRTARFGDATILALLAKIEEKQDELGKVMMGVVRPRAEP"
                     /locus_tag="plasmid conjugative transfer protein"
                     /label=plasmid conjugative transfer protein
                     /ApEinfo_fwdcolor="#e9d024"
                     /ApEinfo_revcolor="#e9d024"
                     /ApEinfo_graphicformat="arrow_data {{0 1 2 0 0 -1} {} 0}
                     width 5 offset 0"
     primer_bind     complement(6878..6898)
                     /note="pMTL80000 Modular primers"
                     /locus_tag="pCB102-R1"
                     /label=pCB102-R1
                     /ApEinfo_fwdcolor="#14c0bd"
                     /ApEinfo_revcolor="#4ec02b"
                     /ApEinfo_graphicformat="arrow_data {{0 1 2 0 0 -1} {} 0}
                     width 5 offset 0"
     primer_bind     7612..7631
                     /note="pMTL80000 Modular primers"
                     /locus_tag="pCB102-F1"
                     /label=pCB102-F1
                     /ApEinfo_fwdcolor="#14c0bd"
                     /ApEinfo_revcolor="#4ec02b"
                     /ApEinfo_graphicformat="arrow_data {{0 1 2 0 0 -1} {} 0}
                     width 5 offset 0"
     primer_bind     8275..8299
                     /note="pMTL80000 Modular primers"
                     /locus_tag="pCB102-F2"
                     /label=pCB102-F2
                     /ApEinfo_fwdcolor="#14c0bd"
                     /ApEinfo_revcolor="#4ec02b"
                     /ApEinfo_graphicformat="arrow_data {{0 1 2 0 0 -1} {} 0}
                     width 5 offset 0"
     primer_bind     complement(8493..8514)
                     /note="pMTL80000 Modular primers"
                     /locus_tag="catP-R1"
                     /label=catP-R1
                     /ApEinfo_fwdcolor="#14c0bd"
                     /ApEinfo_revcolor="#4ec02b"
                     /ApEinfo_graphicformat="arrow_data {{0 1 2 0 0 -1} {} 0}
                     width 5 offset 0"
     primer_bind     complement(8505..8526)
                     /locus_tag="CatP_R1_2"
                     /label=CatP_R1_2
                     /ApEinfo_fwdcolor="#14c0bd"
                     /ApEinfo_revcolor="#4ec02b"
                     /ApEinfo_graphicformat="arrow_data {{0 1 2 0 0 -1} {} 0}
                     width 5 offset 0"
     primer_bind     8891..8912
                     /note="pMTL80000 Modular primers"
                     /locus_tag="catPrep-F1"
                     /label=catPrep-F1
                     /ApEinfo_fwdcolor="#14c0bd"
                     /ApEinfo_revcolor="#4ec02b"
                     /ApEinfo_graphicformat="arrow_data {{0 1 2 0 0 -1} {} 0}
                     width 5 offset 0"
     primer_bind     9119..9139
                     /note="pMTL80000 Modular primers"
                     /locus_tag="catP-F1(2)"
                     /label=catP-F1(2)
                     /ApEinfo_fwdcolor="#14c0bd"
                     /ApEinfo_revcolor="#4ec02b"
                     /ApEinfo_graphicformat="arrow_data {{0 1 2 0 0 -1} {} 0}
                     width 5 offset 0"
     primer_bind     9145..9158
                     /note="pMTL80000 Modular primers"
                     /locus_tag="catP-F1"
                     /label=catP-F1
                     /ApEinfo_fwdcolor="#14c0bd"
                     /ApEinfo_revcolor="#4ec02b"
                     /ApEinfo_graphicformat="arrow_data {{0 1 2 0 0 -1} {} 0}
                     width 5 offset 0"
     terminator      3..56
                     /locus_tag="C difficile 630 CP010905 terminator"
                     /label=C difficile 630 CP010905 terminator
                     /ApEinfo_fwdcolor="#9d1b1c"
                     /ApEinfo_revcolor="#9d1b1c"
                     /ApEinfo_graphicformat="arrow_data {{0 1 2 0 0 -1} {} 0}
                     width 5 offset 0"
     promoter        5655..5923
                     /locus_tag="p1339 (Cac araE)"
                     /label=p1339 (Cac araE)
                     /ApEinfo_fwdcolor="#346ee0"
                     /ApEinfo_revcolor="#346ee0"
                     /ApEinfo_graphicformat="arrow_data {{0 1 2 0 0 -1} {} 0}
                     width 5 offset 0"
     CDS             7545..7862
                     /gene="repH"
                     /locus_tag="repH"
                     /label=repH
                     /ApEinfo_fwdcolor="#e9d024"
                     /ApEinfo_revcolor="#e9d024"
                     /ApEinfo_graphicformat="arrow_data {{0 1 2 0 0 -1} {} 0}
                     width 5 offset 0"
     CDS             8534..9157
                     /gene="catP"
                     /locus_tag="catP"
                     /label=catP
                     /ApEinfo_fwdcolor="#e9d024"
                     /ApEinfo_revcolor="#e9d024"
                     /ApEinfo_graphicformat="arrow_data {{0 1 2 0 0 -1} {} 0}
                     width 5 offset 0"
     protein_bind    7192..7197
                     /locus_tag="C auto restriction site(Cau10061II)"
                     /label=C auto restriction site(Cau10061II)
                     /ApEinfo_fwdcolor="#ff0000"
                     /ApEinfo_revcolor="#ff0000"
                     /ApEinfo_graphicformat="arrow_data {{0 1 2 0 0 -1} {} 0}
                     width 5 offset 0"
     protein_bind    4913..4918
                     /locus_tag="Ndel"
                     /label=Ndel
                     /ApEinfo_fwdcolor="#ff0000"
                     /ApEinfo_revcolor="#ff0000"
                     /ApEinfo_graphicformat="arrow_data {{0 1 2 0 0 -1} {} 0}
                     width 5 offset 0"
     protein_bind    3478..3483
                     /locus_tag="Ndel(1)"
                     /label=Ndel(1)
                     /ApEinfo_label="Ndel"
                     /ApEinfo_fwdcolor="#ff0000"
                     /ApEinfo_revcolor="#ff0000"
                     /ApEinfo_graphicformat="arrow_data {{0 1 2 0 0 -1} {} 0}
                     width 5 offset 0"
     protein_bind    4790..4795
                     /locus_tag="C auto restriction site"
                     /label=C auto restriction site
                     /ApEinfo_fwdcolor="#ff0000"
                     /ApEinfo_revcolor="#ff0000"
                     /ApEinfo_graphicformat="arrow_data {{0 1 2 0 0 -1} {} 0}
                     width 5 offset 0"
     protein_bind    2721..2726
                     /locus_tag="C auto restriction site(1)"
                     /label=C auto restriction site(1)
                     /ApEinfo_label="C auto restriction site"
                     /ApEinfo_fwdcolor="#ff0000"
                     /ApEinfo_revcolor="#ff0000"
                     /ApEinfo_graphicformat="arrow_data {{0 1 2 0 0 -1} {} 0}
                     width 5 offset 0"
     protein_bind    2459..2464
                     /locus_tag="C auto restriction site(2)"
                     /label=C auto restriction site(2)
                     /ApEinfo_label="C auto restriction site"
                     /ApEinfo_fwdcolor="#ff0000"
                     /ApEinfo_revcolor="#ff0000"
                     /ApEinfo_graphicformat="arrow_data {{0 1 2 0 0 -1} {} 0}
                     width 5 offset 0"
     misc_binding    complement(986..1051)
                     /locus_tag="3x FLAG"
                     /label=3x FLAG
                     /ApEinfo_fwdcolor="#ff8000"
                     /ApEinfo_revcolor="#ff8000"
                     /ApEinfo_graphicformat="arrow_data {{0 1 2 0 0 -1} {} 0}
                     width 5 offset 0"
     protein_bind    complement(1058..1228)
                     /locus_tag="SH3 domain"
                     /label=SH3 domain
                     /ApEinfo_fwdcolor="cyan"
                     /ApEinfo_revcolor="green"
                     /ApEinfo_graphicformat="arrow_data {{0 1 2 0 0 -1} {} 0}
                     width 5 offset 0"
     repeat_region   complement(1229..1258)
                     /locus_tag="GSG linker"
                     /label=GSG linker(1)
                     /ApEinfo_label="GSG linker"
                     /ApEinfo_fwdcolor="#0dfff7"
                     /ApEinfo_revcolor="#0dfff7"
                     /ApEinfo_graphicformat="arrow_data {{0 1 2 0 0 -1} {} 0}
                     width 5 offset 0"
     misc_signal     complement(1259..1279)
                     /locus_tag="SV40 NLS"
                     /label=SV40 NLS
                     /ApEinfo_fwdcolor="#008040"
                     /ApEinfo_revcolor="#008040"
                     /ApEinfo_graphicformat="arrow_data {{0 1 2 0 0 -1} {} 0}
                     width 5 offset 0"
     conflict        9159..9242
                     /locus_tag="Conflict with sequencing 04/04/2018"
                     /label=Conflict with sequencing 04/04/2018
                     /ApEinfo_fwdcolor="#0000ff"
                     /ApEinfo_revcolor="#0000ff"
                     /ApEinfo_graphicformat="arrow_data {{0 1 2 0 0 -1} {} 0}
                     width 5 offset 0"
     misc_binding    6323..6342
                     /locus_tag="CLAU_0534 Seed gRNA"
                     /label=CLAU_0534 Seed gRNA
                     /ApEinfo_fwdcolor="#ff8000"
                     /ApEinfo_revcolor="#ff8000"
                     /ApEinfo_graphicformat="arrow_data {{0 1 2 0 0 -1} {} 0}
                     width 5 offset 0"
     protein_bind    6673..6755
                     /locus_tag="SIBS gRNA(2)"
                     /label=SIBS gRNA(2)
                     /ApEinfo_label="SIBS gRNA"
                     /ApEinfo_fwdcolor="cyan"
                     /ApEinfo_revcolor="green"
                     /ApEinfo_graphicformat="arrow_data {{0 1 2 0 0 -1} {} 0}
                     width 5 offset 0"
     promoter        6512..6646
                     /locus_tag="Pcpfdx (Pfdx from C. perfringens)"
                     /label=Pcpfdx (Pfdx from C. perfringens)
                     /ApEinfo_fwdcolor="#346ee0"
                     /ApEinfo_revcolor="#346ee0"
                     /ApEinfo_graphicformat="arrow_data {{0 1 2 0 0 -1} {} 0}
                     width 5 offset 0"
     CDS             complement(356..979)
                     /locus_tag="pmCDA1 (AID)"
                     /label=pmCDA1 (AID)(EF094822.1)
                     /ApEinfo_fwdcolor="#e9d024"
                     /ApEinfo_revcolor="#e9d024"
                     /ApEinfo_graphicformat="arrow_data {{0 1 2 0 0 -1} {} 0}
                     width 5 offset 0"
     CDS             complement(83..349)
                     /label=UGI (uracil DNA glycosylase)
                     /ApEinfo_fwdcolor="#e9d024"
                     /ApEinfo_revcolor="#e9d024"
                     /ApEinfo_graphicformat="arrow_data {{0 1 2 0 0 -1} {} 0}
                     width 5 offset 0"
     terminator      6756..6800
                     /locus_tag="tyrS tRNA terminator (B subtilis)"
                     /label=tyrS tRNA terminator (B subtilis)
                     /ApEinfo_fwdcolor="#9d1b1c"
                     /ApEinfo_revcolor="#9d1b1c"
                     /ApEinfo_graphicformat="arrow_data {{0 1 2 0 0 -1} {} 0}
                     width 5 offset 0"
     -35_signal      5739..5744
                     /locus_tag="-35"
                     /label=-35
                     /ApEinfo_fwdcolor="cyan"
                     /ApEinfo_revcolor="green"
                     /ApEinfo_graphicformat="arrow_data {{0 1 2 0 0 -1} {} 0}
                     width 5 offset 0"
     -10_signal      5759..5767
                     /locus_tag="-10"
                     /label=-10
                     /ApEinfo_fwdcolor="cyan"
                     /ApEinfo_revcolor="green"
                     /ApEinfo_graphicformat="arrow_data {{0 1 2 0 0 -1} {} 0}
                     width 5 offset 0"
     -10_signal      6608..6616
                     /locus_tag="-10(1)"
                     /label=-10(1)
                     /ApEinfo_label="-10"
                     /ApEinfo_fwdcolor="cyan"
                     /ApEinfo_revcolor="green"
                     /ApEinfo_graphicformat="arrow_data {{0 1 2 0 0 -1} {} 0}
                     width 5 offset 0"
     -35_signal      6588..6593
                     /locus_tag="-35(1)"
                     /label=-35(1)
                     /ApEinfo_label="-35"
                     /ApEinfo_fwdcolor="cyan"
                     /ApEinfo_revcolor="green"
                     /ApEinfo_graphicformat="arrow_data {{0 1 2 0 0 -1} {} 0}
                     width 5 offset 0"
     -35_signal      6258..6263
                     /locus_tag="-35(2)"
                     /label=-35(2)
                     /ApEinfo_label="-35"
                     /ApEinfo_fwdcolor="cyan"
                     /ApEinfo_revcolor="green"
                     /ApEinfo_graphicformat="arrow_data {{0 1 2 0 0 -1} {} 0}
                     width 5 offset 0"
     -10_signal      6278..6286
                     /locus_tag="-10(2)"
                     /label=-10(2)
                     /ApEinfo_label="-10"
                     /ApEinfo_fwdcolor="cyan"
                     /ApEinfo_revcolor="green"
                     /ApEinfo_graphicformat="arrow_data {{0 1 2 0 0 -1} {} 0}
                     width 5 offset 0"
     terminator      6033..6074
                     /locus_tag="fdx terminator"
                     /label=fdx terminator
                     /ApEinfo_fwdcolor="#9d1b1c"
                     /ApEinfo_revcolor="#9d1b1c"
                     /ApEinfo_graphicformat="arrow_data {{0 1 2 0 0 -1} {} 0}
                     width 5 offset 0"
     misc_binding    6653..6672
                     /locus_tag="CLAU1794 seed sgRNA bis"
                     /label=CLAU1794 seed sgRNA bis
                     /ApEinfo_fwdcolor="#ff8000"
                     /ApEinfo_revcolor="#ff8000"
                     /ApEinfo_graphicformat="arrow_data {{0 1 2 0 0 -1} {} 0}
                     width 5 offset 0"
ORIGIN
        1 ggataaaaaa attgtagata aattttataa aatagtttta tctacaattt ttttatcagg
       61 aaacagctat gaccgcggcc gcTTATGCAA CAAGACCTAA CATTTTTATT TTATTTTCTC
      121 CATTACTATC CTGTATTACT AAAGCCCAAG GTTTATATTC AGGTGCATCA GAAGTAAGTA
      181 ACATTACATT TTCATCTGTA CTTTCATCAT AAGCAGTATG TACTAATATA TCACTTTCAG
      241 GTTTATTTCC TATTACTTCT TCAACTTCTT CTGGTAACAT AAGTATTGAT TCTTGTATAA
      301 CTAACTGTTT TCCTGTTTCT TTTTCTATAA TATCTGATAA ATTTGTCATT CTTGAAACTG
      361 CTGGTGATTT TGTTGTATGA AGTATTTTTA CCTGAATCAT TATAGATAAT TCACTTCTTC
      421 TCTTTTCAGC TCTTTTAAGT GTTTTTTCAA GCCATCTATT TTCATTTAAT TGATTATGAC
      481 TTGATTGTAT AAATATTTTT CTACAACATT GATAATGTTC AGATACCATT ACATTTAATC
      541 CTACTCCATT ATCTCTTAAA TTCCATAATC CTATTTGATT TCTAGCATTC TTTTCATAAT
      601 AAAGTTTACA TGCCCATATT TTAAGAGTAT GTCCATTTCC TCTAAGTTCT TGATTATACC
      661 ATTCTAATAT TTTTTCAGCA CAATCTGCAC ATGGACTCCA AGAACTATAC CAGTTTATTG
      721 TAAATTGTCC AGGATTATCT CTTAAATATT CTTCTACTTT TCTTATACTA AATATTTCTG
      781 CATGTATTCC TCTTTCAGTT CCTGATTGAG GTTTATTTAC AGCATATCCC CAAAAACATG
      841 CTCTTCTTTC TCCTCTTCTT TTTAATTCAA ATAATACATA ACATCTATGT GATACAGATT
      901 TTTTATTATT GAAAAATTGT TTTTTAAATG TATATATATC TAATTTTTCA TGTATTCTAA
      961 CATATTCAGC ATCAGTCATT CTACTTTTAT CATCATCATC TTTATAATCT ATATCATGAT
     1021 CTTTGTAGTC ACCATCATGA TCTTTATAAT CTCCTGAATA TTTTTCTACA TAAGGTACAG
     1081 GTATCATTCC TCTTTTTCCT TCAGAATCTT CTGCATTCCA CCATTGTTCT TCTGGTTTAT
     1141 CTCTTATTCT AAGTATATCT CCTTTCTTAA AAGGTAAATC TTCTTCATCA TTTCCATTAA
     1201 AATCAAATAA TGCTCTAACA TATTCTGCAC TTCCACCACC ACCACTTCCA CCACCACCAA
     1261 CTTTTCTTTT CTTCTTAGGA TCTGCTCTAC Tgtcacctcc tagctgactc aaatcaatgc
     1321 gtgtttcata aagaccagtg atggattgat ggataagagt ggcatctaaa acttcttttg
     1381 tagacgtata tcgtttacga tcaattgttg tatcaaaata tttaaaagca gcgggagctc
     1441 caagattcgt caacgtaaat aaatgaataa tattttctgc ttgttcacgt attggtttgt
     1501 ctctatgttt gttatatgca ctaagaactt tatctaaatt ggcatctgct aaaataacac
     1561 gcttagaaaa ttcactgatt tgctcaataa tctcatctaa ataatgctta tgctgctcca
     1621 caaacaattg tttttgttcg ttatcttctg gactaccctt caacttttca taatgactag
     1681 ctaaatataa aaaattcaca tatttgcttg gcagagccag ctcatttcct ttttgtaatt
     1741 ctccggcact agccagcatc cgtttacgac cgttttctaa ctcaaaaaga ctatatttag
     1801 gtagtttaat gattaagtct tttttaactt ccttatatcc tttagcttct aaaaagtcaa
     1861 tcggattttt ttcaaaggaa cttctttcca taattgtgat ccctagtaac tctttaacgg
     1921 attttaactt cttcgatttc cctttttcca ccttagcaac cactaggact gaataagcta
     1981 ccgttggact atcaaaacca ccatattttt ttggatccca gtctttttta cgagcaataa
     2041 gcttgtccga atttcttttt ggtaaaattg actccttgga gaatccgcct gtctgtactt
     2101 ctgttttctt gacaatattg acttggggca tggacaatac tttgcgcact gtggcaaaat
     2161 ctcgcccttt atcccagaca atttctccag tttccccatt agtttcgatt agagggcgtt
     2221 tgcgaatctc tccatttgca agtgtaattt ctgttttgaa gaagttcatg atattagagt
     2281 aaaagaaata ttttgcggtt gctttgccta tttcttgctc agacttagca atcattttac
     2341 gaacatcata aactttataa tcaccataga caaactccga ttcaagtttt ggatatttct
     2401 taatcaaagc agttccaacg acggcattta gatacgcatc atgggcatga tggtaattgt
     2461 ttatctcacg tactttatag aattggaaat cttttcggaa gtcagaaact aatttagatt
     2521 ttaaggtaat cactttaacc tctcgaataa gtttatcatt ttcatcgtat ttagtattca
     2581 tgcgactatc caaaatttgt gccacatgct tagtgatttg gcgagtttca accaattggc
     2641 gtttgataaa accagcttta tcaagttcac tcaaacctcc acgttcagct ttcgttaaat
     2701 tatcaaactt acgttgagtg attaatttgg cgtttagaag ttgtctccaa tagtttttca
     2761 tctttttgac tacttcttca cttggaacgt tatccgattt accacgattt ttatcagaac
     2821 gcgttaagac cttattgtct attgaatcgt ctttaaggaa actttgtgga acaatgtgat
     2881 cgacatcata atcacttaaa cgattaatat ctaattcttg gtccacatac atgtctcttc
     2941 cattttggag ataatagaga tagagctttt cattttgcaa ttgagtattt tcaacaggat
     3001 gctctttaag aatctgactt cctaattctt tgataccttc ttcgattcgt ttcatacgct
     3061 ctcgcgaatt tttctggccc ttttgagttg tctgattttc acgtgccatt tcaataacga
     3121 tattttctgg cttatgccgc cccattactt tgaccaattc atcaacaact tttacagtct
     3181 gtaaaatacc ttttttaata gcagggctac cagctaaatt tgcaatatgt tcatgtaaac
     3241 tatcgccttg tccagacact tgtgcttttt gaatgtcttc tttaaatgtc aaactatcat
     3301 catggatcag ctgcataaaa ttgcgattgg caaaaccatc tgatttcaaa aaatctaata
     3361 ttgttttgcc agattgctta tccctaatac cattaatcaa ttttcgagac aaacgtcccc
     3421 aaccagtata acggcgacgt ttaagctgtt tcatcacctt atcatcaaag aggtgagcat
     3481 aagttttaag tctttcctca atcatctccc tatcttcaaa taaggtcaat gttaaaacaa
     3541 tatcctctaa gatatcttca ttttcttcat tatccaaaaa atctttatct ttaataattt
     3601 ttagcaaatc atggtaggta cctaatgaag cattaaatct atcttcaact cctgaaattt
     3661 caacactatc aaaacattct atttttttga aataatcttc ttttaattgc ttaacggtta
     3721 cttttcgatt tgttttgaag agtaaatcaa caatggcttt cttctgttca cctgaaagaa
     3781 atgctggttt tcgcattcct tcagtaacat atttgacctt tgtcaattcg ttataaaccg
     3841 taaaatactc ataaagcaaa ctatgttttg gtagtacttt ttcatttgga agatttttat
     3901 caaagtttgt catgcgttca ataaatgatt gagctgaagc acctttatcg acaacttctt
     3961 caaaattcca tggggtaatt gtttcttcag acttccgagt catccatgca aaacgactat
     4021 tgccacgcgc caatggacca acataataag gaattcgaaa agtcaagatt ttttcaatct
     4081 tctcacgatt gtcttttaaa aatggataaa agtcttcttg tcttctcaaa atagcatgca
     4141 gctcacccaa gtgaatttga tggggaatag agccgttgtc aaaggtccgt tgcttgcgca
     4201 gcaaatcttc acgatttagt ttcaccaata attcctcagt accatccatt ttttctaaaa
     4261 ttggtttgat aaatttataa aattcttctt ggctagctcc cccatcaata taacctgcat
     4321 atccgttttt tgattgatca aaaaagattt ctttatactt ttctggaagt tgttgtcgaa
     4381 ctaaagcttt taaaagagtc aagtcttgat gatgttcatc gtagcgttta atcattgaag
     4441 ctgatagggg agccttagtt atttcagtat ttactcttag gatatctgaa agtaaaatag
     4501 catctgataa attcttagct gccaaaaaca aatcagcata ttgatctcca atttgcgcca
     4561 ataaattatc taaatcatca tcgtaagtat cttttgaaag ctgtaattta gcatcttctg
     4621 ccaaatcaaa atttgattta aaattagggg tcaaacccaa tgacaaagca atgagattcc
     4681 caaataagcc atttttcttc tcaccgggga gctgagcaat gagattttct aatcgtcttg
     4741 atttactcaa tcgtgcagaa agaatcgctt tagcatctac tccacttgcg tttatagggt
     4801 tttcttcaaa taattgattg taggtttgta ccaactggat aaatagtttg tccacatcac
     4861 tattatcagg atttaaatct ccctcaatca aaaaatgacc acgaaactta atcatgtgcg
     4921 ctaaggccaa atagattaag cgcaaatccg ctttatcagt agaatctacc aatttttttc
     4981 gcagatgata gatagttgga tatttctcat gataagcaac ttcatctact atatttccaa
     5041 aaataggatg acgttcatgc ttcttgtctt cttccaccaa aaaagactct tcaagtcgat
     5101 gaaagaaact atcatctact ttcgccatct catttgaaaa aatctcctgt agataacaaa
     5161 tacgattctt ccgacgtgta taccttctac gagctgtccg tttgagacga gtcgcttccg
     5221 ctgtctctcc actgtcaaat aaaagagccc ctataagatt ttttttgata ctgtggcggt
     5281 ctgtatttcc cagaaccttg aactttttag acggaacctt atattcatca gtgatcaccg
     5341 cccatccgac gctatttgtg ccgataGcta agcctattga gtatttctta tccatcttgt
     5401 tgttacctcc ttagcagggt gctgccaagg gcatcaagac gatgctggta tcaccggaac
     5461 ctatagtgag tcgtattggt accgatttat attttaccat gtttttatta atttttaaag
     5521 taatttttat ataactgtat aacctatatt ttctatggat tctattatcc tatctacatc
     5581 tacaaaataa tcatcatata taacacttac ttcttttttt tccttactta tttcacaggc
     5641 tactacactc tagatttata tttagtccct tgccttgcct acaagggatt tcctattcct
     5701 ttcatttaca attcatacgt ataaaatcca aatttttctt gacatttata cacataaata
     5761 ttatgattta tataggtaat cgctttcata aaatatatta cccttaggaa atcaaatgat
     5821 tataagtcat atatgaaaac gttatatata attgatatgt ttacatttgt aacttagatt
     5881 tctctttgat ttccacatat ataaatctta aggaggagtt ttcgtcgacc tccagtcagg
     5941 tgttgtgcag ttttagagct agaaatagca agttaaaata aggctagtcc gttatcaact
     6001 tgaaaaagtg gcaccgagtc ggtgcttttt ttataaaaat aagaagcctg catttgcagg
     6061 cttcttattt ttatACTAGT GACTTTGTTA AAAAAGTTTA ATAAATATAA TTTGAATAAA
     6121 TGGTATAAAT AGACAGATAT TTAGAATATT ATAGAAATTT TAATAAAAGA CTTCTATAAT
     6181 AAAGCTAAAT TATCTGTCTT TTTTTTCGAA AAGAGAAAAA ATAATAAAAA AGATTGTTTA
     6241 AAATTTAACA AAAAATATTG AAAGCTAGTA AATTTATGGT TATAATTAAA TCAGTTAGAA
     6301 AAAATATAGA TTTTTGGACG TCagcccaat gtctagctgg gagttttaga gctagaaata
     6361 gcaagttaaa ataaggctag tccgttatca acttgaaaaa gtggcaccga gtcggtgctt
     6421 tttttCCAGG CATCAAATAA AACGAAAGGC TCAGTCGAAA GACTGGGCCT TTCGTTTTAT
     6481 CTGTTGTTTG TCGGTGAACG CTCTCAGATC Taattaaatt tttaatacgg tataggggta
     6541 ttctttagca tgttaattct aattttacta gaataggcta aatatgctta aaagagatat
     6601 taaatacttt aaaaattagc aaaaatatga taatataaat atggtaCTCG AGatcacaat
     6661 gtttagcagg tagttttaga gctagaaata gcaagttaaa ataaggctag tccgttatca
     6721 acttgaaaaa gtggcaccga gtcggtgctt tttttATAAT CAATCGTCCC TTCGTGTAAA
     6781 CGAAGGGGCG TTTTTTATTT gcgatcgctt tacttttagg cgcgccgcca ttattttttt
     6841 gaacaattga caattcattt cttatttttt attaagtgat agtcaaaagg cataacagtg
     6901 ctgaatagaa agaaatttac agaaaagaaa attatagaat ttagtatgat taattatact
     6961 catttatgaa tgtttaattg aatacaaaaa aaaatacttg ttatgtattc aattacgggt
     7021 taaaatatag acaagttgaa aaatttaata aaaaaataag tcctcagctc ttatatatta
     7081 agctaccaac ttagtatata agccaaaact taaatgtgct accaacacat caagccgtta
     7141 gagaactcta tctatagcaa tatttcaaat gtaccgacat acaagagaaa cagtaactat
     7201 atatattcaa tttatgagat tatcttaaca gatataaatg taaattgcaa taagtaagat
     7261 ttagaagttt atagcctttg tgtattggaa gcagtacgca aaggcttttt tatttgataa
     7321 aaattagaag tatatttatt ttttcataat taatttatga aaatgaaagg gggtgagcaa
     7381 agtgacagag gaaagcagta tcttatcaaa taacaaggta ttagcaatat cattattgac
     7441 tttagcagta aacattatga cttttatagt gcttgtagct aagtagtacg aaagggggag
     7501 ctttaaaaag ctccttggaa tacatagaat tcataaatta atttatgaaa agaagggcgt
     7561 atatgaaaac ttgtaaaaat tgcaaagagt ttattaaaga tactgaaata tgcaaaatac
     7621 attcgttgat gattcatgat aaaacagtag caacctattg cagtaaatac aatgagtcaa
     7681 gatgtttaca taaagggaaa gtccaatgta ttaattgttc aaagatgaac cgatatggat
     7741 ggtgtgccat aaaaatgaga tgttttacag aggaagaaca gaaaaaagaa cgtacatgca
     7801 ttaaatatta tgcaaggagc tttaaaaaag ctcatgtaaa gaagagtaaa aagaaaaaat
     7861 aatttattta ttaatttaat attgagagtg ccgacacagt atgcactaaa aaatatatct
     7921 gtggtgtagt gagccgatac aaaaggatag tcactcgcat tttcataata catcttatgt
     7981 tatgattatg tgtcggtggg acttcacgac gaaaacccac aataaaaaaa gagttcgggg
     8041 tagggttaag catagttgag gcaactaaac aatcaagcta ggatatgcag tagcagaccg
     8101 taaggtcgtt gtttaggtgt gttgtaatac atacgctatt aagatgtaaa aatacggata
     8161 ccaatgaagg gaaaagtata atttttggat gtagtttgtt tgttcatcta tgggcaaact
     8221 acgtccaaag ccgtttccaa atctgctaaa aagtatatcc tttctaaaat caaagtcaag
     8281 tatgaaatca taaataaagt ttaattttga agttattatg atattatgtt tttctattaa
     8341 aataaattaa gtatatagaa tagtttaata atagtatata cttaatgtga taagtgtctg
     8401 acagtgtcac agaaaggatg attgttatgg attataagcg gccggccagt gggcaagttg
     8461 aaaaattcac aaaaatgtgg tataatatct ttgttcatta gagcgataaa cttgaatttg
     8521 agagggaact tagatggtat ttgaaaaaat tgataaaaat agttggaaca gaaaagagta
     8581 ttttgaccac tactttgcaa gtgtaccttg tacctacagc atgaccgtta aagtggatat
     8641 cacacaaata aaggaaaagg gaatgaaact atatcctgca atgctttatt atattgcaat
     8701 gattgtaaac cgccattcag agtttaggac ggcaatcaat caagatggtg aattggggat
     8761 atatgatgag atgataccaa gctatacaat atttcacaat gatactgaaa cattttccag
     8821 cctttggact gagtgtaagt ctgactttaa atcattttta gcagattatg aaagtgatac
     8881 gcaacggtat ggaaacaatc atagaatgga aggaaagcca aatgctccgg aaaacatttt
     8941 taatgtatct atgataccgt ggtcaacctt cgatggcttt aatctgaatt tgcagaaagg
     9001 atatgattat ttgattccta tttttactat ggggaaatat tataaagaag ataacaaaat
     9061 tatacttcct ttggcaattc aagttcatca cgcagtatgt gacggatttc acatttgccg
     9121 ttttgtaaac gaattgcagg aattgataaa tagttaacTC AGGTTTGTCT GTAACTAAAA
     9181 ACAAGTATTT AAGCAAAAAC ATCGTAGAAA TACGGTGTTT TTTGTTACCC TAAGTTTAAA
     9241 CTtccttttt gataatctca tgaccaaaat cccttaacgt gagttttcgt tccactgagc
     9301 gtcagacccc gtagaaaaga tcaaaggatc ttcttgagat cctttttttc tgcgcgtaat
     9361 ctgctgcttg caaacaaaaa aaccaccgct accagcggtg gtttgtttgc cggatcaaga
     9421 gctaccaact ctttttccga aggtaactgg cttcagcaga gcgcagatac caaatactgt
     9481 tcttctagtg tagccgtagt taggccacca cttcaagaac tctgtagcac cgcctacata
     9541 cctcgctctg ctaatcctgt taccagtggc tgctgccagt ggcgataagt cgtgtcttac
     9601 cgggttggac tcaagacgat agttaccgga taaggcgcag cggtcgggct gaacgggggg
     9661 ttcgtgcaca cagcccagct tggagcgaac gacctacacc gaactgagat acctacagcg
     9721 tgagctatga gaaagcgcca cgcttcccga agggagaaag gcggacaggt atccggtaag
     9781 cggcagggtc ggaacaggag agcgcacgag ggagcttcca gggggaaacg cctggtatct
     9841 ttatagtcct gtcgggtttc gccacctctg acttgagcgt cgatttttgt gatgctcgtc
     9901 aggggggcgg agcctatgga aaaacgccag caacgcggcc tttttacggt tcctggcctt
     9961 ttgctggcct tttgctcaca tgttctttcc tgcgttatcc cctgattctg tggataaccg
    10021 tattaccgcc tttgagtgag ctgataccgc tcgccgcagc cgaacgaccg agcgcagcga
    10081 gtcagtgagc gaggaagcgg aagagcgccc aatacgcagg gccccctgct tcggggtcat
    10141 tatagcgatt ttttcggtat atccatcctt tttcgcacga tatacaggat tttgccaaag
    10201 ggttcgtgta gactttcctt ggtgtatcca acggcgtcag ccgggcagga taggtgaagt
    10261 aggcccaccc gcgagcgggt gttccttctt cactgtccct tattcgcacc tggcggtgct
    10321 caacgggaat cctgctctgc gaggctggcc ggctaccgcc ggcgtaacag atgagggcaa
    10381 gcggatggct gatgaaacca agccaaccag gaagggcagc ccacctatca aggtgtactg
    10441 ccttccagac gaacgaagag cgattgagga aaaggcggcg gcggccggca tgagcctgtc
    10501 ggcctacctg ctggccgtcg gccagggcta caaaatcacg ggcgtcgtgg actatgagca
    10561 cgtccgcgag ctggcccgca tcaatggcga cctgggccgc ctgggcggcc tgctgaaact
    10621 ctggctcacc gacgacccgc gcacggcgcg gttcggtgat gccacgatcc tcgccctgct
    10681 ggcgaagatc gaagagaagc aggacgagct tggcaaggtc atgatgggcg tggtccgccc
    10741 gagggcagag ccatgacttt tttagccgct aaaacggccg gggggtgcgc gtgattgcca
    10801 agcacgtccc catgcgctcc atcaagaaga gcgacttcgc ggagctggtg aagtacatca
    10861 ccgacgagca aggcaagacc gatcgggccc cctgca  
//
