# Supplementary material for: Base editing enables duplex point mutagenesis in Clostridium autoethanogenum at the price of numerous off-target mutations
Source: Front Bioeng Biotechnol. 2023 Jul 10;11:1211197. doi: 10.3389/fbioe.2023.1211197 (PMC10366002; doi:10.3389/fbioe.2023.1211197)
Supplement: Supplementary file 1 [file DataSheet1.ZIP › Supplementary material/Final constructs/vFS94 - TA_msgRNA_CLAU532,534_short,1794bis_short.ape]

LOCUS       TA_UGI_msgRNA_CL       10892 bp ds-DNA     circular     22-APR-2020
DEFINITION  synthetic circular DNA
ACCESSION   .
VERSION     .
KEYWORDS    Pcas9_8312X_araE_BontA_Daphne.dna
SOURCE      synthetic DNA construct
  ORGANISM  recombinant plasmid
REFERENCE   1  (bases 1 to 10188)
  AUTHORS   Maria Zygouropoulou
  TITLE     Direct Submission
  JOURNAL   Exported Aug 24, 2017 from SnapGene 4.0.2 http://www.snapgene.com
COMMENT     SBRSC pCas9 where Cas9 has beeen replaced with Nishida's et al.
            Target-AID codon (Nishida, K., Arazoe, T., Yachie, N., Banno, S.,
            Kakimoto, M., Tabata, M., ? Kondo, A. (2016). Targeted nucleotide
            editing using hybrid prokaryotic and vertebrate adaptive immune
            systems. Science, 353(6305), aaf8729-aaf8729.
            https://doi.org/10.1126/science.aaf8729)
COMMENT     
COMMENT     optimized using the COOL optimisation software (JX Chin, BK-S Chung
            and D-Y Lee (2014). Codon Optimization On-Line (COOL): a web-based
            multi-objective optimization platform for synthetic gene design.
            Bioinformatics, 30 (15): 2210-2212, doi:
            10.1093/bioinformatics/btu192)
COMMENT     
COMMENT     Complemented with the LacIq-Facoid inducible expression system
            (Willson, B. J., Kov�cs, K., Wilding-Steele, T., Markus, R.,
            Winzer, K., & Minton, N. P. (2016). Production of a functional cell
            wall-anchored minicellulosome by recombinant Clostridium
            acetobutylicum ATCC 824. Biotechnology for Biofuels, 9(1), 109.
            https://doi.org/10.1186/s13068-016-0526-x)
COMMENT     ApEinfo:methylated:1
FEATURES             Location/Qualifiers
     promoter        6081..6316
                     /locus_tag="Pcpth (C. perfringens thl)"
                     /label=Pcpth (C. perfringens thl)
                     /ApEinfo_fwdcolor="#346ee0"
                     /ApEinfo_revcolor="#346ee0"
                     /ApEinfo_graphicformat="arrow_data {{0 1 2 0 0 -1} {} 0}
                     width 5 offset 0"
     misc_recomb     complement(83..979)
                     /locus_tag="Target-AID"
                     /label=Target-AID
                     /ApEinfo_fwdcolor="#8080ff"
                     /ApEinfo_revcolor="#da6a3b"
                     /ApEinfo_graphicformat="arrow_data {{0 1 2 0 0 -1} {} 0}
                     width 5 offset 0"
     misc_feature    complement(350..355)
                     /label=GSG linker
                     /ApEinfo_fwdcolor="cyan"
                     /ApEinfo_revcolor="green"
                     /ApEinfo_graphicformat="arrow_data {{0 1 2 0 0 -1} {} 0}
                     width 5 offset 0"
     sig_peptide     complement(86..97)
                     /label=GLVA-tag
                     /ApEinfo_fwdcolor="cyan"
                     /ApEinfo_revcolor="green"
                     /ApEinfo_graphicformat="arrow_data {{0 1 2 0 0 -1} {} 0}
                     width 5 offset 0"
     misc_recomb     complement(980..5398)
                     /locus_tag="Target-AID"
                     /label=Target-AID(1)
                     /ApEinfo_label="Target-AID"
                     /ApEinfo_fwdcolor="#8080ff"
                     /ApEinfo_revcolor="#da6a3b"
                     /ApEinfo_graphicformat="arrow_data {{0 1 2 0 0 -1} {} 0}
                     width 5 offset 0"
     source          1..82
                     /organism="recombinant plasmid"
                     /mol_type="other DNA"
                     /locus_tag="source:recombinant plasmid"
                     /label=source:recombinant plasmid
                     /ApEinfo_fwdcolor="pink"
                     /ApEinfo_revcolor="pink"
                     /ApEinfo_graphicformat="arrow_data {{0 1 2 0 0 -1} {} 0}
                     width 5 offset 0"
     misc_binding    5930..5949
                     /locus_tag="CLAU_532 Seed gRNA"
                     /label=CLAU_532 Seed gRNA
                     /ApEinfo_fwdcolor="#ff8000"
                     /ApEinfo_revcolor="#ff8000"
                     /ApEinfo_graphicformat="arrow_data {{0 1 2 0 0 -1} {} 0}
                     width 5 offset 0"
     source          9239..10886
                     /organism="Shuttle vector pMTL85151"
                     /mol_type="other DNA"
                     /db_xref="taxon:647635"
                     /locus_tag="source:Shuttle vector pMTL85151"
                     /label=source:Shuttle vector pMTL85151
                     /ApEinfo_fwdcolor="pink"
                     /ApEinfo_revcolor="pink"
                     /ApEinfo_graphicformat="arrow_data {{0 1 2 0 0 -1} {} 0}
                     width 5 offset 0"
     primer_bind     complement(57..74)
                     /note="pMTL80000 Modular primers"
                     /locus_tag="MCS-R1"
                     /label=MCS-R1
                     /ApEinfo_fwdcolor="#14c0bd"
                     /ApEinfo_revcolor="#4ec02b"
                     /ApEinfo_graphicformat="arrow_data {{0 1 2 0 0 -1} {} 0}
                     width 5 offset 0"
     terminator      6424..6503
                     /locus_tag="EcoT1 terminator (rrnB T1)"
                     /label=EcoT1 terminator (rrnB T1)
                     /ApEinfo_fwdcolor="#9d1b1c"
                     /ApEinfo_revcolor="#9d1b1c"
                     /ApEinfo_graphicformat="arrow_data {{0 1 2 0 0 -1} {} 0}
                     width 5 offset 0"
     misc_feature    complement(5367..5367)
                     /locus_tag="D10A"
                     /label=D10A
                     /ApEinfo_fwdcolor="#b1ff67"
                     /ApEinfo_revcolor="#b1ff67"
                     /ApEinfo_graphicformat="arrow_data {{0 1 2 0 0 -1} {} 0}
                     width 5 offset 0"
     promoter        complement(5396..5648)
                     /note="Pfdx_Rb3"
                     /locus_tag="Pfdx_Rb3"
                     /label=Pfdx_Rb3
                     /ApEinfo_fwdcolor="#346ee0"
                     /ApEinfo_revcolor="#346ee0"
                     /ApEinfo_graphicformat="arrow_data {{0 1 2 0 0 -1} {} 0}
                     width 5 offset 0"
     primer_bind     57..73
                     /note="Multipurpose primer"
                     /locus_tag="M13R"
                     /label=M13R
                     /ApEinfo_fwdcolor="#14c0bd"
                     /ApEinfo_revcolor="#4ec02b"
                     /ApEinfo_graphicformat="arrow_data {{0 1 2 0 0 -1} {} 0}
                     width 5 offset 0"
     primer_bind     complement(6715..6751)
                     /locus_tag="sgRNA_Rv"
                     /label=sgRNA_Rv
                     /ApEinfo_fwdcolor="#14c0bd"
                     /ApEinfo_revcolor="#4ec02b"
                     /ApEinfo_graphicformat="arrow_data {{0 1 2 0 0 -1} {} 0}
                     width 5 offset 0"
     CDS             complement(1292..5395)
                     /locus_tag="nCas9 (D10A)"
                     /label=nCas9 (D10A)
                     /ApEinfo_fwdcolor="#e9d024"
                     /ApEinfo_revcolor="#e9d024"
                     /ApEinfo_graphicformat="arrow_data {{0 1 2 0 0 -1} {} 0}
                     width 5 offset 0"
     protein_bind    5950..6032
                     /locus_tag="SIBS gRNA"
                     /label=SIBS gRNA
                     /ApEinfo_fwdcolor="cyan"
                     /ApEinfo_revcolor="green"
                     /ApEinfo_graphicformat="arrow_data {{0 1 2 0 0 -1} {} 0}
                     width 5 offset 0"
     misc_feature    complement(5259..5259)
                     /locus_tag="Frame shift, extra A (T)"
                     /label=Frame shift, extra A (T)
                     /ApEinfo_fwdcolor="#b4abac"
                     /ApEinfo_revcolor="#b4abac"
                     /ApEinfo_graphicformat="arrow_data {{0 1 2 0 0 -1} {} 0}
                     width 5 offset 0"
     protein_bind    6341..6423
                     /locus_tag="SIBS gRNA(1)"
                     /label=SIBS gRNA(1)
                     /ApEinfo_label="SIBS gRNA"
                     /ApEinfo_fwdcolor="cyan"
                     /ApEinfo_revcolor="green"
                     /ApEinfo_graphicformat="arrow_data {{0 1 2 0 0 -1} {} 0}
                     width 5 offset 0"
     rep_origin      9366..9911
                     /note="ColE1 RNA II"
                     /locus_tag="ColE1 RNA II"
                     /label=ColE1 RNA II
                     /ApEinfo_fwdcolor="#999999"
                     /ApEinfo_revcolor="#999999"
                     /ApEinfo_graphicformat="arrow_data {{0 1 2 0 0 -1} {} 0}
                     width 5 offset 0"
     gene            10312..10752
                     /gene="traJ"
                     /locus_tag="traJ"
                     /label=traJ
                     /ApEinfo_fwdcolor="#ff797d"
                     /ApEinfo_revcolor="#ff102f"
                     /ApEinfo_graphicformat="arrow_data {{0 1 2 0 0 -1} {} 0}
                     width 5 offset 0"
     CDS             10312..10752
                     /gene="traJ"
                     /codon_start=1
                     /transl_table=11
                     /product="plasmid conjugative transfer protein"
                     /protein_id="ACR43918.1"
                     /translation="MLNGNPALRGWPATAGVTDEGKRMADETKPTRKGSPPIKVYCLP
                     DERRAIEEKAAAAGMSLSAYLLAVGQGYKITGVVDYEHVRELARINGDLGRLGGLLKL
                     WLTDDPRTARFGDATILALLAKIEEKQDELGKVMMGVVRPRAEP"
                     /locus_tag="plasmid conjugative transfer protein"
                     /label=plasmid conjugative transfer protein
                     /ApEinfo_fwdcolor="#e9d024"
                     /ApEinfo_revcolor="#e9d024"
                     /ApEinfo_graphicformat="arrow_data {{0 1 2 0 0 -1} {} 0}
                     width 5 offset 0"
     primer_bind     complement(6874..6894)
                     /note="pMTL80000 Modular primers"
                     /locus_tag="pCB102-R1"
                     /label=pCB102-R1
                     /ApEinfo_fwdcolor="#14c0bd"
                     /ApEinfo_revcolor="#4ec02b"
                     /ApEinfo_graphicformat="arrow_data {{0 1 2 0 0 -1} {} 0}
                     width 5 offset 0"
     primer_bind     7608..7627
                     /note="pMTL80000 Modular primers"
                     /locus_tag="pCB102-F1"
                     /label=pCB102-F1
                     /ApEinfo_fwdcolor="#14c0bd"
                     /ApEinfo_revcolor="#4ec02b"
                     /ApEinfo_graphicformat="arrow_data {{0 1 2 0 0 -1} {} 0}
                     width 5 offset 0"
     primer_bind     8271..8295
                     /note="pMTL80000 Modular primers"
                     /locus_tag="pCB102-F2"
                     /label=pCB102-F2
                     /ApEinfo_fwdcolor="#14c0bd"
                     /ApEinfo_revcolor="#4ec02b"
                     /ApEinfo_graphicformat="arrow_data {{0 1 2 0 0 -1} {} 0}
                     width 5 offset 0"
     primer_bind     complement(8489..8510)
                     /note="pMTL80000 Modular primers"
                     /locus_tag="catP-R1"
                     /label=catP-R1
                     /ApEinfo_fwdcolor="#14c0bd"
                     /ApEinfo_revcolor="#4ec02b"
                     /ApEinfo_graphicformat="arrow_data {{0 1 2 0 0 -1} {} 0}
                     width 5 offset 0"
     primer_bind     complement(8501..8522)
                     /locus_tag="CatP_R1_2"
                     /label=CatP_R1_2
                     /ApEinfo_fwdcolor="#14c0bd"
                     /ApEinfo_revcolor="#4ec02b"
                     /ApEinfo_graphicformat="arrow_data {{0 1 2 0 0 -1} {} 0}
                     width 5 offset 0"
     primer_bind     8887..8908
                     /note="pMTL80000 Modular primers"
                     /locus_tag="catPrep-F1"
                     /label=catPrep-F1
                     /ApEinfo_fwdcolor="#14c0bd"
                     /ApEinfo_revcolor="#4ec02b"
                     /ApEinfo_graphicformat="arrow_data {{0 1 2 0 0 -1} {} 0}
                     width 5 offset 0"
     primer_bind     9115..9135
                     /note="pMTL80000 Modular primers"
                     /locus_tag="catP-F1(2)"
                     /label=catP-F1(2)
                     /ApEinfo_fwdcolor="#14c0bd"
                     /ApEinfo_revcolor="#4ec02b"
                     /ApEinfo_graphicformat="arrow_data {{0 1 2 0 0 -1} {} 0}
                     width 5 offset 0"
     primer_bind     9141..9154
                     /note="pMTL80000 Modular primers"
                     /locus_tag="catP-F1"
                     /label=catP-F1
                     /ApEinfo_fwdcolor="#14c0bd"
                     /ApEinfo_revcolor="#4ec02b"
                     /ApEinfo_graphicformat="arrow_data {{0 1 2 0 0 -1} {} 0}
                     width 5 offset 0"
     terminator      3..56
                     /locus_tag="C difficile 630 CP010905 terminator"
                     /label=C difficile 630 CP010905 terminator
                     /ApEinfo_fwdcolor="#9d1b1c"
                     /ApEinfo_revcolor="#9d1b1c"
                     /ApEinfo_graphicformat="arrow_data {{0 1 2 0 0 -1} {} 0}
                     width 5 offset 0"
     promoter        5655..5923
                     /locus_tag="p1339 (Cac araE)"
                     /label=p1339 (Cac araE)
                     /ApEinfo_fwdcolor="#346ee0"
                     /ApEinfo_revcolor="#346ee0"
                     /ApEinfo_graphicformat="arrow_data {{0 1 2 0 0 -1} {} 0}
                     width 5 offset 0"
     CDS             7541..7858
                     /gene="repH"
                     /locus_tag="repH"
                     /label=repH
                     /ApEinfo_fwdcolor="#e9d024"
                     /ApEinfo_revcolor="#e9d024"
                     /ApEinfo_graphicformat="arrow_data {{0 1 2 0 0 -1} {} 0}
                     width 5 offset 0"
     CDS             8530..9153
                     /gene="catP"
                     /locus_tag="catP"
                     /label=catP
                     /ApEinfo_fwdcolor="#e9d024"
                     /ApEinfo_revcolor="#e9d024"
                     /ApEinfo_graphicformat="arrow_data {{0 1 2 0 0 -1} {} 0}
                     width 5 offset 0"
     protein_bind    7188..7193
                     /locus_tag="C auto restriction site(Cau10061II)"
                     /label=C auto restriction site(Cau10061II)
                     /ApEinfo_fwdcolor="#ff0000"
                     /ApEinfo_revcolor="#ff0000"
                     /ApEinfo_graphicformat="arrow_data {{0 1 2 0 0 -1} {} 0}
                     width 5 offset 0"
     protein_bind    4913..4918
                     /locus_tag="Ndel"
                     /label=Ndel
                     /ApEinfo_fwdcolor="#ff0000"
                     /ApEinfo_revcolor="#ff0000"
                     /ApEinfo_graphicformat="arrow_data {{0 1 2 0 0 -1} {} 0}
                     width 5 offset 0"
     protein_bind    3478..3483
                     /locus_tag="Ndel(1)"
                     /label=Ndel(1)
                     /ApEinfo_label="Ndel"
                     /ApEinfo_fwdcolor="#ff0000"
                     /ApEinfo_revcolor="#ff0000"
                     /ApEinfo_graphicformat="arrow_data {{0 1 2 0 0 -1} {} 0}
                     width 5 offset 0"
     protein_bind    4790..4795
                     /locus_tag="C auto restriction site"
                     /label=C auto restriction site
                     /ApEinfo_fwdcolor="#ff0000"
                     /ApEinfo_revcolor="#ff0000"
                     /ApEinfo_graphicformat="arrow_data {{0 1 2 0 0 -1} {} 0}
                     width 5 offset 0"
     protein_bind    2721..2726
                     /locus_tag="C auto restriction site(1)"
                     /label=C auto restriction site(1)
                     /ApEinfo_label="C auto restriction site"
                     /ApEinfo_fwdcolor="#ff0000"
                     /ApEinfo_revcolor="#ff0000"
                     /ApEinfo_graphicformat="arrow_data {{0 1 2 0 0 -1} {} 0}
                     width 5 offset 0"
     protein_bind    2459..2464
                     /locus_tag="C auto restriction site(2)"
                     /label=C auto restriction site(2)
                     /ApEinfo_label="C auto restriction site"
                     /ApEinfo_fwdcolor="#ff0000"
                     /ApEinfo_revcolor="#ff0000"
                     /ApEinfo_graphicformat="arrow_data {{0 1 2 0 0 -1} {} 0}
                     width 5 offset 0"
     misc_binding    complement(986..1051)
                     /locus_tag="3x FLAG"
                     /label=3x FLAG
                     /ApEinfo_fwdcolor="#ff8000"
                     /ApEinfo_revcolor="#ff8000"
                     /ApEinfo_graphicformat="arrow_data {{0 1 2 0 0 -1} {} 0}
                     width 5 offset 0"
     protein_bind    complement(1058..1228)
                     /locus_tag="SH3 domain"
                     /label=SH3 domain
                     /ApEinfo_fwdcolor="cyan"
                     /ApEinfo_revcolor="green"
                     /ApEinfo_graphicformat="arrow_data {{0 1 2 0 0 -1} {} 0}
                     width 5 offset 0"
     repeat_region   complement(1229..1258)
                     /locus_tag="GSG linker"
                     /label=GSG linker(1)
                     /ApEinfo_label="GSG linker"
                     /ApEinfo_fwdcolor="#0dfff7"
                     /ApEinfo_revcolor="#0dfff7"
                     /ApEinfo_graphicformat="arrow_data {{0 1 2 0 0 -1} {} 0}
                     width 5 offset 0"
     misc_signal     complement(1259..1279)
                     /locus_tag="SV40 NLS"
                     /label=SV40 NLS
                     /ApEinfo_fwdcolor="#008040"
                     /ApEinfo_revcolor="#008040"
                     /ApEinfo_graphicformat="arrow_data {{0 1 2 0 0 -1} {} 0}
                     width 5 offset 0"
     conflict        9155..9238
                     /locus_tag="Conflict with sequencing 04/04/2018"
                     /label=Conflict with sequencing 04/04/2018
                     /ApEinfo_fwdcolor="#0000ff"
                     /ApEinfo_revcolor="#0000ff"
                     /ApEinfo_graphicformat="arrow_data {{0 1 2 0 0 -1} {} 0}
                     width 5 offset 0"
     misc_binding    6323..6340
                     /locus_tag="CLAU_0534 Seed gRNA"
                     /label=CLAU_0534 Seed gRNA short
                     /ApEinfo_fwdcolor="#ff8000"
                     /ApEinfo_revcolor="#ff8000"
                     /ApEinfo_graphicformat="arrow_data {{0 1 2 0 0 -1} {} 0}
                     width 5 offset 0"
     protein_bind    6669..6751
                     /locus_tag="SIBS gRNA(2)"
                     /label=SIBS gRNA(2)
                     /ApEinfo_label="SIBS gRNA"
                     /ApEinfo_fwdcolor="cyan"
                     /ApEinfo_revcolor="green"
                     /ApEinfo_graphicformat="arrow_data {{0 1 2 0 0 -1} {} 0}
                     width 5 offset 0"
     promoter        6510..6644
                     /locus_tag="Pcpfdx (Pfdx from C. perfringens)"
                     /label=Pcpfdx (Pfdx from C. perfringens)
                     /ApEinfo_fwdcolor="#346ee0"
                     /ApEinfo_revcolor="#346ee0"
                     /ApEinfo_graphicformat="arrow_data {{0 1 2 0 0 -1} {} 0}
                     width 5 offset 0"
     CDS             complement(356..979)
                     /locus_tag="pmCDA1 (AID)"
                     /label=pmCDA1 (AID)(EF094822.1)
                     /ApEinfo_fwdcolor="#e9d024"
                     /ApEinfo_revcolor="#e9d024"
                     /ApEinfo_graphicformat="arrow_data {{0 1 2 0 0 -1} {} 0}
                     width 5 offset 0"
     CDS             complement(83..349)
                     /label=UGI (uracil DNA glycosylase)
                     /ApEinfo_fwdcolor="#e9d024"
                     /ApEinfo_revcolor="#e9d024"
                     /ApEinfo_graphicformat="arrow_data {{0 1 2 0 0 -1} {} 0}
                     width 5 offset 0"
     terminator      6752..6796
                     /locus_tag="tyrS tRNA terminator (B subtilis)"
                     /label=tyrS tRNA terminator (B subtilis)
                     /ApEinfo_fwdcolor="#9d1b1c"
                     /ApEinfo_revcolor="#9d1b1c"
                     /ApEinfo_graphicformat="arrow_data {{0 1 2 0 0 -1} {} 0}
                     width 5 offset 0"
     -35_signal      5739..5744
                     /locus_tag="-35"
                     /label=-35
                     /ApEinfo_fwdcolor="cyan"
                     /ApEinfo_revcolor="green"
                     /ApEinfo_graphicformat="arrow_data {{0 1 2 0 0 -1} {} 0}
                     width 5 offset 0"
     -10_signal      5759..5767
                     /locus_tag="-10"
                     /label=-10
                     /ApEinfo_fwdcolor="cyan"
                     /ApEinfo_revcolor="green"
                     /ApEinfo_graphicformat="arrow_data {{0 1 2 0 0 -1} {} 0}
                     width 5 offset 0"
     -10_signal      6606..6614
                     /locus_tag="-10(1)"
                     /label=-10(1)
                     /ApEinfo_label="-10"
                     /ApEinfo_fwdcolor="cyan"
                     /ApEinfo_revcolor="green"
                     /ApEinfo_graphicformat="arrow_data {{0 1 2 0 0 -1} {} 0}
                     width 5 offset 0"
     -35_signal      6586..6591
                     /locus_tag="-35(1)"
                     /label=-35(1)
                     /ApEinfo_label="-35"
                     /ApEinfo_fwdcolor="cyan"
                     /ApEinfo_revcolor="green"
                     /ApEinfo_graphicformat="arrow_data {{0 1 2 0 0 -1} {} 0}
                     width 5 offset 0"
     -35_signal      6258..6263
                     /locus_tag="-35(2)"
                     /label=-35(2)
                     /ApEinfo_label="-35"
                     /ApEinfo_fwdcolor="cyan"
                     /ApEinfo_revcolor="green"
                     /ApEinfo_graphicformat="arrow_data {{0 1 2 0 0 -1} {} 0}
                     width 5 offset 0"
     -10_signal      6278..6286
                     /locus_tag="-10(2)"
                     /label=-10(2)
                     /ApEinfo_label="-10"
                     /ApEinfo_fwdcolor="cyan"
                     /ApEinfo_revcolor="green"
                     /ApEinfo_graphicformat="arrow_data {{0 1 2 0 0 -1} {} 0}
                     width 5 offset 0"
     terminator      6033..6074
                     /locus_tag="fdx terminator"
                     /label=fdx terminator
                     /ApEinfo_fwdcolor="#9d1b1c"
                     /ApEinfo_revcolor="#9d1b1c"
                     /ApEinfo_graphicformat="arrow_data {{0 1 2 0 0 -1} {} 0}
                     width 5 offset 0"
     misc_binding    6651..6668
                     /locus_tag="CLAU1794 seed sgRNA bis"
                     /label=CLAU1794 seed sgRNA bis short
                     /ApEinfo_fwdcolor="#ff8000"
                     /ApEinfo_revcolor="#ff8000"
                     /ApEinfo_graphicformat="arrow_data {{0 1 2 0 0 -1} {} 0}
                     width 5 offset 0"
ORIGIN
        1 ggataaaaaa attgtagata aattttataa aatagtttta tctacaattt ttttatcagg
       61 aaacagctat gaccgcggcc gcTTATGCAA CAAGACCTAA CATTTTTATT TTATTTTCTC
      121 CATTACTATC CTGTATTACT AAAGCCCAAG GTTTATATTC AGGTGCATCA GAAGTAAGTA
      181 ACATTACATT TTCATCTGTA CTTTCATCAT AAGCAGTATG TACTAATATA TCACTTTCAG
      241 GTTTATTTCC TATTACTTCT TCAACTTCTT CTGGTAACAT AAGTATTGAT TCTTGTATAA
      301 CTAACTGTTT TCCTGTTTCT TTTTCTATAA TATCTGATAA ATTTGTCATT CTTGAAACTG
      361 CTGGTGATTT TGTTGTATGA AGTATTTTTA CCTGAATCAT TATAGATAAT TCACTTCTTC
      421 TCTTTTCAGC TCTTTTAAGT GTTTTTTCAA GCCATCTATT TTCATTTAAT TGATTATGAC
      481 TTGATTGTAT AAATATTTTT CTACAACATT GATAATGTTC AGATACCATT ACATTTAATC
      541 CTACTCCATT ATCTCTTAAA TTCCATAATC CTATTTGATT TCTAGCATTC TTTTCATAAT
      601 AAAGTTTACA TGCCCATATT TTAAGAGTAT GTCCATTTCC TCTAAGTTCT TGATTATACC
      661 ATTCTAATAT TTTTTCAGCA CAATCTGCAC ATGGACTCCA AGAACTATAC CAGTTTATTG
      721 TAAATTGTCC AGGATTATCT CTTAAATATT CTTCTACTTT TCTTATACTA AATATTTCTG
      781 CATGTATTCC TCTTTCAGTT CCTGATTGAG GTTTATTTAC AGCATATCCC CAAAAACATG
      841 CTCTTCTTTC TCCTCTTCTT TTTAATTCAA ATAATACATA ACATCTATGT GATACAGATT
      901 TTTTATTATT GAAAAATTGT TTTTTAAATG TATATATATC TAATTTTTCA TGTATTCTAA
      961 CATATTCAGC ATCAGTCATT CTACTTTTAT CATCATCATC TTTATAATCT ATATCATGAT
     1021 CTTTGTAGTC ACCATCATGA TCTTTATAAT CTCCTGAATA TTTTTCTACA TAAGGTACAG
     1081 GTATCATTCC TCTTTTTCCT TCAGAATCTT CTGCATTCCA CCATTGTTCT TCTGGTTTAT
     1141 CTCTTATTCT AAGTATATCT CCTTTCTTAA AAGGTAAATC TTCTTCATCA TTTCCATTAA
     1201 AATCAAATAA TGCTCTAACA TATTCTGCAC TTCCACCACC ACCACTTCCA CCACCACCAA
     1261 CTTTTCTTTT CTTCTTAGGA TCTGCTCTAC Tgtcacctcc tagctgactc aaatcaatgc
     1321 gtgtttcata aagaccagtg atggattgat ggataagagt ggcatctaaa acttcttttg
     1381 tagacgtata tcgtttacga tcaattgttg tatcaaaata tttaaaagca gcgggagctc
     1441 caagattcgt caacgtaaat aaatgaataa tattttctgc ttgttcacgt attggtttgt
     1501 ctctatgttt gttatatgca ctaagaactt tatctaaatt ggcatctgct aaaataacac
     1561 gcttagaaaa ttcactgatt tgctcaataa tctcatctaa ataatgctta tgctgctcca
     1621 caaacaattg tttttgttcg ttatcttctg gactaccctt caacttttca taatgactag
     1681 ctaaatataa aaaattcaca tatttgcttg gcagagccag ctcatttcct ttttgtaatt
     1741 ctccggcact agccagcatc cgtttacgac cgttttctaa ctcaaaaaga ctatatttag
     1801 gtagtttaat gattaagtct tttttaactt ccttatatcc tttagcttct aaaaagtcaa
     1861 tcggattttt ttcaaaggaa cttctttcca taattgtgat ccctagtaac tctttaacgg
     1921 attttaactt cttcgatttc cctttttcca ccttagcaac cactaggact gaataagcta
     1981 ccgttggact atcaaaacca ccatattttt ttggatccca gtctttttta cgagcaataa
     2041 gcttgtccga atttcttttt ggtaaaattg actccttgga gaatccgcct gtctgtactt
     2101 ctgttttctt gacaatattg acttggggca tggacaatac tttgcgcact gtggcaaaat
     2161 ctcgcccttt atcccagaca atttctccag tttccccatt agtttcgatt agagggcgtt
     2221 tgcgaatctc tccatttgca agtgtaattt ctgttttgaa gaagttcatg atattagagt
     2281 aaaagaaata ttttgcggtt gctttgccta tttcttgctc agacttagca atcattttac
     2341 gaacatcata aactttataa tcaccataga caaactccga ttcaagtttt ggatatttct
     2401 taatcaaagc agttccaacg acggcattta gatacgcatc atgggcatga tggtaattgt
     2461 ttatctcacg tactttatag aattggaaat cttttcggaa gtcagaaact aatttagatt
     2521 ttaaggtaat cactttaacc tctcgaataa gtttatcatt ttcatcgtat ttagtattca
     2581 tgcgactatc caaaatttgt gccacatgct tagtgatttg gcgagtttca accaattggc
     2641 gtttgataaa accagcttta tcaagttcac tcaaacctcc acgttcagct ttcgttaaat
     2701 tatcaaactt acgttgagtg attaatttgg cgtttagaag ttgtctccaa tagtttttca
     2761 tctttttgac tacttcttca cttggaacgt tatccgattt accacgattt ttatcagaac
     2821 gcgttaagac cttattgtct attgaatcgt ctttaaggaa actttgtgga acaatgtgat
     2881 cgacatcata atcacttaaa cgattaatat ctaattcttg gtccacatac atgtctcttc
     2941 cattttggag ataatagaga tagagctttt cattttgcaa ttgagtattt tcaacaggat
     3001 gctctttaag aatctgactt cctaattctt tgataccttc ttcgattcgt ttcatacgct
     3061 ctcgcgaatt tttctggccc ttttgagttg tctgattttc acgtgccatt tcaataacga
     3121 tattttctgg cttatgccgc cccattactt tgaccaattc atcaacaact tttacagtct
     3181 gtaaaatacc ttttttaata gcagggctac cagctaaatt tgcaatatgt tcatgtaaac
     3241 tatcgccttg tccagacact tgtgcttttt gaatgtcttc tttaaatgtc aaactatcat
     3301 catggatcag ctgcataaaa ttgcgattgg caaaaccatc tgatttcaaa aaatctaata
     3361 ttgttttgcc agattgctta tccctaatac cattaatcaa ttttcgagac aaacgtcccc
     3421 aaccagtata acggcgacgt ttaagctgtt tcatcacctt atcatcaaag aggtgagcat
     3481 aagttttaag tctttcctca atcatctccc tatcttcaaa taaggtcaat gttaaaacaa
     3541 tatcctctaa gatatcttca ttttcttcat tatccaaaaa atctttatct ttaataattt
     3601 ttagcaaatc atggtaggta cctaatgaag cattaaatct atcttcaact cctgaaattt
     3661 caacactatc aaaacattct atttttttga aataatcttc ttttaattgc ttaacggtta
     3721 cttttcgatt tgttttgaag agtaaatcaa caatggcttt cttctgttca cctgaaagaa
     3781 atgctggttt tcgcattcct tcagtaacat atttgacctt tgtcaattcg ttataaaccg
     3841 taaaatactc ataaagcaaa ctatgttttg gtagtacttt ttcatttgga agatttttat
     3901 caaagtttgt catgcgttca ataaatgatt gagctgaagc acctttatcg acaacttctt
     3961 caaaattcca tggggtaatt gtttcttcag acttccgagt catccatgca aaacgactat
     4021 tgccacgcgc caatggacca acataataag gaattcgaaa agtcaagatt ttttcaatct
     4081 tctcacgatt gtcttttaaa aatggataaa agtcttcttg tcttctcaaa atagcatgca
     4141 gctcacccaa gtgaatttga tggggaatag agccgttgtc aaaggtccgt tgcttgcgca
     4201 gcaaatcttc acgatttagt ttcaccaata attcctcagt accatccatt ttttctaaaa
     4261 ttggtttgat aaatttataa aattcttctt ggctagctcc cccatcaata taacctgcat
     4321 atccgttttt tgattgatca aaaaagattt ctttatactt ttctggaagt tgttgtcgaa
     4381 ctaaagcttt taaaagagtc aagtcttgat gatgttcatc gtagcgttta atcattgaag
     4441 ctgatagggg agccttagtt atttcagtat ttactcttag gatatctgaa agtaaaatag
     4501 catctgataa attcttagct gccaaaaaca aatcagcata ttgatctcca atttgcgcca
     4561 ataaattatc taaatcatca tcgtaagtat cttttgaaag ctgtaattta gcatcttctg
     4621 ccaaatcaaa atttgattta aaattagggg tcaaacccaa tgacaaagca atgagattcc
     4681 caaataagcc atttttcttc tcaccgggga gctgagcaat gagattttct aatcgtcttg
     4741 atttactcaa tcgtgcagaa agaatcgctt tagcatctac tccacttgcg tttatagggt
     4801 tttcttcaaa taattgattg taggtttgta ccaactggat aaatagtttg tccacatcac
     4861 tattatcagg atttaaatct ccctcaatca aaaaatgacc acgaaactta atcatgtgcg
     4921 ctaaggccaa atagattaag cgcaaatccg ctttatcagt agaatctacc aatttttttc
     4981 gcagatgata gatagttgga tatttctcat gataagcaac ttcatctact atatttccaa
     5041 aaataggatg acgttcatgc ttcttgtctt cttccaccaa aaaagactct tcaagtcgat
     5101 gaaagaaact atcatctact ttcgccatct catttgaaaa aatctcctgt agataacaaa
     5161 tacgattctt ccgacgtgta taccttctac gagctgtccg tttgagacga gtcgcttccg
     5221 ctgtctctcc actgtcaaat aaaagagccc ctataagatt ttttttgata ctgtggcggt
     5281 ctgtatttcc cagaaccttg aactttttag acggaacctt atattcatca gtgatcaccg
     5341 cccatccgac gctatttgtg ccgataGcta agcctattga gtatttctta tccatcttgt
     5401 tgttacctcc ttagcagggt gctgccaagg gcatcaagac gatgctggta tcaccggaac
     5461 ctatagtgag tcgtattggt accgatttat attttaccat gtttttatta atttttaaag
     5521 taatttttat ataactgtat aacctatatt ttctatggat tctattatcc tatctacatc
     5581 tacaaaataa tcatcatata taacacttac ttcttttttt tccttactta tttcacaggc
     5641 tactacactc tagatttata tttagtccct tgccttgcct acaagggatt tcctattcct
     5701 ttcatttaca attcatacgt ataaaatcca aatttttctt gacatttata cacataaata
     5761 ttatgattta tataggtaat cgctttcata aaatatatta cccttaggaa atcaaatgat
     5821 tataagtcat atatgaaaac gttatatata attgatatgt ttacatttgt aacttagatt
     5881 tctctttgat ttccacatat ataaatctta aggaggagtt ttcgtcgacc tccagtcagg
     5941 tgttgtgcag ttttagagct agaaatagca agttaaaata aggctagtcc gttatcaact
     6001 tgaaaaagtg gcaccgagtc ggtgcttttt ttataaaaat aagaagcctg catttgcagg
     6061 cttcttattt ttatACTAGT GACTTTGTTA AAAAAGTTTA ATAAATATAA TTTGAATAAA
     6121 TGGTATAAAT AGACAGATAT TTAGAATATT ATAGAAATTT TAATAAAAGA CTTCTATAAT
     6181 AAAGCTAAAT TATCTGTCTT TTTTTTCGAA AAGAGAAAAA ATAATAAAAA AGATTGTTTA
     6241 AAATTTAACA AAAAATATTG AAAGCTAGTA AATTTATGGT TATAATTAAA TCAGTTAGAA
     6301 AAAATATAGA TTTTTGGACG TCcccaatgt ctagctggga gttttagagc tagaaatagc
     6361 aagttaaaat aaggctagtc cgttatcaac ttgaaaaagt ggcaccgagt cggtgctttt
     6421 tttCCAGGCA TCAAATAAAA CGAAAGGCTC AGTCGAAAGA CTGGGCCTTT CGTTTTATCT
     6481 GTTGTTTGTC GGTGAACGCT CTCAGATCTa attaaatttt taatacggta taggggtatt
     6541 ctttagcatg ttaattctaa ttttactaga ataggctaaa tatgcttaaa agagatatta
     6601 aatactttaa aaattagcaa aaatatgata atataaatat ggtaCTCGAG cacaatgttt
     6661 agcaggtagt tttagagcta gaaatagcaa gttaaaataa ggctagtccg ttatcaactt
     6721 gaaaaagtgg caccgagtcg gtgctttttt tATAATCAAT CGTCCCTTCG TGTAAACGAA
     6781 GGGGCGTTTT TTATTTgcga tcgctttact tttaggcgcg ccgccattat ttttttgaac
     6841 aattgacaat tcatttctta ttttttatta agtgatagtc aaaaggcata acagtgctga
     6901 atagaaagaa atttacagaa aagaaaatta tagaatttag tatgattaat tatactcatt
     6961 tatgaatgtt taattgaata caaaaaaaaa tacttgttat gtattcaatt acgggttaaa
     7021 atatagacaa gttgaaaaat ttaataaaaa aataagtcct cagctcttat atattaagct
     7081 accaacttag tatataagcc aaaacttaaa tgtgctacca acacatcaag ccgttagaga
     7141 actctatcta tagcaatatt tcaaatgtac cgacatacaa gagaaacagt aactatatat
     7201 attcaattta tgagattatc ttaacagata taaatgtaaa ttgcaataag taagatttag
     7261 aagtttatag cctttgtgta ttggaagcag tacgcaaagg cttttttatt tgataaaaat
     7321 tagaagtata tttatttttt cataattaat ttatgaaaat gaaagggggt gagcaaagtg
     7381 acagaggaaa gcagtatctt atcaaataac aaggtattag caatatcatt attgacttta
     7441 gcagtaaaca ttatgacttt tatagtgctt gtagctaagt agtacgaaag ggggagcttt
     7501 aaaaagctcc ttggaataca tagaattcat aaattaattt atgaaaagaa gggcgtatat
     7561 gaaaacttgt aaaaattgca aagagtttat taaagatact gaaatatgca aaatacattc
     7621 gttgatgatt catgataaaa cagtagcaac ctattgcagt aaatacaatg agtcaagatg
     7681 tttacataaa gggaaagtcc aatgtattaa ttgttcaaag atgaaccgat atggatggtg
     7741 tgccataaaa atgagatgtt ttacagagga agaacagaaa aaagaacgta catgcattaa
     7801 atattatgca aggagcttta aaaaagctca tgtaaagaag agtaaaaaga aaaaataatt
     7861 tatttattaa tttaatattg agagtgccga cacagtatgc actaaaaaat atatctgtgg
     7921 tgtagtgagc cgatacaaaa ggatagtcac tcgcattttc ataatacatc ttatgttatg
     7981 attatgtgtc ggtgggactt cacgacgaaa acccacaata aaaaaagagt tcggggtagg
     8041 gttaagcata gttgaggcaa ctaaacaatc aagctaggat atgcagtagc agaccgtaag
     8101 gtcgttgttt aggtgtgttg taatacatac gctattaaga tgtaaaaata cggataccaa
     8161 tgaagggaaa agtataattt ttggatgtag tttgtttgtt catctatggg caaactacgt
     8221 ccaaagccgt ttccaaatct gctaaaaagt atatcctttc taaaatcaaa gtcaagtatg
     8281 aaatcataaa taaagtttaa ttttgaagtt attatgatat tatgtttttc tattaaaata
     8341 aattaagtat atagaatagt ttaataatag tatatactta atgtgataag tgtctgacag
     8401 tgtcacagaa aggatgattg ttatggatta taagcggccg gccagtgggc aagttgaaaa
     8461 attcacaaaa atgtggtata atatctttgt tcattagagc gataaacttg aatttgagag
     8521 ggaacttaga tggtatttga aaaaattgat aaaaatagtt ggaacagaaa agagtatttt
     8581 gaccactact ttgcaagtgt accttgtacc tacagcatga ccgttaaagt ggatatcaca
     8641 caaataaagg aaaagggaat gaaactatat cctgcaatgc tttattatat tgcaatgatt
     8701 gtaaaccgcc attcagagtt taggacggca atcaatcaag atggtgaatt ggggatatat
     8761 gatgagatga taccaagcta tacaatattt cacaatgata ctgaaacatt ttccagcctt
     8821 tggactgagt gtaagtctga ctttaaatca tttttagcag attatgaaag tgatacgcaa
     8881 cggtatggaa acaatcatag aatggaagga aagccaaatg ctccggaaaa catttttaat
     8941 gtatctatga taccgtggtc aaccttcgat ggctttaatc tgaatttgca gaaaggatat
     9001 gattatttga ttcctatttt tactatgggg aaatattata aagaagataa caaaattata
     9061 cttcctttgg caattcaagt tcatcacgca gtatgtgacg gatttcacat ttgccgtttt
     9121 gtaaacgaat tgcaggaatt gataaatagt taacTCAGGT TTGTCTGTAA CTAAAAACAA
     9181 GTATTTAAGC AAAAACATCG TAGAAATACG GTGTTTTTTG TTACCCTAAG TTTAAACTtc
     9241 ctttttgata atctcatgac caaaatccct taacgtgagt tttcgttcca ctgagcgtca
     9301 gaccccgtag aaaagatcaa aggatcttct tgagatcctt tttttctgcg cgtaatctgc
     9361 tgcttgcaaa caaaaaaacc accgctacca gcggtggttt gtttgccgga tcaagagcta
     9421 ccaactcttt ttccgaaggt aactggcttc agcagagcgc agataccaaa tactgttctt
     9481 ctagtgtagc cgtagttagg ccaccacttc aagaactctg tagcaccgcc tacatacctc
     9541 gctctgctaa tcctgttacc agtggctgct gccagtggcg ataagtcgtg tcttaccggg
     9601 ttggactcaa gacgatagtt accggataag gcgcagcggt cgggctgaac ggggggttcg
     9661 tgcacacagc ccagcttgga gcgaacgacc tacaccgaac tgagatacct acagcgtgag
     9721 ctatgagaaa gcgccacgct tcccgaaggg agaaaggcgg acaggtatcc ggtaagcggc
     9781 agggtcggaa caggagagcg cacgagggag cttccagggg gaaacgcctg gtatctttat
     9841 agtcctgtcg ggtttcgcca cctctgactt gagcgtcgat ttttgtgatg ctcgtcaggg
     9901 gggcggagcc tatggaaaaa cgccagcaac gcggcctttt tacggttcct ggccttttgc
     9961 tggccttttg ctcacatgtt ctttcctgcg ttatcccctg attctgtgga taaccgtatt
    10021 accgcctttg agtgagctga taccgctcgc cgcagccgaa cgaccgagcg cagcgagtca
    10081 gtgagcgagg aagcggaaga gcgcccaata cgcagggccc cctgcttcgg ggtcattata
    10141 gcgatttttt cggtatatcc atcctttttc gcacgatata caggattttg ccaaagggtt
    10201 cgtgtagact ttccttggtg tatccaacgg cgtcagccgg gcaggatagg tgaagtaggc
    10261 ccacccgcga gcgggtgttc cttcttcact gtcccttatt cgcacctggc ggtgctcaac
    10321 gggaatcctg ctctgcgagg ctggccggct accgccggcg taacagatga gggcaagcgg
    10381 atggctgatg aaaccaagcc aaccaggaag ggcagcccac ctatcaaggt gtactgcctt
    10441 ccagacgaac gaagagcgat tgaggaaaag gcggcggcgg ccggcatgag cctgtcggcc
    10501 tacctgctgg ccgtcggcca gggctacaaa atcacgggcg tcgtggacta tgagcacgtc
    10561 cgcgagctgg cccgcatcaa tggcgacctg ggccgcctgg gcggcctgct gaaactctgg
    10621 ctcaccgacg acccgcgcac ggcgcggttc ggtgatgcca cgatcctcgc cctgctggcg
    10681 aagatcgaag agaagcagga cgagcttggc aaggtcatga tgggcgtggt ccgcccgagg
    10741 gcagagccat gactttttta gccgctaaaa cggccggggg gtgcgcgtga ttgccaagca
    10801 cgtccccatg cgctccatca agaagagcga cttcgcggag ctggtgaagt acatcaccga
    10861 cgagcaaggc aagaccgatc gggccccctg ca  
//
