# Supplementary material for: Base editing enables duplex point mutagenesis in Clostridium autoethanogenum at the price of numerous off-target mutations
Source: Front Bioeng Biotechnol. 2023 Jul 10;11:1211197. doi: 10.3389/fbioe.2023.1211197 (PMC10366002; doi:10.3389/fbioe.2023.1211197)
Supplement: Supplementary file 1 [file DataSheet1.ZIP › Supplementary material/Genomic coverage of different PAMs/2020_05 (editing window -16 to -19)/20200217 C. auto gene sequences.txt]

>lcl|CP012395.1_cds_ALU34430.1_1 [locus_tag=CLAU_0001] [protein=TOBE domain-containing protein] [protein_id=ALU34430.1] [location=78..284] [gbkey=CDS]
ATGATTATTAGTGCAAGAAATCAAATAACAGGGAAAACTGAATCTGTTAAGGAAGGTGCAGTAAATGCAA
TTGTTACTTTAAAGGCCGATGACGGAAATACAATTACTTCTACTATTTCAATGGCTGCAGTTAAAGATCT
TGGACTTGCACCTGGAGTCAAAGCAAAAGCTGTTATTAAAGCCACGTCTGTTATGATGGCTGTATAA
>lcl|CP012395.1_cds_ALU34431.1_2 [locus_tag=CLAU_0002] [protein=Transcriptional regulator LysR family] [protein_id=ALU34431.1] [location=complement(523..780)] [gbkey=CDS]
ATGAATGAAATTGGATTATTTTTCAATCCCTCTTGGGAAAATACAAGCACCACAGCCTTAATTAATGTAG
CCGAAAATAATATTGGATTTGCTGTACTGCCTTTTCAACTAATCAAAGATCATATTGCCTCAGGTTCTCT
AGGAGAACTGAAAATAAAAGATATGGATTTTAATAGGAAACTATCTATTGTATATCACAAGAATAAGTTA
TTGACGAGTGCTATGAAAGATTTTATAAAGATATGCCATGAACTATAA
>lcl|CP012395.1_cds_ALU34432.1_3 [locus_tag=CLAU_0003] [protein=OsmC-like peroxiredoxin] [protein_id=ALU34432.1] [location=complement(788..1249)] [gbkey=CDS]
ATGCCACTTACAACCGTAAAAGCTGTAGTTGAAAAAAAAGATGGAATAGCAGTAGAAGCACATTCTGGTG
GATTTAAAGTATTGCTAGATAAAACTAAACAATCCGGCGGCACCAATAAAGGTATGAACCCTGCCCAACT
TTTATTATGTACTTTAGGAGGATGTCAGGCAATGTCTATAGCATCCTGTGCAGATAAATATGGAGTAAAT
ATAAAATACTTATCAATAGAACTTGAAGGTGATATGGATTCAAATACCTCTCCAGATTCTTCTACCTCAA
GACCTGGATATCAGGACATAAGATTTAACGTTAACATAAGAACTGATTCTCCAGAAAATAAAGTAAAAGA
ACTAGTTGAATTTGTTGAAAAAACATGCCCTATGGGAGACAGTATAAGAAATGGCGTACCAATAGAACCA
GCTAAAATTTCAATAGAAAAACAAATGCACTATATGGTTTGA
>lcl|CP012395.1_cds_ALU34433.1_4 [locus_tag=CLAU_0004] [protein=Glyoxylate reductase] [protein_id=ALU34433.1] [location=1365..2339] [gbkey=CDS]
TTGAAAATTGTAATATTAGATGGATATGTACTAAACCCAGGTGATTTAAGTTGGTCATCTCTAGAGAAGC
TTGGAGATTTAACTGTCTATGACAAAACTATATTTGATAATAGCAATGATGATCTTATAATTGAAAGAAT
TAGGGATGCAGAAGTAGTATTTACAAATAAAACTCCAATATCTGAAAATGTATTTAAAAGTTGTCCTAAA
TTAAAATATCTTGGAGTATTTGCAACAGGATATAATGTTGTAGATATAAAGGCATCAAAAAAATTTGGCG
TTGTGGTGACAAATATTCCAAGTTACAGCACAGATGCTGTAGCACAAATGGCAGTATCACTTTTGCTTGA
ACTCACAAATCATGTATCAATTCACAATAAGGCTGTAAAGGAGGGACAGTGGAATGAAATTGGAGAATGG
TGTTTCTGGAAAAAACCGCTTATGGAATTAGGCAGTAAGACAGCAGGAATAATAGGATATGGAAAAATAG
GGCAAGCAACTAGCAAGATAGTTCAGGCTATGGGAATGAAAGTGCTTGCATATAATAGACATAAAAATAA
GGTATTGGAGAGTGAAAATGTAAAGTATGCAGAGCTAAATGATGTATTTGAAAAATCAGATGTAATTTTC
CTCCACTGTCCATTAACTGAAGAAACTAAGGGTATAATTAATAGTAAATCTATAGAACATATGAAAGATG
GAGTGATAATAGTAAATAATGCTAGAGGTCCTTTAATTGTAGAAGAGGACTTAGCTCATGCATTAAATAT
TGGAAAAGTATATGGTGCTGCATTGGATGTAACTTCTAGAGAGCCTATAGAAAAAGAAAGTCCTCTTTTA
AAAGCAGAAAATTGTATAATTACTCCACATATTTCCTGGGCAGCAAAGGAAACGAGAGAAAGACTCCTAA
ATATTGCTGTGGAAAACTTAAAAAATTTTTTAGAAGGAAATCCTATAAATGTAATCATACTTTAG
>lcl|CP012395.1_cds_ALU34434.1_5 [gene=pepT1] [locus_tag=CLAU_0005] [protein=Peptidase T] [protein_id=ALU34434.1] [location=2383..3609] [gbkey=CDS]
GTGTCTAAAGTTGTAGAAAGATTTGTAAAGTATGTAAAGTATGATACTAGATCCGATGAAAATTCCACAA
CAGTTCCCACTACGCGGGGGCAGTTAGAGTTAGCTAAGGAATTATCAAAGGAATTAAAGAATATTGGCAT
GGAAGATATCTGCTTGGATGAGCATGGATACATAACGGCAACACTTCCCGCAAACATTACTAAAGATGTA
CCAGTAGTAGGGTTTATTGCCCATATAGATACTCATCCTCAAGTTTCAGGTGCTAATGTAAAACCTAGGT
TTATAGAAGCCTATAATGGTGAAGATATAATTTTAAATGAGGAAAAAAATATAGTACTTTCTCCCAAATA
TTTTCCAGAGCTAAAAAATTATATAGGACAAACCTTAATTACATCAGATGGAACTACTCTTCTTGGAGCA
GATGATAAAGCGGGTATAGCAGAAATTATTACTGTTGTAGAGTTTTTAATACAAAATCCTAAGATTAAGC
ATGGGCCTATAAGAATAGCATTTACTACAGATGAAGAGGTAGGAAAAATAGGAGAATATTTTAATGTAGA
AAAATTCAAGGCTGATTTAGCCTATACGATAGATGGAGAATCTATTGGAAGTTTAAAATATGAAAACTTT
AACGCAGCAAGTGCTAAAATAACTATAAATGGCAAAAATACCTATACCGGTGAAGCTAAAGGGAGAATGG
TAAATTCATTGAGAATTGCAACAGAGCTTATGAATATGTTTCCGGAAAAAGAGACCCCTGAAAATACAGA
GGGAGTTGAAGGTTTTTATCATCCTTCATTTATTAATGGCAAGGTAGAAAAGACAGAAATCCATTATTTA
ATAAGAGATTTTGATAATAAAAATTTTGAAAAAAGAAAAAATTTTATTTCTAATGTAGTACAAACTATAA
ATAAAAAATATGGTAAAGACACAGTGATGCTTGAAATAACTGAGCAGTATAGAAATATGAAAGAAAAAAT
TGAACCGGAAAAATATATTGTGGATATAGCTATTCAAGCTATGAAAGAAGTAAATGTATTTCCAGATGTA
ACACCACTAAGGGGAGGAACAGATGGAGCTAAGTTATCTTATATGGGACTTCCCACACCAGATATATTTA
ATGGTGTTCATAATATCCACAGCAAATATGAATATATCTCAACTTATTCTATGGAAAAATCTGTAGAAGT
GATATTGAAAATAATTCAATTATTTACAGAAACATAA
>lcl|CP012395.1_cds_ALU34435.1_6 [locus_tag=CLAU_0006] [protein=Transcriptional regulator LuxR family] [protein_id=ALU34435.1] [location=3633..6290] [gbkey=CDS]
ATGTTATTAAATTATAAGTACAATAATACTAAATTTTTAATTCCAAAAAAGAAATGTAAGATTATAGACA
GAGAAAAGGTTTTAAGTAGGCTAGATGAAGTTTTGGAAACTAAGCTTACAATTATATCTGCAGCAGCAGG
TAGTGGAAAAACTACTTCCGTTATTTCATGGATATACTCAAGAAAACTAAATCATAATACAGTATGGATT
TCTTTAGATGAAAGGGACGACAATTTAGATATTTTTTGGAGATCAATTATTACAGCTATTGAAAAGTTTA
AAAATAATGATATGGATTGCAAACAAGCAGATCTTATCCAAGACCAAGACATATCAAGTGAATCGGCAGT
AAATATGGCATTAGCTAGTATTTCATCTGTAAATAGGGATTTAATACTTGTAATAGATGATTTACATTTT
GTAAAGAATGAGGATATACTTGTGGAAATAAAACATTTTATTGACGGTATTTCTGATAATATTCATATTA
TAATAACAAGTAGGACAAAGCTGAGCATAAATATTTCTAAGTTAAGGTTGGATGGAGAAGTAACGGAGAT
AGGTAAAGAAGATCTTAGTTTTTCATTAGAAGAGACAGATGAGTTTATAAAAACCAATATGGAAATTACA
ATGCCAAAGGAAAGTGTACAAATATTAAATAAGTATACAGAGGGCTGGATAGCAGGAATTCAAATGACGG
TATTATCTATAAAAGAAAGAAAAAATGTAACGGAAATGAATGAAAAATTTATTGAAAGTAATAAGTATAT
TCAGGATTATTTCTGTGAAGAAATTTTTAATAGGCAATCAGAAGAAATTAAAGAGTTTTTATTAAAAACG
TGTATTTTAGATGAATTAAATATTGAGTTATGCAATGCTGTTAGCTGCATGGAAAATAGTCAGCAAATTT
TAGAAAAAATATATGATAAAAATTTGTTTATTAATAAATTGGATTATGATGGAAAATTATTTAAATATGA
TATACTTTTTAAGAAATTTTTAATGAGTAAAGCAAATGTTATAAATAAGGAAGAAATGCGTGAAGCTAGC
AATAAGGCCGCTAAATGGTATGAAAATAATGGACGTATAAATAATGCTGTTAATCAGTATATAAGCATAG
AAAACTATGAGCAAGCAATAGAAGTAATTGAAGATAAATGTATTAAGGAGACTTTTACCAATGAATATTT
TTATGTAGAAAATTGGTTAAAAAACATACCACAAGATGTTATTGTAAAAAATGCTAGGTTTTGTATCATA
TATATGTATACGTATATATATGATGACATCAATTATAAGAAATATTTAGAGTTTGCGGAAAAAGCACTGC
AGAGTTGTACTGATGAAGATTACAAGAAAGAATGCTTAGGTATATTGTATATTATTAGAGGAGATAAAAG
TTATATCGAATTAGATTATAAAAAAAGTATTTCATATTATGAAAATGCTTTGAATTATTTAGGAAAAGAC
ATGTTTTGGCATACAATAATAAATCTAAAATCAGGTATAGTATATTTTTATATACAGGATTTTGTTTTAG
AAGAAAAGTTTTTTCATGAATCAATAATTTTAAGTCAATCCTATAAGGATAATACTTTGTATTTAATGAC
TAATAGAATAATTATTTTTGCAAAGTTACTTAAAGGAGAATTAAATGAATGCGAAAATATATGTAATACA
TGCTTAAATAGCACTATAAGTAATGATTTAGAAAAATCTTCACTGATGTCAATTTTTTATGTAGCACTAG
CACTAGTGTATTATGAAAAAAATTATATTATAAAAGCAGAGGAGTACGTATTTAAGGGATTAGAGCTTGT
TGAAGAATGGGATTTTTATACGGCATTTATAGGGTATTATGTATATTCTGGAGTAGCCCTCAAAAATAAT
AAGAAGAATCAAAAGAGTGAATTAAATAAGATTTATGAAAAAGTACAAGAATTATCTAAAAAATATAAGA
ACAATAAGTTAGCAGATAAATACTATTTTTATAAATTAAAAGATCATTTCAAAGTGCTGGAAATGGAGAG
GTTTATAGAGTATGGCAGAATTAAATGTGTAGAAAAGTATATTGCAAAAAGGGATTTTAAAATTGCAGAA
GAACTTGTTGTGTTTTCTAAAATACTCATGTGTAAAGGGAAAAATGAAGATGCATTAATGTTATTAAATA
AGATTTTAGCTTCTGATAAAGAAAAAGATAACAAGAATTTAATTATAAGAGCCTATATTTTTAGATCAGA
AATTCTTTCACAAAAGGATCAATACGAAAATGCCACAAAGGATTTAAGACAAGCTTTAATAATTGGATAT
AAGAGTGGTTTTGTCAGGTTATTTTTAATAAAGCAGACAAAGGCAAGAAAAATCTTGATAAAAACTATTA
AGTCTATGAAATTTAACAAGGATTATTATGAAATGGGGGATTATTTAAATAAAATACTAAGTTTGTATTC
AACTAAGGAAGATAGCCAAATAATAAGTAAAAGAGAAAGAGAAGTGTTAATGCTAATAGAAAAAGGAGCC
AAAAATTCAGAAATAGCAAAGAGATTATTTATTACAGAAAGTACTGCTAAAAGTCATATATTAAACATAT
TTAGCAAACTGAGTGTGCGAAATAGAATTGAAGCTGTAGCGAAGGCAAAAGAGATAGGGATTATTTAA
>lcl|CP012395.1_cds_ALU34436.1_7 [gene=pepT2] [locus_tag=CLAU_0007] [protein=Peptidase T] [protein_id=ALU34436.1] [location=6496..7722] [gbkey=CDS]
ATGTCTAAGGTCGTAGAAAAATTTACTAAATATATAAAATTTGATACTAGATCAAATGAAGAAATGAATA
CGGTTCCTACTACGCAAGGACAGATGGTGCTGGCAAAAGAATTGTCAAAAGAGCTAAAGAAAATAGGAAT
GAGAGAGGTTTCAGTAGATGAAAATGGATATGTAATGGCATCGTTACCATCTAATGTTGATAAAGAAGTT
CCTACCATAGGATTTATTGCACATATGGACACAAGTCCAGAAGTTTCAGGAATGAACGTAAATCCTAAAT
TTATTGAAAACTATGATGGTAAGGATATAGTTTTAAATGGAGAAAAAAATATTGTTCTTTCTCCAAAGGA
TTTTCCAGAATTAAAAGACTATGTTGGAAAAACACTTATTACTACAGATGGGACTACTCTTTTAGGCGCT
GATGACAAAGCAGGAATTGCTGAGATTATCACTGCTTTAGAAACTCTAATAGAAAATCCAGAAATTAAGC
ATGGAAACGTTAAAGTTGCATTTACACCAGATGAAGAAATTGGAAGAGGACCAGATCATTTTGATGTTGA
AAAATTCAATGCAAATGCAGCTTATACGGTAGATGGAGGAGATCTTGGAGAATTGGAATACGAAAATTTC
AATGCTGCAAGTGCAGAAGTAATTATTAGTGGAATAAATGTTCATCCAGGAAGCGCAAAAGGAATAATGA
TAAATTCAATGCTTATTGCTGGAGAATTTATGAGTATGCTTCCACAGAATGAAACTCCATCAACTACAGA
AGGTTATGAAGGCTTTTATCATATAGTTGCACTTAATGGTGGAGTAGAGCAAACAAAGCTTGAATATATA
ATAAGAGACTTTGATGAGAAAAATTTTGAAAAAAGAAAACAATTTATAACTGGTGCTGCAGAAAGTTTAA
ACAAGAAATATGGCAAAAGTATAGTTAAAATTGAAATAAAAGACCAGTATAAAAATATGAAGGAAAAAAT
TGAGCCTGTAAAACATATAGTTGATATCGCTTTTGAAGCGATGAAATCGGTGGATGTAGTTCCAAAAGTT
CAACCTATAAGAGGTGGTACAGATGGAGCTAGCTTATCTTTTAAGGGACTTCCTACACCAAATATATTTA
CTGGAGGACATAATTTCCATGGTAAGTTTGAGTACATACCCGTGTATTCTATGGAAAAAGCTGTAGAAGT
AATACTTAAAATAGTCCAGTTATACGGGAAAATGTAA
>lcl|CP012395.1_cds_ALU34437.1_8 [locus_tag=CLAU_0008] [protein=Amino acid permease] [protein_id=ALU34437.1] [location=7752..9257] [gbkey=CDS]
ATGGAATCAACTGAGCAAAAACAAAAAAAGATGACGTTAATAGCACTAGTATTAATGATTTTTACATCAG
TATTTGGATTCACTAATATACCCAGAGCATTTTATTTGATGGGTTATGGTGCAATTCCTTGGTATATTTT
ATCTGCAATAACTTTTTTTATTCCTTATGCATTTATGATGGCAGAATATGGAGCAGCATTTAAAAATGAA
AGAGGTGGAATCTACTCGTGGATGGAAAAGTCTGTTGGAGCTAAATATGCTTTTATAGGAACATTCATGT
GGTATGCTTCTTATGTAATTTGGATGGTTAATATATCTTCAACAATATGGGTACCGTTTTCAAATGCTAT
ATTTGGAAGTGACAAAACGGCAACCTGGTCACTATTAGGATTAAATTCCACTCAAGTCTTAGGAATATTA
GGGATATGCTGGATTTTAGTTGTAACATTAACAGCATCTAAGGGATTGGAAAAAATAACAAAAGTAACAT
CAGTAGGTGGTACAGCAGTAGCATTACTTAATATTGTATTATTAATTGGAGCAGTAGCTGTTTTAATAGG
AAATGGCGGCCATTTAGCTCAGCCAATTGTATCATCAGCTGCTTTTACACAATCACCAAATCCTGACTAT
CAAAGTGGCATTAGTGTATTGGCATTTTTAGTATTTGCATTATTTGCTTATGGCGGAATAGAAGCAGTGG
GAGGATTGGTAGACCAAACTGAAAAAGCAGAAGTAACATTTCCAAAAGGTGTTACTGTAGCAGCAATAAT
TATTGCAATAGGATATGCTGTAGGTATATTTTTGTGCGGCATATTTACTAATTGGAAAGAAGTGTTAGCA
GTAAAAGGTGTGCACATGGGCAATGTTGCTTATGTGGTAATGCAAAACTTAGGATATCAAATAGGACAAA
GCTTTGGATGCAGTCAAGCAACTTCATTGACAATAGGAGCTTGGACAGCTAGGTATGCAGGGTTATCTAT
GTTTTTAGCACTATCGGGAGCATTTTTTACATTGTGTTATGCGCCATTGAAACAATTAGTGGAAGGTACA
CCAAAGGAATTATGGCCAGGAAAAATGGCTGAAATTAAAGATGGAATGCCTAAGAATGCTATGTGGGTTC
AATGTATATTTGTAGTGGCATTTATAGCACTAGTATCTTTTGGAGGAGATGCAGCGTCTAAATTTTTTAA
TATATTAATAAAGATGACTAACGTAGCAATGACTGTACCATATATGTTTTTATCAGCTGCATTTATTGCT
TTTAAAAAGAAAACAGAAATCAAAAAACCTTTTGAAGTTTTCAAAAGTTATAAGTGGACATGTATTGCTA
CAGTAGTAGTTACTTTTACCATAGGTTTTGCTAATTTCTTTACAATAATAGAACCAGCAGTACATGGAAA
TTTAAAAGATACAATATGGATGATTATAGGTCCAGTATTCTTTACTATAATTGCTTTATTGATATATGGA
TCATATGAAAAGAAAAGTAAAAAAGAATTGCAATAA
>lcl|CP012395.1_cds_ALU34438.1_9 [locus_tag=CLAU_0009] [protein=hypothetical protein] [protein_id=ALU34438.1] [location=complement(9319..9993)] [gbkey=CDS]
ATGCCACATAATCATAATATTTCAAAAAATATCTGTCCATTTGCTAAATACTTTTTTAGAAATGAAGCAA
GTAATGGAGTTATCTTAAATACAGGAAAGATATCACCTGAAAAATTTAGCATAAGCTATCCATTCATACC
AAATCCAAATAAGGACCAAATAATAAATAAGATAAATACTTCTATTATAAATGAAGTAAGTAAACTTTTT
ACATCTCAAGTCCTATTCCCAGAAAAAATAGATTTTAATGAAATTTTAGGTACTTATGACGTAATGTTAA
ATAAAAACGGTCTTTTAAGTATACTATTTAATATGTATACTTATGTAAATAAAGCTGCTCATGGATTTAC
AGCTTATTCTTCCATAACATTAAACGTTAATACAGGACAAATATACAACTTCACCGATTTATTTAACCCT
AAAATCTATTATGTAGGTTTTTTAAATGAACTTGCTAATCAGTATATTAAGGCCAATAACATTACACTGA
TAAATGAGTACAAAGGTATAACTCCAGATCAAAAGTATTACCTTACTCCTAATTCACTAGTACTTTATTA
CCAAGTTTACGAATACACACCTTACTACTATGGAATTTTTGAAATTGAATTGCCTTATAGTAAAATAAAA
AATCTTTTAAGTCCAACAAGTCCAATAAATATGCTCATATCGTAA
>lcl|CP012395.1_cds_ALU34439.1_10 [locus_tag=CLAU_0010] [protein=putative signaling protein] [protein_id=ALU34439.1] [location=10179..11381] [gbkey=CDS]
TTGGATGCATTTATAGCTAGACAACCAATATTTAATAAAAAAGAGAAAGTTGTAGCTTATGAATTGCTTT
ATAGGGATAGTTTTGAAAATTACTATAAGGGCAATGATGAAGATAAAGCTACGTGTAATGTTATAGCAAA
CGTTTTTTCTCTCGTTGGAGTAGATAAAATTACATGGGGTAAAAAGGCGTTTATCAATTTTCCTAAAAAG
CTCATAACAGATGATGTTATTCCGATGTTACCTAAGAATGTAGTAATTGAAATACTTGAAACCGTTGAAC
CAACTCCAAGAGTAGTAAATGCGTGCAGATACTTGAAAGGGTGTGGTTATACACTTGCACTTGATGATTT
TATATTTGATAAAAAGTACATAGAATTATTAGATTTGGCAGATATAGTTAAAGTGGATTTTAAGATGGCG
AGATATGAAAAGAAGTTCATATTAAATAATACTAAAAACAATAATATTAAATTTTTAGCGGAAAAAGTTG
AAACGCAAGAAGACTATAATAAAGCAAAAAATTTAGGATATGATCTTTTTCAGGGATATTTTTTTAGTAA
GCCAACTATAGTATCAGCTAAAGATATTCCAAAGGAAAAATTAATATATGTAGAAATACTTTCTGAATTA
AGCAAAAAAAATGTAGATATTGTAAAATTGAAATCACTTATAATAAAAGATTTGTCTATAATATATAAAT
TTTTAAAGCTCATAAATTCATCTATGTATGGGCTTAAAAGTAAAATTCTTTCACCGCATCAAGCAATAAC
CTATCTTGGAGAAATAGAATCTTGCAAATGGCTTTATGTTATAGTTTTAGGAAGTATGGGATCTTATAGG
TCAAGTGAAATTGTAAGGGCATCTATTGTAAGAGCTAAATTTTGTGAAAGAATTGGATCAAAGTTATACC
CTGATGATTTGGAAAAGCAGTATAACTTTTTTATAGTAGGTATGCTTTCTATGCTCGATGTAATACTTGA
AAGGAATATGGAGAGTCTATTGAGCGAACTGTTTTTAGAGAAGGATGTAAGGGAAGCCTTAATTGGAAAA
GGTAATAAATATAGGGAAGTCCTTGATTTAATAATTTCCTATGAAAGGGCTAGATGGGATGAATGTACAG
AATTTTCAAAGAAGTTAAATATAAATATAAGTGCAGTTGTGAAAGAATACATTTTTGCATTGAATTGGGC
TAATATAATATGA
>lcl|CP012395.1_cds_ALU34440.1_11 [locus_tag=CLAU_0011] [protein=NADPH-dependent FMN reductase] [protein_id=ALU34440.1] [location=11631..12203] [gbkey=CDS]
ATGAAAATATTGGTTATAAATGATAGGCAAAATGAAAACAAGCTTGGAAGGGAAATAATAGAAAAAACTA
TAAAAACATTTCAAACTAAAAAAATTGAGTTTAAAAGTTACAATTTAGCTTTGGACGATTTACATTATTG
TATTGGATGCTTTAGCTGTTGGCTCAAGACTCCTGGTATGTGTGTATTTGATGACCTGGGAAGAAAAATA
TGTGAGGATTTTATAAAAAGTGATGTTGTATTGTATGTAGGCCCAATAAAATATGGATGTTACAGTCCTG
TTATAAAAAGATCACTGGATAGGCAAATACCTAATATACTTCCGTTTTTTGAAGAAGTGAATGGAGAAAT
GCATCATTCACCACGTTATGACAAGTATCCAGAACTAGTTGCTTTAGGATATAGTGAAGATGTTTCTAGT
GAAGAAGAAGAAACTTTTAGTTCTCTTGTTACAGCTAATGGAATAAATCTTCAAAAAAATGGAGCAAAAG
CTTATGTGTGCAAAAACGATGCTGATATAGATGAATATATAAGTGATTTTGAAGTCTATTTAAAAGAAAG
AGAGGTTAGGTAA
>lcl|CP012395.1_cds_ALU34441.1_12 [locus_tag=CLAU_0012] [protein=Hypothetical protein] [protein_id=ALU34441.1] [location=12205..12876] [gbkey=CDS]
GTGAAAAAGGCATGTTTTGTAAATGGAAGCCCTAGAGAAAGTGGAAGCACTTCAGCTTATTTCATAGGAG
AAATGCAGAAATTAATTAAAGATAATGATATAGAAACTCAATGTGTTTATGCAATTAAAGATTTAAAATC
AGGTAAGATAGATCAAAGTTTTGAGAAAATTGTAAACTCAGATAGCGTAATATTTGTTTTCCCACTTTAT
GTTGATAGCATACCATCTAATTTTCTTGATTTTTTATGGAAACTTGAAAATTATATAAAAGAAAATAAGA
TTGATAAAAATAAACTTCCAGATTTATATGGTGTTATTAATTGTGGATTTGTAGAAGGCATTCAAAATAA
AAATGCTGTAAATATAATTTATAACTTTTCGAAAAAGACAGGCTTTGACTTCAAGTTTGCAATAGGTATA
GGCGGAGGAGAATTCATTAAGGGTACAAAAGATATAATACCAATTGAGAGTGAAATAAAAAGGAACATCT
ATCTAGCACTTTGTAAATTTAAAGATAGTATAGAAAGCGGCAGAGAGGACGATGAAAAAGGAGTATTTGT
AAGCCCTAAGGTGCCTAGATCACAATTCATACTTAACGGGAATAACGGATGGGTAAAAATGGTGAAAGAA
AATAATATGACAAAAGAGGACCTTTTAAAAAAGGTATATTAA
>lcl|CP012395.1_cds_ALU34442.1_13 [locus_tag=CLAU_0013] [protein=Transmembrane permease] [protein_id=ALU34442.1] [location=12993..13940] [gbkey=CDS]
ATGGAGAGTTTAATATACAGTTTAAATGCGACAGTACCTGTGTTTTTAGTTATTGTGGTAGGATATGTGT
TAAAACAAATAGGAATGTTGAATGATAATTTCATAGAGGTAGCTAATAAATTTAACTTTAAAGTTACTTT
ACCGATATTATTATTAACTGATATTGGATCAACTAATATAATTAAAAATTTTGATGGGAAGTACATATTG
TTTTGTGCAGTAGTTACATCCATTTGTTTCTGGTCAATTTGGTTTTTTACTAAAAAATTTATGAAGGATT
CTTCTATGACAGGAGCTTTTGTACAAGCATCTTTTCGTGGAAGTGCAGCTATACTGGGAATTGCCTTTGT
TCAAAATATTTATGGAAATGCGGGGATGGCTCCTATGATGATTATAGGAGCTGTTCCACTTTACAATATA
TATTCTGTTATTGTACTTACTTTTGAAAGTGAAGATAGCAGAGGAGGAAATGATAGTATAAAAAAAGCAT
GCATCAATATTATAAAAAACCCCATTATCATTGGAATTTTGCTAGGAATGATAGTGTCACTATTAAATAT
TCATTTCCCTAAAATAATAGACAAAACACTCAAAAATTTTGCAGTTATGGCATCTCCTTTGGCACTTGTA
ACTATTGGGGCTGGCTTTGAAGGAACAAAAGCCCTTGCAAAGATAAAACCAACTTTGGCAGCTTCTTTTA
TAAAACTGGTAGCTCAAGCTGCTGTATTTTTGCCACTAGCAGTATATTTTGGATTTAGAGATCAAGAACT
TGTTGCTCTAATTATCATGCTTGGTTCTCCAACTACAGTGAGCTGTTATATAATGGCAAAGAACATGAAC
AATGATGGTGTTTTGACTTCAAGTGTTGTTGTAGCCACTACTTTATTATCAGCTTTTACTCTAACTTTCT
GGATTTTCGTATTAAAGAGCTTTAAATTTATCATATAA
>lcl|CP012395.1_cds_ALU34443.1_14 [locus_tag=CLAU_0014] [protein=Transcriptional regulator XRE family] [protein_id=ALU34443.1] [location=complement(13992..14195)] [gbkey=CDS]
ATGCCAACTCTAAAAACAAAAGTAAAAGAATATAGAGAAAAAATGAATATGAAACAAAGTGAATTAGCAG
AATTAATAGGGGTAAGAAGAGAAACCATTGTTCACCTTGAAAATGGTAGATACAATCCATCACTAAAACT
AGCAATGGATATCGCAAAAGTATTCAATACTTCTGTGGAAGAATTATTTAAATTTGAAGATTAG
>lcl|CP012395.1_cds_ALU34444.1_15 [locus_tag=CLAU_0015] [protein=Hypothetical protein] [protein_id=ALU34444.1] [location=complement(14197..14589)] [gbkey=CDS]
ATGAAAGATAAAAAGATTAGTTTAAGAATTTGGATTAGTGCTAAAATAATCCCGGCTTTATTATTTCTCA
TATATTATTGGATGAGTGTAAGCCTCACTTTCAAACCCATTCATATATTAATAGAATATTTATTGCTGGG
ACTTACGCTTGTATTTTTAGCACTACTAAAAGGAAACTCAGAGATTTTTGATGAATTTGCAAAAGAAACC
CTTAATAAAACAGATTCTATTTGTCTAAAACTTTCTTATTTATTTATGGCCGGCATTTTACTTCCATCCG
CATTTATAACCCCAAGTGGTGTAATGACAGGCTACTTGATTGCTATAGGTATAGTAGCATTAACTATCCT
GCGGGCAATTATTTTCTGTGTAATTGATATGCGAGGTATATAA
>lcl|CP012395.1_cds_ALU34445.1_16 [locus_tag=CLAU_0016] [protein=Transcriptional regulator MarR family] [protein_id=ALU34445.1] [location=15326..15868] [gbkey=CDS]
ATGGCAAATGAAGAATCAATGAAATTATTTATAGAATTACACCGTTTAGGAAGACAAATGCACCGTTTTT
CACATAAAATTTCTCATGGAGGAAATCACTTTATGGGAGGACAATCGAGAATGCTTACTATCGTTGCAGA
AAATGAGGGTATTACTCAACGACAGCTTGCTGAAATCATGGATGTGAGACCTGCATCAATGACTGTGATG
ATAGGAAAGATGGAACTATTTGGACTTGTTGAACGTAAGCAAGACGATAAAGATCAGAGAGTTATGCATA
TTTATATTACAGATAGTGGAAGAAAAGTTGAGGAGGAATCAAGAATTTCTACTCAAAAGTTAGTTGGGTC
CCTATTTCAAAGTCTTTCTGATGAAGAAGTAAAACAAATGCTTATGATTACTGAAAAATTATCTAAATCA
CTTAATGAAGGTGACTCAGGTGATTTACAATGTGGACTTCATGATCATCATAGACATCATGGATTTCATA
AACATCATCATGAGTCAGATGACAACCTTAAGCACTTGTTTAGGAATCTTTAA
>lcl|CP012395.1_cds_ALU34446.1_17 [locus_tag=CLAU_0017] [protein=Ferric uptake regulator Fur family] [protein_id=ALU34446.1] [location=15883..16341] [gbkey=CDS]
ATGATACCACAGGAAATTCAAGAAAAAATAAGGTCTGTAATTCAGGAAAAGGGATGTAAATTAACAAGTC
AAAGGAGTGCAGTATTAAAGGCTTTTTTTGAAAAAAACTATGAACATATGACTGTTGAAGAGGTTCATTA
TTTTTCAAAAAGTTATTGTAGTAAGATTGGAATTGCCACTGTATATAGGTGCATACTTTCTTTTGAAAAA
ATTGGTGTGCTGAGGAAAATTGAAACTAATGAGAAGTATGGAAGATATGAATTGGTAATTCCAGATGAAA
AATTTGAGCATCCACATTTAGTTTGTGTAAAATGTGGAAAAATAATTGGAGCCTTTGATAGTGAAATTTT
AAAGGAATTGGACAAACAGAAAAAGTTTATTGAGAATATATATGACTTTAAAATCAACAGCCAGAGTAAT
ATTTATTATGGAATTTGTGAAGCATGTAAAGATGCATAA
>lcl|CP012395.1_cds_ALU34447.1_18 [locus_tag=CLAU_0018] [protein=Phenazine biosynthesis protein PhzF family] [protein_id=ALU34447.1] [location=16408..17190] [gbkey=CDS]
ATGAAATATTATGTTGCTGATGCTTTTACGGATGAAGTGTTTAAGGGAAATCCGGCAGGAGTATGTGTAT
TAGATGAGTGGCTGCAGGATGATGTAATGCAAAAAATTGCAGCAGAGAACAATTTGTCAGAAACAGCTTT
TGTAGTTAAAGGTAAAAATAAAAATGAATATGATCTAAGGTGGTTTACGCCAAAGGCAGAAATAGATTTA
TGCGGACACGCTACACTGGGGACTTCCTATGTTATTTCCAATTATGTAGATGTTGGAACAGATAAAATGA
TATTTCATACTGCAAGTGGAATACTTGAAGTCAATCGTAAAAGTGATTTATATGAAATGAATTTTCCTAC
AAGAGAACCTAAAAAAACTCAAATACCAGAAACAATTTTGGATATCATTGGGGTGAAACCTATAGAAACA
TACTTATCAAGGGATTTAGTTATAGTAGTTGAAACAGAAGAGCAGGTTAAAAATTTAGCTCCTGATTTTT
CTAAAATGTTAAAATTAGAAGTTGGCTCAGGAGTTATCGTAACTGCAAAGGGCAGTGATGTGGATTTTGT
ATCCCGTTGTTTTTATCCGAAGCTTGGTGTAAATGAAGATCCTGTAACTGGTTCTGCACACAGTAATTTA
ATACCCTTTTGGTCAAAAAGATTGAATAAAGATAAGATGATAGCAAAACAGCTGTCAAAACGCGGTGGAA
CATTATATTGTGAACTTTGTGGTGATAGGGTTAAAATAAGTGGAAGAGCTTCACTATATATGGTGGGAAA
TATTAATATATAG
>lcl|CP012395.1_cds_ALU34448.1_19 [locus_tag=CLAU_0019] [protein=EamA-like transporter family membrane protein] [protein_id=ALU34448.1] [location=17208..18098] [gbkey=CDS]
ATGGAAAATGGAAAAATAAAACTTATAGTTGCAATGCTCATATTCGGCAGCGTTGGGCTGTTTGTCAAAA
ATATAGACTTGTCTTCTAGCATGATTGCATTGGTAAGGGGAATAATAGGAAGTATCTTTTTATTTACAGC
AAGTTACATAACAAGACAAAATACATCATGGAAAGCCATTAAATCTAATTTAATTCCATTAATAATATCT
GGAGCTGCTATAGGTGTCAATTGGATTTTTTTATTTCAAGCATACAAGTATACCACTGTATCAAAAGCTA
CTTTGTGTTATTATTTTGCACCTGTAATTGTCATGTTTTTGTCTCCATTTATATTGAAGGAAAAATTGAA
TACAGTTAAGATTATGTGCATCATAGTCGCTATGGCGGGAATGTTTTTAATAGTAGGAGCTGGAAGTAGT
GCGGCAGAAAACAATCAATTGCTAGGTATTATATATGGTCTCGCAGCAGCAGCTCTCTATGCCAGTGTGA
TTATAATAAATAAGTTTATAAAAAATTTATCAGGTATGGAAAGCGGTATGATACAACTTACTGCAGCGGC
AGTAGTTCTATTGCCTTATGTATTTGTTACGGAAAAAGTGTCACTTTCACAGTTAGGTTTTAAGTCCATT
GTACTTCTTTTAGCTGTGGGAATAATACATACGGGAATAGCTTATCTTCTGTATTTTTCTGCAATACTAA
AACTTAAAGGGCAGACAATAGCAATATTCAGCTATATTGATCCCATATCGGCAATAGTTATGTCCAGTAT
ATTTTTAGGAGAAAGAATGACGTTCATACAGGTACTAGGTGGTATTCTCATATTGGGGACAACTTTTATC
AATGAGTTATGGGGAAAAAAATCAGATGCAAAGGAATATATGTTGGATTAG
>lcl|CP012395.1_cds_ALU34449.1_20 [locus_tag=CLAU_0020] [protein=Hypothetical protein] [protein_id=ALU34449.1] [location=18111..19049] [gbkey=CDS]
ATGATATTAAGTGTAAGCAGAAGAACAGACATACCAGCTTTTTATAGTGATTGGTTTTTCAATAGAATAA
AGGAAGGATTTGTGTTAGTCAAGAATCCGTTTAATTCAAAGCAAGTGAGTAAAGTGATTTTAAATCCTAA
AGTAATAGATTGTATAGTATTTTGGACTAAAAATCCTAAAAAAATGATGAATAGATTGGACGAAATTAAA
GAATACAACTATTATTTTCAATTCACTTTAAATTCGTATGATAAGACATTGGAGACAAACGTTCCGGAGA
AAAAGTATTTGATAAATACATTTATAGAATTATCAAAACGAATTGGTAAGGATAGAGTTATATGGAGGTA
TGATCCCATAATATTAACTGATAAGTTTACAAAAGATTACCATTATAAGTGGTTTGAGTATCTTTCAAAA
AGATTATGCCCATATACAAATAAGTGTATTATCAGCTTTTTAGATTTATACAGGAAAACTGAGCGCAATT
TAAAAGAAATAAACATTTTACCAATAGATAAGGATGATATGTTTGAGTTAGCAGAGAAGTTTTCAAAGAT
AGCTTCTAAGTATAATGTGACTATTGAAACTTGTTCTGAAGAAATAGATTTATCAAAGTTCAATATTAAT
CACGGTAAATGTATAGATGACAGGTTGATTTCTAAGATATCTGGGGAAAAGCTGTCTATAGATAAAGATC
CAAATCAAAGAAAGGTTTGTGGATGTGTAAAGAGCATTGATATAGGAGCGTATAATACATGTAACCATGT
TTGTTTATACTGCTATGCTAATTTTAATAGGGATGCTGCTGAAAAGAATTTATTGAAGCATAATAAAAAA
TCTCCTTTGCTGATAGGTGAGTTGTGTGGAGATGAAAAGGTTATAGACAGAAAGATGAAATCATATAGAG
ATGGTCAGCTATCTTTTTATAGAAAATAG
>lcl|CP012395.1_cds_ALU34450.1_21 [locus_tag=CLAU_0021] [protein=Two component transcriptional regulator winged helix family] [protein_id=ALU34450.1] [location=19336..20037] [gbkey=CDS]
GTGAATGAAAAAATACTTTTAGTAGATGATGAAAAGAGCATTTTAGATGTGCTGACCTATGCATTAAAAA
GAGAAGGATATTTAGTAGAAAGAGCTTATGATGGAGAGGAAGCACTTCATAAAGTAGATATTTTTAATCC
GCATATAGTAATTTTAGATTTAATGCTCCCTGTAATGAACGGATACGATATTTGTAAAAAGTTAGAAAAC
AAAAATATTGGGATTATCATGCTTACAGCAAAAGAAGATATTGTGGACAAGATACTTGGACTTGAATTTG
GAGCAGATGATTATATGACGAAACCATTTGACATAAGAGAACTTCTTGCAAGAATCAAGTCACTTGTAAG
GAGACTTAATAAAACTATTGATGAAAAAAAGGATATCGGTGTCATAACTATAAATGATCTTAATATTAAT
AAAAAAAAGAGAACTGTAAGTATAAAGAATGTTTTGGTAGAGCTTACACCTATGGAATTTGACCTGCTGT
ATTTACTCCTTTCAAATCCAGGCATAGTATATTCCAGAGAACAGCTTTTAAATATAATATGGAATATGGA
TTATGTTGGAGGAACGCGAACTGTAGATACACACATTCAAAGGGTAAGGAAAAAGTTAGGTGATAGCTAT
CAGGATTTAATACAAACCGTTTATGGTATTGGATATAAAGGGGTTGACGAATTATTTGAAGATGGGAATT
AA
>lcl|CP012395.1_cds_ALU34451.1_22 [locus_tag=CLAU_0022] [protein=Integral membrane sensor signal transduction histidine kinase] [protein_id=ALU34451.1] [location=19988..21475] [gbkey=CDS]
ATGGTATTGGATATAAAGGGGTTGACGAATTATTTGAAGATGGGAATTAAATTCAAGCTCATATCTTTTA
CAGCTTCACTTTTATTGATTGTAATATCATTTTTGAGTTTCTTAGTACTTAATGGAATAAAAAGTTATCA
AAATAAAGAAACACAGGCTATTTTATTTAAGCAAAAGGATATATTTGAAGAATATTTTAGTGAACGCATG
AGTTTGAATAAAAATACTGATTATGATGACAGCTTAGCTAGAGGTAGTATTTTTAATAAAGCATGGTTGA
GAACTATACCTGCAAATATATATAATACGAAAGGCGAACTGCTTTCGGGGTTTAAGACAGATGCAAAGTT
AAATGAAAATGATGAGAAAAAGATTATGATAGACTATGCAATCAAAGGTAAAGTATCTTATAGAGAAATT
AATGATGTGATATATTTTTATTCACCCATTAAATATAAGGGCAGTACAGCAGCAATTTTAGAATTGGAAT
ATTCAATTAGAGAAAATAAATTATTTTATAGTGATATAGAAAAATTGTTTTATGGTATAGGTTTTTTAGC
TTTAGTTCTTGGTATATTTGTAGGAATCTTTTATTTTTCCAGATTAACTAGAGACATATATGAAATGAAA
GATTCAGTAGAAAGCATTCAAAAGAGTGAATTTAGTAAAGTACATAAAGTAAATCGAAATGATGAATTAG
GAGAATTGAGCAGTGGTCTTATATTTATGAGTAATACTATAAAACAAAATATTGAGGAACTTCAAGTTGA
AAGAGATTCTTTAAGTAGGGCTGTGGATAAATTAAAAAAAATGGACAAGCAACAGAAAGAATTTATAGGA
AATGTAACTCATGAATTCAAGACTCCAATTACCAGTATAAAAGCCTATGCAGATGTAATTGGAATGTACA
CGGATGATTTAAAATTAATTGAAGAAGGTACTCTAAGTATATCAAAAGAATGTGATAGGCTTTCGAGTAT
GGTAGATAATATATTGAGCTTATCTGCCCTTGAAAAATATGATTTTGAAATAGAAAAAAATGAAGTTAAT
TTAAAAAAAGTATTGAATGAAATATGTAAAACAATGATGGCAAAAGTCAAGAAAAATAGTTTGATTTTAA
AATATGATGCAGAGGATATTGTTGTTACTTTGGATGAAGATAGTTTAAAGCATATTCTAATTAATTTAAT
TGATAATGCCATAAAATACAATAGGCCAGGTGGCAGTATATATATTGAGTGTTATAAAAATGATAAAGAC
AAAATAACTATAAGTGTTAAAGATACTGGTATAGGTATGAGTGAAGAAGTACTTCCCCAAATTTTTGAAC
CATTTTATAGGGCCGATAAACACAGGAGTCGTGAAACAGGAGGAGCTGGACTTGGACTAGCTTTAGTTAA
AAAATTAGTTGAAAAACAAGAGGGAAACATAAAGGTAAATTCCAAATTAAATGAAGGTACTACTTTTTAT
GTTGAATTTTCCACATAA
>lcl|CP012395.1_cds_ALU34452.1_23 [locus_tag=CLAU_0023] [protein=Hypothetical protein] [protein_id=ALU34452.1] [location=21559..22923] [gbkey=CDS]
ATGTTGAGTAAAAAAGTTTTATCTTTGATTTTGGCTGTAGGAGTTATTGGAGGTGTAAGTGCATTTCAAT
TAACTCATCATGCAATTGCTAAATCTACACAGGGCATAAAAGTAACAGCATATAAACCTTCTGCTAAAGT
TAATGAAAACGGATATCAAATTGATAAATATGAAAATATTGAGAGCACTGCATGGATTAACGAAAATGAA
GTGTTGACTTTAACTAGAAAAAGTGAATTTAAAAATGCCGATTCTACTAGAATGATAAGATATTGCAGCA
TTTATAATTTGAATACAAAAAGTTCTAAAGATTTTAAGAATGCAAATATAGATGAATTTTTAGGAATATC
CCCAGATAATAAATTCGTTCTTTATGCAGAAGCAAGGAATATTCCAGTTGAAACCCAGGAATGGAAAAAT
GCGCTTGCTTCAGGAGACTTACTCCACAAAAATGTAAAGTTATTAAATTTGTCTACAGGTCAGATTACGG
ATGTAAATACGGAAAAGTTAAACAGTGATGCCCAGTTTATATGGGTAAGTAAGGATAAAATTTTGGCAAA
TTATTTTAATCATTGGGCAGTAATTGATACAACTGGGAAAGTATATGCTGATGGAAATTACAATGGTGGA
GAACATGATGATGCATGGATATCCGGTGTAGATGATATTAAGGATTTAGGAAGTAGTGTAGAAGGCAAAT
TTTATTATACTCAATACGAGGAGAATGGCAAAAAAGGACTAGAAGGAATAAAATTATGTTCCATGGATGT
GAAGACTAAAGAGATAAAAGATATTTATGATACTAAATATTCTTTACATGCAGATAAAAAGGGAAAGACC
ATTATAATGGACAACTACAATAACAATGGTGATGCAGTTGATGGAGTTTATGTAAACAGAACTTTTGGAG
CACTTGTTATGAATGAATCTGGTAAGGTACTTCAAGATATTAAACTTCCTAAAGGTAGAATAAGCTCTGG
AGTACCTACTTCTGAATATATACTATCACCTGATGGAAGTAAAGCTGCTTATGTAGAGAGAAATAATGAA
ATTAGTCATCAGGTAGGTTCGGATAATAAGGATCCTGATATAGCTATTAAGGTCATAGATACTAAGACAG
GTGATACAAAGGAGATAGTAAAGGCATCGAGCTTAAAGGATAAAAATGAAGGGAACAATTATACTACAAT
TAAGATTAAAGATAAGGATGGTAATGTTAAAGAAAAGAAGATTAAGAGAGAACCTGGAATCTCAAATATT
TCCTGGGATAGTACAAGTACCGCACTGTCATTTACTTATGGAAGTTCTTCAGATCCGTTTAATAAAGACA
ACATAAATACTTATATAGTTACTTTTGATAAATAA
>lcl|CP012395.1_cds_ALU34453.1_24 [locus_tag=CLAU_0024] [protein=Rubredoxin domain-containing protein] [protein_id=ALU34453.1] [location=complement(23191..23880)] [gbkey=CDS]
ATGATTGATAATAAAGCTTTTTACAAATTAAGTTATGGACTATACCTTGTAAGTTCTATTTCAGAAGGAA
AGAAAAATGCTCAAATTGCAAATACAGTTTTTCAAATAACATCAAATCCTGCTATTCTCGCAGTGAGCAT
TAACAAAAAAAATCTTACCCATGATTATATACAAAGCAGTAAATTGATAGGTGTATCTGCCCTATCCATA
GAAACTCCTATTGAATTCATAGGCAAATTTGGATTTAAATCAGGAAGGGACATTGATAAATTTGAAGGAG
TATCATTTAAAACAATAGAAAGTGGTGTCCCTATAATATTAGACAACACATCATCCTATTTTGAATTAAA
AGTTGAAAAAGAAATTGATGTTTTTACTCATACAATATTTATCTGTAAAGTACTAAATGCAGAACTGATC
AACGATGTAGAACAAATTACCTATAAATATTACCAGGATATGAAACGAGGAATCTCACCTAAGGTTGAAG
CAAACATCCCACAAAATAAAAATCAAACTTCAAAAAATATAGGAAAATATGAATGTACAGTATGTGGATA
CATTTATGATCCAGCTGTTGGAGATCCTGGCTCAGGAATTCCAGCTGGTACCCCATTTGAAAACATACCA
GATGATTGGACTTGTCCAATATGTGGAGTTACTAAAGATAATTTTAAACTAATTGTATAG
>lcl|CP012395.1_cds_ALU34454.1_25 [locus_tag=CLAU_0025] [protein=Ferritin] [protein_id=ALU34454.1] [location=complement(23941..24462)] [gbkey=CDS]
ATGTTAAGTGATAAACTTATAAAAGCTATAAACGATCAGATAAACTATGAAATGTACTCAGCAAATATTT
ACTTTTCTATGAAGGCATACTGTGATTCATTGGATCTAGATGGATTTTCAAATTTCTTTAAAGTGCAAAT
TGAAGAAGAAAACTACCATATATCAAAATTTTATGATTTTCTAAAAAGGACAAATGCTAGAATACTCATT
GGATCTATAGATTCACCTGATAACAATTATGATTCAATAAATGATGTTTTCAACAAAGCACTAACACATG
AAAAAAAAGTTACTGCAAGAATTTACAATTTGATGGATCTTGCTACTGAAGAAAAAGAACATGCCACAGC
AAGCTTACTCAAGTGGTTTATAGATGAACAAATTGAAGAAGAAGATACTTTTAGTAAGATAGTTAAAAAG
TTGGATAAAATAAGTGATAATTCTGCAGCACTTTATATGCTAGATACAGAACTTCAATCAAGAACTTTTG
TACCGCCTGTAAATGCAAATGCCAACCAATAA
>lcl|CP012395.1_cds_ALU34455.1_26 [locus_tag=CLAU_0026] [protein=Cold-shock DNA-binding domain protein] [protein_id=ALU34455.1] [location=24943..25140] [gbkey=CDS]
ATGAATGGTACAGTAAAATGGTTTAATGGAGAAAAGGGATTTGGATTCATTACAGGAGAAGATGGAAAAG
ATGTTTTTGCACATTTTTCTCAAATAAATTCAAATGGTTATAAGTCACTCGATGAAGGTCAGAAAGTTTC
TTATGATGTAGTTGAAGGACCAAAAGGACTTCAAGCAGAGAATATTACTACTATTTAG
>lcl|CP012395.1_cds_ALU34456.1_27 [locus_tag=CLAU_0027] [protein=NUDIX hydrolase] [protein_id=ALU34456.1] [location=complement(25220..26041)] [gbkey=CDS]
ATGAATAATAATTTTAAAATATCATCTGATACCTTAAAAAAAGGTAAAGCTAGCGACTTATGCTGTGTGT
TTCATAACCAAAATCTCTTAGTAAAAAAAGAAGGAAATACTTTTGTCATTCCTACCTTTGACGATATTAA
ATTGCTAAATATTGAGTATCAAACTGAATTCTTTTTAGGCAGCATTGAAAAAAAATCTTGCTTTGCCATT
GAATCAACTTCTGAATTGAATTTACCAATTAATTTCAACTTAATGGACTTGTACGACCTTGGTTCTCTAC
TTGATGAACAATCTTTTTTAATATCAGGACGGGCTAGCCAAATACTGAATTGGGATAAGACTCATAGATT
CTGTGGCAAATGTGGCTCTAAAACAGAAAATAAAAAAGATGAAATGGCTAAAATTTGTCCAAACTGTAAT
CACATAATGTATCCTGTAATTTGTCCGGCAATAATAGTTGCAGTTACTAAGGGTGATAAGATACTTCTTG
CACATAACAATGGATTTAAAGACAATATGTACGGATTAATTGCCGGCTTTGTAGAGGCTGGAGAAGACTT
AAATAGTGCTGTAAAAAGAGAGGTTTTTGAAGAGGTTGGTATAAAAGTGAAAAATATTGAGTATTACAGA
AGCTCCCCATGGCCATTTCCAAATTCCTTAATGATAGGATTTTTTGCAGAATATGAATCTGACCAGATAA
AAGTTGATGGAAGTGAAATAAAACAAGCTGATTGGTTTACAAAAGATAATTTTCCTAACATACCTAAAAA
ATTCACTATTGCAAGAAGCTTAATTAATGAATTTTCTAAAAGAAATCAATAA
>lcl|CP012395.1_cds_ALU34457.1_28 [locus_tag=CLAU_0028] [protein=Hypothetical protein] [protein_id=ALU34457.1] [location=26263..26496] [gbkey=CDS]
ATGCAGCACCAAACTTTAGCACCACATGAATCAATGGAAATACATGAGATGCTAAATTTTAAAACAGTAT
CTATAGTAAAGTCCAAGATGATGCAAGGCTTAGTTTTTGATCAAGATCTCAAGAAACTTATGGAAAAGGA
TGTGCAGCAATCAATGGGTGCTATAAATGATTTACAAGGACTACTGCAAAAGGTTTCTAATATAAAAGAG
GAGAAGGTGAAATTATATGAATAA
>lcl|CP012395.1_cds_ALU34458.1_29 [locus_tag=CLAU_0029] [protein=Coat F domain protein] [protein_id=ALU34458.1] [location=26489..26851] [gbkey=CDS]
ATGAATAATGACTATTTAGAAATAAGAAATGCTGAGGGTATGCCTAAAATTGTTGATTCAACTGCAGCAC
TGGATTTTTTACTATCTGCCAAAACTGGAATTAGAAATTGTGCCATTGCGCTAACCGAAACTGCTACTCC
AGAAGTTAGAACAGTTTTACATAATCAATTGAAAAATGCAATTAATATGCATGATGAGATATCAAATCTT
ATGGTAAACAAAGGATGGTTTCATCCCTGTGATTTAGATAAACAATTTCAAACAGATATAGAGTCATCTA
ACACAGCAGTACAAATTTCTAAAATGGAGCTTTTCCATGGGAACACGAGTAGACTGGGAACATTTGCAAC
ACCAGAAAAATAG
>lcl|CP012395.1_cds_ALU34459.1_30 [locus_tag=CLAU_0030] [protein=Alcohol dehydrogenase] [protein_id=ALU34459.1] [location=26871..28007] [gbkey=CDS]
ATGAAAGCTGTAACGTTTCAAGGTATAAAAAATGTAAAGGTTAAAGATGTTAAGGAACCTGAGGTTCACA
AAAATGATGATATAATAGTAAAACTTACAACTACAGCTATATGTGGATCGGATTTACACTTAATTCATGA
TATGATTCCTAATTTGCCCCAGGATTACATAATAGGGCACGAACCTATGGGAATTGTGGAAGAGGTAGGA
CCCGATGTTACAAAAGTGAAAAAAGGAGATAGGGTTATTGTACCATTTAATGTAAGCTGTGGTGAATGTT
ATTATTGTAAACATGGTCTTACAAGCCAGTGCAATAATTCAAATCCCCATGGAGAAACAGGAGCTTATTT
TGGATATACTGAAACCTTTGGAGGATACCCCGGAGGTCAGGCTGAATACATGAGAGTTCCTTATGGAAAT
TTTACGCCTTTTCGTATTCCAGAAGACTGCGAAGTAGAGGACGATAAGCTAGTTCTTCTTGCTGATGTTG
TACCTACAGCTTATTGGAGTGTGGAGAATTCTGGAGTTAAGGCTGGAGATACAGTAATAGTGTTAGGTTG
TGGACCAGTTGGACTTATGGTACAAAAATTTGCATGGCTTAACAATGCTGAGAGAGTAATTGCAGTTGAT
AATATACAGTATAGATTAGAACATGCAAGACTTCACAATAATGTTGAAGTAGTAAATTTTGAGGAACATG
AAAATACTGGAGAATATCTAAGGGAAATTACCCATGGGGGAGCAGATATTGTTATAGATTGTGCAGGAAT
GGATGGAAAGATGACACCTATGGAGTATTTGGAAACTGGTTTAAAATTGCAAGGAGGAGCTATGGGTGCT
TTGGTAATAGCAACACAATCAGTTAGAAAAGGGGGAGTTATTCAACTCACGGGTGTTTATGGTGGAAGGT
ACAATGCATTTCCACTTGGAGATATATTTAGCCGTAATATAAATATAAGAACAGGTCAAGCTCCCGTCAT
TCCATATATGTCAAAGCTCTACAGCATGCTTGCAGAAGGAAAGGTTGATCCAAGTGATATTATTACACAT
AAATTGCCTTTAGATCAGGCAGAACATGGATATGAAGTTTTTGATACTAAAACAGAAGGTTGCATTAAAG
TTGTTCTTAAACCATGA
>lcl|CP012395.1_cds_ALU34460.1_31 [locus_tag=CLAU_0031] [protein=Spore coat protein] [protein_id=ALU34460.1] [location=28022..28234] [gbkey=CDS]
ATGTCAAAGCAAAGTGCTATAGCACCACATGAAAGTATTGAAGTGCATGAGCTTTTAACCTTTAAAAATA
TTTGCCTTACAAAATCAACTACTGCAGCTAAACTAGTATCAGATAGTGAGCTTAAGACAATTTTACAAAA
TGATGTATCTACAACAAAACGACAAATTCAGGAGTTAAAAGAAATTATGGAACGATCATGTAATGTAAAA
TAG
>lcl|CP012395.1_cds_ALU34461.1_32 [locus_tag=CLAU_0032] [protein=Coat F domain protein] [protein_id=ALU34461.1] [location=28257..28559] [gbkey=CDS]
ATGAATTCAATAATAGAAAGCCTTACTGGAATGGATAAGATGAGTGATCAGGTCATTGCCACAGACTTTT
TAATAGCAGCTAAAAGTGGAATAAGAAACTATTCCATTGCCATAACTGAAACTATATCAGAGGATGTGAA
AGAGGTACTTAAAAAACAATTAGAAGATTCTATCCAAACTTATGAAACAATTACTGATTATATGATGAAA
AATGGATATTATCATCCATATAATATGGATGAACAGTTTAAAGTGGATATGAAAACGACGAATACAGCGT
TAAATTTAACAGAAGGTATGTAA
>lcl|CP012395.1_cds_ALU34462.1_33 [locus_tag=CLAU_0033] [protein=Flavodoxin] [protein_id=ALU34462.1] [location=28806..29291] [gbkey=CDS]
ATGCAAGGTAAGATTTTAGTTGTGTATTACTCACTTGAGGGAAACACAAGACTTATAGCTGAAACTATTT
CAAAAGAGATATCCAGTGACATTTTAGAAATAAAGCCTAAAAAAAGTATAGATCCACACAGCAAAATGAG
GTACTTTATAGGTGGAAAGCAGGCCATAACTAAGGAAAAACCAGAAATTTTACCTTATGATATAAATCCT
GAGGATTATGATGTTTTATTTATTGGAACTCCAGTTTGGGCATGGACTTTTTCACCTGCCATAAGGAGCT
TTTTCGCCAATACAGATTTAAAAGGTAAGAAGATAGCTTTATTTAGCTGCAATGGTGGGGGCAATGGAAA
AACTTTTAAAAATATGAAAGAGCAGCTTGAGGGCAACGAATTCCTAGGAGAAATTGAATTTAAAGATCCT
CTTAAAAATGACACGAAAGAAAATATAGAAAGAGCTAAAAAGTGGTGTAACAGTATTTGCAAATAG
>lcl|CP012395.1_cds_ALU34463.1_34 [locus_tag=CLAU_0034] [protein=Cold-shock DNA-binding domain protein] [protein_id=ALU34463.1] [location=29494..29691] [gbkey=CDS]
ATGAATGGTACAGTAAAATGGTTTAATGGAGAAAAAGGATTTGGATTTATTACAGGAGAAGATGGAAAAG
ATATTTTTGCACATTTTTCTCAAATAAATTCAGATGGATATAAAACACTTGAAGAAGGTCAAAAAGTTTC
TTATGACGAAGGTCAAGGACAAAAAGGACCTCAAGCAGAAAATATTACTGTTCTCTAG
>lcl|CP012395.1_cds_ALU34464.1_35 [locus_tag=CLAU_0035] [protein=Aminotransferase] [protein_id=ALU34464.1] [location=complement(29756..30934)] [gbkey=CDS]
ATGAATTATACTAAATTTTCAAAAAGAAATAATTTTGTTAGGCCTTCGGAAATACGTGAAATTTTAAAAG
TTACAGAAAGGCCTGAAATAATATCTTTTGCAGGAGGTCTGCCAGCCCCAGAACTTTTTCCTGTTAATGA
ATTAAAAAACGTATGTACAGAAGTTTTAACTGAATGCGGAGAAGCATCTCTTCAATACAGTACCACTGAA
GGATATATCCCCTTAAGAGAAGCTATCTGTAAGAGAATGGAGAAACTAAGTATAAAAACATCTTTGGATA
ACATAATAGTTACTACAGGTTCCCAGCAGGCTTTAGACCTTTCAGGAAAGGTCTTTATAGATGAAGGTGA
CACTATAATTTGTGAAAGTCCAACTTACCTTGCAGCTATCAGTGCTTTTAAAACCTATCTTCCAAACTTT
AAAGAAATTCCTATGGACGAAGAAGGAATGATTATGGAAGATCTTGAAAAAGCCCTTAAGGATAATCCTA
ATGCAAAATTTATCTACACCATACCAGATTTTCAAAATCCAACTGGAAGAACTATGAGTCTTGAAAGGAG
AAAAAAGCTGGTAGAAATAGCAAATAAATTTGATATAGTAATAATAGAAGACAACCCCTATGGTGCAATA
AGATTTGCTGGAGAAGATCTTCCACCAGTAAAGCATTTTGATACTGAAGGAAGAGTAATTTACTTAAGTA
CTTTTTCAAAGATATTTGCCCCTGGCTTAAGGCTTGGCTGGATATGTGCAGATAAGAGTATTATTCAAAA
ATATATTCCTTTTAAGCAAAGTGCAGATTTGCATACTGATATATTCGCACAAATGATTACTGCAAAATAT
ATGGAAATGTATGATATAGAAGAACATATACAAAAAATCAAAGAAGTATACAGACACAGGAGAGAACTTA
TGATACAGTGTATAGAAAAGTATTTTCCTAAAGATATAAAACATACTCTTCCTGATGGCGGACTTTTCAT
ATGGATTCAACTTCCTTCAAATATGGATGCTTCAGATATTTTTACTAAAGCAATAAAAAACAATGTGGCA
TTTGTAGCTGGAGAATCTTTTTTCCCAAATGCTAATTTCAAAAATTCCTTTAGATTAAATTATTCAAATA
TGCCAGATGATAGGATTATAGAAGGAATTAAAAGATTAGGAGAAGTGCTCAAGAAATAA
>lcl|CP012395.1_cds_ALU34465.1_36 [locus_tag=CLAU_0036] [protein=Transcriptional regulator GntR family with aminotransferase domain-containing protein] [protein_id=ALU34465.1] [location=complement(30947..32470)] [gbkey=CDS]
ATGCGCATTTCTATAGACAAAAAAAGCTCCATACCAATTTACGTACAAATTAAAAATGAAATAAGAAATA
TTATTTACTCTGGTATGCTTCCATCAAATTTCTTACTTCCATCTGAGCGCAAACTTGCAGAAGAACTTAA
CGTCAGCAGAAGTACAGTAATTAGTGCTTATGAAGAATTAAAATCTTTAGGCTTATTAGAGTCCCACAAA
GGAAAAGGAACTATAGTAGCAAATAACACAAAAAATAAGCAGTTAAGTATTAGAAATCATACTGTACCAC
TTTCATGGTATCAATTTTTCGATTCAAATGTAAGTTCCGCTAATAATCATGACATTGTTGACATAATAAA
TTCAGTAGGAGGAGAAAAAAATATATCTTTTTCAGCTGGTATTGCAGATCCAATTTTGCATCCTCTTAAG
GATATAGTAAAATTGCAAAAAGACTTATGGAAAAATTGTGGAAATGATATGCTGGCTTATATTTCTTCTT
ATGGATACTACCCCCTTAGAGAAAGCTTAAGTAGATTACTAAAATCAAGAAACATATCTGTTTCTCCTAA
AGAAATAATGATACTTTCAGGCTCCATGCAGGGAATAGATTTTATTGGAAGAGCCTTTCTAAGTAAAGGA
GATGTGGTTATAGTAGAAGAACCTACATTTATGAGCGCAATTGAACTATTTAAGTTGTCAGGGGCAAAAG
TTATAGGAGTTCCTATGGAAAATGATGGTATAAACTTAGATGTGCTTGAAATTTTACTAAATAAATATAA
GCCTAAATTTTTATACACAGTACCTACTTTTCAAAATCCAACTTCAATAGTTATGAGTTTAGAAAAAAGA
TACAAGCTACTAAATTTGGCATATAAATATCAGCTTCCAATTATTGAAGATGACCCTTACAGTGAAATAA
ACTATGAGAATATATACTTGCCATCTTTAAAAGCTCTGGATACATACGGCTATGTCATATATTTAAGTAC
ATTTTCTAAAACTATGTTTTCAGGTATGCGTGTTGGATGGACTGCTGCACCTGCACAAGTAATAAAAAAA
TTTGCTTTATTAAAGCAAATGACAGATCTTCACGTTAACACAGCTTCGCAATATATATTAGATAAGTTTT
TACGAGAAGGACTGTATGAAAATCACATAAAGCTAATATGCAAAGAATATATGAACAAAAGGGATTTAAT
GCTCAAAATACTTGAAAAAAATAAATCTCTTGGTATTAGTTTTAATCTTCCTAAAGGTGGTTATTACATT
TGGTGCAAGCTTCCTGAAAATATTTCACAAACACAATTATTATTAAAATGTTCTAAGGAAGGTGTTTCCT
ATGCTCCAGGGAATGTATTTTACCCTGAAGGAAGCGATGGTAAAAGCTATATGAGGTTAAATTACACTTT
CGAAAATGCAAAAAATATAAGTATTGGATTAAATAAGCTTATGAAAGCTATAGCAGAACTGCTTCAAAAT
ACAAATTCTTCAACAGTTAACCAGGATAATTATTTTGGAAAACCTATTATATAA
>lcl|CP012395.1_cds_ALU34466.1_37 [locus_tag=CLAU_0037] [protein=Membrane metallo-peptidase (Zn dependent) M50 family] [protein_id=ALU34466.1] [location=complement(32574..33503)] [gbkey=CDS]
ATGTTTGGTATGACTAAATCAAAAAACGAAAATCAATCTGTAAATAATCTATATACTGAAATCAAGGGAG
ATAATGTGCCTTATACAACAGATGCTAATGAGGAATTTACAGAAAACTCAAACGTAAGGCCTCCTATACT
AAAAAAGATGAAGTCAAAAAAAAGTAAAATTGGCATTTTAGGAATAGTAGGAGCTTTTCTTTTAAAATTT
AAAGGTGCATTGATATTTCTTGCGAAATTCAAATTCTTATTTGTGCTACTTAAATTAAGCAAGGTATTTT
ATACACTAGGTTCTATGACATTAGCTATTTTTATATACGCCAGCATATACGGTGTTGTTTTTGGAGTAGG
CTTTATACTTTTATTGTTTGCACATGAGATGGGACACTATGCAGCTGCTAAAAAAATTCATCTTCCTATT
TCAACTCCAATATTTATACCTTTTGTTGGTGCACTCATATCAATGAAGGAAATGCCTAAAACTGCAAAAG
ATGAAGCTTTTATGGCTGCAGCAGGACCAGTTGGAGGCAGCATTGCCGCCCTACTTTGTATACCTATTTA
TCTTTTAACTCACAATAATGTTTTCTTAGCACTAGCATATACAGGATTTTTTATGAATTTATTTAATCTA
GTACCTATTCATCCCCTAGATGGTGGTAGAATCGCTACAGCTATAACACCTAAGCTATGGTTTATCGGTA
TCCCTGTTTTTGCTTTGGCTTGTATAAAATTTTTCAACCCTGTGCTAATCATATTTTTAATTTTAGGAAT
TGTAGAATTGTACAAGTATTATAAAAATCCTAAAAAAGAATATTATGAAATGAAAACCTCAACAAGAATT
GTATTTACTTTAGTTTATTTCGGATTAGTAGCAATTCTTGGTGCAAGTAGTGAATACATTCATGCTTTTA
TTCCTTTAAACTATCAATAA
>lcl|CP012395.1_cds_ALU34467.1_38 [locus_tag=CLAU_0038] [protein=Vesicle tethering protein] [protein_id=ALU34467.1] [location=33704..34033] [gbkey=CDS]
ATGGATAAAGAAATTCTGGAAATTTTAAAGGCTATGCAGCAGGATATGAAATCAATGAAACAAGACATAA
ATTCGGTGGAACAAGATATAAGTTCGATGAAGCAAGATATAGCATCGATAAAATCTACACAAAAAGAACA
TACCCAGCTATTAAGTGCTTTAGAACATAAGACAAATGTAATTTCAGCAGAACAGGAAAATTTGAAGCAT
GAAGTTGCTGAAATTAAAGGAGAAGTTAAAGGCATAAGAAAAAGCTTAAGTAATGTAGAACTCATCACAG
CTAGCAATTGGTCTGATATTGTTAAATTAAAAGCAATTAAACAAGTATGA
>lcl|CP012395.1_cds_ALU34468.1_39 [locus_tag=CLAU_0039] [protein=Histidine kinase] [protein_id=ALU34468.1] [location=complement(34083..35516)] [gbkey=CDS]
TTGAAAGTTAAAATAGCAGGTATTCAAACTAAATTCTTTATATCATTTATATTTTCACTAATTGCAAGTT
TTTGTATATTTACGGCTGTGTATTCAACCTACATAAGTTTTGTATCTCAAAAGTATCCTTATAAGTTTCA
AAATTACAACTATAGCCTTGGCAGATTGTCGCGTATTTCCAGTGATGTAAGTTTAAATACAAGTGGTGTA
AATTTCAATAATAACTCCAAATATAAATCTGTATTGTCAAAATATGAAGTTAAATATTCAAAATATAAAC
TAGGTTTTATTGTAACTGATCCCCAAAATAAAATTTTATATAATTCATCTAAACTTGCTGGAAATACAAG
CTTGGAAAAAACATACTCTGACTTTTTAAAATACTTTAATCATACGATGAATATAACCATGTATCATGAT
TATATATACAAAACACCTATAAAAACAGGTAATGATATTTCCATACTTTGGATTACTGCCTCTCCTATAA
ATACACCTCATGATTCAATAGGAACACTAGTGGGAGACAAAAACATTTTAATTTTGCTTTCCATATGTAT
GTTGATATTTTTCATAATAACCCATCATAGGATGAAATACATAAATGAAATGTGCTGCGGTATAAAAACT
ATTGCAAATGAAAACTTAAATTTTAAAATACGTCAAAAAGGTCATGATGAACTATCTGAGATATCTAAAA
ATATAAACTTTATGGCAGATAAAATAAATGAAAAAATCGAAAACGAGAAAAAAATTGAAGTTTCTAAAAA
TGCACTTATAACAAATGTAGCCCATGACATAAGAAGCCCACTTACAAGCATAATTGGATTTTTACAAATT
ATAGATAATAGTGAGTATGAATCTAAAGAAGAGATGCAAAGATTTATAAATATATCATTAAAGAAAGCTG
AAACCATGAAGAAACTTACGGATAACTTATTTATGTTCACAAAGCTAAATGGTGGAGACTTAAAATTGCA
CCTGTCTACAGTATGCTTAAATGAACTCATTTACCAGTTAATTGACGAATTTTCAATTACTTTTGAAAAT
TCAAAGTTAAATATTGTAGATAACATATGTGCTGAAAACATAATGGTCACAATTGACATCAATTTATTTG
TGAGGGCTTTAAATAATCTGATGTACAATGCTCTAAAATACAGTATAAAACCTTCAGATGTGAATGTATC
TTTAGTCCAATGTGATAAAAATGTTTTAATCAGTATAAGCAATAAATGTAAAAATTTAAATATAGAAAAT
GTAAGTATGCTATTTGAAAAGTTTTATAGAGCAGATAAATCCCGTACAAATCCTGATGAAGGTTCAGGAT
TGGGTCTTTCTATAACAAAAAGTATAATTGAAAAGCATAATGGAATCATACTGGCAAATTATGATAAAGA
CACAATTACTTTTACGATATCACTACCAAATTAG
>lcl|CP012395.1_cds_ALU34469.1_40 [locus_tag=CLAU_0040] [protein=Two component transcriptional regulator winged helix family] [protein_id=ALU34469.1] [location=complement(35506..36198)] [gbkey=CDS]
GTGAATTTTTACATGGATAAAAATGTAGTTTTAATTATAGACGACGATGAAAATATAAGAGAACTTTTAA
CTATAATGTTAAAAAATCAAAACATAGATTCCCTGTGCGCAAAAGATGGAATTGAAGCTCTGGAGATTTT
AAAAAGCAATAAAATAGATTTGATACTTTTAGATGTTATGATGCCAAGGATGGATGGTATGATGGCATGT
ATGAAAATACGGGAAAGCTTAAATTTACCTATTATAATACTATCTGCTAAAGTTGACGATGCAGATAAAA
TAATGGGACTTACTATTGGAGCTGATGATTACATCGCAAAACCCTTTAATTCAATGCTCTTAATTGCAAA
GATAAGATCTCACCTAAGAAGATATAAAGAATTTAATTCAAACTTTCATGACAATTCAAGCTTGATTAAA
ATTCAGGACATGCTTATAAATATGGATAAACATACTGTAAAAATAGATAACAGTGAGATAAATTTGACTC
CTCATGAATTCAAAATTTTGGCTTTCCTTGCAAAGAACAAGGACAATGTACTGAGCATAAAGCAAATATA
TGAAAACGTGTGGGAGGAACCTTACATGGAATTTGACAGGACAGTTACAGTACACATAAGGAGATTAAGA
CAAAAACTTAAAAAAGATTACATAAAAACTGTATGGGGAGTTGGGTATAAAATTGAAAGTTAA
>lcl|CP012395.1_cds_ALU34470.1_41 [locus_tag=CLAU_0041] [protein=Heme-transporting ATPase] [protein_id=ALU34470.1] [location=36360..37085] [gbkey=CDS]
TTGGAAGTATTGAAATTGCAAAATCTATCAAAGACTATAGGAAAGAGAGAAATTGTGAAGAATTTAAATT
TGAGTGTAAAGGAAGGTGAAATCTTTGGATTTTTAGGACCCAATGGTGCAGGAAAGACCACAACTATAAA
GATGATCGTTGGATTTTTAAAACCCACTGGCGGTAAAATTTACATAAATGGAAAAAATATTAAAAATAGT
AGGATAAGCTCTATAAGTAATATGGCAGCTATGGTTGAAGCACCGGATATGTATCCATATTTAACTGGAG
TTCAGAATTTAAGGCAGCTGGCAAGGCTTGATGGAGATATTAGTCAAAGTCAAATAGATGAAGCTGTAAA
ATTAGCTGGATTAAGTGACAGGATAAATGATAAATTTAAAAAGTATTCCCTTGGAATGAAACAGAGGCTT
GGCATTGCACAGGTTCTCATGGGAAACAAAAAGATATGGATATTGGATGAACCTACTAATGGACTAGATC
CAAGCGGAATGATTCATTTTAGAAATTTGTTTAAAAAATATTCTAGAGAAAAGAAAGTTACCATATTTAT
ATCGTCTCATATACTTGGAGAAATGGAATCCATGTGTGATAGAGTTGCATTTTTAAATGAAGGTGAAATT
AAAGGAATAGAGGATGTAAATAACATGAAGGGAAATCTTGAAAAAAGATATTTGGAAATTGTAGGAGGAG
AAGAAGATGATTTTTCCAATAATTAA
>lcl|CP012395.1_cds_ALU34471.1_42 [locus_tag=CLAU_0042] [protein=ABC-type transporter-like membrane protein] [protein_id=ALU34471.1] [location=37066..38244] [gbkey=CDS]
ATGATTTTTCCAATAATTAAAAACGAGATCATTAAGATATTTTATAGAAAGAAATTTTTAATATGTTCTA
TTATATTGCTACTTGTAGCTGCATTTTCAGTATTAGCTGTGAATAGCGAAAATGGAGAGAGGGGACTGCG
AAAAGACAAAAGTATAGAACAATACTATAAAGATCAAAAAAAATTAGTAAAGGATAAAGCAAAAATTGCT
GAAATCCAAACACATATCGATAACGTTGATAAAATGGTAAAGGATTATGAATTTCAAAAAACACATCCAC
TAGCATGGAAAGATACTTTAAAAAAGGATGTAAAGCTTATGGAAAGTGTTAATGACAGTAAATTGGATGA
TGCTAAAAAAGAACAAAGAAAAAGTGAAATTACTTATAAGAAGTATTTATTAGAGAATAACATAAAGCCA
GTTAGCAGTATTAAAGCTACAGGATATGTATTGTTTAATGATTACAGCCTTATTTTGGATTATGGCATGA
TAGTGATATTTTTAGTAGCAGTGTTTATGACAGTAGACAGTGTTTCAAGTGAATATGCACCTCCTACATT
AAAGCTTTTGCTTTTAAGACCTGTTACAAAGACAAAACTTCTACTTGGCAAATTTTTAGCTTGTGCCATT
TCAAGCTCTGCACTTGTAGTGATTTTCAATTTGATATTTTTTTTGTTTGGAGAAATTGTATATGGTTTTG
ACAGCTTCAAATATCCAGTTTCTATAGGACCTGAATTTAAACACAGCAGCATACAAAATATGGACTTGCA
TAAATTTATATCTGTCATTCCAGGAACGTCAAGTATTATGCCTCTTTATAAATTTTTAATTGAATTTATG
ATCTTACAAATAATTTTTATAATTGCAGCTACAAGTTTTTGCATTTTAATATCTACTTTAATTAAAAGCA
ATGCAGCAGCAACATCTACAGCCATACTATTTGGAGTAGCTTACATGATACTTTCAAAAATTCCTGCATT
ATCTGATAAGTCAGATATTATGCCAGCATTTTTTATAGCCCTTGGAAGCTCTGTAAGTATAATAACAAGG
CGAATTGTACAAGATACAGGGGCATACTATATAAATACGTTATCTGCAAGCTTAATAATGATTGCATGGT
CTATATTATTTTTAGGATTAAGTACAATTATAGTAGAAAAAAGAGAAGAGTATATCTAG
>lcl|CP012395.1_cds_ALU34472.1_43 [locus_tag=CLAU_0043] [protein=Glycosyl transferase group 1] [protein_id=ALU34472.1] [location=38382..39446] [gbkey=CDS]
ATGCCTGTTATTAATATGCTCTCTTCTGCAGAACAAGTAAAAGGTCAGGGAGTACTTTCTGCTTACGTTG
AACAAGTTAATTTAGTTAGAGACGGACTTCAAGATAATTATGAAATAAAAGTAAATGCTTTTAAATTGTG
TGATATTATGCATTACCATACCATTGATTTTAAGTTCTTTTTAAGTATACCTTTTGCGAAATTATTGGGC
ACAAGTGTTGCTTATGTTCACTTTGTCCCAGAGACTATAGATAATAGTTTAAAACTACCTTATATTATAA
AAAAAATGTTTTACAAGTACATAATTTTGTTCTACAAAAGTGTAGATTATTTGATAGTTGTGAATCCATA
TTTTATTGATACCTTAAAAAAATACAATATAGAAGAGGAAAAAGTAGTATACATTCCCAATTTCGTATCT
GAAAACAACTTTTTTGAATATGAAAAGGAAAAAGCAAAAAAAATAAAGCAGGAGTTACGTATTCCACTTA
AAAAATTTGTTGTTCTGGGAGTAGGTCAGGTGCAGAACAGAAAGGGTATACTAGATTTTATTGAAGTTGC
CAAAAAACTTCCACAAATTCAATTTATATGGGCAGGTGGTTTTTCCTTTGGTGTGATAACAGATGGGTAT
AAGGAATTAAAAAAGGTTGTAGAAAATCCACCTGAAAATGTAAGATTTTTAGGTATCATTGATAGAAAAA
ATATGAATGATATTTATAATATTGCAGATATAATGTTTTTGCCTTCCTATAATGAGTTATTTCCAATGTC
TGTTTTGGAAGCCATGGCACTTAAAATTCCCGTATTATTGAGGGATCTAGATATATACCATAACATTTTA
TTTGATGACTATTTAAAAGGAAAAAATATAGATGAATTTGTAAAATGTATAGAAAGATTACAGGATAAAG
GTGAAAGTTATAAAACTTGGTGTGAAAGGTCATGGAAATGTCACAAGTTTTATTCCAAGGAATACATCTT
AAACACGTGGAAGCAATTTTATGACAAGATATATTATGAGAAAAATAAAAGAAGAAAGCTTAAGGGAAAC
TTAAATGAAAAATAA
>lcl|CP012395.1_cds_ALU34473.1_44 [locus_tag=CLAU_0044] [protein=Hypothetical protein] [protein_id=ALU34473.1] [location=39436..40446] [gbkey=CDS]
ATGAAAAATAAAATGTTTAATATAATTGTTGTATTTATTTCTGCCTGTATTTTTTTCTTATTTTTCATTT
TTACAAAAGGCATCCATTCTATGATTCAAGAGTTAAAATCACTGGATATCCACTGGATATCTTTAGCTGT
AATAGCTGTTATTTTATTTTGGACATTTGAAACAATGATTTTATATACTGTAATGAAAAAACTCTATTTT
GGGGAGCATTTGCTTTCCAAATCAATAAAATTTCAAATGGTTGGTCAATTTTTTGGAGCAATTACACCTT
TAGGAGCAGGAAGTCACCCTTCTCAATTATATGCAATGACAGAAGCAGGAATGCCTGCAGGACTTTCTGG
GTCTATATTGATAATAAAGTTTATGATACATGAAATAGTAAGCATATTTTATCTAATAGCAGCACTGCTT
TTTAGGTTTAACTATTTTAATTCAAAAATTAAATATTTTATTTACTTTGCAATTCTTGGTATTGTGATTA
ACGCAGGAGTGATGTTACTAGCAATATCAATTGTAATAAATAAAAAAATGACTAAGGCTATAATAAACTT
TATTGTGAAATTGCTTGGAAAGGTTCATATTATGAAAGATGTGGAATCAAAACAAGGGAAAATTCAAGAT
GAAATAGAAAGTTTTCATAAAAATGCACTTTTAGTAAGAAAACACATAGGTATGTGTTTTCATGCTTTAA
TCTATTCACTTTTTCAGTGGGCTTTTTATTTTAGCATTCCTTATTGTATTTACAGAAGTTTTGGGTTTAA
TTCTACAGACTTAGGGACAATTATGGCTGCCCAGGTGTTTTTAACAGTATTTATGACTGCAATTCCTCTT
CCAGGAGCAGAAGGAGGAGCAGAAGGGGGATTTTACGTAATTTTTAATTTGTTTTTTAAAGCTAAAACCG
TCATAGCCCTTTTTGTATGGAGGATAATTACTTATTACCTGTCTATTATAGTGTCAAGCATATTTATTTT
AGCATTTCCAAATGTACGTTTAAAAAAATGA
>lcl|CP012395.1_cds_ALU34474.1_45 [locus_tag=CLAU_0045] [protein=Glycosyl transferase group 1] [protein_id=ALU34474.1] [location=complement(40449..41621)] [gbkey=CDS]
ATGAAAATCTTAATTACTACCGACACATATTTTCCTATGATAAATGGTGTTGTCACTTCAATATACAATT
TGTATAAAGAATTAAAGAATAATAATTACGATGTTAAAATTCTAACCCTATCTCCTACAGGAAATGAGAA
AATCATAGGAGATATATGTTACTTAAAGTCCATTGGCGTTGGAATTTACCCTAATGCCAGAATTAAATTT
CCCTTTCGTAATAGAATCATAAATAGGCTTATAGATTGGAAACCTGATATGATCCATTCCCAAACAGAAT
TTTCTACCTTATTTACAGCCAAGTACATCGCCAGCAAAATAAATGCGCCTCAAATTCACACCTATCATAC
AATGTATGAAGAATATTTAGACTATTTATTTGGTGGAAAACTTATAAAAAAAAGTGCTGTTGGGAAAATA
ACCCGTCTACTTTTAAATAGCCTTGACGGCGTAGTTGTTCCAACAGAAAAAACAAAGAAGATGCTGCTTC
ATTATGGAGTAAATAAACCTATTAATGTGATACCAACGGGAATTGATTTAAATAAATTTTGTAGACCTTT
GCTTTTAAACGAAAAGAAAGAAATTCTTTCAACACTTAAAATTAAAAATACAGATAAAGTTATAGCTTAT
ATTGGAAGGATAGGAAAAGAAAAAAATATAAGTGAACTCATAGAACTCTTTAATACTGTAGTTAATAAGG
TTGGGGATGTTAAACTTTTAATTGTAGGAGATGGCCCTTATTTACAAAATTTAAAAGAGCAGGTACGTAC
TGAAGGTCTTGGAGATACTGTTGCTTTTACAGGAATGATAGATCCAAAAGAAATTTACAAATATTATAAA
ATAGCAGATATATTTGTCACTGCTTCTACCAGTGAAACCCAAGGACTAACCTATATAGAAGCCTTAAGCA
GCGGGTGTCCTGTAGTTTGCAAATATGATCCGTGTATAGACGGAATCATTGTTCAGGGCAAAAATGGATT
TTCTTATAAGGAGTCCTGGGAATTTAGCTATTACATAGATAAAATCTTAAAAAATGAAAATTTAAAAAAT
AAATTGAGTGAAGAGGCAGTTCATACTTCAAAGAAATATTCCAGCTGCATTTTCACCCATAGAGTAATTG
AAACTTATAGTAAAATTTTAAATACAAAATGTCAAAACATTACTGTTCAATAA
>lcl|CP012395.1_cds_ALU34475.1_46 [locus_tag=CLAU_0046] [protein=Rubrerythrin] [protein_id=ALU34475.1] [location=41760..42284] [gbkey=CDS]
ATGCCAGGCGATATATCAAAACATACAAAATATATTGTTAATTTACCTTATCCTAAGCCAAGAGTGGAAA
AAACAAGTATAGGATATGCGAATGTTCTTCTTAAAGATTATGCAGGAGAAGTAAGTGAATTTACTGCAGT
CTCCCTCTATGTGTATCAACATATGGTAAGTGAAGGAATATTTGAAGATTATGCCAAGATTATAGGGGGT
ATATCTATGGCTGAAATGAAACATCTAGAGCTTATAGGAAAAACAGTTAAACTTCTTGGTATAAAGCCAG
TTTATATTGATTCTGCATGTCCACCTGGACAGTTATGGACACCTGCTTACGTTAACTTTATGACCTTCAT
TAAAGATATGCTTTTAGAAGATATTAAATCGGAAAAAAAGGCTATTAAAAATTACAAGTATCATATATCA
ATAATTAAAGATAGATATATACAGGAACTTATTAAAAGAATAATTATGGATGAAGAGTTACATCTAAAGT
TGTTTACAGAATTATATGAGAAGTATAGCTCTTAA
>lcl|CP012395.1_cds_ALU34476.1_47 [locus_tag=CLAU_0047] [protein=Motility protein B N-terminal domain-containing protein] [protein_id=ALU34476.1] [location=complement(42356..43105)] [gbkey=CDS]
ATGGGTAAAAAGAGACAACACCATGAAGAACATGTAGATGAAACGTGGCTCATTCCATATGCAGATATGC
TTACTCTCCTATTGGCTCTTTTCATAGTTATGTTTGCCATAAGTAAAGTTGATCAAGAAAAACTTGCCAA
AATAAGCCAGCAATTCAATGTCATTTTTTCGGGAGAAAAAAGCATACAAAATAATGGTGGCAGCAGTACC
AATCAATTTATTGAGACAGGAGAATCCACTGATAAACCCGATGAAAGTGCGGGCAAAACTGAACAAGATA
CCATGAATGAAATTAAGAAAACTCTAGATGCAAAAATTAAACAAGATGGATATGATGATAAAGTTAAAGT
TGAAATTAGCAAAGACGGCCTGGGTATTTCAATACAGGAAGCAATTTTATTTAATTCTGGAGATGCAGAA
GTTCTGACTCATATACATCCACTTCTCATATCTATTTCAGAAATGATTAGAAATTTAGATAATAATATTA
GAATTGCAGGACACACAGATAATGTGCCCATACATAATTCAAAATTTCGCTCTAATTGGGATTTAAGTGC
TATGAGGGCCATAAACGTAATGAATTTTATGGTAAAAAATGGTGGAATTAATATAACAAAAGTTTCAATA
CAAGCTTATTCTGAATATCAGCCAAAATCTACTAATCTTACTAAAGAAGGTAGAGCTCAAAATAGAAGAG
TAGAAATATTTATAGTACGTAAATACCCATTATCCACAAATATCAAGTGA
>lcl|CP012395.1_cds_ALU34477.1_48 [locus_tag=CLAU_0048] [protein=MotA/TolQ/ExbB proton channel] [protein_id=ALU34477.1] [location=complement(43108..43899)] [gbkey=CDS]
ATGGATATTTTTCTAGTTATAGGTATTATAATAGGCATCCTTGCTGTTGTTGTAGGAATGATTGTAAAAG
GCGCAAATGTAGCGGTACTATTAAATCCTGCTGCAGCAATTATAATTTTGGTGGGCACTACAGCAGCAGT
AATGAACTCTTTTCCAAAGGAAGAGTTTCTTAATATTCCTAAAATATTAAAAGTTCTTTTTAAAAATAGA
AAAACTGATGATCCCGTTGCAATTATAAATCAACTTGTGGACATGTCTCACCAAACTAGGAAAAATGGAT
TGTTATCTCTTGAAAATACTTTACAATCTTTGGATAATGAATTTATGAAAAAAGGTCTTGAAATGGTTGT
AGATGGAGTAGAACCTCAATATATAATTGAAGTTTTAGAGCTTGAAATTGAAAATAGAGAAGAAAGACAC
CGTGCAGGCGCTTCAACAATGACAACTGCCGGTGGTTCAGCTCCAACACTTGGAGTTCTAGGAGCTGTTA
TTGGATTGATTGGCGCTCTTGGTAATCTTGATGATACTGAAAAATTAGGACATATGATAGCAGCAGCCTT
TGTTGCGACTCTATATGGAATTTTTTTGGGATATGTAATTTGTCATCCCTTTGCTTCCAGACTGAAAAGA
AAATCGCAAGAAGAAATACGCACTATGCACATAATAATGAGCGGTGTTCTAGCCATACAATCTGGAAATA
ACCCAAAGAGTATTGAACAAAAATTAGTGAGTATGTTGCCTCCTAAGCTAAGAAAAAATATGGAAAAAGG
CAGTGAAAGTAAAGGAGATTGA
>lcl|CP012395.1_cds_ALU34478.1_49 [locus_tag=CLAU_0049] [protein=Hypothetical protein] [protein_id=ALU34478.1] [location=complement(44141..45220)] [gbkey=CDS]
ATGAAAAAAGTAATGATTTTAGTAACAAGTATAGTGGTAACAATGAGTTTAGGGAGCAGCGTATTTGCTT
ATGATGCAGCAACTTTAACAGGTCAAGCAGGTATAACACCAGACAGTATTTTATATTCAGCAGATAAAGC
TGTAGACAACTTAAAGGTTACATTATCTTCTTCAGAAGAAGATAAAGCTAATACCTTATCTGAAATAGCC
GAAGAAAGATTAGGTGAAAGTGAAGTAATGACAAGTGAAGATAAACAAGATCTTGCAAATACAGCCCTTA
CTGACTACGAAAATACCATGAATGAAGCTCAAACTAAAATTGAAGATGCAGTAGACAAAACTCAAACTTC
AGGAGATGAAGATAAACTTAAAGACGTTGAAAACATAGAAAGCAAAATTATTGATAAGCAGAAAAACTCT
TTAGCTGTATTATCCAAACTTCAAGATAAACTTCCAGATAAAGCAAAAGCTACAGTGGCAAAAGTTATAG
AAATGCAAACAGCAAAAAGAAATGCCTTAATAGCTGTAAAAAAAGAACGTCAAGTTTACAATGATGCTAA
AAAACAATATAATGAAGCCAAAGCAGCTCTTGAGACAGCAAAACAATCAGGAGATGAAGCTGCAATTAAA
GCTGCAGAAGATTTGCTGCAGCAGAAAAAACTAGCATTAGATACAGAAAAACAAAATCTTGCAAAAGCTG
TTGAAGCTAAAAAAGAAACTTCTAAAATAAACGTGGGTAAAGCAACAAAAGAAAATAAAGGCCAGACAAA
GAAGGATTCAAAAAATAATAAAACTGCACAAAAAAGTAAAGAACAAACTTCACCGTCACCAACTACCACT
ACTACAACAAATACTACTACAAACACTGCAGAAACTAGCTCAACTTCCACTGACTCAGCTTCAACTCCAG
CAAAATCTACTTCTGTAAATAGTGAAAATACAAAAAAACAAACTTCAACAGCACCAACTATAAAAAACGA
GCCTAAAACAGAAGTAACTAACAGTAATAAAGAAGATAAAAAGGATGAAGTAAAGTCAAACAATGGGAAT
GGTGAAAAAAAGGAAAAATCACAACACTAA
>lcl|CP012395.1_cds_ALU34479.1_50 [locus_tag=CLAU_0050] [protein=Major facilitator superfamily MFS_1] [protein_id=ALU34479.1] [location=45610..46848] [gbkey=CDS]
ATGAAACATTGGAAAGTAAATCTTTATACTGTTTGGTTTTCCCAGATATTGTCCATAATGAGTTTTAATT
TTGGTATGCCTTTTTTGCCATTTTATATACAGCAGCTTGGCATTACAGCTCCAAATGACATTAAGTTTTA
TTCTGGTATTTTAAATGCAGCACCAGCTGTTACAATGGCAATTATGTGCCCTATTTGGGGGATTATTTCA
GACAAATATGGTAGAAAGCTTATGCTTATAAGGGCTATGCTTTTTGCATCGTTTATAATTGGGGCAACAG
GTATGGTTGCTAATGTAAATCAACTTATAATCTTAAGACTTTTACAAGGTGTGTTTACGGGAACTGTTAC
TGCAGCTCAAATTTTAGTAGCAGCTAATACACCTAAAAATAGAATTTCTTATGCATTAGGGTTTTTATCT
TCATCAACATTTATTGGACAATCTATTGGACCAGTAATTGGAGGTATAGTGGCAGAGTTTGTTGGATATC
GTGTAAGTTTTATAATAGGTGGTATTCTTATGTTTTTTGATTTCCTATTAGTTTTATTTGTTGTAAAGGA
AGAAAAGCAGGTAGTAAAGGAAAGCATTAATTCTACTGAAAAAAAAGAAAAGACATCTATACTTTCTATT
TTTACTGTTACAGCTGTCTCAATGCTATTAGTTATTTTATTTATAAGAATAGGACGTACTGTGTTTAACC
CATATATTCCAATATATGTACAAGAAGTTACAGCTACAACAAAAGGAGCATCAGGCATTACAGGTATAAT
AAATGGGATTTTGGCTTTAATGACAGCTATGTCTGGATTGATTTTAAGTAAACTAGGTGACAAGTATGAC
AAAATGAAATTATTAATGATATACCTAACATTAGGTATGGTATTTGCAATACCACTTGTTTATATAAATA
AATTATGGTTATTTACAGTTGTTTTAGGTATTGTATTTTTTATTACAGGTGGAGTGGAACCTATGATAAT
GTCAATTACTACAGAAGATACTCCTGTGGACAAAAGAGGTTTATTGTTTGGTATCCAGGGAACTGTAGGA
AATGCTGGATTTGCAGTAGCACCTTTATTAGGAGGGGTGATTTCAATAAAATATTCAACTAATGCAATCC
TCATATTCATACCTATATTTCTACTTATTTCAGCTTTAGTTGTTTTAAGTATAATAGTTCACAATGCAAG
ACATAATTTCCATTCGAGTTTGAATTTAAAAAATATGTTTAAGTCTTAA
>lcl|CP012395.1_cds_ALU34480.1_51 [locus_tag=CLAU_0051] [protein=putative signal transduction protein] [protein_id=ALU34480.1] [location=46932..48278] [gbkey=CDS]
TTGGCTGGTAAGATAAAAGAAATTATTGATAATGTGATTAAACACCGTTCTAAAGGGAATCCTGCTATTG
CAGAAATGACTAAAACTAAATTTATTTTAAAGGGAATCAATCCAAATAAATTTGATAGCAATTCCTATGA
TGATCCAATTATCATAGAAAAACTTATTAAAATTGTTGAACAAATGGATGTAAAAAACTCAGTATATAAG
GGGATAAATATAAAATCAGTTTTTTCAACTAAATCCTTAGAAAAGGAAGTAGTAGAAGATATTAAAAATA
AACTAGCTCCTTGTAATGCCAAACTTATAATATTTTTTGCTTCTTCTAAATTTGATCAATATAAGTTAAG
TAATTTAATGAAGGAAGCATTTAAAGATTGTCTAGTAGCGGGATGTTCTACTTCAGGTGAAATAGTTAGT
GGAAAGTTATTAAAGAATTCTGTAGTGGCAATGGCTTTTAATTCAAATATTGTTTCCGATGCCAAAGTTG
AAGTAATTGAAAATATGAAACAAGGATTAGATGTGGAGAGGGCTTTTACATCTTTAGAAAAATATTTTAA
TGAAAGTGCATATACAATGAATACAAAAAAGTTTGTTGGTATAGTTTTAATAGATGGTGTGAGTAAGAAA
GAAGAAAATATTATGGATTTGATAGGCAATAGAACCAATGTATTTTTTATTGGTGGATCTGCTGGAGATG
ATTATAATTTTAGAAAAACCTATATACTAGCAAATGGAAAGGCATATACAGATTCAGCAGTGATTATAAT
GCTTAAGATAAGTGATAATGCTGAGTTTAGCATTATTAAAACGGAAAGCTTTAAGTGTTTAGATACGGTA
TTAACGGCAAATAAAGTGGATGAAAGCAACAGGGAAGTCATTGAATTTAACAATAAACCAGCTATTGTGG
CTTATTCAAATGCTGTAGGGGCACATTCAATTGAAGATGCACAAAATTATTTTACGATAAATCCTGTTGG
ATTAGTAATAGGGAAAAATGATGTGTTTGTTAGAAGTCCTCAGCAAGTAAAAGGTACAAGTATGTTGTTT
TATTGCAATATATTGGAAGATACAGAAGTTAGACTACTTCAGTCTACAAATATTATTGAAGATACAAAGA
AAGCTATTGAAAGTAAAATTAGTGAATTTGGAAAAATTGATGGAATTATAAATTTTAACTGTGTTCAGAG
AACCCGTGAACTGGAGAAAAAAGGTCTTGAAGAACAATATGGAGATATATTTAAAGGTATTCCTACAATT
GGATTTTCTTGTTATGGTGAAGAATTTATAGGGCACATGAATCAAACAGCTACTATGCTGGTTTTTAAGT
CAAAAACAAATATATAG
>lcl|CP012395.1_cds_ALU34481.1_52 [locus_tag=CLAU_0052] [protein=Response regulator receiver protein] [protein_id=ALU34481.1] [location=48330..48797] [gbkey=CDS]
ATGGGGCAGCAAATCATGGATATGGATAATATGCAAATTCTTTTAAATAATTCTAATGTACTTATTATTG
ATGATTCCTATTACAATGTTAAAATACTTACAGCAATGTTTGAACAGAAAGAATACTGTGTTAGGAATGC
TTATAGTTATGAATTAGGACTTAAATCTGTAAGAGAAAATATACCGGACATAATTTTACTTAAAGTTAAT
ATAGGCAATATATATGGATATGAAATATGTGGAAGGTTAAAGGCTAGTTATAAACTTCAGAAAATTCCTG
TTATTTTTATCATTGATGAAAATGAAACTATTAATAAAGACAAGATATTTGCTGCTGGAGCTTCTGATTA
TATAACTGTACCATTTAATTATAAAGAGGTTACTACACGAGTTGATAATCAGCTAAAGATTATAACATTA
CGCTGGAAGAAGAAATTACTGAACGCACAAAAACTGAAGAAGCTTTAA
>lcl|CP012395.1_cds_ALU34482.1_53 [locus_tag=CLAU_0053] [protein=PAS/PAC sensor signal transduction histidine kinase] [protein_id=ALU34482.1] [location=48851..50005] [gbkey=CDS]
ATGTTGTATACACAAGATGGTGAAGTATTAAAGATCAATAGAACGTGGAGTTACATTACAGGATATACTA
TTGACGATATTCCTACAACATCTAAATTAGCAGAAATATCAGATGTATTTAAAGAAGATATATACAAGCT
ATCAAACTTTAGTGAAAAGCAAAACAGCGGCGAATATTCTGTAAAGACAAAACATGGTAATATACGGATA
TGGGATTTTTACTTAGCATGTATTGGAAAGTTGACTGATAAACGAAATATGTTAATAGCAGTAGCTGTAG
ATGTAACCGAAAAAAGGTGTATGGAACAATTACAAAAAAACATAGAAAAAGAGAGAATTAGACTAAGTGA
GATCAAAAAGTATGACAGAATGAAAACGGACTTTTTTGCCAATATTTCTCATGAACTCAGGACTCCTATT
AATCTTATTTTTTCAGCCATACAGGTGTACAAACTTAAGTTAAAGGAATGTATCTGTGAGAATTCATGTT
CAGATAGATACAAATATATAAAAATAATGGAACAAAATTGCTATCGCCTTTTAAGGTTGGTAAACAATTT
AATTGACATAACGAAGATAGATTCGGGGTACTTTAATATAGATGAAGTTAATTATAATATAGTAAGTCTT
GTAGAAGATACGACTCTTTCTATAGCTGATTATATAAAAAGTAAAGGATTATCTATAGTATTTGATACGG
ATGTGGAAGAAAAAATTATAGCCTGTGATCCGGAAGAAATAGAGAGAATTTTGTTGAATTTGTTATCAAA
TGCTATAAAATTTACTCCACGTGGTGGGAATATTATGGTTAATGTAGAAGATGGCAATAAAAGTATTTCT
ATAAAGGTAAAAGATACAGGCAAGGGTATTCCCAAAGAAAAGTTAAATTCTATATTTGAACGCTTTGTAC
AAGTTGATAAATCTCTTGCAAGAGAGAATGAAGGAAGTGGAATAGGACTTTCACTAGTAAAAGCTTTAGT
AGAATTACACGGTGGAACTATATCAGTAAAAAGTAAGGAAGGTTATGGCAGCGAATTTATCATTCATATT
CCATGTAAATTAGTAGATGGTAAAACTTCTAGCAAGAACGAATATGGTTTGAGGAAAAATTATATTGAAA
AAATCAATTTAGAGTTTTCTGATATATATAATTAA
>lcl|CP012395.1_cds_ALU34483.1_54 [gene=htpG] [locus_tag=CLAU_0054] [protein=Chaperone protein htpG] [protein_id=ALU34483.1] [location=50419..52293] [gbkey=CDS]
ATGGCTACAAAACAATTTAAGGCTGAATCCAAAAGATTACTTAATTTAATGATTAATTCTATTTACACAA
ATAAGGAAATATTTTTGAGGGAACTTATATCAAATGCCAGTGATGCAATTGATAAAAGTTATTATCGTTC
ACTAGTTGATGAAAATGTTAGCTTTAATAAAGAAGACTTTTATATTAGAATTGCAGCAGATAAAGAAAAC
AAAACCCTTACTATTACTGATACTGGTATAGGTATGACAAAAGATGAACTTGAAAATAATCTAGGTACTA
TTGCAAAAAGTGGTTCCTTTACATTTAAAAATGAAAATGAAGCAAAAGAAGGAGTAGATATCATAGGTCA
ATTTGGAGTTGGCTTTTACTCTGCTTTTATGGTGTCAGATTTAGTTACTGTAAAAAGCCGTGCCTTGAAT
TCAGATGAAGCATACAAATGGGAATCAAAGGGCGTAGAAGGGTATACAATTGAGCCTTGTGAAAAAAATG
AAGTTGGAACTGAAATTACATTGAAAATTAAAGAAAGTACTGATGACGAAAAGTACGACGAATTTTTAGA
TGAATATAAAATAAGATCATTAATTAAAAAATACTCTGATTTTATAAAGTATCCAATTAAAATGATGGTA
AAGAAAAGCAAACTAAAAGAAGGCAGTAAGGATGAACATGAAGACTATTTTGAAGATGAAACTTTAAATA
GTATGGTTCCAATTTGGAGAAAAAATAAAAATGAATTGAAGCCTGAAGATTATAATCAGTTCTACATGGA
TAAACATTTTGGATATGAAAAACCTCTTAAGGTAATCCATTCGAGTGTTGAAGGTGTTGTAAGTTATAAT
ACCTTACTTTTTATTCCAGCTAGAGCACCTTTTGATTTCTATACTAAGGAATTCGAAAAGGGATTGGAAC
TTTATTCAAATGGCGTTCTCATAATGGAGAAATGTGGAGATCTTTTACCAGATTACTTTAGCTTTGTACA
GGGATTAGTTGATTCAGCAGATCTTTCACTTAATATTTCAAGAGAACTTTTGCAGCATGATAGACAGCTT
AAATTTATTGCAAAAAAGATAAAGGAAAAAATTAAAAGTGAACTTTTATTAATGCAGAAAAATGATAGAG
AAAAGTATGATGAGTTTTATAAAAACTTTGGAAAACAGCTTAAATATGGTGTTTATGCTGATTTTGGAAG
TAATAAAGAGGTACTTCAAGATTTACTCATGTTCTATTCTTCTACAGAGAAAAAGCTTGTAAGCCTTGAT
GAATATGTTTCTCGTATGAAGGAAGACCAGAAGTTTATATACTATGCAACTGGTGAAAACATAGATAAAA
TTGAAAAATTACCACAAACTGAAGTCGTTAAGGATAAAGGATATGAAATATTGTACTTTACAGATGAAGT
TGACGAATTTGCAATTAAGATGCTTATGAAATACAAGGAAAAGGAATTTAAATCTGTTTCAAGCAAAGAT
TTAGGATTTGAATCTGATGACAAGGAAAGTGAAAAGGAAACAAAGGAAAATAAAGAACTGTTTGATTTCA
TGAAAGAAACATTAAATGGAAAAGTTAAAGAAGTTAGGGCATCAAACAGATTAAAGACCCATCCTGTTTG
TCTTGCAAATGGTGGTGAATTGTCAATTGATATGGAAAAAGTGCTTAATACAATGCCAAACAATCAAAAT
GTAAAAGCAGATAAAATTTTAGAGATAAATACAAATCATAAAATGTTTAAATCAATAAAAGATGCATTTG
AAAATGATAAAGATAAACTTAAAATGCTTTCAAATGTATTATATAATCAGGCACTTATGATTGAAGGACT
GCCTGTAGATGATCCTGTGGAATTTGCAAATGATGTTTGCAGTTTGATTAAATAA
>lcl|CP012395.1_cds_ALU34484.1_55 [locus_tag=CLAU_0055] [protein=Amino acid permease] [protein_id=ALU34484.1] [location=complement(52807..54051)] [gbkey=CDS]
ATGAGCAAAAATAAAAACATTGGAACAATAACACTTTGTGGTCTTATAGTAGGCCCGGTGCTAGGATCAG
GAATAGTTCTGTTACCACCTCTTGCCTACAAGCTAATTGGAAAATGGGCAATACCAGCCTGGATTATAAT
AATGCTGCTTGGCATTATATTTGCCTATGTTTTTGTATTTCTAAGCTTGAAAAGTCCTGGAAATGAAGGC
GTTGCAATCGCTATTGGAAATGTATTTGGGAATTTTTTTCGAGAACTGACTTCAAACTTTCTTACATCTG
CAGTTTGTTTTGGCCCCACAGCAGTTTTAATTACAGCTGCAAACTTTTTAAAAAGCTTTAACATATTCTC
AAATATTAAAGTTGAAATGATTGCATTTGGAATGGAAATTATATGTGCCCTAATTCTTATATGCGGTGTA
AAAACTCTGGCAAAATTCACTTTAATTTTAACAGGACTCACAGCTGCACTATTATTTTGTGGAAGCATAT
ATACCTTGATTTTTGCTTCAAATGTACATGCACCTGAAACATCATTTTCTTTTTCTAAGTTTGGATATAC
CCTTTTACTTTTATTTTGGGCAATCATAGGATGGGAAATCATAGGGAACTATATAGAAGACATAGAAAAT
CCAAAAATTACACTTATAAAAGCAATGACAGTAAGCCTTATAGTTATTATAAGCTTATATATTACTGTTG
CACTTTCCGTACAAAATGTATCTTCAAGCAGTCATGATATACTGACAATCATGACCCCACTATTTGGTTC
ATTTTCTCTGCCTATAATTGCTCTTGCTGCATCAGGACTGTGTATGTGTACTTATCTTATGATAGTTGGA
GGAGTTTCAAGAATGAGTGCAAAGCGTGCTGCAAACAATAAACTGCCCTTTTATCTCTCATATGTAAACA
AAAACGGAAGTCCCATCAATGCCATAATAACACTTGTATGTATACATCTTGTAGTTTTATCTCTAACAGT
TGCAAATTTTTTAAGTCTGGACAAGATTATAACCTGTGCTAACGTATTTTTTCTATCCAATGCAATAGTT
GGTTTAGCTGCAGGATTTAAATTACTTCACAACATTAAACTCAAAATTGCAATTTCAATACTCATTGTAT
CATTTACACTATTGTTATTTAAAGCAGCCTTATGGAGTATTTCACTTTTAATTATAGTTGTGCTTTTATC
TATATATAACAACAAAAGACTTAACAAGGAGAAAATCCCTAGTTCCTGCGGTTAA
>lcl|CP012395.1_cds_ALU34485.1_56 [locus_tag=CLAU_0056] [protein=Transcriptional regulator LysR family] [protein_id=ALU34485.1] [location=54265..55140] [gbkey=CDS]
ATGGAATTTAGAAATCTAAGAACATTTTCTGAAATTGCACATTTAAAAAGTTATACTAAGGCAGCAGAGG
AATTGGGATATGCCCAGTCTACTATTACGACCCAAATTCAACTTTTAGAGGAACAACTTGGTGTAAAACT
TTTTGAAAGGGTTGGAAGAAAAATACACCTTACTTCAAAGGGTGAAGTGCTTCTTAAATATGCAGAAAAT
ATAATAAACCTTACAGAGGAAGCTAAAGAGGCAGTAAGTGAAATAGATGTTCCCTGTGGAATTCTAAAAA
TAGGAATTGTTGAATCCCTATGCACTATGAGACTCCCAGAACTGCTTAAAAAATATCATATGAAATATCC
TGAAGTGGAAGTGATAATTAAAGTAGGTGTTTGTTCAGATTTGCGAAGTATGCTTAAAAACAATATAGTT
GATTTGGCATTTATTTTGGATAAACCAATTGTTGACCCAGATTTGATATCCTGTGTATCTTATAATGAAC
CAATGATATTTTTAACGTCTCCAGTAAATAGGCTTGCTGGTAAAAGACAAGTTACAATGGAAGACATTAA
AGATGAGCCTTTAATTGTAACGGAAAAAGGGTGCAGCTATAGAAATATTTTTGAGAAAATGTTTCAAAAA
TCAGGTTTAAAACCTAATATAGCCTTGGAAGTTGGAAGTATTGAGGCAATTAAGAGCTTTACCATAAGCA
ATCTTGGAATAACCCTGCTTCCTGTTATGACTGTAGAAAAGGAGCTTGAAAATGGTGAACTTATTGGGTT
TGATTTGGATGGTTGTAAATTTAATATGATGACACAAATACTATATCACAAGAATAAATGGGTAACAGCT
GCAATGAGGGCATTTATATCAGAAGCTAGAGGTTAA
>lcl|CP012395.1_cds_ALU34486.1_57 [locus_tag=CLAU_0057] [protein=Hypothetical protein] [protein_id=ALU34486.1] [location=55305..56126] [gbkey=CDS]
ATGAATAGAAAAAAAATATTAGTTTGGGCTTTAACATTATTAGTAGTAGGAGGTGCTTCAGGAATTACCT
ATGCAAGTGAAAAAATGGATACTACTAAAAATGTAGTTGCAGCAGCAGAAAATAAGAGTAATAGTAATGC
TTTAAAGCAGGGAACTATGAATGATGAAGAGGCAATTAAAATAGCTGCAGAAGCAATGAAAAATTACATG
GGAAAAGATGCAAACTATTTTTCACAAATTAAAGTAGACAGATCAGCTGATATTGCAAAAGAAACACAAC
AATTAAATAAGAAAGACGAAAAAGAAGGTTCAGAGGGTGAAAAAAAATTTGAAGAAATAAGGGAAAAATA
CTCAAAAGAACATCCAGAAGATGCAAAAGTAGAGGCAGAAAATATGGCTAAAGCAAAAGATCAGAGAATG
ATATATATTCTTTTCACTCCTAAAAATTATGATGAAAATAAGATGTGTAACTATTCTGTTTCTATAGATG
AAAAAACAGGTGAAATAGTAGGTGTAAGAGCTGAAAATGACTCGGACAGGGATTTTAAGCCTGCAATTGT
TGATAATAGAATTAAACATACAACTTTAAACTTCTGTAAAAAAATAGGAAAGAAAATTAAAGGTAATACT
ATAAAAGTTGATAAAAATATTAACTTTGGCAGGCTATTAGTAAGATGTGAGCTAGATGACGGAAGAGATG
CCGAATTTGAAATAAATCTTAAGGATTATTCTGTAGTAGATTATACTCTACAGAGTATTAAGCTTTTGCC
TTCTATGAAAAAGGACCTTAATAACCAAATTAGACAAATTAAAATTAATTAG
>lcl|CP012395.1_cds_ALU34487.1_58 [locus_tag=CLAU_0058] [protein=Two component transcriptional regulator winged helix family] [protein_id=ALU34487.1] [location=56332..56985] [gbkey=CDS]
ATGATAAAAATATTAGTTGTTGAGGATGAGCTTCCAATATCGAACTTAATAAAGCTGAATTTGAATATGT
CAAATTATGAGTGTAAAACAGCTTTTAATGGAGAAGATGCTTTAGAGGAAATTGAAAATGATAGCTTTGA
CTTAATACTTTTAGATGTTATGCTTCCAAAAATTGATGGCTTTACATTATTAGAAAAGATAAAGCCTCTA
GGAATTCCAGTTATATTTTTAACTGCTAAAACCTCTGTCACAGATAAGGTATATGGTCTTAGAGCTGGGG
CTGATGATTATATAACAAAACCTTTTGAAGGTATTGAATTATTAGCTAGAATTGATAATGTGCTTAGACA
TTATAATAAAAACAACAATGTAATAAATTTTGAAGATGTAGAAATAAATTTAAAAGAAATGACAGCTAGA
AAAGCAGGTGAAGCTGTAGAGCTTACTTTAAAGGAATTTGAATTATTAGTGTTTTTAGTACAAAATAAAA
ATGTTGTATTAACCAGAGAAAAATTAATAGAAAGGGTTTGGGGATATGATTATGTTGGAGAAACTAGAAC
TATAGACAACCATATACAAAAGTTGCGAAAAAAACTTCAGTGGAAGGATAAAATTAAAACTGTATTTAAA
TTAGGATACAGGCTGGAGGGTTAA
>lcl|CP012395.1_cds_ALU34488.1_59 [locus_tag=CLAU_0059] [protein=Integral membrane sensor signal transduction histidine kinase] [protein_id=ALU34488.1] [location=56986..58419] [gbkey=CDS]
ATGAAATTCTGGGAAAAGATATTTTTATGCACACTGGTTATATTTGAAATATTTTTTGTTCCTTCATCAA
TATATTTAATTAACAGTAATTTTAAACTAAATCTTAATACAGAAATTGATTCTGGAATAAATGAGCAGCA
AAGATTTTGCTCTTTTGTAGAATCAAATTTATTTTTATTTAAAATTCAAAAAGAGTCTAATTCTTACAAG
ACTGAACTTGATAAACAAAGTATAGATTCAATGATTAGTACATATTTAAATAATTTTGGAAAACAGGATA
TATATATTGAGGTAATAGATAATAACAATAAAGTTATTTTTACTAATTTAAGCATGAATATATCAGATAA
AAGAGAGGAACTTAATGTTCAGCTTAATAAAGTGAAGTATATAATACGTGATATTGATGAAAAAAACTAT
TTATTTATAACTAAAAAAATAAATTTAGACAATAATTACTATAAAATTTCTTATGTTAAAGATGTTTCAA
GTATTTATGAAAATAAGAAATATTTGTTGAATCTTCTTTTAAAATTAAATATATTTGTTTGTATAATTTT
AATTATAGTAACCATAGCATTAAGTAAGTTTATAGTAAATCCTATAAATAAATTAATTAAAACCACTCAA
AAAATAGCTGCTGGAAACTTTAGTGAAAGAGTAAAGGTAATATCAGATGATGAGATTGGATTATTATCAA
AAAATTTTAATGATATGGCAGATGTTGTGGAGTATAAAATAAATGAACTAGAGATGGTTTCAGAGGATAA
GCAGAGATTTATTGATAATCTTGCTCATGAGCTTAGAACGCCATTAACTTCTATAATAGGTTATGCTGAT
TTTCTTAGAACTACTAAGTATGATGAGGAAACCTTTATAAATTCCTTAAGTTATATATACAGCGAAGGCA
AGAGATTAGAAAAATTAGCCTTCAAATTAATGGATTTAATTATTTTAAGAAAAAAAGATTTTAAAATGAA
AAGTGAAAATGTTCTTAAGCTTCTAGTTGAAATTAAAGATTCCATGCAGCCAAAATTGGAGAAGAAAAAT
ATTCATTTAGAAATTTTAGCTGAAGATTTAAATTTATCGATGGATAAAGAGTTAATGACGGTGATGATAA
CTAATTTTGTTGATAATGCCGTTAAAGCATCTCAAATTGGTGATAAAATATACTTAAAGGCATATAAATA
TGATGCTTCTAATATAATATTGGAAGTTAAGGACAGCGGAATTGGTATTCCAGAAGAGGACATATCAAAG
GTAATGAAACCATTTTTTATGGTGGACAAATCCAGGGCAAGGGCTAGTAATGGTGTAGGGCTTGGACTCT
CTTTGTGTGTGGAAATTGCTAAAATTCATAATGCTAGGATTGATATAGAAAGTAAGGTTGGAGAGGGTAC
CGCAATAAAGGTAATTTTTTATAAGAATTTTTGA
>lcl|CP012395.1_cds_ALU34489.1_60 [locus_tag=CLAU_0060] [protein=YbaK/prolyl-tRNA synthetase associated region] [protein_id=ALU34489.1] [location=58459..59016] [gbkey=CDS]
ATGACAAAGATACATATTGATCCAACTATTTATACTACAAAACCATCAGGTTCTCGATTATCCAAGGAGA
TGGCAGTTTATGATTTACTGGAGAAGCTAGATATTCCTTATAGTCGTATAGATCATGATGTAACAGCAAG
CATTGAGGACTGTTATGATGTAGAAAGGCTTTTGGGCATTACTATTTGCAAAAATTTATTTTTATGTAAT
AGCCAAAAAACTCAATTTTATTTGCTTATGATGCCTGGTGATAAAAAGTTCAAGACAAAAGAATTGTCTA
ATCAGATTCAATCTTCCCGTTTGTCATTTGCACCAGCGGAGTATATGGAAAAGTATCTTGATATCACGCC
AGGATCTGTGAGTGTTATGGGACTTATGAATGATGCAGAACATAACGTAAAACTTTTGATAGATGAGGAT
GTAATAAGAGAAGAATATGTGGGATGTCATCCTTGTATTAATACTTCAAGTCTTAAGATTGAGACCAAAT
ATATTATAGATAAGTTTCTTCCATATACAGGACATGTTCCAACATATGTGAAATTAATAGGAGAATAG
>lcl|CP012395.1_cds_ALU34490.1_61 [locus_tag=CLAU_0061] [protein=Transcriptional regulator AraC family] [protein_id=ALU34490.1] [location=59038..59889] [gbkey=CDS]
TTGTTCTTTAATGATATTTCAGTAAAGAAGCATTTAAAAATAAAAGAAACACCTAATTACATATACATAG
AACCTCATCCTCTACTTAGAAAATATATTGCACACTATACTATATTATTTCCCAATCCAAAAGAAATGGG
AAGGTGCAGCGATAATATTGGTGATTTAACTTTAATACCTGACTGCAGTGGTTGTATTATATATACTTAT
GAAAATAGTGATTTTTTATTAAGCCTTTGGGGAGCAACAACGAAGACGGTTATAGTAAAAAATGATGTGA
ACTTAAAAAAAATAAGATTTTTCATTGAGTTTGTACCTGGAGGACTGCATGCTATTACTGGGATAAAACA
ATCAGAATTATGTGATATTCAAACACAAGTAGATGAAGTTGACAAGTGTTTGTATGATTCATTAAATCAT
GCTGCCGAGATTGCAAATAATGCAGATGATATGGTTTCAATGGTGAATAGGATTTTTTTGGAAGCGGTAG
AGAAAAATAATAAGCAGCATGCAGTTATGAGATCTAGCTTAGAGAAAATTAAAGTTGCAAATGGAGTGCT
AACAGTAAAAGAATTATCATCAAGTGAATATGTAAGCCAGCGTCATTTAAATAGATTGTTTAATGAGTAT
ATTGGGATAAATCCAAAAATGCTTTTAAGAATTTCTAGGATAAATTATTCAATAAATATGTTAAAAAAAG
CTGAGAATAAAAGTTACATAAATGCATCTCAAATTTTTGGCTATTTTGATCAATCACATTTTATACATGA
TTTTAAGCAAATATGTGGAGTTTCTCCTAAAGAATTTTTCAAAAACATGTCTGATTTTTACAATGAACTT
TTTAAATATTGA
>lcl|CP012395.1_cds_ALU34491.1_62 [locus_tag=CLAU_0062] [protein=Glyoxalase-like protein] [protein_id=ALU34491.1] [location=59938..60405] [gbkey=CDS]
ATGAAATTTGTATGTCCACTTATAGCTGTTAGTGATATTGAGATTTCAAGAAAATTTTATGAAAAAGTAC
TTAATCAGAAGGTAACCATGGACTTTGGAGCAAATGTTACTTTTGAAAATAGTTTTGCAATACAAAAAGG
TTTTGCAGAGCTTATTGATATAAATAAAAACAAAGTTGCCAGTAAGTCAAATAATTTTGAACTCTATTTT
GAAGAAGAGGACTTAAATGAATTTGTGGAAAGGTTAAAGAATTTCGATAATATAGAGTATATTCATGATG
TTAAAGAATATCCGTGGGGGCAGAGAGTCATCAGGTTTTATGATCCCGATAAACATATTATTGAAGTTGG
AGAAAGCATGGTAAGTGTTATAAAGCGATTTTTAAATGAAGGTTTGACACCTGAAGAAACAGCTAAGCGT
ACCCAGTTTCCTATTGATTATATAAGGCAATTAGAAGAATGTAAATAA
>lcl|CP012395.1_cds_ALU34492.1_63 [locus_tag=CLAU_0063] [protein=Glycoside hydrolase family 18] [protein_id=ALU34492.1] [location=complement(60758..62086)] [gbkey=CDS]
ATGACAGTTAAAAAAAGCTTTTTGATATTTATTACAGCAATTATTTTCTTAATTTCCAACATACAATTTG
CTGCAGCAAAAAACAATGGTTCTCCACCACCAGCTCCAACAGGATTAACTATTTCTAATATTAGTACAAG
CTCTCTTACATTGAGTTGGTCTTCAGTATATGGTGCATCCGGATATTATGTTTATATGGCTTCACCAAAT
GATGCTAACTATACCAAAATTGCCACTGTTACTAGTACAAAATTAATAAAGTCCGGACTAACTTCTAATA
CTAATTATTGGTTTTATGTCACAGCTTATAATCGCTATGGTACTTCAGCAAGTTCAATTCATGTAACTGC
TAATACACTGCAAATTCCTATAATACCAACTACAACTAAAAAGCAAGTTTTAGGTTTTACAACCTATTAT
TATTCGGGAGATCCATCCTCTTACAATTCAATAGCAGCTAATACTTCAACTATTGATGAAATAGCTACAC
AAACCTATACTACAGATAGTCTTGGCAATATTTCAGGATTAGTTCCAACTAACCAAATTAGCTATGCAAA
CAGCAATGGAATTAAAACCTATGCAATGCTTCAAAATAATTTTGATGGCAATATTTCAAAATCAGTACTA
GAAAATCAAACAAACAGACAAAATTTAGAAAGCAATCTTTTAAATGCAATAAAAGTAAATGGCTACAAAG
GCGTAAATGTAGATCTTGAAGGAGTTTTCTATTATGATAGAAACTACTACACAACTTTTGTACAAGAACT
TTACAACTTGTTAACTCCACAAGGTTTTTCAGTAACCCTTTCAGTACCAGCTAAAACAAGTGATAGTACA
ACAAATACTTGGAGCGGAGCATACGATTATGCTGCACTGGCAAAGTATTCTGATCAAATAGCTATAATGA
CCTATGATGAACACTATCCTGGTGGAACAGCAGGTCCAATTGCCTCTATATCTTGGGTTGAAAATGTAGT
TAAATATGCAATTACCGTAATTCCAAGAGAAAAAATTATGTTAGGTGTTGCAGCTTATGGATACGATTGG
TCATCAAATGGTACAAAAGCTTACGGAATAAATGGCATGTACAATATTGCAGCTACAAACAATGCGGCTG
TACTGTGGGATGATATATCAAAATCACCATATTTTAATTACACAGATACTTCTGGTATAGCTCACTCAGA
TTGGTTTGAAAATGGCCAGAGTTTAGGATATAAATTAGATTTAGTTAATTCCTATAATTTAAATGGCATT
GCTATTTGGAGATTGGGGCTTGAAAACGCAGACTATTGGACAAGCATAAAAACAAAATTTAACAGATAA
>lcl|CP012395.1_cds_ALU34493.1_64 [locus_tag=CLAU_0064] [protein=Serine dehydratase] [protein_id=ALU34493.1] [location=complement(62468..63733)] [gbkey=CDS]
ATGGATAAAATCCAATATGACAATTACGTTAAAATATTAAAAGAAGAGTTAATTCCAGCTATAGGATGTA
CAGAACCAATTGCTATTGCATTTACAGCTGCAAAAGCAAGAGAAGTTCTTGGACAAATGCCAGAAAAAAT
AGTTATTTGCTGTAGTGGCAATATTATTAAAAATGTAAAGGGAGTTATTGTACCTAATTCCGGTGGAGAA
AAGGGTGTGGAAGCTGCAGCTATTTTAGGTGTCGTAGCAGGAAAAGCAAATTTGGAACTCCAAGTTATCA
GTGAAGTGAAGCAAGAAGACATCGATAAAGCTAAGGCATTACGCAAAAAGGGAATCTGCATCTGTAAACT
AGAAGAAGGAGAAGAAAATCTTTTTATCCGTGCAGAATTAACGGCTGGACATAATATGTCAGCTGTAGAA
GTCAGAACAAAACATAACCACATTGCCAAGATCCAAAAAAATGGTGAAGTAATATTTGAACAACCTGACA
TAGTAACTAAACAATCTGGAGATAAATCAAAGCTCAACATCAAAGACATACTTCAGTTTGCCAATGAAGT
AAACTTGAATGATGTACGAGATATTATTAGTAGACAAATTAAATATAATTCTGCCATATCAAAAGAAGGC
TTGACTCATAATTGGGGTGCTCAAGTTGGACAAACTCTTATAAAATTTGGTAGTAATGATATACGTACCA
AGGCAAAAGCAGCTGCCGCAGCAGGTTCTGATGCAAGAATGAATGGATGTGCCCTTCCCGTAGTCATTAA
CTCGGGAAGTGGTAACCAAGGAATCACCTGTACTATGCCAGTTTTAGTTTATGCTAAAGAAATGGGTGTG
GATGAAGATATCCTTTACAGAGCTCTTGTTTTAACTAACCTTATATCCCTACATCAAAAACGTTATATAG
GAAATTTATCTGCTTACTGTGGAGCTGTGTCAGCAGGGACAGCTGCAGCTTGCGGTATTGCTTATTTAAA
TGGTGGTGATTATGATACAATTGGAAAAACCATAATCAATTCTATTGGCACTGTTGGTGGTATTGTATGC
GATGGAGCCAAAGCTTCCTGTGCAGCAAAAATTTCTAGTTCAGTAGATGCTGGTTTAATGGGATATGAAA
TGGCAAAACATGGTTTAGTATTTCCATTTGGTGAAGGACTTGTGGAAAAGGATTATGAAAAAACAATTCA
GAATATCGGTCGTGTGGGACATCAAGGCATGAAATCAACTGACGTAGAAATTCTTAATATTATGATAGGT
AAATAA
>lcl|CP012395.1_cds_ALU34494.1_65 [locus_tag=CLAU_0065] [protein=Transcriptional regulator GntR family] [protein_id=ALU34494.1] [location=64095..64721] [gbkey=CDS]
ATGGGTGAAAAAAATGATAATACATTAAAAAATCAAATTTATAATGCTTTGTTTTCTGATATTATTAATG
GTATATATTCTTCAGATACCATCCTAACTGAAAAGTTTTTAATGGAGAAATACGGCGTTAGTCGTGCACC
AATACGTGAAGCACTTACACAGCTTATTGGAACTCATATACTATCAAGTATCCCAAGACAGGGATATAAA
ATTATTCAGCCAAGTAAACAGCAATTATTGGAAATCGTAAAATTCCGTTCTGTTTTAGAAAGCTCCTTTT
TGGAAAATTATTATATGTATATAGATGAAGCTTTTATCGAGGAGCTTAAAAACATTTGTATGAGCCATGC
TAATTGTCCTGACGATGATTTTATGGTTCGCTGGAATTATAATTGTGAGTTTCACCTTAAACTATTTTCT
ATTTATGGAAATCAGTATGCGTATAAGCTTTTGGAAGATGCTATGAATATACAGACTATTTTTTTTATAC
AGAGAAAACATTATAGCAGAACGAGTTTGCATAGGGTTTTAATTGATTATTTGGAAAGAAACGAAATTGA
AATGGCTGTAAACATTTTAAAAGCGGATATCGAGAATCTTATGATTTCAGACATTGCTGCTATTTAA
>lcl|CP012395.1_cds_ALU34495.1_66 [locus_tag=CLAU_0066] [protein=LemA family protein] [protein_id=ALU34495.1] [location=64957..65526] [gbkey=CDS]
ATGAGTAAAAGATTAAAAACATCTTTAATTGTTATAGGAGTATTGTTAATTATATTTTTGCCTTTAATAG
GCAGTTATAACTCCATTGTAGGATTAGAGCAAAAAGTTAATGCAGCACAGGCTAATATTGATACTCAACT
GCAGAGAAGGTCAGATTTAATACCAAACCTAGTTCAAACGGTAAAAGGTTATGCAGCTCAAGAAAAAACA
ATATTTACAGATGTGGCAAACGCAAGAGCTAAGCTTGCTGGAGCCCAAACAATTACTGGTAGAGCAAATG
CAGATGCAGCACTTTCATCAGCACTTTCAAGACTTTTAGTAATTGTTGAAAGATATCCGGATTTAAAATC
TAATCAAAATTTTAGAGATTTATCTGTTGCTTTAGAAGGTACAGAAAATAGAATAGGAATAGCAAGACAA
GATTATAATACTGCTGTGAATAACTATAATACATCTATAAGGAGATTTCCAAATTCAGTAATTTCAGGTA
TACTTGGTTTTTCTCAAAAAACATATTATAAGGCTAGCCAGGGAGCACAGGAAGTTCCAAAGGTGGATTT
TACAAGATAG
>lcl|CP012395.1_cds_ALU34496.1_67 [locus_tag=CLAU_0067] [protein=putative TPM domain-containing protein] [protein_id=ALU34496.1] [location=65620..66405] [gbkey=CDS]
ATGAATAGTAAATTTAAGATGGTCAAATCATCTTTAGGTGTATTACTTTCTGTGTTAATTTTTATTTTGA
CTTTGCCTTATTTTGTGAAAGGTGCTTCAAATATACCTGTACCAACTAAATTAAAGTATATAAATGATTA
TGTAGGAATTGTTGATGAAGGTTCTAAAAACTATATCGTATCACTTGGAAGTGAATTAGAAAATAAAACT
GGTTCACAAGCAGCAGTGGTTATAATTAGTTCACTTGAAGGAAAAGATATAGAATCTTATTCCAATGAAC
TTTTCAGAAGCTGGGGAATTGGACAAAAAGGTAAGGATAATGGGCTTTTAATATTATTATCAATAAATGA
TAAAAAGTGGAGAGTGGAAGTAGGGAGAGAGTTGGAAGGCGTAATTACGGATATATATTCTTCTAGAGTT
ATGAATAGTGAAGCAATTCCACTCTTTAAAGAAAAAAGATATGGTGAAGGTTTAAAAAATGCTTATTCAG
TTTTTGCAAGAGATATAGCTAAAGAATATAATGTTAGTTTGCAAGGAAGTAATGAAACTGCACAGAAGAA
AAAATCAGTTTCTGTAAATCCTGTAGTAATATACTATATTCTGGGCGCTTTCCTATTGGATATTTTACTT
AATAAAGCAAGGATAACTAAGTTTTTATTTTATTTGTTGTTTTGGAATTCTTTTTGGGGAGGCCCAAGAG
GAGGCGGCGGAGGCTTTGGTGGAAGTAACCAGGGCGGATTTGGAGGAGGCAGCTCTAGTGGAGGTGGTTC
TTCAGGAAGTTGGTAA
>lcl|CP012395.1_cds_ALU34497.1_68 [locus_tag=CLAU_0068] [protein=Phage integrase family protein] [protein_id=ALU34497.1] [location=66559..67125] [gbkey=CDS]
TTGTTTGTAAAAAAGATTAACTTATATCCATTAAAAACTCATCAATTTAGAGCAACATTTGTTAGAGGAA
TTATTAAGCAAAAAGTACCTATAGCACATATCATGAAACAATTTTCTCATGTATCTATTGAGATGACTTC
GTACTACCTTACTTTAAAGGAAGAAGAAGTTAAAGAAATATATTCAGATATGATACTTGGTAAAGATTCT
AAAATTGCTGGACTTAGAGCAAAAGAAATAAAGGCTAAACTTAATGAACAGTTTCGTGGTAAAACAGAAC
AAGAAATTGATAATATAGTATCTAATTTATCTAAATCTATGAGTTTTAATCCATTACCGACAGGTGTATG
CCTATATGATTTTAGAAGAGGTAACTGTTCCGATGGCGATGGCTGTTTCTTTTATAACTGTCCTAACTAT
ATTACAGAGGTTAAGTTTTATCCTATCTTAAAACAAGAATTAGAACTTATGGAAAAAGAAATGATAAGAT
ATAAGGAGTTGGGACAACAACGCTCTTGGGAAAGGCAGTATGTAAAATATAAGTATTTAAAACCATTAGT
AGATTAA
>lcl|CP012395.1_cds_ALU34498.1_69 [locus_tag=CLAU_0069] [protein=Transcriptional regulator MerR family] [protein_id=ALU34498.1] [location=complement(67606..68052)] [gbkey=CDS]
TTGATTTATTCTATCAAAGATGTAGCAAAAATAACGGGTCTTTCCATATTTACACTTCGTTTTTATGATA
AAGAAGGACTTCTACCATTTGTCTCAAGAAATAAGTCGGGAATCAGAGTGTTTACCGAATCAGATATAAA
TCAGATTAAGACTATTTGTTGTCTAAAAAATACTGGAATGAAAATTAAAGATATAAAAAAATATATTGAT
TTTTGTATGGAAGGTGCCGTTACTATAGATTCGAGGATAAAATTATTCGTGGAACACCGAAAGGAAATTA
TAAACCAAATAAATGCTCTTAATGAAAATCTCAAGCTCATTGATTCAAAACTTGAAATTTATACTTCTCC
CAATGCTGTCGAAATCATTAATAAACAAATAAGTAAAGTAGATGACGAAAAACGTAAAAATTGTTTACTG
AGTCCTTTTTCCAAAATTAACCGATAG
>lcl|CP012395.1_cds_ALU34499.1_70 [locus_tag=CLAU_0070] [protein=NAD-dependent epimerase/dehydratase] [protein_id=ALU34499.1] [location=68183..69217] [gbkey=CDS]
ATGCAAAAAAATGTTTTAGTAACAGGAGGCACAGGATTTCTTGGTGTGCAAATAATTCTTCAATTATTAG
AAAAAGGTTACAGTGTAATAACCACACTTCGCTCCATTAGCAGTAAAAACAAAGTAATTGATACACTAAA
AGCTAACGGTATTAAAACCTTTGACAACCTTACATTTGTTGAAGCAGATTTGTTAAAAGATGATAACTGG
GATAAAGCCATGGAAGGTTGTGACTACGTATTAAGCGTCGCATCACCTATCTTTTCTGATATATCCCAAA
AAGATGAAACTGAAATGATGCGCCCTGCCGTGGAGGGCATAATTCGTGTGCTAAAAGCCGCTCGAAATGC
AAATGTAAAACGTGTTGTAATGACTTCTAATTTTGGTGCGGTTGGATTTAGCAATAAAAATCTGAATACT
ACTACAACAGAAGAAGATTGGACTGACCAAAATGAAAAAGGTTTATCGGCTTATGAAAAATCAAAATTAT
TAGCAGAACGTGCCGCTTGGGATTTTATTAAGAAAGACGCTGGCAATTTAGAGTTTGCTACCATCAACCC
TGTTGCTATTTTGGGACCTTCTTTGAGTGCTCACATTTCAGGTAGTTTTGGGCTTCTAGAACATTTATTA
GACGGGTCCATGAAAGCTATTCCAAATATTCCTTTAAATATTGTTGATGTTCGGGACGTGGCTGATTTAC
ACATTCGTGCCATGACAAATTCTAACGCAAATGGACAACGTTTTATAGCATCGGCAGACGGTCAAATATC
TTTGCCTGAAATTGCAGCATTGTTGAAAAATAAATATCCCAAAATTACAGAAAAGGTTCCCGTCGAGACA
TTACCTGATTCAGTTATATATTCAAACGCTTCTTCTAACAAACAAGCGGAAGCAACAGCGTTACTAATGA
GGATGAACCGCAATGTGAGTAATACAAAGGCTAAGAAAATTTTAGGTTGGAAGCCGATTGCAAATAACGA
AGAAGCTATTATTACCTCGATAAATAGCATGATTAAATTCGAAATTATAAAATGA
>lcl|CP012395.1_cds_ALU34500.1_71 [locus_tag=CLAU_0071] [protein=ATP-binding region ATPase domain protein] [protein_id=ALU34500.1] [location=69505..70362] [gbkey=CDS]
ATGAGTTTAAGAGAATATTTAAAAGATAGGAGAAACTTAATTGCTTTTTTTACCATACTCATGGTATTTA
TAGGCGGAATGACTTTATTTGATAGTTCTATAAGAATGTTAAAATCTAATGCAGAGTATTTAATTACAGT
TTCTTTTTTACTTTTCATAATATATCTTGCAATTGATTATAGTTTAATTAGATTTAATATGAATAAAATT
AGAAATATACCTAAGGAAGGATTAGAGTGGATTCATAGTTTACCCTGCCCAAGGAATTATGAACAAAAGT
TTTATCTTGATGTAATTAATAATCTGTATGAAAGTGCTAATATACAAATAGAAAGACTTGTTAATAATAA
CAATGAAAGTGTTGAATTTTTAACTACCTGGGTTCATGAAATAAAAACGCCTATTGCTGCATCTAAACTA
ATTATTGAAAATAACTTAAGCAGTGAGAATGAAAAGGCATTGTATGGAATAGAGATGGAGATAGAAAATC
TAGATGTAGAGGTTGATACTGATTATAAATGGCTTGAATTTATAATAAAACAAATTTTAGATAATGCCAT
AAAATATACTCCTAAAGATGGAATTATAAATATATATACAAAAGTACAAGAAAAGGAAAAAGTTTTATAT
ATAAAAGATAATGGAATAGGTATAAAGAAAGAAGACATTGGAAGAGTATTTGAAAAAAGTTTTACAGGTT
ATAATGGAAGGGTAAAGCGGCATTCAACTGGGATGGGACTTTACATAAGTCAAAAACTTGCAGGAAAGTT
AGGGCATTATATAGCTATAGAATCTGAATATGAAAGAGGCGCTGAAGTTTCAATCCATTTTCCCAAATTA
AATAAATATATTTCGTAA
>lcl|CP012395.1_cds_ALU34501.1_72 [locus_tag=CLAU_0072] [protein=hypothetical protein] [protein_id=ALU34501.1] [location=70587..71474] [gbkey=CDS]
GTGCCAAAAAATATATTTTCTGGTTTAGAAGATTTAGGGTTTGATGATATAGATGAAATAGATTTGTACC
ATAGCAAAAAAGAAGAAATAGAAAAAGAGGAATTACTTCAATTAACGGATGAAGAAAAACAAAAAAAATT
ATTATATGATTGTGAAATTACATGTCCGGTTTGTGATAATGATTTTAAAGCTAGAGCAGTTAAAACTTCA
GCTGCAAGAATTTTAAAAAGAGATTCTGATTCATTTATTATATTTGATGTTATAAATCCTTATTTTTATG
ATGTATGGGTTTGCGATAAATGTGGATATGCCGCAATGAAAAGGGACTTTAATAAAATTAGAGATTCTGA
AATTGATCTAGTAAAAGAAAAAATCAGACCAAAGTGGCAGCCTAGATCTTACCCGGAGGTATATGATGTG
AATGTAGCTATAGAAAGGTTTAAACTTTCTTTATTAAATTATTATGTGATAGATGCAAAAGCTAGTAAGA
AGGCAATGAATTGCTTAAAACTAGCCTGGATGTATCGAATATTGAAGGACTCTGAAAATGAAGCTGTATT
TTTAAGACAGGCTTTAGAAGGGTTTAACTATGCTTATTTTAATGAAGCGTTTCCCTTATATAACATGGAT
AAGTTCACTTCTATGTACATTATAGGTGAATTGAATAGAAGATTGGGAAATAATGATGAAAGTTTAAAAT
GGTTTAGCCAGATAATAACAACACATGGAGTTCCTTCAAAGCTTAAGGATCGAAGTAGGGAGCAAAGAGA
TTTAATAAAAGAAGCTGAACAATTGGAAAAAGGTGTTGATGAATTAAATAACGATGAGATTATTTCAAAA
GAAAATCAAAAACCTAAAAAAGGATTTTTTTCAAGATTTTTCAGTTAA
>lcl|CP012395.1_cds_ALU34502.1_73 [locus_tag=CLAU_0073] [protein=RelA/SpoT domain protein] [protein_id=ALU34502.1] [location=71828..72487] [gbkey=CDS]
ATGGAATCCAAAGAAATTATTGAACTACCTTTGGACGTATCAGTGGATATTGATGAGGGAATAGAAAAAT
TTCAATCTTTTATGATGAGTTATAGTTCTGCTATAAAAGAAGTTAGAACTAAACTTGAAATATTAGATAA
AGAATTTAAAGTAAAGAGGAAAAGAAATCCCATAGAATATATTAAATCTAGAGTTAAGGAACCTAGAAGT
ATAATAGGAAAACTTAAGCGAAAGGGTTTAGAACTAACGCTTGAATCGGCAAAGAAAAATTTGAATGATA
TAGCAGGTATAAGGGTTATTTGTTCATTTGTAAGCGATATATATGAAATCGCAGATATGCTCAAAAGACA
GGATGATATAACTTTGATTAAAGAAAAAGATTATATTAAAAATCCAAAACCAAATGGATATAGGAGTTTT
CATATGGTTCTGGAAATTCCTATATTTTTTTCAAACCATGTAGAACCAGTGAGAATAGAAGTACAAATAA
GGACTATTGCTATGGATTTTTGGGCAAGCTTGGAACATAAATTATATTATAAAACAGCAGGGAAGGCTCC
AGTACATATAAAGAGCGATTTAAAGGAATGCGCAGATGTTATATCAAAAACAGATATTAAGATGCAGAAT
ATACAACAGGAATTGGAGAGATTAAATTAA
>lcl|CP012395.1_cds_ALU34503.1_74 [locus_tag=CLAU_0074] [protein=Methyl-accepting chemotaxis sensory transducer with Cache sensor] [protein_id=ALU34503.1] [location=72713..74719] [gbkey=CDS]
TTGTACTTTAAGAGTATTAAGACAAAAATGGCTATATCCTTTGGAATATTGATTCTAATTATGTGCATAG
GACTTGGTACAGTATCTTTTATAGAATCTTATGATACGTTAGCTTCAAATGCTACTGAATCCTTGCTTCA
AATGGCTCAGCAATCTGCAAAATTTGTTCAAACTAAAATTGAAGGACAATTAGATGTAATGGAAGGGCTG
GCAGGAAACTATTATATAAAAAGTGATGTATTATCTACAGATCAAAAATTAAATATTTTAAAAGATGAGG
TACAAAGAAGTGGACATATAAGTATGGGTATAGGAGATGTTAATGGTAATGTTACATTTACAGATGGAGT
AAAAGCAAATTTATACGATAGAGAGAATTATAAAGAAGCACTTCAAGGAAAAAGTTCAGTTTCAGATCCA
ATTTTAGGAAAAGCGGATAATAGGCTTGTTATGTCTTATGCTGTTCCTATTAAAGATGGTAGTAAAGTTA
AGGGAGTTTTAATTGCCACACGTGATGGAAGTGAATTGAGTAAATTAACTAATAATATCAAGTATGGTAA
AACTGGAACAACTTTTATGATAAGTAAAACTGGACATACAGTAGCAAATAAAGATATATCCCTTGTACGT
AAAATGGAAAATGTAATTGAAAAAAGTAAAAAGGATCCAAGTTTGCAGGAACTAATGAAATTTGAAACCT
ATATGATGGAGGGAAAGAGTGGCGCAGATGGGTATACTTACAGGGATGGAACAAAAAAATATATAGGATA
CGCACCTGTAAAAGGTACCAACTGGTCCTTGGGAATATCTGTACCCAAATCTGAAGTTATGGAAAGCCTC
ACAAAAAATGAAATCTTTCAGGCAATTACAACTATTATTTTTGTATTAATAGGTGTATTAATAGCATTTT
TCATTACTTCACTTATATCAAAACCTATAAATGTAATTACAAAGCATTTAAAAATAGTGGCGTCTGGTGA
TTTTACAATGCCGATACCTGAAAAGTTGTTAAAAATGAAAGATGAATCAGGTGTGCTTGCGGTTGCAGTA
AAGAATATGCAGGAAAGTCAGGGAAATATAATTAGGAATATAATAGAAGAATCTTCTAATGTAACTGAAA
ATATGAAACAAATTAATGTGGAAATGGAGAATCTTAATAAAAGCATAGAGGAGATATCTGCAACTACAGA
ACAGCTGTCAGATACTACTGAGGAAACTGCAGCATCTACTGAGGAAATAAGTGCAATATCAAGGGAAATT
GAAAAGGATGCAGAATCTATATCGAAAAAGGCACAATATGGTTCAGAAAATGTTTCAAATGCAAGCAGTG
CATCACAGAAAATGAAACAAAAAGCAATGAAATCCAGGGAGAGTATAATGAGCATATACAAAAATACAAA
AGAAAGTTTGGAAGATGCCATTAAGAAATCAGAAGATGTTTCTAAGATTAATGAATTGTCCTCAGCAATT
CTTGATATTATGGAAGATACTAATCTATTAGCGCTAAATGCGTCTATTGAAGCTGCTAGAGCAGGAGAAG
CAGGTAGGGGTTTTGCAGTTGTAGCAAATGAAATAAGAACTCTTTCTGATGATTCTAAAGATACTGTTAA
TAGAATACAGCAGGTTACAAAAACTATTTTAGAAGTGGTAGATAATTTATCATCTAGTGCTTATGAAATA
TTGGAATTTATAGATAAAAAGATTTTGCCTGATTACAATGAAATTGTAGAATCTCATGAAGAAACCAGTA
AGAATTTCTTAGACGTAAATAATATAGTAACAGAGTTTAGCACTACTTCTCATGAACTTCTTGTATCAGT
TCAAAATGTATCAAAACTAATGCAAGAGATATCCGATAGTGGAAATGAACAGGCAAGTGGGGCTCAAAAT
ATTGCAGGGGAAACCTCTTACATAACTAAAATGGCAGGACACGTTGTAGAATTAACTGAAAAAGCAAAAG
AAAAATCTGACTCATTAGTGGGCATAGTTTCAAGATTTAAAGTATAG
>lcl|CP012395.1_cds_ALU34504.1_75 [locus_tag=CLAU_0075] [protein=ADP-ribosyl-(dinitrogen reductase) hydrolase] [protein_id=ALU34504.1] [location=74730..75614] [gbkey=CDS]
ATGGAAAGATTAAATAAACTTTTGGGAGGATTATTTGGAGTAGCCTGTGGAGATGCATTAGGGGCAACTT
TGGAATTTTTATCTCAAGAAGAAGCACGCAAAACGTATGGGTATCTAAAAGACATTATAGGCAGAGGCCA
TTGGAAGTTGAAGCCTGGTCAGGTTACAGACGATACCATGATGACTTTATGTGTAGCAGGAGGAATACTT
GAAAATCCTGAATGTCCTATTGAATCTATAGGTAATAGGTTTGTAAAATGGTACAATAGTGATCCTAAGG
ATATAGGGATGACTTGTGAGCTAGCTATAAAAAAGTACATTAAAACTAGCAATTGGAAAGAGGCCTCATT
TTATGTACATCATATATCCAAAGGCAGGACGGCTGGAAATGGGACCATTATGAGATGTATACCAGTTGCA
TTATATTACAGAGATTACAGCAAAATGATAGATATAAGCAGGCTGCAATCTAAAATGACACATTATGATG
AAAAAGCAGCAGATGCCTGTGTATTATATAATACCGTTATTTATAAATATTTAAATGAAGAAACTAAGGA
AGGCACTATTACAGAGGCAATTGGCAGCAGTGAAGACTATAAATATGTAATGAATATGAAAAAAGAAGAA
CTTATACCTTCAGGATATGTAGTTGACACTTTAAGGTGTGCACTCTGGTGTTTTATGAACAATTCAAATT
TAGAAGATACAATATGTGAGGCTGCAAATTTATGTGGAGATGCTGATACTGTGGCTGCAGTTGCAGGGGG
AATTGCAGGTACCTATTATGGATATGACAGTATTCCTGAAAGATGGAAAAATAAGATAGAGGTAAAGGAT
AAATTAATGAGTATTGGAGAAAAAATAAATAGCACCTATAATTAA
>lcl|CP012395.1_cds_ALU34505.1_76 [locus_tag=CLAU_0076] [protein=3-oxoacyl-(acyl-carrier-protein) reductase] [protein_id=ALU34505.1] [location=75873..76739] [gbkey=CDS]
ATGAATTTTCCAACATCTTTTCCAAAGCAGCATCAGAATCATCATCCGGGATTTCAGTATGAAATGAATC
CTATGCCTATATGTGATGATGCTGTGTATAATAGAAAAGGAGAACTTTTAAAAGGAAAAACTGCCATAAT
TACAGGTGGTGACAGCGGTATAGGTAGAGCTGTTTCTATAGCTTATGCGAACCAAGGTGCAGATGTAGTA
ATTGTATACTTAAATGAACAAAAAGATGCTGAGGAAGCTAAAAGACTTGTGGAAACCAAGGGAACAAAGT
GCACACTTATAGCAGGTGATATTAGTGATGTAAATTTTTGCAATAGCGTTGTAGAAAAAACCATAAGTGA
ATATGGGAAAATAGATATACTAGTTAATAATGCTGCTGTCCAATATGAATGTACTGATATAAAGCAGTTA
TCAGATGAACAATTTGACAGAACTTTTAAAACCAATGCATATGGGACTTTCTATATGACAAGGGCAGCAA
TGAATTATTTAAAATCAGGAGCATGTATAATAAATACAGCTTCTATAGTGGCTTTTAAAGGAAGTGCCAC
ACTTATAGATTATTCTATGACAAAAGGTGCAATAGTAGCTTTTACTAGATCATTATCTACTGCACTTGCA
AAAGGGAAGACTGGAATAAGGGTAAATGCAGTTGCGCCAGGGCCAATCTGGACACCGCTTATACCATCTT
GTTTTGATGAAACAAAAACTTCCCAGTTTGGTGAGGATATGCCAATGGCAAGAGCAGGTCAGCCTGTGGA
ATGTGCAGGAGCTTATGTATTTTTAGCTTCTCAAAATGCATCTTATATTACAGGTCAGACGATTCATGTA
AATGGAGGAGAAGTAGTGAATGGTTGA
>lcl|CP012395.1_cds_ALU34506.1_77 [locus_tag=CLAU_0077] [protein=FMN-dependent nitroreductase] [protein_id=ALU34506.1] [location=complement(77176..77709)] [gbkey=CDS]
ATGACTGATTATTTTGATTTAATCAAGCAACGTGAAAGCTGCAGAAACTATAAAGAAAAAGAAGTAGAAA
AAGAAAAGTTAGTTGCCTGTATAGAAGCAGCTAGAATTGCACCCTCAGCTTGCAATGGTCAACCCTGGAG
ATTTATTATCGTAAATAATAAAGACCTGTCACCTAAGATTTCTAAATGTCTTCAAGATCTAGGAATGAAT
AAATTTACAAATAATTGTCCTTCATTTATTATTGTACTTCAAGAAAAAACAGATATTAAAGCTAGAATTG
GTGGTAAAATTAAAGATCAAGATTATGCCCCCATAGATATAGGAATTGCAACTGCCCATATATGCCTTGC
AGCTACGCAGCAAGGACTGTCTACCTGCATAATGGGCTGGTTTAATGAAAAGAAGCTTAAGGATTTACTA
CACATACCAAATTCTAAAAGAATTAGGCTTGTCATAAGTGTAGGATATTCTGCAGATACAACTCTCCGCA
GTAAGGTACGTAAAAGCATAGATGAAATTGCTCAATTTATCTGA
>lcl|CP012395.1_cds_ALU34507.1_78 [locus_tag=CLAU_0078] [protein=Hypothetical protein] [protein_id=ALU34507.1] [location=complement(77911..78468)] [gbkey=CDS]
GTGACTAATAAGTATACTATACCCAATATGATTTTAATCGGTTCAACTGCTAGAAACAGTGGAAAAACTA
CTCTTGCTATTTCAATAATAAATAAATATAAATTAACTAAACCAGTGATAGCACTAAAAGTAACAACTAT
TCAAGATAAAAACGGAAAATGCATACACGGAGGAGAAGGCTGTGGGGTATGTTCAAATTTAAAAGGAAAT
TTTGAGATAACAGAGGAATTAAATGCAGGTAATAATAAAGATACTTCCCTATTATTAGCTGCGGGAGCAG
AAAAAGTTTACTGGTTAAAAACATTAAAAAATAATATTTCCGAAGGATTTAATACGTTTATTAGCCAAAT
ACCTGAAAATGCTCTTATAGTATGTGAATCAAATAGCTTACGAAAAGTTGTTAAGCCAGGTGTTTTCGTT
ATGATGAAAAATACCAAAGACAGTCAAATGAGAAAGTCAGCAAGTGAGGTTATAAATCAAGCTGACATAA
TTATAGAAAATAATTTTAATGATAATTTTGAAAAAGTAATAAAAGAGATAGCTAATATAATTAAATGA
>lcl|CP012395.1_cds_ALU34508.1_79 [locus_tag=CLAU_0079] [protein=Hypothetical protein] [protein_id=ALU34508.1] [location=complement(78559..78744)] [gbkey=CDS]
ATGGGCAAAAATATTACATTGGAAATTATAGAGAGCTACTGCAAAATACATAAGGATAAGAAATGTCTAG
CATGTTCTGATGCTTATAAAATATCAGAAAAATTAAAAATAAATATTTCGGATATAGGAAAGTTATGTAA
TGAAAATTCTATAAAGATCATAGGTTGTCAGCTTGGATGCTTTTAA
>lcl|CP012395.1_cds_ALU34509.1_80 [locus_tag=CLAU_0080] [protein=4Fe-4S ferredoxin iron-sulpur binding domain-containing protein] [protein_id=ALU34509.1] [location=complement(78895..79467)] [gbkey=CDS]
TTGAATACCTTTGTTGTTGCAAATCCCAATAAGTGCATTGGATGTAAGTCTTGTGAAATTGCCTGTGCAG
CTGCACATTTAGATGTTAGTGTAATTACTGCAGGATCTGCAGGTGTTCCTTTTTCACCTCGTATCAATCT
AATACGGGCAGAAAAAGTTACCGTGCCGATACAATGTAGGCAGTGTGATGATTCACCTTGTGCAAATGTT
TGCCCGGTAGGTGCAATTGTTCATCAAGAAAATAAAGTTGTTGTAAAAACAGAATTATGTATTGGGTGTA
AAATATGTATGCTTGCTTGCCCATTTGGCGCCATGGATATGGCCCCACAATACAAAAATAGCCATAAGCA
AACACAAATCTTAAATGTAATTACTAAAGAAGAAAGTGAAAATAAGGAAGTTATGGCAGCACATAAATGT
GATTTGTGTGCAGGCAGGCCTGAAGGTCCAGCTTGTGTAGAAGTTTGTCCAGCTGATGCTTTCGTCATAG
TTAGTCCAGAAGTTATAAATAATAGTATCAAAAATAAACGTCAATCCAATGCTTTAGAGTTATTAGAAAA
TAAAAGCATATAA
>lcl|CP012395.1_cds_ALU34510.1_81 [locus_tag=CLAU_0081] [protein=Molybdopterin oxidoreductase] [protein_id=ALU34510.1] [location=complement(79481..81169)] [gbkey=CDS]
GTGTCTGGTCTAGGCACAGCATTTGGCAGTGGAGCAATGACAAACTCAATACATGAACTTGATGAAATGG
GACCTGAAGATGCTATTTTTGCAATTGGTACAAATACCACAGAATGTCATCCTATAATTGGTATTAAAAT
GCTAAAAGCTAAAGAACGCGGTACTAAACTCGTAGTGGCTGATCCCCGCAAAACAGATGTGGCACTACAT
GCTGATGTTTGGCTGCGGCATAAACCAGGTACAGATGTAGCACTTCTAAATGGAATGTCATATGTCATAT
TGACAGAAGGACTAGCTGATAAAGCATTTATTGCTGAAAGAACTGAGAATTTTGAGGATTTCAAAGAAGT
TGTAATGAAATTCACGCCAAAGTATACATCAAGTATAACTAAGGTTCCAGCAGACAAGATAATAGAAGCT
GCAAGAATTATTGCTAAGGCTGATGCTGCTGCTTTGTATTATACTATGGGTATTACGCAGCATACTACTG
GTGTTGATAATGTACTATCTACAGCAAATATTATGATGCTTACTGGTAATATTGGCAAGCCTAAAGGAGG
AGTTAACCCTCTGCGTGGTCAGAATAACGTGCAAGGAGCATGTGATATGGGAGCTTTGCCTAATGTCTAC
ACTGGTTACCAATCAGTAACTAATCCTGATGTGAAAGCTAAATTTGAAAAAGCATGGAATGCTCAGTTAA
GCGATAAAGTTGGACTTAATATTCCGTCTATCTTGAATGCAATTGAAAAAGATGAGGTCAAAATGCTGTA
TGTATTTGGTGAAAATCCAATGCGAAGTGACCCTGATATAAATCATGTGGAACACTGCTTGAAACATTTG
GATTTTTTGGTTGTTCAAGATATTTTCTTAACTGAAACAGCTGAAGTTGCTGATGTTGTTCTTCCGGGCG
TATCCTATGCTGAAAAAGATGGAACTTTTAGTAGTACTGATCGTACAGTGCAGCGTATTCGTAAGGCTGT
AGAGCCAATAGGTAATAGTCTTCCAGATTGGCAAATACTCAGGGATATCATGAATGCAATGGATTATCCA
GCAGATTATAGTTCTCCTGAAGATATATTTGATGAAATGAGATCTTTAACACCAAGTTATGCTGGTATTA
GTTATAAACGGTTGGAGGACGGTGGCATTCCATGGCCATGTCCAAATGAGAATCATCTTGGGACACCTAT
TTTGCATGTTGGTAAGTTTTCCCGTGGTTTGGGTAAGTTTTCCCCAATTGAGTATAGGGAACCTGCTGAG
CTTCCTGATAAAGAATATCCATTAATGCTGACTACTGGACGTATCGTTACTCACTACCATACAGGGACTA
TGACGAGACGTTGTTGGGGACTAAATGGTGCGGATCCAGAAGGATTTTTGGAAATTAACCCTACAGATGC
AAAAAATCTTAATATTGAAGATGGTGATGAAATTAGTGCATCAACACGACGTGGCTCATTAATTACAAAA
GCACAAGTAACAACTAGGGTACCGGAGGGATTAACATTTATTACTTTCCATTTTACTGAGAGTCCAGCTA
ATATTTTGACTAATAGTGCCCCTGATCCTGTTACTGGAACACCTGAATTTAAAGTTTGCTCGGTAAAGAT
AAAAAAATTAGATTTTTCAGATTTTGGATGTCAAAAGCGCAAGATTTTCCGTAAAAAGAGTATGCGTAAA
GACACTTAA
>lcl|CP012395.1_cds_ALU34511.1_82 [locus_tag=CLAU_0082] [protein=Nitrate reductase] [protein_id=ALU34511.1] [location=complement(81182..81586)] [gbkey=CDS]
ATGAAAAGTATACTAACTACTTGTCCTTATTGTGGAACAGGATGCACATTTTTCTTAAATGTAAGAGATG
GAAAAATTGTTAGTGTAACCCCAGATGATAATGCAAATTCAGTAAACCAAGGGAAGCTCTGCTCAAAAGG
CCGTTTTGGTTTTGACTTTGTACATCATAAAGATCGTTTAACTAGTCCTTTGATAAGAAAAGCAGGAAAG
CTGGTTGAGGTTACATGGGAGGAAGCAATTGGCTTTATTGTTTCTAAAATCAAAAAAACTGTAAAAGAAT
ATGGTTCTGACAGTGTTGCAGCTTTTAGTTCAGCACGATGTACTAATGAAGAAAACTATCTTATGCAAAA
ATTAATGCGCGCAGTGATTGGTACTAATAACGTCGATCATTGTGCCCGTTTGTGA
>lcl|CP012395.1_cds_ALU34512.1_83 [locus_tag=CLAU_0083] [protein=Thiamine S protein] [protein_id=ALU34512.1] [location=82190..82414] [gbkey=CDS]
TTGAAAATAGAAGTTAGATTATTTGCTTATTTTAGAAAAGATAGAGATAAAAAATTGTTTTTAGAATTTG
ACGAGCCTGTAACACCTGCGGATATATTTAAAAAGATAAATATTAAGGAAGAAGAAGTAGCTATTTTACT
TATAAATGGTAGAGACGGTAAAGCAAATACAGAACTTAATGACAATGATGTCTTATCATTGTTTCCACCA
GTAGGAGGCGGTTAA
>lcl|CP012395.1_cds_ALU34513.1_84 [locus_tag=CLAU_0084] [protein=UBA/THIF-type NAD/FAD binding protein] [protein_id=ALU34513.1] [location=82417..83100] [gbkey=CDS]
TTGGAACGTTATGTTAGAAATATGAAAACCTTATCAAAAGAAGAAAATGATACTTTAAAGAACTTCAAAG
TTTGTGTTGTAGGCTGTGGAGGAATTGGTGGTTATGTTATTGAGATGCTTGGAAGAATAGGAATAGGAAG
TATTACTGCAGTAGATGGAGACGTATTTGAAGAATCTAATTTAAATAGGCAAATACTTTCAAGTACAGAT
ACTATAGGTTTTAGTAAAGCACTGGAAGCAAAGCTTAGAATGGAAAAAGTAAATCCATTAATAGAGGTAA
AAGCACTAGAAAAAATGCTTACAGAAGATAATACTTGCAATATTTTAAATAATAATGATGTGGTAGTAGA
TGCTCTTGACAGCATACCAGCGAGATTATTACTTCAACGTAGCTGCAAAAAACTTAATATACCAATGGTT
CATGGAGCTATAGCAGGATGGTATGCTCAAATTACTACTATATTTCCAGGAGATGATACCTTAAACAAGA
TTTATAATGTAAATAAACAAACATCTAAAGGAATTGAAAAGGAAATGGGTAATCCATCATTTACGCCAGC
TTTAGCAGCCTCAATTGAAGTAAGTGAAGTAATAAAAATTCTTTTAGGGAGAGGAGAACTTTTAAGAAAA
AAAATGGTCTTTATAGATCTTCTCTCAACTGAGTATGATATAATTCCGCTGTGA
>lcl|CP012395.1_cds_ALU34514.1_85 [locus_tag=CLAU_0085] [protein=Iron-chelate-transporting ATPase] [protein_id=ALU34514.1] [location=83419..84201] [gbkey=CDS]
ATGAGATTAGAGATTAAAAACGCTATTTGCGGTTATGGTAGAAGCATTGTAGTAAAAAATATATCTATGA
ATGTAAGTTCGGGAGAAATATTATGCTTGTTAGGACCTAATGGTGTAGGAAAAACAACTTTCTTTAAGAC
TATATTAGGATTCTTAAAGTTAAAGGGTGGGGAAATACTTTTGGATGGAGAGAATATACATAATTGGTCT
AGAAAGAAATTAGCTAAAACTATTGGCTATGTACCTCAGGCACATACACCTCCCTTTCCATTTAAAGTTT
TTGATGTGGTATTGATGGGGAGGACTGCTCACCTTTCGACGTTTTCTTCTCCTACGAAAGAAGATATTGG
CATTGCAGAAGAGGCTATAAATACTTTGAAAATATCCTATTTAAAAGACAAGATATATACGGAAATAAGT
GGTGGGGAAAGGCAAATGGTTTTAATTGCTAGGGCTCTTGCTCAGCAGCCCAAAATGTTAATAATGGATG
AACCAACTTCCAATTTGGATTTTGGAAATCAGATTAGAGTACTAGAACAGATAAATAAGCTTTCTGAAAG
AGGATTAGCAGTCGTTATGACTTCACATTTTCCAAATCATGCTTTTCTATGTTCCACAAAAGTGGCACTT
ATGGAAAAAAACAATGTATTTACAGTAGGCAGTGTTAATGAGGTTGTAACAGAGGATATGCTTAAAAAAG
CATATGGCATTGATGTAAAAATTGTAACTACAGTTGATTCAAATGGACAGCAAATCAAAGCCTGCGTACC
TATGATTAACTGA
>lcl|CP012395.1_cds_ALU34515.1_86 [locus_tag=CLAU_0086] [protein=ABC-type transporter integral membrane subunit] [protein_id=ALU34515.1] [location=84259..85296] [gbkey=CDS]
ATGCAAGCATCAAAAGAAAAAAGTGTAAAAAAAAACAATATAATATCTATAAAAATTATACTTATCATGC
TGGTCCTTTTTATATTTTTGATTTCATTTACTATGGGAAGGTATTCAGTATCGCTTAAAGATCTTTTTTA
TATATTTTATGCAAAGATATTTGGATTACCTCAAACCTGGTCTGAAAATGTTGATACTGTATTATTTAAA
ATAAGATTACCAAGGATTATAGCTGCGTTATTAATTGGTTCTTCACTTTCAGTAGCTGGGACTACATATC
AATGCCTATTTAAAAATCCTATGGTTTCTCCTGATATATTAGGTGCTTCAGCAGGTGCTGGTTTTGGTGC
TGCCATGGGACTTTTAGTATCTTTTAATATGGCAGGAGTACAATTTCTTGCTTTTGCCTTTGGTATGGGA
GCAGTTCTTATTACTTATGCTGTTAGTAAGGTTATTGGACGTAGTAATAATACAACTTTAATATTGGTAC
TTACGGGTATAGTGGTATCATCCCTTTTTCAATCCCTTATTTCTTTAACAAAATATGTAGCTGATCCAGA
CAGTAAACTTCCAGCAATAACGTTCTGGCTTATGGGTGGACTTTCTACCATAACCTTTAAAGAAATTCAT
ATTCTTTTAATTGCATTTATTATAGGAGTTGTTCCAATTTTATTATTGAGATGGAAGTTAAATGTTATTT
CTTTTGGTGAGGAAGAAGCAAAATCACTAGGAATAAATACAGATAGAATGAGAATTATTTTAATATTTTG
TTCCACTTTATTAACTGCTGCCTCTGTTTCTATGGCTGGAATAATTGGATGGGTAGGTTTGGTTATTCCT
CATGTGACTAGGATGATTGTAGGTCCTAATTATAAAGATCTTTTACCAGGTTCTATATTAATTGGAGGCG
CTTATCTTCTTTTAATTGATAACATTTCTCGTACCATATTTTCTATGGAAATACCACTAGGTATTTTAAC
GTCATTAATAGGCGCACCATTCTTTATAAGTATTTTATTTAAAGGAAGGAGGCAGTAA
>lcl|CP012395.1_cds_ALU34516.1_87 [locus_tag=CLAU_0087] [protein=ABC-type transporter periplasmic subunit] [protein_id=ALU34516.1] [location=85423..86511] [gbkey=CDS]
ATGAAAAAAATAACAATAATTATTCTGTGTATTTTCTTAATGATATTTTTTACTGCTTGCAATTCAAGTC
AATCGACTCAATCATCAAACAAATCTTCTTCGACACAAGAAACTAGCTCAAAAACAAAAACTATTACAGA
TACTTCTGGTGCAAAAGTTCAAGTTCCTACAAAAATAAACAAGATTGCTGATTCTTGGAAGGCACATAAT
GAAGTTTTATCAGTATTAGGCGCTGGTGATAAAATTGTGGAAACAGTGCTTAGTGAAAAATCTATGCCTT
GGTTATATAAAGTTAATCCAGCTATGAAAAAAGCAGTTACTACTTTTGGTGCAAATTTTAATACAGAGGA
TTTAATGAAAAATAAACCTGACATAGTATTTGTATCTTCTGGTGATGCAAATGCTAATAAAATTTCTAGT
TTAGGAATTCCAGTAGTTCAATTAAATTTTACTACTTTTGACACAATGAAAAAATGTGTATCTTTAACTG
GTGAAATTTTAGGTGGAGATGCTGCAAAGCGTGCAGATAAATATAACAAATATTTAGATGATAAGGTTAA
GATGGTTAAAGATGTTACTTCAAAAATACCAGATAGTGAAAGACCTAAAGTTCTTCATGTAGAGTCGCTG
TCTCCAATTGGTGTAGATGGAAGCAAAACTATTATTAATGAATGGATTGAAGCAGCTGGAGGAGTAAACG
CTGCAAAGGATGTTACTGGAAATATGAAGAAAGTATCCTTAGAACAAATAATTCAGTGGAATCCTGATAT
TATTATATTTGGGGCTAATGGTGCTAGTGGAAAAGTTAACTCTATAGATAAATTAATTAATGATCCAAAT
TGGCAGAAGATATCAGCAGTTAAAAATGGGAAAGTATATCAAAATCCTACTGGTGCATTTTTATGGGATC
GTTACAGTTGTGAAGAAGCGCTTCAAGTTCAATGGGCTGCTAAAACAATTCATCCAGATAAATTTAAAGA
TTTAGATATAGCTGCTGAAACAAAAAATTTCTATAAAACATTTTTAAACTATAATCTTACTAATGAAGAG
GTAGATAAAATATTGAAAGCACAATCTCCTGCAAAATAG
>lcl|CP012395.1_cds_ALU34517.1_88 [locus_tag=CLAU_0088] [protein=Hypothetical protein] [protein_id=ALU34517.1] [location=86634..86897] [gbkey=CDS]
ATGAAAAGTATGAAAAAAATATTAGTCTTATTTATGATATTAGTTATATTTACTTTTTTTAATGAGTGCG
GTGTTAAATCAAATTCGGAAAAACAACCAACATCAACCTCTAAATCCCAATCTACCACAAGAACGATTAT
AGATATGGATGGAAACACCATAAATATACCTGAAAAAGTCTCTAAAGCTGGATGCACTATTGGTGCTATT
AATCAAATGGTTTTAATGCTTGGTGATCCATATTGGAACGTTTTAAAAAAATAG
>lcl|CP012395.1_cds_ALU34518.1_89 [locus_tag=CLAU_0089] [protein=Aldehyde ferredoxin oxidoreductase] [protein_id=ALU34518.1] [location=87180..89003] [gbkey=CDS]
ATGTATGGTTATGATGGTAAAGTATTAAGAATTAATTTAAAAGAAAGAACTTGCAAATCAGAAAATTTAG
ATTTAGATAAAGCTAAAAAGTTTATAGGTTGTAGGGGACTAGGTGTTAAAACTTTATTTGATGAAATAGA
TCCTAAAATAGATGCATTATCACCAGAAAATAAATTTATAATTGTAACAGGTCCTTTAACTGGAGCTCCG
GTTCCAACTAGTGGAAGGTTTATGGTAGTTACTAAAGCACCGCTTACAGGAACTATAGGAATTTCAAATT
CGGGTGGAAAATGGGGAGTAGACTTAAAAAAAGCTGGTTGGGATATGATAATAGTAGAGGATAAGGCTGA
TTCACCAGTTTACATTGAAATAGTAGATGATAAGGTAGAAATTAAAGACGCGTCACAGCTTTGGGGAAAA
GTTACATCAGAAACTACAAAAGAGTTAGAAAAGATAACTGAGAATAAATCAAAGGTATTATGTATAGGAC
CTGCTGGTGAACGATTGTCTCTTATGGCAGCAGTTATGAATGATGTAGATAGAACTGCAGCAAGAGGCGG
CGTTGGTGCAGTTATGGGATCTAAAAACTTAAAAGCTATTACAGTTAAAGGAACTGGAAAAATAGCTTTA
GCTGATAAAGAAAAAGTAAAAAAAGTGTCCGTAGAAAAAATTACAACATTAAAAAATGATCCAGTAGCTG
GTCAGGGAATGCCAACTTATGGTACAGCTATACTGGTTAATATAATAAATGAAAATGGAGTTCATCCTGT
AAAGAATTTTCAAGAGTCTTATACGAATCAAGCAGATAAAATAAGTGGAGAGACTCTTACTGCTAACCAA
CTAGTAAGGAAAAATCCTTGTTACAGCTGTCCTATAGGTTGTGGAAGATGGGTTAGACTAAAAGATGGCA
CAGAGTGCGGAGGACCAGAATATGAAACACTGTGGTGTTTTGGATCTGACTGTGGTTCATATGATTTAGA
TGCTATAAATGAAGCTAATATGTTATGTAATGAATATGGTATTGATACTATTACTTGTGGTGCAACAATT
GCTGCAGCTATGGAACTTTATCAAAGAGGATATATAAAAGACGAAGAAATAGCTGGAGATAACCTATCTC
TCAAGTGGGGTGATACGGAATCTATGATTGGCTGGATAAAGAGAATGGTATATAGTGAAGGCTTTGGAGC
AAAGATGACAAATGGTTCATATAGGCTTTGTGAAGGTTATGGAGCACCGGAGTATTCTATGACAGTTAAA
AAGCAGGAAATTCCAGCATATGATCCAAGGGGAATACAGGGACACGGTATTACCTATGCAGTTAATAATA
GAGGAGGCTGTCATATTAAGGGATACATGATTAACCCTGAAATATTAGGTTATCCTGAAAAACTTGATAG
ATTTGCATTAGATGGTAAAGCAGCTTATGCCAAATTATTTCATGATTTAACTGCTGTAATTGATTCTTTA
GGATTGTGCATATTCACTACATTTGGGCTTGGAATACAGGATTATGTAGATATGTATAATGCAGTAGTAG
GAGAATCTACTTATGATGCAGATTCACTATTAGAGGCAGGAGATAGAATCTGGACTCTTGAGAAATTATT
TAATCTTGCAGCTGGAATAGACAGCAGCCAGGATACTCTACCAAAGAGATTGTTAGAAGAACCTATTCCA
GATGGCCCATCAAAGGGAGAAGTTCATAGGCTAGATGTTCTTCTGCCAGAATATTACTCAGTACGAGGAT
GGAGTAAAGAGGGTATACCTACAGAAGAAACATTAAAGAAATTAGGATTAGATGAATATATAGGTAAGTT
CTAG
>lcl|CP012395.1_cds_ALU34519.1_90 [locus_tag=CLAU_0090] [protein=PAS modulated sigma54 specific transcriptional regulator Fis family] [protein_id=ALU34519.1] [location=89186..90526] [gbkey=CDS]
ATGATAAACTTCAATAGTAATAAGCAAAGCTTTGAAGCATTTATTGAATCTATACCTGAAGGCATTATGA
TTTGTAACATTTATGGAGAAATTAAATTTGTAAATAGTGCCTTACTACAAATTACAGGATATAGTCAAGA
GTGTATAATGAATATGAATATTCAAGATATGGTATATAGCTGGAATAATATAACGAGTAATATACATAAT
ATAAGCATTCAGCAGAATGTAGAAACTAGCATAAAGTCTGTTAAGAATATGCTTAAATTAAAATTAAATA
TATATCCATTATACACAAAAAAAATGGATGACAGGATAATCATAGTTGTTTTTAAAGAAATAAAAAAGAA
AAGAAAATTAGAAGAAAGGCGATTAGAAGGAAAGGCCATATATACTTTTAATAAAATAATAGGAAAAAAT
AAGAATTTTTTAAACATAATAGAGTATTCAAAAAAGATATCTAATAGTAAGTCTACTATATTAATAACAG
GAGAAAGTGGCACAGGAAAGGAAATTTTTGCTCAGGCTATACACAATTACAGTGATAGAAAAGAAAATGT
TTTTATGGCTGTTAACTGTGGTGCAATTCCGGAAAAACTTATAGAGTCGGAGCTTTTTGGGTATGAGGAA
GGTGCTTTTACAGGGGCTAAAAAAGGAGGAAATTTAGGGAAGTTTGAAATGGCAAATGGTGGAACTGTAT
TTTTAGATGAAATAGGGGAAATGCCTGTTGAGATGCAGGTAAAGTTATTAAGAGTTATAGAAGAGGGGTT
AATTGTAAGAGTTGGAGGGTACAGGCAAATACCCGTAAATGTTAGAATAATTGCAGCTACAAATAAAAAT
TTAAAAGAGGAAGTTGAAAATAGAAATTTTAGAAGAGATTTATTTTATAGATTAAATGTCCTTCCTATTC
CACTTCCACCTTTAAGGGATAGAAAAGACGATATTTGTTTATTAGTTGATTACTATATGAATAGAATAAG
TAAGAAATTAAATAAAAGAAAAATAAAAATTACTAGTGATCAAATGGATAAGTTAGTACAGTATGAATGG
CCTGGAAATATAAGAGAACTAGAAAATGTTATTGAATTTTTTATAAATATTGAGCATATAGATGAAAATA
TTATTCAATCAGAAGGCTTATTTAAAGAACATAATGTGGAAAATAGTCGTATATATTATGATGGAGATTT
TATGTTTAATATGAACCTTGAAAATTTAGAAAAAACACATATAGAAAATGTAATAAGGAAGTTTAAAGGA
AATTTTACTTTAGCTGCTAAGGCTATGGGTATAGGAAGGAACACTCTTTATAGAAAAATCAAGAAATATA
ATATTTACTGA
>lcl|CP012395.1_cds_ALU34520.1_91 [locus_tag=CLAU_0091] [protein=Sigma-54 specific transcriptional regulator with PAS/PAC sensor Fis family] [protein_id=ALU34520.1] [location=90691..92589] [gbkey=CDS]
ATGAATGTAGCTATTTGCAAATCTGGCAACGTAGTTATATCCAAGCCCAATATTAAACTTTCACATAGAA
GATGTAAAAAGTTTAATATTGATTCACATCAGATATTTAGTAAAAAAATAATAGACGATATTGAGTTACA
GAAAAGATTTGCAGCTAACAGAAATTTAATATTAACTGCAGCACCTTATATGGAGCAGCTAATTAATTTT
GTAAAGGGATTTAATTTTTTTGTATTACTTACCGATGGAGAGGGATGTATATTAAATGCATTAGGTGATG
AAAAAATACTTGAAGAAGCTTTTTCTTTGAAAATGGTACCGGGAGCTTTTATGAATGAAGAAAACATTGG
AACAAATGCTATGAGCGTAGTTATAAAAAGTAAGCTGCCAGTTCAAATTTCTGGAGATGATCATTTTATT
AATGCATATCATAGGTGGACGTGTTCTGCGGCACCTATAAAAGATAATAAAGGAAGGCTTATAGGTGTAT
TGAATCTTACTGGATATATTGAATTTGTGCACTCTCATACACTTGGCATGGTTATAGCAGCATCAAATGC
TATAGAAGAAATGATTAAAGTAGAAGAGTACAATAAGATTCAAAATATGAATTACAAGCATATAAAAAAT
ATATTTAATTCCAGTCCTGTTGCTATAATAACCTCGGATATAAATGGTAAGATAAAAATCTGCAATAAAA
AGGCACAAGATATGTTTGGCATAAGGGGTAATAAGTTAGAGACAAACAATATGGAAGATATTATAGAAAA
TTGGAATAATATAAAAGCACCTATATATTTAGGAGAAAGTACTTCAAAAGAGACAATTATGGTTTCACTA
AGAAATAAGATTCAATATCAAGTAACTACTAGTTCAATATACAATTGTGGTGATGATAATAATATTGAGA
TAGTTTATGTTTTTGAAAAATTTAAAAAGGTAAATAAAAAGAATAATGGTAATGCTTACTATACCTTTGA
TAAAATAATGGGTCAGGATGAAAACTTTACAAAAGTAATAAATTATGCAAAAAAGATTTCAAATAGTAAA
TCAACTATACTTATAATGGGTGAAAGTGGTACGGGAAAAGAAGTGTTTGCACAATCCATTCATAATTACA
GCAGCAGGGTAGATGGACCATTTGTAGCTTTAAATTGTGGTGCCATCCCTAAACAACTTATAGAGTCAGA
GCTTTTTGGATATGAAGAAGGAGCTTTTACAGGTGCCAAAAAGGGTGGTAATCTTGGAAAATTTGAATTG
GCAGATGGCGGAACTATAATGCTTGATGAAATTGGAGAAATGCCTCTTGATATGCAGACAAAGCTTCTAA
GAGTTGTACAGGAAGGTGTAATAACGAGAATTGGAAGTTCAAAATCTATACCTGTAGATGTAAGAATTAT
AGCTGTTACAAACAGAGATTTAAAAAAAGAAGTGGAAGCTGGAAGATTTAGAAAGGATCTATATTATAGG
CTAAATGTGCTGCCTTTATTCTTACCTCCACTTAGAGAAAGAAAAAAGGATATACCTCTTCTTATTCAAT
ATTTTGTCAAGAATATAGCACAAAAGTTAAATAAAAAAGAGCCAGCTATATTAAAAGAATACTTGAAGAA
AATGATTAACTACAATTGGCCTGGGAACATAAGGGAATTAGAAAATTTGGTTGAGCTAATTACAAATACA
GGGTCTATACCTGCAGATTATTTTACAGAAGAGAATTATAATAATGAGGTACTTGTAGATATTAGTGATG
ATTGTTTAAAGTTAGATTATGTGGAAAAAGAACATGTAATTAAAGTATTGAAGAAATTTGAAGGAAATAT
AACACATTCAGCAGCAGCATTGGGTATAAGAAGAAATACTTTGTACAGCAAAATAAAAAAATATGAAATA
GAAATATAA
>lcl|CP012395.1_cds_ALU34521.1_92 [locus_tag=CLAU_0092] [protein=PBP domain-containing protein] [protein_id=ALU34521.1] [location=93092..93937] [gbkey=CDS]
ATGAAGAAAAAACTTGCACTATTATTAAGTTTAATTTTTGTTTTTTTAGTGGGATGTACTACTAAACAAC
AAGAAGCTGCTAAACCAAAGGAAGCTAGAAGTATGGTACTAGCTACTACTACCAGTACCCAGGATACGGG
ACTTTTAGATTATCTAGTTCCATTGTTTAAAAAAGACACTGGAATAGATGTAAAGGTAGTAGCAAAAGGA
ACAGGAGAAGCTTTAAAGCTTGCACAAAATGGTGACGCTGATTGTCTTTTAGTACACGACAAGGCAAAGG
AAGAGGCATTTATAAAGAATGGTTATGGTCTTAAAAGAAATGATGTAATGTATAATGATTTTATTATTGT
AGGACCAACTGAAGATCCTGCTAAGATTAAAGAAAAGGCTTACAATAATCCAATTGATGCTTTGAAGATA
ATTAAGGATAGTAATGCTAAATTTATTTCAAGAGGAGATGAATCAGGTACTCATAGTAAGGAAAAAAGCT
TATGGAAGTCTGCAGGAATTACACCTAGTGGAAGTTGGTATGTATCTGCAGGTAAAGGAATGGGTGCAGT
ATTACAAATGGCAGATGAAATGAAAGCCTATACGTTAACTGATAGGGGAACATATTTATCTATGAAAAAC
AAGTTAAAGCTTCAAATTGTTACAGAGAAAAGTCCTCAGTTATATAATCAATATGGAGTAATAAAATTAA
ATCCTGCCAAGAACCCTAAGCTTAAGGAAAAAGAAGCAGATGAATTTTACAATTGGATTTTGTCTGATAA
AATTCAAAAAACTATAGGTGAATATGGAAAAGACAAATATGGTCAGGCACTTTTTATTCCAAATGCTAAA
AAATAA
>lcl|CP012395.1_cds_ALU34522.1_93 [locus_tag=CLAU_0093] [protein=ABC-type transporter integral membrane subunit] [protein_id=ALU34522.1] [location=93962..94621] [gbkey=CDS]
ATGCTAATACTTATAAAAGACATACTTCCTGTTATAAGTATGTCCCTAGTAGTATCCATGTCATCTACAG
TTATGGCAGCAGTATCAGGAATAACTATAGGAATTTTAGCAGGACTAAAAGATTTTAAATTGAAAAAGGT
TATGGTAAGGTTATTAGAAACCCTTATGAGTACTCCGCCAGTACTCATGGGGCTTTTAGTGTATTTATTA
CTTTCAAGAAAAGGTGTTTTAGGCAGTCTGGAGCTTTTATTTACTCCAACAGCTATGATTATAGCACAGA
CACTATTGGTATTTCCTATAATAACTGGCCTTACAATTAGTTCAACACAAAAGCAAGGTAGGGAGATTAA
AAAAAATTGTGAAGTGCTTGGTGCTTCAAGATTTAAAACTTTATTAACCATAATTGTCGAAATGAAGGAA
CAGCTGCTTACTATAGCTGCTACTGGCTTTGGAAGAGCTATTTCAGAAGTTGGAGCAGTAATGATGGTAG
GAGGAAATATTAAAGATCATACAAGAGTAATGACCACATATATAGCATTAGAAACAGGAAAAGGAAATTT
TGAAGGAGCTATCATCATAGGAGTAATACTACTTTCTATTTCTCTAATTATAAATGTCATTTTACACAAA
TTTCGAGGAAGTGAAATTGATGAATATTGA
>lcl|CP012395.1_cds_ALU34523.1_94 [locus_tag=CLAU_0094] [protein=Phosphate-transporting ATPase] [protein_id=ALU34523.1] [location=94611..95315] [gbkey=CDS]
ATGAATATTGAGGTCTTAAATATTATAAAACAATATGGAAATAGGGTAGTGCTAAATATAGATAAATTTA
ATTTTAAACAAGCAGGAATATATATAATTTTAGGCTTAAATGGAAGTGGGAAAAGCACATTTCTTGAGTG
TATAGCAGGAGTAAATAGAGTTAATTCAGGAAGCATAAAATACGACGATGAAGATTTTGAAGATACAAAA
GATAAAATTTCGATGTTACTTCAGAAACCATATATTTTCAATACTTCTGTTAAGGAAAATATAATAAAAG
GACTTCTATTTAAAGAGAAAAGGTGGGAAGAGCTTTTACAAAAGTATGGTTTCTATATTAAAGATTTTGA
TATGGAAAAATTAATGGATAAGAATGCAAAAACTTTATCTGGTGGAGAAAAAGCGAAAACAGCTCTTTTA
AGAGTAGCTATGCTGGAGACAAAGATAACTTTATTAGATGAACCAACTGCTAGCATGGACTTAGAAAGCA
CATTAGTTGCTGAAAAATTAATAAAAAATATGTGTTTTAATGATAGAACTGTAATAATGATTACTCATGA
TTTATATCAGGCAAAGAGAATAGCTGATTATGTTCTTTATATGGATAAAGGTAAAATTATCGAATATGGG
GATAAGGTTCAGTTTTTTACAAATCCTTCAAATGAAAAACTTAAAATGTGGTTAAATGCAGATTGCATAA
AATAG
>lcl|CP012395.1_cds_ALU34524.1_95 [locus_tag=CLAU_0095] [protein=Molybdenum co-factor synthesis domain-containing protein] [protein_id=ALU34524.1] [location=95369..96601] [gbkey=CDS]
ATGGACTTTTATAAGGTGTCATCAGTTGAGGAGGTAAAAGACACAATTAACTCTAATTTTTCTATAAGTT
TAGGGAAAGAATTAATAGATTTAAAAGAATGTAATGACAGAATATTATATGAGGATATTGTTTCACCGTT
AAATGTTCCAGGTTTTAAAAGATCTATTGTGGATGGATATGCAGTAAAGTGTAAGGAAGTACAGGGAGCT
AGTGAAAGTATGCCATCTATGCTTGATTTAAAGGGAGAAGTTATAATGGGCAAGATGCCTTCTAAATCGT
TGGAATTTCCAGGAGAATGTATGTACATACCAACTGGAGGAATGCTTCCTGAGGGTGCAGATAGTGTGGT
AATGATCGAGTATACTGATAAAATGGATGATACTACTATACTTGTGAATAAGCCAGTCCCATTTGGTGAA
AATGTGCTTAATGAAGATGAAGATGTGGAATTAGGGGAAACTGTGCTTAAAGCAGGAACAGTACTTAAAC
CCTATAGTATAAGCATGTTGTCCAGTTTGGGAATTATTAAGGTACCAGTAATTTGCACACCCAAGGTGGG
GATAATTTCTACTGGGGATGAAATTATATCACCAGAAGAATATCCAAAGCCTGGTCAAATCAGAGACATA
AATTCATATCTTTTGTATTCTTCTGTCATTGAAGATGGTGGAGAAGCAATATTCTATGGAGTCATAAGAG
ATGATTATGAAAAATTATTTGAAACTGCAAAAAAAGCTAATGAAGAATGTGATATAGTTCTCATATCTGG
TGGAAGTTCAGTAGGAAAGAAGGATCAAACTGCGAAAATTATTGATGAACTTGGTAAGCCAGGTATACTT
CTTCATGGAATATCAATAAAACCAGGTAAACCAACTATACTAGGAAAAGTTAAAAATAAACCTATATTTG
GGTTGCCAGGACATCCTCTTTCCTGTGCAGTAGTTTATAGAATAATAGTTAGATATTTTTTACAGAGGAT
GATGAAATTTGAAGAAGTTGAATATCCTATTCCTTGTAAGTTTAGTACTAACTATCATAAGGCCAAAGGA
AGGGAAGAATATCTTCCAGTTACAATTGAAAATATAGAAGGAGAATATATAGCTGTACCTGTTTTAACCA
AGTCTGCTGCAATCAGTGGATTTACCAAGGCTTGGGGTTATGTAAAGATAGATAAAAATGTAGAGGGAAT
TTTTAAAGATCAACAGGTATATGTTTATAAATTTCAGAGGTGA
>lcl|CP012395.1_cds_ALU34525.1_96 [locus_tag=CLAU_0096] [protein=Molybdenum co-factor synthesis domain-containing protein] [protein_id=ALU34525.1] [location=96606..98513] [gbkey=CDS]
ATGGCACAGAAAGTATATTTATCAAATTATGAATTTAAAGAAGCATTAAATAAATATTTAAGTGAAATAA
GTTCTGTATTTCTTAATAAAGAAGTAATAAACACAGAAGAAGGTTTAGGCAGAGTTATTGCACAGGCGGT
TTATTCAAAAATTTCTTCCCCTTTTTATAATTGTTCTGCCATGGATGGTATTGCTCTTCATAGTTCTAAA
ACTATAGGAGCATCTGAAAAGCATCCTATTGAGCTGGAGGAAGAGAAGGATTATATAGTAGTAGACACAG
GAGATCCAGTTCCAAAGGAATATGACTGCGTAATAATGGTAGAGGATATAGTTAACATAGATGAAAATAA
AATTCAAATATATAAAAGTGCAGCCCCTTGGCAGAATATACGTCCTTTAGGTGAAGATATAGTGGAAAAT
CAACTTATTGTTCCATCAGGTCATGTTATAAGACCTGTAGATATAGGAGCAATGCTGGCAGGAGGAGTAA
ATACAATTGAAGTTTACAAAAAACCTTTAGTAGGCATTATACCAACAGGTACTGAGCTAGTGGAACCAGG
TAGTGACCTTAAAGTTGGAGATATAATTGATTTTAATTCAAGGGTTTTTAGTGCACAAGTAATTGAATAT
GGAGGAACACCAAAAAGGTATGGCATAGTAAAAGATAATTATGAAATTTTAAAGGAAACTTTAAAAAGAG
CTGTTTCGGAGTGTGATATAGTTATAATCAATGCTGGTTCTTCTGCAGGAAGAGAAGATTTTACCAGTGA
TTTAATTGCTGATTTAGGAAAAGTTTATGTACATGGTATTGCTATAAAACCAGGAAAACCTACTATTATG
GGACAGATTAATAATAAACCTGTTCTTGGTATACCTGGATATCCTGTTTCTGCTCATATCATAATGGAAA
AAGTTCTTAAGAAAATAGTAGAAAATTATCAAGGACTGAAAACAAAAGAACCTCAAAAGGTAGATGCAAT
TTTATCCAGAAGAATTATGTCATCCTTAAAGCATTTAGAATTTGTGAGAATGAAGCTTGGATATGTGGAA
AATAAGATTATTGCAACACCACTATCAAGAGGAGCAGGTGCCACTATGTCACTTGTTAGAGCCGATGGAA
CATTAGAGGTTCCTCAAAATGTAGAAGGTATTGAAGCAGGAACAAAAGTTGAAATAAGTCTTATGAGGGA
TATGGAGGAAATTAAAAACACTATTGTGTGTATAGGCAGCCATGATCCTATTTTGGATATATTGTCAGAT
ATGCTTCATTTAAGCAGTAAACATTACTATTTATCTTCAGCTCATACAGGAAGTATGGGTGGAATAATGT
CTCTTAAGAATGAAGAAACACATATTGCTCCTATTCATTTATTGGATATGGAAACTGGAGAATATAATAT
TTCTTATATCAATAAGTATTTAAAAAATAAAAATATAGCATTGATAAAAGTAGTAAAAAGAATTCAAGGA
CTTATGGTTCAAAAGGGTAATCCTCTGTCACTTACAAATATTTCAGATATATCAGAAAAAAATGTGCGTT
TTGTAAATAGACAAAGAGGAGCAGGTACAAGATTACTTTTAGATTACTATTTAAAAAAGCTTCACATTTC
ACCAGAACAAATTAATGGTTATGAAAGAGAAGAGTTTACACACCTTTCAGTGGCAGCAGCAGTAGCTAAT
GGAGATGTTGATTGTGGCCTTGGAGTATATTCCGCAGCAGATATGATGGGCCTTGATTTCATTCCAGTTT
GCAATGAGGAATACGATTTTGCAGTGCCCGTACAGTATTTGGAGCTTGATATAATTAAAGAGCTGCTTAA
GGTTATGAAAAGCAGTGAATTTTTAAAGAAGCTTGATGAACTTGGAGGCTATGATTACTCGGATATATGT
AATATAATATATATTTAA
>lcl|CP012395.1_cds_ALU34526.1_97 [locus_tag=CLAU_0097] [protein=MOSC domain-containing protein] [protein_id=ALU34526.1] [location=98639..99070] [gbkey=CDS]
ATGCCTAGTATTTTATTGATAAATATAGGTGAGGAGAAAGGAGTTGTTAAGAAGGATATTGAAAAGGGAT
ATTTTGAAATAAATCATGGTCTTGTAGGAGATATTCATGCAGGAAAATTAGATAGACAGGTGAGTTTACT
GGGACAGGAAAGCATTGATAAGATAAAAAAATCAGGAATAGATGGCTTTTGTACAGTTAAATTTACTGAA
AATCTTACTACCTTTGGTTTAGATCTATATAAGTTGTCTGTTGGTACAAAAATGAAAATAGGTGAAGCTG
TTTTAGAAATTACTGAAGTTGGAAAACAGTGTCATAAAGGCTGTGAAAGAAGAAAATTAGCAGATGACTG
TGTTATGACTAGAGAATGCGTATTTGCTAAAGTGTTAAGTTCTGGATGGATTAAAAGAGGAGATAAAATT
GAAATAATATGA
>lcl|CP012395.1_cds_ALU34527.1_98 [locus_tag=CLAU_0098] [protein=Sigma-54 specific transcriptional regulator Fis family] [protein_id=ALU34527.1] [location=99067..100092] [gbkey=CDS]
ATGAAAAGTGATAATGAAAAAGTATATAGAAAATCAGTAAAAAAGATATCTCAAAGTTGTGCTATATATA
CTTTTGATAAGATAATAGGAAAAAGTAAAAATTTTGTAAGCGTAATAGAATATGCAAAAAAAATATCTGA
TAGTACATCTACTGTATTGATAACTGGTGAGAGTGGTACAGGTAAAGAAATCTTTGCACAAGCTATACAT
AATTTAAGTAGTAGAAGAGGTAAAATCTTTATTGCAGTAAATTGTGGCGCTATACCATCAAATCTTATTG
AGTCAGAGTTGCTTGGCTATGAAGAAGGGGCTTTTACAGGAGCTAAAAAGGGTGGTAATGCTGGTAAATT
TGAATTAGCTCATGGTGGAACTATTTTTTTAGATGAAATAGGTGAAATGTCATTAGAGACACAAGTAAGA
CTTTTAAGGGTTATAGAAGAAGGTGTTGTAAGCAGAGTTGGAGGTTCTAAGCAGATTCCTGTAGATGTTA
GAATTATAGCAGCTACAAATAAAGACTTACAAGAGGAAGTAAAAAAGGGAAGCTTTAGAAAGGATTTATT
TTATAGACTTAATGTACTTCCTCTATGGCTTCCACCTTTAAGAGATAGAAAAGAAGATATCCCTATTTTG
ATAGATTACTATATGACTAAAGTAAGTAAGAAGCTAAACAAGAATAAGTTTAAAATTGATAGTACTGTAA
TGAATAAATTTATGGAATATGATTGGCCTGGGAATATAAGAGAATTAGAAAACGTTGTTGAACTTATAGT
AAATACAGAAAAGATTCCAGATTATATACTTAAACTACATAAAACTTTTGTAGTTGGAAACAATAAAGTT
GCTGAAGGTTCTATGAATTTTGAAAGTATGAAGCTTGAAGATGTAGAAAAAAATCATATTATAAAGGTTC
TTAAAAGCTTCAGAGGAAATATAAGTTTAGCAGCTAAGGCAATGGGGATTGGAAGAAACACCTTATATAG
GAAGATGGAAAAGTATCACATAGAATGTTCCGAAACAGAACAATGA
>lcl|CP012395.1_cds_ALU34528.1_99 [locus_tag=CLAU_0099] [protein=Aldehyde ferredoxin oxidoreductase] [protein_id=ALU34528.1] [location=100231..102054] [gbkey=CDS]
ATGTACGGATATAAGGGTAAGGTATTAAGAATTAATCTAAGTAGTAAAACTTATATAGTGGAAGAATTGA
AAATTGACAAAGCTAAAAAATTTATAGGTGCAAGAGGGTTAGGCGTAAAAACCTTATTTGACGAAGTAGA
TCCAAAGGTAGATCCATTATCACCTGATAACAAATTTATTATAGCAGCGGGACCACTTACAGGTGCACCT
GTTCCAACAAGCGGAAGATTCATGGTAGTTACTAAATCACCTTTAACAGGAACTATTGCTATTGCAAATT
CAGGTGGAAAATGGGGAGCAGAATTCAAAGCAGCTGGATACGATATGATAATCGTTGAAGGTAAATCTGA
TAAAGAAGTTTATGTAAATATAGTAGATGATAAAGTAGAATTTAGGGATGCTTCTCATGTTTGGGGAAAA
CTAACAGAAGAAACTACAAAAATGCTTCAACAGGAAACAGATTCGAGAGCTAAGGTTTTATGCATAGGAC
CAGCTGGGGAAAAGTTATCACTTATGGCAGCAGTTATGAATGATGTTGATAGAACAGCAGGACGTGGTGG
TGTTGGAGCTGTTATGGGTTCAAAGAACTTAAAAGCTATTGTAGTTAAAGGAAGCGGAAAAGTAAAATTA
TTTGATGAACAAAAAGTGAAGGAAGTAGCACTTGAGAAAACAAATATTTTAAGAAAAGATCCAGTAGCTG
GTGGAGGACTTCCAACATACGGAACAGCTGTACTTGTTAATATTATAAATGAAAATGGTGTACATCCAGT
AAAGAATTTTCAAAAATCTTATACAGATCAAGCAGATAAGATCAGTGGAGAAACTTTAACTAAAGATTGC
TTAGTTAGAAAAAATCCTTGCTATAGGTGTCCAATTGCCTGTGGAAGATGGGTAAAACTTGATGATGGAA
CTGAATGTGGAGGACCAGAATATGAAACATTATGGTCATTTGGATCTGATTGTGATGTATACGATATAAA
TGCTGTAAATACAGCAAATATGTTGTGTAATGAATATGGACTAGATACCATTACAGCAGGATGTACTATT
GCAGCAGCTATGGAACTTTATCAAAGAGGTTATATTAAGGATGAAGAAATAGCAGCAGATGGATTGTCAC
TTAATTGGGGAGATGCTAAGTCCATGGTTGAATGGGTAAAGAAAATGGGACTTAGAGAAGGATTTGGAGA
CAAGATGGCAGATGGTTCATACAGACTTTGTGACTCATACGGTGTACCTGAGTATTCAATGACTGTAAAA
AAACAGGAACTTCCAGCATATGACCCAAGAGGAATACAGGGACATGGCATTACTTATGCTGTTAACAATA
GGGGAGGATGTCACATTAAGGGATATATGGTAAGTCCTGAAATACTTGGCTATCCAGAAAAACTTGATAG
ACTTGCAGTGGAAGGAAAAGCAGGATATGCTAGAGTATTCCATGATTTAACAGCTGTTATAGATTCACTT
GGATTATGTATTTTTACAACATTTGGTCTTGGTGCACAGGATTATGTTGATATGTATAATGCAGTAGTTG
GTGGAGAATTACATGATGTAAATTCTTTAATGTTAGCTGGAGATAGAATATGGACTTTAGAAAAAATATT
TAACTTAAAAGCAGGCATAGATAGTTCACAGGATACTCTTCCAAAGAGATTGCTTGAAGAACAAATTCCA
GAAGGACCATCAAAAGGAGAAGTTCATAAGTTAGATGTACTACTACCTGAATATTATTCAGTACGTGGAT
GGGATAAAAATGGTATTCCTACAGAGGAAACGTTAAAGAAATTAGGATTAGATGAATACGTAGGTAAGCT
TTAG
>lcl|CP012395.1_cds_ALU34529.1_100 [locus_tag=CLAU_0100] [protein=Thiamine S protein] [protein_id=ALU34529.1] [location=102147..102371] [gbkey=CDS]
TTGAAAATAGAAGTTAGATTATTTGCTTATTTTAGAGAAGGTAGAGATAAAAAATTGTTTTTAGAATTTG
ACGATCCTGTAACACCTGCAGATATATTTAAAAAGATAAATATTAAGGAAGAAGAAGTAGCTATTTTACT
TATAAATGGTAGGGATGGTAAAGCAAATACAGAACTTAATGACAATGATGTCTTATCATTGTTCCCACCA
GTAGGAGGCGGTTAA
>lcl|CP012395.1_cds_ALU34530.1_101 [locus_tag=CLAU_0101] [protein=UBA/THIF-type NAD/FAD binding protein] [protein_id=ALU34530.1] [location=102374..103060] [gbkey=CDS]
TTGGAACGCTATGTTAGAAACATGAAAACCCTGTCAAAAGAAGAAAATGATAACTTAAAGAACTTTAAAG
TTTGTGTTGTAGGCTGTGGAGGAATTGGTGGTTATGTTATTGAGATGCTTGGAAGAATAGGAATAGGAAG
TATTACTGCAGTAGATGGAGACGTATTTGAAGAATCTAATTTGAATAGACAAATACTTTCAAGTACAGAT
ACTATAGGTTTTAGTAAAGCACTGGAAGCAAAGCTTAGAATGGAAAAAGTAAATCCACTAATAGAGGTAA
AAGCATTAGGAAAAATGCTTTTAGAAGATAATGCCTGCAGTATTTTAAGTAATCACGATGTGGTAGTAGA
TGCTCTTGACAGCATACCAGCGAGATTATTACTTCAACGCAGCTGCAAAAAACTTAATATACCAATGGTT
CATGGAGCTATAGCAGGATGGTATGCTCAAGTTACTACTATATTTCCAGGAGATGATACCTTAAACAAGA
TTTATAATGTAGATAAACAAACAGCCAAAGGAATCGAAAAGGAAATGGGTAATCCATCATTTACACCAGC
TTTAGCAGCCTCAATTGAAGTAAGTGAAGTAATAAAGATTCTTTTAGGAAGAGGAGAACTTTTAAGAAAA
AAGATGGCTTTTATGGATCTTCTCTCTAGTGAGTATGAAATAGTTCCACTTGGGTAA
>lcl|CP012395.1_cds_ALU34531.1_102 [locus_tag=CLAU_0102] [protein=Sigma-54 specific transcriptional regulator Fis family] [protein_id=ALU34531.1] [location=103281..105176] [gbkey=CDS]
ATGAATGCAGCTATTTGCAAATTAGGCAATGTAGTTGTATCCAAATCAGATATAGAACTTTCACATAAAA
GGTGCAAAAAGTTCCTTATTGACCCACATCAGGTATTTAGTAAAAAAATAATATATGATGTTGAATTACA
AAAAAGATTTGCAGCTAACAGAAATTTAATATTGACTGCAGCACCTTATATGGAACATTTGGTCAATTTT
GTAAAGAAGTTTAATTTTTTTGTATTACTTACAGACGAAGAAGGATGTATATTAAATGCTTTAGGCGATG
AAAAAATACTTTCAGAAGCCTTTTCTTTGAAAATGGTGCCGGGAGCTTTTATGGATGAAGAAAATATTGG
GACAAATGCTATGAGCATGGTTATAAGGAGTAAGCTGCCAGTTCAAATTTCTGGAGATGATCATTTTATT
AATGCATATCATAAGTGGACATGCTCTGCAGCACCTATAAAAGATAATAAAGGAAAACTTATAGGAGTTT
TGAGCCTTACTGGATATATCGAGTTTGTACATTCCCATACCCTTGGTATGGTTATAGCAGCATCAAATGC
TATAGAAGAAATGCTTAAAGTAAAAGAGTATAACAAGATTAAAAATATGAACTACAAATATATGGAGAAC
ATATTTAATTCTAGTCCTATTGCTATAGTAAGTTCTGATATAAATGGAAAAATTAAAATTTGCAATAAAA
AAGCTCAAGATATGTTTAGTATTACAAACAGTAAATTACAAACATATAAAATAGAAGATATCATAGAAAA
TTGGAATGATATAAAGACATTGATATGTTTAGGGCAAGATGATTTAAAAGAAACAAATGTAGCAGTAGTG
AAAAACGGAACTCGATATCAGTTAACTACTAGCTGTATATATAACTGTGAAGACGATAATGTTGAGATAG
TATATGTTTTTGATAAAATCGAAAAGGTAAAGAAAAGAAGTAATGGACAGGCTTATTATACTTTTGATAA
TATAATCGGCCAGGATGAAAGCTTTACAAAAGTAATAAATTATGCAAAAAAGATTTCAGATAGCAAATCA
ACTATACTTGTAATGGGGGAAAGTGGTACAGGAAAAGAAGTGTTTGCACAATCCATTCATAATTACAGCA
GCAGAGTAGATGGACCATTTATAGCTTTAAATTGTGGTGCTATCCCTAAACAACTTATAGAGTCGGAGCT
TTTTGGATATGAAGAAGGAGCTTTTACAGGGGCTAAAAAAGGTGGAAATCTTGGAAAATTTAAATTGGCA
GATGGTGGAACTATAATGTTGGATGAAATTGGAGAAATGCCTCTTGATATGCAGACAAAGCTTCTAAGGG
TTGTACAAGAGGGTGTAATAACAACAATTGGAAGTTCAAAGCCTATACCTGTAGATGTAAGAATTATAGC
TGCCACCAATAGAGATTTGAAAAAGGAAGTAGAAGCTGGAAGATTTAGAAAGGATTTATATTACAGATTA
AATGTGCTGCCTTTATTCTTACCTACACTTAAAGAAAGAAAAAAGGATATACCTCTTCTTATTCAATATT
TTGTTAAGAATATTTCACAAAAATTAAATAAAAAGGAGCCAGTTATATCAAAAGAATACTTGAAGAAAAT
GATTAAATACAACTGGCCTGGGAACATAAGGGAATTAGAAAATTTGGTTGAACTAATTGTGAATACAGGA
TCTATACCTGCAGATTATTTTACGGAAGAAGATTGTGATAATGAGGTACTTGTGGATGTTAGTGATGACT
GTCTAAAATTAGATTATGTGGAAAAAGAACATGTAATTAAAGTGTTGAAGAAATTTAAGGGGAATATAAC
CCATTCAGCAGAAGCACTTGGTATAAGAAGAAATACTTTGTACAGCAAGATTGAAAAGTATAATATAAAG
GTATAA
>lcl|CP012395.1_cds_ALU34532.1_103 [locus_tag=CLAU_0103] [protein=DNA-binding domain excisionase family protein] [protein_id=ALU34532.1] [location=105546..105992] [gbkey=CDS]
TTGGACAACAATATATTAAACCTTGAACAGGCTATTGATTTTTTAGGAGTCAGCGAAAAAACTTTAATCA
AATTATTGCGTGAAGAACATGTTCCTGCCAGAAAAATCGGGCGTGAATGGCGCTTCAACAAACAAGCATT
GATAAATTGGATTGCGTCTGGAGATTCTATGGATTACATCAATCAAAATGAACGATATATTGTTTCAGAG
GATATTTCGGGTGAGTCTACTGCTCTCTTTGACAAAATTGATGAAACGCTGAAAACAGTGAAGGAGCATG
GTTATAAAATAAAATCAATTCTGAAACAACTTGACAAAGATATAGAAGTTCCTGATAATTCCACGCTGCG
TATCAGTTATAAACAGCAGAGAGAAGTTGAAAAACTGGAATTTAAAGTGTTCTGGGATTTGCGGGAAAAT
TCAAGGTTTGAATCCAATAAGAAATAA
>lcl|CP012395.1_cds_ALU34533.1_104 [locus_tag=CLAU_0104] [protein=hypothetical protein] [protein_id=ALU34533.1] [location=106066..106929] [gbkey=CDS]
ATGTGGGTATTATTTGCATTTGGTTCAGCATTTTTTGCTGGAATTACAGCTATTTTAGCTAAGATCGGAA
TAAAAAAAACAGATTCTAATCTGGCAACTGCAATCAGGACTATTGCTATATTAATTTTTTCATGGCTCAT
AGTTCTTATTGTTGGTTCCAAAAATACGATTTATCAAATAAGTGGACAAAGTTTACTTTTTTTGATATTG
TCAGGACTGGCAACAGGAGCTTCATGGCTTTGTTATTTTAAGGCTCTTCAGCTTGGGAATGTAAATAAAG
TAACACCAATAGATAAATCAAGTACAGTATTAACTATGATTTTAGCTTTTATCTTATTAGGGGAAAAGAT
TACTTGGATAAAATTCATTGGTATGTGTGCTATAGGAATAGGCACATATATGATGATAACTAAGAAGGAA
GTGAAAAACAAAGAAATTGTAGATAGCAGATGGTTATTTTATGCTGCGCTGTCAGCGGTGTTTGCAAGTT
TGACTTCAATTCTTGGAAAAGTGGGAATCAGTGGAGTTGAATCAAATTTAGGAACTGCAATCAGAACCAT
TGTTGTATTAATTATGGCGTGGGCAGTAGTTTTTGTTTCGAAAAAACAAAATGAAATTAAAAATATTGAT
AAAAGGAGCTGCTTGTTTATTTGTCTTTCAGGAATTACAACAGGAGCTTCGTGGCTTTGCTATTACAGAG
CGCTGCAAAAAGGTCTTGCAAGCGTAGTTGTACCTATAGATAAATTGAGTATTGTTATTTCAATTGTATT
TTCATATTTTATTTTAAAAGAAAAACTTACGAAAAGGTCATTTTGGGGATTAATAATAATTGTAATAGGT
ACTTTAGTACTATTGATAAAATAG
>lcl|CP012395.1_cds_ALU34534.1_105 [gene=nfo] [locus_tag=CLAU_0105] [protein=Deoxyribonuclease IV (phage-T(4)-induced)] [protein_id=ALU34534.1] [location=107057..107953] [gbkey=CDS]
ATGCTTAAGATAGGTTCACATGTTTCAATGAATGGAAAAGATATGCTTTTAGGTTCTGTAAAAGAAGCTC
TTTCTTATGGTGCAAATACTTTTATGTTTTATACAGGAGCACCTCAAAATACTTCTAGAAAACCTTTAGA
AAAGCTTAGAATTGATGAAGCAATAGAAAAGATGAATGAAAATGGTATTGATGAAATAGTAGTTCATGCT
CCTTATATAATAAATATTGGAAATAGTATAAAGCCTGCTACTTTTGAACTTGGAGTGAATTTCTTAAGAC
AAGAAATAGAGAGGTCTTCTGCTATAAAAAAAGTAAAACAGCTTGTGCTGCATCCTGGTGCCCATGTAGG
GGCAGGTACGGAAGTTGGAATAGCACAGATTGTAAATGGATTAAATGAAGTTATAACTGGAGATCAAACT
GTACAGATAGCTCTTGAAACGATGGCAGGAAAGGGATCGGAATGTGGAAGAAATTTTGAGGAAATTGCAA
AAATAATAGATGGAGTAAAATACAACGAAAAAATTACAGTTTGCCTTGACACCTGCCATATTAACGATGC
CGGATATAATGTAGCAGAGGATTTTGACGGGATATTGAATGAGTTTGATCATATAGTAGGTATAGATAGA
TTAAAAGTAATTCACTTAAATGACAGTAAAAATCCTAAAGGGAGTAGAAAAGACAGGCATGAAATGATTG
GATTTGGCAGCATTGGATTTGATGCACTTTCTTATGTAGCAAATCATGAAGATTTAAAAGATGTTCCTAA
AATTTTAGAAACACCTTATTTAGCAAATACTGAAGGTGAAAAAAGACCTCCCTATAAATATGAAATCGCT
ATGCTTAAAGCTAAAAAGTTTAATGAAAATATTAAACAAGATATATTTACAAATTGA
>lcl|CP012395.1_cds_ALU34535.1_106 [locus_tag=CLAU_0106] [protein=Penicillin-binding protein transpeptidase] [protein_id=ALU34535.1] [location=108113..110758] [gbkey=CDS]
ATGAATGAAAAGAAAAGATTTAGTATTACAAGATATACTATTCTTATAGCAATTATGATAATTATTTTTT
CCACAATAATCATAAGGCTTTTTTTTCTTCAAGTAGTGCAAGGCGCTGAGTACAAGGAAAAGGCAAGTAA
TAAATCTATAAAAGAAATTTCAGACATAGCTCCAAGAGGACAAATTTTGGATTCTAAGGGCAATATTTTA
GCTGCCAGTACCCAGGGATACATGTTGATATATAATCAAACTGATAATCAGGATAAAGTTTTTTTTAGTA
CTATGAATAAGGTATTTAAAATATTGGATGACAGTGGCGAAAGTCAGCAGGATGATTTTGAACTAAAAGT
GAATCCTTATAGATTTGAATTTAGAAGTGATGATGAGGATACAAGAAAAAATCTTGAAATCAAGTTCAAA
AGAGATCGGGGATTAAATGAGGAATTAGAAAAAAATATCAAGAAAAAAAGCAAGAATATACCTGATGATG
AACTTAAAGTGCAGGTTAATAAAGAACTTTTGAATATGTCTCCAGAGGATACCTTCAAAAAGCTTATGAA
ACGATATGGTATAAGTAATACTTATCCTCTAGAACAACAGAGAAGGCTCATGATTGTGAAAGACACCTTA
AAAATGAATAGCTTTTCAGGGTATAAACCTGTTATTGTGGCTAGCAATATAAAAAAAGAAACTGCCTTTA
AATTTTTGCAAATATTAAATGAACTCCCAGGAATGGATGTGACCACAGAACCTATAAGATCTTATCCAAA
TGGAGATTTAGGATCAAACTTTTTAGGGTATATATCAAAAATATCTTCTAGTTATGAAAGATATACAGAA
AAAGGATATAATGTAAATAGTGATTACGTAGGGCAAGCAGGAATTGAAGGAGCTCTTGAAGACAGACTAA
AAGGATCAAAGGGTGGAAGGATAGTAAAGCTAGATAAAAATGGAAAAATAACTGAAGAACTTGGAAAAAA
GGAATCGTGTCCTGGACAGACAGTACAGCTTACTATAGATACAAATGTACAAAAAGCAGCAGAAAATTCC
CTTGAAAGTACTTTGGCATATCTTAGGAGTAATCCTAATGAGCAGCAAGGATCAAATACTTCAAATGCCA
CAAGAGGAGAAGCTGTCGCAGTAAATGTAAATACGGGAGCAATAATAGCAATGGCTCAGGTACCCAGATA
TGATCCAAATTTGTTTACAGTACCAGGAAAATTGTCTTCAGAAATGTATGATGAATATTTTAACCCTAAT
TTAGAACAGTTTGGTAGAAAATATATTGAAACACGAGGAATTACAGCTAATTATCCAGGAGAAAGTGAGG
ATGAAGTACTAAATGAACTTTTCCCAATTGATAAGAGCATAAAGAATAATAGCACTATAAGAAAAGATGT
ATATGATATATATCCAAAACCTTTTTATAATTATGCTACTCAATCTCTTATTCCTCCAGGTTCTACTTTT
AAACCCATAACTGCTATTGCAGGTCTTGAAACTGGAGTCATAACTCCAGATTTTACTGTAGATGATCAAG
GAAAATTTGATCAGGGAGGAAAAATAGTAGAGTTTAAGTCGGATGGCCCTCAAGGAGTTGTAAATCTTAT
AAGTGCCATAGAGAAATCCAGTAACCCCTATTTCATGACAGTGGCAGAAAAGCTTAGAAATGCGTTGGGA
GATAATATTCTGGCAAAATATGCATGGAAGTTTGGATTGGGTATAGATCCAAACAGCAGTGTTAAAGCTG
CTACGGGAATAGAAATACCAGAAAAGTTTGGGCAGGTATATAATACTGTGTCGAATAAAACTGCTTATGC
TAGTACTTATCTTTGGAAAACTATGTCTGTACTTAAAAATGGGCAAGATGACTACGGACACAAAATTGTT
ACAATAGATTTATATGATAACGATAATGATTCAAAAGAAACAACACAAATTAAAAATTATATTAAAAATC
TTATAAAAGATTGTATAAAAAATGGAACTAGTTCTTTTGACAAATCAAAATATAAGGAATTATTTTCAGA
ACTTACATCAAAGGATGTTAATAATAAAAGGGATATAAGTGACAGCCAAATGAATAGTTTAATCAATGAA
ATATATAGTATTACTATTTCAGATGCCAATGCACAACTAAAAGTACCTGCAAATATAGAAGATGCTGCTA
TAGGTCAAGGATTAAATCAATTTACGCCTCTTCAAATAGTGAATTATGTTGCAACTCTTGCAAATGGAGG
TACTAGATATAAACTCCACTTGGTAGATCAATATCTAGATACAGATGGCAAAGTAATTGAAAAAATCAAG
CCAGAGGTTATGAAAAAAACTGGTGTCAGTGCTGCAAATTTGGAATCTGTCAAAGAAGGAATGAATGCCG
TTAATGAAAATGGTACAGCAGCTCATGTATTTAACGGATTCCCAAAAAGTACAGCAGGTAAAACAGGTAC
TGCTCAAAGTCTTGGTAATCAAGAACAAGTTGGAAGAACGGACTATGCAGAGTATATAGGATTTGCTCCT
AGTGATAAACCGGAAATAGCAGTATGTGTGGTTTTATTCGATGGTGGCCACGGAGGAGTTGGTGCAGCTT
CTGTAGCTAAAGATATTTATTCTTCATACTTTAATATAAATAATAAAATTAAATGA
>lcl|CP012395.1_cds_ALU34536.1_107 [locus_tag=CLAU_0107] [protein=Hydrogenase large subunit domain protein] [protein_id=ALU34536.1] [location=110953..112299] [gbkey=CDS]
TTGAGAGATGATTATAGGAATCTATTTAAATTCATAATAAAGGCATATTATAGTGGAAATTTTGAAGAAG
AAGTGATGTCATTTTTATTAGAGTCTAAAATGGATAAACAGGAATTGTGTAAGATTATATCTACGTTGTG
CGGCACTAATATAGATTATAGTTCCAATTTTATAGAAAATTTGAAAAAAGCAATAAAGTCTTATAAACAA
GAAGGTAAAGTAGTCAATAAAGTTAGAGACTGTTCCATGGAATGTGTGGATGAAAAAGGTGAGATACTTT
GTCAAAAAACATGTCCTTTTGATGCAATTTTTATAGACAATAAGAAAAATTGTGCTTACATAGATAAAGA
AAAATGTACCGATTGTGGTTTTTGTGTAGATGTTTGTCCTACTGGGGGAATAATGGATAAAGTTCAGTTC
ATTCCTCTTGCTGATATTTTAAAAAGCAAATCTCCAGTTGTGGCTATAGTGGCTCCTGCCATAATAGGAC
AGTTTGGCGAAGATGTTACTATGGATCAACTTAGGACTGCTTTTAAAAAACTGGGATTTACTGATATGAT
TGAAGTGGCATTTTTTGCAGATATGCTTACTTTAAAGGAGTCTATTGAATTTGACAATCATGTAAAAGAT
GAAAAAGATTTTATGATAACCTCCTGCTGCTGCCCTATGTGGGTAGCTATGGTAAAAAAGGTATACAGTA
ATTTGGTTAAACACGTATCCCCCTCTGTATCTCCAATGGTTGCAGGAGGAAGAGTACTTAAAAAGTTAAA
CCCTTACTGCAAGGTAGTGTTTATAGGACCATGTATTGCTAAAAAATCTGAGGCAAAGGAAGAAGACATA
AAAGGAGCAATAGATTTCGTACTTACTTTTGAAGAATTAAGAGATATATTTGATGCTTTTCATATAGTTC
CATCTAAACTTGAAGGAGATTTTTCCTCTAAATATGCGTCTAGGGGTGGAAGATTATATGCTCGTACAGG
GGGAGTTTCTATTGCAGTAAGCGAAGCTGTGGAAAGAATTTTCCCTGAAAAGCATAAACTATTTAGTGCA
ATTCAGGCAAATGGCATTAGAGAATGTAGAGAAATGCTTACCAAGGTGCAAAATGGAGAAATAAAAGCTA
ATTTTATTGAAGGAATGGGCTGCATTGGCGGATGTGTAGGTGGTCCCAAAGCAATTGTACTTAAGGATGA
AGGTAGGGATCGAGTAAATAAATTTGCACAAGATTCTGAAATAAAAGTTGCTGTAGATAGTGAATGCATG
CATGGAGTATTACATGCTTTGGATATACATTCTATAGATGATTTTAAGGATGAGAAAAAAATAGAACTGT
TAGAACGAGAATTTTAA
>lcl|CP012395.1_cds_ALU34537.1_108 [locus_tag=CLAU_0108] [protein=hypothetical protein] [protein_id=ALU34537.1] [location=complement(112330..113634)] [gbkey=CDS]
TTGGGTGCGATAATTTTTAAAAGCAGTATTTTTAATGTAAAAGGCAGCTCCAGCTATAAAAATTTTTCAT
TAGACAGCTTCGACTTAAAAAAAGCACCTATAAACTTAGTTTATGAAAACAAAAAAATTAAGATTGACTT
ACCTATAGGTGTAAAAAGCAACATATATTACATACCTGTAAATGAAATAGTATCTAATTTAGATGGAAAA
TTTTCAATAAAACATGGGAAAGCTGAATTAAATTTTCTCTCAACACGTTCTCTTATTGATACTAAAAGGG
CTACTTATAAAATAAATGGAACAACACATAAGTTAAGACACAAAGTATTTTTAAAACAAAACATTTTATA
TATATCCCTATTTGATTTTACCAATATGTTTAACTTAAAAACTTATTGGAATGAAAAAAGTTCAGAAATT
TGCTTTTACAAAAATAAGGATATAGTTACCTTAAGTACTACCCCTGTAAAGAAGAAAGCAGCTTTACTAA
GATTAGAAGACATTTCTGCAGGAGGACTTTACAACTCCCATGAAACCTTAGAAAAATTGCGGATAGTAAC
TGATTATTTATATGCTAAAGGAACAATATTTTACGTTGCCTGGGTTCCAAGATATGTTGATCCTTCCATG
AATATAGACAACAATTTATTGGAAAAAAATAATATGTTTAATGCTGACTTTGTATTTACACTGGATTACA
TGATAAATAAAAATGGTATTTTAGGACTTCATGGATACACTCATCAATATGGAAATACAAAAAGCATTGA
CGCAATAGAATTTCACCGAAGTAAAAAAGATAATATTCCAGCAAGTGCTGAATATGCTAAGGATAGAATT
AGTAAGGCTATAGAGACAGCAAAGGCATTGGATATAAATTGTGATTTTTTTGAAGCACCCCATTATGCCA
TACTACCCGAACAAATGACAGCAATAGAAAAGTCCTTCAATTATATGTATGAACCTTATTCAATAAATGG
AGGTTTTACAGAATCCAAACATATTGTAAAGTTTGAAAACAGTCATAGAAAAGCTGTTTACATTCCAACT
CCCTTAGGATATGTAGATGGTAAAAGTGATTGCAGAAATATGTTGAATAAAATAAGGGAAATAAATGACA
ATACGGTTGCAAGTTTATTCTACCACCCATACATTGAGTTTGACTATATAAATCTTTTAACAGAGAAAAA
TGGATACCCAACTTACACTTATTCAAGCAATTCACCACTGCACCAGATGCTAGAAGTACTTAATAAAAGG
GGTTATAACTTTAATAGTATAGATAATTTGTTAAGAAGCAAATAA
>lcl|CP012395.1_cds_ALU34538.1_109 [locus_tag=CLAU_0109] [protein=Nuclease SbcCD D subunit] [protein_id=ALU34538.1] [location=113956..115176] [gbkey=CDS]
ATGAGAATTTTACATACTTCTGATTGGCATTTGGGAAAAAATCTAGAGGGACATAGTCGTATGGATGAAC
AGGAGGCTTTCCTCAAAGATTTTGTACATATAGTTTCGGAGAACAATGTGGATTTAATAATTATTGCAGG
AGACATTTATGATAGTCCTAATCCACCTGCAAGAGCGGAAAAAATGTTTTATGATACGCTAAAAAAACTG
TCTTCAAATGGGGAGAGAGTTACTTTGGTTATAGCAGGTAATCATGATAATCCTGACAGGTTAGTAGCAG
CAGGACCTTTAGCTAGAGATCATGGAATTATAATGGTGGGTACACCAAAATCTGTAGTGCCTATAGGAAA
TTATGGTAGACATACAGTTGTGAGTTCAGGAGAAGGATTTATTGAAATTCATATAAATGAAGAAAAAGCT
GTCATACTTACAGTTCCTTTTCCAAGTGAAAAGAGGCTAAATGAAGTTTTGTATGGAGATATGGATGAGG
AAGAGGAAAGGGCTAAGTCTTATGGTGATAGAATAAAGGCATTGTTTAGTAAATTAAGTGAAAATTATAG
AGAGGATACTATAAATATAGTAGTATCTCATTTATTTACTATGGGTAGTGAAGAATCAGGCTCAGAGAGA
AATGCCCAGCTTGGAGGAAGCTTTATAGTAGATTCAAGCTGTTTTCCTCAAAATGCCCAGTATATTGCAC
TTGGTCACGTACATAAACCTCAAATAGTACCAGCTACGGAAAAGAGGGCTAGGTATTCGGGATCTCCTTT
AGAATACAATAAAAAGGAAATTAATTTTAAAAAGAAATGCTTTATTATAGATGTAAAAGCAGGAGAAAAG
TGTATAGTAAAGGATATAGAATTTAAAACATATAAGCCCATAGAGGTGTGGAAATGTAAAAGTATTCAGG
ATGCAATAGAAAAATGTGAAGAAAATAAAGATAGGAATTGTTGGGTTTATTTGGAGATAACTACGGACAG
GTATATAAGAGAAGATGAAATAAAAATAATGAAAACTACTAAGAAAGATATAATTGAAATTATGCCTAAA
ATAGTTGAAAAAAGCAATGACAATTTTGATATAAATAGTTTTTCGCAGAAATCCTTTAAGGATATTTTTA
AAGAGTTTTATTTAAAAGAGAGAAAAGTAGAACCTCAGGAAGAATTAGTTAATATGTTATTGTCTGTTAT
GGAAGGTGACGAAAACAATGAAGCCAATTAG
>lcl|CP012395.1_cds_ALU34539.1_110 [locus_tag=CLAU_0110] [protein=putative ABC transporter] [protein_id=ALU34539.1] [location=115163..118657] [gbkey=CDS]
ATGAAGCCAATTAGACTTAAAATAAAAGGATTAAATAGTTTTATAGAATCACAATGTATAGATTTTGGAA
AATTAACCCAAAGAGGTTTGTTTGGAATATTTGGACCTACTGGAAGTGGAAAATCGACCATACTTGATGG
CATGACTCTGGCCTTATATGGTGAAACATCCAGAAAAAGTTCAAATTATATTAATATAAATTGTAATACT
TTAAGTGTTAGTTTTGAATTCCAGATATCTGGAAGAAATATAAAAAAATATAGAGTTGAGAGAGAATTTA
AAAGAGACAATAAAACAGGCAGCCCTAGAAGTAAGTTAGCTAAAATAGTGGATGTTACAGATGATGTGGA
AAAGATATTAGAAGAAGGGGCTAGAAATGTAACTGAAAAATGTGAGGATATTATTGGGCTTAGGTTAGAG
GATTTTACAAGGACTGTAGTTTTGCCCCAGGGGAAATTTAATGAATTTTTAAGGCTTGAGGGAAAAGACA
GAAGAAATATGCTTGAAAGACTTTTTAACCTTCAAGAATATGGTTATGAGCTTTCTGAAAAATTGTCAAA
GAAGATTGGCAGGGAAAAAAATAAGGCAAATTTAGTTGAAGGCGAGTTAAAGGGATATGAAAATATAAAT
GAGAAAGTTTTGGAAGAGAAGAAAAAGGCACTTTGCGAATTAAATAAAAATTATGATAAGTGTCAAAGTG
AACTAGTTAATTCGCAAAATGAATTTAACGATGGAAAAGAACTGTGGAATCTTCAAGAAGAGTTAAAACA
TCAAGTTATAGAGCAGGAGAAACTTAAGAAAAGTGAAGTATACATAAATGAAATCCAGCAAAAAGTTTTA
TTAGGGGAAAGTGCAGCAAAAGTAAAACCTTATATTGATGAATATGAAAATACGATCTCAAAAATTAGAA
GTATAGAAAAAGAACTTTTGATTTTAAATGATACTATGAAATCTATAAAAAATAATAAAGATGAAATAGA
AAATAAATTAGAGAATGCCAAAAATAAAAGAAATAATGAATTGCCTGATTTAAAAATAAAGGAACAAAAG
GCTATTGAGGCAATAGAAGAAAAGTCAGTTTTGAATATGTTACTTCATGATAAAGAAAAATTAGAAAAAA
ATATTGCGGTTTTAAAACAAGATTTGCAAACTAATGGTAGGAATATAGAAAAAAGTGAGGTAGACATTAG
TAGGATAAACTGTCAGATAAAAGATAGTGAAAATAAAATGCAGGCTTTGAAAATCCCAGAAGAGTATAAG
AAAAAGATTAATGAAGGCATAGTGATTCTGAACAACCTTGAAAGTATTGGTGAACAGAAAAAAAGTGCAG
TTAGGGATATAGAAAGCTTGAAATCAAATATTGAAACTGAAGAAAAGAAAAGTGAAATACTAGCTAAAAA
AAATAATGAAAAATCTAATTTATTAGAAGACAATAATAAGTTATTGAATAATTTAATAGAGAACTGTCCT
GGTGATCAAAACTTACTTTTAGCTTTGCAGAAAAATTTAACAGATGCAAGAGACAAATGGAGTAAATATT
ATGAATATGAAGGTGATTTGCGTAGCAGCACTACTTTAATAGAAAAGCTTAAAATTGAGCTTCAAGACAA
GAAAAGTGAAAAAGGTAATTTGGAAAATGAAATTGAAGAAATAGATAAAAAAGTAAAAAAGATTGAAACT
GAAAATTTGGCACATACTTTGAGGAAATCTTTAGTAGAAGGAGAGCCTTGTCCTGTATGTGGATCAGTTC
ATCATGTTGTACAAAATGTTATAATTTTAGATTCAAGTAATTTGAAAGAGCTAAAACTTGATTTGGATGC
AAAAATTCAAAGAAGTAATAAACTAAATAATGAAATAGTGAAAATAGATACGAATATTAAAGTACAAAAA
GAAAACACAGCAGACAGACAGAAAAAGATAAAAGAATTAGGTGAGAATTTTAAAGCATTTCCTTTAAAAG
ATGTTGAAAGTAAGTTTAATAATTTAAAGAAAGCTGTGGATGAATTCAATAATAAAAAAATAACTCTGGA
AAATAAGATTAAAATTTTAAATCAAGATAAAAATGTCATAGAAATTGAATACAGTAAATCAGTTACGAGA
AAGGTAGAAAACAGTTCTCAGCTTCAAAAGTTACAGGAAAGTTTTCAGAAAATAGACCAGAAGTGTGCAA
AAGTAAATAGTGAATATGAATCATTAAAACAAGAACTTGGTATCTGTAATTTTAAAGAAAAGAATGAGGA
AATCCTTGAAAAGGAGAAAAGTAAAACATTACTTGAAAATATTATAAAAAATCTAAGAAAAGATTTAGAA
ATTGAGCAAAGAAAAAAAGAGAGTTTAAATGAAAAATTAATGACTTTACGGACACAGTTAAGCAAAAATA
GTGCTACCTTTGTAGAAAAAAATAAAAGCATAGTAGAAAAAGAAAATAGTATAAAAGATAAAGCCTGTGG
TAGGGAAGACTTAGAAAATTTAAAAAGAGAGATATTAGGTAACATAAAAAAAATAGAGTATGAATATGAG
GAAACAGAAAAAAACAGTAAAAAAATAGAAAAGCAGTACAATGAATGCAGCAGCAGCATAATAGCAGCTC
AGAAAAATTTAGTTAGCTTAAATGAGAGATGTGCAGATGACCTGGAAAATCTAAGGAAGGCCTTATCAGA
AGAAAAAATTGAAAATATAGTTGAGGCTAAAAATAACTATATGTCTAAGGATAAAATTGAGGAACTTAAG
ATTAAAATAGAACAATATAGAAATGCAAGTGTTAAAATAATTGGTACTATAGAAAACCTTAATACAAAAA
TAGGTGACAGGAGTTTAAGTGAAGACAGATGGATTGAAATACAAAGTACTAGAGATAAAAATACTGAAAC
TTTAGAAAAGTTGAAAAAAGACAAAATAGAGCTTGAAAGGGAAGTCAAGGATATAGACGAAAAAATAGGT
CAGCTTACAAAACTTTTAAATAAAAAACAGAAACTAGAATATGAGTTAAGTCTTTTAGATGATCTGGATA
AACTGTTCAAAGGGAAAAAGTTTGTGGAATTTGTAGCCCAGAATCAGTTGAAATATATATCCATAGAAGC
AGACAAGAGGCTAAAGGAGATTACTTGTGGAAATTATGGATTGGAAGTTGATAAGGATGGCAGATTCATC
ATAAGGGATTATAAAAATGGTGGAGCACAAAGAGATGCATCTACTTTATCTGGGGGAGAGACTTTTGTAA
CATCACTGGCACTAGCACTAGCACTATCCGCCCAAATACAATTAAAGGGAAGTGCGCCGCTAGAACTATT
CTTCCTGGATGAAGGTTTTGGAACTCTTGATGATAACCTCCTGGAAGTGGTTATGGATTCACTGGAGAAA
ATTCATAATGATAGGCTGTCCATAGGTATAATAAGTCATCTTGAATCAATTAAAGATAGGATGCCTGTAA
AGCTTATAGTTGCTCCTGCAGAGGCAGGAATGGGTGGAAGTAAAGTTAAAATAGAAATAAATTAA
>lcl|CP012395.1_cds_ALU34540.1_111 [locus_tag=CLAU_0111] [protein=Electron transfer flavoprotein alpha/beta-subunit] [protein_id=ALU34540.1] [location=119089..119892] [gbkey=CDS]
ATGAATATTGTAGTTTTAATTAAACAGGTTCCTGATATGGAAAAAGTAAAATTTGATAGAGAAAAGGGAG
TAGTGGATCGTAAATCTGCAGGTGTAGAGATTAATCCATTTGATCTAAATGCACTGGAAGCAGCAGTGCA
AATAAGTGAAAAAATTGATGCTAAGGTTACAGTAGTCAGCATGGGACCCCCAAGTGCAGATCAGGCATTG
AGGGAATGCATTGCAAGAGGTGCTAATGAAGGAATTCTTATAAGCGATGTAAAATTTGGAGGGTCAGATA
CTAAGGCTACATCATCTATACTTGCAAGTGCAATAAAAAAAATAGGCAGCTGTGATTTGGTGATTGCTGG
GGAAAAAACTGTGGATGGAGATACAGGTCAGGTTGGACCTGAAGTTGCAGAATTTTTGGATATACCTCAT
GCAAGTTATGTAAGTAAGATTACAGATGCAAGTGATGATAAAGTTGAAGTTTGTTCTGAAATATGGGAAG
GAACTTATTTAAAAAGTGTAAAGTTACCAGCTTTAATTACAGTTACTAAAGATATAAATGAACCAAGGCT
TCCGAGCTTTAAAAATAAAATGAAAGCTAGAAAGGCAGAAATACAGACTTTAAAATTTGAAGATTTAAAG
GAATATACAGATGCTGATAAAGTTGGCTTTAAAGGATCACCTACAAAGGTTAAAAAGATAGAAGTACCAA
AAATACAGAAAAGACAAGGAAAAATTTATAGAAAAGGGGATGCAGCTAAGGCAGAAGATGAACTTGTAGA
TATATTTAGAAAAAAGAAAATTTTGGAGGCATAA
>lcl|CP012395.1_cds_ALU34541.1_112 [locus_tag=CLAU_0112] [protein=Electron transfer flavoprotein alpha/beta-subunit] [protein_id=ALU34541.1] [location=119897..120895] [gbkey=CDS]
ATGGAAAAGGAATATAATGGAGTTTTAGTATTTGCAGAACAGAAAAAAGGGGAAATCCATAAAGTAAGTT
ATGAACTTCTTGGAAAAGCTAGGGAACTTGCGGGTAAATTAGATATACCTGTGTACAGTGCACTTTTAGG
GCCTTGTGGTATTAAAGCTGAGGAACTTATATACAGGGGTGCAGATAAGGTATTTTATGTTGAAGATGAT
ATATTTAATGCACCGGAAGAGACAGTTTATAAAACTAATCTAGAAAGTTTGATTAAGAAAGTTAAACCTG
AAATTTGTTTAATAGGCGCAACAAGTCTTGGGAGATCACTGGCACCTAGACTTGCAGCTTCTCTTGAAAC
AGGGCTTACGGCAGATTGTACAGGCCTTGAAATAGATGAAGATGGAAAACTTATACAAATAAGGCCTGCC
TTTAGTGAGAATATATTGGCACATATAAAGTCAGACACATATCCACAGATGTCTACAGTAAGATATAAGG
AATTTAATGAAAGCAAGAGAGATGAAAATAGAAAAGGTGAAATTGTAAAAGTAGATGCAGTTAAGCTTGA
AAATGAACTTGTAAAAGTTATAAAAGAATTGAAATCTCAGGAAGTAAACATCTCTGATGCAAGTGTTGTA
GTTGCAGCAGGCAAAGGATTAAAGAAGGCAGAAGATATGGCTATGATAAAAGAACTTGCTGACTTACTTT
CTGGGGTAGTAGGAGCTAGCAGGGAGATAGTTGATGATGGCTTCATATCTAAGGACTTCCAGGTAGGATA
CAGTGGAAACAGGGTAAAACCTAAATTATATATAGCTTGTGGAATTTCAGGGGCTCCACAGCATTTGGCA
GGAATGAAGGAATCAGACTTTATTGTTGCAATTAATACGGATCCATCAGCTCCAATATTTAATGTAGCTG
ACTATGGAATAGTAGATGATATGTACAAGGTAGTACCTGATTTAATTAGTAAAATAAAGCAGGGAAGTTT
AGAAACTGTAAGCTGTTAA
>lcl|CP012395.1_cds_ALU34542.1_113 [locus_tag=CLAU_0113] [protein=D-lactate dehydrogenase (cytochrome)] [protein_id=ALU34542.1] [location=120919..122325] [gbkey=CDS]
ATGAATACTGATTTAATAAAAAATTCACCAGAAAAAGTAGTTGAAAGTTTAAGAAAAGTTGTAGGAGATG
ATTGGGTTACTAACGATTTATCTCAAATGCAGGGTTATCTTTATGATGAGACTGAAACATTACTTCGTCC
AGAAGCATGTAAAGATTGTGTGGTAGTTAAACCAGCTTCACCTGAGGAAATATCAGAAGTGTTAAAGTAT
GCAAATAAAGAAGTATTGCCTGTAATCGTTAGGGGCGGCGGTACAGGAGTAGTTGCTGGAGCAATACCAA
CACAGCCAAGCATTATTTTATCCTTGGAGAGATTAAACAAGGTTGTTGAATTTGACGAAAAGAATCTTAT
GATTACTTTAGAATCTGGAGCAACATTATCTCAACTACTTGAAGAACTAAATAAGAACGGTAAATTATTT
TTTCCTGTACATCCGGGAGATGAAGGTGCACAAGTGGGAGGCATGGTTGCAGCAAATGCAGGTGGTACGA
GGGCTGTAAAGCATGGAATTATGAGAAATCATGTTAAAGCATTGGAAGTAGTCCTTGCCACAGGAGAAAT
AATTACTTTAGGTGGCAAATTGCTAAAAAATAACATGGGTTATGATCTGCTTCAACTTATGATAGGAAGT
GAAGGAACCCTTGGTATTATTACAAAAGTAACACTCAGGTTATATGCAAGAAGTAAATGCAATGGAACAT
TACTGGTTTCATTTAACAGCCAGAGAGAGGCCTGTGATGCAGTGCCTGAAATACTGCAAGAGGGAATAAC
ACCTCTTGCCATTGAATACATGGATAGAGTAATATCTGAAAAAGCAGCAGAGCAGCTTGGAACTACCTGG
CCTGCAGCTAAAGGTTCTGTAGATTTGATGTTCATATTGGATGAATGCAGTGAAGATGATTTGTATTCTA
ATAGTGAAAAAGTTGTAAAAATATGTGAAAAACATGGTTCTGTAGATAGCATTGTAGCGGAAACTGAAAA
GGATCAGAGTCATCTTTTACAGATAAGAAGCAATGCATATGGTCCTTATAAAGATAATATAGCAGATATT
ATGGATGTAGCTGTACCACCATCTTCTGTACCTGATTTCTTTGATGATGTAAAAAGATTGACTAAAGAGT
ATGGCAATGAAATTGTATCTCTTGGCCATATAGGAGATGGAAATATTCATAACTTTATCATGGGTGACAA
TGGCAAACTCCCTACTAATTATGAGCAGCTTAAAGAAGAGATATACAAGACTGCAATAAAGTATGGTGGA
ACAATAACAGCAGAGCATGGTACAGGAAAGACTAGAAAGAAGCATATGCCCCTTCAATTTAGTCAGGTTG
AAATAAATATTATGGAGAATATCAAAAGAGCTTTTGACCCAAATAGTATTTTAAGTCCTGGAAATATAGT
AGATTAG
>lcl|CP012395.1_cds_ALU34543.1_114 [locus_tag=CLAU_0114] [protein=2-dehydropantoate 2-reductase] [protein_id=ALU34543.1] [location=122447..123355] [gbkey=CDS]
ATGAAAAGCATAAAAAATATATCTGCCATTGGATTAGGAGCTATTGGATGTGCCTACACCAGTAAATTAT
ATGATTTTAATCCAGAAGGAATAAAGTTTATAGCTGGAGAAGAAAGAGCTGAAAGGTACAAAAAAAGTGG
ATTTATAATTAACGGGAAAAAGTATAATTTTACGTATATAGATCCAAAGGAAAAATGCCAGCCAGCAGAT
TTGATTATTGTCTCTGTAAAGTCAAATCAATTAACTCAGGCTATTTGCGATATGAGAAACCATGTAGGAG
AAAATACTATCATAATTTCTCTCATGAATGGCATTACTAGTGAGGAAATTATAGGAAAAGAATATGGAAT
GGATAAGATGCTGTATGCCTTATGCATTGGCATTGATGGAAATCGTAAGGAAAACAATATCAGTTTTTCT
AATATTGGAAACATAACCTTTGGAGAAAAGGTAAATAAAGTTTATTCAGAAAAAGTACAAAAAGTAAAGA
CTCTCTTTGATAATGCAAAAATTCCTTATAAAATTCCAGAAGACATGATGCGTGCTCTGTGGTATAAATT
TATGGTAAATGTAGGTATAAATCAGACTTCAGCAGTTCTTAGGGCAACTTATGGTGTATTTCAAACTAAA
AATGAGGCTAAAGAACTTATGGAATCTGCAATGTGGGAAGTGGTAAAATTATCACAAAAAGTAGGGGTTA
ATCTAAGTAAAAATGATATAGAAGAATGGCATAAGGTGTTAAATACTTTAGGACATGACAGCAGGACTTC
AATGTGCCAGGATATTGTATATGGCAGAAAAACTGAAGTTGATATATTCGCAGGTACTGTTTGTAAGTTA
GGAGAGAAATATGGTGTAGACACTCCTGTTAACAGGACACTTCTAAATATAATAAAGATAATTGAATAG
>lcl|CP012395.1_cds_ALU34544.1_115 [locus_tag=CLAU_0115] [protein=Hydrogenase large subunit domain protein] [protein_id=ALU34544.1] [location=123523..125439] [gbkey=CDS]
GTGAATAAAAGTCCTGTAACTGTTTTAAAAGAAAAATGTACAGGTTGTAATAAGTGTATAAGAACTTGTC
CTATTCTTGGTGCAAATGTTACAGCAACTGAAAATGGTGTAAGTAAGGTTTACATAGATGAGGAAAGATG
TATTGGATGCGGTGAATGTGTAAAGGTTTGCGAACATGGGGCTAGAGACTTTAACGATAGTACACAAGAC
TTTTTTAAGGATTTGAAAAAAGGCAAAAAAATAACAGTAATAGCTGCACCATCTATTATAGTTAATATTA
AAAATTACAAGAAATTTTTTGGATATCTTAAATCTTTGGGAGTATCTATAATTTATGATGTTTCTTTCGG
TGCAGATATTACTACCTGGGCTTATCTAAAAGCAATGAAGGAGAAAAATATTTCTTCTTTAATATCACAG
CCCTGTCCTATCGTGGTTAATTATATTGAAAAATATAAGCCTGAATTAATAGAATATTTAGCGCCTATAC
ACAGTCCTATGATGTGTACTGCTGTTTATCTGAAAAAATATAAGCATATATGTGAAGATATAGCTTTTCT
GTCACCTTGTATTGGCAAGCTAATTGAAATCAATGATAAGAATACAGATGGGTATGTGAAATATAATGTA
ACGTACAAAAAGATTTTAGATTATTTGAGAGATAATAATGTGAATTTGAACAATTACGATGAAGTTGAAT
TTGATAATGTTCCTGCTTCTTTGGGGGTTGTTTATAGTTTACCAGGTGGATTAAAAGCAAATGTAAAAGC
TAGAACTGAAGAACTACATGTTCTTCAGATAGAAGGACACAAAGAGGCAATTGAGTACTTGAATAAGTAT
TCTGATAGAGTTAAAGCTAATAAACTTATACCTAGTTTACTTGATATTTTAAATTGCAAAAATGGATGTA
ATATAGGTACAGCTTCCTTAGACAATTTAACGGAATATGATATTCAATATAGGTTTCATGATATAAAGGT
GGAAAAGTTAAGAGAAAAAACTGGCTTGTTTAAGAAAAAAATCAAATCAATAGACGAGTACTTTGATAAA
AATCTTAATTTAAACGATTTTGTAAGAAAGTATACTGCACAGAAGGTTAAAAAAATAATTGAACCTACCC
AAAAAGATTATGACAACATATTTGATGAGATGATGAAAACTACAACATTGGGAAAAGAATTCAATTGTTC
CGCTTGTGGATACAGCACTTGCAAAGAAATGGTAAAGATGATTTTTAACGGCATAAATTCTAAGGAAAAT
TGTATTTATTATGTGAAGAAAAAAATCAATATGGAATATAGCGAACTGGAAGAAAAAAATGAAGAGGTCA
AAGAGTCTATAAACAAAATAACTGTACTAGCTGAGGAAAGACAACGAAAATCAGATGAAATAATTAAATT
TGCAAATACTCTATTGGCAGCTATAAATGAAGTAAGTAAAGGGAATGAGGAAAGCGCATCTGCAATTCAA
GATATAGTAGAAGAATTAAAGTCAATAATGGATATATCAAGTAAGTTAAAGGAAAACATTCATCAGATAA
ATGAAAAGTTAGACAAATTCACGGATTCATCAGATAGTATTGTGGCTATTTCAGAGCAGACTAATTTACT
TTCGCTAAATGCCGCAATAGAAGCAGCACGGGCAAATGAACATGGAAAAGGTTTTGCAGTAGTAGCAGAT
GAAGTAAAGAAGCTAGCAGAGCAATCTAAAACTACCGCACAATCTACTAAAAACGAAGAAAATGAAATGA
TGCAATCTATTTTAAAGGTTATTGAAGTATCTGATTTACTTCAGAACAAAATGGATAATATAAATAACGA
TATATTAACTATATCGGAAACTATCCAAGAGATAAGTGCTAAGAGTCAGGAGATAGTTTCTAGCTCTGAA
AAGTTAATAAACAGTGAGTCACATTAA
>lcl|CP012395.1_cds_ALU34545.1_116 [locus_tag=CLAU_0116] [protein=Auxin efflux carrier] [protein_id=ALU34545.1] [location=125706..126644] [gbkey=CDS]
ATGGTAGTATTAAATGCAATTGGAAGTGTGCTTAGCATAGTAATTATGATATGTACAGGATATGTGCTTA
CAAAATTTAAATGGCTTAATGAGAACATATCAAAAGTATTTTCAAAATTAGTGTGCAATGTAGCCCTTCC
TTGCCTTATGATTTCTAATTTAATGGGCAATTTTACAAGAGATAAATTGGATCATATAGGGAAAGGACTT
ATTATACCAGTTTTATCTATGGCTATAGGTTATATACTAGCTATATTGATTTCTAAGATCATAAAGGTGA
AAAAGGAGAGAACTGGTACATTTCGGTCTATGTTTTTTGTATCTAACTCCATATTTATTGGACTCCCTAT
AAATTTGGCATTGTTTGGTTCAAAAAGTGTTCCTTATGTGCTTTTATACTATATAGCAAATACTACTTTT
TTTTGGACAATAGGTGCTTATGGAATAAGCTCAGATGGACAAGCTGATAAAAAAACAAGTATTTTTTCAA
AGAAAACTTTAAATAGAATATTTTCTCCTCCACTTATGGGATTTATAATAGCAATGATATTTATATTTTG
TGGAATAAAACTTCCTAAGTTTGTTATGGATACCTGTAAATACTTTGGAGATATGACGACTCCACTTTCT
ATGTTGTTTATAGGGATAACAATTTACTATGTGGATATAAAGAAAATTAAGATGAGTAAAGATATATTTT
TTGTTCTAATAGGAAGGTTCATTATATCGCCAGTTTTAATAATATTTCTGGCAGGTTTCTTCCCTATACC
TGAGCTCATGAAAAAAGTGTTTATAATACAAGCTGCTATGCCAGTAATGACAAATACTTCTATAGTGGCA
AAGGCATATGGTGCTGACTATGAATATGCAGCAGTGGTTACATCATTGACAACGGCCTTAAGTTTACTAG
TTATTCCTATATATATGGCTATAATATAG
>lcl|CP012395.1_cds_ALU34546.1_117 [gene=ilvC1] [locus_tag=CLAU_0117] [protein=Ketol-acid reductoisomerase] [protein_id=ALU34546.1] [location=128081..129094] [gbkey=CDS]
ATGGAAAAATTAAAAGTTTATTATGATGAGGATGCAGATTTAAATCTCTTGAAAGGAAAGAAGATAGCTA
TACTTGGCTTTGGAAGTCAGGGACATGCACATGCTTTGAATTTAAAAGAAAGCGGACTCGATGTAATAGT
CGGTTTATATAAAGGCAGTAAATCATGGAAAAAGGCTGAAGATTATGGATTTAAGGTATATGAAATAGCT
GAAGCTGTTAAACAAGCAGATATTATAACAGTACTTCTACCAGATGAAAAACAAAAACAAATTTATGATG
AGAGCATAAAAGATAATTTATCAGAAGGAAATGCATTGTTCTTTGCACATGGATTCAACATTCATTTTAA
TCAGATAGTACCACCTAAGTTTGTAGATGTTTTGATGATTGCACCTAAAGGACCAGGACATATAGTTAGA
AGAGAATATACATTAGGCAATGGAGTTCCATGTCTTTATGCAGTATATCAAGATTACAGTGGAAAAGGAA
AAGAAATTGCTTTAGCTTATGGAAAAGGAATTGGTGGAACTAGAGCAGGAGTTATGACTACAACATTTAA
AGTTGAAACTGAAACTGATTTATTCGGTGAACAAGTAGTACTTTGTGGAGGAGTTGCAGAACTTATCAAA
GCTGGTTTTGATACATTAGTTGAAGCTGGATATGCTCCTGAAAATGCATATTTTGAATGTCTACATGAGA
TGAAGTTAATAGTTGACTTGATATATGAAGGTGGATTAGCTAGAATGAGATATTCTGTAAGTGATACTGC
TGAATATGGAGATTATAAGATAGGTAAGAGAATAATCAATGACAATACAAGAGCTGAGATGAAGAAAGTT
CTTACAGAGATCCAAGATGGAACATTTGCAAGAGAATGGCTTCTTGAGAACCAAACTGGAAGACCAGGAT
TTACAGCAAGAAGAAGAATGGAAAAAGATGCTCCAATAGAAAAGGTTGGTAAAGAACTTAGATCAATGAT
GTCATGGATCAATGAAAATCCTGATAATGAGTAA
>lcl|CP012395.1_cds_ALU34547.1_118 [gene=ilvD] [locus_tag=CLAU_0118] [protein=Dihydroxy-acid dehydratase] [protein_id=ALU34547.1] [location=129650..131308] [gbkey=CDS]
ATGAAAAGTGATTCAGTAAAAAAGGGGATTAAGGCAGCTCCAGCAAGAGCACTTATGTATGGAATGGGAT
ATACAAAAGAGGAAATTGAAAGACCTCTTATAGGAATAGTAAATTCACAAAACGAAATAGTTGCAGGTCA
CATGCATTTAGATGAAATAGCAAAAGCTGCAAAACTTGGAGTAGCAATGTCTGGGGGTACTCCTATAGAG
TTTCCTGCTATTGCAGTTTGCGATGGAATTGCAATGGGTCATGTTGGAATGAAGTATTCTCTTGCTTCAA
GAGAACTAATAGCAGATTCAATTGAAGCTATGGCAACAGCTCATGGTTTTGACGGATTGGTACTCATACC
TAACTGTGACAAAATTGTACCTGGAATGCTTATGGCAGCTGCAAGACTTAATATACCAGCTGTTGTAGTA
AGTGGAGGACCTATGAGGGCAGGTAAGCTAAATAACAAAGCACTTGATTTTAGCACTTGTATTGAAAAGG
TGGCAGCTTGCAGCGATGGAAAAGTAACAGAGGAAGAACTTGAAGAAGAAGCTAAGAGAGCTTGTCCTGG
ATGTGGTTCCTGCTCAGGATTATTTACAGCAAACAGTATGAACAGTCTTACAGAAGTACTTGGAATGGGT
TTACCTCTAAATGGAAGTGCCCTTGCACAAACTGGTGAGAGAAATCAGCTGGCAAAATACGCAGGAATGT
ATGTAATGGATTGTGTAAAGAACGATAGACGACCAAGAGATATACTAACTTTAGATGCATTTAAAAATGC
TATAACAGTAGATATGGCTATGGCAGGATCTACAAATACAGTACTTCATCTTCCAGCAATTGCTCATGAG
GCAGGTATAGAACTTAATTTGGATTTATTTCATGAAATAAGTAAACACACGCCTTGTCTTACAAAATTAA
GTCCAAGTGGCAAGCATCATATGGAAGATCTTCATCTGGCAGGGGGAATACCAGCTCTTATGAATGAACT
TTCTAAGAAAGGTCTTATAAATGAAGATGCACTTACTGTTACTGGAAAAACTGTAGGTGAAACTATAAAG
GATTTTAAAGTGCTTGATTATGAAGTTATAAGAAGTGTAGACAATGCTTACAGCAGTGAAGGTGGAATAG
CAATACTTAGAGGAAACCTGGCACCAGATGGAGCTGTAGTTAAAGAATCTGCAGTTTCAAAAGAAATGAT
GGTACATGAAGGACCAGCTAGGGTATATAATTCTGAAGAAGCAGCAGTTAAGGCTATATTTGGCAATGAA
ATAAATAAAGGCGATGTAATTGTAATAAGATATGAAGGACCAAAAGGCGGACCTGGAATGAGAGAAATGC
TTTCACCAACTTCTGCTATAGCAGGTATGGGTTTAGATAAAGATGTAGCACTTTTAACAGATGGAAGATT
CTCAGGAGCTACAAGAGGGGCATCTATAGGCCATGTGTCACCAGAAGCTATGGAAGGTGGACTAATAGGA
CTTGTAGAAGAAGGAGATACTATATTTGTAGATATTACAAATAAAAAATTAGAGCTAAAAGTAAGTGAGG
AAGAACTTGAAAAGAGAAGAAAGAACTATGTAAAGCCTGAACCTAAGATAAAAACAGGATATTTATCAAG
ATATGCAAAATTGGTTACTTCTGCAAATACAGGTGCAGTTCTTAAATAA
>lcl|CP012395.1_cds_ALU34548.1_119 [locus_tag=CLAU_0119] [protein=Acetolactate synthase biosynthetic type large subunit] [protein_id=ALU34548.1] [location=132092..133702] [gbkey=CDS]
ATGAAAGCTGCTGAAGCAGTTATCCAATGTTTAAAAAAAGAAAATGTAAATATGGTATTTGGGTATCCTG
GTGCTGCAGTGGTTCCTATATATGAAGCTTTGAGAAAATCAGATGTGAAGCATATATTAGTAAGACAGGA
ACAAGCTGCAGGACACTCTGCTAGTGGATATGCTAGGTCAACTGGAGAAGTTGGAGTCTGTATAGTTACA
TCAGGACCTGGCGCAACTAATCTAATTACTGCCATTGCTGCTGCATATATGGATTCCATTCCTCTTGTTG
TTATTACGGGTCAGGTTAAGTCTACATTAATCGGAAGGGATGTATTCCAAGAATTAGATATCACAGGTGC
TACAGAATCTTTTACAAAATATAATTTTCTTGTAAGAGATGCTAAATCTATACCTAAGACTATAAAGGAA
GCATTTTATATAGCTGAAACTGGTAGAAAAGGCCCTGTGCTTGTAGATATACCTATGGATATAATGGAAG
AAGATATTGATTTTGAATATCCTGAAAGTGTAAATATAAGAGGATACAAACCTACTGTTAAAGGACACTC
TGGGCAAATAAAGAAAATAATAGATAGAATCAAAGTTAGCAAGAGACCTCTTATTTGTGCAGGTGGCGGA
GTTATACTGGCAAATGCACAAAAAGAACTGGAGCAATTTGTTAAAAAATCACATATACCTGTTGTTCATA
CTCTTATGGGAAAAGGATGTATAAATGAAAATAGTGATTATTATGTAGGTTTAATAGGTACTCATGGCTT
TGCTTATGCCAATAAAGTTGTACAAAATGCAGATGTACTAATACTTATTGGAGCTAGAGCTTCAGATAGA
ACTGTCAGTGGAGTAAAAAGTTTTGCAAAGGATGCAGATATAATTCATATAGATATCGATCCTGCTGAAA
TAGGTAAAATTCTGAACACTTATATTCCAGTGGTTGGTGATTGTGGAAGTGTTTTATCGGATTTAAATAA
AGAAATAGTAGCTCCACAGACAGAAAAATGGATGGAAGAAATTAAAAATTGGAAAAAAGATTTGTATATA
GAAAGAAAGCCTACAGATAAAGTTAATCCCAAATATGTGTTAAAAACTGTTTCTGATACATTAGGAGAAG
AGGTTATTTTGACAGCAGATGTAGGACAAAATCAGTTGTGGTGTGCCCGTAATTTTAGGATGACAGGGAA
TAGAAAGTTTTTAACTTCTGGAGGCCTCGGAACTATGGGATATTCTCTCCCAGCAGCTATTGGTGCTAAA
ATTGCATGTCCTGATAAGCAAGTTATAGCTTTTGCAGGTGATGGTGGATTTCAAATGAGTCTTTTTGAAC
TTGGAACTATTGCCGAAAATAATCTAAACATTATTATAGTTTTGTTTAACAACTCAGGACTGGGTATGGT
TAGGGAGATACAAGACAATAAATATTCTGGTGAATTTGGAGTAAATTTTAGGACCAATCCAGATTTTGTA
AAACTTGCAGAAGCCTATGGATTAAAAGCTAAGAGAGTAGAAAATGATTCTGAATTTAACGGAGTTTTTA
GAGAAGCATTAGATTCAAGCAAGGCATTTTTAATAGAGTGCATTGTAGATCCTCATGAGAGAACTTTTTA
G
>lcl|CP012395.1_cds_ALU34549.1_120 [locus_tag=CLAU_0120] [protein=Acetolactate synthase small subunit] [protein_id=ALU34549.1] [location=133733..134209] [gbkey=CDS]
ATGTCAGTATTAGTGGAAAATCATTCAGGTGTTTTAAGTAAAGTAGCCGGACTTTTTAGTAGAAGGGGAT
ATAATATTCACAGTCTTACTGTAGGAGTTACAGGAGATCCTGAAATATCACGAATGACTATTGTATCCAT
TGGAGACGACTATATGTTTGAGCAGATAAGTAAGCAGCTGAATAAATTGATTGAAGTTATAAAAGTAATA
GAATTAAACCCCGATGCATCTGTTTATAGGGAGTTATCTCTTATAAAAGTTTCTGCAGAATCCAATAATA
AATTGCTAATTATGGAAAGTGTAAATACTTTTAGAGGTAAAATAGTAGATATGAATGAAAAAAGTATGAT
AATTGAAATAACCGGAAATGAAAAGAAGATATCTGCTTTTATTGAACTAATGAAGCCTTATGGAATAAAG
GAAATTATACGTACTGGACTTACTGCACTTCAAAGAGGAAGTAAGCTGGAAGATTAA
>lcl|CP012395.1_cds_ALU34550.1_121 [locus_tag=CLAU_0121] [protein=Hypothetical protein] [protein_id=ALU34550.1] [location=134459..134725] [gbkey=CDS]
ATGGACAATACAATATTATTGAGTAAGATATCCCAGGGCTTAATGGAATGCTGTAAATCAAAAAATTTTT
CAAGAGTAAATAAATTAACTGTGAATGTAAATGAAAACAGCAATATTAATTCTTGTAATCTTTATGAGTA
TCTTAAAAATTTTAATAAAGGCATAGTAGATGAATCTACAGAAATTAAAATTGAAATTGAAGATTTGCCG
GATCAAGTTGTAATCATAAGCAGCATAGAAGGTGATATATCACAAGAGTGCATATAA
>lcl|CP012395.1_cds_ALU34551.1_122 [locus_tag=CLAU_0122] [protein=Biotin carboxylase] [protein_id=ALU34551.1] [location=complement(134806..136767)] [gbkey=CDS]
ATGATAAAAAAGATTTTAATTGCAAATCGCGGTGAAATTGTAAACAGAATTATTCATACATGTAATAAAC
TTAAAATTGAAACTGTTGTTGTATACTCAGATGCTGATAAAAATGCTGATTACATTAACAAAGCTGCAGA
AAGCTATAATATTGGTCTCTCTGCACCTGTTAAAAGTTACTTAAATATTGATGCACTTGTAGATGTTATT
AAGAAATCAGGGGCAGATGCCGTACATCCCGGATATGGATTTTTATCAGAGGCAGCATCATTTGCTAATG
CAGTTGCTGCTGCAGGTGCAAAATGGATCGGACCTGACCCTTCAATTTTAGAAAACATCGAATCCAAATG
TTATTGTCGTATTATTGCTAATAAATTAGGGGTTCCGGTTACGCCAGGAACAATTAAGCCGATTTCCAGT
GTAAAAGAAATTTATGATACTGCAGAAAAAGTTGGATTACCTATTTTACTTAAACTGGACAAAGGAGGAG
GAGGTAAAGGAATAGAAAAAATTACTTATTTTGAATCTGAAAAAGTTACACAGGCTATTTTTGAAAGTAT
GCAGAGAATAGGAAATATGGCATTTGCAAGTGGAGATATTTACATTGAAAAAGCAGTTCTATCTCCAAGA
CACATAGAAGTACAGTTTATAGCAGATGACTATGGAAATGTAGTCTGCTTGGGAGAAAGAGAATGTTCTA
TTCAGAGAAGATATCAGAAAATTATTGAAGAATCACCGTCAGCTGTAGTTACTGAAGAAGACAGAAAGAA
ACTTTATTCATATACACAAAAGATTATTAAGGAGATGAAATATTCTGGAGCAGGTACCATTGAATATTTG
AGAGGTGCTGATGGAAACTATTATTTTATGGAAATAAATGCAAGGCTTCAAGTAGAACATCCAGTATCCG
AATATGTTGTAAATATAGATTTAGTAGAAAATCAAATTCGTGTTGCAAACGGAGAAAAATTACCATTTAA
GCAGGAAGATATTAGACTAAAAGGCCACAGCATTGAATGCCGTATTTATGCAGAAGATCCCAAAACATTT
AAACCTTCGCCGGGTACAATTACAAGTTTATCATTTCCTGATACCTCAGATGGAACTGTTCGTATAGAGC
ATGCTATTCACGAAGGATACAAAATTTCTCCATTTTACGATCCTATGCTCTGTAAACTTGTGGTTTGGGA
AAAAGATAGAAATACCTGCATTGCCAATATGATAAAAGCATTGAAAGACTTTAAGCTAGAAGGAGTTTCT
ACAACCATAAATACTGATATTGCAATAATGCGAAATAAAAACTTTGTCTCCGGCAACTTTACCACAGCTT
TTTTAGAAAATGAAAAGGTAAATATCGGATTAGAGAATTATGTAATAACTATTTCCCGTCAATTCGGGAG
TCTGGGACGTCCCATTGCTAAAAAAATGGCTGAATTGTTAGGCGTTGAATATTACGACAGGGATATCGTT
GAAGAAGCTGCAAAAAAGATGAATTTGCCTGTATCTACTATTGACAGTGGAGAAGAAATAGATAAAAATG
AATACAAAAAAATGAAATTTCCACTAGGAACTAGTTCAGAAAAGACACAAGAAGAAATATTTGAAGCCCA
AAAGAAAATCATCTGTGATCTGGCAGATAAATCATCCTGTATATTTGTAGGAAGGTGTTCTGACTATATT
TTAAGAAACCATTCAAATCATTTCAGCATATTTATCTATGCTCCCTATGAGATACGAAAGGAAAATTGTA
TCAATATACTTCATATAAAGCCAGATGAAGCTGATAAGTTGATTAAAGAAGTTGATGAAGCGCGTCAGCT
ATACAGCCTAAGTTATGCAAAGTCATACAGTGATAATGTACTTTACAAAGACATCTTAATTAACAGCAGC
CTGTTCGGCGGAGTTGATGATACAGCAAAAGTATTAGTTAATATGATTAGAAAGAAATTTAATCTTGCTT
AG
>lcl|CP012395.1_cds_ALU34552.1_123 [locus_tag=CLAU_0123] [protein=Transcriptional regulator PucR family] [protein_id=ALU34552.1] [location=137044..138195] [gbkey=CDS]
ATGAGTTATCTTTTATCTGAATTTTATTCATCTTCAAAAGAAATATATAAGATCAGGTTAATGGCAGGGG
AAAAAGGTCTCATAAATGATATAACATGGGTATACCTTGCTGAAGATATAGAAAATGCAGATTTTCTAAG
AGGAAATGAATTAGTTATTACTACTGGTTTATCAGCTGGGACAAAAATAAGCTGGCTTTATGAATTAATT
AGAGAATTAATTTACCGAAAATGCAGTGGTTTGTTAATAAATACTGATAAATATATTCTTGTTAAGAATA
TTTCCAGAGAAGTTATTGAACTGTGTAATTCAGAAAATTTTCCTCTTTTTATAATGCCTTGGGAAATACA
TATTTCTGATATTATGCAGGATTACTGTAATAAGATATTTATGGATAAATACCTGGAAAATACTTTATCT
AAGTTGTTTTATAATATAATATTCGATTCTCAAAATGTTAAAAATTATATTCCTCTTTTAAATTCAAATG
GTTATCCTACAGAATCTTCTTATTATGCAGCTAAAATAACTAATATTAGTTCACCGCTGAAATTACAAAA
TTGTATTAATCTCTTGTCAATAAAATATCACATATTTTTAAAAAATAACTATTATATTTTGATTCTGAAG
GAATGCCCAAAAAAATTGCTAAATAATCTTATGAAAAACTATTTTGAAATAGTTGATAATGAAATAACTT
CAAACTCATCAATATTAAGACCCCAAATAGGAATAGGCGAAAAAGTTTCTTCATTATCAAAACTTTATTT
TAGCTACTCTACTGCTTCCTATGCTTTGAAAGTAGCTAAAGCTTCGAATAAGGACTGTGTGTATTTTGAT
GACCTTGGTATATTTCGAATACTGAGTTCCGTATCTAACAAAGAATTACTACAAAATATCTATTTTGAGA
TGCTTGATCCCATAATAGATTATGACAGGAAGAATAACACCCAACTGCTAAAAACTTTGAAAGTATATTT
GGATTTTGATGGCAGCATTCAGGAAACTGCAAATTTCCTATATAACCATCGCAATACCATCAATTACCGC
ATGAAGAAAATACATGACCTGTTAAAAAAAGATTTAACCTCAACGGAGGATAAATTTAATTTAAGGATGG
CCTTTTATATTAAAGAATATATGAGATTGTAA
>lcl|CP012395.1_cds_ALU34553.1_124 [locus_tag=CLAU_0124] [protein=(S)-3-amino-2-methylpropionate transaminase] [protein_id=ALU34553.1] [location=138963..140321] [gbkey=CDS]
ATGTTGAAGGAACAATTACCTAAAATAATAACTGATAAAGTCCCTGGACCGAAAGCAGAAGAAGTAATAC
GAAGAAGAGAAGATGCAGTACCCTCTGCAATTAAATGTGTATATCCTGTTGTAATAAAAAGGGCAGAAGG
TGCGGTGATTGAGGATGTTGATGAAAATTATTTTCTTGACTGGACTGGTGGTGTAGGCGTACTAAACGTT
GGATTTTCCCATCCAGAAGTGGTTGAAGCTGTGAAAGAACAGTCAGAGAAGTATTTCCATGGTATGTTTA
ATATTGTTACACACGAAGGATATGTTAAGCTGGCAGAGAAAATGAACTCCATTGTTCCTGTAAAGGGAAA
TAAGAAAAAAACGTTTTTCGCAAATAGTGGAGCAGAGGCTGATGAAAATGCAGTAAAAATAGCAAAAGCT
TTTACAAATAGACCCAATATAGTTGTATTTTCAGGGGCATTTCATGGACGTACAGTTATGACCATGGCAA
TGACATCGAAAAAATCTTATGCCTATGGAATGGGACCTTTTCCAGATGGTGTATACCGTGCAGAATTTCC
GTATTTATATAGAAGTCCTGAAGGAATGCCAGAGAGTGAAACCATTAATTATTATATAGAAAGTATTAAA
AAAGTATTTGATCAAGCTTCACCACCGGAGTACGTAGCAGCTATAGTAGTAGAACCACTTCAGGGTGAAG
GCGGATTTATTCCAGCTCCCATTGAATGGGTTAAAGCAGTAAGAACTATTTGTGATAAATATGGTATATT
GCTTGTTGCAGATGAGGTACAATGTGGGTTCTGCCGTACAGGTAAAATGTTTGCTTCTGAATATTGGAAG
GAAGCAGGAGCAGCTCCAGATATAATAGCAACTGCAAAATCTATTGCAGCTGGTATGCCATTAAGCGCAA
TAACAGCAAGGGAAGAGATTATGGAGGCAGTAAGACCCGGAACAATTGGAGGAACCTTCTGTGGAAATGC
AGTAGCATGTGCAGCAGCATTAAAAGTGATAGAAATTATGGAAAGAGATCATTTGGCTGACCGTTCTATG
GAAATAGGTAAGAAAGTAATGAAACGCTATATGGAATGGAAAGAAAAATATGAGATTGTTGGAGATGTAA
GAGGACTCGGCGGAATGGTTGGAATAGAATTTGTAAAAAACAAAGAAAAGAAAGATCCAAATCCTGAAAT
TGTATCAGCAGTTATTCAAGAAGCAGCCCAAAATGGACTTATGATTGAGAACTCGGGTGTTTATGGAAAT
GTTATCCGCTTTTTAGCACCACTTGTAATTACAGATAAGCAGCTTGAAGCAGGATTAGATATTTTTGAAA
AAGCAATTTCTAAGTGTATGCAAAAGTAA
>lcl|CP012395.1_cds_ALU34554.1_125 [locus_tag=CLAU_0125] [protein=Urea carboxylase] [protein_id=ALU34554.1] [location=140388..141371] [gbkey=CDS]
ATGAGCAAGTATGATGTTATTATTGATACTCTTCCTGCTAAAGGTGACAGAATTGAAATATTATTCCGTC
AGGCAGGTGATGGCTTTATTCAAGTGGAATATGGTTATGAACAGAGGGTGGAACTGCTGGATTCCTTTAG
AATTCTGGCAGTAGATGCAAAGGTTAAGAAAATGAATATCAAGGGATTAATTGAGACATTACCAAGTTTA
AGAGCAAATATGATACATTTTGATCCTACCATTATTTTCCCACAAGAACTTATTGACAAAATCAAAGATG
CAGAAGAATCTATTGCTGGTGTTGATGATATGGTAATTGATTCAAGAATCATTACGCTGCCAATTGCTTT
CGAGGACAGTCAAACTAAAAAGGCAGTTGAAATGTATTTAAAACAAATTCGTCCTGATGCACCAAACTGC
AAGGATGGATATAATCTTGAATACATGGCTCTATGCAATGGATGCACTGTAGATGATATTAAACATATGT
TATTAGATACTTATTGGTATAACAGCGGGTGCGGTTTCTGGCCGGGTGGAGGCTTTTTCTGGCCAATGGA
TCCAAGGTGCAAAATGATTGTACCAAAATACAATCCTCCGCGTATATGGACTCCAGAAGGAGCAGTTGGT
ATTGGTGGAGCTTGCCTATTTACTTATACTACAGCAACTGGTGGTGGATATCAATTATTTGGACGTACTA
TTCCTACATTCCAGTTATCAATGAAACATCCACAGTTTAAAGACGGACCATTTTTATATCGTCCATCAGG
GGATCGCATAAAATTCGTAGAAGTTTCAGAAAAAGAAATATTAGATATATATGATCATGTTCATGAAAAA
ACAGATTATGTATATGATATCCAGGAAAGTGAGATTGTTGTTAAGGATTATCTGGAATTCCTTGCAAAAC
CAGAGGTTGTTGAAGGTGCCAAAGAATTTGCGAAGCGCCAGGAACAAGGATCCAAAATAGCACCTAAGCT
CTAA
>lcl|CP012395.1_cds_ALU34555.1_126 [locus_tag=CLAU_0126] [protein=Urea carboxylase] [protein_id=ALU34555.1] [location=141400..142383] [gbkey=CDS]
ATGATTAAAGTTATAAACGGTGGAATTGAAGTTTTGGTAGAAGATTGGCCAGGAAGACTTGGATACATGG
GACTTGGAATGGCTGCCGCAGGTGCAATGGACAACCTTGCATTACAGCTTGGAAACTTAATTTTAGAAAA
TAAAAAAGGTGACGCAGCTCTAGAAATTGCTGGTGGTTATTGCCAGCTTGAAATTGTAGAAGACGGAGTT
ATTGCAATAACAGGAAGTGACATGAGCCCTACAATTAATGAAAGTGTTGTACCAATGTGGAAGGCAATTG
CAGTTAAAGCAGGTGATATACTTAAATTTTCACACTTTGGACAAGCTGGTTTCAGAGCTTATGTGTGTAT
AGCAGGAGGAATTGATGTGCCAGAATATCTTGGAAGCAAATCAACTTGTCTTTTTGGAAGCTATGGTGGT
TTTGAAGGGCGCAAGCTTGCAAAAGATGATGTTATAAAGGTGAATAAAAAAGATGTTTCAGGAATTGTTG
GTAAAAAATTAAATCCTAAGTATATACCTGAATACGTGAATGAATGGGAATTAAGAACTATTCCAGGACC
TAATTCAGTACCTGACTACGTAACGGAAAGTGGAATGGATTATTTGTTTAGTACGCCAATGAAAATCTCA
CATAATGCAAACAGAGCTGCTTATCGTTTGCAGGAAGTACCAGATTATTTTTGGGCACGTGAGGATGGTG
GAAAAGGCGGAAGCCATCCTTCAAATATTGTTGATCATGGTTACAATATGCGTGGTGCAGTTAATGTAAC
TGGAAATACCCCTTCTCTGCTTATAGCAGATGGGCCTACATTAGGTGGTTTTGTATGTGTTGCAAATGTT
ATTAATGTAGATCTGTGGAAAATTGGCCAGGGGATACCTGCAAGAGATAAAGTAAAACTTAAGCTGGTTA
CTGTAGAAGATGCAATAAAAGCACGTAAAGAAAGAGAAGCAATGTTTGAATCAGTTGATTTAGTAATTGG
TTAA
>lcl|CP012395.1_cds_ALU34556.1_127 [locus_tag=CLAU_0127] [protein=Biotin/lipoyl attachment domain-containing protein] [protein_id=ALU34556.1] [location=142418..142636] [gbkey=CDS]
ATGGAATATACATTAAAAGCACATATGCCTGGGCTTGTAGCTCGAGTAGTAGTAAATGTTGGTGACAAGG
TTGAAGAAGGACAGGAGCTTGCAGTTATTAACTGTATGAAAACAGAAATGAGCTGCCAGACAGAAAAAGC
AGGTGTAGTAAAGAAAGTTCTTGTTGCTGAATGGGATGAAATGGATATAGGATCTCCTATGATTATTTTA
GAAGTTTAA
>lcl|CP012395.1_cds_ALU34557.1_128 [locus_tag=CLAU_0128] [protein=LamB/YcsF family protein] [protein_id=ALU34557.1] [location=142652..143419] [gbkey=CDS]
ATGAAGATAGATATTAATGTTGATATGGGTGAAAGCTTCGGACGTTATGTTCTTGGAGACGATGAAGCAC
TTATGCCTTATGTAACATCTGCAAATATTGCAACATGCTTTCATGCCGGCGATCCACTTGTTTTGGAACG
TACCATAAAATGGGCAAAAAAGTATGGAGTAGCAATAGGTGCACATATAGGTCTTCCTGATAGGCAAGGA
TTTGGAAGAAGACAGATGGATATTTCAGTTGAAGAACTTAGATCCGATATGTTATATCAGTTAGGAGCAA
TGGATGCATTTTTAAAATTGCAGGGCCTTAAAATGCAACATGTAAAGCCTCATGGAATATTATACCGAAT
GGTTGGTGAGCAGGAGAAATATATTGATACTTTTCTCAATACTATTGAGGAATATAATAAGGATCTTTAT
ATTATGCTTCATACAGGATGCGAGGCTTTAAAACGTGCAGAAAAGAGAGGCTTGAAGACAGCACCAGAGG
TATTGATTGACCTTGGCTATGATGAAAATGGAAACTGGATGCTTGAAAGAGTAAAGAAAGCACGTTCTCC
AGAGGAAGTAGCTGATAGGGCAGTTAAGGTTGCAAAAGAAGGAAAAATTGATACAATTGATGGAAAACTA
ATTGATGTTAATGGATGCACAGTATGTATTCATGGTGATTCACCTAATGCTACTATGGTGGCAACTGCGG
TGAGGGAATCATTAGAAAACAGTGGTGTAACAGTTACAAACCTGAATGGATACTTTGGACAAACATAG
>lcl|CP012395.1_cds_ALU34558.1_129 [locus_tag=CLAU_0129] [protein=hypothetical protein] [protein_id=ALU34558.1] [location=143434..143925] [gbkey=CDS]
ATGAAAAAAATTGAAGCATTAGATGTATCGGTAGCAGTTCTAGCAGCAGTATCATGTCTTTTTATGTATA
TAAAAGTTCCTGTTTGGGCTTTGTTTATAGGCTGGGCATGGTACTTTACTTTAGGGGCAACTCCAGACCT
TATTGCAAAGGGAATACCACCGATGATTACAGGATCAGTACTTGCAATTTTAGCATTTGTCCTTATCAAT
ATATTTACGGGATTTATGCCAGCTATGGCAGCTACCATAGTTTCAGTTTTTATTACAGTATTTTTGTTAA
TGATATCACTAAAAATATCTGCATTGAATATTTCTCTTATGTCTTTTAATGCTTATTCATGTATGTTCAT
AGGTTATGGTGCAGGAGCGTATATGACAATTAAAGGAATGCCTGCTCTGCTTAATGCAGCAATTTGGATT
ACAGGAGCAAATTTCATCGGATTGATTTTTGGGTGGATGAGTATTAAATTTACAACATTTAAAAAGAATT
AA
>lcl|CP012395.1_cds_ALU34559.1_130 [locus_tag=CLAU_0130] [protein=Sodium/proline symporter] [protein_id=ALU34559.1] [location=complement(143979..145451)] [gbkey=CDS]
ATGAAGTACTATTCACTTATGGCTATCGGGCTGTATTTACTTATTTTGCTCTTGATAGGCTATTATTCTT
ACAGGAAAACCCACGACATTTCAGACTATATGCTTGGGAGTAGAAGTCTAAGTCCTATGGTTACAGCATT
ATCTGCTGGTGCAAGCGATATGAGCGGTTGGATGCTTATGGGTCTTCCTGGTGCTGTATATACTACAGGT
ATCTCCAGTATGTGGCTTGGAATTGGTTTAACTATAGGAGCTTATTTCAATTATCTCTTATTAGCACCAC
GTTTTAGAATTTATACAGAAGTCTCAAATGACTCTTTAACTGTGCCAGATTATTTACAAAACAGATTTAA
AGATAATGCTAATATGCTGAGGCTTGTATCCGGAATAATAATTCTCGTTTTCTTCACTTTATACGTTTCT
TCAGGTATCGTAGCCGGCGGAAAATTATTTAGGGACATTTTTGGATTTACATATACATCAGGAGTAATAG
TTACACTGTCCATAGTTGTAATATATACATATTTTGGTGGCTTTTTAGCAGTAAGTCTCACTGACTTTTT
CCAGGGAAGTCTTATGTTTGTAGTTCTCGTCATGGTACCTGTAGTTGCATACATGAATATAGGGGTAGAT
CCTGGAACTTTTGTAAGTAAAGTAAAACATATCAATCCAGCACTATTTGACATACTTAGAGGAACAAGTT
TTTCTACTATTATTGGATTTTTAGCTTGGGGACTTGGTTACTTTGGACAACCTCATATTATTGTACGTTT
TATGGCAATAAAATCTGCAAAAGAATTAAAATCTGCAAGAAGAATAGGTATAAGCTGGATGGCTATTGGC
CTTTTAGGTGCAATAAGCAGTGGACTTATAGGTCTTGTATATTTTACAATGCACAATCAACCTCTAAAAG
ATCCTGAAATGGTATTTTTGCGTCTTGGTGATATATTATTCCATCCATTTATTACAGGTATAATACTATC
TGCAGTGCTTGCTGCTATTATGAGTACTATTTCTTCCCAACTTTTAGTTTGCTCCAGCTCTATTACAAAA
GATTTTTATCTTACATTTTTAAATAAGAAAGCACCTGAGCACACTCAGGTATTTATAGGAAGAATATCTG
TACTTGTAGTTGCAGCTGTTGCAGTTTTATTTGCTTATGTTCCAAATAAAACTATCTTAAGTATAGTAGG
ACAGGCATGGGCAGGTTTTGGTTCCGCTTTTGGTCCAACTCTTTTAATAAGTCTCTACTGGAAGAGAATG
ACAAAATGGGGAGCTTTGTCTGGAATGGTTGTAGGAGGACTAACAGTTATAATATGGATTGTATCAGGGT
TATCTGCTCATTTATATGAGATGATTCCTGGCTTTACCTTATCTCTCATATCCATCGTAGTTGTAAGTCT
TTTGACTAAAAAACCTGATGAAGCTGTAAATAAGGAATTTGAATCTATGGAAGAAAAGTTGAACTTGATG
TAA
>lcl|CP012395.1_cds_ALU34560.1_131 [locus_tag=CLAU_0131] [protein=hypothetical protein] [protein_id=ALU34560.1] [location=145776..146294] [gbkey=CDS]
ATGAAAAGTGACATGACAAAATATGTAGAAAAAGCAAAGGAACTTGGGGCCTATAATGCTAAAATAATAA
GTACAGATACTATAAAAACAGGGGCATGGACAATATTAAAGTGTAGGTATGGTTGTAAAAATTATAATAC
AAGTTATTGTTGTCCTCCAAAGACTCCTTCTTATAAGGAAATTCAAAATATAATCGATTGTTATAGTACT
GGATTGATAGTGCAATCTAAATCAGATCTTGCAGCTACTACAAAAATTATAAATAAATTAGAAAACGAAA
TTTTTCTTTCAGGATATTATAAGGCATTTGGATTTGGTGCAGGGCCCTGCAGATTGTGTGAAAAATGCAA
TATGGAACATTGTGCACATCCACAGGAAGCTAGACCTTCTATGGAAGCTTGTGGTATAGATGTATTTGCA
ACTGTAAGGGAAAGTGGTTTCCCTATAGAGGTATTGAAAGGTGAAAAAAATGAAAGTAAAAATGAATTAA
ATTGTTATGGATTGATATTGATTGAATAA
>lcl|CP012395.1_cds_ALU34561.1_132 [locus_tag=CLAU_0132] [protein=Hypothetical protein] [protein_id=ALU34561.1] [location=146499..146753] [gbkey=CDS]
ATGAATGAAAAATTGGTTAATACAATGGCTGACTTAGATGAAGATTCAGAAATCATTGGAGGATTGGGAG
AGTACTCTCAATCAAGTAGTGGCATATTTGTAATGGAAATTATTTACGATGATATAGGAAAGAATATAGT
AACTACAGTAATGAAGAGCAATAGGTCTGATGTAAAGGATTTAAGTGTTGATGTGTCTACATCAAAATAC
TATGATTTCAGCTGCAAAAGGCAAGTAAAGTATAAATTCAACTAA
>lcl|CP012395.1_cds_ALU34562.1_133 [locus_tag=CLAU_0133] [protein=Sugar (Glycoside-Pentoside-Hexuronide) transporter] [protein_id=ALU34562.1] [location=146795..148162] [gbkey=CDS]
ATGGAAAGAAAATTGAAAAAATCTATTATTAATTTTTATGGGGTGCCATCTTTTGGATTTCAGTTATTTG
TAAATGTGGAAATATATTATTTTGCCGCATTCTTAACTGATTACGCAAAAATATCGGCAGCTCTAGCAGG
CACTGTATTGATGATTACAAGTATATTTGATCTTGTATGGGTTCCTACTGCAGGAGTTATATTGGAAAAA
ACCAACCTGAAGTGGGGGAAATATCGTTCATGGCTATTAGTAGGACCTCCTTTTGCAGTACTATTTTATA
TTTTACAATTTTCCAAGATAGGTTCTGCAGGAGTAAATGCAATTATAATTTCAATAGGATTTATAGTAAG
TCATTTAATTTGGAATATTTTTTATGCAGGACATGTAGCAATGAATTCTTCTATGACAGAAGTAAGAGAA
GAAAGAATTGCTATGGCATCAAACAGAGGTATGTTCAACTCATTAGGTAATATTTGCTTTTCTTTGTTAA
GTATGCCTTTAATATTGATTATAGGAAAGGCTATCGGCAATCCTGCTGGTGGGTATACTTTTACCGTTGC
AATTGCAGGTATTCTTATGATGGGATGCTATTATATATTATTTTTTATGACTAAAGACTATGCAAATGCT
GGAGTTTCAACTCAAACAGGTAAATCAGAAGAAAAAATGTCTATAGGTGAGATGATAAAACAGATAGTAG
TAAATCCACCTCTTATAGGATTGTTATTAGGTGAGCTTGGAAGATATTTAGGAAGGTTTATTATTTTTGG
AATGGCATTTTACTATTTTAAATATGTTGTTAATAATTTGGCAGTAGTTACTGCATTTTTTACAGGTCTT
AGTATAATATGTCTTTTAGGTGCTGTTATTACAAATCCGCTGGCTAAAAAAATTGGAGAAAGAAATACTT
ATATTTTATCACTTGTAATATTTATAATTGGATTACTTATTGTATGGGCTTTACCAATGAATTATATGTC
ATTTATGGTATTGATGTTTGTAGCATATTTAGGATATGGAATTCCTGATGCATTAGGTGTTGCTATGTAT
TCATCTACTGTGGAATATGGCGAATGGAAAACTGGAAAAAATGCACGAGGATTTATTATGTCATTAATAA
GTTTCCCAATTAAAATTGCAATATTTTTAAGAAGTGTTATTATAACAGCTGTTCTTGTGGGGGCAGGATA
TGTTGCAAATATGAAGCCTACATCCCAATTAGTATCAGGTATAAAGAATGGAATGGCATTAATTCCAGCA
ATTATTATGATAGTAGGATTGATTTTTATTGTATTACTTTATAAAATTACACCTGATAGTCTTGAAAAGA
TGCAAGAAGAAATTAAAGCAAGAAAAGTAGAAAATTAA
>lcl|CP012395.1_cds_ALU34563.1_134 [locus_tag=CLAU_0134] [protein=Cobalamin B12-binding domain protein] [protein_id=ALU34563.1] [location=148431..149054] [gbkey=CDS]
ATGAGTAAAAAACTAGTTAACGCAATGGCAGATTTGGATGAAGATGTTGTTTTAGCGGAGGTAAAAGCAC
AAAAGGAAAATGGAACACCAGTATTAGATATAATAGCAGACTTACAGGAAGGCATGGGAATTGTAGGAAG
TAGATTCGAAAAAAAGGAATATTTTTTATCTGAACTTATTATGTCAGCAGAAGTGTTTAATGAAGCATCA
GAGATTATTGGAGGATTAGGAGAAGCTTCAGGATCAAATAACGGTATATTTGTAATGGGAACTATTTATG
ATGACATACATGATATAGGGAAGAATATAGTAACTACAGTAATGAAGAGCAATGGGTTTGATGTAAAGGA
TTTAGGCGTTGATGTACCTACATCAAAATACATTGAGGCTATAAAACAATATAAACCAAAGGTAATAGGA
ATATCCTGTCTTTTGACTACATGCTTTGATAATGTAAAACAGTGTATAAAAGAAATAGAAGATGCAGGAC
TTAGAAAAGATTTAAAAATTCTTGTTGGAGGGGGACCTGTAGATGAAGCTGCGGGAAAATACATGGGTGC
AGATTTAGTTTGTAAAGATGCACAGCAGACTGTAGATTTCTGTAAAAAAGCCATGGGGGTGTAA
>lcl|CP012395.1_cds_ALU34564.1_135 [locus_tag=CLAU_0135] [protein=Uroporphyrinogen decarboxylase (URO-D)] [protein_id=ALU34564.1] [location=149059..150168] [gbkey=CDS]
ATGAAAACTGCAGAAGAACTGTATAGTGAACGATTAAATAGAATAAAGGTAGCCATAACATTGCAAAAAA
ATGATAGACCTCCTTTTTCTATGAATTCATCTGCCTTTTGTGTTAAGTATGCAGGTGGAAAGTTATCGGA
TATGGTTACTAATGTAGAATATGGAAACTCCTTAATTTTGAAGGCGGTAAAATCTCTTGGGGTAGTAGAT
TGTATACAAGGTGGAGCAGACTTTCCACCTATGATGGGCACAGTGTATCTTTCGCCAACTAAGCTTCCAG
GTAGAGAACTTCCTTGTGATACTTTATGGCAAATTGATGAAAAAGGTCTTATGACAGAAGAAGATTATGA
CACGATTATAGATAAAGGATGGAATTATTTTTCACAAAAATTTATAAAGGAAAGGTTGGGAAACCTTTAT
AAAGATATTGAATATTTTATGCCGATTGCTCCTAAGCTGAATAAAAAAATTGTGGATGAGGGATATCCAA
TTTTAACGGAAGCTGTAGCCTTACCTCCTTTTGAAACTATAAGCGGAGCACGTTCCATCTCCAAATTTAT
GAGGGATCTATATAGGATGCCTGATAAAGTACAAGCTGCCCTTGATGTAATTTTAGAAGATACTTTGGAG
AGTTTAAGGCAACAGATACGTGAGGTTAAGCCTCTGACAGTGTTTGTTGGAGCAGCTCGTGCAGCTGGAG
ATTTTTTATCATTAAAATTATTTGACAGATTTATGTGGCCATACCTTAAAAAGATAGTTGAAGTAGTAGT
GGATGAAGGATCATTTGCATATCTCCATTTAGATATGTGTTGGGATCGTTTTCTAGACTACTTTTTGGAG
CTTCCAAAAGCTAAGTGCATTTTTTCGCCAGATAGTACAACAGATATATTTAAGGCAAAAAAAGTTTTAG
ATGGTCATATGTGCATTATGGGAGATGTTTCTCCATCGCTTTTAACGTTAGGTACACCAGATGATGTACA
TGCTTACTGTATGCGCCTTATGAAAGAAATTGGGCCTGACGGATTTATTATGGCTGCAGGGTGTATGCTT
CCTGCAAACGCTAAAGTAGAAAATGTAAAAGCTATGCTTTCTGCAACTTGTGGAAAATAA
>lcl|CP012395.1_cds_ALU34565.1_136 [locus_tag=CLAU_0136] [protein=Uroporphyrinogen decarboxylase (URO-D)] [protein_id=ALU34565.1] [location=150413..151555] [gbkey=CDS]
ATGATATCACAAGAAATGACTGAAATACGTAATAAAAGGGTTATGGCTGCACTTAATATGGAGAAAACAG
ATAGAATTCCAATATTTCTATCTGGACAGATGTATTACAATTTTATAGATCCTACAATGACTATTGCTGA
TTATTGGAGAAGACCCGAATTAGTGGATGAAAAACTTATAGAGGCTGCAGAGCTTCCTATACTTGATGAA
ATGGATTCAGCTCCTACATGTACAGGAATACCTATGGAAACTTTTCTGCAAAGTTTTGCAGCTATGTGGT
TTGCAAAGATGAAAGTGCCTGGACGTGAATTAGGTGATAATGTATTATGGCAGATTGATGAACAAGGACC
TATGACGGAAGAAGACTATGATACAATTATAGACAAAGGCTGGGAATACATGAAGAAAGAACTCTATAAT
AGAATTGGATATCATCCAGAAGAACTTCCTCAAATGGATATGGAGTATGCTGGAAAACTTCAAAAAAGAA
TAGCATCTCTTGGAAAAACAACGGTTGGCATGTCCGGTGGATTATTACCTATACCACCATTTGAAACTTT
AAGTGGTGCACGTAAATTGTCCAAGTTTTTTAGGGATTTATATCGTGTGCCTGACAAAGTTAGGGCGGCA
TTAGATGTTATGGAAGAGGCAGAATTAGAAAATACAGTTAAAGCTATGAAAGCTATGCCTGGTGTATATG
GATTTATAGGTGGAAGTCGCTGCGGATGTGACTTTATATCCCCAAAGATTTTTGAAAAATTCTATTTCAC
ATATCATCAAAAGCTAGTACCTGTAATGCAGCAAAATAATGTAAAAACTTGGTTCCATATGGACGGTAAC
TGGGAAGCATTTTTGCCTTACTTTAGGGAATTCCCTAAAGCTCAGTGTATATGGGATCCTGATCATGTAA
CTGACATTCGAAAAATTAAAGAAATACTTGGAGACAAGATGTGTATTACCGGCAACGTGCCTCCAGCACT
TACATCAGTTGGTAAACCTGAAGACTGTTACAAATATGCTAAGGATCTTGTGGAATTATTTAAAGATCAT
GATGGTTTTATTATGAACTCAGCTTGCAGTGTCCCACCTAATGCAAAACAAAAAAATATAGAAGCTGTTA
TTTTAGCAACTCTTGGTAAGTAA
>lcl|CP012395.1_cds_ALU34566.1_137 [locus_tag=CLAU_0137] [protein=PTS system fructose subfamily IIC subunit] [protein_id=ALU34566.1] [location=complement(151636..153534)] [gbkey=CDS]
ATGAAAATCACTGAACTTTTAGAAGAAAGTACAATAAAGCTTAAATTAGACTCAAACACCAAATTAGAAG
TAATAGACGAACTTATAAATATACTTGATTCAGCTGGAAAATTAAACAATAAAGAGGAATATAAAAAACA
AATACTTAAAAGAGAATCTGAGTTCTCTACAGGAATAGGAGAAGGTATAGCAATTCCCCATGCAAAAACA
GCAGCCGTAAAAATTCCTTCCTTAGCTTTTGGAATAAAAAAAGAAGGATTAGACTACGAATCCTTAGATG
GAACTGATGCCCAATTATTTTTTATGATAGCAGCAAGCGAAGGTGCCGATAATGAACATTTAGATACCCT
TGCCAGATTATCCAGTATGCTTATGAATAAAGAATTCAAAAACAAACTTATAAATGCAAAATCTAAAGAT
GAAGTATTAAATCTCATAGATAAACAGGAAGCTGAATATGTAAAATCTAAAAATCATAGCACTACATCTA
AAGAAAGCAATATAAGTGAATCCCCTAGTAAATTAGTATTAGCAGTTACAGCTTGTCCTACAGGTATAGC
ACATACATATATGGCAGCAGATGCGTTAAACAACAAAGCTAAAGATATGGGAATTGAAATTAAGGTAGAA
ACAAATGGATCTACTGGTGTAAAAAATGAGCTTACTGATGAAGACATACAAAAGGCAGATGGCATAATTG
TAGCTGCAGATAAACAAGTTGAAATGACAAGATTTAATGGCAAAAAATTAATCCAGGTATCTGTGTCTGA
TGCTATTAAAGATCCTGAAGGACTTATAAATAAAGCCTTGATGGATGATGCTCCTACATACCATTCAGAT
AAAAAAGTTGAAGGATCTAATTCAGATAAAAAGCAGCGAACCGGTTTTTATAAACATTTAATGAATGGTG
TTTCAAATATGCTTCCCTTCGTCGTAGGTGGAGGTATACTTATAGCTATATCATTTATGTTTGGCATTAA
AAGCTTTGATCCTAAAGATCCGTCTTTTAATGTTGTGGCCAAGCTATTACATGATATAGGCGGTACTTAT
GCATTTTCTCTTATGGTACCTGTACTTGCTGGTTTTATTGGAATGAGTATAGCAGATAGACCTGGTTTTG
CACCTGCTATGGTTGGTGGTTTTATAGCAGCTAATAATGGAGCTGGATTCCTAGGTGGATTAATTGCTGG
ATTTTTAGGTGGTTATGTTGTTATATTACTAAAGAAAGTCTTTTCTGGACTACCTGCTTCACTTGAAGGT
ATAAAGCCTGTACTTTTATATCCGTTATTAGGAATATTAATTACCGGAGCTATAATGCTTTTGTTTATCG
TAAATCCTGTAAAAGCTATAAATACAGCTCTAGAGCAATGGCTTGGATCAATGGGAACAGCCAATAAAGT
TATTTTAGGAATTATATTAGGTGGAATGATGGCTGTAGATATGGGAGGTCCTGTGAATAAGGCAGCTTAT
ACTTTTGGAATAGCCATGATAGCTGCAGGTAAATTCACCCCTCATGCTGCAATAATGGCAGGTGGAATGG
TTCCTCCTCTTGGAATTGCTATTGCTACTACATTTTTTAAGCATAAGTTTACAAGAGAAGAAAGAGATGC
AGGAAAAACTTGTTATATAATGGGAGCTACTTTTATAACTGAAGGTGCTATACCATTTGCAGCCTCAGAT
CCTGCAAGAGTAATTCCTGCATCTATAGTGGGAGCTGCTGTTGCTGGAGGACTATCCATGATGTTCAACA
TAGGACTTCCTGCACCTCACGGTGGTATATTTGTAATACCAATAGTTAGTGGTAATCCACTCTTATACGT
ATTTGCTATATTAATAGGTTCTTTTATAACCGCAGCCTTGCTTGGCTTAATGAAAAAACCTTTGGATCAA
AAATTATAA
>lcl|CP012395.1_cds_ALU34567.1_138 [locus_tag=CLAU_0138] [protein=1-phosphofructokinase] [protein_id=ALU34567.1] [location=complement(154020..154925)] [gbkey=CDS]
ATGATATATACAGTAACTTTAAATCCTTCAATAGACTATGTTATACAAACTGATAACTTAATTTTAGGTT
CCATAAATAGAGTTGTAAATGAAAAAAAATATGCCGGTGGAAAAGGAATAAATGTGTCCAGAGTTCTAAG
CAATCTTGGATCATCAAGTAAAGCATTGGGATTCATAGGTGGATTTACTGGCAAGTTTATAGAGGATTCT
CTTAAAAATTCAGGTATTCTTACAGATTTTATACAAGTTAATGAAGACACAAGAATAAATATAAAACTTA
AATCCAATAAGGAAACTGAAATAAATGCTGCAGGACCACATATAGATAGCTCTAATCTAAATAAACTATT
CGAAAAAATAGAAAATTTGAAGCCAGAAGATTTTATAGTACTTGCAGGAAATGTACAAAAATCTATACCA
TCCAATATATATTCTATAATTCAAGAAAAATGTGAAAACAGCAAAGTTATAGTAGATACTACCGGAGATG
CCCTTACTTCTACATTAAAATATAAACCATTTTTAATAAAACCTAATATACATGAACTTGGAGACATATT
TGATGTAGAAATTAAAGATATAAAAAATTGTATTTATTATGCCAATAAATTAAAAGATATGGGTGCCCAA
AACATAATAATTTCAATGGGAAAGCATGGCGCCCTACTTTTATGCGATGAAGGTATTTACACTGCTTCTG
CACCAAAAGGAGAAGTAAAAAATTCCGTAGGTGCTGGTGATTCCGTTGTAGCTGGTTTTCTTGCCCAATA
TACAAAAAGTTTTAACATAGTTGAAAGTTTCAGATATGGTGCTGCTTCCGGAAGTGCAACTGCTTTTTCT
AAAGACTTATGTAAAAAAGATGATGTTGAGAATTTACTTTCTGATGTACACATAGCTAAACTTTAA
>lcl|CP012395.1_cds_ALU34568.1_139 [locus_tag=CLAU_0139] [protein=Transcriptional regulator DeoR family] [protein_id=ALU34568.1] [location=complement(154925..155674)] [gbkey=CDS]
TTGCTAACAGAACAGCGCCATAAGATAATATTAGAGAAATTAAAGCAAAATGGAATTGTAAAGGTTAACG
ATTTAGTAAACCTTTTAAATACATCTGAGTCTACTATAAGACGTGATTTAACTTATCTTGAAAATATAAA
TGTACTAAAGAGAATTCATGGTGGTGCTACAATTCCAAAAGGCCGTCTCATAGAACCAACTTATAATGAA
AAACAAATTCAAAATGTAGATCAAAAAAGAAAAATAGCAAAATTCGCAGCATCCTATATAGAAGAAGGAG
ATTGTATATATTTAGATGCAGGAACTTCTACTTTTGAAATGATTCAATATATAAATAAAAAATCTCTGAT
AGTAGTAACTAATGGATTAAATCATATAAATGCTATTATTGAAAACAATATAAATGGATATATACTAGGA
GGAAAAGTTAAAAATAGTACAAAAGCTGTTATAGGATGCGATGCACTTAAAAGTATTGAAAAATTTAGAT
TTGACAAATGCTTTTTAGGTATAAACGGCATTCATCTAAAATACGGATTTACTACTCCCGACTCTGAAGA
AGCTATACTTAAAGAAAATGCCATTAAACATTCAGGTCAAAGCTACATCCTTGCAGATGAGAGTAAATTT
GGAGAAGTAAGTTTTGTAAAGGTAGGAAATTTAGATCAAGCTTCCATAATTACAAACTGTAAAATAGAAA
ATTATGAAAAATATATACAAAAAACTAAAGTAAAGGTTGTGACAGATTAA
>lcl|CP012395.1_cds_ALU34569.1_140 [locus_tag=CLAU_0140] [protein=Dihydropteroate synthase] [protein_id=ALU34569.1] [location=156129..156926] [gbkey=CDS]
ATGTTAATAATAGGAGAATTAATAAATACAAGCAGGAAGCTTATACGTGAAGCTGTAGAAAAAAAAGATG
GAAACTACATACAGGAAATTGCAAAAAAACAAGAAGAAGCAGGGGCAACTTATATAGATGTAAACTGTGG
AACATTTATGCAAACTGAAGTGGAAACCATGGAATGGCTGGTTGAAAATATTCTTCAGGCAACAGACCTT
CCATTATGTATAGATAGTCCTAATCCTCTAGCTCTAGAAGCTGGATTAAAAAAAGTAAAAAATGGAAAAC
CAATGATCAATTCCATAACAGGAGAAGATGAAAGGTGGAATACAATACTTCCACTAGTAAAAGAGTTTAA
TTCTAAAATAATAGCACTTTGTATTGACAACACAGGAATGCCAAAGACACAGGAAGACAGGCTTAGGATA
GCAGATTCCCTTATAACAAAACTTACTGGAGAAGGAATAGCTCTTGATGATATATATATAGATCCACTTA
TAAAACCAATAAGTGCAGGACAAAACAATGGAATAGAAGTACTAGCTGCAATACAAAAAATAATGGAAAG
CTATCCAGGAGTACATACTACCTGTGGATTAAGTAATATATCCTATAGCTTGCCAGCAAGAAAAGTATTG
AATAGATTATTTATGGTTCAAACTATGGCTCGTGGAATGGACTCATACATTATGGATCCAACAAATAAGG
AAATGAGGGGTGCCTTACTTGCATCACAAACATTACTTGGACAAGATAGGTTCTCAAGAAAGTTCATTAA
AGCATTCCGTGAGGGATTATATGAGTAA
>lcl|CP012395.1_cds_ALU34570.1_141 [locus_tag=CLAU_0141] [protein=hypothetical protein] [protein_id=ALU34570.1] [location=156919..157599] [gbkey=CDS]
ATGAGTAATATAAGAACTGTTGTGGTGGCATGCAGGACTATTAAAGAGGAATTAGAAAGGGTAATTAATG
AAATTCATTGTGATTATCCTATATTATGGATAGAATCGGGGCTGCACCTTAATACAGGAGAATTAAGAGA
GTGTATACAAAAAAAATTAGATAGTATATCAAATGTAGATCAGGTGCTTTTAGCTTTTGGTTACTGCGGA
AATGCCGTCATCGGATTAAAATCACTCGATTATAAAGTTATTTTTCCACGAGTAGATGATTGCATTACTT
TATTACTTGGTTCTAGTGAAAGGCGAAAAAATATTTCAAAAGAAAAGGAAACTTATTTTCTCACTGAAGG
CTGGCTGAATTCTGAAAAAAACATATGGGCTGAATATAAGGATACAGTAAAAAGATTTGGGAAAGCTAAA
GCAGATAAGGTATATAAAATAATGCTAGGAAATTATGAAAGACTTGGAGTTATTGAAACAGAAACTGATG
AATCAGAAGACTTTATAAAAATAACTCATCAGATTGCAGCAGATTTAAAATTAAAACAGGAAGTAATTCC
TGGAACAATTAGCTATATTAAAAAGCTTTTAACTGGTCCTTGGAATAATGATGAATTTGTAGTAATTAAC
CCCTATGAAACGGTCTCAATGGAACATATATATGGTAGATCTGAAGTTTAA
>lcl|CP012395.1_cds_ALU34571.1_142 [locus_tag=CLAU_0142] [protein=Cobalamin synthesis protein P47K] [protein_id=ALU34571.1] [location=157647..158255] [gbkey=CDS]
ATGAATTTAATTATTTTTGGAGGATTTCTTGGCTCTGGTAAAACAAGTTTAATATTATCACTAGCACACT
TTTTAGTTGAAAAACAAAGTCCCAATAAGCAAAATCTTGTAATAATTGAAAATGAAGTTGGAGAAACGGG
TATTGATGACAAAGTGCTTAAAAGTAAAGGATTAAGTGTAAAAGAATTATTTTCTGGGTGTATTTGTTGT
CAGCTTTCATCTGACCTCGTAATTACTTTAAATGATCTTCGTGAAAAAGTTGATCCCGAATGGGTAATTA
TTGAAACTACGGGACTAGCTTATCCTAGCAAGATTTTAAGTACACTTAATAAATATGGTAAAGGAATAGA
AAGCATACGGATTGTAAGTGTAGTTGATGCAGAACGATTTGAAGAACTTACTGAAATAGCACCAGTACTT
ATAAAATCACAGATATCAGATGGAAATACAATTCTTGTAAATAAGATAGATCTAGTTACAGATAAGCAAT
TAAAAAATATAGAACGGTCTGTAAAAGAAGTTAATCCAAAGGCTACTTTATATAAGGTATCTGCAAATAA
AGATATAAATGATAGTATATGGAAAGAGGTGGCTAAAAGCAATGAATAA
>lcl|CP012395.1_cds_ALU34572.1_143 [locus_tag=CLAU_0143] [protein=Hypothetical protein] [protein_id=ALU34572.1] [location=158248..158700] [gbkey=CDS]
ATGAATAATCATGAACATGACCATTCCCATTGTGAGGAACATCACCACCATCATCATTGCGATGAAACTG
AAGAAGATTTATATGGAGAATTAAATGAAGTACCAGCTGTTTTTTCATATACAAAGTCTTTTGAACTTGA
AAAAGAAGCTAAAGGAGATAAGTTACAAGAATCTTTTGTACATTGGATTGAAAGTTTAAGAAAGTGGGCC
ATAGAAAATAAACATTTTATAGGTCATATTAAAATCTTTGTAAAGGATGAAAAGGATTTTAATTTATGGG
TTGCTACTACAGGAAAGAAAATTAACGTTAAAACCTTTTCTGAAAATAATGATTATGATATAAAAAATAT
TACAGTGAATATGACAGCCATTGTTTTTGGAACTGATGAAGAAACTTTAAAATCTGTAGTGTTAAAAAAA
TTAGATGAAGAGCTTTTATGTTATATGAATTAA
>lcl|CP012395.1_cds_ALU34573.1_144 [locus_tag=CLAU_0144] [protein=hypothetical protein] [protein_id=ALU34573.1] [location=158740..159294] [gbkey=CDS]
ATGAAAATTAATTCTGACGATTTGGTCAAAGATGCACTTGAGTTAGATGCAAGTTACGCAGCAGTTATAG
ATACATCAAAAATTAAATTTCATGAAGATTACAGAAAAGCCTGTGAGAAAAATATTTGTGGCAATTATGA
CACCAACTGGATGGGCCCGCCAGCTATTGGTCCTATATCAGAATTAATGGAAAAAGTTAAACAGTATAGA
AAAGGACTTTTAATACAGACAGTTCATAAATTGTCTAATTCTTTTGACTGGAGAGGTATGGCTGCTTCTA
AAGATGTTCATGAAAAAATATTTAGAAATATTGTTAGCAGCATAAAAGACAAATATGAGTTTGAGGATAT
TTTACCTCTAAATGCAGGGTGTTGTACAGTGTGTAAAAGATGCACTTATCTTGATGGAAAAGAGTGCAGA
TATCAAGATAAAGCACTTTCATCTGTTGAGGCTTATGGAATTGATGTTATGGCACTTGAAAAAGGAGCAG
GAATTCCATATTATAATGGATTAAATACACTTTCTTATGTAGGGCTTATACTTTTTAATGAATGA
>lcl|CP012395.1_cds_ALU34574.1_145 [locus_tag=CLAU_0145] [protein=Methionine synthase] [protein_id=ALU34574.1] [location=159343..159969] [gbkey=CDS]
ATGAGTAAAAAATTAGTTGATGCAATGGCAGATTTGGATGAAGATGTTGTTTTAGCAGAGGTAAAAGCAC
AAAAGGAAAATGGAACACCAGTATTAGATATAATAGCAGACTTACAAGAAGGTATGGGAATTGTAGGAAA
TAGATTTGAAAAAAAGGAATATTTTTTATCTGAACTTATTATGTCTGCAGAAGTGTTTAATGAAGCATCA
GAGATCATTGGAGGATTAGGAGAAGCTTCAGGACCAAATAACGGAATATTTGTAATGGGAACTATTTACG
ATGATATACATGATATAGGAAAAAATATTGTAACTACTGTAATGAAAAGCAATGGTTTTGACGTAAAAGA
CCTTGGAGTTGATGTACCTACATCAAAATATATTGAAGCTATAAAGCAATACAAGCCTAAGGTAATAGGA
ATATCTTGCCTTTTGACTACTTGCTTTGATAACGTAAAACAATGTATAAAGGAAATAGAAGATGCAGGAC
TTAGAAAAGATTTAAAGATTTTAGTTGGAGGTGGCCCTGTAGACGAGGCAGCAGGAAAATACATGGGTGC
AGACTTAGTTTGCAAAGATGCACAGCAAACAGTAGATTTCTGTAAAAAAGCTATGGGGGTAAAATAA
>lcl|CP012395.1_cds_ALU34575.1_146 [locus_tag=CLAU_0146] [protein=Uroporphyrinogen decarboxylase (URO-D)] [protein_id=ALU34575.1] [location=159971..161083] [gbkey=CDS]
ATGAAAACTACAAAAGAGTTATATGATGAACGTTTAAGTAGATTTAGAAAATCAATTGCATTGGAGAAAA
CTGATAGAACATCTGTTATATTGCATATGGATGCTTTTTGTGCTAAGCATATGGGAGTAAAATTATCAGA
TATTTGTGGTGAAGATAGTGTAAAGGTATCAAATAAGATTATATTGGATTCATTAAAAGATTTGGGAGAT
GTTGATGGAACTGAGGCATCATATAGTGGAGGACGTGTATTCCCATTAGTATTTATGTCAAGAGTTAAGC
TCCCGGGACGAGAACTTCCTGATGATATGCTTTGGCAATTAGATGAAGCAGAAATGATGCATCCAGAGGA
TTATGACACAATTATAAATAAAGGTTGGAATAACTTTATGCCTGGTTATTTAAAAGATAGATTAGGCATT
GACATGGATTCAATTTTAAGAGATTTAGCTTATGGACCACAAGCAGATAAGAATATTGAGGATGCGGGTT
ATTTGGTATACAGTCCAGCTGTAACTATAACTGTAAATGAGTATTTAAGCGGTGGACGTTCTATGGCAAA
ATTCATGAGGGATTTATTTAGAATGCCAGATAAGGTTGAAGCAGCTTTGGAAGTTATTCAAAAAGAGAAT
TTAGAGAAGTTAAGAAAACAAATTAGAGAAACTAAGCCTGAAGTTATGTTTCTTTCTCCAGCACGTGGAG
CTAGTGAATTTTTCTCCCCTAAGTTGTGGGAGCGCTTTGTATGGAAATATATTAAGGAGACAGCAGATGC
CATTATAGAAGAAGGCGCTGTATGTGCCATTCATTGTGATGGAAACTGGGAACGTGATCTTAGTTACTTC
AAGGATTTTCCAAAGGGAAAAGTTATATTTGAAACAGATGGTATGACGGATATTTATAAGATAAAGGAGG
TACTTGGAAGCACTGTATGCATTAAAGGAGATGTACCTGCAGCAAAACTTGTACTTAGCACTCCTGATGA
TATTTATAGTTACAGTAAAAAGCTTATTGATGATATGGGTACAGGATTTATTCTAGCTAGTGGATGCTCA
ATACCTCCAAATGCAAAAGTTGAAAATGTAAAAGCAATGGTTTCTGCAGCTACAGGCAGGTAA
>lcl|CP012395.1_cds_ALU34576.1_147 [locus_tag=CLAU_0147] [protein=Dihydropteroate synthase] [protein_id=ALU34576.1] [location=161180..161977] [gbkey=CDS]
ATGTTAATTATAGGAGAATTAATAAATACAAGCAGAAAGCTTATACGTGAAGCTGTAGAAAAAAAAGATG
GAAACTACATACAGGAAATTGCAAAAAAACAAGAAGAAGCAGGGGCAACTTATATAGATGTAAACTGTGG
AACATTTATGCAAACTGAAGTGGAAACCATGGAATGGCTGGTTGAAAATATTCTTCAGGCAACAGACCTT
CCATTATGTATAGATAGTCCTAATCCTCTAGCTCTAGAAGCTGGATTAAAAAAAGTAAAAAATGGAAAAC
CAATGATCAATTCCATAACAGGAGAAGATGAAAGGTGGAATACAATACTTCCACTAGTAAAAGAGTTTAA
TTCTAAAATAATAGCACTTTGTATTGACAACACAGGAATGCCAAAGACACAGGAAGACAGGCTTAGGATA
GCAGATTCCCTTATAACAAAACTTACTGGAGAAGGAATAGCTCTTGATGATATATATATAGATCCACTTA
TAAAACCAATAAGTGCAGGACAAAACAATGGAATAGAAGTACTAGCTGCAATACAAAAAATAATGGAAAG
CTATCCAGGAGTACATACTACCTGTGGATTAAGTAATATATCATATAGCTTGCCAGCAAGAAAAGTATTG
AATAGATTATTTATGGTTCAAACTATGGCTCGTGGAATGGACTCATACATTATGGATCCAACAAATAAGG
AAATGAGGGGTGCTTTACTTGCATCACAAACATTACTTGGACAAGATAGGTTTTCAAGAAAGTTCATTAA
AGCATTCCGTGAGGGATTATATGAATAA
>lcl|CP012395.1_cds_ALU34577.1_148 [locus_tag=CLAU_0148] [protein=Methionine synthase] [protein_id=ALU34577.1] [location=162188..162814] [gbkey=CDS]
ATGAATAAAAAGTTAGTTGATGCAATGGCAGATTTGGATGAAGATGTTGTTTTAGCAGAGGTGAAAGCAC
AAAAGGAAAATGGAACACCAGTATTAGATATAATAGCAGATTTGCAAGAGGGAATGGGAATTGTAGGAAA
TAGATTTGAAAAAAAGGAATATTTTTTATCTGAACTTATAATGTCAGCAGAAGTGTTTAATGAAGCATCA
GAGATCATTGGAGGATTAGGAGAAGCTTCAGGATCAAGCAACGGCATATTTGTAATGGGAACTATTTATG
ATGATATACATGATATAGGAAAAAATATAGTAACTACTGTAATGAAGAGTAACGGCTTTGATGTAAAGGA
TTTAGGAGTTGATGTACCTACATCAAAATATATTGAAGCTATAAAGCAATACAAGCCTAAGGTAATAGGA
ATATCTTGCCTTTTGACTACTTGCTTTGATAACGTAAAACAATGCATAAAGGAAATAGAAGATGCAGGAC
TTAGAAAGGATTTAAAGATTTTAGTTGGAGGTGGTCCTGTAGACGAGGCAGCAGGAAAATACATGGGTGC
AGATTTAGTTTGTAAAGATGCACAGCAGACAGTAGATTTCTGTAAAAAAGCTATGGGGGTAAAGTAA
>lcl|CP012395.1_cds_ALU34578.1_149 [locus_tag=CLAU_0149] [protein=Uroporphyrinogen decarboxylase (URO-D)] [protein_id=ALU34578.1] [location=162816..163928] [gbkey=CDS]
ATGAAGACAACACAACAATTATACAATGAACGTTTAGATAGATTTAGAAAAACATTGGCATTAGAAAAAA
CAGATAGAACACCTGTTATACTTATGAATGATTCTTTTGCCGCTAGACATATGGGATTGAAGTTGGCAGA
TATTTGTGGAAAAGATAGTGTCAAAGTATCGAATAAGGTTATAATAGATTCTCTAAAAGATTTGGGAGAT
GTGGATGGAGTTAATTCATCCTACTCTGTAGGACCTTTATTTCCATTAGAATTTATGTCAAGAGTTAAGC
TTCCAGGACGAGAGCTTGCAGATGACATGCTTTGGCAGATTGATGAAGCAGAAATGATGAAGCCAGAGGA
TTATGACACCATTATAAATAAAGGCTGGAACAATTTTATGCCTGGTTACTTAAAAGATAGATTGGGAATT
AATGTTGATGAAATTATGGCAGATGCAGCTTATGCTCCACAAGCCGATCAGAATGTCAAAGATGCTGGAT
TTGTAGTATATAGTCCTGCTGCAGTTATAACTGTAAATGAATATTTGAGTGGAGGACGTTCTATGGCAAA
ATTTATGAGGGATTTATTTAGAATGCCCGATAAAGTTGAGGAAACTTTGGATGTTATTCAGGCAGAAGTA
GTTGAAGGCATAAGGAAGCAAATAAGAGCTACTAAACCAGATGTACTTTTCCTTTCTCCAGCACGTGGAG
CTAGTGAATTCTATTCTCCTAAGTTATGGGAGCGTTTTGTATGGAAATATATTAAGGAGACAGCAGATGC
TGTTATAGAAGAAGGCACAATATGTAGCATCCACATTGATGGAAACTGGGAGCGTGATCTTGACTACTTT
AAAGATTTTCCAAAGGGAAAGATTGTATTTGAAACAGATGGTGTAACAGATATTTATAAAATAAAAGAAA
AGCTTGGAGATCGTATGTGCATTAAAGGAGATGTACCTGCTGGGAAGCTTGTTCTTGGTACTCCTGATGA
AGTGTATGATTATGCTTCTAAACTTGTTAAAGATATGGGAGATGGATTTATTTTAGCAAGTGGATGTAGT
GTACCTCCAAATGCAAAAGTTGAAAATGTAAAAGCAATGATTTCTGCAGCTACAGGCAGATAG
>lcl|CP012395.1_cds_ALU34579.1_150 [locus_tag=CLAU_0150] [protein=putative ferredoxin] [protein_id=ALU34579.1] [location=complement(163976..165829)] [gbkey=CDS]
ATGAACAATTACACAGTTACTTTTAAATCTGAAAACCGCACAATATCTGTCTGTGAAGGAACTACCCTTA
AAGAAGCTATCACAGCTGAAGGATTAGATTTTGATTTTCCCTGCGGTGGAATGGGCACTTGTGGTAAATG
TAGAATTAAAATATTAGATAAAAACTTAAAGGCTACAGAAAAGGAACTTAAATTTTTAGAAGAAAAAGAA
CTTAAAGAAGGTATACACCTTGCTTGTGAAACTAAGCTATACAGTGATATAACCGTTCAACTAAATCAAA
AGAAAAATGAAGTCTATAATATACTACAATCATCTACAGAAAGGACTTTTACTATTAAACCTCTTATTGA
AAAAGTTTACGTAGAAGTAGACTTGCCTTCTTTAGACAAGCAGAAATCTGATTTAAAACGTTTAAAAGAA
AAATTAATGCAAAAAAAACCAAATTATAAAAATATTAAAATGAATATTTCTGTTTTAAGGGAACTGCCCG
TGAAACTTCGTGAAGCAAACCACCATATAACTGCAGTTATCCACGGCAATGAGATTATTGGTATAGAAAT
AGGAAATACTGAAAAGAATATGCTTGGTATAGCTTTTGATATTGGTACTACTACTATTGTAGCTTATCTA
ATGGATCTATATACTGGAAAGAAACTTGCTGTTTCTTCAGCAATGAACCCTCAAATAAAGTTTGGGGCAG
ACGTAATCTCACGTACAACTTTTGCCAATCAAAATGAAAATGGTGTTAAATTAATGCAATCTACTCTCTT
GGACGTATTAAATAAATTAATTGAAGATAGTGTACATAAAGCAAACATGTTAAAGGAGAACATATATGCA
ATTACCATTGTGGGAAACACCTGCATGCACCATCTATTTCTAGGTCTTACTCCAAAATATATTGCATATA
TACCTTATGTCCCTGTAATAAGTGAAACACTGGAAGTAAAATCATCAGATCTTAACCTTCACATTAATCC
ATCAGGTAAGGTATTTGTGCTTCCAAATATCGCTGGATTTGTAGGAGCAGATACTGTAGGTGTAATTTTA
GCCTCAGAAATGGATAAAAGTGAAGATGTAAAACTGGCCATCGACATAGGTACTAATGGAGAAATAGTCC
TGGGATCTTCAAAGAAACTTGTCTCCTGTTCTGCTGCAGCAGGTCCTGCTTTTGAAGGAGCTCAAATAAG
CAGCGGCATGAGAGGGGCAAAAGGTGCTATAGATCACGTAAACTTTGAGGAAGCTCTAAACTACACTGTT
ATAGGGAATGAAAAGCCTGAAGGTATTTGCGGGTCTGCTCTACTTGATATTGTGGCAGGACTTGTGAGAC
TTGGAATAATAAATAAAAGAGGAAAGCTTTTATCACCTGTCGACTTTATAAATCCAAATGCACTTCCATT
TAAAGATAATATAGTAACTTATGAAGGTGCAAATGCCTTCTTAATAGTTCCTCCATCAGAAACAGCACAT
GGACGTGCTATTATGCTTACTCAAAATGATATAACTTCACTTCAACTAGCAAAAGGAGCTATATCTGCAG
GTATAAACATACTTATAAAAAAGTGTAATATAACTACATCCGATATAAAAGAAGTAATTTTAGCCGGTGC
TTTCGGTAACTATATGAACCCACATAGTGCCTGTACAATAGGTCTGATTCCACCAGAGCTCGAAAATAAG
ATACAATTAGTAGGAAATGCTGCTGGTACAGGCTCAATACTTGCCCTACTGTCAAATGATGAATATGAGC
ATTCTAATACTATAGCTAGTAAAGTAACTTACATTGAATTAGGAGCACAAAAAGATTTTAACAGAGAATT
TGCTCATGGAATGCAATTTCAAGATTATAAGTAG
>lcl|CP012395.1_cds_ALU34580.1_151 [locus_tag=CLAU_0151] [protein=putative transcriptional regulator PucR family] [protein_id=ALU34580.1] [location=complement(165879..167432)] [gbkey=CDS]
ATGGGGATGGATCTACGTACTTTCCTAGGCAAAATAAAAAATTATAATCCTAGGTTATATATTTCACAAA
CAGAAGGAATAACAATTAAATATGTTAAACTCCTTGAAGAAAATCAAACTTTATTTGAACCAGACCATTT
ATATGTATGCAAAACCTTTAATTTTAAAAAAATCCCACCGCAAAAAGGTGCTATAAATATACTTTGTATT
AAAACTGACGATCTTCAATATAAACCAGATAAAAATTCCATAGTAAATTTAATAGTGTTGAATACTAATA
TGGATATATTTAAAACTTTCAATGAAATACAAAGTATCTTAATAAAGTATCAAGAATTTAGTATAGCTTC
AACAAAACTATTAGATGCTTTAATAAGTGGAAAGGGGCTTGAATATATAGTAAATACGGGATGTGAGATT
CTTAAAAACCCTATATGTATCCTAGATCTTAGCTTTAAGCTCATTGCATCTTCCAAAGATATTAAAGTAG
AGGATCCTGTATGGATTGAACTTTTAACTAAAGGTTACTGTTCCTACAACTTTGTACCTATGTCAAATGT
TCGAAATTTTATTGATGTAGTACACAAAAGCAGTTCTCCTATTTTTATAGGAAAAGATAAATTTAGAATT
CCACGTATAATATCAAATATTAAAATTAATGATAAAGTAGTTGGATATGTAACTGCGTTGGAGTGTCAAA
AACCATTTTCTAGAAATGACATAGAATTTATCTTTCTTTTATGTAAAGTAGTTGCTTCTGAAATGCAGAA
AAACAGTTCACTGCAAAACATAAAAGGATTGAAATATGAAAATTTTATCATGGATTTACTCAATGGAAAA
GAAACTGATACACGAGTTATTGAAGAAAGGTCAAAATTTTTAGATTTACGTTTCAAACCTAATCTCTATA
TACTTGTAGTAAATGTACCTCAAAATAATTTTGTAAACATCCCCCTTCACAGGGTAAGAGATGCTATTGA
ATATATGCTAATAGGAAGTAAGTCTGTCATATATGAAAATTCTGTTGTCATACTAATAAGTCAAAAAAAT
AAAATATCAGATATTGAACACAGTTTTAGTAAAGTCATAGAATTCTTTAAAAAAAATAATATACATGGCG
GTTTAAGTAGATGTTTTCATGATCTAGCTAATACCAGGAAATACTATGAGCAAGCTTTAAAGGCTATTAC
ACTTGGTATGGGACTGAAAATAAATAAGTTTCTTTTTTTCTATGAAGATTTAGCAATATTTCACTTATTG
GAAACATGTTCTTCAAAAAGTAATTTGAAAAATTTTTGTCATGATTCAATATTTAACTTAATGAGATATG
ATAAATCCCATAATACCAAATATTTAAAGTGTCTTCGTTTTTATTTGTCAAATGAAAAGAATCAGTTAAA
AACATCAAAAACTTTAAATATTTGCAGGAGTACTTTAGTCCATCGTATAGAAAAAATTCAAGAAATTATG
GGTGTTAATTTAAATGATGTAAAAATTACATTTCATCTCAATTTAAGTTTTATTATACTTGAATATATTG
ATGAATTTAAATAA
>lcl|CP012395.1_cds_ALU34581.1_152 [locus_tag=CLAU_0152] [protein=Methionine synthase] [protein_id=ALU34581.1] [location=167622..168257] [gbkey=CDS]
ATGAGCAAGGTACTTATAGACGCAATGGCAGAACTTGATGAAGATTTAGTCATTGAAGAAGTAAATGCTC
TTATAAAAGCAAATGTACCTGTAATGGATATTGTAGGTTATTTGCAAAAGGGTATTGAAATTGTAGGAAA
AAGATTTCAAGAAAAAAGATACTTTATGTCTGAACTTATTATATCAGGAGAAATATTTAAAGAAGTTTCA
CAAATACTTAAAGATTTAATGCCCTCTGGCACAGCTAAACATGGAGTATTTGTTATGGGAACTATTTATG
GAGATATACATGATGTAGGTAAAAACATAGTATGTACTGCCATGAGCAGTAATGATTTTAAAGTAATTGA
TCTAGGAACGGATGTATCAACTGAAAAATTTATTAAAGCAATTAAAGAATATCATCCTAAGGTTGTAGCC
ATTTCATGTCTTTTAACAAATTGCTTTGAAAATTTAAAGGAATGCATACAATCTATAAGGAATACAGAGT
TTGGAAAAGAAATTAAGATATTAATTGGAGGGGGAGTATTGGATAAACAGGTTTGTGAATATGTAAAGGC
AGACTTTTTTCCTAGAACAATTCAGGAAACAGTACAATACTGTAAAGAAATATATGGGATGAAATCTATA
AAATAG
>lcl|CP012395.1_cds_ALU34582.1_153 [locus_tag=CLAU_0153] [protein=Purine nucleoside phosphorylase I inosine and guanosine-specific] [protein_id=ALU34582.1] [location=168303..169148] [gbkey=CDS]
ATGCATTTAATGTTTAAACAAAATGGTACAGATTTAAACTCAAATATAGAGGAAGCTGCAAGTTATATAA
GCTCTGGAATAAAGGTAAAACCAGAGATAGCACTTATACTTGGATCGGGTCTTGGGCATATCGCAGATGA
AATTGAAGACAAAAAAATATATCCTTATAGTGAAATACCAAACTTTCCTATTTCTACAGTGGAAGGTCAT
AAAAGCTGTCTTGTTGTAGGAAAACTTCAAGGTAAGGTAGTAGCTGCAATGCAGGGCAGATTTCATTATT
ATGAAGGATATTCAATGAAAGAAGTGACTTTTCCTGTTAGAGTTATGAAGATGTTGGAAATTCAAAACCT
AATAGTAACTAATGCTGCAGGAGGAATAAATAAAAATTATAAAAGTGGAGATCTGATGCTTATAAAGGAT
CACATAAATCTATCAGGACAAAATCCTTTAATAGGACAGAACTTGGAAAAATTTGGACCTAGATTTCCAG
ATATGTCTGATGCATATGATAGTCATCTTAGAGAAATGGTAAAAAAGGTGGCATATGAATTGCACATACC
AATTCAAGAAGGAGTATATGCTTACATGAGTGGGCCAAGCTATGAAACGCCAGCTGAAATAAAGATGCTA
AGTGTATTAGGAGGGGATGCAGTGGGAATGTCCACAGTTCCTGAGGTGATTGTGGCAAATCACAGTGGTA
TGAGAACTATTGGAATATCCTGCATAACTAATATGGCAGCAGGGATATTGAAACAAGCCCTAAATCATGA
AGAAGTTATAAAAAATTCCCTCTATGCTAGTGAAAAGTTTACGAAATTGATTAAAGCAATAATAGAAAAT
ATATAG
>lcl|CP012395.1_cds_ALU34583.1_154 [gene=infC1] [locus_tag=CLAU_0154] [protein=Translation initiation factor IF-3] [protein_id=ALU34583.1] [location=169280..169798] [gbkey=CDS]
GTGGAGGTGTATACTATTAATAAAAAAAATAACTTAAATGAAGAAATTAGGGCAGACAAGATTAGATTGG
TAGGAGAAAAAGAAAGTGAAATTGTAAATACTAAAGATGCTTTAAATATGGCAAGAGAGCAGGGTATGGA
TTTAGTAGCAGTTTCGCCGCAGGCTAAGCCACCTGTATGTAAGATAATGAATTATAGTAAATTTCTTTAT
GAGCAATCTAAAAAAGCAAAACAAGCTAAAAAGAATCAAAAAATTGTAGAATTAAAGGAAGTTAGATTAA
GTGCTACTATTGAGGAAAACGATATAGAAATCAAGGCAAATAATGCGAGAAAATTTTTGGCCAAAGGAAA
TAAAGTGAAGGTTTCTATAAGGTTTAGGGGGAGACAAAATAATTATACAAGTTTAGGTAGGAAAGTTTTT
GACACATTTTTAAGTAAATTAGATGAAAGCTCAGTAGTGGAAAGAGCACCTAAATTAGAAGGAAATAATA
TGTTTATGATTTTAGCCCCTAAGAAATAG
>lcl|CP012395.1_cds_ALU34584.1_155 [locus_tag=CLAU_0155] [protein=Response regulator receiver protein] [protein_id=ALU34584.1] [location=complement(169860..170786)] [gbkey=CDS]
ATGAAATTTTTTATTGTAGACGATGATGAAGCTATTCGTTCAATGTTATCTGAAATAATTGAAGATTACA
ATTTGGGAGAAGTTGTTGGTGAAGCAGCAAATGGCGTTCCCATATCAAGTAGCTTTTTATGTACTAAAAA
AGTAGATATACTTATAATTGATCTTTTAATGCCAGTTAAAGACGGTCTTCAAACTATAAGTGAACTTGAC
CCTTCTTTTAAAGGTAAATCAATAATGCTATCCCAAGTAGAAAACAAAGAAATGATAGGAAAAGCTTATT
CTTTAGGTGTACAGTACTACATTACAAAACCAATAAACAGACTTGAAGTAATTGGCGTTATAAAAAAAGT
AGTTGAGCAAATAAAAATTGAAAAATCCATAAGTTATATTCAAGACACCTTGAACTTTTTAAAAATGGAT
ACACTAGATAATAAGAACAGCTCAAAATCAAGTAAAGGTATTTTAGAATACAGTGAATTTATATTAAACC
AATTAGGTATAATTGCTGAAAGCGGCAGTAAAGATCTACTATCCATTGTAGAATATTTATATACCCGTGA
GAACACAAAAACTATTGAAAAGGATTTTCCATCTTTAAAAGAAATATTCACTAAAATCTCTGAAAAAAAA
CTCGGACAAAGTTCTTCTTCAATTGATATAAAAAAAGAGATAAAAGCGTCAGAACAAAGAGTTAGGAGGG
CCGTGCTTCAGTCACTAAATTATATAGCCTCCCTTGGGCTTACAGACTATTCCAACCCAAAGTTTGAAGA
ATACGCTGCTGAGTTTTTCGATTTTACGGAAGTAAGAAAAAAAATGCTAGAACTAAAAAATAATACTCCT
CTTAGTCAACCTATACATATAAATGTTAAAAAGTTTATCAAGGTTTTATATATAAAATCAAAAAATTACA
AAAGCAATGATATATAA
>lcl|CP012395.1_cds_ALU34585.1_156 [locus_tag=CLAU_0156] [protein=Histidine kinase] [protein_id=ALU34585.1] [location=complement(170794..172098)] [gbkey=CDS]
TTGAAAAATACTGCATCTGCCTTAAAAGAAGATTTATTTATTTTAATATTAATAGTAGTTTCAATACCAA
TAGTTGGAGAATTTAAATTTTTTCCACTGAATAGTACTTTTCGTGTTAGCTTCAGTCCTGTACTATTTTT
GTTTTTCTTATTTTGGATTAAAAAGCTTCCCATACCTCTATATGGAGTCGTAGCTGGTATATTTACTGTT
ATATTTAGAGTTGTTCTTGATTGCGTGCTTCAAAGTGGATTTGAATTTCATCAAGCTTTTTTAATAAATT
CTCCTGCATTTTTTTACTATTTAGTTTTTTCATGTTTATTTTATTTAACAAAAATAAATAACTTACACAA
TAATCCTCTTTTGATGGGTACTTTAGCTGCCTGTATAGACATACTTTCCTCAACTTGTGAACTTGTAGTG
AGGTTTTTAGTACTTAGAAATTCTATTTCAGTTTATGCCTTTGGGTTGGTTTCCATAGTCGCAATTATAC
GATCTTTTTTTGTACTCGGGTTTTTCAACATAATAAAGTTAAATGAAGTGAGAACAGCCGCTAACCAACA
AAAAGAGCAAAATAGATATATGCTGCTGCTTATTTCAAACTTATATGCAGAATCTGTACAATTAAAAAAA
TCCCTAACCTTTGCAGAAAATATTACAAGAGACTGTTACACTTTATATGAATCTTTCAAAACCAATTATT
CAAAATTGAATAGAGATGAATTGTCACAAAGTTTATTAAAAATTGCAGGTCAAGTGCATGAAATAAAAAA
GGACAACCAAAGAATATATTCCGGACTCTCTAAAATGATTTTATCTGAAAATTCTAAGGATTATATGAAT
ATTGAAGAAATCTGCAATATAATAGTAGACACAAATAAAAAATATTCTCTCACTCTTGGGAAAAGCATTG
ATTTTTCAGTAAATATAGCATATAGTGGTATACCTGATCTTCACATTTATACTGTACTGTCACTTGTGAA
TAATTTAGTATCAAATTCTATAGAATCCATAGAAAATACAGGTACTATAAAAATTTATATAGGTAAAGTA
GAAGATTTTATTAAATTTCAGGTTTCTGATAATGGCATAGGGATACCTGAAAAGAAAAAGGATCTCATTT
TTAAACCCGGCTATACAACAAAATATAATAAGCTAGGAAAACCATCAACAGGAATAGGTCTTTCTTATGT
AAAACAAATAGTTACAAATTTGAAAGGAAGAGTTATGCTAGAAAGTGCATCTAACTCAGCTGAAACTACT
TTTACTATTGAGCTTCCAATTAAAAGTTTGATAAAGGAAGGATGA
>lcl|CP012395.1_cds_ALU34586.1_157 [locus_tag=CLAU_0157] [protein=Sodium:dicarboxylate symporter] [protein_id=ALU34586.1] [location=172404..173720] [gbkey=CDS]
ATGGAAAAGAAGAAAAGAAAACTTAAAGGTGGACTAGCCACTCAAATTTTAATTGGTCTTATACTTGGAG
TTATAGTTGGTGCTATTTTTTATGGTAATCCAAATCTACCTAAATATCTCCAACCTTTTGGAACTATCTT
TTTAAGGCTGATTAAAATGATAGTTATACCTATTGTAATATCCTGTCTTATAGTAGGTGTTGCAGGAGTA
GGTGATATGAAGAAGGTAGGAATGCTTGCCTTAAAGACTATAGTATATTTTGAAATAATGACTACCATCG
CATTAATCGTTGGTCTTGTATTTGCAAACATATTTCATCCAGGCACAGGTGTAGATATGAGCAGCTTGAC
TAAGACAAACATTGCTAGTTATGTTGATACTGCAAAAAAGGCTACTAATAAGGGATTTGTAGATACTATA
ATAAATATTTTCCCTACGAATATAATGGATTCTTTAAGCAAAGGAGACATGCTTCCAATTATATTCTTCT
CTGTTATGTTTGGACTTGGAGTTGCATCTATTGGAGAGAAAGGAAAGCCTATATTGAACTTTTTCCAGGG
TGTAGAAGATACAATGTTCTGGGTAACTAACCAAATTATGAAAACTGCACCTATAGGTGTATTTGCATTA
ATTGGATGCACCGTATGCAATTTTGGACTTAAATCTCTCATTCCATTGGGAAAGCTAATGATATTAGTTT
ATGCGGGTATGATTTTCTTTATACTTGTATTTATGGGAATAGCAGCAAAATTGGTTGGAAATAGCATAAT
CAAAATAATAAGAATATTAAAAGATGAGCTTTTGCTTGCTTTTAGTACAGCTAGTTCAGAAACAGTACTT
CCTAGGTTGATGTCAAAAATGGAGAAATACGGGTGCCCAAGTGCTACAGTATCTTTTGTAATTCCTACAG
GTTATACTTTTAATCTTGATGGTTCTACACTTTATGAATCTATGGCAGCTATATTTATAGCACAGTTATA
TGGTATACATCTTTCCATTGGAGCTCAAATAAGTTTAGTAATAGTACTTATGATAACTTCAAAGGGAATA
GCAGGTGTCCCAGGAGCTTCTTTTGTAGTATTGCTAGCTACACTTGGAACTTGTGGCATCCCAATAGAAG
GTCTTGCTTTTATAGCTGGAATTGATCGTCTTTTAGATATGGGAAGAACAGTAGTAAATGTTGTTGGAAA
TTCTTTAGCTAGTATATTTGTTGCCAACTGGGAACATGTATATGACAAGGAAAAGGGTGAAAAGTATTAC
CAATCCATTATAGATCACAAAGATCATAAAGATAAATTAAAAAGTGTAGAGGCATAG
>lcl|CP012395.1_cds_ALU34587.1_158 [locus_tag=CLAU_0158] [protein=Amino acid permease] [protein_id=ALU34587.1] [location=complement(173834..175690)] [gbkey=CDS]
ATGTTAGAAAAATTTGTAGATGTTTTAATTGGTAAACCACTGCCAAATGAACAAACATCACATGAAAAAT
ATAATATTTTATTCGGATTAGCAATTATGGCTAGTGATGCTATTTCGTCAGTTGCATATGCGGCAGAAGA
AATTTTAGTCGTATTAATAGGCGTATTAGGTTTAACCGCCTACAACTGGCTTGGATGGGTTTCATTAATG
ATTATAGGCTTATTGTTTATTCTCACCATATCCTATGTTCAAATTATCAGGGCATACCCTCAAGGTGGAG
GTGCTTATATAGTTGCCAAAGAAAATTTAGGGATAAGACCAGGATTAGTTGCTGCATCTGCATTATTAAT
AGATTATATATTGACGGTTGCAGTAAGTGCTAGTGCTGGAGTTACAGCAATAATCTCAGCTTTTCCTGCT
TTAGGAATTCATAAGATTTCATTAGTAGTGGGATTAATTATAATACTTACTATCTTAAATTTAAGAGGTG
TTAGTGAATCATCTAAAATATTTAGTATACCTACTTATTTATTTATATTGGGTATGATAACTATGATTAT
ATATGGTTTTATAAAATACTCTATATATGGTGCAGCTACACCTATGATAAATACTTCCATTAAGGCAACT
GGAACATTAAGTATATTTTTAATTCTTAGGGCTTTTTCTTCTGGCTGTTCAGCATTAACGGGATTAGAAG
CAGTAAGTAATGCAGTACCTAACTTTAAAAAACCTAGCCAAAAAAATGCCAAAATAGTTATGATATTATT
ATCAAGTTTAATATTGTTTATCTTTGGTGGTACTTCACTACTTGCTAGATTTTATCATGCTATACCAACA
AAAAATGTTACAGTTTTATCTCAAATAGCGTTTGGTGTATTTGGCAGAAACTTTATGTACTACTTTATAC
AGATTACTACATCCATAATATTAATAATGGCATGTAACACAGCTTTTACAGGATTTCCCATGCTAATGTA
CGTTGTTGCTAGAGATGGATTTGCACCAAGACAATTCACTATGAAAGGTAAGAGACTAAGCTTCTCCATA
GGCATTGAAGTATTATCCCTTATTGCAGGAGTATTAGTACTTATATTTAAAGCAGATGTTCACAGCCTAA
TTCCTCTGTATTCAGTAGGTGTTTTCTTGTCCTTTACTTTAGCACAAACAGGAATGGTGCTACATTGGAA
AAGTAGTACTGAACCTGGATGGAAAAAACGTGCTTTAATTAATAGTATAGGTGCCATAGTAACTATAATT
ACAACACTTATAATTATATATGAAAAAGCATTAGCTGGTGCATGGATAGTTATTGCTTTAATTCCTATAC
TAGTTATTATTATGGCATCTATAAATAGACATTATAATAAAGTGGCAGAACAGCTGAGGGCATCAAAAGA
AGATATATTAAATATAGAGTTAGGTAAAAAATTTACACATATTTGTATAATTCCTATCGCAAGTTTAAAT
AAAGCAACGTTAAACGCTTTACAATATGCTAGGAGCATAACACCAGATGTAATAGCTTTAAATGTATCCA
TTGATAAAGCTTCTATAGAAAAACTAAAAACTAAATGGTCTGAATTAAATACAGATATATTACTAGTAAC
TAAGTATTCTCCTTATAGACAAATAATAACTCCATTGCTCAAGTATATAGAGATCATATCAAATGCAGCT
TCTGAGGATGAAAAAGTAACTATAATATTGCCACAATTTATAACACATAAGTGGTGGGGAAATTTTCTTC
ATAATCATACAGGATTTTTGCTTAGAGAGAACTTACTGAGGAATAAAAATATTGTAGTATCAACTTATCC
TTATCATTTAAATGATGAAGAATTGAATCAACTTTAG
>lcl|CP012395.1_cds_ALU34588.1_159 [locus_tag=CLAU_0159] [protein=Glucokinase] [protein_id=ALU34588.1] [location=175865..176845] [gbkey=CDS]
ATGGAGAGGAGAGAAGATAACTTGAAAGGTAAATATGTAGTTGGAGTTGATTTAGGTGGTACCAAAGTTT
GTGCTGCTGTTGTAAACTTCATGGGACAAGTGATATGTAAGGCTACTTTACCAACGGAAGCGGAAAAAGG
GGAAAATTTCATATTAAATAGGATGATAGAGATTACTCAGAAGGTAATTGAGGAGTGTAAAGTTGATAGA
AAAAAAATAGTAGGCGTGGGAATCGGATCTCCAGGTCCGCTTGATATAGACAAAGGTGAGATAATATGTA
CACCCAATTTGCCTTTTAGAAATTTTAATATTGTAAAGCCAATAAAGGATAATTTTAAGATTCCCGTATA
TTTGGATAATGATGCAAATGCAGCGGCACTAGGGGAATATATGTTTGGTGCAGGCAAGGGCAGTAAAAGC
ATGGTATTTATAACAGTTTCTACAGGAATAGGGGGAGGAGCTGTATTAAATGGTAGAATATATAGGGGTA
ATACTAAAAATGCACTGGAAGTAGGGCATATGACTTTAGAAAAAGAAGGTCCTCTATGTAATTGTGGAAA
TTATGGATGTGCAGAGGTACTTGCATCTGGTACTGCTATAGCACGAGAAGCAAAAAGAGCAGTAAAAACA
GGAGAGAGTACTTCCCTTTCCAAATATAAGAATATAACTTCAAAAGAAGTGTTTAAAGAGGCAGAACTTG
GGGATGGAGTATCTAAAAAGATATTAGACAGAGCTTTAAATTATCTTGGAATATGTGTGGCAAATGTAGT
AACTTGCTTTGATCCGGAAGTAGTTGTAATAGGAGGAGGAGTCTCCAAGGGTGGAAGTATAGTTTTAAAT
AAAGTAAAACAGGTTGTAAAAAAAAGATGTTTTCAATCTATAAGCGAAAACACTAATATACTTTCTGCAC
TTTTAGGAGAAGATTCCGGAGCTATTGGAGCTGCAGCTCTTGCTATTATGGAAGGTTGCTATGAAAATTA
G
>lcl|CP012395.1_cds_ALU34589.1_160 [locus_tag=CLAU_0160] [protein=Hypothetical protein] [protein_id=ALU34589.1] [location=176976..177365] [gbkey=CDS]
ATGTTACAGAGTATTATTAATGGAATTGTTCCTATAGCTGTAACTGTCATAGTAGGGGTGTTAGTTGCTG
TAATTAAAGCTATTGGAGATGCCATTGTAGTATTAGTTGAGAAAAGAAAGGAGGAGGTTATACAAAAAAT
ACGTATTAATAGATATAATGGATGCCTGCAAGTTGCCAGAGAAGTGTGGAGAGTTGTAGATGAATATTTT
AGAATAAATTCAAACATAAAGAGTACTATTTCTAACAAACAAAAAAAATTTGAAGAAGAAATATTAAAAA
TATTGCCTGATTTGACTGCTACTCAAATAGAACAATTAAGACAATCCGTTGCAGGGGAAATAAATAAGGA
CAAAGATAAAATTGTACAGAATGATAGTGAGAAAATTTAA
>lcl|CP012395.1_cds_ALU34590.1_161 [locus_tag=CLAU_0161] [protein=Hypothetical protein] [protein_id=ALU34590.1] [location=complement(177455..177850)] [gbkey=CDS]
ATGCGAATTGAAATTTACTATAAAGGCATTAAAAACGCCAACGAAGCTGTAAAAGAACTTAAAAATGAAG
GATTTAGTAATACCGCTGTGGATTTAAATGACAATTATATAGACCCTTTAAGCGCTAATTCAGATTTTGG
TATAAATTTTTCAAACGTAATAAATTCCTCAGGAGTTTCCTATACTTCCTCTGGAAGGACTCTTCCATCT
ACAAGTCCCATGATAAGTGGTTTTGGTAGTTTTAGAGACCTTGAAAACACATCTTATAAAGTAATTGTAA
ATTCTAATTCTTTAGATAATGAAAAATTGAAAGAAACCATAAAAAAAACTGGTGGGAAAATCAAAAGTTA
TATTTCAAATAGTGAAAGTAAAGTTGGGAATAATAGTTTACGTTAA
>lcl|CP012395.1_cds_ALU34591.1_162 [locus_tag=CLAU_0162] [protein=Patatin] [protein_id=ALU34591.1] [location=177989..178906] [gbkey=CDS]
ATGATAGCAAATGCTGTATTTGAAGGTGGAGGTATGAAGGGAATAGGACTTATAGGAGCAGTATGTTGTT
TTGAAAAAATGGGATATAAGTGGAATAAGTTTGCAGGAACTTCTGCTGGAGCGGTAATAGCCTCACTTTT
AGCAGTAGGGTATAAGGGAGAAGAATTAAAAAATATAGCTATGAACCTAGACAAAGATGTATTCTTTAAA
AAAAAATGGATAAGAGAGCTTTCCTTAATTAAAAAGTCTTTTACACTTTTTAAAGATAAGGGAATATATT
CTTCAGATGCTGTAAAAGAATATATTGGAGAACTCATATCTAAAAAGGGAAAAAGAACTTTTGGAGATAT
AAGTGTAGATGGAAAGTCACCTCTTAAAATAGTAGCATCAGATATAACTAAAAAGAGAATGATAATATTA
CCAGATGACTTGAAAGAATACGGCATAGATCCTATGAAGTTTGAGATAGCAGAAGCAGTTAGAATGAGTA
TAAGTATCCCCCTTTATTTTAAACCGGTAAAATTTTATTATAAAGGTGAATGCAGTTATATAGTTGATGG
GGGCATACTCAGTAATTTTCCAATATGGATATTTGATACAGAGGAAGTACCAGAGTTCCCTACAATAGGG
TTTAAGTTAGCGGAAAAGGATATAAACTATGGAGAATCGAAAAAGATGGACTTTATTTCTTACTTATTTG
ATATATTTGGGACTATGATAGATAAAAATGAAGAAGTGTATGTGAAGGATAAATATGCAGTTAGAACTGT
ATTTATTCCAACATTGGGAGTTAGAAGTACAGAATTTAATATATCCGGTAAAATGAGAATGAAACTTTTC
CAATCAGGATATAGTAGTTCAGAAAGATTTTTACATCTTTGGGATTTTAACAATTATATAAGGGATTATG
TAAAATAG
>lcl|CP012395.1_cds_ALU34592.1_163 [gene=cysS1] [locus_tag=CLAU_0163] [protein=Cysteinyl-tRNA ligase] [protein_id=ALU34592.1] [location=179000..180415] [gbkey=CDS]
ATGAATTTTTACGTTTATAATACAATGAGTAGAAAAAAAGAAGAATTTGTTCCTGTAAATGAAGGAAAAG
TTGGAATTTATACCTGCGGTCCTACAGTTTATAATTATGCTCATATAGGAAATTTAAGAACATATATTTT
TGAAGATATATTAAAGAAAGCTTTTGAATATGGTCACTACAAAGTTAAGCATGTTATGAATATAACTGAT
GTAGGACATTTGCAATCTGATGCAGATACAGGTGAAGACAAAATGCAAATAGGGGCTGAGCGTGAAAATA
AAACTGTATGGGAAATTGCTAAATTTTATGAGAATGCTTTTTTTGAGGATTGTCATAAACTTAATATAAG
AAAACCTGATATAGTTTGTAAGGCTACAGATCATATTCAAGATATGATAGACATAATTAAGACACTGGAG
AAAAAGGGATATACCTATACATCAAAAGGTAATGTGTATTATGAAATTGATAAGTTTAAAGATTATAATA
AACTAGCCAATTTAAGTATGGAAGAATTGGAAGCAGGAGCTAGAATAGATGTGGATGAGAATAAGAAAAA
TCCGCTGGATTTTGTACTTTGGTTTACAAATTCTAAATTTAAAGATCAAATAATGCAGTGGAATTCCCCT
TGGGGAAAAGGCTTTCCTGGATGGCATATAGAATGTTCTGCTATGTCAATAAAATACTTAGGAGATAGAA
TAGATATACACTGCGGTGGAGTAGATCATATTCCAGTACATCATACAAATGAAATAGCTGAATCAGAAGC
AGTACTTGGACACAAATGGGTAAATTATTGGATGCATGGAGAATTTTTGGTGTTATCTGATGGCAAAATG
TCTAAATCAAAAGGTGATTTTTTAACTCTTTCTAAAATTGAAAAGGAAGGTTTCTCACCTATGGATTATA
GATACTTTTGTCTTCAATCTAGGTATAGGAAACAGCTTATGTTTAGCTTTGACGCATTAAGGCAGGCACA
ATTAGCTTACAAAAAATTAAAGGAGAAAGTTGCAGATATAGTTTCAAATGTAAAAGAAAATGAGAGGGCA
GATAAGGAACTTGTTAATAAGTATAAAAATAAGTTTCAGGAAAAGATAAGTGATGATTTGAATATACCAA
ATGCATTTACCGTGTTATTTGAAGTTATAAAAGATAATGAATTGACAAATAAGGAAAAAAGCTTACTTAT
AGAAAGTTTTGATACTGTTTTTTCACTGGATCTTTTAAAGTCCAACAATCATAATTTAGAAAAGTTGGAT
TCAGAAGATATCAAAAGACTCATATGTGAGAGAAATGATGCAAGAAACCACAAGGATTGGCATAAGGCAG
ATGTTATTAGAGATGAGCTTAAATCCATGGGAATAGATATAATAGACTCAAAAGAAGGGACTAAGCTGAA
GATTAGAAACAGTTAA
>lcl|CP012395.1_cds_ALU34593.1_164 [locus_tag=CLAU_0164] [protein=Ion transport 2 domain protein] [protein_id=ALU34593.1] [location=180501..181391] [gbkey=CDS]
ATGAAGAAGTTTATTAGTATATATAAAATTAAAAAGAAAACCATTTTGTCTGTATTGGCATTTTCCTATG
TAACTGTATTACTTTTATTTGGGCTTATTTATTGGAACATTGCAAATAATTCTAGGGGAGATTTTTTTGT
ATTTCAAAAAGATGTAAATATGACTACAAAAATAGATGCATTTAAAAAAAATCTAAACATTAAAATTAAA
AGCAGAGAATTGAAAAGCACTGTGGAAGATTTAATAAATTCTGATGAATACAAAAGACCTTTTTCAAATT
TAGAAATTGTAGATGATTCAGGTTCTTCTATAAATGTATTTTCCTTTGATAAGTCTTTAGGAAAATTGTG
GGCCAACTATTATAGTACATTGTTAAAAGATAAGGGCGTAACCCATATAAGCCTAGAAGATATGGGAGAA
GATAGGGTTAATAGTAAGTTTAACAGTTGTAAATTAAAAATATGCTTTTATACAGTAAATGAAAATGAAA
CGTATAAAAGCTTTAATTGCTATAAAAAAAGTCAAGCAAATAAGTTAAAAAAAGTAGATACTAAATATAT
GTGGGTAAATGACTATACTATGTTTAAAAGTAAATTCTTTAAAGAAGATTACTTTTATTATCCACTAAGC
TTTTATTTTCCAAAGCTTGTTGAAAATTCTATATCGTTTTTGGACAATAGTCCTCTGGTACTTAAATCAG
TGGTTTGTGGAAATTTCAAATATCCAATAGAGAATTTTATATATTTCAGTGCTGTAACTATAACCACATT
GGGATATGGTGATATTTTACCTAATTCTACTATAGTACGTTTTATGGTAATTATGGAAACTATACTAGGG
ATAATAATAGTAGGCACCTTTACTTCCTGTTTATTTTGGAACAGAAATTAA
>lcl|CP012395.1_cds_ALU34594.1_165 [locus_tag=CLAU_0165] [protein=HutD-family protein] [protein_id=ALU34594.1] [location=181456..182088] [gbkey=CDS]
ATGATGAATACAGTAAAAATTATAAGGTCGGATGAATATAAGACAAGCAGATGGTCGGGAGGGACTACTA
CAGAGCTTTTAATATATCCTTATGAAGCAAAATATGCTGAAAGAAATTTTAAATGGAGATTAAGTTCTGC
AAAGGTTATAGATGAAGAATCTGTATTCACTCATTTACCTGGAATTGCTAGAATCATAATGAGCATAGAT
GGGAATTTAACTCTCCATCATGAGGGACACTATGAAAAAGATTTAAAGCCTTTTGAACAGGATAATTTTA
TGGGTGATTGGAATACTAAAAGTTTTGGAAAGGTAACAGATTTTAACTTAATGATGGCTCCTGGATGCCA
GGGAAAAATAGAGACATACACTTTTGAAGGTGAAAAAATTTATGAAGAAAAACTTAATCCAAGTGAGTAT
ATTAATAGAGAAAAAGATATAAAACAAATTACATATATATTTTATATTTTGGGTGAAAAAGTGGAGGCTT
ATATTAGCGGTATGAAGGTGTATCTTAACAATAAAGATACACTAGCTGTAACCACTTTGGTTAATGGTGA
TCCTTTTAATATTAAATTTTGCAATAGAGGTGAAAAAGACCTTAAATGTATAAAGACAGAAATAGTATAT
TAA
>lcl|CP012395.1_cds_ALU34595.1_166 [locus_tag=CLAU_0166] [protein=Diguanylate cyclase and metal dependent phosphohydrolase] [protein_id=ALU34595.1] [location=182428..184458] [gbkey=CDS]
ATGAATGTTAGGTTTAAAACAACCTTGATGATTTTTACAAGCTTTTTGCTTTTGATGATTTTGGCATTCA
TTATATTTAATTTTGCCATTTTTAAATATATTGACAGAATTGAAACTAAAGGTGTAGACGATAGTTTTCA
AATTGTAAATTCATTGATTAGTAGGGAAAAGAAGAATATGGAGGCAACGTCTATTGATTGGTCTCACTGG
GATGAGACTTATAACTTTATGTTAGGTGAAAATACCTCATATTATATAAAAAATAATTTTGGAGGTAATA
CATTAAAAGAGCTGAATTTAAATTTTATGGCTTTTGTGGATACAAAAGGTGGTATGGTCTATAGCATTTC
AAATGGACTAAAAAATAGTATAAAATCAGAACTAGAAGACAGATTATTTAAAAGACCAGATAATTTTAAG
AAAATAACTACATTTAAAAATAATGATGAAATACGTTCTGGCATTATAGATATTTCGGGAAAAGAATTCA
TTGTTACTATTTCACCTATAACAACAACTAATAAAAATATGAAAAGTAACGGAAATTTGATATTAGGAAA
ATTTATAAACGATTCATTCCTTAGTTATATGAGTTCTGTAACAAAATCTAAAGCTAAATTTGTAAGAGAT
ATATCTTCTAGGAATATGGAAGGTACTGTTGTAAAAAAGGATAATGATTATATTACAGGATATAGAACAA
TACGAGATATAAATGGAAATATGTCTATAACCATGTCCATTACTATAATGAGGTATGAATATAAGTTGGG
TAAGTTTTATTTTATAATTCTTATTTTAATTTTTTTATTGTTGGCGTTTATAGTATCATGTATTTTGTTA
GTCATTTTTAATAAATGTATATTAAATCGTTTTAAAAGTATTAATGAATTTATAAATAAGGTATCTCAAA
ATAAAGATATGAGTGTTCGTTTAAATATTTCTGGAAATGATGAAATAGCAAATGTTGCTAATTCTACCAA
TGGAATGCTGTCTCAATTAGAATCTGCTTACAAAGATATTTTAATATTAAGTTATTTTGATAAACTTACG
GGATTGAGAAATAGAACATATGTAGAACAAAAATTTGACGAACTAAACTTAAAATCAGTGGCTAATTATT
GCATGATAATAGGTGATATAAATGGTATGAAACTTATAAATGATAAATTTGGGCACAGAGAAGGTGACAG
ATTGATATGCACTATAGCTAATGTATTAAAAAAAGTATGTTCAAAAGATGATATTGCAGCAAGGTGGAGT
GGAGATGAATTTATAGTACTTATTATAGACAAAGAGTATTCTTATTCATCAAGTCTAATGCAAAATATTA
AAGGCGAATGTGAAAAGGTAATGAATTTTAATTTTGAAATTAGCATAGCTTGGGGCATTGCAGAAAAAAG
CCATCATCTTAAACTAGAGGAAGTTATGAATTTAGCAGAAGAAAGAATGTACAGAAGTAAACTGGTTAAG
ATAAAAAGTTCAAGAAACGCAATTATTGCATCTCTTGAAAAAATTTTATATGAAAAACATAGTGAAACGG
AAGAGCATACTCAGAGAGTTAAAGAGCTTAGTGTTAAGTTGGGTAGGAAACTTAATTTATCTCAAGAGCA
ACTGGAAGAATTGGAGTTATTGAGTTTACTTCATGATATTGGGAAAATAGGAATACCTGATAATGTATTG
ATGAAGCCGGGTAAGTTAACTGATGAAGAGTGGGATATAATGAAAAAACATACCGAAATAGGTTATAGAA
TAGCTAAAGCAACACCAGGATTAAGTCATGTAGCAAATGAAATACTTTGTCATCATGAAAAATTTGATGG
GACAGGCTATCCTCAAGGACTTAAAGAAGGAGAAATACCTATTTTGTCAAGAATAATAAATATAATAGAT
TCTTTTGACGTAATGACTCATAAAAGAATATACAAAAATGCTAATGACATGAACTATGCCATTAAAGAGT
TAGAAAGATGCTCTGAAACCCAATTTGATCCTCATATGGTTAGAGAATTTATAAAACTTTTAAAGAAATA
G
>lcl|CP012395.1_cds_ALU34596.1_167 [locus_tag=CLAU_0167] [protein=hypothetical protein] [protein_id=ALU34596.1] [location=184640..184846] [gbkey=CDS]
TTGACTGTAGGATCTCAAGTAAAACAGACATTAGCTGTTCTTAAAGGTGCTGAAAGTACTTTGAGAGTAT
ATTCTCTTCAAGAACAGGATAAAAAAGTAAAGAATGTGTACAAAGAGGCACTGGATGCTGTAGATGGTAT
TACAAAGAATCTAAATGATAGATTAAAATATTTAGAATATGAAGAGCCTCAATATAAACAGAATTGA
>lcl|CP012395.1_cds_ALU34597.1_168 [locus_tag=CLAU_0168] [protein=Hypothetical protein] [protein_id=ALU34597.1] [location=184863..185723] [gbkey=CDS]
ATGAAAATTTGGATTATAATTTTGTTAAAATCTACGGTACTATTTTTTGTTACCTTGTTTTTTATAACAA
TAATGGGAAAAAAGTATCCCAGAAGGATAACCCCTTTTAATTTTATAAATTATAGTGTAATAGCGGTTTT
AATAGCATTAACGTGTATAAATGTTATATACAACTGGGTAATTGGTATTCTGGCCATAGCTGTATGGATG
CTTCTTCCGCTAATTTTAGAATATGCTTCTATGAAAAGCAAATTTATATCTAATTTGCTAAAGGGTAAAG
GAATTGTAGTTGTAAAAGAAGGAAAAGTAATGGAAGAAAATTTAAGTAAAATTGGATGCAGCGGCGAGGA
CTTATTAAGGGAACTTCGCTCAAAAAATATATTTAATTTAGCAGATGTGGAATTTGCCATGATGGAATCT
ACAGGAGATATAAATATACTCATGAAATCAGATAAAAGGCCACTTACTCCAAATGATCTTCAAATAGAAG
TGTGTCAAGAAGGAGCACCCCAGACTGTAATATTGGACGGAAATATAATAAATGAATCCTTGAGTAATTT
AGGACTAAATCAAGGATGGCTTGATGTACAGTTAGAATCTAAAGGTGTATCTTTGGATAATGTATTTATA
GGTCAGGTTAATTCAAAAGGAGAACTCTACATAGATTTATTTGATGATTTAATTCAAACTCCCCAATCAA
ATGTTAGAAAAATTCTCTATGCCAATCTGGAAAAGGCTCAGGCAAATTTGATGTCATTTGCACTTGAAAC
TGAGGATAAAAAGGTAAAAGATATGTATAAAAAGGATTCTGATATTTTAAAGAATGTATTAATAAAGTTA
AAACCCTATTTATTGAAATAG
>lcl|CP012395.1_cds_ALU34598.1_169 [locus_tag=CLAU_0169] [protein=Stage V sporulation protein AC] [protein_id=ALU34598.1] [location=185735..186214] [gbkey=CDS]
ATGTCCAATAAAAAAAATAAAAAGTTGACTCCTGTACAACAAGAGTATCAAAATTTGGCTAAAACAAAAG
AGACAAAAAGAAATGTTCTTAAAAATAGTCTGAAGGCATTTTTGGTTGGCGGGAGTATTTGTGCTTTTGG
TCAGGTACTTCAAATTATATTTATAAAGTATTTTAAGTTTACAGAGGCCAATGCTGGTAATCCGACATCT
GCAGTCATAATAATAATTGCTGTATTACTTACAGGGTTTGGAGTGTTTGATCACATTGCACAATGGGCTG
GTGCAGGAACATCTATTCCTGTTACTGGTTTTGCAAATTCCATTGCATCCGCTGCTATAGAACATAGAAG
CGAAGGATTCGTTCTTGGTGTAGGAGGAAATATGTTTAAAATTGCAGGTCCTGTAATAACTTTTGGAGTT
TTTTCTGCTTTTGTAGTTGCTACTATAAAAGTAATTATTAAATGGTTAGGTGGGATGTAA
>lcl|CP012395.1_cds_ALU34599.1_170 [locus_tag=CLAU_0170] [protein=Stage V sporulation protein AD] [protein_id=ALU34599.1] [location=186215..187213] [gbkey=CDS]
ATGATTCAAGGTCATCAATCATGGGTATTTGAATCTAAACCGACTATACTTGGATGTGGGGCAGTAGGAG
GACCGTTTGAAGCAAAAGGTGCTTTGGCTAAAGATTTTGATTTGCTTCATGAAGATATATGGGTTGGACA
GGATAGTTTCGAGAAATCTGAAAAAAAGTTATTGGAGGAAGCCTGTCAGATTGCTATAAAAAATGCAAAA
GTGAAAAAGGAAAGTGTAAATTTTTTCGTAAGTGGAGATCTTATAAATCAGATAGTTATCAGTAGTTTTG
CTGCTAGAACTTTAAGCATACCGTATTTAGGTATATTTGGAGCCTGCTCAACTTCTATGGAAGGGTTAGC
TATATCGTCTTTGCTTGTAGATAATGGTGCAGCAGAATATGTTCTTTGTGGAACATCCAGCCATAATGCT
GCTGCAGAAAAACAGTTTAGATACCCTACAGAGTATGGGGGGCAGAAGCCGCCTACAGCTCAATGGACGG
TAACAGGAGCAGGAGCTGCAGTAGTTGGAAAAGGTACTGGACCTAAAGTTACATCAGCTACTATAGGTAA
AGTAGTAGATATGGGAATTTCTGATCCATTTAATATGGGTGCTGCTATGGCACCAGCCGCAGTAGATACA
ATAGAAGCTCATTTTAGAGATTTAAATAGAGATCCTTCTTATTATGACATAATAGCTACAGGAGATTTGG
GGAAAATAGGTCATGACATAGCAGAAGAAATTTTAAAAAAGGATGGATTTAAGTTTCAGGAAGGAGTATT
TAAAGACTGCGGAAAGCTGATATATAACAAAGATCAACCTGTATTTTCAGGTGGCAGCGGATGCGCATGT
TCTGCTACGGTAACTTATGGACATTTCTTTAAGGAAATGAAGAAAAAAAAGTTAAATAAAATATTGGTAG
TAGCAACAGGAGCACTTATGTCACCTATGTCATATCAACAAAAAGAGAGTATACCATCTGTGGCTCATGC
AGTATCTATAGAAGCATAG
>lcl|CP012395.1_cds_ALU34600.1_171 [locus_tag=CLAU_0171] [protein=Stage V sporulation protein AE] [protein_id=ALU34600.1] [location=187231..187584] [gbkey=CDS]
ATGGAAAAATTTGTTTGGGCATTTTTAGTAGGCGGAGGAATATGTGTAATAGGTCAGATAATGATGGACG
TATTTAAACTCACACCGGCACATACAACAACTACTCTTGTAGTAGTAGGAGCTGTTCTTGGAGGATTGGG
ATTATATGATCCTTTAGTAAAGTTTGCTGGCGCTGGTGCTTCTATACCAATAAGTAGTTTTGGAAATTCA
TTAGTTAAAGGGGCTATGATGGAAGCAGATGAATATGGAATAATAGGTGTGCTAACAGGAATTTTTGAGA
TTACCAGTGCTGGTATTTCTGCTGCTGTTATTTTTGGATTTATAGGAGCCTTAATATTTAAACCTAAAGG
ATAA
>lcl|CP012395.1_cds_ALU34601.1_172 [locus_tag=CLAU_0172] [protein=hypothetical protein] [protein_id=ALU34601.1] [location=187605..187811] [gbkey=CDS]
ATGACAGTTGGAACTCAAATGCAGCAAGCAATAGCAGGAATTCAAAGTGCAGCTGCAACTATGAAAACAT
TTGAACTTGAGACACAGGACAAAAGTGCTAAAAAAGATTTTCACCAAATAGCAACAAACTTGGATGAAGC
TCTTCAAATACTTCAAGGAAGGCAAAACTTTATACAGCAAGAGGAACCACAATACAAACAATGTTAA
>lcl|CP012395.1_cds_ALU34602.1_173 [locus_tag=CLAU_0173] [protein=Estradiol 17-beta-dehydrogenase] [protein_id=ALU34602.1] [location=188051..188839] [gbkey=CDS]
ATGACTTTAAATAATGAAAAGACTGTTTTAATTACAGGAGCTTCAAGTGGAATAGGACTTGAACTTGCAA
AATTATTTTCTAAGGATGGATATAATTTAATACTTGTAGCTAGAAGTGAAAACAAATTAGAAGAAATAGC
AAAAAATTTAATAAAAAAATATAATATTAATGTACATATAATAAAAGAAGATCTTTCAAAAAGAGAATCT
GTAAAAGATCTATTTTTAAAAGTGCAGCAGCTAGGCATAAGGGTAACTACTCTTGTTAATAATGCAGGTG
CAGGTTACTGTGGACTTTTTCATGAAATTGATATAGACAAAGATGAAAAAATGATAGGTTTAAACATTGA
AGCTATTACTTATTTAACGAAGTTATTTTCAAAAGAAATGATAAAGTTAAAAAAAGGGAGTATATTAAAT
GTGGCATCTACGGGTTCTTATGAACCAGGACCTTATATTGCAGTATACTATGCGTCTAAAGCATATGTGC
TATCCTTTTCTCAAGCCCTTGAAAATGAGCTAAAACCATATGGTATAAAAGTATGTACTCTGTGCCCAGG
AGCTACTAAAACTGGATTTTCTAAAAATGCAGGTAAAAAAGATATAAAAACTGCTATGAGTGCTGAAAAA
ACTGCTGAGATAGCTTATAGAGGATTTATGAAAAATAAATCTGTTATAATACCAGGATTTTTTAATAAAA
TAGCTGTTTTATTTTGTAAGCTATTGCCAGGTAAGATTTCTGCGGTTGTTGTTAGAAGAATACAGGAAAA
TGTAACTAAAAATTTTTAA
>lcl|CP012395.1_cds_ALU34603.1_174 [locus_tag=CLAU_0174] [protein=hypothetical protein] [protein_id=ALU34603.1] [location=188925..189137] [gbkey=CDS]
ATGAAAGTTATAATAGATAGGTTTGAGGGACCTTATGCCGTTTGCGAAAAGGAAGATAAAACTATGATGG
ATATAAAACGAATAAATTTACCCATTGAAGCAAAAGAGGGATATGTACTTGATGTACATGGAGATGAAAT
AACTATAGATTTAGAAGAAACCCAAAATAGGAAAAAACATATGGAATATATAACTAAAGATATGTGGAAT
TAA
>lcl|CP012395.1_cds_ALU34604.1_175 [locus_tag=CLAU_0175] [protein=CoA-substrate-specific enzyme activase] [protein_id=ALU34604.1] [location=complement(189179..190138)] [gbkey=CDS]
ATGTATTATATGGGAGTTGACGTAGGCTCAGTTAGCACAGATATTGTAATAGTTGATGAAAATATGAACT
TACTTGAATCACTTTATTTGAGGACAAAAGGAAGACCTATAAGTGCAATTCAAGAAGGATTTAAATTATT
GAAAAATAAATATAAAGACACAGACATAAGTGCAGTTGGAACCACTGGAAGCGGAAGACAAATTGCTGCT
TCTATTATAGGCGCTGATATAATTAAAAACGAAATAACTTCTCATGCCGTTGCTGCCTTAAACCTAGATA
AAGATGTTAAAACCATAATAGAAATAGGTGGACAGGATTCTAAAATAATACTTTTGCAAAATGGAATTGT
GCTAGATTTTGCAATGAATACAGTATGTGCAGCAGGAACAGGTTCCTTTTTAGACCGTCAAGCTGAAAGA
TTAGATATACCTATTGAACAATTTGGAGAATATGCTTTAAAGTCTACTTCTCCTGTAAGAATAGCAGGGA
GATGTGCCGTATTTGCTGAATCAGATATGATACACAAGCAGCAATTAGGTTATAGTAACTCTGATATAAT
AAAAGGTCTTTGTAATGCTCTTGTCAGAAATTATTTAACCAATGTGGCCAAAGGCAAAGATATAAAATCC
AAAATATTTTTTCAAGGAGGAGTTGCTGCAAATATAGGAATGAAGACTGCTTTTGAAGAAATACTGAATA
AGGAAGTAGTAATCCCTCAAAATTTCAAAGTAATGGGTGCCATTGGTGCAGCCATTTTAGCAAAGGAAGC
TTTGCAAAAAAGTAATAAGATCACTAACTTTAATGGATTTAATTTAGCAAATGCTAGTTTTACATCTAAA
AGTTTTGAATGTGGAGGATGCCCTAATAGATGTGAAGTTGTAAAAATATCAGGCACTAAAAAAACTATGG
GCTTCTTTGGTGGAAGATGTGAAAAGTGGAACAAAACTATTTCTGCATAA
>lcl|CP012395.1_cds_ALU34605.1_176 [locus_tag=CLAU_0176] [protein=Hypothetical protein] [protein_id=ALU34605.1] [location=complement(190119..191216)] [gbkey=CDS]
ATGAAAGTAACCTTCCCCCACCTTGGCAATACTTGTTTTGCAGCAAAGGCTGTATTTGATGGACTTGGAG
TTGATTATATAATTCCTCCATTGAGCAACAGGGAAGCTCTAGAAATTGGATCATTTTATTCTCCAGAAGA
AATGTGCCTTCCTTTTAAAATAATGATAGGAAATTATATACAAAGTATAAAACAAGGTGCAGATACAATA
TTAATAGTTGGAAGCTGCGGCCCCTGCAGATTTGGAGAATATTGCGAACTTCAAATGAATTTATTGAAAA
AATTAGGCTATAACTTAAATTTTATAGTTTTAGATTATCCAAAAGATATAGGATTGAAAGAACTTATGAG
AAGACTGCTTTCTATTGGATCAGTTAGCAAGAAAAATGCCATAGAAAAGTTAAAAGTAGTACATCAAGGA
CTTAAGATAATAAATCTAATGGACAATATAGATAAAAAGGCAAAATTATTATCAGGTTATGAAATAAAAA
AAGGACAGTGCAAAGATATATTAAAAGATTGTAAATTAAAAGCTTTTAAAACTGCTTCACCAGAAGAAAT
GATATTTACTATAAAAAAATATATGGAGCAGTTAAGCAAAGTACCAATTTCTAAAAATAAAAACCCTTTA
AAAATTGCTATAATCGGTGAAATATATACTATAATAGAACCTTTTTCAAATCTTTTTATAGAAGAAAAAC
TTATGAATTATGGAGTATCTACAGCTAGATATCTTTCTCCAAGTTGGTGGATTAAAGATATGGCTTTATC
TCCATTAAAGTTGAATTCACTCAATTTAAGAAAAAATTCTAAAAAATATTTACCTTATTATATAGGAGGT
CATGCGAGGGAATGTATAGGAGAAGCTGTTTTAGCAGATAAAAGAGGGTTTGATGGTGCTATACAGATTT
TTCCTATGGGATGTATGCCTGAAATTGTATCAAAATCCATACTTCCAACTATATCAAAGGATAGAAATTT
CCCTATACTTACATTAATAGTAGATGAAATGACTGGTGAAGCTGGATATATAACAAGAATAGAAGCATTT
TTAGATTTACTTGAAAGGAGAAAAAAAAATGTATTATATGGGAGTTGA
>lcl|CP012395.1_cds_ALU34606.1_177 [locus_tag=CLAU_0177] [protein=Hypothetical protein] [protein_id=ALU34606.1] [location=complement(191213..192112)] [gbkey=CDS]
ATGAAACTAGGTATTCCTAAAGGATTATTGTATTGTAAATATCACATTTTTATAGAAACATTCTTTAAAG
AACTTGGAGCTGAGATAGTAACATCCCAAGATACAGATAAATATATACTTAATCTTGGAACAAAATACTG
TGTAGATGAAGCATGTCTCCCAATAAAAGTATTTCATGGTCACGCAGCTTCAATAAAGGATAAATGTGAC
ATCATGCTTATTCCTAGAATAATGCAACTACAAAAAAGAGAATTTATATGTCCAAAATTTTGCGGTCTTC
CAGAAATGATAACAAATGATATTCCCAATATGCCTCCATTATTAACCTACCCTATATATGCTTTTTCTAA
AACTAAATGTAGAAACTGGTTATTAAAAGCCGGTTTGATATTTACTAAAAATATTTTTAGCATAAATAAT
GCCTATAAAAAAGCATTAAGTACCCAAGAAAATTATAAGTTATCCATAGATACCAATGGTTTTCCTATAA
AAACTGCATTAGTAAGTCATCCTTACAACTTATATGACACCTTTACCAATATGAATATAGTAAAAAAATT
AAACAAACTCGGTATCGGCATAGTTACAGAAGAAAGTATAAATAAAAGCATAATAAACAGTGAAGTAGAG
CATCTGTTTAAAAAACCATTTTGGCATTTTGCTAGAAATTCTTATGGTTTTTCCACTTATGCAGCAGAAA
ATAAAAAAGTAGATGGTATAATATACATCTCTTCTTTTGCCTGCGGAATAGATTCCGTAGTAATTGAACT
TATTAAAAATAGGTTAAAAGATTTTCCTATGCTTATATTAAAAATAGATGAACAAACTGGAGAAGCAGGT
TTTAATACTAGATTAGAAGCCTTTTCAGATATGCTTAAAAGGAGGTGTGCAAATTTATGA
>lcl|CP012395.1_cds_ALU34607.1_178 [locus_tag=CLAU_0178] [protein=Integrase family protein] [protein_id=ALU34607.1] [location=192992..193978] [gbkey=CDS]
ATGCAGTATAATTTAAGTAATATTTATAATCCTGAACTTCCACAATGCCTGAATGACTTTTTAAATTACC
TTGGAACTATTCGAGGTAAGTCAAAAAATACACAGGATGGATATCAAGTTGATTTAACCATGTTTTTTAG
ATTCTTAAAAATATATAGAGGAATTGTTAAGGAAAACTATGAATTTGAAAATATAGATATAAGTGATATA
AATACAGATTTTATACGCAAAATAACTTTAAGCGATTTATATGCGTTTATATCCTTTGCTGAAAACTATA
GAAATAATGGCAATTATGCCAGAGCTAGAAAAGTAGCTTGCTTAAAATCATTTTTTAAGTACCTTTTTAG
CAAAGCTAAATTGATAGATACAAATCCAGCTTTAGAGCTGGAATCTCCTAAAATAGATAAGAGGAACCCT
ATTTATTTAAGTTTGAAGGAAAGCAAAATTCTTTTAAATTCTATAGATGGTAAATTTAAAGAAAGAGATT
ATTGTATCATAACCTTTTTCTTAAACTGTGGAATGAGACTTTCAGAGCTCTGCAGCATAAATATATCAAA
GATTAAGGAAGACACGTTAACTGTAGTTGGAAAAGGAAATAAGGAAAGAACTATATATTTAAACAGAGCC
TGCTTGACGGCTTTAAATAATTATCTTGAAATTAGAAATAAGGATTATGACAAAATAAAAGATAAGGATG
CCCTTTTTCTAAGTAAAAATCATACCAGGATAAATAAAAGATCTGTGGAAATGATGCTTAAGAAATATTT
AAAAAATGCAGGACTTGACAGCAACAAATATACGCCGCATAAATTAAGACACACGGCTGCAACTCTTATG
TATAAATACGGAAATGTAGATATTAGAAGCCTTCAAAAAATATTAGGTCACGAAAATGTATCTACTACTC
AAATTTATACTCATGTAGATGATGAACAATTGAGGGAAGCAGTAAATTCAAATCCTTTAAGCAATGAAGA
AGAATAA
>lcl|CP012395.1_cds_ALU34608.1_179 [locus_tag=CLAU_0179] [protein=Hypothetical protein] [protein_id=ALU34608.1] [location=complement(194024..194443)] [gbkey=CDS]
ATGAATAGAGAATACTGCATATTTGATGAAAAAAAGTCCTGCAATAATTGCGGTGAATGTGAAGTCTGCG
ATTTAGATTCAAACAAGAAATGTGACAACTGTGGCAAATGTCTTGAAATGGAAGGGTATGATATGAAGGC
CATAAAAATTGACCAAATTATAGATGATAAAGAGGAAGTAAAAGAGTATCAGGAGGAAGATTTAGAAAAC
AGCACAAAAAATAATAATGACTCTCATTCTCAATTAAATGATGATGAAAATTCACAATCAGATCTAAAAG
ATGACAAAATCAATGTTCAATTCATTGATGATATAGATGGATTAAAAGAAATTTTAGAAGATAGAGAAAA
ATATAAAGATATAACTCATGAAGATTATCCTGGCCTTATAAGAATTAAAAAGAAAAAAGAAACCAAGTAA
>lcl|CP012395.1_cds_ALU34609.1_180 [gene=lexA] [locus_tag=CLAU_0180] [protein=SOS-response transcriptional repressor lexA] [protein_id=ALU34609.1] [location=194568..195185] [gbkey=CDS]
ATGACAGAACACAATCGAGATAGACAGTTTCAAATATATGAATTTATCAAGACTCAAATTAGGGAGAAAG
GATATCCCCCTTCTGTTAGAGAGATATGTGCAGGTGTAGGTTTAAAATCTACTTCTACTGTTCATAGTCA
TCTAGAAAAATTAGAAAAAAAGGGCTTTATAAAAAGGGATTCTTCAAAATCTAGAACCATAGAAATTATT
AATAGATCTGTTCCTAAAACTACTAAAAAAGAACTAATAGATATACCTATTGTAGGAACTATAACAGCAG
GAATGCCTATTTTAGCAGTAGAAAATATAGAAGATGTATTTCCCCTTCCAATAGAATATGTAAAAAATAA
AAATCAGTTATTTATACTCAAAGTACAAGGAGAAAGTATGATAGATGCGGGTATATTGGATGGAGATATG
TCTATAATAGAACAGACTAATTTTGCTGAAAATGGAGATATAGTAGCAGCTTTAATTGACAACGAAGCTA
CTTTGAAGAGGTTTTTTAAAGAGAAGGATCATATAAGATTGCAGCCTGAAAACGAAAGTATGTCTCCTAT
TATAGTAGATGATTGTAAAATAATTGGTAAGCTGGTAGGAATATATAGAAGGTACTAG
>lcl|CP012395.1_cds_ALU34610.1_181 [gene=dinB] [locus_tag=CLAU_0181] [protein=DNA polymerase IV] [protein_id=ALU34610.1] [location=195231..196445] [gbkey=CDS]
ATGCAGAAAGTTATTTTTCTTGTAGATATGAATGCTTTTTTCATAAGTTGTGAGGCAACACGTCATCCTG
AAATTATAAATAAGCCTGCTGCAGTAGCTGGAGATCCTAAAAATCGGTCAGGTATTATTCTAACTGCAAA
TTATGAAGCACGAAGATTTGGAGTTAAAACAACTATGCTTTTACATCAAGCTCTAAAGCTCTGCCCAGAT
ATGGTTGTTATTCCCCCTGATCATCAATTTTATAAGCAAAAATCCAGAGAAGTTATGAGTATACTTTCAC
AGTATACTCCTTCTATTGAGCAGAATAGTATTGATGAAGCCTGGCTTGATATGACGGGCTGTGAAGGAAT
TTTTGGAAAACCGTTTGAATCAGCTAAAAGAATTATGAATCACATTAACAGTGAGTTACATTTAAAATGT
TCTATAGGTATATCTCAAAATAAGTTCTTATCAAAAATGGCTTCTGATATGAAAAAACCTTCCGGCATTA
CAGAACTTTGGAGGCAGGATATTAAAGTAAAGCTATGGCCACTCCCTATTGAATCTATGTATGGAGTTGG
TAGGCAAACTTCACAAAAGCTTCAAAGAATGGGAATTAAAACTATTGGCGATCTTGCACTTTTTAGTAGA
CAACATCTTATAAAAAAGCTTGGCAAAATAGGTGCTGAGATTCATCAGCTTGCAAATGGTATAGACATCT
CTCCTATAAAACAACATTTAAAAAAGGATATAAAATCAATTAGTAAGTCTACTACATTAGGCGAAGATAT
TTCAGACATGGAACGTGCAAAAATTATTTTGATGAAACTTTCCGATGAAGTTGGAATGATGGCACGTAAA
TATGGGAAAAAAGGCCATACAATACAAATTAGCATCAAATATTCTAATTTTCAAACTATTACTCGGCAAA
CAACAGTACCTGCAACTTATTTAGTTAAGGAAATTTATTCTACAGGAATTAAGCTTCTTGAGAAAAATTG
GAATTTACAATTACCAATACGGTTATTAGGGATAAGTCTTAGTGGATTTAGTGGAGATACTAGTATACAG
CAGATATCAATTTTTAATATGAAAGAAATTAAGTGTGAAGAAAGATGTATGAAAGCTGCGGATAAAGTTG
ACAAAATAGAAAATGCCATTGATAGTATACGAAAAAAGTACGGCTATTCAATAATTAATCGTGCAGTATT
GATGAAGAAAAATAATAAAGATTAA
>lcl|CP012395.1_cds_ALU34611.1_182 [locus_tag=CLAU_0182] [protein=Transcriptional regulator AsnC family] [protein_id=ALU34611.1] [location=complement(196502..196954)] [gbkey=CDS]
ATGGATGCTATAGATGTTAATATATTAAAATTACTAAAGGAAAATTCCAGAATTTCAGCTTCAGAGATAA
GCAGTAAAATCAATTTATCAATACCTGCCGTAAGTGATAGATTGAAAAAACTTGATGCATCAGGAGTAAT
AGAAAAGTATACTATAATTATTAGCAATAAGAAAATGAATAAAAATATTACAGTGATAATGTTTATAAGT
CTTAAAAATCCAAATTTTACAGACAAATTTGTAGAATTTATTCAAAATGAAAATGAAATAATTGAATGTC
ACTATTTAACTGGTGACTTCGATTACGCATTAAAAATTGTTACTGAAGACACAGAAACTCTTGAAAAGAT
TTTAAATGAAATAAAACTAATTAAGGGAGTTTTAAGAACTAAAACTATAGTTACACTTTCTACCATTAAG
AATAATTATTCAATACCACCTGATGAAATCTAA
>lcl|CP012395.1_cds_ALU34612.1_183 [locus_tag=CLAU_0183] [protein=Uroporphyrinogen decarboxylase (URO-D)] [protein_id=ALU34612.1] [location=complement(197126..198151)] [gbkey=CDS]
TTGTTATCTGAAAAAGAGAGGCTTGGATTATCTCTTAAAAGAAAAAAAGTTGATAGACCTCCTTGTATAT
GTCCTGGAGGAATGATGAATATGATAGTGGAAGAAGTAATGGACTTAACCCATTGTGAATGGCCAGAAGC
TCATACAAGTCCAAAAATAATGGCAGATTTGGCTGCAGGTATGTATGAAAATGGAGGCTTTGAAAATTTT
GGAGTGCCTTTTTGTATGACTATAGAAGCTGAAAGTATGGGATCAAAAGTATTTTTAGGAACAAAAATAA
GCGAACCCAGAATTTCTTCTTATGCTATTAATTCAGTAACTGAATGGAGAAAATTAAAAAAATTAGAGGT
CCATAGTGGCAGAGCTCAAGTAGTATTAGATACAATTAAACTTTTAAAAGGAAAAAATAAAAATATACCT
ATTATAGCTAATTTAACAGGTCCTATTAGTACCGCATCATCTCTTATGGAACCTGTTAAATATTATAAAG
AACTCATAGTAAAACCAAAGGAATCCCATGAAATGATGGATTTTGTAACTGATAATCTTATAAACTTTGG
AAGGGCACAGTTAAATGCAGGAGCTGATTTAATTACTATTTCAGATCCAAGCGGAACAGGTGAAATATTA
GGTCCTAGCACTTTTAGAAAATATGGACTCTTTTATATAAATAAAATAATTGATGGATTAAATAAATATT
CAAAATACGGTATTATAGTTCATATATGTGGAAGATTAAAAAGTATTTACAAGGAATTAAATGAACTTCA
TAGTGATGCTATAAGTTTTGATGCTGTAACTAGCATAAAGCAAATGTGTGAAAATGTAACAAATAAAGCC
ATAATGGGAAATGTAAGCACTTTTTCTCTTCAAAATAGTTCTTTAGAAGAAGTAACTAGCTTGTCAAAAA
ATTGTTTAAAAAGCGGTGTCCATATATTGTCTCCAGCTTGTGGTTTGGGAACTACAACTCCACTGAAAAA
TATACAAGCTATGGTACAGGCAGCTAATAATTTTAAAAAAGAATAG
>lcl|CP012395.1_cds_ALU34613.1_184 [locus_tag=CLAU_0184] [protein=Uroporphyrinogen decarboxylase (URO-D)] [protein_id=ALU34613.1] [location=complement(198182..199258)] [gbkey=CDS]
ATGGAAGATCAAATGACACCTATAGAAAGATCTATAGCATTAAATAAAAAGCAAGAAGCAGATAGGTTAC
CCTGCAATCCTAATATAGCTAACGGCGTAGCAAGAATTTATGGCTGCAAGATTTCAGATTTTAATACTAG
CGGACAAGCTATAGCTGAGGCACAAATAGCAGCGTATAAAAAATTTCATATGGATGGATTAAGAGTATTC
ACAGATTTATATGCTTGGGCAGAAGCTATGGGATGTGAGCTTACATTTCCAGAAGATAATACTGCTGATC
TCTTAAAACCGGCCATAAAAAATATTGATGATATAGATAAAATAAAAATAGCAAATCCTTATAAAGATGG
CAGGTTGCCCGTATATATTGAGGCGATGAAGTATTTAGTTGATAAAGTTGGGAAAGAAGTTGCTTGTTCT
GGAGGTATAGTAGGACCATTTTCAAATGCCTTTTTCCTTGTAGGAATAGAAAACATGACAAGACTATTTT
TTAAAAATCCAGAGGCCGTACATAAGCTTTGTGAACTTTCCTTACAGACATGTATAGAATACGCAAAAGT
TGTAATGAGTTTAGGACTTTCTATTACTATTTCAGAACCTTTATCCTCTTGCACTGTAGTTAGCCCAAAA
CATTTTGAAAAATTCTGCATGCCTTATTTAGAAAAGCTTGTACGATTCATACAATCTCAAGGGAAAACAT
GTGTACTTCATGTATGTGGTAAAACTAAAAAAATATGGCCCTACGTTGGAAAACTTTCTAAAATAGGTGT
CAGTGGTTTTAGTATGGACAATGTAGAAAGTTTAAAAGAATGTAAAGAAGAACTAGGCGATAAAGTAAAA
ATAATGGGTAATGTAGATCCTTCAAATATAATGTATGGAGGCACAAAAAAAGAAATTGTAAATACAGTTG
CCAAATGTGTATTAGATGGATATGATAGTTTAAAAGGTTATGTGGTAATGTCCGGGTGTAGTTTACCTGT
AGAAACCCCTTCAGAAAATATACAATTAATGATGGATACTGTTAGAAAAATTGGATACCCAATAGATGTT
GAAAAGGTAAAATCATTTATTGTATAA
>lcl|CP012395.1_cds_ALU34614.1_185 [locus_tag=CLAU_0185] [protein=Methionine synthase] [protein_id=ALU34614.1] [location=complement(199274..199933)] [gbkey=CDS]
ATGAAGGATGATTTATTAAAAGAACTATCTGATTCTGTAGTAAACATGCAAGAGGAGGAAACTATAGAAA
TATCAAAAAAGTGTGTAGAAAATAATATCAATGCTTATGAAGCTATAGATAAAGGATTAGCTGATGGCAT
GAATAGAGCTGGGAAGCTCTATGAAGAAGAAGAATATTATATACCTGAACTACTTTTGTGCTCTGATGCT
ATGTATTCTGGTTTAGATATATTAAAACCGCATTTGGAAAAAGAAGAAACTGAAAATAAAGCTAAAGTAG
TAATTGGTGTAGTAGAAGGAGACACTCACGATATAGGTAAAAACTTAGTTAAAATAATGATGGAAACAGA
AGGATTTGAAGTTATAGACTTAGGAAGAGATATACCTCCTATAGATTTTGTAAATAAAGCCAAAGAAGTA
GGAGCCTCAATTATTGCACTGTCAACTCTTATGACTACTACTATGGATGGCATGGCTGAGGTAATAAACC
TTTTGAAAAAAGAGGGCATAAGAGACAAAATATCAGTCATGGTAGGCGGAGGCCCTATATCTCAAAACTT
TGCAGATAAAATAGGGGCAGATGCTTATACCTTAGATGCTTCAAAAGCCGCTAAACGAGCTAAAGCTTTA
ATTAAAAAACAAACATCAGAAACTATATAA
>lcl|CP012395.1_cds_ALU34615.1_186 [locus_tag=CLAU_0186] [protein=Hypothetical protein] [protein_id=ALU34615.1] [location=complement(199975..200337)] [gbkey=CDS]
ATGTATATATCGCAAAAAGATATAAGACAAATACAACTGGCCAAAGCTGCCATTTCATCAGGTATTACTA
TGCTCTTAAAGCAAATTGACATAAGCATTGAATCTATAGAAGAAATAGTGATTGCAGGTGCTTTTGGCTA
TCATATAAATCCTGAAAGTATAAAAGAAATAGGCCTTATACCTAAAGGGTTTAATAATAAAATAACTTTT
GTAGGTAATTCAGCTATAGAAGGAGCGAAGATAGCCCTTATAAATGAGGACAAGCTAAATGAGATGAGCA
CTATTAGAAATAATATAGAAATAGTAGAGTTATCAACAAGAGACGATTTTCAAGATCACTTTGTAAAAGC
TTTGAATTTTTAA
>lcl|CP012395.1_cds_ALU34616.1_187 [locus_tag=CLAU_0187] [protein=Hypothetical protein] [protein_id=ALU34616.1] [location=complement(200424..200558)] [gbkey=CDS]
ATGTGCTTAGTAAAATTTATAAATAGAGATGTAGAAATTAAAGTGAAAAGAAAAACTACTTTAATGGAAT
GTATTAGAATGGCTGGATTTAAAATGGAGACCCCCCGTAATTATAGACATAGGAACCAAAGGTAA
>lcl|CP012395.1_cds_ALU34617.1_188 [locus_tag=CLAU_0188] [protein=2-hydroxyglutaryl-CoA dehydratase D-component] [protein_id=ALU34617.1] [location=200787..201935] [gbkey=CDS]
ATGAATGATTTACCCCAAATATTTAATGATTTTAGTGATTCTAGAAAACAAGGATTTATAACTATAAAAA
ATCTAAAGGATGAGGGTAAAAAAGTTGTAGGAACTTTTTGTACTTTTACTCCATGGGAAATTATAAATGC
TTCAGGGGCTTTGGCTGTTTCACTGTGTTCAAAAAGTGATGAAACCATAGAAGATGCGGAAAAGCATTTA
CCTAGAAATCTATGCCCGCTTATTAAATCAAGTTACGGTTTTGCTATAACGGACAAATGTCCTTATTTTT
ATTTCTCAGATTTAATTGTAGGAGAAACTACTTGTGATGGAAAGAAAAAGATGTATGAATACTTAGGTGA
ATTTAAGAATGTACATGTAATGCACCTGCCGCAGATGCCTGATGATGTTGATAGCTATAAATTATGGAAA
GATGAATTGATAAAATTAAAGGAAAAGCTTGAAAAAGAATTCAATACAACTATAACTGATGAAAAGTTAA
AAAATTCTATAAAACTTCGTAATAGAGAGAGAAAAGCTTTAAAGGAATTTTATGAATTAGGAAAAATGTG
CCCTCCTCCAATAACAGGCATAGAGTTACTTAAAATTTTAAATGGGTCCTCTTTTAAATGGGACAAGGAA
GCTTTAATCAATGACTTACATAATACAACAGCAAAAATTAAAGATGCTTATGATAAGGGAGAAAGTAAAG
TATCACAAAATGCAAAGAGAATATTGATTACAGGCTGTCCAATGGGTGAGGCTACAGAGAAAGTTGTATA
TGCTATAGAAGATAATGGTGGAGTAGTAGTATGCTATGAAGATTGTACAGGCGTTAAGGAAATCTCTAAA
CTTGTAGATGAAACTAAAGATCCTATAGATGCAATCGCTGAAAAATATTTAAAAATAGGCTGTGCTTGTA
TGACTCCAAACAACAATAGAACAAATTTAATTTCAGAGCTTATAGATGACTATAAAATAGATGGAGTAGT
AGATGTAATACTCCAGTCCTGTCATCCATACAGCGTAGAGTCTTACGGAATAAAGAAATTTGTAAATGAA
GAGAAAAAAATACCATATATGGCTATCGAAACGGATTATTCAAAAACAGATGTAGGTCAGATTAAGACAA
GAGTTGCTGCTTTTGTAGAAATGCTATAA
>lcl|CP012395.1_cds_ALU34618.1_189 [locus_tag=CLAU_0189] [protein=Uroporphyrinogen decarboxylase (URO-D)] [protein_id=ALU34618.1] [location=202130..203197] [gbkey=CDS]
ATGGAAATTAAAAAGGATTCAATGACCCCAAAAGAAAGAATGAAAGCTTTATTAAAAGGTGAACCTGTTG
ATAGGATACCATGTACTCCTATGATGGGCGTTACTTTAGCTTCTTTTATTGGAAAAACTACTTATGAACA
CTATCATAATGCAGATGTAACTGCTGAACTTGAAATAGCTCTTTTTAAAAAATTTAGACATGATAGTGTT
GGTGTAGGTGTTTCTCTTAGAGAAATTGCAGAAGCTATGGGAACCAAGGTTATATATCCTGAAAATGCTA
TTTCATATGTAGACAAACCTGCCATAAAAGATATAAATGATGTATCCAAGCTTTCTCCTGCTGATCCATA
TAAGGACGGAAAACTTCCGGTAAGACTTAAAGCCGTAAAAATGGTAAATGATGCTTTAGGTAAAGAAGTA
AATGTCAGTTTTTCGATTCCTGCTCCTTTTACAACAGCTTCAGATTTACTAGGAACTGAAAATTTTTTAA
AAGCGGTGCTTAAATATCCTAAAAAGGTTCATGAACTTTTAGACATAGTAACAGAATCTAATTTTAAGAT
TATAGATATTATAGCAAATATGGGAATTAGCTTTGGTATGTGTGACCCTGTTTCTTCTTCAAGTATAATA
AGCAAAAGGTTATATGAGAATTTTTCTATGCCCTATGTAAAAAAATGTGTAGATAGAATGAGACAAAAAA
GTGGAATGGGAACCTCCATGCATGTGTGTGGTAAAAGTAAAGAAATATGGAATAGTTTAATACAAACAGG
AATAACCACATTGAGTATTGATAATACAGAGGATCTAGAAAAGGCTAAAAAGGCTGTTGGAGATAAGGTT
TGTTTGGTTGGCAATGTATCACCAGTAGATGCTGTAAGGTATGGGACTTATGATGACGTTGTACGTGAAA
GCAAGCTTTGTATAAAGAAAGCTTATAACAATCCAAAAGGATTTGTACTTAGTACAGGATGTCAAATTCC
TATAAATTCTCCAATTGAAAATATACAGGCACTTATGGATACTGCAAGAAGTTTTGGTTCTTATCCTATA
AAACCAGATTTGCTGTAG
>lcl|CP012395.1_cds_ALU34619.1_190 [locus_tag=CLAU_0190] [protein=General substrate transporter] [protein_id=ALU34619.1] [location=complement(203306..204643)] [gbkey=CDS]
ATGGAATCAGTTAGTTACATTTCTGAAAAGATGGATTATGTTCCAGTATCTAAATTGCATTACAAGATAT
TATGGCTTATAGGCCTTGGAATATTTTTAGATGGTTTTGATGTATATCTGGCAGGGGGAGTTTTAGGAGT
ATTATTAAAAAGTGGATGGTCAAATATTGGCTTAAATGCTACCTTTATCTCTGTAACTTTTTTAGGACTT
TTAATAGGTTCACTTCTTACTGGATTTTTAGGGGATAGTTTCGGACGTAAATTTTCCTATCAGTTGAATC
TTTTAATATTTGGAGGAGCCTCTCTTGTGGCTGCATTTTCTCCTAATATGATTTTTTTAATAGCCTGTAG
AGGAATAATGGGGATTGGTCTTGGTGCTGAAATTGTTACAGGATATGCATTGCTTGGAGAATTTGTACCA
TCAAAGACGAGAGGAAAGTGGGTATCCATGCTTTCTCTTATAACAAACTGTTCTACTCCAGCAGCTGCAT
TTTTAGGGTATATCATAATACCTAGATTTGGATGGAGATGGATGTTTGTATTTGTAGGAGTATTTTCCAT
AATTGTATGGTATCTTAGAAAAAGTATGCCTGAATCTCCAAGATGGTATGAATCAAAGGGAATGGAAAAA
GATGCACAGGATGTAGTAGACATATTCTACAGTGCAGCAGAAGAGGAATCAAGAAATTCCATATCTCAGC
CCAGTGTAATAAAAAAAGAGAAACATAGGGATGAAGGAAAATTTACTGATTTATTTAGTAAAAATATGAT
CTCGAGAACTATTGTAGGCTGTGTAGTACTAATTGCAATAAACACCTTGATATACACCTTTGTAAGTTGG
GCACCTACGTTTTTCTTGAGAAAGGGAATAAATATTTCCAAATCCCTAGGATATACAACTATAATGATGA
TAGGCGCACCACTTGGAGCTTTAATTGGCAGCTTCATTGTAGATAAATTTGGGCGTAAATGGTGTCTTAC
TGTATTTATGCTTGCAGCTGGTGCACTTGGATATGCCTACGCTTCACAAAATGCTATGGGAATAATATTA
ACAATGGGATTTTTCTTAACTGTAATAATATATATTTTACTTACACTTGGACTTGCTATCTACGTTCCGG
AATTATTTCCTACAAATATAAGAATGAGAGGCTCTGGATTTTGTAATGCTATTGGAAGACTGGCAACTAT
ATTCAGTCCCTATGGAGTAGCATGGATACTTAAAAATTATGATACCAAAGTTGTGTTTATAACACTTGGA
TTTATACTTATAATAGTAGCATTTATTATTGCCACTTTAGGAGTTGAAACAAAACAGAAGTCCTTAGATG
AAATATAG
>lcl|CP012395.1_cds_ALU34620.1_191 [locus_tag=CLAU_0191] [protein=Hypothetical protein] [protein_id=ALU34620.1] [location=205385..206002] [gbkey=CDS]
ATGCCAAATTATAAATTAAACATTCTCTTTAATTCAAAAGATGTTGCAACTGTTTTTGATGCAGGTCAAA
ATGTAGTATTATTAAAGAAAGCTTCAACTGGAAATACTGTTGCATGGATAACATTTCAACCATTTGAAAG
TAATTATGTAAGCTGGAATGGTAACTATGCAATTTATGCTTCAAACTCAGAATTAAAATCGGGAGCTACG
ATTGATAAGTTATCTGAAGTTAGTGCAGTTTCAAAACAATTATATACGTTTAATAAGGGAACATTTGATC
CTCCTGAATCAAATTCAGATATACAAGAAGGACAATATGCTGTTGAGCATAAGATGGCTGGATATGATAC
ATTAATTTTTGGACTAACCCAAGAAGCAGAATGTAATGGGGTTTTAGTTTCTGGAAGCCCAATTAATGCT
TCTATAGTACCATTGAATCAATCTGCAAAATTCACTCCATATGAAATTGTAACAGTTTACCTTGAAGCAG
ATATTACTAATGGTACTGTTGTTACAAATGTTATTAGCAATTCCTTAGATGTAACATTTGGTGGAGATAC
TACTGAAGCTACTATTCAATACGATTCTAGCATAGGAGGATTTAAACAAATTAAATAA
>lcl|CP012395.1_cds_ALU34621.1_192 [locus_tag=CLAU_0192] [protein=General substrate transporter] [protein_id=ALU34621.1] [location=206665..208005] [gbkey=CDS]
ATGAGTAGTATTTCGCGAAGAATTGAAAAATTGCCAGCTACACACATGCTTTGGACAGTGTTGTTTTTGT
CAGGTATTGGATGGTTGTTTGATGCCATGGATCAAGGCATGATGGCTGGTGTAATGGCTTCAATTGGAAA
GTCATGGAGACTTACTCCTGCCGATTTAGGCTTACTCGGAAGTGCTTCGGCAGTGGGAATGGCTATTGGT
GCCGCTGTAGCTGGAATGGTCGCTGACAAATATGGTAGAAGAACAGTCGTTACATTTACTCTTGTTCTAT
ATGGATTAGCCAGTGCCGTATCCGGTATTTCTCCTAACTTTAGTATATTATTGTTGTTACGATTTTTAAC
TGGATTAGGTCTAGGTGGAGAGCTGCCGGCAGCATCTACTTTGGTTAGTGAATTTTCACCTGCTAAATCC
CGCGGTCGGATGGTTGTTTTGTTAGAAAGTTTCTGGGCTTGGGGATGGATTGCTTCAGCTTTAATTGCTT
ACCTTTTGATACCAGTATATGGATGGCGTATTGGATTTTTCTTAGGAGGAATACCAGCACTGTATGCAGC
CTATCTGAGAAGAAATATTCCAGAATCTCCTCGATACTTGGAACAAAAAGGACGTTGGAAAGAAGCAGAT
GGAATTGTACGTAAAATGGAACAACAGGCTGGAATAATTAATAATGAAATAGCTGTAACCGATTTGTCCA
AAAATAAAAAAATGAATAGTATCACTCTTGCTGATTTATGGTCCAAAGCTTATTTTAGGCGCACCATTGT
GCTGTGGGTTCTATGGTTAGGTATTAATTTTGGATATTATGGGTTTGTTTTATGGACTCCGACTCTGCTT
GTTGGCAAAGGGTTCAGCTTAGTAAAGGGATTTCAATTTACATTAATTATGAGCATTGCCCAACTGCCCG
GATATTACAGTGCAGCCTATCTAATAGAAAAGATTGGTCGTAAAGTAGTTCTAGTAGTCTACTTAATAGG
TACCTCCTTATCAGCATATTTATTTGGTCAAGCAACATCTGCAGTTACTGTGCTTGTTTTCGGATGCCTA
CTTTACTTCTTCAGTCTAGGAGCTTGGGGTGCAGTGTACGCTTATACACCGGAAGTTTATCCTACACGTG
TTAGAGGCAGTGGAGCCGGTTGGGCAGCTGCAATTGGCCGTATTGGTGCCATCGCTGCTCCTTACATCGT
TGGATTGGTGTATGAAACTAAAGGTAAACAAGCTGGCTTCACTTATGTATTTCTTATGCTAACTATAGTG
TTCGCAGTAGTTGCATTAGTAGTTGCTCTAGTTGGTATTGAAACTAAAGGTCGATCCCTTGATGAAATAA
ATGTGTCTTAA
>lcl|CP012395.1_cds_ALU34622.1_193 [locus_tag=CLAU_0193] [protein=YbaK/prolyl-tRNA synthetase associated region] [protein_id=ALU34622.1] [location=complement(208130..208588)] [gbkey=CDS]
ATGAGTTTAGAAAGTGTAAAACAGTATTTCAAAGATAACAATTTATCTCTTGAAATAATCCAAATGGGTC
AAAGTACTGCTACCGTTGAATTAGCAGCTAACGCTCTTGGAGTTGAGCCTGCTTTAATAGCTAAAACTAT
GGCCTTTAAATTAAAAGATAGAAATATACTTATATTATCAGAAGGCGATGCAAAAATTGACAATAGAAAA
TTTAAAGATTATTTTCACACAAAAGCCAAGATGTTAAGTGCTGATGAAGTACTTGAATTTACCGGGCATC
CAGTAGGAGGAGTTTGTCCATTTGGATTAAAAACTCAAATGGATACTTATCTTGATGAATCACTAAAAAA
ATTTGAATATGTATATCCTGCTGCTGGCTCACGTAACTCTGCTGTAAAAATTACTCCAGAAGAACTATCA
AACGTAACTTCTGGAACATGGGTTGATGTATGTAAATAA
>lcl|CP012395.1_cds_ALU34623.1_194 [locus_tag=CLAU_0194] [protein=Hypothetical protein] [protein_id=ALU34623.1] [location=complement(208905..209837)] [gbkey=CDS]
ATGAAAAAAATTTTTTTATTCATAATAATTTTTATGATGCTGCTATCTGGATGTGGTAAATCCGATAAAA
GTACAAATGCTGTTAAGTCAGATCTTACTCCACAAGCATTCTTAAAATTTTATGATTTAAAAGTTCAAAA
AAATCCACATAAATTTAAAGTTGATGTTCCTAAAACATGGAATGTGGGTCCAGGTCAATATCCCATAGGA
CTATTTTGGCAGCTAGCAAATGAGTTTTCAAAAGATGTAGGCCTCGACTTGACACCGTTAAAAGGAACAA
CTGTTGATGTATGGAGATATTCTTTGGTTGATGGACTTCCGGATGCTTCAGATCTCAGTAAATATAAGAA
ATATCCTTCTAATCTAGTATTATTGGTTAATAATCAAAAGGTAGTTGGTGCTTGGTTAGCTTTTAATCAA
TTTGAAATTGGTCCTTCAGTGAAGAAACATTATTTAAAGGATATTACAGGATTAGATTTTGAAGATTGGG
TTCAGAAAAAGAGTTTGTTTACTGAACTTGGGAAAAATAAAGACATTGCTTCACTTGATCCAGTGGATGT
AGTAAAAACGTATTTTAAAGCTATTAATGATGGTGATAAGACAAGAGCTTATGAATGTTTAGCCCCAACT
GTAATGCTTGATTCTCTTACAGATAATCTTGGAATAGATCAAGGAAAGGCTCGGGAAGATCTTCTTTATA
ATCTAAAATTCGTTAAAATGAACTCTATGGTTGAAGGTATGGCAAACATTAAGCCAATATCCTTTATTCT
TAAAGACTCTGAAAATCACTTAGCCATAAAAAATGTTGGTAATAGAACAGAAGTGGAAGTTGATACTGCT
TGGCTTAATAGTGATAATAGTAAAGATGGTACGTTTGTCACGTTGAAAAAATATGCAAATGGATGGAAAA
TTAAAGGCATGGGTAATCCCTAG
>lcl|CP012395.1_cds_ALU34624.1_195 [locus_tag=CLAU_0195] [protein=Hypothetical protein] [protein_id=ALU34624.1] [location=complement(209917..210108)] [gbkey=CDS]
ATGGTCTTTTTCGCTACAACAGTAGAAAAATATTGTATGATAAAATATAAGCTTATTAGCAATGGTATTA
AAGTAAAGACTAAAATAATAAGACATAATGGAAGAAAAAGTGGACATGAACACTATGAAATATATATCGA
ATCCAAAGAAATAGAAAAAGCTAATAAAATTATTCATAATGTTGGATGTTGA
>lcl|CP012395.1_cds_ALU34625.1_196 [locus_tag=CLAU_0196] [protein=Uroporphyrinogen decarboxylase (URO-D)] [protein_id=ALU34625.1] [location=complement(210394..210852)] [gbkey=CDS]
ATGTCCACAGTATATTTAGGCGTATTCATAGCTATGGGGCGAGGATGTCCTGATTTCTATAATCCTAAAC
TTTGGGAAAAATTTGTATGGAAAAATCTTAAAAAGATAACTGACGCTATAATAGAGACAGGAGCAGCTGC
AAGTTTTCATGCTGATTCCAATTGGAAACGTGGACTTGACTATTTTAAAGAGTTTCCAAAAGGTACTTGT
GTATTTGAAACAGATGGTACTACAGATATTTATAAAATTAAAGAAAAACTAGGAGATCGTATGTGTATTA
AAGGAGATGTTCAGGCTTCAAAATTTGCTCTTGGAACTCCTGATGAGGTATATGATTACAGCTCTCACCT
AATAAAAGATATGGGGCCAGGATTTATTCTATCATCTGGTTGTGATATACCTGCAAATGCAAAGATAGAA
AATGTGAAAGCAATGATTTCCGCTGCTGCTGGCAAATAA
>lcl|CP012395.1_cds_ALU34626.1_197 [locus_tag=CLAU_0197] [protein=2,4-dienoyl-CoA reductase (NADPH)] [protein_id=ALU34626.1] [location=complement(211082..213103)] [gbkey=CDS]
ATGAGATCAAAATTTCAACATGTATTCTCACCTATTAAAATAAGAGGAATAGATTTTAAAAATCGTATTG
TTCTTGCACCACCATCTCCCAATCTTGCCAGTACTGATGGCCTAGTTACACCGGAATTTGTAGACTGGTT
CCGTATGTTTGCACGTGGTGGGGTATGCACATTGTATGTCGGCAACTGTTCCATTGATATTACAGAATCT
AAAGATGAAGCTTTTCAGCTTGACCTTAAGGATGACAGATGCATTTTCCCGTTAACATTATATGCTGATA
TGGGCAAACAGTATGGTTGTCATGCTTCTTTGGAGATTAATCATAATGGTGAAAATACGGCTTTTGAAAC
TGTGGGCCACGCTCCTTACAGTTCATCACCGAATATTTCTTCAAGTGAGGCTACGCGTTCTGCAGCACTT
GGAAGAGATCCTATACCTGCAATTGAAATGACACATGAAAAAATTGTACAAACTGTTGAAAAATATGCCA
ATGCTGCTGCGCGTATGAAAAGAGCAGGAATGGATATCTGTCTTGTTCATGGTGGACATGGTAACCTTAT
TTCACAGTTTACCAGCCCGCTTTACAATCATAGAACAGATGAGTATGGTGGTTCAATTGAGAACAGGGCA
CGTTTTGCTATTGAAGTATGTGATGCTATCCGCAGAAAAGTCGGTGAGGACTTCGTAATCGAATTTCGTA
TTTCTGCTGATGAAATTGCAGAAGAAGGTATGCATTTTAAAGAAACACTTGAACTTATCGGATTATTAAA
AGATCATATTGATATTCTTCACGTTTCTGCTGGACTTCACAGTGACTTCAATATGAAATATTACCGTAAT
TGGTGCCAAAACTATATGATGGATCGCTGCTTTAATGTTCATTTTGCACGGGATGTAAAGAAAGCTTATC
CTGATCTCCTTGTAACTACAGTAGGTTCTATTACAAGTATTGAAGATGCTGAAAAAATCATTGCTAATGG
ATGGGCTGATTTCGTTGCTATGTGTCGTCCACTTATGGCAGATCCTGATATGCCTAGAAAGTATGCTGAA
AACCGTCCTGAAGACAGGCGGCCATGTTTACGCTGCGATACTTGTACAAAACATCTTTTTATTCCCAAAC
CAATATATTGCGCTGTTAACCCTATTTCAGGAATGACAAGTGAACTTAGAGATGGTGTTGTTCCAAAGGC
ACCTGTTAAGAAGAAAGTTGCTGTAATAGGAGGAGGCCCTGGTGGAATCCAGGCAATGCAGACATTACTT
GACCGCGGACACGATGTAACTCTTTATGAAAAATCCGGATCAATTGGTGGTAATGTACAAGGAGCTGCAC
TTCCTCCATTTAAAATTGATTGCCAGGATTATTTGAAATGGCTTAAACACACAGCTGCACAGTGCAAAGC
TGCAGGTGCAAAAATTTTATTTAATACAGATGCAACACAGGATATGCTTGATACTCAGAATTACGATGCA
ATTATAATTGCAGTTGGTTCGGATCCTATCATTCCTTTGAGTATTCCGGGAATTAATAAAAAGCATGTAC
ACTGGGCCATTGATGCTGAATCTGACAAAAGTCTTGTTGGAGATAAAATTGTTATTGTAGGTGCCGGTGC
CGTTGGTATTGAAGCTGCAATTGAATTCCATAATGAAGGAAAAGATGTAATCGTTATCGAAATGGAAGAT
CAAAAAAAGAGCTTTTCCAAGCTGATACAAAGTTCAGGCACAAGTGCTAAGGAATTTCGGACTATACTTA
AAGACAAAGGTATTCCTGTAAAATACTTGAATCGCCTTAAAGAAATTTGTGATACTGAGGTTATTTGTGA
TAATATTGAAACTGGAAAAACTGCTATGTATGAAGCAGATACGGTACTGCTTGCTATGGGAATGCGTTCG
AGAACAGATACTGTAGAAAAACTTCGCCACTGTGCTCCTGAAACCAATGTTTATATAGTTGGTGACTGCC
AGAAAGTTGGTACAATCGGCACAGCTGTTAACCAGGCATTCCAGGCTGCTCTTCATATCTAA
>lcl|CP012395.1_cds_ALU34627.1_198 [locus_tag=CLAU_0198] [protein=Methionine gamma-lyase] [protein_id=ALU34627.1] [location=complement(213324..214601)] [gbkey=CDS]
TTGCTAAATATAACAAAAAAAGTACTTAAAGATAAATATAAAATAAGCGATAAGGTAATTGATTTATACG
AAAGAGCTTTAAATGATGTGAAAGACCAATTTCAATACTATGATGAAATAAGGGAATTCAATCAATTAAA
AGTTTTAAATGCACTGCAAGAAGAGGGAATAAGCGAATCCCATTTTACAAATTCATCTGGATATGGATAT
GGAGATATAGGTAGAGATTCATTGGACAAAGTCTATGCTAGAATATTCAATTCAGAAAGTGCCCTTGTAA
GGCCTCATTTTGTAAATGGAACTCATGCTCTTGGCTGTGCACTTTTTGGAAACTTACGCCCTGGAGATAC
TATGCTTTCAGTATGCGGTGATCCTTATGATACCCTTCATGAAGTAATTGGCATAGAAAACAAGGGTTCG
GGTTCTCTTAAAGAATATGGAGTAAATTATGAACAGGTAAATTTAACTGATGATAACAAAATAAATTTTG
AAGACATAAAAAAACATCTTGAAAATAATCATACAATAAAATTAGTACATATTCAGAGATCTACAGGTTA
TGGCTGGAGAAAATCTCTTCTTATATCTGAAATCAAAGAAATTATAGATTTTGTTAAAGGTATAAACCCT
AATGTAATATGCTTTGTAGACAATTGTTATGGTGAATTCATAGATACCATAGAACCTACAGATGTAGGAG
CTGATTTAGTAGCAGGTTCACTTATAAAAAACATAGGTGGTGGAATAGCACCAACTGGTGGATATATAGC
AGGAAAGAAGGACTGCGTTGCAAAAGCATCTTACAGACTAACTGTACCTGGAATAGGTGGCGAATGTGGT
TCTACTTTTGGAGTTATGAGGCTTTTATATGAAGGTTTATTTTTTGCACCTCACGTTGCCATAGAAGCAC
TAAAGGGAGCTATATTCTGTTCTAGAATAATGGAACTTGCAGGATTTGAAGTACTTCCTAAATATACGGA
TAAAAGAAGCGATATAATACAGTCTATTAAGTTTAACGACAAGGAAAAGCTTATAAATTTCTGTCGCGGA
ATTCAAAAGGGATCTCCTGTAGATTCTTTTGCCCAGTGTGAACCTTGGGATATGCCCGGATATTCAGATC
AGGTCATAATGGCTGCTGGAGCTTTCATACAGGGAGCTTCTATAGAGTTGTCTGCAGATGCACCTATAAG
AGAGCCTTATATAGGTTATCTGCAAGGCGGACTTACTTTTGACCATGCTAAGATTGGAATATTGATAGCT
CTGTCAAATATATTATAG
>lcl|CP012395.1_cds_ALU34628.1_199 [gene=hfq] [locus_tag=CLAU_0199] [protein=RNA chaperone hfq] [protein_id=ALU34628.1] [location=complement(214680..214922)] [gbkey=CDS]
ATGAGTAAAACAGCTAATAACTTACAGGACATATTTTTAAATGGGGCAAGGAAAAATAAAATTCCAGTTA
CTATATACTTAACAAATGGATTTCAAATTAAAGGAAATGTAAAGGGTTTTGACAACTTTACTGTTATAAT
GGATTGTGATGGTAAACAAATGATGGTATATAAACATGCGATTTCAACTATGACACCTATAAAATGCATT
TTATTTAACAACTTTTCAGGAAATGAGCTATAG
>lcl|CP012395.1_cds_ALU34629.1_200 [gene=miaA] [locus_tag=CLAU_0200] [protein=TRNA dimethylallyltransferase] [protein_id=ALU34629.1] [location=complement(214972..215907)] [gbkey=CDS]
ATGAAAAACTTATTTATACTTTCGGGACCAACTGCAGTTGGGAAAACCAATATATCTATAGAACTTGCTA
AAAAATTAAACGGTGAAATAATATCTGCAGATTCCATGCAAATATACAAGTATATGGATATAGGTTCTGC
TAAAGTTACAGAAGATGAAATGCAGGGCATTACCCATCACTTAATAGATTTTATTGAACCAGATAAGAAT
TTCAACGTATCTGAGTACAAAGTCTTAGCTGAAAATGCAATAGATGAAATATGTAAAAAAGATAAACTTC
CTATGATAGTAGGTGGTACTGGACTTTATATAAATTCTCTCATTTTAAATTACAATTTTACAGATGCAAA
AACAGACAAAAGTTATAGAGAATACTTGGGAAATTTAGCAGAAGAAAAAGGGAAGGAATACGTACATTCC
CTTTTGAAAGAGGTAGACATAGATTCTTACAAAAGATTATATCCAAATGACTTAAAAAGAGTTATACGTG
CCCTGGAAGTGTATAAACTCACAGGAAAAACTATAAGTGAGTACAATGCAAATACTAATTTATATGACAT
ACCTTATAACATATATTATTTTGTACTCACTATGGATCGGGCTAAATTATATGATAGAATAAATAAGAGG
GTAGATTTAATGATGGAAAATGGCCTTATAGATGAAGTTAGAAGATTAAAATCCATGGGATATACTCCTG
ATATGCAATCCATGAAGGGTATAGGCTATAAGGAAATTTTAGATTATTTAAATGGAAATTCTACCTTAGA
TGAAGCTATCTACTTAGTAAAAAAGGGAAGCCGGAATTATGCTAAAAGGCAGTTAACCTGGTTTAGAAAA
GATAAAAGGGCAATTTGGATAAATAAGGATAATTTTAGTTGTGACGAAGACATTGTAGAACATATAATAA
ACGTCTTTAATATAATGAAAATTTAA
>lcl|CP012395.1_cds_ALU34630.1_201 [gene=mutL] [locus_tag=CLAU_0201] [protein=DNA mismatch repair protein mutL] [protein_id=ALU34630.1] [location=complement(215916..217745)] [gbkey=CDS]
GTGAAAAGAATAAATTTACTTGATGAAAATACTTCAAATAAAATTGCCGCTGGAGAAGTAGTTGAAGGCC
CTTCATCTGTAATAAAAGAACTGCTTGAAAATAGCATAGACTCTGGAGCTAAGAACATAACTATAGAAAT
AGAAGAAGGTGGAGAAAAATCCATAAAAATAATAGATGATGGATGTGGAATACACCCTTTGGATATAAAA
AAAGCCTTTATGCCTCATGCCACAAGTAAAATAAGCACTGTAGAAGATTTAGATAAAATAAGTACTTTAG
GATTTCGTGGAGAGGCTCTATGCAGTATAGCTTCCGTATCAAACACCATACTTAAAAGTAAAGCAGAAGG
CTTTGATGTGGGAAATGAAATAATTATAAGTGGTGGAGTCTTAAAGGAAACTCAAGAAATTGGCTGTAAC
AAAGGGACTACAATTTTAGTAGAGGATTTATTTTTCAATGTACCTGCCAGGAAAAAATTCTTAAAATCCC
CAAGTAGGGAAGCAGCAGGTATATCGGACATAGTAACAAGACTTTCTCTTGCCAATCCGAATATATCCTT
TAAATTTTTTAAAAATGGCAAAAAGGCTCTTACAACTTATGGTACAGGAAAAGTGATGGATGTTATACGA
TGCGTATATGGGAAAAATATATATGAAAACATAATTCCTGTGGAAAAGCACAGCGATATTATTTCAATTT
GTGGATACATAGGTAACTCCGAAATAAGCAGGGGAAGCAGAAATAACCAAAGTATATTCATAAATAAGAG
GTATGTTAAAAATAAATCCATAACTTCCGCTGCAGAGCAGGCTTTTAAATCATTCTTAACCATAAATAAG
TTTCCTTTTTTTATATTGTTCATAGACATATTTCCCGAATTTGTAGATGTAAATGTTCATCCAGCCAAAT
GGGAAGTTAAATTCAGCGATTCCAGAATGGTATTTAAATTTGTATTTGATGCAATTCATGAAGCTTTAAG
GGAAAGCTTAAAAGATTCCTTTACCATTGATTTAAAGGAAGATGATTTAAAACCCAAAAAAACTGAAACT
GAAATTAAGGAAGTTCAAATACCAATAGATTTGAAATCTCCAAATGAGGGGATTTATATAGAAAAAAATG
GATCTAGCTTATTTAAAAAAAGTAAAGAAAACTCAAATAAAAATGAATTTATAAAAGAACCTAAGGTATC
TTTTACTGCTAAGGAAAATGCAGTATCTAAAAATAAACAAGAAGAACCTAGAGTTGCTAAATTTCAGCCC
CTTAGGATAATAGGACAATTTCATAGTACTTATATAATAGCAGAAGATAGCAGTAATCTTTATATGATAG
ACCAGCATGCAGCCCATGAAAAAATTCTCTTTGAAAAATATAAAAAGAGTATACAAAAAGGAATGGTATT
ATCTCAAGTTTTAATAACTCCTGTAATAATGGAACTTACAATTAAAGATTATAATTGTTTTATAGAAAAT
AGAGATTTATTTAAAAAAACTGGTTTTAATGTAGAATTATTTGGAAATAATACAATAAGTATAAGAGAAG
TACCTATGATACTTGGAAAACCCGATATGAAAAACTTATTTATGGATATATTAGATAATTTAAAAAACAT
GGGATCAGGCGATACCTGGGAAGTTAAATACCTTTCACTTGCAACTCTTGCCTGTAAAGCCGCCATAAAG
GCAAATGCTAGCATTTCAGAAATAGAAATGAATCATTTAATTGAAGAGCTGCGCTTTATAGATGACCCAT
TTAACTGTCCCCACGGAAGGCCCACTATAATAAAACTTACATTAAATGACCTGGAGAAAAAATTCAAAAG
AATACAATGA
>lcl|CP012395.1_cds_ALU34631.1_202 [gene=mutS1] [locus_tag=CLAU_0202] [protein=DNA mismatch repair protein mutS] [protein_id=ALU34631.1] [location=complement(217772..220447)] [gbkey=CDS]
GTGGCATTAACTCCAATGATGCAGCAGTATATGGAAGTAAAAGAAAGTTATAAAGACTGTATACTGTTTT
TTAGATTAGGTGATTTTTATGAAATGTTTTTTGAAGATGCAAAAATAGCATCTAGGGAACTAGAATTAGT
ACTTACAGGTAGAGATTGCGGCTTAAAAGAAAGGGCTCCTATGTGTGGAATACCCTATCATGCCGCAAAT
TCATATATAGGAAGGCTTATAAACAAGGGATATAAGATAGCTATATGTGAGCAACTAGAAGATCCAGCTC
TAGCAAAAGGTATAGTTAAAAGGGGCATAATCAAGGTTGTAACTCCTGGGACTTATACGGACTCTACTTT
TTTAGAAGAAAATAAAAATAATTATATAGCGTGTTTGTACATAGATACCAAGACAAATATTTCTGCATTG
TGTTTTGCAGATGTGTCCACTGGAGAATTCAATTGTACGGACACTCCTTTTAATTTATCTATAATTTTAG
ATGAAATATCAAAATACTCTCCAAGTGAACTAGTGATTCAAGGTAGTATAAGTGCTGATTTATTGAATAA
AATGAAGGATATTTTTAATGGCTCATTCACTAAATTAGATGAAAGCTATTTTGCAGACGAAACTAAAAAT
ATATTAGAGGATCAGTTTGAAAATTTTACAGGAGAAAATTATAGTAATGAAATTATAAAATGCTGCGGCT
CACTACTAAAATATATAAGGGAAACTCAAAAGAATGATCTATCTCATATAAATAAATTTTCCTATTACAA
TATAGTAGATTATCTCACTATAGATGGGAATTCCAGAAGAAATTTAGAAATTACAGAAAGCTTAAGAGAA
AATAATAAAAAAGGATCTCTCCTCTGGGTTATAGATAAAACAAATACATCTATGGGAGGGAGACAGCTTA
GAAGATGGCTGGAACAGCCCCTTATAAATAAGGTTAAGATAGAAGAAAGACTGGATTCTGTAGAGGAAAT
TTCAAATAATATATCCTATCATGAAGATCTAAAAGAGGCTTTAAAAAACATATATGATATTGAGCGATTA
GTTGGAAAAATATCTTCTAAAAGTGTAAACGCAAAAGAACTAAATTTTTTAAAAAATTCTATAGAAAAAA
TACCTGAAGTAAAATCCATACTATCCAATTTTCATACAAAATTATTGAAGGATATGTACGAAAACTTGGA
TGAACTAAAGGACATATATTCACTTTTAGATAAATCTATATTAGATAATCCTGCAATATCTTTAAAAGAA
GGTAACCTTATAAAAAAGGGATATAACAGTGACATAGATGAACTTAAAGAAATAAAGGCTCACGGTAAGG
AGTGGATAGCTTCTCTTGAGAATTCAGAAAGGGAAGTTACTAAAATAAAATCTCTTAAAATAGGTTATAA
TAAAGTATTTGGTTATTATATTGAGGTTACTAAAAGTAATTTAAGTCTTGTACCAGAAGGTAGATATATA
AGAAAACAAACTCTTACAAATGCAGAAAGATACATAACTCCTGAATTGAAAGAAATGGAAGATAAAATAT
TAGGTGCAGAGGAAAAACTTATAAATCTAGAATATAGTGTCTTTATAGAAGTAAGAGATAAAATAGAAAA
TGAAGTAGACAGAATGCAAAAATCCGCTAAAATAATTTCAGAAGTAGATTGCTTAAGCTCCCTTGCAAGA
GTTGCTATAGAAAATAATTATTGTAAACCTGAAATAACAAATTCAGATAACATAATTATAGAAGAAGGTA
GACATCCTGTAGTAGAAAAGATGATTGACTCTGGAGAATTTATATCAAACGATATAAACATAGATACTGG
TAAAAATCAACTTCTTTTAATAACAGGGCCTAATATGGCAGGCAAATCTACCTACATGAGGCAGATAGCT
TTGATCGTTATAATGGCCCAAATTGGTAGCTTTGTACCGGCAAAAAATGCTTCTATATCTGTTTGTGATA
AGATATTTACAAGGATAGGTGCATCAGATGACCTGGCATCAGGAAAGAGTACCTTTATGGTGGAAATGTG
GGAGGTTTCCAACATACTTAAAAATGCAACTAACAAAAGTTTGATTTTACTGGATGAAGTAGGACGTGGA
ACAAGTACTTACGACGGCCTTAGCATAGCCTGGTCAGTAATAGAATATATATGTAAAAACAGCAAACTAA
AATGTAAAACCTTATTTGCAACCCATTATCATGAACTAACTAAATTAGAAGGTAAGATAGATGGAGTCAA
AAATTACTGTGTATCCGTTAAAGAAATGGAGGATAATATAGTTTTTTTGAGAAAAATTATAAGAGGAGGA
GCCGACCAATCCTACGGCATAGAAGTTGCAAAGCTTGCAGGGCTTCCAGAAGAAGTTTTAAAAAGAGCAG
GAGAAATACTAAATAGCCTTGAAAGTAAAAAGCTAAAAGAAAATAAATGTGTTGATTCTGAAATTGCATT
AGATTCAGAGTATTCAATAAATGAGAAAAAAGCACCTCTTAAAAATGAGGAGATGATTAAAGAAAAAGCT
CCTATGCTTGAACCAACCAGACAATTAGGATTTTCAGATATAGAAAAGACAAATTTAGTAAAAGATATTA
CGGATATAGATATACTAAACATGACTCCTATGGACGGATTTAATAAACTTTATGATATAATAAGAAGAGC
AAAGTCCATAAGATAA
>lcl|CP012395.1_cds_ALU34632.1_203 [gene=miaB] [locus_tag=CLAU_0203] [protein=(Dimethylallyl)adenosine tRNA methylthiotransferase miaB] [protein_id=ALU34632.1] [location=complement(220464..221807)] [gbkey=CDS]
ATGATAAATAACGTAGAAAAAGCAACTAAAAATTTCTTTATAGAAACCTGGGGTTGTCAGATGAATGAAG
AGGATTCTGAAAAATTATCTGGCATGTTAAAAAGATTAGGATATAAAAGAACAGAAGATAGATCTTCTGC
GGATTTAATAATATTCAATACCTGCTGCGTAAGAGAAAATGCAGAATTAAAAGTATATGGAAATCTTGGA
ATGCTCAAAAAGCTAAAGATTAAAAATCCAAATCTCATAATAGCCATATGTGGATGCATGATGCAGCAAA
AAGACATGGCAAAAAACATAATCAAAAGATTTCCTTTTGTAGATATAATATTTGGGACTCATAATTCTTA
TAAATTTCCTGAATACTTAAATAGAGTTCAGCAGGAAAATACATCTGTAATTGAAATACAAGACAAAGAA
TCCGGAATCGTAGAAGGGCTTCCAATAGATAGAGAAAGTAATGTAAAAGCCTTTGTTACAATAATGTACG
GATGTAATAATTTTTGTACCTACTGTATAGTTCCCTATGTAAGAGGAAGAGAGAGAAGCAGAAAACCTGA
AGATATTGAAAAAGAAATAAAAGAGCTAATTTCAAAAGGGTATAAAGAAATAACCCTCCTTGGACAAAAT
GTAAATTCCTATGGTAAGACTTTAGAGCCTAAAGTAAGTTTTAGTGATCTCTTGAGAAGAATTAATTCTA
TAGATGGTGTTGAAAGAATTAGATTCATGACATCCCATCCTAAAGATTTAACTGAAGATGTAGTAGATGC
CGTAGCTGAGTGCAATAAAGTATGTGAGCAAATACATCTTCCAGTACAATCGGGTTCAACTTCTCTTTTA
AAAAAAATGAACAGAAACTACTCAAAGGAAGGGTATCTAAATCTTGTTAAAATGATAAGAGAAAAAGTGC
CTGATGCCGCTATTACTACAGATATAATAGTTGGTTTTCCTGGTGAGACGGAAGAGGATTTTGAAGAAAC
ATTAAATCTTGCAAGAGAAGTACAGTATGATTCAGCATTTACTTTTATATATTCAAAAAGGAAAGGCACT
CCTGCTTATGATTTTGAAGATCAGATTCCAGAAGATATAAAACATGAAAGATTTAATAGACTTGTTGAAG
TTATAAATGAGTCCTCTGCTAGAAAAAACAAAGCCTATGAGGGAAGAACGGAAGAAATATTAGTAGAGGG
TACAAGTAAAAATGATAATACAAAACTTACAGGTAGAACAAGATCAGGTAAGCTAGTAAACTTTGAAGGT
AATAAAAAAGATATAGGCAAATTAGTTAAAGTACACATAACAAAAGCAACTTCTTTCTCACTTTTAGGTG
AGGAAATACAGTAG
>lcl|CP012395.1_cds_ALU34633.1_204 [locus_tag=CLAU_0204] [protein=Hypothetical protein] [protein_id=ALU34633.1] [location=complement(221961..222398)] [gbkey=CDS]
ATGTCAAATGAAGCAGGAAAAGTTTTTCTATATGATTTAGTTCGCACTCTTAATAAAAAATATGACCATG
AAACAGAATTAAGGAATAGAATAAATCAAGCTAGTAAGCTTATAATTGAATATTTTGATATTCTTCAACA
AAATTTAAAAAATATATGTGAAATTTCTAATGGAGACATTAAGATAGAATTAAATGAATCTAATGACATT
ATTGCTAGAATTAAAATATTTAGCGATGAACTAATATTTAAAAGAGAAAAAAATATGATAGACGTATTGA
TGAAAGGAACCGCTATAAATGGTGATTCTAAAGATATTAGAATCACTTATATTGACTGCCAACCTGATGA
AGTTAATATTAATTTTAAAGTAATGGATGATATATTAAAACAGGCATTTAAAGATGTGGTTGAAAACATT
AAAAAAGAGCTTAAATAA
>lcl|CP012395.1_cds_ALU34634.1_205 [locus_tag=CLAU_0205] [protein=putative transcriptional regulator GntR family] [protein_id=ALU34634.1] [location=222847..224031] [gbkey=CDS]
ATGAAAATAAATTTTTCAGAAAGGGCAAATGGTTTAAAAGCATCTGAAATAAGAGAGCTTTTAAAATTAA
CAGAGATGCCTGAAGTCATTTCTTTTGCCGGAGGATTACCAGCACCGGAATTATTCCCTGTAGACGGAAT
GAAGAAAGTTACTCAAGAGGTTTTGGAAAAGGATGGACAAGTTGCATTACAATATAGTACAACAGAAGGT
TTTAAGCCTTTAAGAGATATAATAGCAAAGCAGAGAATGTCTCGTGAAGGTGTAGATGTAACTGGAGATG
ACATAATTGTAACATCTGGATCTCAAGAAGGAATTGAATTTTCAGCTAAGATATTTGTAAATGAGGGAGA
TACTATAATATGTGAAAGCCCAAGTTATTTAGGTGCTATTGGTGCATTTAAAGCTTATCGACCTAATTTT
ACTGAAATAGAGATGGATGAACATGGTATCATAATAGAAAAATTAGAAGAAGAATTAAAGAAAAATAAAA
AAGTTAAAATGATTTATACAATTCCAGATTTTCAAAATCCAACAGGAATAACTATGTCAGATGATAGAAG
AAAGCGTATTGCAGAACTTGCTAAAGAATATCAAGTTCCTGTAATTGAAGATAATCCATACGGAGAACTT
ATTTTTGAAGGCACTACACATCCATCTATAAAAAGTTTTGATAAAGATGGCTGGGTAATATACCTTGGAA
CATTTTCTAAAACTTTTTGCCCAGGTTTGAGACTTGGTTGGATATGTGCTGCACCTGAAATACTTGAAAA
ATATATTATTATAAAACAAGGTGTAGACTTGCAGTGTAGTACTTTAGATCAAAGAGCAGCTGCACTTTTT
ATGCAAAAGTACGATTTAAATGAACATGTGGAAGAAATTAAAAAAGTATATGGAAAACGCAGAAAGCTTA
TGCTGGAAAGTATGGACAAGTATTTTCCAAAAGAAGTTAAACACACAAATCCTTATGGAGGACTTTTCAC
TTGGGTTTATTTAAAAGAAGGTTTAGATTCTGCTGAAATATTAAAAGAAGCTCTAAAAGAAAATGTTGCT
TATGTTCCTGGAGGTCCTTTCTTCCCAAATGGTGGGCATAAAAATCACTTTAGATTAAACTACTCATGTA
TGTCTGAAGACAAAATCGTTGAAGGAATCAAAAGATTGGGAAAAGTTCTTGCTAAATACTATTAA
>lcl|CP012395.1_cds_ALU34635.1_206 [locus_tag=CLAU_0206] [protein=Hypothetical protein] [protein_id=ALU34635.1] [location=224087..224242] [gbkey=CDS]
ATGTATGATATAAAAGATTTTGAAAAACTGCAAGAGAGAAAAAATAAGCTAAGGGCTGATTGCATTGGGG
ATAGAGGTTATTTTAGAAGTACTTATTATGAAAGTATGTTTCAATTTAAGTCAATGCACATTCCTACAGA
AAGCTTAATTAAATAG
>lcl|CP012395.1_cds_ALU34636.1_207 [locus_tag=CLAU_0207] [protein=Aspartate transaminase] [protein_id=ALU34636.1] [location=224303..225499] [gbkey=CDS]
ATGAAATTATCAAACAGAATTTTAAATATGCAATTTTCACCTATTCGTAAATTGACACCTTATGCAGCTG
AAGCTAAAAAGAGAGGGACAAAAGTTTATCACTTAAATATTGGACAACCCGATGTACTTACTCCTGACAT
ATTTTTTAAGGCAATTTCAAATTTTAAGGAAAATGTACTTAAATACACTGAATCACAAGGAATGGATGCA
CTTCAAGAAAGTTTTATAGAATATTATAAAAAATGGGGTACAGAATTTACAAAAGATGAACTTTTGATAA
CTAATGGTGGAAGTGAAGCCATAATGCTTACTTTTATGACTTTATGTGATCCTGGTGATGAAATACTTTC
ACCTGAGCCTTTTTATACAAATTATAATGGATTCGCACAAGTAGCTTCAGCTAAAATGGTTCCTTATTTA
ACAAAAGCTGAAGACGGATTTCACTTGCCACCTAAAGAAGTAATAGAAAGTAAAATAACTGATAAAACAC
GTGCTCTTATGATTTCAAATCCAGGAAATCCAACTGGAACAGTGTATACTGCAGAAGAACTCAGGATGCT
TGGAGATATAGCTAAAGAACATGATTTATTTTTAATTGCAGATGAAGTTTATAGGGAATTTGTATATGAT
GGATTGAAATATACTTCAGCCCTTACTTTGAAGGATATTGAAGACAGAGTAATAATTGTAGACAGTATAT
CAAAGCGTTACAGTGCTTGTGGTGCAAGAATTGGTCTTGTAGCTTCAAAGAATAAGAATCTTATTTATAA
CATAATGAAATTATGCCAGTCTAGACTTTGTGTACCTACAGTAGAACAGGTAGGTGCTGCGGCTCTAAAA
GATACTCCAGAAAGTTACTTCATTGAAACTAGAAAAGAGTACCAAAAAAGAAGAGACATACTTATGGATG
GTCTTAAAAAAATACCTGGAGTTGTATGTCAAAAGCCGACAGGTGCTTTCTACATAGTTGCTAAGTTACC
TGTCCCAGATGCAGAAGATTTTGCTAAATACTTATTAACTGAGTTTAATAAAGATGGTAAAACTGTAATG
GTAGCACCTGCAGGAGGGTTCTATGCTACTCCTGGTCTTGGAAAAGATGAAGTGAGAATATCTTATTGTT
TAAATTGTGATGATTTAAAAGATGCTATGGACCTTCTCAAAGTAGCAATAGAAGAGTATCAAAAAGTTAT
AAAATAA
>lcl|CP012395.1_cds_ALU34637.1_208 [locus_tag=CLAU_0208] [protein=GCN5-related N-acetyltransferase] [protein_id=ALU34637.1] [location=complement(225521..226408)] [gbkey=CDS]
ATGTATAAATGCGTAAAACTAACAAATAAGAATCTAAAGTATTTTAGGGAGTTAAACAATAAAAGATATT
TATTTAATCCTGTAAATGAGGATTTTTTTAAAACCTATGATAGGTATAATTTTGCTAAACAGCTAATTTT
AAGAAGAAGGGTAAAACTTATTAAAAAAGATTTACACTATATAGGCTATATTTGGTCTGATGTCTCTTAT
AATAAGATGTGTACTATAAACGCCATGAATGTATTATGTAACTGCATTGCCCCAGATAATTTGCCTTATA
AGTATCTAATAAACACTATAAAAGAGCCTTGCACTATAAAATATATATGTCAAAACAATAATTATAATTT
CAATTTATTAAAAAGTATTGGATTTAAAAAAGGAGAAGGAACTTTAACCCTTTATAAAAATTTACTTGAA
AATATACCCTTAATTTTTGACGAAAAACTTCAATTCAAAATATTTGAAAAGGGAAAAGATGAACAAAAAA
GATGTGAAATACAAAATGAAATATTTAAAACTGATACTAGAGTCCCTTTGACTTTAGAGGATATATATTT
TGATGAAGCTCAAGATTACTATTTTGAAAAAGGGGCAATTTTTCTAAAGCAAAATGATGAGTATATAGGT
TATGGGCAAATTGTAATGGAAAATGATATACCTGTTATAGTGAATTTTGGTATATTAAAAGAATTTAGAG
GGAAAAAATATGGTAAGGCACTGCTAATCTATCTTTTAAAAATAATGTACTGTAGTGGATTTAATAGAGT
AATAATAAAAGTAAAAAGTTCTAATTATATAGCCTTACAATTATATACTAACATGGGATTTCGTATTGAA
AGTGAGAGGTATAACTGGACATTGGATAAAAAAAGTTTCCATAAATAA
>lcl|CP012395.1_cds_ALU34638.1_209 [gene=speH] [locus_tag=CLAU_0209] [protein=S-adenosylmethionine decarboxylase proenzyme] [protein_id=ALU34638.1] [location=complement(226507..226887)] [gbkey=CDS]
ATGCATGAATTAGGAAGACATATTTTAGCAGAAATTTATGGATGTGATGCTAAAATATTAAATAATAAAG
ATTTTATAGAAAAAATTATGATTGATTCTGCAATAAAGGCAGGTGCCGAAGTTAGAGAAGTTGCTTTTCA
TGAATTTAAACCTCAAGGAATAAGTGGAGTAGTAATAATATCTGAATCCCACTTAACTATTCACACATGG
CCTGAACTTGGTTATGCTGCTGTAGATGTGTTTACTTGTGGAAGTAGAATAAATCCTTGGGATGCATGTA
ATTATATGACTGAAAAGTTTCATGCCAGAAATATGACAGCAACTGAAATAAAGAGAGGTATATTTGAGCA
AGTTGTAGAAGTAAAAGCTTCAAATATATAA
>lcl|CP012395.1_cds_ALU34639.1_210 [locus_tag=CLAU_0210] [protein=4-hydroxy-3-methylbut-2-enyl diphosphate reductase] [protein_id=ALU34639.1] [location=complement(227108..229021)] [gbkey=CDS]
TTGAACATTATTTTAGCAGACAAATCCGGATTTTGCTTTGGAGTAAAAAGAGCTGTAGACGAATCTTTAA
AGGTTCAAAAAAAATTTAATAAAAAAATATATACTTTAGGTCCTTTGATTCATAATAGTGATGTAGTAAA
TAAATTAAAGGAAAAAGGTATATATCCTATAGAAATAGATAATATAGATAATCTAAGGGAAGATGATGTG
GTTATAATACGTTCTCATGGTGTTCCCGAAAAAATATTTTTTACTTTAAAAAATAAAAAAATAAACATAG
TAAATGCAACTTGCCCATATGTTTTAAATATACAAAGAAAAGTACAAGAATATTATAAATTAGGGTATTC
TATATTAATAGTAGGAGATAAAAATCATCCTGAAGTAATTGGAATAAATGGATGGTGTGAAAATAAAGCT
TTAATATCTAAAGATGGCACCAATTTAGAAAAGTTACCATCAAAACTGTGTATAGTTTCTCAAACTACAG
AAAAACAATCTAACTGGGAAAAAGTGCTTAGTATAGTGGCTAAAAATTGTAAAGAATTTATTGCTTTTAA
TACTATATGCAGTGCCACAGAATTTCGTCAGAAGGCAGCAGCAGATATTTCTAAAGAAGTAGATATGATG
GTAGTAATAGGTGGTAAAAACAGCTCTAATACTACTAAACTTTATGAAATATGTAAAGATAACTGCAATA
ATACTATTTATGTTGAAAATTCAGGAGAAATACCTGATGATATAAGTAATTGTAATAAAATTAAAACTAT
AGGTGTTACAGCAGGAGCTTCAACACCAGATTGGATAATAAAGGAGGCAATTTTAAAAATGAGTGATGAC
AAAAATTTAGAACTAAATGAGCAACTATCTTATATGGACAAAAATGATACCCAAATAATATTAGGTGAAA
AAATTAAGGGTACAGTAATATCTGTAAATCCAAAAGAGGTTTTTTTAAATATAGGATATAAATCAGAAGG
TGTACTTCCAAAACGTGAAATAACAAAAAATGAAAGTGACAACTTAGAAGAATTAATTCATTGTGGAGAT
GAATTATATGTTAAAGTAATAAGAAGACAAAATGAAGATGGATATGTGGTATTATCTAAGATAGAATTAG
AAAGAGAAAATGCTTATAAAGAATTAAAGGAAGCTAATGGAAATAGTCAGGTATTAAAGGTTATTGTAAA
AGAAGCTGTAAATGGAGGTCTTGTTGCCAATTACAAAGGTGCTAGGGTATTTATACCTGCTTCTCATGTA
GAATTATATCATGTAGATGATCTTTCACAATATGTAGATAAAGAGCTTGATGTAACTATAATTGAATTTA
AAGAAGAAAAGAAAGGTACCAGAATAGTAGCTTCAAGAAGAGACCTTTTGAGAATGGAAAGAGAAAAAAT
GGAAGAACAGACTTGGAATGTGCTTGAAAAAGATACTGTAGTAGATGGTGAAGTTAGAAGATTGACTGAT
TTTGGCGCATTTGTTGATGTACAAGGAGTTGACGGGCTTCTACATGTATCTGAACTTTCCTGGGGAAGAG
TTGGAAAACCAAGTGATGTTTTAAAAATCGGAGATACGATTAAGGTTTATATCTTAGACATTGATAAAGA
AAAAAAGAAGTTATCTTTATCTTTAAAAAAGCTCATGGAAGATCCATGGATCAACGTAGACATAAAATAT
CCTGTTGGCAATGTAGTTCTTGGTAAAGTAGTTAGGTTTGCAAATTTTGGTGCATTTGTTGAATTAGAGC
CAGGTGTAGATGCATTAGTTCATATATCACAAATAAGCCATAAGAGAATAGATAAACCAGAAGATGTACT
TAAAATAGGTCAGGAAATAAAGGCTAAGATCCTTGAAGTAAACAAAGATAGCGAAAAAATAGCTTTAAGT
ATAAAAGAAGTAGATGAAATCTAA
>lcl|CP012395.1_cds_ALU34640.1_211 [gene=cmk] [locus_tag=CLAU_0211] [protein=Cytidylate kinase] [protein_id=ALU34640.1] [location=complement(229041..229706)] [gbkey=CDS]
TTGAAAATATCTGTAGCAATAGATGGACCTGCAGCTGCAGGTAAAAGCACCATAGCAAATATCGTAGCCC
AAAAATTTAATTTTATGTACATAAACACGGGAGCTATGTATAGAGCAGTTACTCTTATGTGTATAAGACA
AAATATAAGTTACACAGATGTAAATAGAGTATGTGAAGTCACAAAATCTCTTAAAATGCATTTTGAAGGA
GAGAAGTTAATTGTAAATGGGGAAGACTTAACAGAAAGTATAAAGCATCCTACAATAAGCAATACTGTAT
CTAATTATGCTGCAATTTCTGATGTTCGAAAATTACTTGTAAAGTTGCAACAGCAGATGGCAGGAGAATA
TAATGTAATTATGGATGGAAGAGATATTGGAAGTGTTGTTTTAAAAAATGCACCTTTGAAATTTTTCTTA
ACTGCTAGTCCAGAGGAAAGAGCTAAAAGAAGATATAATGAACTGAGTGAAAAAAATATATCTGTAAACT
ATGACGAAATACTAAATGATATAATTAAAAGAGATCATATAGATTCACATAGATCCTCTTCACCTTTTGT
AAAGGCAGAAGATGCTGTAGAGATAGATTCATCTTTTCTCTCTCTTTCTGAAGTTGTACAAATAATTTCA
TCCTATATAAAAAAATATATTGAAGAACATAGATAA
>lcl|CP012395.1_cds_ALU34641.1_212 [locus_tag=CLAU_0212] [protein=HI0933 family protein] [protein_id=ALU34641.1] [location=complement(229836..231062)] [gbkey=CDS]
ATGTCAAAAGTAATAGTAATTGGTGGTGGCCCCTCTGGTATGATGGCAGCCATAAATGCAGCAAAAAATA
ATGATGTTGTTTTAGTTGAAAAAAACAACAAGTTAGGTAAGAAAATGTTTATATCCGGAAAAGGAAGGTG
TAATATAACCAATTCAAAAGATATAAGTGAATTTTTTGATTACATTCCTCGAAATCCGAATTTCTTATAC
AGTTCTCTTTATTCGTTTACAAACAATGATACTATAAATTTTTTCAATAACTTAAAAGTTAAATTAAAAG
TTGAAAGAGGAGATAGAGTTTTCCCTGAATCTGATAAATCTTCAGACTTAATTGGTGCTATGGAAAAAGA
ATTGCTTAGAAAAAAGGTTGTTATAAAATTAAACTCCCAGGTTATCAAATTTATCTGTAGAGAAAATCGT
ATAGAATCAGTTCAGCTTCAAGATAACTCCATAATGAAAGGCGACTATTTTATATTGTGTACAGGGGGAA
TGTCTTATCCCCAAACCGGTTCTACCGGGGATGGTTATAAAATGGCAAAAGATTTAGGTCATACTATAAC
ACCTATAAATCCCGCTTTAGTACCAATAGAAATAAGTGATGATTGGATCAAATCTCTTCAGGGACTTTCT
TTAAAGAATGTAGAGTTAAGTATAATAGATCCTAAAAAAAATACATTATATGAGGAATTTGGAGAAATGT
TGTTTACCCATTTTGGCATCTCTGGGCCTATAGTATTAAGTGGAAGTAGAGTTGTAGAGAACAAACATAA
TTTAAAGGCAGTTATAAATCTAAAACCTGCTCTTAACTTTGAAGAATTAGATAAAAGAATACAAAAGGAT
TTTTTTAAGTATTCAAATAAAAGTTTTAAAAATTCCCTAGATGACCTGCTTCCTAAAAAATTAATAGATG
TAATTGTAAATTTGAGTAATATAGATCCAAACAAAAAAGTTAATTCTATAACAAAACTTGAAAGACATAC
ATTAGTAAATTTGCTTCAAAATTTATCAATGAATATAAAAGGACTTCGCCCTATAGCTGAAGCTATAGTA
ACTTCTGGCGGTATAACTGTTAAAGAAATAGATCCGTCTAATATGAAGTCTAAAATAGTTCCAAACTTAT
ATTTTGGTGGAGAAGTAATAGATGTAGATGCTTATACTGGAGGATTTAACATGCAAATTGCTTTATCTAC
CGGTTTTTTAGCAGGAAATGACATTGGGAATATTTAA
>lcl|CP012395.1_cds_ALU34642.1_213 [locus_tag=CLAU_0213] [protein=Transcriptional regulator RpiR family] [protein_id=ALU34642.1] [location=complement(231149..232024)] [gbkey=CDS]
ATGGAGAATGTTGACAACCAGGACCTGATAAGAACAATTCAAGTTAAATTTCCTAGATTGAGTAAAGGCC
AAAAATTAATAGCTGAATATATATTAAAACATTATGATAAAGCTGCTTTTATGACAGCTGCTAAATTAGG
TGTGAGTGTAGGCGTAAGTGAATCAACAGTAGTTAGATTTGCAAATGAACTTGGATTTTCAGGATATCCT
AAATTGCAGAAATCTCTTCAAGAACTAATAAAGAATAAATTAACTACAGTACAGAGAATTGAATTGTCAA
ATGATTTTGTAAGCCAAGAAAGTCCATTAAAAAGTGTTTTAAAATCAGATATGGAAAACATAAGAGCTAC
ATTAGAAAAGATAAATCATAAAACTTTTGACGATGTAATTGCAAACATATTTAAGGCTAAAAAAATATAT
ATAATAGGTCTTAGAAGTTCCACTGCAATTGCAGATTTTTTAGGATTTTATTTAAATTTGATATTAGATA
ATGTAAAAGTTGTTGGATATGGAATAAGTGATATTTTTGAACAGATGATAAATTTAACTGGAGATGATTT
AGTAATAGGTATAGGATTTCCAAGATATGCAGTAAGAACTATTGAGTCTCTAACATTTGCTAAAAGTAGA
GATGCAAAAGTAGTTGCTATTACAGATAGCCTTCTGTCACCACTTGCAGCAAGAGCAGATTACACATTAA
TAGCCCAGAGTAATATGGCTTCTTTTGTGGATTCACTAGTTGCACCTTTAAGTGTAATCAATGCTTTAAT
CGTAGCTGTAGGTATGCAAGAAAAGGATAAAATATCTTCTACTTTTTCAGATTTAGAAGACATTTGGAAA
GAGTATCAAGTATATTCTTTTAGAGAACAAAATTAA
>lcl|CP012395.1_cds_ALU34643.1_214 [locus_tag=CLAU_0214] [protein=Pseudouridine synthase Rsu] [protein_id=ALU34643.1] [location=complement(232197..232910)] [gbkey=CDS]
ATGGTGGAAAGATTACAAAAATATATGGCTTACTGTGGTATAGCTTCAAGAAGAAAATGTGAAAGCATAA
TATTACAGGGAAGAGTTAAAGTAAATGGAGAAACTATTAAAAGCTTAGGAACAAAAATTGATGACAAGGT
AGACAAAATTACTGTAGATGATGTAAAAATTGAAAAAGAAAATAAAAAAGTATATATACTATTGAATAAA
CCTACAGGATATGTTTCTACAGTTAAGGATGATCGCGGAAGAAATACTATTTTAGATATTGTCAAAGTAA
AAGAAAGAATATATCCAATAGGTAGGCTTGATTATAACACTTCTGGTATCATTATACTTACTAACGATGG
AGAAGTGTACAATAAAGTAGCTCATCCTAAAATGGAGAAAAATAAAGTATATGTTGCAGTTATAAAGGGA
ATCCCTTCAAAGGAAGATATAGATAAATTTAAAAATGGAGTAAATATAGATGGCTATATAACAGCCAAAG
CAGATTTTAATATACTTAACATAAATAAGAGCAAGAATAATTCCAAAGTTAGGATAAAAATACATGAAGG
GAAAAATAGACAAATAAGAAAGATGTGTGATGCCATTGGCCATCCTGTAATATCTTTGACTAGAATTTCT
ATAGGTAACATAAATGTAGGAAATTTAGAAGAAGGAAAATGGAGATATTTGAATGAAGATGAGATAAAAT
ATATAAAAAATTAA
>lcl|CP012395.1_cds_ALU34644.1_215 [locus_tag=CLAU_0215] [protein=Glycosyl transferase] [protein_id=ALU34644.1] [location=complement(233049..234449)] [gbkey=CDS]
ATGATGAAAGGGTTTATTTTTAATTCTACATTTATTTTCCAAATACTAGTTTGTATACTTGCATCTTACT
ACCTAATACTTTCTCTATTTGGATTATACAAAAAAAAGGATAATGGTGCTGAAAAATGCACACCTAAAAA
TACTTTTGCACTTTTAGTGGCAGCTCATAATGAAGAAATGGTAATTGCACAAATAATAGAAAGCTTAAAA
GATATTGATTATCCTAAAAATATGTATGATATTTTTGTTATTGCAGATAATTGTGATGACAATACTGCAT
CTATATCAAAAAAGTATGGCGTTAATGTATACGAAAGAAAAGTTCCTGATAAAAAAGGAAAAGGTTATGC
TCTTGAGTGGATGTTTAACAAAATATTTAAAATGGATCGTAAATACGATGCTATAGCTATCTTTGATGCA
GATAATTTAGTTTCAAAAAATTTTTTAACTGAAATGAATTATAAATTGTGCAAAGGATATAAAGTTGTTC
AAGGTTACATAGATAGTAAAAATCCAAATGATTCATGGATAACAGGTTCTTATTCAATTTCTTTCTGGTC
TACAAACAGGCTTTTTCAACTTTCTAGATCAAATCTTGGATTGTCAACTCAAATAGGTGGAACTGGATTT
TGTATGAAAACAGATATATTGAAGAAGCTAGGCTGGGGTGCTACTTGCTTGACTGAGGATTTGGAGTTTA
CATGTAAACTAGTATTAAATGGTGAAAAAGTTGGTTGGGCTCACAATGCAATAGTTTATGATGAAAAACC
TTTGACCTTAAAACAATCTTGGACACAAAGGAAAAGATGGATGCAGGGGTTTACTGATGTTTCTTCTAGA
TTTTTCTTTAAGCTTATAAAAAAATCTATTGTAAACAGAAGCTTTACAGCATTTGATTGTGCAATATATA
CAATACAACCTTTTGTAACTTTATTACTAGGAGTTTCAGCACTGTTAACTGTACTGCAAAACAACAATCC
ACATGGCTTAAATATATTTGTTATAAATTCGATGTTTTCATCTATTGAATGGAAAATTTTCAGTATATTT
CAGTTTTTATTTACTCCTTTAATAATGCTTTTAGAAAGTAAACTTTCTAAAAAAATGTTTTCTGTATTTG
CACTGTATTCTTTAAATATAATTGTGCTTTCATATGTATTTACATCTCCAACTTTCTATGAAATGTTGAT
TGGAAATGTATTATATCTCTTAGTATTTTTAATAGGTGTATCTTTATTATGTGGTAAAAGTTGTTTTAAA
GTATTTATATGGTATCTCTTATATGGTATATATACCTTAACTTGGATACCTATAACAATACAGGGTATAT
TGGACAAGAATAATAAAGAATGGAATCACACGAAACATATAAGACAAATAAGTATACAGGAAATGGAATA
G
>lcl|CP012395.1_cds_ALU34645.1_216 [locus_tag=CLAU_0216] [protein=Selenium metabolism protein YedF] [protein_id=ALU34645.1] [location=234696..235277] [gbkey=CDS]
ATGGAACATATAATAAATTGTAAAGGTCTAAAATGTCCTCAACCAGTAATAAATACTAAAAAATACTTTG
ATTCCATAGAAGAAGGAACTGCTACTGTTGTTGTAGACAATGAAGTCTCAAAAAATAATGTATGCAAGTT
TGCTAAGAACAATAGTTTTACTGCTAAAGTAGAACAAAAGGAAGATCTATTCTATATAACTATTAAAAAA
GATGCTAGTAATTGTGAGCTATGTGAGTCTAATCAACAAAAACTGACTATAGTTATATCAAATAATAAAC
TTGGACTCGGCGATGATGAACTTGGAACCACTTTAATGAAAAGTTATCTATATGCGCTGAGTGAAAGCGA
ATATCTTCCAACTAACTTAATATTTTTAAATGGTGGTGTAAAACTAACAGTAGAAGGTTCCGATTGCATT
GACAATTTAAAAGTGCTCGATAAAAAAGGAGTAAATATATACAGCTGCGGAACTTGCCTTGATTTTTATG
GCTTAAAAGAAAAATTATCTGTAGGTGAAATAACTAATATGTATGATATAGTTGAAAAAATGAATTCTTC
AGACAAAACCATAAAGCTATAA
>lcl|CP012395.1_cds_ALU34646.1_217 [locus_tag=CLAU_0217] [protein=Omega-amidase] [protein_id=ALU34646.1] [location=complement(235393..236226)] [gbkey=CDS]
GTGGTAAAGATAGGTTTATGCCAAATGAAAGTTTTAAGTTGTTCTAAAAAAAGCAATATAGAAAAGGCAA
AAAGCATGATAGTACAAGCTACAGATAAAGGGGCAGATATAGTAGTTCTACCTGAGATGTTTAACTGTCC
TTATGACATCAAAAATTTTAGGGAATATGCAGAAGCAGAATATTGTTATGGAGATACCTTAAAAATGCTT
TCCTCTGTATCAAGAGAAAAAAAGATACTTTTAATAGGAGGTTCTATACCAGAACTTGACCAGAAGGGGA
ATGTCTATAATACTTCCTTTGTATTCAATAAGGACGGAAATTTAATCGGCAAACATAGAAAAATGCATTT
ATTCGATATAGATATAAAAAATAAGATAACTTTTAAAGAATCTAAAGTTTTAACTCCAGGTAATAAAATT
ACAATAATAGATACGAAATGGGGAAAGATAGGTATAGCGATTTGTTATGACATAAGATTTCCTGAACTCA
TACGATTAATGGCTCTTAATGGTGCTAAAATAGTATTTATTCCAGCAGCCTTTAACATGACTACTGGTCC
AGCTCATTGGGAACTTTTGTTTAGAAGCAGGGCAGTGGATAATCAAATTTATATAGCAGGAATATCACCT
GCTAGAGATATAAATTATTCTTATGTAGCTTATGGACATTCCCTTGTAGTAAATCCTTGGGGAACAATAA
CAGATATATTAGATGAAAAAGAGGGAATACTAATATCTGAATTAGACTTAGACTATATAAATGATGTTAG
GGAGTCTTTACCCATTATTAAAAACAGAAGAAAAGATATATATGACCTAACTCTTTTGCGCTAA
>lcl|CP012395.1_cds_ALU34647.1_218 [locus_tag=CLAU_0218] [protein=UBA/THIF-type NAD/FAD binding protein] [protein_id=ALU34647.1] [location=236473..237228] [gbkey=CDS]
ATGAAACAACATTCACTTTCAAGGACTGAATTATTAATTGGTAAAGAAGCTTTGGAAAAATTGAAGGACA
GTACAGTGGTTATATTTGGATTAGGAGGCGTAGGTAGTTTTAGCCTTGAGGCTATAGCCAGAGCAGGTAT
AGGCCACATTGTAATTGTAGATGATGATACTGTTTGTTTAACAAATATAAATAGACAAATACAAGCTAAT
TTTCACACAATAGGTAAATATAAAGTAGATGTTTTAAGAGACAGGGTTTTAGATATAAACCCTAATTGTA
AAATAGAAGCTTACAAAACCTTTGTAAAGGAAGACAATATAGATGAAATCATACCAGATAAAACGGATTA
TGTAATAGATGCAGTGGATACCGTATCTTCGAAAATATCCTTAATAATGTGGTGTAAAAAACACAATGTT
GATATAATAAGCTGCATGGGTACTGGAAATAAATTAGACCCTACTAAATTTAAGATAGCTGATATATATG
ATACGAAAATATGCCCTTTAGCTAAAGTTATGAGGCATGAACTTAGAAAAAGAGGTATAGATAAGGTAAA
AGTACTTTATTCAGAAGAAGTCCCTAGAAAACCCAAGATAGATGAGGTTGTAACTTGCAAAGAAGGATGT
GTATGTGCAGGAGGATCTAGAAAATGCCTTGCCAAACGTCAGATACCGGCTAGTAATTCTTTTGTACCTC
CTGTAGCAGGAATGATAATAGGCGGAGAGGTAATAAAAGATATAATAGATATCTAA
>lcl|CP012395.1_cds_ALU34648.1_219 [gene=mobA] [locus_tag=CLAU_0219] [protein=Molybdopterin-guanine dinucleotide biosynthesis protein A] [protein_id=ALU34648.1] [location=complement(237303..237905)] [gbkey=CDS]
TTGAAAGAAAAATATACAGCAGTAATTTTGTGTGGTGGAAAAAGTAGCAGGATGGGATTTGACAAAAGTA
AAATAAAAATAGGAGATAAATTTCTAGTAGAAATAACAGCAGAAAAGTTGGAGAATATATTTGATGAAGT
AGTTTTTGTAGCTGAAAACAAATATAAATTTGGAAATATAAAATACACTGTACTAGAAGACTTAAAAAAG
GAATATGGACCCGCAGGTGGAATATTTACAGGACTCAATTATTCTTCATCTCCATATACATTTTTTATAG
CCTGTGATATGCCTTTTGTAAATTTAGAATATATAAAATACATGATGAATTTTACAAAAGAAAAAAAATT
TCATGTTATAATGGCTCACAATGGAAAAGATATAGAGCCCTTGTATTCTTTTTATTCTAAAGATCTTGTA
CCTTATTTCAAACGGGGTATAGATTCTGGAAGATTATCTATTAGAAAAATAATAGAAGGCACTAATATAA
AATATATACCAGAAACTATAAAAGAAAAATATGATAATTCACTAAGCATGTTTACCAATTTCAATTACAA
AAGCGATCTAGACAACATATATGGTAAATATACACAAGATTAA
>lcl|CP012395.1_cds_ALU34649.1_220 [gene=hutG] [locus_tag=CLAU_0220] [protein=Formimidoylglutamase] [protein_id=ALU34649.1] [location=238148..239167] [gbkey=CDS]
ATGTTTGATTCTAATTACAAACCTATGGACAAAATACTATGGAAAGGTAGAGTTGATAGTGAAACTAATT
TTGATGCCTTCAGATGGCATCAATGGATTAAGTGCATTGATTTAAGAAAAGATAATCTTTCTCCTTATAC
CGGTAAGCTGGGATTTGGTTTTATTGGATTCTGCTGCGATGAAGGTGTAAGACGCAATAATGGAAGAACA
GGTGCTTCAAAAGGCCCAGAAAGTATTAGAAAAGAAATGGCAAACCTTCCTTGTTTTTTTACAAAAGACG
TTAATTTATTTGACTTTGGCAATATTATTTGTGATGATAATTCTCTAGAAGAAAGTCAAGATCTACTTTC
AAAAGCAGTATCTAAAATATTAAGTTTAAATCTTTTTCCTATAATTCTAGGAGGAGGTCATGAAACTACT
TTTGGAAATTACAAAGGAGTATTAAATAACTTAAGTAAACATACTAAAACTCCTGACATTGGTATTATAA
ATTTTGATGCTCATTTTGACCTTAGACCTTATGAAAAAGGTGCCAGTTCAGGAACAATGTTCAGACAAAT
TCATGATCTCAATGCAGATAAGGGAATTGACTATTCCTATTTTTGCATGGGTATACAAAATCACAGTAAC
ACTGTAGATCTTTTTAAAACAGCACATAAATTTGGAGTAAAATATGTACTAGCTAAAGATGTAACTAACG
ATACTGAGTGGAATACCTTAGATAAGCTGAATGACTTTATTAAAGAGCATGAGGACATTTACATAACAAT
ATGCTCTGACGTATTTACTTCATCTTATGCACCTGGAGTAAGTGCTACCCAATCCCTGGGACTTGACCCA
GAAAAAGTTTTAAAATTCTTAAAATACATATTAAAATCCAACAAAGTAGTAAGTTTTGACATATGTGAAG
TTTCTCCTAGGTTTGACCAGGATAAAACTACGGCAAATTTAGCTGCTGTCATAATATTTTCAGTAGTAAA
TACATTATCTACAATAAATAATCTATTTGTAGGTTATTAA
>lcl|CP012395.1_cds_ALU34650.1_221 [locus_tag=CLAU_0221] [protein=Methyl-accepting chemotaxis sensory transducer with Cache sensor] [protein_id=ALU34650.1] [location=complement(239203..241197)] [gbkey=CDS]
ATGAAAAGTATTAAATCAAAAATAGTATTGCTTGCTTCATTAATATGCATTTTTAGCTTATTGATATCGT
CTGCAGTTACATATTACATATCTTATCGAGTTGTTACTAGTCAAGCCAAAGATAAGATTTTAGTTTCATC
AGACAAATATGCAGAGTCAATTGATAAATGGTTTGATGGCGAGGGAAAAATAGTAAATGAAATTGGAGAC
TCTGTAGAAAATATAGGTATTGTACAAAAAAGTAGTGAGCTCAGTTATCTTCAGGAAAAATTAAAGGATA
ATAAATCTGCTACAGACATATATATAGGAGCTGCAGATAAAAGCAATATTGATGCCGGCGGATGGGTTCC
TCCAGCTGGATATGATTGTACACAGAGAGACTGGTACAAGAAAGCTGTAGAAAAAAAAGGAATAATCTAT
TCTTCTCCTTACTTAGATATGGATATAAAAAAAATGGTTATAACTATAGCTAGACCTATATTTCAAAATG
GGAATATAGTTGGTGTTTTAGCCTGTGATATTAATTTGGAAACAATTACTAACATCATTCAAAAAGCAAA
GGTAATAAATAATAGCTATGGATTTCTAATAGATAATGATAATAATTTTATAATTCACCCCAGCAAGGAT
TTTCAGCCTAAGGAAAAGAAACTTGAAAATGTGAATAATGTCATGAATGGACAATTTAAAAATATTTTAA
GTAATAATTTTGTAAAGTTAAAAGATTATGATGGTGGTGAAAAATATTTTGTAACTTCCCAAATACCATC
TACCAGCTGGACAGTTGGATTTTCAGTACCTGTATCCGAACTTACTAAAGCACTTCAAAGTTTAGTAAAA
TCCTTTATAATAATTATTGCCTTATGTATAATTGCGGCTTTTATGGTTTCTGTATATTTTGGTAAAAAAA
TAGGGGATCCTATATTGTCTCTATCAAAGATGGCAGATAAAATATCTAAGTTTGATTTGACTTATGATGA
TAAATATAATTACCTGCTAAATTATAAAGATGAAATAGGAAAACTATCAAATTCTTTTAATATAATGCAT
AAGGAGCTAGTTCAACTTATAAAAGAAATACTGGGTGATTCGGATGATATAAATAAATCCAGTACGGAAT
TAACTAAGCTTGCAGAGCAGTTATCTTTAAAGTCTGAAACTATGAATAGTGCAGTGAAAAATATAGTAGA
CAGCATACAGGAAACAAGCGCAGTATCAGAAGAAATCAGTGCCTCTATAGAAGAAATAGGTGGGAATGTA
AACCAATTATCTGAAAGGGCTGTAGAAGGAAATAGTAGTGCAGAACAAATTCAAAATACAGCTGTGGATA
TACGAAATAAAACAGGTGAATCCATAGAGAAAACAAGAAAAATGTATGAAGAAAAACGAGAAAAAATGCT
AAAAGTAATTGAGGACATCAAAGTAGTAGAAAATATAAAAGTTATGGCAGATACCATTGCAAGTATAGCA
GAAAACACAGAATTATTGGCATTAAATGCAGCTATAGAAGCAGCTAGAGCAGGGGAAAAGGGCAAAGGAT
TTGAAGTAGTAGCAGGTGAGGTAAGAAGACTTGCAGAACAGTCCTCACAGGCTGTTGTAGCTATTCAGGG
TACTATTTCAAAGGTATATGAAGCTTTTAAGTCTTGCTCGGGTAACGGAAATGATATACTAGATTTTATA
CACGAAAATGTAGATCCCCAATTAGAAGCTTTCAGAGATACAGGAGACAAGTATTACAAGGATGCTGAAT
TCTTAAATAAGATGTCTTATGATGTAGCGTCTATGTCAGAGGAATTAAATGCTACTGTAAGCCAAATGAA
TGATGTAGTACAAAATATGGCACAAAATGCATTTAAATCTTCTGAAAATGCAGAGACAATAAGAGGAAAC
ATTGATGAAACCTCTGCACATATAGAGAAAATAGTATCAACAGCCGAAAGGGAAGAGCAATTAGCAGAAA
AGTTAAATAGTATAGTTAAAAAATTTAAAATTTAA
>lcl|CP012395.1_cds_ALU34651.1_222 [locus_tag=CLAU_0222] [protein=Formiminotransferase-cyclodeaminase] [protein_id=ALU34651.1] [location=complement(241355..241993)] [gbkey=CDS]
ATGCTGCAAGATTTAAAATTAAAAGATTTTATAAACGAGTTAGGTTCTAATTCACCAGCACCGGGTGGGG
GAAGCATTGCTGCTCTTTCAGCAAGTATGGCTAGTGCTCTAGCAAGTATGGTTTTTAATTTGACTATAGG
TAAAAAGGAATATTTAGAATACGATGATTCTATAAAAAAGAATATTGATACTTCCTTAGAGGAAGTTAGC
TTGTGCAAAAAAGATTTCTTAAATTTTATGGAAAAAGACACAGATGCTTTTTTATCCTTGATGAAAGCAT
ATAAGATGCCTAAAAAAACAGAAGAGGAAATAAAGTTTAGAAAAGAAGCTATAAAAAAAGGTAATGAAAA
TGCACAAAATATACCTTTTGAAGTAGCAAAGAGTGCTTATAAATTATATTCCTATATAGCCATAGCAGTA
AACTATGGAAATAAAAATGCAATTTCTGATGCTGGTGTTGCAGCTTCATTAACGGAGACGGCAATAGAAG
GAGCACTACTTAATGTAAAGATAAATATTCAGGGCATCAAAGATGAAGTTTATAAGAAAAAAATGACGGA
TGAATGCAGCAAGCTGTTGAAAAAGAGCACTGATAAAAAGAAAGAAATTATGGAAATTATAGAGGGAAAA
TTAAAATAA
>lcl|CP012395.1_cds_ALU34652.1_223 [locus_tag=CLAU_0223] [protein=Amino acid permease] [protein_id=ALU34652.1] [location=complement(242201..243604)] [gbkey=CDS]
GTGAATTTATTTAGGAAAAAAACCGTGGAGGATTTTAGCGTTTCTGTAAAAAAAAGTGGACTTAAAAAGG
AACTAAATTATATGGATTTAGCATGCTTAGGAATTGGTTCCGTAGTAGGCAGCGGCGTATTTGTTTCTGC
AGGACAAGGGGCTCAAATAGCAGGACCTGCAGTTATAATGTCATTTATAATAGCTGCTATTACAAGTGGA
TTCTGCGGACTTACTTATTCAGAACTTGCTACTATGTTTCCTGTTGCTGGAAGTACTTATTCCTATTGCT
ATGTTGCTTTTGGTGAAATTATAGCCTGGATTATTGGATGGAATTTAATGCTTGAATATCTTGTTTCTGG
AGCAGCAGTTGCTTCAGGATGGTCTGGTACTTTTGTTGGGGTTTTAAAATCCTGTGGTATCAATTTACCT
GCAGCAATTACCGCTTCTCCACTTAAAGGCGGAATTGTTGACTTACCTTCTGTTTTAATTGTTGCTGCTA
TAACATGGGTATTATATATTGGTGTAACTCAAAGTACTAAAGTAAACAATATTATAGTTGCTATAAAAGT
AGCTGTAATACTTATATTCATATTTATTGGCGTAACTCATATAAATCCTGCAAATTATCATCCTTTTGCA
CCATACGGAATGAAAGGTGTAATGTCCGGTGCTGCAATTATATTCTTTGCTTTTATAGGTTTTGATTCAG
TATCTACTGCTGCAGAAGAAACAGCAAATCCTAAGAGAGATGTTCCTATTGGACTCGCTATTTGTTTAGG
TGTAACTATTGTATTATATGTAGCTGTTGCATGTGTACTTACAGGAATGGTACCATTTAAAGCTATAGAT
ATAACTAATGCACTTCCAGCTGCTTTAGCTAGAGTGGGAATCAATTGGGGTTCTGCATTAGTTGGTGTAG
GTGCAGTTGTTGGAATGATTTCTACAATTCTTGTAATATTGTATGGACAGGTTAGAATATTTATGGTTAT
GGCAAGAGATGGATTACTGCCTAAAGCATTTTCTAGTGTAAACAAGAAACATAGTACGCCAGGTATATGT
ACTATAATAACAGGAGTTATAACAGCTGTTATATGCGGACTTTTCCCACTTGACGTGATTATTGATTTAT
GTAATATTGGTACATTATCGGCTTTCTTGTTTGTATCCATAGGAGTAATTGTTCTCAGAAAAACTTTGCC
TAATGTTGAAAGAAAATTTAAATGTCCGGGAGTTCCGTTTGTACCAATATTAACAGTACTATGTTGTCTA
TATCTTATGATAAGTTTGCCAGGTGTTACTTGGATTAGATTTGCTATATGGACTGGAGTAGGTTTGTTAT
TATACTTTGCTTATGGAATGAAACACAGTATATTAAATGATGAAAAACATAATTGTGTTGGAGATAAAAA
TTAG
>lcl|CP012395.1_cds_ALU34653.1_224 [gene=hutH] [locus_tag=CLAU_0224] [protein=Histidine ammonia-lyase] [protein_id=ALU34653.1] [location=complement(243990..245513)] [gbkey=CDS]
ATGAAAACTATTAATTTAAATGGAGAAAATCTTACTATAGAGGATATTATAAATGTTGCATACAACGGAT
ATAAGGTTTCTGCTACAGAAGAAGCTAAGGAAAAAATTAAAAAATCAAGAAAAGTAGTAGATGGCATAGT
TGAAAGAAATGATACAAAGTATGGAATTACTACTGGATTTGGAAAATTTTCCGATGTAACTATATCAGGA
GAAGAATGCAAAACACTTCAGAAAAACTTAATAATGTCCCATTCATGCGGTGCTGGACGAAAGTTTCCAA
AAGAAGTAGTAAGGACAATAATGTTATTGAGGGCAAATAACCTAGTTAAAGGATATTCAGGAATAAGACT
TAGTGTTTTTGAAACTCTCTTAGATATGTTAAATAAAGGTGTACATCCATGTATACCGGAAAAGGGTTCT
TTAGGAGCCTCTGGTGATTTAGCACCTTTAGCACATATGGTATTACCTATGCTTGGGGAAGGAGAAGCTG
AGTTCCAAGGTGAAATTTTACCTGGAAAAGAAGCTATGGAAAAGGCAGGAATAGCTACAGTAGAACTTGT
AGCTAAAGAAGGTTTAGCTCTTATAAATGGGACTCAGGTAATGACTGCAGTAGGTTCATTAGCTTTGTAT
AAAGCTATAAATCTTTTAAAAGTTAGTGATATTACAGCAGCACTTACTATAGAAGCTTTAAGAGGAGTAA
GAGATGCTTTTGACTTAAGGACACATATGTTAAGACCGCATGCAGGTCAAATTCAAACAGCTAAAAATAT
AAACGCACTAACGGAAGGCAGTTCTTTTATGACTAATCAAGGTGACTTAAGAGTACAGGATGCTTATACT
TTAAGGTGTGTACCACAAGTTCATGGTGCCAGCAAAGATGCTGTAAATTATGTTAAAAATAAAGTAGAAA
TAGAGATAAATTCCGTTACAGATAATCCCATTATATTTGACAATGCGGATGTAATATCGGGAGGAAACTT
TCATGGACAGCCTATGGCTTTAAGTTTTGATTTCCTTGGAATTGCAATGTCAGAGGTTGCTAACATATCA
GAAAGAAGACTGGAAAGATTGGTAAATTACCAATTAAATGATTTGCCTCCTTTCTTAGCAAAGAACGGTG
GACTTAACTCAGGATTTATGATTACACAGTATGCAGCAGCAGCATTGGTATCAGAAAACAAAGTGCTTGC
ACATCCAGCAAGTGTAGATTCTATTTCTTCATCAGCTAACCAAGAAGATCACGTAAGTATGGGCACTATT
GCAGCAAGAAAGAGTTTAGCAATTGTAAACAATGCAACAAGAGTAGTTGCAACAGAACTTATGGCTGCTT
GTCAGGCTATAGATTTTAGAGATGGACTTAAGCTTGGTAAAGGTACTCAGGAAGCATATAATGTAGTAAG
AAATAAAGTAAGCTTTATAGAAAAAGATAAAATTATGTATAAAGAATTGGAAAAATGTGATGAACTTATA
ACAAGTGGAGAACTTCTAAAAGCAGTTGAAGAAAAAGTAAACTTAGGAATATAA
>lcl|CP012395.1_cds_ALU34654.1_225 [gene=hutI] [locus_tag=CLAU_0225] [protein=Imidazolonepropionase] [protein_id=ALU34654.1] [location=complement(245585..246838)] [gbkey=CDS]
ATGATAATTAAAGATATAGATTGTCTTGTAACTTGTGCCGGCAGTTATCCAAAGACAAAAGAAAAGTTAA
AAGATGCACAAATAATTAAAAATGGATACATAGTTGCAGACAATGATACAATAGTAGATGTTGGCAGCGG
CGATGGATACAAAAAGTATTTAAATGACCGTGAAGTTGTAATAGACGGAAAAGGTAAAACTGTTACGCCA
GGTCTTGTAGACAGCCATACCCATGTGGTATATGCAGGGTCAAGGGAATTTGAATTATCTTTGAAGCTGA
AAAATGTAAAATATATAGATATATTGAAAGCTGGAGGAGGAATATTAAGCACTGTAAACAGTGTGAGAAA
TACTTCTCTTGAGAAGATCCAAAGTGAAACTAAAAAGAGATTGGATTTAATGCTTTTACACGGAACTACT
ACTGTTGAGAGTAAATCAGGTTATGGACTTGATTTTGAAAATGAAATAAAAATGCTGAATGTAAATAAAA
ATTTAAATGACGAACACCCAATTAGTATAGTTTCTACTTATCTAGGTGCTCATGCAGTTCCAGAAGAATT
TAAAGATAACAGGGATGGATACATAGACCTTATAATAAATAAGGTAATTCCATATGTTAAAGAACAAAAC
TTAGCAGAATTCATTGACTGCTTTTGTGAAAAAGGTGTATTTTCAGTAGAAGAGGCAAGAAAAATTTTAG
AAGCAGGCAAGAAAGCTGGATTTAAGGCTAAAATTCATGCAGATGAAGTGGAATCCATATCAGCGGCAGA
ACTTGCAGGTGAGATTAAAGCAGTATCTGCAGAACATTTAGTGTCAGCTTCTGACGAAGGTATAAAATCA
CTTGCAAATAATAAAGTAGTTGCAGTACTTTTACCTACGACTTCTTTTTACTTGATGTTAAATAAATTTG
CACGGGCAAGGAAAATGATAGAAGAGGGAGTTATAGTTGCACTTGCTACAGACTGCAATCCTGGTACTTC
TCCTACAGAATCCCTTCAAAGTACAATGACTTTTGCATGCTTTGGACTTAAAATGCTGCCAGAAGAAATA
ATAAATGCAATGACTATAAATGCAGCAGTTGCAATTTCAAAAGAGAAAGAAATAGGAAGTATTGAAAAAG
GTAAAAAAGCCGATATATCTATATTTAATGCAAAAAACCTAGATTATTTAATTTATCATTTTGGTGTAAA
TGCAGTAGATACAGTAGTTAAAGATGGTACAGCTGTAGTAAAAAATGGCCAGTTAGTATATTAA
>lcl|CP012395.1_cds_ALU34655.1_226 [gene=hutU] [locus_tag=CLAU_0226] [protein=Urocanate hydratase] [protein_id=ALU34655.1] [location=complement(247056..249083)] [gbkey=CDS]
ATGATTAAGAACATTGATGTTAGTGAAGCTATGACTGTAAAACTAGATGATGAATTACCTGAAATGCCAA
AATTTGTAGAAGGCATAAGAAGGGCACCGGATAGAGGATTCAATTTGACACAATCCCAGACGGAAATTGC
TTTAAAAAATGCTCTAAGGTATATACCACCTAAATACCATGAACAATTAATACCAGAATTTTTAGAAGAG
CTTACCACAAGAGGAAGAATTTATGGATATAGATTCAGACCTGAAGGAAGAATACATGGAAAACCTATAG
ACGAGTATAAGGGAAAATGTACAGAAGGTAAAGCCTTCCAAGTTATGATAGAAAATAACTTAGATTTTGA
AGTAGCTCTATATCCATATGAATTAGTTACTTATGGAGAGACAGGAAGCGTTTGTCAGAACTGGATGCAG
TATAGACTTATAAAAAAATACTTGGAAGTTATGACTCAAGATCAAACTTTAGTAGTTGAATCAGGACATC
CTCTTGGACTGTTCAAATCAAAACCAGAAGCACCTAGAGTAATAATAACAAATGCCATGATGGTTGGAAT
GTTCGATAATCAAAAGGATTGGGAAATAGCAGAGGAAATGGGAGTTGCAAACTATGGACAGATGACTGCA
GGAGGATGGATGTATATAGGACCACAGGGCATAGTTCATGGTACATTTAATACATTATTGAATGCAGGAA
GAATGAAGCTTGGTATTCCGAATGATGGAGACTTGAGAGGACATTTATTTATAACTTCAGGTCTTGGAGG
AATGAGTGGAGCTCAGCCAAAGGCTATAGAAATAGCAAATGGAGTAGGCATAATAGCAGAAGTAGACCAG
TCTAGAATTGACACAAGGCTTAATCAAGGATGGGTAAAAGAATCATCTTCTGACCTTGATAGAATATTTA
AGGTTGCAAAGGAATACATGGAGAAAAAAGAACCTATGTCCATTGCATACCATGGAAATATAGTAGATTT
GCTGGAATACGTAGTTAAAAATAATATAAAAGTAGAGTTATTGTCAGACCAGACTTCCTGTCATGCCGTA
TATGAAGGTGGATACTGTCCTCAGGGAATTAGCTTTGAAGAAAGGACAAGACTTCTTGCAGAAGATAGAG
AAAAGTTTGATAAATTAGTAGATAAGAGTTTGAGAAGACATTTTGAATTAATAAAAGCTCTTGTAGATAA
GGGAACATATTTCTTTGACTATGGAAATTCCTTTATGAAAGCAGTATATGATGCAGGAGTTAAAGAAATA
TCCAAAAATGGAATAGATGAAAAGGATGGATTTATATTCCCTTCCTATGTAGAGGATATAATGGGACCTC
AACTGTTTGACTACGGATATGGACCATTTAGATGGGTATGCTTAAGTGGAAAGAGTGAAGATTTAATAAA
AACAGATAAAGCTGCCATGGAATGTATAGATCCAAATAGAAGATACCAGGATAGAGATAACTATAACTGG
ATAAAGGATGCAGAAAAGAATAAGTTGGTAGTTGGAACTCAGGCGAGGATACTATACCAGGATGCAACTG
GAAGAATAAATATTGCACTTAAGTTTAATGAAATGGTAAGAAATGGTGAAATTGGACCTGTAATGATGGG
AAGAGATCACCATGATGTAAGTGGAACAGACTCTCCATTTAGAGAAACATCAAATATTAAAGACGGAAGT
AATGTAATGGCAGATATGGCTGTCCAGTGTTATGCAGGAAATGCAGCAAGGGGAATGAGCTTGGTTGCAC
TCCACAATGGAGGCGGCGTTGGTATAGGTAAATCCATAAACGGAGGCTTTGGACTTATACTTGATGGAAG
TCATAAAGCAGATGAAATAATAAAATCAGCTTTAAGCTGGGATGTAATGAGTGGTGTTTCAAGACGTTCT
TGGGCAAGAAATGAGCATGCTATTGAAACAGTAGTAGAATTCAATAAAAATAATAAGGGAACAGATCATG
TAACTCTTCCATATTTAACAAATGAGGAAGATGTAAAGAAAGCAGTAAGTAAGTATTTTCAAAAGTAA
>lcl|CP012395.1_cds_ALU34656.1_227 [locus_tag=CLAU_0227] [protein=Transcriptional regulator] [protein_id=ALU34656.1] [location=249419..252451] [gbkey=CDS]
TTGAACATTATATATGTAAAAATGTTGGGAAATTTTAATGTAACTATAGACAACGAAAAAGTTTTGTTTC
CATATAACAAAGTACAAGCTCTTTTTTGTTACTTAATTATTAATAAAGAATGTACAAGAGAAAAGCTAGC
TGGTCTTTTATGGCCAGAAGAAGAAGAAAACATAGCAAAAAAGAATTTAAGAAATGCTATTTATAAAATA
AAAAAAGCTTTTGACCTAGAAGTATTAATATCACCAAGAAAGTCAACAGTTATGATAAATCCCAATATAG
AAATAAAAACGGATGTAGATAATTTCTTGAGTAATACAGATGATTTAAATACATATAAGGGTCACTTTTT
GACTGGTTTTTATGTGAAAAATGCAGAAACTTTTCAAACTTGGGTAATAGAAACTAGGGAACATTTCCAG
CAAATATATATAAATAGACTAAAAGAAAATATAGCTATTGAAAAGGAAAATAAAAACTACAATAAAGTAG
AAAATTACTGTAAATTGCTCATAAAAATGGATGAGTTTGATGAAGAACCATACAGAGAACTTATGAAAAG
CTTAAAAAATAACAATAAATGCAATAAAGCTGTAGAAGTATATCATAAACTTTCAGAAATTTTAAACAAA
GAATTAGATGTAGAGCCACAGCCAGCTACAAAAAAATTATTTAATGAAATATTAAATGAAATGAGTCTTA
CAAATTGCAGTTCAAAATCAAAAGAATTCTTTTTTGGAAGGTATGAAGAACTAAAATGTTTAGAAGCTGC
TTACCTAAAATTTAAAAATGGAATACAAGCAAAGTCTATTCTGATACTAGGAGAAGCTGGCATTGGTAAA
ACAAAACTTAAAGAAAAGTTCTTAGAAGGCATTTCTCAAAATGATATATTTGTATTAGAAACCCCCTGCT
ATCCCCTTGAAAAAGACTATATTTTAAAACCTTGGAATAATATTACACTAAAATTGTCAAAAATAATAGA
AACGAATAATATAAATATCTCCTTATCTTGCAAAAGCATAATAGCTAGTTTTTTTCCTGAGTTTAGTAAA
AATTATTTAGACAATCTAAAACTAATTGAAAGTAATAATTTAAAATATGAAATAATAGGAAAGGCTCTAG
GAGATATACTAGGGATAGTTAGTTCTCATAAAAAAATAATGTTAGTTTTTGAGGATATTCAATGGTTGGA
TTCAATGAGTCTATCTCTTTTAAATAGTATACTTCTAAGTGAATCTAAAAATATAATTTTAATTTGTACC
TGTAGAAATGAATACAATGAAGAACTGGATAAATTCATAACTTCCATGAATAGATATAACAAATTAAATA
CACTTAAATTAGAGAGACTCAATCATATAGAAACAGAAGATTTCATAAAAAAAGCACTACCTAACTACAA
TTTGTCTAAAAAAATGGCAAATAAAATATACAGTGAGACAGAAGGAAATCTATTCTTTTTAACTGAATAC
ATGAATATAATAAAATCCAATGGAAATATAAACTTAATGTCCTCTAAAATGCAAGATATATTAAGGAGCA
GATATTTGGATGTCTCTGAGGAAGGAAGAAAGATTTTAAACATATGTTCTATGTTTTTTGACGAAGTACC
CCTTAATATATTAGCTAGCATTATTGGCAAGGATGAACTTGAAATAATTGATGTGGTTGAAGAACTGGAA
AACAAATTTATACTTAAAGAAGTACTAAATGACAATAATATAAGCTTAAAATTTACCCACCAAAAATTTA
GAGAATTCATATATTCAAACCAGTCTATGGCTAGAAAAAAAATTTTACATAATAAAATAGGTGAATTTTT
GGAGAAAAATCTCCTTAAAGATAAGAATGATCTAAATACCTACTATAAATTAATATATCATTTTTCAAAT
TCTAATAATCGTATTAAGGAACTAACATACAGGATGAAAAATCTGAATATATATCTTAGTTTCAGCCATG
AACTCTTTCCTGTACTTCATTATGGTGAAAATAAGTACAACAATTTATACTTTAGTGATGAAAAAACTTT
GAAAAGTTTAGAGAAAGTGGAAAAACTCTTAAATAAAGTTGAAAATCAAAGTAGATCCAAGGAAACTGTA
GATTTAGAAATAACATTTCTACTTATGAAGGGAAGATACTTAATTAAAATAGGAGATTACGAAAATGGAA
CTTCCATAATAAAAAATATGATAGATAAAGCTCTTAATATAGATGCTCTTAGTTATGCCATTGAAGGTTA
TAAACAAATGATTTATTATTGTATTCAAACTTATAACGTAGAAAACATGATCATGTACATAAACCTAGCA
CTTTCCATTGCTAAAGAACAAAACTATGAGGATGAAAAGGCCATAATATTAAAATTAAAGGCTCTTTATA
ATAATATGTGTGGAAATTATAAGGAAGCAGAAAAACTGTTAAACGAAGCAATACATATATTTACTAGAGA
TGCAATAACATCGGACAAATATGTACTTAACATAGCTGCTTGTTACAATTATATAGGTGAAATTAGGAGA
CACTCCTTAGAGTTTTCTAAAGCTATTTGCTACTACGATAAGGCCATTAAAATGTGTGAAGGTAAAGGTG
TTATGTCCAGCACTGCTATATTTAGTATAAATGCAGGTGAAACAGCCTTTGACATGGGAAATTATGCTGC
TGCAAATGAGTACTTTAAAAGGTCTCTTAATATATATAATCATTTTGATCTAGCTTGGGGACGTTCCATA
GCTGAGGCTTTTATGGCTTTACTAAAAATAAATGAAAAAGATTACACTAAGGCTTTAAGCTATCTAAAAG
ATGCCCATACTCATTCTCAAATGTTAAAGAGCCCTCATGAAATAGGCCTAGTTTATCGGGTAAAAGCTAA
AATAAGTACACAACTTAAGGAAAATAAGAAATTAAATAGTATATTCAGAGAATATCTCCCTAAAGATGCA
AAAAACTATTGTGATATGGGTATTACCTATTTAAAAAAATCTTTAGATAACTATGAAATTGATGTACTTA
TGAAATTAAAGGGTAAAATTTAA
>lcl|CP012395.1_cds_ALU34657.1_228 [locus_tag=CLAU_0228] [protein=Glutamate formiminotransferase/Formimidoyltetrahydrofolate cyclodeaminase] [protein_id=ALU34657.1] [location=complement(252525..253421)] [gbkey=CDS]
ATGTCAAAGTTGGTAGAGTGTGTTCCAAATTTTAGTGAGGGAAGAAATAAAGAAATAATAGAAAGCATTG
TAGATGAAGTTAGGAAAACTGAAGGTGTTAAACTTTTAGATTATTCATCAGATAAAGACCATAATAGATC
TGTAGTAACTTTCTTGGGCGGACCAGAAGAAGTAGAAGAAGCAGCATTTAAACTTATAAAAAAAGCTGCT
GAGCTTATTGATATGAGAAATCATCAAGGTGCCCATCCTAGAATGGGAGCTACTGATGTAGTTCCATTTA
TACCTATTAAAGATGTAACTACAGAAGAATGTGTTGAGATTTCTAAAAAACTTGGAAAAAGAGTAGGGGA
AGAATTGAAAATTCCAGTTTACTTATACGAAGATGCAGCTACATCTGAAGAAAGAAGAAATTTAGCTGCT
ATTAGAAAAGGACAATATGAAGGATTTTTTGAAAAAATAAAACAGCCTGAATGGAAACCAGATTTTGGAC
CTTGTGAGATGAATGTAAAAAGCGGAGCTACAGTTATAGGAGCTAGATTCCCACTTATAGCATATAATGT
AAACTTAGGTACAGATAACATAGAAATAGCTAATGCTATTGCTAAAAAAATAAGATACATAGGTGGAGGA
TTAAGGTATGTTAAGGCTGTAGGGGTAAAGGTAACTGAAAGAAATATAGTTCAGGTATCTATGAACCTAG
TAAACTATGAAAAGACTCCTATATATACTGCACAGGAAATGGTTAGAATGGAAGCTAAAAGATATGGAGT
GCCTATTGTAGGAAGCGAAGTTATAGGCTTAGTTCCTATGAAATCTTTGTTAGATTGTGCAGAGTATTAC
CTTCAAATAGAAAATTTTAGTGTAGATCAAGTACTTGAATCCAGACTAAGTGAATAA
>lcl|CP012395.1_cds_ALU34658.1_229 [gene=argD] [locus_tag=CLAU_0229] [protein=Acetylornithine/succinyldiaminopimelate aminotransferase] [protein_id=ALU34658.1] [location=complement(253662..254834)] [gbkey=CDS]
ATGAATTATTTAGATTGTGCAAAGGAATATCTTATGAATACCTATAATCATCTTCCTGTAGTGTTTACTC
ATGGAAAAGGATGTAAGGTATATGATACTTCAGATAAGGAATACTTGGATTTTACATCAGGTATTGGAGT
AATGTCACTAGGTTATGGAAATGAAAATTGGATAAAGGCTGTAGAGAACCAGCTTGAGAAAATACCACAT
ACTTCTAATATATTTTTAAATATTCCAGTACTTGAACTTGCCAAGAAATTTACAGAGCTTTCAAAAATGA
GCAAGGTATTTTTCTGTAATTCAGGAGCAGAAGCCAATGAAGGAGCTATAAAACTTGCGAGAAAATATAG
CTTTGATAAATATGGGAAAGGTAGATCTACTATAATTACATTAAATAAGAGTTTCCATGGTAGAACTATA
ACTACACTAGAAGCAACTGGACAAGAAAAATTTCATAATTATTTTTATCCTTTTACAGAAGGATTTAAGT
ATACTGATGTTGATGTTAAGTCACTAGAAGATACTATTGATTCTACTTGTTGTGCTATTATGATAGAAGC
TGTTCAAGGTGAAGGCGGAGTAAATCCTTTAAGTAAAGAGTTTGTAAACAAAGTATTTGAAATAGCTGAA
AAGAATGATATTTTAGTTATATGTGATGAAGTACAGTGTGGTATAGGCAGAACTGGAAAGATGTATGGCT
TTAATAATTATGATGTACATCCTGATATTATATCTACAGCAAAAGCTCTTGGAGGAGGCCTTCCTATGGG
TGCTGTACTCTGCAATGAAAAACTAAAGGATACCTTTAAATATGGAGATCATGGATCTACATTTGGAGGA
AATCCAGTTTGTACAGCAGGTGCTATAGAAGTTTTAAATACAATTAGTAAAGAAGGTTTCTTAGATAAAG
TAAGTGATAAAGGACAATTTATTAAGGAATACTTTAAAAATAAATCTTCTAAAAATGTAGTAGAAGTACG
AGGAATAGGGCTAATGATTGGAGTAGAAATTAAAGGAGAATCTTCAAAGGTACAGAAAAAGGTACTAGAA
AAAGGACTTCTTGTTTTAACTGCAGGACCAAATGTAATAAGGCTTCTTCCTCCACTTGTGATTTCAGAAG
AAGAATTAGAAAAAGGACTTAACATACTTTATGAAGTTATAGAAAGTATGTAA
>lcl|CP012395.1_cds_ALU34659.1_230 [gene=argB] [locus_tag=CLAU_0230] [protein=Acetylglutamate kinase] [protein_id=ALU34659.1] [location=complement(254847..255701)] [gbkey=CDS]
TTGAATTATAATGAAGTGGCTAAAATTTTAGCAGAATCACTGCCATATATTCAGAAATATAGAGGAAAAA
CAATAGTTGTCAAATATGGCGGTAATGCAATGATAGATGAGGAACTCAAAAAATATGTTATAAATGACTT
AGTACTTATGAAATGTGTTGGAATAAATTTAGTAGTTGTCCACGGAGGAGGTCCTTTTATTTCATCTTAT
TTAAAGAAATTAAATAAGGAGAGTGTATTTATAGACGGACTTAGATATACAGATGATGAAACTATGGATA
TAGTACAGATGGTTTTAAGTGGTAAAATAAATAAAGACCTTGTTAAATTAATTCAAAGCTATGGTGGAAA
AGCTATAGGTCTTTGTGGGCTAGACGGGGCTATGATAAGAGCTAAAAAACTTTGCGAAAAAGTGGATTTA
GGAAGAGTTGGAGAAATAACTGAAATAAATACTGAAGTAATTAAAAACTCTATAGACAGCGGCTACATTC
CTGTAATAAGCAGTGTGGCACTTGCAAATGATAATGAAGGTGTCTACAACATAAATGCAGATACCTGCAG
CTATAGAATAGCTTCTGCACTAAAAGCACAGAATTTAATATTGCTTACGGATGTACCAGGAGTAATGACA
GATATAAAGGATCCTTCTACACTTATTTCAGAACTTAAGTTAAAAGATATTTCAAAACTATATGATAATA
ATATTATAAAAGGTGGAATGCTTCCTAAGATAAACTGTTGTGTTGAAGCTATAAAATCAGGGGTTAAAAG
TGCACATATTATTGATGGTAGAGTACCTCACTGTCTTTTAGTAGAATTATTCTCTAAGCAAGGTATAGGA
ACTATGATTTATTAA
>lcl|CP012395.1_cds_ALU34660.1_231 [gene=argJ] [locus_tag=CLAU_0231] [protein=Arginine biosynthesis bifunctional protein ArgJ family] [protein_id=ALU34660.1] [location=complement(255739..256959)] [gbkey=CDS]
ATGAATTTTGAAATTATAGAAGGAGGGGTTACTTCTCCAAAAGGATTTGTATCTGCAGGGATTAGCTGTG
GTATTAAAAAAAGAAATTCAAAGGACTTGGCTCTTATAAAATCAATTAGCCCTTGTAATTCAGCAGGAGT
TTATACAAAGAATATAGTTAAAGGAGCTCCACTCATAGTTACTAAAAAGCATCTGGAAAACAAAAAAGCT
CAAGCTGTGATTGCAAATAGTGGAAATGCCAATACTTGTACTGGTGAAGAAGGATTAAAAAATGCAGAAG
AGATGTGTGAATATGTAGCAAGAGAACTTAAGATTGAAAAAGAAGATGTACTTGTAGCATCTACTGGCAT
TATAGGAGTTAAATTAAATATTGAAGCTATAAAGAATGCAGTACCTGATTTGGTTAAAAAATTAGATAAG
GATGGATATAAAGATGCATCCAAAGCTATAATGACTACAGATACTTTTCAAAAAACTATAGCCATAAAAT
TAGAACTTGGAGGAAAGACAGTAACTATTGGTGTTATGGCCAAAGGATCGGGAATGATACATCCTAATAT
GGGAACTATGCTTTCTTTTATAACTACAGATGTAAATATAGATCCAGATCTTTTAGACAAAGCTTTGAAA
GAGAGTGTACGAATAAGTTATAACAGGGTTTCAGTAGATGGAGATACTTCAACCAACGATATGGTTGTTA
TACTGGCAAATGGATTGGCTGAAAATCCACTTATAAATGAAGAAAATGAGGATTACAAATTATTTTTACA
GGCACTTAAAAAATTAAATATTGAAGTAGCCAAAATGATTGCAAAAGATGGAGAAGGTGCTACTAAATTA
ATAGAATGTAAAGCACTAAATGTTTCTAGTGAAGAAAAAGGTGAGATACTTGGCAAATCTGTAATTTGCT
CTAATTTAGTAAAAACAGCTTTATTTGGATGCAATGCAAATTGGGGCAGAATACTTGATGCTATAGGATA
TTCAGGAGTTGAATTTGATATAAACAAGATCCAGGTAACAATGAAAAGTAAAAAAGGAAGTGTCTTAGTA
TTTGAAAAAGGAGAACCTGTTCCATTTTCAGTGAAAGAGGCAACTGATATATTATCAGAAGATGTAATAG
ATATAATTATAAACTTTAATTCAGGTAATTATAATGTATGCTGTTGGGGATGCGATCTAACCTATGATTA
TGTAAAAATTAATGGAGAGTATATGTCTTAA
>lcl|CP012395.1_cds_ALU34661.1_232 [gene=argC] [locus_tag=CLAU_0232] [protein=N-acetyl-gamma-glutamyl-phosphate reductase] [protein_id=ALU34661.1] [location=complement(257063..258097)] [gbkey=CDS]
TTGGTACAAGTAGGAATTATTGGAGGAACTGGCTATGTAGGTGCAGAGCTATTAAGACTTTTATCAAATC
ATAATAAAGTGAAAATATCTGCTGTATCTTCTACCAGTTATAGTGGAAAAACTATTTCTAGTATATATCC
AAATTTTTATGGAATAAATGAAATTGTATATGGAAATGAAGATGAAGTTATAGAAAAAAGTGACCTTATT
TTTTTAGGTCTCCCAAGTGGATTAAGTGAAAGCATTGTGGAAAAGGCAGTGAAAAAAAATAAAATATGTA
TAGATATGGGAGCGGATTTTAGATTTAAAAGTGAAACTGCATATAAAAAATGGTATAAAAAAGATTTTGA
AATAATGGATTTACACAAGAAGTCCGTATATGGGCTTCCTGAGTTAAATAGAAAATATATAAAAGAAGCA
AAAATTATAGGTAACCCAGGGTGCTATGCTACATCTGTTGAACTTGCTCTCCTTCCACTTATTTCAGGTG
GCTTTATAGAGGAAAAAGGAATAATTGCAGATTGTAAATCAGGGGTAACAGGTTCAGGAAGATCATTAAA
GGAAGGAAGCCATTTTGTAAATTGCAATGAAAGTTTTAGTGCTTATAAAGTAGCAAATCACAGGCATACT
CCTGAAATAGAAGAAAATTTAAGCAGCGTATCAAAAAAAGATGTTAAATTAACTTTTATTCCTCATTTAA
TTCCTATAAATAGGGGAATATTGTCTACAGTATATACAACTCCTAAGGATAAAATAGATATGGAAAAATT
ACATGAAGATTATTGTAAATTTTATAAGGCAGAGCCTTTTGTAAAAGTACTTCCACTAGGAGAAGTAGCA
AAAATAAATAATGTTAGACTTTCAAATTATTGTCACATTTCTCTTCACTATGATGAAGAAAACAATAAAC
TTGTAATAATATCATGTTTGGACAATATGGTAAAGGGTTCTGCAGGTCAAGGAATTCAAAATATGAATAT
TGTACTGGGGTTTGATGAAAAGGAAGGACTTAATGCTGTTCCAGCTATTTTTTAA
>lcl|CP012395.1_cds_ALU34662.1_233 [locus_tag=CLAU_0233] [protein=SNF2 helicase associated domain protein] [protein_id=ALU34662.1] [location=complement(258343..261585)] [gbkey=CDS]
ATGTTAACTGAAGATGCATTGTTACAAATATTTAATGAACAAACTACAGGTGAAAATTATTTAAAAGGTC
ACAGAGTTCTAGACAATGATCTAGTGTCCTCCATAGATATAATAGATGAAGACAAATTAATTTGTATAGA
GGGAAATGTGATTTCAGAAAATCTTTTTAACGAATACAATACTAAGATTGAAATGGATACGAGTAATAAA
AGCATTTTTTCTACATATTGCAGTTGCCAGGATTATGAAAAAAATGAATTTAAAAAAACAAACTACTGCT
GTAAACATCTCACAGCAACTTTTTATAAGGCTCTAGGGGATTTAGTTCAGCATGAAGCTTTAAAAGATGA
TGATATAAATAGTATATTTAAAAATAAAAGTAATGTTTTATCCTTGCTTTTAGGAGATGAAAAAGATAGG
GAAGAATTAAAAATAGAGGTTTATATAAATAAAAACCAATGGAATGGTAATATAACAGCTGAATTTAAAA
TAGGAGTGAAATCCACAAGTTCAAGTAACCTCTATGTTTTAAAAGATATAAATCATTTTTTTACATGCTA
TTATAATAATGTTCCTATAAAATATAGTAAAAATTTTACCTTTGATATAAAAAAGCAAAAGTTGTCCACT
AAGGATAAGAGACTCATTTCCTTTATAGAAACTTTGAAGGAAATGGAAAAAGATTATAAATATTTTCGTA
AAAAAGGTGACGAATGTGTAAGTGGAAAGTACATTATCATTCCTAAGTATTTAGTTAGAGAATTTTTTGA
AGTTATAAAAAAACATAGAATATATTTAAATGAAGGATTTTTTTCTAGACCTATAGAAACAGAAATCCTA
TTTGAAAATCCAGCTGTGGAGTTTGACTTGAAAACTATAAAAGACAATTATGTTCTAAAATCTTTATCGG
GTATGCCAGAGTCTCTTAGCTCTAAAAATGATGTCTTCTTATATGGCTCTACTATATATCTGCCAGACTA
TGAATTCTGCTATAAAATAAATCCTTATTTGAAGGTATTTAATGAAGCTAGAGTAGTAACTATAGATAAA
GCTCAGGAAGATACTGTATTAAAAAAACTCATTCCTAATCTCAATTTTTTATCAGATAGAGTTACTTTGT
CAAAGACTATAAGAAATAAGGTAGTAATTGATAAGTGTAAGTTTAACTTTTATTTTAACAAGGAAAGTAA
GGATATTACACTTGTTCTAAAAGTTAAATATGGACAATTTGAATTTAATATTTTTGAAGATTGTGATGAA
AAGATTATATATAGAGAATCTAAAAGGGAATCTCAAGTTATTGGAATTCTCATGTCACTAGGATTTGAAG
AGGTAAATGGAAAGTTTTACTTCCTTATGGGTGACGATTATATTTTCAATTTTTTTAAAAATGAAGTATT
TAAACTTCAAGAAATAGGAGAAGTTTACTATTCGGAAAATTTTAAAGGCATAAAATCCATAGAGAGTAAG
GGTATAAATGGTGATATCAAAACAGGTAAATATAATTATTTTGAAATGGATTTCAAAATAGGAAATATAG
ATCCAAGGGAAACTACAGGTATATTAAAAGCCTTTAGAGATAACTTGAAATATTACAAGCTGAAAAGCGG
AGAATATCTTGACCTTGAAGAATTAGAACTTAAAAGGTTTTTAAAACTTTTAGATGCAGTTTCCTATAAT
AATATAGAGGATAATAATATAATGATAGATACGAATAAGGCTATCTTTATTGATGGATATTTGGAAGATA
ACAATATTACATATATAAAGGGAAAAAAAGAACTAAATAGAATAAGAAATAAATTTAAAAATGTAGACAA
ATTGGAATTTGAAGTCCCAAAAGAATTAAATGCTTCCTTGAGGGAATATCAAAAAGTAGGGTATAAGTGG
TTAAAAAATTTAGATTATTTTGGATTCGGTGGAATTCTAGGAGATGAAATGGGACTTGGAAAAACACTGC
AAACTATTACTTTTATACTTTCTAGCCAAGGAAGCAAGTCTTTAATTATAGTACCCACATCCTTGGTTTA
CAATTGGATAGATGAATTTGAAAAGTTTGCGCCTACTTTAAAAGTATTACCTGTTGTAGGGACAAAAGAA
GAAAGAGAAACAGATGCTTTTCATATGGAAAACTACGATGTTATTATAACTACATATAACCTTTTAAAAA
GGGATTTGAAAATGTACTCTGAAAGAGAATTTGATTACTGTATATTAGATGAAGCACAATATATAAAAAA
TCCAAATGCTCAGAATACAAAGGCAGCAAAACAAATAAAAGCAAAGACACGGTTTGCTTTATCTGGAACC
CCTATGGAAAACTCTCTTATGGAACTTTGGTCTATATTTGATTTTATAATGCCAGGTTATCTATATGATA
AAAATAGATTTAGCGTAAGATACTATAAAAAGCTTAAAGAAAGTCCTGAGGTAATTGAAGAGTTAAATAG
ACTAATAGCTCCTTTTATACTTAGACGTAAGAAAAAGGATGTTATAGTGGAATTACCTGATAAAATAGAA
AAGACACTTATGGTTACTTTAGATGATAAGCAGAAAAAGGTTTATAAAACTTACGCAGATCATGCAGTTG
ACCTCATTGAAAAAAAAGTAAAAGAAGATGAATTTAAGAATAGTAAAATAGAGATACTTTCTTATATAAC
GAAACTTAGGCAATTATGTTTAGATCCTAGTATATTAATAAATAATTACAGCGGCGGCAATGGAAAAATG
GATGCGCTAGTAGAACTTCTTCATAAAAGCATAGCACAAGGACATAGAATACTTGTTTTTTCTCAATTTA
CATCTGTGCTTAAAAATATAGGGGAAAAAATTTCTGGAGAGAAAATCCCATTTAGTTATTTAGACGGTAC
TATAAAATTAGAAGAAAGAATAAACATAGTAAAAAAATTTAACAAAGGTAAAAATTCAGTGTTTTTAATA
AGCTTAAAAGCTGGAGGAACAGGATTAAATTTAACTTCAGCAGATGTGGTAATTCATTTTGATCCCTGGT
GGAATACAGCGGTAGAAGAACAGGCTGCAGACAGGACTCATAGAATAGGGCAAAAAAATGTAGTGGAAGT
TATAAAAATTATAGCTAAAGGTACAATTGAAGAGAAGATAGTACTTCTTCAAAATGAGAAGAAAAAGCTT
ATAGAAAAATTAATGGAAAATAAATTGGTGTCAGGTGAAAATTTAAAGAGTTTTACTGAAGAGGATATAC
TTGGATTATTTCAAAATAGATAA
>lcl|CP012395.1_cds_ALU34663.1_234 [locus_tag=CLAU_0234] [protein=Hemerythrin HHE cation binding domain protein] [protein_id=ALU34663.1] [location=complement(261856..262410)] [gbkey=CDS]
ATGGATGGAATTGATTTAATGATTGAGGAACATAAAAACATAAAAAGGATGTTAGTGGTTATTAGAAAAG
CATGTTTAGGTATTATGAACGGAAAAGGAATTGATTACGGAGATTTTGAAAAGATAATTGACTTTGTAAG
AAATTATGCAGATAAAAATCATCATGAGAAGGAAGAAAAAATCTTATTCAATAGAATGATAGATGAGATT
GGAGGAGCAGCTGAGAAATTAGTTAAGTTTGGAATGCTTGTTGAACATGACTTTGGAAGACTATATATTA
AGGAGCTTGAGGAAGGAATTGCTAGGGTTAAGGCCGGTAACAATGAGGCCAAACTTGACATAATTGCTAA
TGCTATATCTTATACGCATTTATTGACTAGGCATATAGATAGGGAAGACAATGTTGTTTATTCTTTTGCC
AAGAGAGAACTTTGTGAAGAAACATTAAATAAAGTCAATATAGAATGCGATAAATTCGAAGAAAAAATGT
ATAGAGATGGTGTTCAGACTAAGTATATTCGGATATTAGAATTGCTTGAACAAAAGTACAAATAA
>lcl|CP012395.1_cds_ALU34664.1_235 [locus_tag=CLAU_0235] [protein=D-lactate dehydrogenase (cytochrome)] [protein_id=ALU34664.1] [location=complement(262646..264058)] [gbkey=CDS]
ATGGAAAAGTGTATTGAAAAGTATAAAAAATTGGACAATACTGATATAGATTTTTTAATAGATTTACTTG
GAAAAGATAGAGTTTTTGTGGGGGAAGACATAAACGCAGATTACAGCCATGATGAGTTAGGAGGTGTAAG
TAAATATCCTGATGCAATGGTAGAAGTACTGAATGCACAAGAAGTATCAAAGATAATGGCCTATGCATAT
AAAAACAACATTCCAGTAGTGGCAAGAGGGTCAGGCACCGGTCTTGTTGGTTCATCTGTTCCAATAGAAG
GTGGAATAATGATAAATTTAACAAAGATGAACAATATACTTGAATTGGATGAAGATAATCTTACATTGAC
ACTAGAACCTGGAGTACTTCTAATGGATATAGGCAAATTTGTAGAAAGCCATGATTTATTTTACCCACCA
GATCCTGGTGAAAAATCTGCAACAATCGGTGGAAATGTAAGTACTAATGCAGGAGGAATGAGAGCTGTTA
AGTATGGAGTTACAAGGGATTATGTAAGAGGACTTGAAGTAGTTCTTCCTAATGGTAAAATATTAGAGTT
TGGTGGGAAAATTGTAAAAAATAGCTCCGGTTATAGCATAAAGGATTTGATATGCGGTTCAGAAGGTACT
CTTGGAATAATTACAAAGATAATACTAAAACTAGTGCCACTTCCTAAAAAATCAATAAGCCTTCTTATAC
CATTCCCTGACTTAAATAGGGCTATAAGCACGGTACCTAAAATAATAAAGTCAAAAGCTGTACCTACTGC
TATAGAATTTATGCAAAGAGAAGTAATACTTGCAGCAGAAGAATTTTTAGGCAAGAAATTCCCGGATAAC
TCTTCGGATGCCTATTTACTCCTTACATTTGATGGAAATAGCAAAGAGCAAATAGAAGGAGATTATGAAA
AGGTAGCAGATATATGCTTAAAAGAAGGTGCGCTGGACGTATATATTACAGATACTGATGAAAGAAAGGA
ATCCGTTTGGTCTGCAAGAGGTGCTTTCCTTGAAGCTGTTAAGGCGACTACTACGGAGATGGATGAATGT
GACGTTGTAGTACCTAGAAATAGAGTAGCGGAATTTGTTAAGTACACAAATGACGTTCAAGACAAATTTA
ATATTAGAATAAGAAGTTTTGGACACGCAGGTGATGGGAATTTACACGTTTATATTTTAAAAGATGACTT
ATCAGAGGGTGAGTGGCATAAAAGATTAAGCGGTGTATTTGATTGTCTGTACAAAAAATCTGAAGAACTG
GAAGGTGCAGTTTCAGGAGAACATGGAATAGGATATGCTAAAAAGAAATATATAAAAAGACAATATGGAG
AAGATTATATTGAACTTATGAGAAATATAAAACTTGCATTTGATCCTAAAAATATACTAAATCCAGATAA
AGTATGTGAATAG
>lcl|CP012395.1_cds_ALU34665.1_236 [locus_tag=CLAU_0236] [protein=Electron transfer flavoprotein alpha/beta-subunit] [protein_id=ALU34665.1] [location=complement(264086..265294)] [gbkey=CDS]
ATGGGTAAATTAATAATAAATGAAAATAAGCTTACTCCTTCAATTATAGAAGAATTGATTGGAATATGTC
CATTTGGAGCAATGGAAAATAAGGATGGAAAATTGGAAATAAGTGCTGCTTGTAAAATGTGCAAGATGTG
TGTGAAAAAAGGACCTTGTGGGGTAGTTGAATTTATAGAAGATGAAATTAAGCAAATAGATAAAAGTTTG
TGGAAGGGAATAGCTGTATATGTAGATCATGTAGAAGGAAATATACACCCTGTAACCTATGAACTTATTG
GAAAATCAAGGGAGCTTGCAGCTAAAATAAAACATCCTGTTTATGCAGTTTTTGTTGGATGCAATATAAA
AGACAAAGCAGAAGAATTGCTGCATTATGGTGTAGATGAAGTATTTGTATATGATTATAATGAGCTTAAA
GATTTTAGAATAGAGCCTTATACTGCAGCTCTTGAAGATTTTATAAACAAAGTAAAACCTTCGACATTTT
TAGTTGGTGCAACTACAGTTGGAAGGTCACTGGCACCTAGAATAGCAGCTAGATTTAGAACTGGACTTAC
AGCTGACTGTACTGTACTTGACATGAAGGAAAATACAGATCTGGTTCAAATAAGACCTGCATTTGGAGGA
AATATAATGGCTCAAATATTGAACCCAAATAACAGACCACAACTTGCCACTGTTAGATACAAGGTTATGA
ATGCACCTGATAGGTCAGAAAAAATATCGGGTAAAATAACTGTACAATCTATGGATAAAAATAAACTTAA
ATCAGATATAGAAGTATTAAAAATAATCAAGAAGAAAATTGAAGAGGAAATATCTGAAGCTGATGTAATA
GTTGCGGCAGGAAGAGGAATTAAATCCGAGAAGGATATGGAACTTATAAAAGAACTTGCTAATTTAGTTG
GAGGACAAGTTGCTTGCACAAGACCTCTTATAGAATCAGGATGGTTAGATGCAAAGAGACAGATTGGTCT
TAGTGGAAGAACAGTTAAACCAAAACTTATAATAACTTGTGGTATATCTGGTGCTATACAGTTTGTAGCA
GGAATGAACAATTCAGATCTAATTGTTGCAATAAACAAAGATCCGAAAGCTCCTATATTTAATGTAGCAA
ACATAGGTATTGTAGGAGACATATATGAAATTGTACCTAAACTTATAGAAAATATAAAGTCTGGTAAAAA
TTTGTGCAAAGCAATCTAA
>lcl|CP012395.1_cds_ALU34666.1_237 [locus_tag=CLAU_0237] [protein=Electron transfer flavoprotein alpha/beta-subunit] [protein_id=ALU34666.1] [location=complement(265495..266283)] [gbkey=CDS]
ATGGATATATTAGTATGTATAAAACAGGTACCAGGAACTTCTAAAGTTGAAGTTGATCCTGTAACTGGTG
TTTTAAAAAGAGAAGGTATAGATTCCAAAATGAATCCTTATGATCTGTATGCACTTGAAACTGCACTTAG
GATCAAAGAAGAAAAAGGAGGAACAGTAAAAGTTATAAGTATGGGACCTCCCCAGGCTGCTGACGTTATA
AAAGAAGCTTATATGATGGGTGCAGATGAAGGTGTGCTGCTTTCAGACAGAAAATTTGCAGGAGCTGATG
TACTTGCAACTTCTTATACTATTGCTCAGGGAATAAAAAAAATGGGACATATAGATTTAATATTATGTGG
AAAGCAGACTACAGATGGAGATACTGCACAAGTTGGACCTGAAATGGCTGAATACTTGCAAATACCACAT
ATAGCTAATGCACTTAGTATAGAAAAGGTTGAAGAAAAGTCCATGGTAGTGAAAATGGATATGCCAAATA
CAGTTGAAGTAGCTGAAATAAAATATCCTTGTCTTTTAACAGTGGAAAAAGATATATTTCAGCCTAGACT
TCCATCTTATAAAAAGAAACTTGAAACCAAAGATAGAGAAGTAAAAGTATTTGGGTACAAGGATTTTGAA
GATAAGGATGAAAATAAATATGGATTAAATGGATCTGCAACCCAGGTAGAAAGAATATTCCCACCAGAAG
TGAATAATGATAAAGAAATGTGGAAGGGAAATGGAATTGAACTTGCAGATAGACTTTCAAAAAAGCTTAA
AGAACTTAAATTTATCTGA
>lcl|CP012395.1_cds_ALU34667.1_238 [locus_tag=CLAU_0238] [protein=hypothetical protein] [protein_id=ALU34667.1] [location=complement(266321..267595)] [gbkey=CDS]
ATGTCTAAAGTATGTTTACCTTATAGTAAAAAGACAATTGAAATTCAAATTGATGATAAAAATTTAGTTG
GAGTTTTAAGGTCAAGGGCAGAAGATTACAAACCTCAATTTGGGGAAGCTGAAATAGTTGAAAGGGCATT
TGATAATCCCATTGCTTCACCTAAATTGGAGGATTTAGTAAAGGGTAAAAAAGATATGGTTATAATAACC
AGCGACCATACAAGACCTGTACCAAGTAAAATAATAACACCAATACTTTTAAAAAGAATAAGAAGGGTAA
ATCCAGATATTGATATAAAAATTTTAATAGCAACAGGATTTCACAGGGCTACTACTAAAGAAGAACTTAT
AGATAAATTTGGGAAAGATATAGTTGAAAATGAAAATATAATAATACATGATTCTAGAGACGAAGAGAGC
CTTGTTAAAATTGGAACACTTCCTTCTGGTGGAGATCTCATAATAAACAAAATTGCTGCTGAAACTGAAC
TTTTAATAGCAGAAGGTTTTATAGAATCTCACTTTTTTGCAGGATTTTCAGGAGGAAGAAAGAGCATTTT
GCCTGGGATAGCTTCTGCAAAGACCATAATGGCAAACCATTGTTCTGAATTCATAGCAAGCCCTTATGCA
AGGACAGGTAAGCTTAACAATAATCCTATACACAGGGACATGTTATATGCTGCAAAAAAAGCGAAGCTTG
CATTTATAGTAAATGTAGTTATAGATGAAGATAAGAAAATAATAAATGCTTTTGCAGGAGACAGCAGGAT
TGCCCATGAAGAGGGATGTAAATTTGTGATGGACTTATCTAAAGTTGACAAAGTCCAAGCTGATATTGCC
ATTTCGACAAATGGAGGATATCCACTGGATCAAAATATATATCAGTCAGTTAAAGGCATGACTGCAGCTG
AAGCTACTTGCAAAGAAGGCGGTGTAATAATAATGGTAGCTGCATGTGATGATGGTCATGGCGGTGAAGG
ATTCTATAATAATTTGGCAAATGTAAATTCTCCAAAGGAGTTTTTAGAGAAAGTTTCTAAAGTGCCTAGA
GGAGAAACAGTACCAGACCAATGGGAATCTCAAATACTTGCAAGAATACTAAGTACACATACTGTAATAA
TGGTCACAGATATGTGTGATCCTGAAATTATAAAAAATATTCATATGCAGCACGCTTTAACTATTTCTGA
AGCTTTAACTAGGGCATATGACATTATGGGAAAAGATGCTAAGGTAGCAGTTATTCCTGATGGAGTTTCA
GTTATTGTAAGTTAA
>lcl|CP012395.1_cds_ALU34668.1_239 [locus_tag=CLAU_0239] [protein=L-lactate transport] [protein_id=ALU34668.1] [location=complement(267625..269151)] [gbkey=CDS]
ATGAACAATTATTTACTTTTTCTTATTGCACTCATACCAATTGTTTGGCTAATGGTATCGCTTGGGGCTC
TAAAAATACCGGGACAAAAGACATGCCCTTTCACATTAGTTGTTACTATGATTTTAGCTATAATTGTATG
GAAAATGCCAATTTTTAATGCAATTACAGCGGCACTTGAAGGTATAGCTCTTGCAATATGGCCTATTATG
ATTGTCATTATAGCTGCTGTTTTCACCTATAATATTACAGTTTACACTAAAAGCATGGATGTAATAAAAA
AGATGATGACAGGTATTACTACAGATAAAAGAATATTAGTTCTTATATTGGCTTGGGCTTTTGGTGGATT
TATGGAGGCCATAGCAGGATTTGGAACTGCTGTTGCTATACCAGCAAGTATACTTGCTGGACTTGGATTT
GATCCTGTGTTTGCAGCTATTATATGTCTTATTGCAAATACAACACCTACTGCTTTTGGCGCAATAGGAA
TTCCGGTAACAACTCTTGCAAAAGTTGCAAATATTAGTGTAACTCAGTTAAGTTATGCAGTAGGACTGCA
GCTTGTAATTCTAATTGTGATTGTTCCAGTTGTGCTTGTAATGCTTACAGGAAAAAGTGTGAAAGCCATA
AAGGGATTTTGGGGAATTTCCCTTGCATCAGGAATTTCTTTCGCAGTTCCGCAGCTTCTCGCTGCAAAAT
ATCTTGGAGCTGAGCTTCCAGCTATACTTGGATCTGTTTGCTGTATGATAGTTACAATTGCCGTAGCTAA
AATATTTTATAAAGATACTGCTGATAAGCAAGCAGAAAAGGTTTCCACAAAAGAAGGAATACTTGCATGG
ATGCCTTTTATACTGGTATTTTTATTTGTAATATTAAGTAGTGCACTGTTCCCACCAATAAATAAGGCGT
TGTCTTCCGTAAAAACTTCAGTACTTATTTATTCGGGAAAAGGAGGGGCACCTTATACATTTAACTGGCT
GTCAAATCCAGGAACTTTAATTATAATCGCCACATTTATTGGTGGACTTATTCAGGGTGCTAAGATTACA
GAAATAGTTGGAGTTCTGGGAAGTACCTTTAAACAGATGTACAAGTCAGCTATTACTATAATTGCCATAG
TAGCTCTTGCAAAAATAATGGGCTACAGCGGGATGATAAAGTCTATATCGGTTGTTTTAGTAGCTGCAAC
TGGGAGATTTTATCCACTTATTGCTCCTATAATTGGTGCGCTTGGAACTTTTGTAACTGGAAGTGATACT
TCAGCTAATGTACTCTTTGGAGGACTTCAGGTTGAAGTTGCTAAATCGCTTGGATTAAATCCGTACTGGC
TTGCAGCGGCTAATACTGGAGGAGCAACAGCAGGAAAGATGATTTCACCTCAAAGTATAGCAGTTGCAAC
AGCGGCTACTGGACTTGTAGGGCAAGAAGGAAAGATACTAAATTCAACGTTAAAGTTTTGCATAGTTTAT
GTAATTGTTTTAGGAATTATTGCTTACTTTGCAGGACCTATATTTGGATTTAATTAA
>lcl|CP012395.1_cds_ALU34669.1_240 [locus_tag=CLAU_0240] [protein=Regulatory protein GntR with HTH domain] [protein_id=ALU34669.1] [location=complement(269447..270145)] [gbkey=CDS]
ATGTTTACACCTATAAAGAGTACAAAGGTATATGAACATGTAATAGTGCAAATTGAAAATATGATTATGG
ATGGTACTTTAAAAAGGGGAGACAAACTTCCTTCTGAAAGAGAGTTAGTTGATAACTTTAAAGTTAGTAG
GACTTCTATAAGGGAGGCTTTAAGGGCACTTCAAGTTATAGGACTCATAGACAGCAGGCAGGGAGAAGGA
AATTTTATAAAGCAAAGCTTTGAGGATAGTTTGTTTGAACCATTGTCCATAATATTTATGCTCCAAGGTG
GGAAACCTGAAGAAATAATGGAAGTTAGAAAGATTATAGAAGTGAAGACAGCAGCTATAGCTGCAGAAAA
AATAAATGGCGAGCAGCTAAGTAATCTGGAGAAATTAGCAAATGCTTTCAAGACCTCTAAAGATGAGAAA
GATAATGTAGAACTTGATAAACAATTTCACTATCAAATTGCCCAAGTTACTGAAAATTTTTTGATAAAAA
ATATTTTAAATTCAATGTCTTTTTTAATGGATTCCTTTTTAAAAGAGGCTAGAAGTAAGATATTGGTAGA
TGAAGGAAATCTATCAGTACTTGCAGCACAGCATATTAAAATATGTGAAGCTATTAAAAATCATGATGCT
GCAATGGCTTCAGAAGAAATGAAAAAACATTTAGATTTTACAGATAAGTATATTAGAAATAATATGTAG
>lcl|CP012395.1_cds_ALU34670.1_241 [locus_tag=CLAU_0241] [protein=Hypothetical protein] [protein_id=ALU34670.1] [location=complement(270193..270855)] [gbkey=CDS]
GTGATAGAAAGACTTAATGATGTTGGTGTTGAAATGCCTATGACAGAAAGCTCACTAAAAGTAGAAAACA
ATAACTGTGTTTTTAAAGATTCTGTATTTTTTGATTTAGAACATTATATATATAAGAAACCAATATGTAT
AGGAGTATTTGGATGCTGCTTTTATGATTACAAAAATCAAATTCTAAAAGTAACTCAGTATATGATAGAA
AACAGCAAAGATGTAAGAGATATACTTGATTTAGCAAGAAGTTACTTTGAAACTATGATTGAAATGGGAA
AAAAATATATAGTGACTTTTTCGGGCAACAATGATTTTACAGTAATAAACTACCTTTTTGAGAAATATGG
TATAGAATTTAATATAAAAGATTATTTTATAAGTATAGATTTGCAAAAAGAATATGAAAAAGAAATGCAT
AAATCCATAGGACTAAAAGCACTGGAAAAAGAATTTGGAATAAATAGGGAAAACGAAGTAATAAGTGGTT
CAAATTTGGCTAAAACTTTTAGTAAAATAGCAAAAGATGATGAATATATAAAGAGAATGCCTGAAATGAA
AAAACAAAAAATATTATTGTATAATGAGCAGGATGTGGTAAGCTTATTTGATATATATACAAAGTGGAAT
GATGTTTTTGTAGGCTCTGCTCAAAATATATAG
>lcl|CP012395.1_cds_ALU34671.1_242 [locus_tag=CLAU_0242] [protein=HAD-superfamily subfamily IB hydrolase TIGR01490] [protein_id=ALU34671.1] [location=complement(270896..271621)] [gbkey=CDS]
ATGAGTATAGCAGCTTTTTTTGATATTGATGGTACTTTATATAGAGAGGGTCTTATAACAGAGGTATTTA
AAAAATTGGTAAAATATGAAGTAATACCTGGAGAAAGATGGTATAAGGAAGTTAAACCAGAATATGAAAA
GTGGGATAAAAGAGAGGGAAATTATGATAATTATCTTTTAAAGATTGCTGGTATATATATTGAAGCTATA
AAAGGTCTTCACAGATCTCAAATAGAATTTATAGCCAAAAATGTAGTCTCACAAAAGGGCCATAGGGTGT
ATTCTTATACTAGGGATATGATAAAATGGCATAAGGAGCAGGGACACAAGGTTATAACTGTATCTGGAAG
TCCAGTGGAGCTTGTAAGGGAAATGGCTGTTAGATATGGATTTGACGATTATGTAGGAGCTGTGTATATT
ATAGATAGTAGGGATATTTATACGGGAGAAGTTGTTCCTATGTGGGATAGTGCTAGCAAGAAAAAAGCCA
TAGAATTATTAGTTGAAAAATATGGTATAGATTTAGCAAAAAGTTATGCATATGGGGATACTTCAGGAGA
TTTTGCAATGCTCAATATGGTTGGAAATCCTGTCTGTGTAAATCCAACCCGGGAACTTTTGAAAAAAATA
AAAGATAATAGTGTTTTAAGCGAAAAGGCAAAAGTAATAGTAGAAAGAAAAGATATGATATACAAACTAG
AAACAAAGTGCATAAATGATATATAA
>lcl|CP012395.1_cds_ALU34672.1_243 [locus_tag=CLAU_0243] [protein=FeoA family protein] [protein_id=ALU34672.1] [location=271808..272035] [gbkey=CDS]
ATGAGTATTTGCGATTTAAAATTAGGTGAAATTGGAATGATAAAAAGTATAAGTGGTAATGAAAAATTAG
TTAAAAGACTTCTTGCTCTTGGATGCATAGAAGGGACTGAAGTATTATTAAAAAATTGTGCTCCTTTAGG
GGATCCTATAGTTATAAACTTAAGGGGTTTCAATTTAGCTATACGTAAGAAAGATGCACAAAATATATCA
GTAAATGTCCCTGCATAA
>lcl|CP012395.1_cds_ALU34673.1_244 [locus_tag=CLAU_0244] [protein=Ferrous iron transport protein B] [protein_id=ALU34673.1] [location=272073..273839] [gbkey=CDS]
ATGATCGTAGCAGCTTTACTTGGCAACCCAAACGTAGGTAAAACTTCTTTATTTAATCATCTAACTGGTT
CAAATCAATATGTTGGAAACTGGGCTGGAGTAACCGTTGAAAAAAAGGAAGGTTACGTAGATAATTTTAT
AAAAATTGTAGATTTGCCCGGAATATATGCCATGGATACATATTCTAATGAAGAAAAAGTATCCAAAGAA
TTTTTACTTACAGGAAATCCAAGCGTAATAATAAATATTGTAGATTCATCAAATCTAAATAGGAATCTAT
ATCTTACAACTCAATTGAAACAATTTAATAAACCTATTATATTAGTTTTGAATATGATGGATGCAGCAGA
ATCTAAAGGATTAAAAATAGATTTTTCAGCACTTTCTAAAGAACTAGGAGTAACAGTGGTTCCAATTGTA
GCAGCTAAAGGAAAAGGTATAGACAACCTTCTTGAAATTCTTAAAAGTGGTAACTTTTTAAAGGAAACAG
ATAATAGCAAATTTATCCTTGAAAATGAAAAAGCAGCCTATTCCTATATAAATAATATTTTAAACAAATG
TGTTAAGGAAACAAAAAAAAATATTACTTCAACTACTGAAAAAATAGATAAGGTAGTTTTAAATAGATTT
TTAGCTTATCCAATATTTTTAATATGCTTAATATTGATTTTCAAATTTACTTTTAGCTGGGTAGGTCAAC
CTACTGCAGATATTTTTGACAATTTTTTAGAAAGCTTCTTAAAACCGGATTTAAAGATGCTCTTAGCAGG
AACAAGTAACTGGTTTAGTTCTCTTTTAGTAGATGGCATTCTATCTGGTGTAGGATCTGTAGTTGTATTT
TTCCCCGTTATATTCTGTTTATTTTTAGGAGTATCTTTTCTAGAAGACAGTGGGTACATGGCAAGAGGGG
CTTTTATAATGGACAAACTTATGAGAAAAATGGGATTATCTGGGAAAGCTTTTATACCACTTATAGTAGG
TTTTGGTTGTTCCGTGCCTGCAATTATGACTTCTAGAACACTCGAAAGTGAAAAAGATAGAAAATTAACA
GCATTACTTATACCTTTAATGTCATGTAACGCTAGGTTACCTATATATGCACTATTTGCATCAGCTTTTT
TCACTAAAAATAAAACTACTGTAGTATTTTCTTTGTACATTCTTGGAATCTTTATAGCCTTTTTAATTGG
CCTCATTTTTAAAAATACCTTATTTAAAAAAGACGAAGAACCTTTTATAATAGAACTTCCTGAATACAAT
ATTCCTGAATTAAAAAGTTTGTTATTTCACACTTGGGAAAAAGCTAAGGGATTCTTAAAAAAAGCAGGTA
CCATAATATTTTCCATGTCGGTTTTAATCTGGTTTTTGTCTAACTTCAATTTATCTGGTATGGTATCCAT
GGATAAAAGTATTCTATCTTCTATCGGTAAATTAATAAGTCCTATATTTTCACCAATGGGATTTGGCACC
TGGCAAAGTTCAGTATCACTTATCACAGGTATCACTGCAAAAGAAATTGTATTAAGTACTATGAGTATTG
TATATGGTGGAAATTTAGTCACCTCTCTTCAAAGTCAATTTTCCCCTATTTCCGCTTATGCATTCTTAGT
TTTTGTATTGCTATATACCCCTTGCATATCTGCAATAGCAACCATGAAAAAGGAATATGGAAGCAAAATC
GCGGTATTTTCCGTAACATACCAACTTTTACTAGCATGGATATCTTCTTTTACTGTATTTAATATAGCTT
CACTGATATTTAAGTAA
>lcl|CP012395.1_cds_ALU34674.1_245 [locus_tag=CLAU_0245] [protein=Hypothetical protein] [protein_id=ALU34674.1] [location=273854..274015] [gbkey=CDS]
TTGTTAGAAATTATAGTAACAACAATTATTGCAGTAACAGCTTTATATATACTTTATAAAAATATTAAAA
ATAAAGCCAAAGGTAAATGTGATTGTGGCTCATGTGCTGGTTCAAAATGTCCCTATCATACAAAAGGTTG
TAATAATATAAAAAAGTTCTGA
>lcl|CP012395.1_cds_ALU34675.1_246 [locus_tag=CLAU_0246] [protein=CBS domain-containing protein] [protein_id=ALU34675.1] [location=complement(274024..274401)] [gbkey=CDS]
ATGATAGGAGAGATAATGCATTCTGATATTGTAAAATTGAAGAGAGAAGATAGTCTCCATAAGGCTCTAG
ATGTAATGTATGACCATAATATAAATGGAGCACCCGTAGTTGATGAAAACGGTAAACTAACAGGTATGAT
AGTAAAAGCGGATATATATAGGTTCTTAATGGAAGAAGGACATTATGATACATGTCCTGTTGACTGGGTT
ATGGCAAAGGATGTAGTTACAGCTAAAAGTGATGAAGATATTTTAGCTGTTGCAAAAAGGCTGAGGGAAA
AGAACATAGTATCTATTCCTGTAATTGATGATGAAAATACGGTTAAGGGAATTATATCTATTGAAGATAT
AATGGATTATGTTATAAAAAAGTTCTGA
>lcl|CP012395.1_cds_ALU34676.1_247 [locus_tag=CLAU_0247] [protein=Hypothetical protein] [protein_id=ALU34676.1] [location=complement(274489..275286)] [gbkey=CDS]
ATGGAAATCAAAGAGTATAAACAGCGTATAAATATTTCAGAAGATACATTTTCAAGTTGTAATATGAATG
ATGTGGCATATTTTGATATAGAAACAACAGGATTTGACAGGGAACATGACAACATAATACTTATATCTTT
TGGGAGATTCTTAAGCAGGTATGACTTTGAAATGAAACAGTATTTTTCGGATGTTTTAGAAGACGAAAGA
GAAGTTATATATAATTTTGGATTAGATGTAAAAAAATATAGCAGTTGGTGTTCCTATAATGGAATAGCAT
TTGATGAGCCTTTTATAAAGGAGAGGGCTCATCAAAGCAATATGTGTTTTGAAGCTCCTGGACATCACAT
AGATTTGTACAGGCTTATAAGACCCTACTATAAACAACTTGGAATGGAAAGATGTAACTTAAAGACTGTA
GAAAAACACTTGGGAATAGATCGAAAAGATAAAATAGATGGTGGAATTAGTGTAGATCTGTATAAAGAAT
TTCTAGAAAGTAAAAATGAAAATATAAAGAAAACTATAATGCTGCATAATTATGAAGATGTTTTAAATTT
ACCCAAAATACATGAATTTGCTTGCAAAATTAAAAATAATAATTTGCTTGTAAGGGAAGATTGTATTACA
GAGAAACAGTTAAAATATTTAAAAATACTTTTGAAAAAGAATAATATACGACTAGATATTCAATTAGAAA
AAGTATCTAAAAGAGCTGCTTCTCACGTCATAGACCATCTCCTAAAAGGTGAAAGTGATTGTGATGAATT
AGTAAATATAATAAATAATAGTTACTAA
>lcl|CP012395.1_cds_ALU34677.1_248 [gene=argS] [locus_tag=CLAU_0248] [protein=Arginyl-tRNA synthetase] [protein_id=ALU34677.1] [location=complement(275358..277052)] [gbkey=CDS]
ATGGATTATAAAGAAATAATAGCAGAAAGAATTAAAGAAAATGTAGATTTAGAATTGGATTTTATAAAAG
GTTTGATAGAGATACCTCCAAAGCCTGAGATGGGGGATTATGCCTTTCCATGTTTTCAATTGGCAAAGAC
GTTAAGAAAAGCTCCAAATATGATTGCAGAAGAATTGAAAAGTAAATTAGACAAAGAATATTTTGAAAAA
ATTGAAAATCTAGGACCTTATTTAAACTTTTTTGTAGATAAAGCGGCTTTTACAAAAGATACCTTAGAGA
AGGTATTAAAAGAAGGAGAGAATTATGGTAAGTCTGAGCTAGGTAAAGGAAAAAATGTAGTTGTAGAGTT
TTCGTCACCTAACATTGCAAAGCCATTTCACGTAGGACACCTTTTTAGTACATCTGTTGGAAATGCATTG
TATAAAATAATAAGTTCTCAAGGGTATAACTGCACCAGAATAAATCATCTGGGGGATTGGGGCACTCAAT
TTGGAAAGCTCATATCTGCTTATAAAAGATGGTGTGATGAAGATTCCCTACATAAAGATCCAATAAAAGA
GCTTTTAAGAATATATGTTAAATTTCATGAAGAAGCTGAAAAAGATCCTTCACTCGATGAAGAAGGTAGA
ATGTATTTTAAAAAATTAGAAGATGGATGCGAGGAAGAAGTTGCTCTCTGGAAAAAATTTAAAGATTTAA
GCCTTAGAGAATTTAAAAAGATATATGATCTTTTAAATGTAGAATTTGATTCTTATGCAGGAGAAAGTTT
TTATTCAGATAAAATGGATGCTGTAGTAGATGAAATAGACAAGACAGGTATTTTAGTTGATAGCAATGGA
GCAAAAGTTGTAATGCTTGATGATTATAATTTACCTCCTTGCATTGTAAAAAAATCGGACGGAGCCACTA
TATATGCAACCCGTGATTTGACTGCAGCTATATATAGAAAGAAAACCTATGATTTTGATAAATGCATATA
TGTAGTGGGACTTGATCAATCACTTTACTTTAGACAGATATTTGCAACTCTCAAATTAATGGGAAAAGAT
TGGGTTGATTCATGTGTACATGTAGGTTTTGGTCTTGTAAGGTTTGCAGATAAAAAACTTTCTACGAGAA
AGGGAGACGTAATATTCTTAGAGGATTTGTTGAACAGAGCTATAGAGAGAACTCTTGAAATAATAAATGA
AAAAAATCCTGAACTTGAAAATAAGGAAGAAGTTGCAAAGAAGATAGGTGTAGGTGCCGTTATATTTACT
TATTTAAAAAACAACAGAGAAAGGGATATAGTATTTGACTGGAATGAAATGCTAAGCTTTGAAGGAGAAA
CTGGTCCTTATGTACAATATAGCTATGCTAGAGGAAAAAGTATATTAAGGAAAGCTCCTGCTGGTATAAG
TGAAAATGTAGATTACAGCAAATTAAGTAGTAAAGAGGAATTTGAACTTATAAAAATACTTCATGGTTTT
AATAAGGCAGTATTAAGTGCTATAAATAAGTTGGAGCCATTTATAGTAACTAGATATGTAATAGATGCAG
CTAAAGCCTTTAATAAGTTTTATAATGCACACAGCATTATAAATGCTGAAGATGAAGGTGTGAAGGCAGC
TAGAATTCAGCTTGTAAAGGCTTCCTGCCAGGTAATAAAAAATGGCTTGAATTTACTTGGAATAGATGTA
GTAGAAAAGATGTAA
>lcl|CP012395.1_cds_ALU34678.1_249 [locus_tag=CLAU_0249] [protein=UDP-glucose 4-epimerase] [protein_id=ALU34678.1] [location=complement(277118..278104)] [gbkey=CDS]
ATGGCAATTTTAGTTTGCGGTGGGGCCGGATACATAGGCAGTCATATGATTGCAGAGTTATTGGAAAATA
AGAAAGAAGTTATCGTATTAGATAATTTTGAAAAAGGACATAGATCTGCAATTTTAGGTGGAAAGGTATA
TGAGGGAGATTTAAGAGATGATAATATACTTGACAGAGTATTTGAAGAAAATCAAATTGAAGCTGTAATA
GATTTTGCTGCTTATTCTCTTGTAGGGGAAAGTGTAGATGAACCTCTTAAATACTTTGATAATAATGTAG
GTGGAACTTTAAATTTGCTTAAAGCAATGAGAAAGCATAATGTAAAGTATGTTGTATTTTCATCAACTGC
AGCTACTTATGGGGAACCAAAAAGTATACCAATTTTAGAAAATGCAGTTACATATCCTACTAATCCCTAT
GGAGAATCGAAACTTACAGTGGAGAAGATTTTGAAGTGGAGTGATAGGGCATATGGCATAAAGTATGCTG
CACTAAGATATTTTAATGCAGCTGGAGCACATGTAAATGGGACTATAGGAGAAGATCACAGACCTGAAAC
TCATTTAATTCCAATAATACTTCAAGTAGCCTTAAAAAAGAGAGATAAAATATTCATATTTGGGGATGAT
TACAATACAGAAGACGGTACCTGTGTTAGAGATTACGTTCATGTAACTGATTTAGCTAATGCTCATCTTT
TAGCACTAAATAAAATTATGAAAGAAAATGAAAGTAAGATTTATAATTTAGGTAATGGAAAAGGATTTTC
TGTAAAAGAAGTAATTGAAGTTTCAAGAAAGGTAACTGGAGAAAAAATAGAGGCTGAAATTGCACCTAGG
AGACAAGGAGATCCAGCAGTGCTTGTGGCTTCTTCTAAAAAAGCCCAGGATGAACTTGGATGGAAGCCAA
AGTATAATTCTCTGGAGAACATTATTGGGACGGCCTGGAATTGGCATAAAAATCATGCAACTGGATATGA
AAAATAA
>lcl|CP012395.1_cds_ALU34679.1_250 [locus_tag=CLAU_0250] [protein=N-acyl-D-glutamate deacylase] [protein_id=ALU34679.1] [location=complement(278448..279818)] [gbkey=CDS]
ATGAATATCTATGATTTAGTTATAAAAAATGCTCAAATAGCAGATCCAGAAAATCAAAAAATATTCCATG
GTAATCTAGCGGTTGAAAATGGTAAGATAGCTTCAATTACTAGTGAAAATATAAGAGGCAGAAAGGAAAT
TGATGCTAAAAGTTGTATAGTATGCCCCGGTTTTATAGATATTCATGCCCATATTGACGGAAATATGAGC
TATGGAGAATTGTCTTTAGTTCAAGGAATTACTACAACAGTAGGTGGAAATTGTGGTGGTGGTCCTACAA
ATTTGAACAAGTTTTTTGAAACACAAAATAAAAATGGCTTTCCAATAAATCAACTTCAATTTATAGGCCA
TTCCTTTAGTTTAAGATATAAAGTTGGAATTGATAATCCCTATATAAATGCGACAAAAACTCAAATAGGG
GAAATGAAAAAACTTTTGGAAAAAGAATTTGCAAATGGAGCTGTGGGGTTATCCTTTGGGCTTGAATATG
CTCCAGGGTCTTCCTTTGAAGAGGTTATAGCCTTAAGCAAGCTTGCTTCACAGTATAAAAAGTTAATTTC
TATTCACACAAGGCTTAAGGCTCCTGATGATTTAGAATCTCTTAAAGAAGCTGTTAAGATCTCAGAAATT
ACAGGTGCACTAGTTCAGGTATCCCATTTAGTATATCAATATGGAGAAGGAGTCATGACAGAGGCACTTG
GTATTTTAGATAAGGCAAGAAAAAATGGAGTAAATATATGGGCAGACAGCGGAATGTATACTTCTTTTGC
AACAGGTATAACCACCAGTGTTTTTGATGAAGATCATATTAAAAAATTTGGATGGAAATTCAGTGATCTA
TATATAGCTTCAGGAAAACTTAAAGGCAAGTGTCTTACAAAAAAATTGTATGACAAAATGAGACAAAATG
ATGAGGATGCAGTTATAATTTGTTACACTGGAGTAGAAGAAGAGATTTATGAAGCACTATTAAGAGATTA
TGTAGTACTGTCTTCAGATACAGGTCCTTCTCCTACAGGAGACATAGGAGAAGGTCATCCTCAAAATTGT
GGTACATTTCCACGCTTCTTTAAAAAGATGGTAAGGGAGAAAAAGTATCTTTCTCTTATTGATGCTATAA
AAAAATGTACTTTGATACCGGCAAATATACTTGGCCTCAAAAATAAGGGAAGGTTGTCTGCAGGATGTGA
TGGGGATTTAGTAATATTTGATATAGATACTATTGAAGATAAATCTGACTTTTTGGGAAAAGGAAGACCA
GATGCTTATCCAAATGGAGTTCATTATGTAATAGTTAATGGACATGTAGTAGCTGAGTATGGTAAAATTA
AAAAAGATATTTTGCCTGGAAGGGCAATTAAAATGAATTAA
>lcl|CP012395.1_cds_ALU34680.1_251 [locus_tag=CLAU_0251] [protein=Bacterial extracellular solute-binding protein] [protein_id=ALU34680.1] [location=complement(279873..280949)] [gbkey=CDS]
ATGAAAAAGAAATTACTAAAACTATTGAGCTTATCAGTAATAGTTGCATGTACGATTGCTACTTTGTCTG
GTTGCGGAAGTCAAAAACAGGCTTCTGGAAATGATGAAAAAGTAGTAAATGTGTTTACCTGGGCTAATTA
TGTACCCGATTCTGTAATAAAGGAATTTCAGAATAAAACAGGTATAAAGGTAAATTACAGTAACTTTTCA
ACTAACGAGGAAATGCTTACAAAACTTCAGGCAGCAAAGGGAGCTGAATATGATGTAGTAATATGCAGTG
ATTATATTATTGAAGTTATGGGAAAACAAAAAAATATTTTAATGCAGCCCATAGACAAGTCAAAGATACC
AAATTATAAAAATGTAGATCCTCGATTTTTAAATCAACTTTATGATAAAGGCAACAAATATTCTATTCCT
TATACATTAGGAAGTCAGATAATAGTATATAATTCAGAAAAAGTTAAAATTCCGATAAAGGGATATAAAG
ATTTATGGAATTCTACACTTAAGAATTCTCTTGTACTTGTAGATGATCCTAGAATAGTAATAGGCATGAC
TCTTAAAAAATTAGGATATTCCATGAATGAGACGGATTCTAAGAAATTAGCTCAGGCTAAGGAAGAACTT
AAAAAATTAAAGCCAAATGTAAAAGTACTTAATGCAGATACACCTCATAATAGTCTTATTAATGGAGATG
CAACAGTAGGATTTATGTATGGTTCTCAAGCATCTACTGCAGTTAAAACAAATTCTAAGTTTAAAATAGT
ATATCCAGAAGAGGGCATGAATGCAGAAGAAGATAATTTTATTATACCAGTAAAAGCACCTCACAAAGAA
AATGCTGAAAAGTTCATAAACTTTATGCTGGATGGTAAAATAAGCAATGAAGCTACGACAATTAATCAAT
ATGTAAATACAAATAAAGCTGCCAAGAAATTTATGTCGAGTAGTTATTTAAACGACAAGGCAGTATTTAT
TCCAGATTCAGAATTAAATAGGGCTGAAAGATTTAGAGATGTAGGCAATGCTGCAAAGACCTATGATTTA
ATATGGTCCGAATTCAAACAACAATAG
>lcl|CP012395.1_cds_ALU34681.1_252 [locus_tag=CLAU_0252] [protein=ABC-type transporter integral membrane subunit] [protein_id=ALU34681.1] [location=complement(281001..281789)] [gbkey=CDS]
ATGATAAATAAAATTCTTAAGAGAACTTCTGTCCTGTATATAGTGCTTGTATTCATTTTTTTATACTTAC
CTATAGCTGTGGTTGTAGTTTATTCTTTTAACAGTGCAAAAACAGGGGCAGCATGGAATGGAACTACTAT
TAACTGGTATAAGCAGTTGTTTGATGATTCAAATGTTATAGTTGCATTTAAAAATAGTTTGACCATAGCA
GTTATAAGTACGATAGTTTCTTCAATAATAGGTACAATAGGGGCTGTAGGATTGTATAAGTATAAATTTA
AGGGAAAAAGTGTAGTGGAAGGATTATTAAATATAACTATTGTTATACCTGAAATTATTATGGGAATTGC
ATTGCTTGTGTATTTTTCACAAATTGGGCTAACCCTTGGTATAGGTACCTTAGTTCTAGCACATGCAACC
TTTAGTATTCCTTTTGTGTTTATAGTAGTTAGATCAAGACTTGCAGGATTCGATTTGTCAATGGAGGATG
CAGCTATGGACCTTGGAGCAAATAGGCTTAAGGTTTTTACCAGTATTACACTTCCACTCATATTACCGGG
CATATTTTCAGGGGCAATGATTGCATTTGTTCTTTCTTTTGATGATGTAATTATAAATTTTTTTGTATCG
GGAGCGGAAAGCACAACTCTTCCAATAAAGATATTTTCTATGCTTAAATTTGGGTTATCTCCAGAGATAA
ATGCCCTTTGTACCCTTATGCTTTTAGTCACATTTGTAATTTTAGCTTCTGTACAAATTATTAAACTAAT
AGGAATAAAAAAAGTATAG
>lcl|CP012395.1_cds_ALU34682.1_253 [locus_tag=CLAU_0253] [protein=ABC-type transporter integral membrane subunit] [protein_id=ALU34682.1] [location=complement(281791..282660)] [gbkey=CDS]
TTGAAGATTGAAAAAAAGAGACTATTAAATTTTGAAAAAAGTTTTTTTATAGGGCCTGTATCTCTTTGGA
TGATAGTTTTAATGGGGGCGCCAATTTGCTATGTTATATTTATAAGCTTTCTACAAAGGGGGACAAATGG
TGGAATTGATTTCGTATTTTCTCTGGATAACTATAAAAGAATTATATCACCACTGTATCTTAAGGTATTT
ATGGATTCTTTATTAATTGCACTTATAACTACTTTATTTACTTTAGTTGTAGGATATCCATTTGCATATC
TTGTAGTAAAAATACCAAAAAAGTTTCGTATATTTGTTGTAATGCTTATAATTGTCCCTTTTTGGACTAA
CTCTCTTATAAGATCCTATGCTTGGATGACACTTTTAAGTACAGAGGGACTTGTGAATAATTTACTTATT
AAAGTGGGATTTATAAAAGAACCTATTGAAATGTTGTATACTTATGGAGCTGTACTTATAGGAATGATAT
ATACTCTTTTTCCATTTATGGTACTACCACTTTATACATCTATAGAAAAAGTTAATAAAAATTACATTGA
AGCAGCTAAAGATTTAGGTGCAACTTCTCTTAGAGCATTTCTAACAGTAACTTTACCGCTTACCAAGCCT
GGAATTGTAGCTGGAAGTATTTTAGTCTTTATACCTTCCCTTGGATTATTTTATATATGTGATCTTATGG
GAGGAAGCAAGGTAATGCTCATAGGCAATTTAATTAGAAATCAATTTTTAATATCTCGTGATTGGCCTTT
CGGTGCAGCATTATCTGTATTTATGATAATTATTACACTGATACTTTTGCATGTAAGTACTAAGCTAGTA
GGTAAAAAAGTGGATTTGGAGGTTTTTTAG
>lcl|CP012395.1_cds_ALU34683.1_254 [gene=potA] [locus_tag=CLAU_0254] [protein=Spermidine/putrescine ABC transporter ATP-binding protein] [protein_id=ALU34683.1] [location=complement(282657..283769)] [gbkey=CDS]
TTGAAAAGTATTCTGAGACTTATTAATTTAGCAAAAGTTTTTGATGAACAAAGAATAGTAAAAAATATTT
CACTTGATATTAGAAGAGGTGAATTCTTAACTATCCTTGGACCAAGTGGCTGTGGAAAGACAACTACACT
TAGAATGATTGCAGGTTTTGAAAAACTCACTGCTGGAAGTATTCTCTTAGATGGAGAGCCTATAGAAAAT
AGGGAACCTTATGAGTTGGATATTAATACGGTATTTCAAAATTATGCTCTTTTTCCCCATATGAATGTAT
TTGATAATGTAGCCTATGGTTTAAAAATTAAAAAAGTTAAAAAGTTAGAAATAAAAAAACGTGTTAATGA
TATGCTAGAGCTTGTACAGTTAGGTAATTACGAAAAAAGAATGCCATTTCAGTTAAGCGGGGGCCAAAAA
CAAAGGGTAGCAATTGCAAGGGCACTTATTAATAAACCTAAAATATTGCTTTTAGATGAACCTTTAGGTG
CTCTAGATTTTAAATTAAGAAAACAAATGCAGATAGAATTAAAGATGCTTCAAAAAAAACTGGGGATAAC
ATTTGTATATGTAACTCATGATCAGGAAGAGGCATTAAATATGTCTGACCGTATAGTTATAATGAATGGA
GGATCTATAGAACAGGTAGGTGACGCTAGAGATATATATGAAAATCCTAAAACCAGGTTCGTAGCAAGTT
TTATAGGTGAATCCAACTTGTTTGAGTCAACTGTGGAAGATATTTTTGAAGATAGGGTTATATTGAAAAC
TGGAGAGTTTAAACTTGCTGCTTTAAATAAAGCATTCAATTTAGGAGAGAGGGTGTCTGTTTTAGTTAGA
CCTGAAAATATTAAATATTCTTTAAGTCAAGTTGAAAATTTTAGTATTAAGGCAATAGCCCAAGAAAATG
TATATTTAGGTTCTAATATAAGAACCACTTTTATTTTAGAAGATGGAAGAAAAATTGTATCCAATAATTA
TGATAGAAATTCAAGAATACCAGAAATTAATGAAACTTTATGGATATATTGGAATGTAAAGGACGCTATT
ATAATAGATAATAAGGAGAATACTGATGAGATTAATCAAACAAGCAAGGTGATGGTAAGTTGA
>lcl|CP012395.1_cds_ALU34684.1_255 [locus_tag=CLAU_0255] [protein=Membrane-flanked domain DUF304] [protein_id=ALU34684.1] [location=complement(284017..285432)] [gbkey=CDS]
GTGATAAAATTGGATAGGATAGAGAGAAATCATTTCTTTAAATTATTTTATAGTTTAGGCACAATATTAA
AAGAAATGATAGGAATTATTTTTGCATCAGGATTCTTAATTAAGTGGATTGGATTTAGATTAGGAATTTT
AACTGCAGTAATTTTATTAATACTACTTCTAGCATATGAGATTATAGAATGGAGAAAAAACATTTTTATA
ATAAGAGAAAAGTATATTTATCACAAAGAAGGGGTTTTTAGCGTAAAAAAAATAGAAGTTCCTTTAGAAA
AAATCAATACAGTGGACATTTCAACAAATTTTTTTGAACAAATTTTTAATGTAGCAACTATAAAAATTGA
TACAGGAGATGCAAAGGATCATGGAAATGAATTGAAGTTCACTTTAAATAGAGGTAGGGCTGAGGCGATT
AGAAATATACTGCTTAAGGAAAATACGGATACACTTAAAAATAAATATGAACAGGAATCTTATAGTTTAG
GTTCAAAAGAATTATTTATATATTCTATTATATCTAATTCGCTGTTTAAGGGACTAGCTATATTGCTTGC
TATACAGCAATTTTTTGAAGAACGTGTTAAAAAATTACTTAAACTTAATATTGATACATCTAGATATTTT
AGAGGGTTTCATTATGTAACTTTTTATGAAAAAATTTATATAATAGTAATTATAGTTTGTATTATATTAT
TTGTAAGTTTATGTTTGTCTATTATATATAATTTTATAAAATATTATAATTTTAGGATGTGGGCTGATAA
TAATAAAATTTCCATAAATTATGGAGCCTTAAATAAGAAAAATTATAGTTTCGATAGAGAAAAGATTAAA
GGAATACATCTTAAACAGAGCGTTTTAATGCAGGTTTTTGGCTATTTTACTATAGAAATAGAAAGTATTG
GATACGGAGATGAAAAAGGAGAAAAAGCTATATTATATCCCATATGTAATAGCCAATTGAAAGATAGAAT
ATTAAAAGATTTACTTAATGAATTTTTATATGAAGATAATTTTAATAAACCTCTTAGTAATGTATATTTT
GGATTTTTTTATAAGAAAATTATATTTTGGATAATTGTCACTTGGATAATTGCGTTTACCAAACCAAGCT
TTATTTTATTTAGTATAGTCATGTTTATAATATTATTTATTATAGGACATATGGAATTTAAAAATACCGC
ACTGGGGATAAATAGAAATTTGGTTTGTATATGCCATAATAGTTTTAATAAGACTCAATCTCTTTTAAAG
ATGTCGACTATACAATCTGTGACTTTATCATATAATTATTTCCAACACAATAAGGGAGTTTGCAATTACA
AATTTATTTTATATAGTTCTAATTATGGTAAAGAATTAAAGGTTAAAAATTTAAAAGATAATATTATTGA
GACTTTTTTAAAATAA
>lcl|CP012395.1_cds_ALU34685.1_256 [locus_tag=CLAU_0256] [protein=Membrane-flanked domain DUF304] [protein_id=ALU34685.1] [location=complement(285416..285901)] [gbkey=CDS]
ATGAATTATGATAAGATTGATAAAAGTGCTATAAAATCATGGATTATTGGAAGAACAGCAATTAGTGTTA
TATTTATAGCTTTATATGTGCTATGTATGAATTTGTTTTTAATGCCAAGAATTGAAGATATGAAAGTACT
AAAATGTATTTTAAATTTTTTAACTGCAATAATAATATTTGTTTCAATTTTGGATAGTTTTATATGGCCT
TTTTTAGAGTATAAGCAGTGGAAATATGGCATATTTGAAGATAAAATTGAACTTATAGAAGGCATAATCA
TAAGAAAAAGAACAATAATTCCAATTTCTAGAATTCAGAATTTAAAAATAGAACAGGGACCAATTGAAAG
AATGTGTAAAATAGCTTCTGTAAATATTATAACGGCAGGGGGTACACATAAAATCCCTGCTATAGCTGTG
AAAGATGCTGAAAAAGTCGCAAATAACCTTAAAAATGTTATAGAATTGGGTGATAAAATTGGATAG
>lcl|CP012395.1_cds_ALU34686.1_257 [locus_tag=CLAU_0257] [protein=Transcriptional regulator ArsR family] [protein_id=ALU34686.1] [location=286099..286377] [gbkey=CDS]
ATGGACAATAATTATAAAGAGTATGCCGATACTGCTGAGCTTCTTAAGGTACTGGCACATCCTATTAGAC
TATGTATAGTCAGAGGGCTATCAAATAAAGGCTGCTGTAATGTTACACACATGCAAAATTGCCTTAAAAT
TCCTCAGTCAACTTTATCACAACACCTACAAAAATTAAGGACAGCAAAAATTATAGAAGGAACTAGAAAT
GGACTTGAAGTTAATTACAATGTTTGTAATAAAACAGCTATTGATTTAATTCATGTTTTATTTAAGTAA
>lcl|CP012395.1_cds_ALU34687.1_258 [locus_tag=CLAU_0258] [protein=Glycerophosphoryl diester phosphodiesterase family] [protein_id=ALU34687.1] [location=complement(286923..287831)] [gbkey=CDS]
TTGTTTACTGTATTACTTTTAAAAGTTATGGCTGTAACTTTTTATTACAATACCAGTTCTCTTTCTCTTA
AATATTCGTCTAATATAAGAATTAACAAATTAAATAATATAAATTATAAAAGAAAGAACAAGATACCAAA
AAAAGTCAATAATGCTGTAATGCAAAATGAACCTATAGTAATAGCCCATCGTGGAGCAAATAAATTTGCT
CCTGAAAATTCCATTCCTGCTATTGATATTGCAGGTAAAATGGGATATTGGGGAGTAGAATTAGATGTAT
GCTCTTCCTCCGATGGTGTTTTATATTTACTCCATGATCCTACACTTAATAGAACAACTAATGGAAGGGG
ACCAATAACAAAAAAGTCGTCAGACGAAATAGATGAGCTTAAGATTGATAAGGGAGCAAATATAGCTCAA
TATCCTAATTTAAAAGTACCTCGATTTGAGGAAGCATTGACGGAATGCTCTAAATACAATCTTGTGCCAA
TATTTGAAATTAAATTTTTAAGTAGAAGAAATAGAGATATTAATACATTTTTAGATATTATCCATGAATA
TGGTTACGAAAAAAAAGTTATTGTTCATTCATTTAATTATCAAGCTTTAGAATATTTAAAAAGTAAGGAT
AATGAGATTCGTATAATGCCAATTATAAATCCAAATAGCAGACTCCATGGTTATATGTATGCAAAATCTA
TAGGGGCTGTGGCTTTAGACTCCAGATATGATTTTCTTAATAAGAAAATTGTACAATTGGCTCATAAAGA
TGGATTAAAGGTATTTTGTTGGACAATTGACAGAAGACAAGATTTTAAAAGAGCTGCTAAAATGGGGGTA
GATTATATATATTCTGATACCATTTATCCAAGTAAACAAGAAGTAAAATTAAGAAAAAATCCTGTATAG
>lcl|CP012395.1_cds_ALU34688.1_259 [locus_tag=CLAU_0259] [protein=Hypothetical protein] [protein_id=ALU34688.1] [location=complement(288014..288181)] [gbkey=CDS]
ATGTTTTTAATAAAGATGATATCTTTAATACACAAATTTAATGAGTTTATCTTATTATATATAAAAAATA
ATATTTGCGTAACAATAGTTATTGATAAGAGTAAAATACTTCTTATTACTAGCTTAGGTAATGTAGTAAA
ATTATTATATATATTTTTTATAAATTAG
>lcl|CP012395.1_cds_ALU34689.1_260 [locus_tag=CLAU_0260] [protein=Amino acid permease-associated region] [protein_id=ALU34689.1] [location=complement(288231..289694)] [gbkey=CDS]
ATGCAGAGTGTTGCAGAACAAAAACAAGAGGGGACCTATGAACTTAAAAGAGGTCTTAAAGCCAGGCATT
TAAATATGATTGCTTTGGGCGGAGCTATAGGAACAGGGTTATTTTTAGCTCTAGGAGCTACGATTAAACA
GGCGGGTCCCGGAGGAGCACTTGTGGCTTATGGCTGTATAGGAGTTATGGTTTATTTTTTAATGACAAGT
TTAGGAGAAATGGCAACGTACATGCCTGATTCAGGTTCCTTTAGTACATATGCTACTAAGTTTGTAGATC
CGGCACTTGGGTTTGCACTTGGATGGAACTATTGGTACAATTGGGCTATAACTGTTGCAACAGAAATGGT
AGCAGGGGCCTTGATAATGAAATTTTGGTTTCCAGGTGTACCATCTATTATATGGAGTGTATGTTTTTTA
GTACTTATAGTTGGACTTAATTTATTGTCTGCAAAAGCTTATGGAGAATCAGAATTTTGGTTTGCAGGTA
TTAAGGTTTTTACAGTTATAGTATTTTTAATTGTAGGTGTGGCAACTATTTGTGGAATATTTAATGGAAA
ACCTGTAGGATTTAAAAACTTTACAGTAGGAGATGCACCTTTTGTAGGTGGTTTTAAATCTATATTTTTA
GTTTTCTTAATTGCAGGATTTTCTTTTCAAGGCACAGAGCTTATAGGTATAGCAGCAGGAGAAAGTGAAA
ATCCAGAAAAAACTATACCAAAGGCAATTAATGCTGTATTTTGGAGAATAATATTATTTTATATAGGCAC
AATATTTGTAGTAGGAGCTCTTATACCTTATATGAATGCAGGAGTTGATACAAGTCCTTTTACGATGGTA
TTTCAAAAGGCAGGTATAGCAGGGGCAGCTTCTCTTATGAATGCAGTTGTTTTAACCTCAGTTCTATCTG
CAGGGAATTCTGGAATGTATGCTTCAACAAGAATGTTATATTCTATGGCTAAAGAAAAAAATGCACCTGT
ATGTTTTGCAAAAGTTAATTCAAGGGGAGTACCAGTAAATTCACTTATACTTACTACTATAGTGGCATCT
GCTTGTTTTTTAACTGGATTTTATGCAGAAACTACAGTGTATGTATGGCTGGTAGCAGCTTCAGGACTAG
CAGGATTTGTAGCATGGGTTGGAATAGCACTTTGCCATTACCGTTTTAGAAAGGCTTATAATTTACAAAA
ACGTGATTTTAGTAAATTAAAATATAAGGCTAAATTATTTCCACTGGGTCCGATTATAGCACTTGTACTT
TGTATTGTGGTTATTTTGGGCCAAGGTATTACTTATTTTGGAGAAGCTAAAATAGATTGGGGCGGAGTTA
TTTCTTCATATATAGGACTGCCTTTATTCTTAGGTCTATGGATATGGTATAAAAAAAGGCATAGTACAAA
AGTTATTAAATTAGAGGATGTAGATTTTAATAGTATTGAAAAAGAAGTAGAAGATATGAAGTAA
>lcl|CP012395.1_cds_ALU34690.1_261 [locus_tag=CLAU_0261] [protein=DNA mismatch repair MutS domain-containing protein] [protein_id=ALU34690.1] [location=complement(290106..291926)] [gbkey=CDS]
TTGAAGGAAAGTGAAAAAATCTACTGCAGGAGAAAAAAACATTACGATCATCTTGTGAAAAGTCAAAGTT
CTACTGTAGTACGTATAAGTAGGTTACGTTTTTTAATATTTTTGCTAGGAATAATCTTTATAGTAGGTTT
CTATATTAAAAACTATCACTATATGAGTTTAAGCATTTTCCTGGTTTCAGCTATATTGTTTGTACTTGCT
GTAAGAATCCATGAAAAGTTAAAACAAAATACAGATTTTACAAAAAAGCTAGTAGAAATAAATTGTAATT
CGTTAAAAAGAATAGTTGGTGATTGGAAAGAATTTAACGAAAAAGGAGAAAATTTTAAGAATGTAGAACA
TAATTATTCCTGGGATCTTGATATATTTGGTGAAAACTCATTATTTCAATGTATTAATTGCTGTAATACT
TATCTTGGAAAGGAAAATTTAAAAAATGTGTTGTCTTCACCTTTAGGAAATTCTAAAGATATAGAAAAAA
GACAAAGTGCAGTTTTGGAATTGTCCTGTAAATTAAAGTGGAGACAGCATTTAGAGGCACAAAGTTCATC
CATAGAAGATAATAAGGAGAGTGTTTCAAAGCTTAAAGAAATAGTTTCAACTAAGAATTCAACATACAGA
AATAAATACATTATAGTTGTATTTAAAATAATTCCTATTGTAACTATAATGCTTTTGTTTATGAGTTTTG
TATTTCACTTTTTTAATAATTCTATAGGGTATGCAGCACTTGTAGTTCAAATAATTTTACTTTTACCAGG
GGCTAAAAACAGATTTAGCACTTTAAACACAGTTTTTAATTTAAAAAGTAATATAAGATCTTATGAAAAA
ACTATATCCTTAATATGCAAAGAAAAATTTCAGTGTGATTACTTAAATGACTTAAAAAGTATGCTATTAA
AAAAACAAAATGGAAAATTAAAAAATGCAGCAGAAGAAATATATAAGCTAAAAAAGATATCAGAGAGCAT
ATCTCAGCGCCAGAATCTTGCATATATAATACTTAATATATTTTTCCTTTGGGATTATCAATGTATGTTT
GCCTTTGAAAAGTGGAGAGAAGAAAATGGTAGGGAACTCTATGATTGGATTGAAACTGTTGGAAAATTTG
AAATGTTGAGTAGTCTTGCAGTTATAGCATTTGACCATTCAAGTTGGACAATGCCTCAGATTTTGGATAA
ATCCTTGGTTTTAAAAGCAGATTCTATGGCACATCCTCTTTTAGGGGATAAGGCAGTTTGTAATAATCTG
GATTTGAATAAAAATTCTAAAGTAGCACTTATCACGGGATCAAATATGTCTGGGAAAAGCACTTTTTTAA
GAACAGCAGGTATAAATTTAGTACTTGCTTATTCGGGGGCACCGGTTCGTGCAAAATCATTTTGTTGTTC
TATAATGAGTATTTACACTTGTATGCGAATAAGTGACAATTTAGAAAAAAATATATCTTCTTTTTATGGA
GAAATTTTGAGAATAAAATCTATTGTAGAAGCTGCTAATAGGGGAGAAAATATTTTTTTCTTATTAGATG
AAATATTTAAAGGTACTAATTCCATAGATAGGCACACTGGAGCCAAGATACTTATAAATGAATTGATGGA
TTCTAATACCTGTGGTATGGTATCAACTCATGATTTGGAATTATGTGATATAGAGAGTGAAAGTAATGAA
AGAGTAAAAAATTATCATTTTAGAGAATATTATAAAGATAATAAAATACAGTTTGATTATAAATTACATA
GGGGTGCATCGAAAACGAGAAATGCTCTGTATCTTATGAAAATGGCAGGAATTAATGTACCTGACGATTA
A
>lcl|CP012395.1_cds_ALU34691.1_262 [locus_tag=CLAU_0262] [protein=Hemerythrin-like metal-binding protein] [protein_id=ALU34691.1] [location=complement(291963..292394)] [gbkey=CDS]
ATGTTTGAATGGAAAGATGAATATGCTTGTGGAATTAAGAGAATAGATGATGAGCACCAAAAGTTATTTG
AAATAGGACAGTCCATATATGAGTTAGCTGTCAATGAAAATCACGTGGACTATTTTGGTGATATTTTAAA
TTTAATTGATGATTTAAAAGAGTATACTGTTTATCACTTTGAGGATGAAGAAAAGATTATGAAAATGTAT
GACTATCCAGGCTATTCGGAACAAAAACGAGTGCATGATAAATTTATAGAAAAAATAGAGAGCTTGGATT
TAGATGAAATGGATGAAGATATACAAAAATCAATTTTGAATATTCTAGATTTTGTGTACAATTGGATATC
AAGTCATATATTAGGTATGGATTTGAAGATAAAAGATTATTTTGATGAGTTAAAATTAAGTAGGCTGAAA
AATAGCAAATAG
>lcl|CP012395.1_cds_ALU34692.1_263 [locus_tag=CLAU_0263] [protein=hypothetical protein] [protein_id=ALU34692.1] [location=complement(292599..292961)] [gbkey=CDS]
ATGGGTGATACAAATAAACAACCTGAAAGATCTACATTGGGAGGTTATATATTAAGATTTGTTTTAACAG
TAGTTGTATTGGCAATAACTTCATTTTTAACACCTGGTTTCAAAATATCAGGATTATGGTCATATGTAGC
TGCAGCAGTTGTAATAAGTTTAATAGATTATTTAGTAGAAAGATTTATGAATGTAGATGCTTCTCCTTTT
GGAAAAGGAGTAAAAGGTTTTGTAATTGCAGCTGTAATATTATATTTAACTCAATTTTTAGTTCCATATA
TGAGAGTTACCATAGTAGGAGCTATTTTGGCAGCAGTAGTTATTGGAATATTAGATGCCGTAATTCCAGG
AAGGGTTATGTAA
>lcl|CP012395.1_cds_ALU34693.1_264 [locus_tag=CLAU_0264] [protein=Hypothetical protein] [protein_id=ALU34693.1] [location=293183..293509] [gbkey=CDS]
ATGAAAACATTTCAAACTCTTATTGATGAAACTTTACAAGCCAAGGATTTAGATGAGTTAGAATCCGCTG
CAGATCTATTTCAATTTGGTATAGAAAAAGGATATTATAATCAAAGACAGTCAAATGAATTTAACACTAC
ATACTGGAAAATAAAAAATAAATATTTGGCTTATGAAATTGCAAATCAGATAAAATACAGTAAACTGGAC
ATTTTGACTATAGTTATTAATGCACCAGTGAATATAAAAGACAATAAGTCAGAACTTTTAAGCTATGTAA
ATGGCCGTATAAAGGCACTTAGAGGTAAAATATCTGGAATCAAATAG
>lcl|CP012395.1_cds_ALU34694.1_265 [locus_tag=CLAU_0265] [protein=Small acid-soluble spore protein alpha/beta type] [protein_id=ALU34694.1] [location=complement(293560..293760)] [gbkey=CDS]
ATGGCAAACAGTAGAGGAAACAGAGTCTTAGTTCCACAAGCTAAAGAGGCTTTAGATAAATTTAAAATGG
AATCAGCTAGGGAAGTAGGAGTAGATTTAAAGGAAGGTTATAATGGAGACCTTACTTCTAGAGAAGCAGG
TTCCGTAGGTGGAAACATGGTTAAAAAGATGATTCAGGCCTATGAACAGGGCTTAAAATAA
>lcl|CP012395.1_cds_ALU34695.1_266 [locus_tag=CLAU_0266] [protein=PHP domain protein] [protein_id=ALU34695.1] [location=294007..294846] [gbkey=CDS]
TTGTATAAAAAAGGAGATTTTCACTTACATACTAATGCTTCGGATGGTAACTTATTTCCGTCAAAACTAG
TATGTATGGCAAAACGAGAAGGTGTTGATATTATTGCAATAACAGACCATGACACCTTATCTGGTATAGA
TGAAGCTTTAAAGGAAGGAGAAAAAATAGGTATCAAAGTTATTCCTGGAATAGAATTATCTACCTTGTAT
GAAAATAGAAGCGTTCACATACTGGGGTATTTTAAAGATATCTCTCATATATCTCCAAAATTTAAAGACT
TTTTAAAAGAAATGAACTTATACAGAATAAACAGGGCAAAAAAAATAGTAAATAATTTATATAAATTTTT
CAATATAAAACTTGATTTTGAAAACATATTAAAGATAGCTAATGGAGTTGTAGCAAGACCCCATATAGCA
AAAGCCATAATAAATGCAGGTTATAATTACAGTTTTGATTACATATTTTCAAATTTTATAGGAGATTCCA
GTCCTGCCTACGTTCCAAACAAAAAACTTTCTACAATAGAAGGAATAAAAATGCTTACGTCTTTAAATGC
TATGGTTATACTTGCCCACCCTGTACTTGTAAAAGATATAAATATAGAAGATTTAATCAAGCTTCCATTT
CATGGTATAGAAGCTATTTATCCTGCTAATAAAGTTTGTGATACAGAGAAATTCATAAAGTATGCTAAAA
AGTATAAAAAAATCATAACTGCAGGATCTGATTTCCATTCTACAAACAAAAAAAGTTTAAAGCACGGTCA
TACTATAGGTGAAGTTTATTTAGATGAAAATCAAATAAATGATTTTTTAAGCAAACTTAAAAGTTTATAG
>lcl|CP012395.1_cds_ALU34696.1_267 [locus_tag=CLAU_0267] [protein=Peptidase M18 aminopeptidase I] [protein_id=ALU34696.1] [location=complement(294903..296303)] [gbkey=CDS]
ATGTCAAAGAATTTAACTAAGGAATACAAATATGCATGGGACAAATATTCAAAAAAAGATTTTAAAATAC
TCTTTAAAATTTCAGATGAGTATGAAAAATTTATGTCTAAATGCAAGACAGAGAGAGAATGTGTAAAAGA
ATTTATATTGAGAGCTGAAAAAAACGGATATAAAAATATAGAGGATATAATGAATGCAAAATCCACTTTA
AAAGCAGGAGATAAGTTTTATGCTAATAATAAGAATAAAAATTTAGCTCTTTTTGTAATAGGTACGGAGA
ATATGGAAAAAGGGATGAGGATACTTGGAGCTCATATAGACTCCCCACGGCTTGATTTAAAGCAAAACCC
TCTTTATGAGGATGCTGACCTTGCATTGTTTGACACCCATTATTATGGAGGTATAAAGAAGTATCAGTGG
GTTACCCTTCCACTTGCCATTCATGGTGTAGTTATAAAAAAAGATGGAACTAAGGTAGAAATAGTAATAG
GAGAAGAGGATGGAGATCCTGTAGTTGGAGTATCTGACTTACTTGTACATCTTGCAGGAGACCAGATGGA
TAAGAAAGGAAATAAGGTTGTAGAAGGAGAAGATTTAAATGTTCTAATTGGAAGTATTCCAATAGAGGAC
AAAGAAGCTAAAAATAGAGTAAAAAAGAACATATTGAGAATTTTAAACGACAAATATGGAATAGAAGAAG
AGGATTTTGTATCTGCAGAATTAGAAGTAGTTCCAGCAGGGCCTGCCAGAGATTTTGGACTTGACAGTAG
TATGGTTATGGCTTATGGCCATGATGATAAAATATGTGCCTATACTTCTTTTGATGCCATGATGAAAATA
GAAAATCCAAACAAGACCTGTGTTACTCTTTTAGTAGATAAAGAAGAAATAGGAAGCGTAGGAGCTACAG
GAATGCAATCAAGGTTTTTTGAAAATACAGTAGCTGAAGTAATGTCACTATGCGAAGAATACAGCGATTT
AAAACTTAGAAGGGCTTTAACGAATTCGAAAATGCTGTCTTCTGATGTAAGCGCTGCCTTTGATCCAAAT
TATCCTTCTGTAATGGATAAAAATAACGCAGCATATTTTGGAAAGGGAGTAGTATTTAATAAATATACTG
GTGCAAGAGGAAAATCAGGTTGTAATGATGCGAATCCAGAATATATAGCTGAAATAAGAAATATAATGGA
TAAAAACGATGTATCCTGGCAAACAGCAGAACTTGGCAAGGTAGACCAAGGTGGTGGTGGAACTATAGCT
TATATACTAGCGGAGTACAATATGCAAGTTATAGATTGTGGAATAGCACTTCACAATATGCATGCACCTT
GGGAAGTAGCAAGTAAAGCAGATATATATGAAGCTGTAAAAGGATACGTTGCATTTCTAAAAGAGATATA
A
>lcl|CP012395.1_cds_ALU34697.1_268 [locus_tag=CLAU_0268] [protein=Peptidase M29 aminopeptidase II] [protein_id=ALU34697.1] [location=complement(296507..297448)] [gbkey=CDS]
TTGGATTTAGAAAAGGGAAGTAAAATAGTATTAGACAAATGCCTTGGTTTAAAAAAAGATGAGAATGTAT
TGATTGTTACGGATGAAACCAAGTTAAATATAGGACAGGCTTTATATAAGGAAGCACAGAAAATGGGAGG
AGAAGCTGTACTTGCACTTATGAAATCTGGAGAAGTAAGTGGACAAGAACCTCCTAAATGTATTTCTCAA
GCTATGAAAGCAGCTGATGTTGTAATATGTGCAACTAAAGCTTCTATAACTCATACCAATGCAAAGATCG
ATGCGGTTAAGAATGGTGCAAGAATTGCAACCATGCCGGGGATAACTGAAAATATGTTTTCCGAGGGACC
TATAAAGGCAAATTATAGTGAAGTGGAAAAACTCACAATAAAAATAACTGACTTACTAACTAAAGCTAAA
ACTGCCAAAATAATTAAAGATGGTCATGTGTTAACTATGAGTTTGAACAATAGGAATGGTGTACCGAGCA
CAGGAGTTTATAGGAAAAGAAGTACGTCTGGTAACCTACCTTCAGGAGAAGCGTATATAGCTCCTGTAGA
GGAAACTGCAGAAGGCGAGATGATAGTTGATGGCAGTATGGTTGGAGTGGGAAAAGTTTCGGAACCTCTT
TATTTGAAAATTAAAGATGGAAAATTAAAAGAAATAAAAGGCAAAGATGCAGATAAGCTAAATATACTTC
TTTATAATGAAAAAAATTCAAGTCTTTGTGAATTGGGAATTGGAACAAATCCTGAGGCTAAAGTTACAGG
AGTTATATTAGAAGATGAAAAAATTTATGGAACAGTACATATTGCTTTTGGTACAAATACATCTTTTGGA
GGAACAGTAAAAGCAGATTGTCATATTGATGGTGTTATTTTAAATCCGGATTTATATTTAGATAATGTCC
ATGTGATTGATAGGGGGAAATTCCTAGTATAA
>lcl|CP012395.1_cds_ALU34698.1_269 [locus_tag=CLAU_0269] [protein=AroM family protein] [protein_id=ALU34698.1] [location=complement(297468..298142)] [gbkey=CDS]
ATGAAGAAAAAAATTGGTACTATAACTATAGGACAATCCCCTAGGGTAGACGTAGTTCCTGAAATAAAAA
GTGTTCTTGGTGATAATATAGAAATAGTAGAGACAGGAGCTCTTGATGGTTTGACAAGGGGCGAAATAGA
ATCATTTAAAATAGAAGATAATGACTATATTTTAGTGTCAAGGCTGCAGGATGGAACTTCTGTTAAATTT
GCAGAAAGGAATATATTGCTAAAACTTCAAAAATGTATTGAAAAATTAGAAAATAGAGGTGTAGAGATCA
TTGTATTTATATGTACAGGATGTTTTCCGCCTGTATTTAAATCAAATAAATTACTTATATATCCTCAAAC
CATTTTACATTCTGTAGTACCTAATCTTGCAAGCAACAATAAGATAGGGGTATTTACTCCCCTTTGTAAT
CAGATAAGGCAGACTTATGATAAATGGTCTGAAAGTGGGAAAGATATAGAAGTAATAGCTGCTTCTCCCT
ATGAAAGTATAGAAAAAATTAAAAAAGCAGCTCTTGATATGAAAGAAAAAAATGTGGATGTAATTGTTAT
GGATTGTATAGGATACAATCTAAAAATGAAAAATATGGTGAGAGATATAACTGGCAAACCAGTTATACTA
CCAAGAACTCTTATTGGAAGAATCATAAAAGAAATGTTAGACTGA
>lcl|CP012395.1_cds_ALU34699.1_270 [locus_tag=CLAU_0270] [protein=hypothetical protein] [protein_id=ALU34699.1] [location=complement(298159..299091)] [gbkey=CDS]
ATGTTACTAAAACAAATTTTAGAAGTAAATGACATTGTAGATAGGGCAGATGTAAATGGCAATATGGTAA
AAAAATATTTGGAATCCTATGGTGGAAAAGATATAACTGTTAAAAAAATTCAAGGAGATGAGGGATCTAC
TGATTTTATAAAAATTAGGATACCAGGTTTAAAAGGTAAATCAAAAGGTATGTATGCACCAACTATAGGT
ATTTTAGGTAGACTTGGAGGAATAGGTGCAAGACCTGAACTTACAGGAATGGTTTCTGATGCAGATGGTG
CCTTAACAGCTTTAGCTGCTGCAGCAAGAATTTTGGATATGCAAAATAAGGGAGATTACTTGGAAGGCGA
TGTAGTAGTATGTACACATATTTGTCCAAATGCTCCTACACAGCCTCACAAGCCAGTTCCTTTTATGGGG
TCTCCAGTGGAAATGTCTGTAGTAAATAAAGCTGAGGTAGATGATGAATTAGATGCTATATTATCGATAG
ATACTACAAAAGGAAATAACATAATAAATACTAGAGGATTTGCTATTTCACCAACAGTTAAGGAAGGATA
TATACTGAAAGTTAGCAGCGATATTATAAGTATTATGCAGATTACTACAGGAAAACTGCCTTATGTATTT
GCACTGTCAACTCAGGATATTACACCTTATGGAAATGGATTATATCATTTAAATAGTATACTGCAGCCAT
CAACAGCTACCGATTCACCAGTAATTGGAGTAGCTATAACAACGGAGGTATCCATTCCGGGATGTGCAAC
AGGAGCTAGTCACTTTCAAGATATGGAAGAGGCAGCTAGGTTTTCTATAGAAGTTGCAAAATCTTATGGA
AAAAAGGAATGCAGTTTCTATGATGAAGAGGAATTTGAATTGATAAAGGAAAAATACGGATCAATGAAAC
ACATACAAACTCTTGGAAAGTAA
>lcl|CP012395.1_cds_ALU34700.1_271 [locus_tag=CLAU_0271] [protein=hypothetical protein] [protein_id=ALU34700.1] [location=complement(299116..300189)] [gbkey=CDS]
GTGGCTAGGAAGATAAAAATTGATGAAGAAATTTTAAATTATGCTGTTTTTGGAGGATGCATACTAGGAG
GCGGCGGAGGAGGTTCTAGAAAATTAGGAATGGAGTCAGGAAAGGCAGCTTTAAAATATGGCAATCTCGA
ATTGATTGATATAAATGACATTCCTGAAGATACAATTATAATTACAGCTTCAGCAGTTGGAGCTCCTGCT
GCTAGTCTTCAATATGTACTGCCAGAATATCATATAAGAACTATTAAATTATTTGAGGAAAATACAGGTA
TAAAAATAGGCGGAATAATAACAAATGAAAATGGCGGCGCTTCTACCATGAATGGGTGGACAGAAGCTGT
TGCTTTAGATATACCTTTTATTGATGCACCTTGTAATGGAAGAGCTCATCCTACAGGTGTTATGGGAAGT
ATGAATTTAAATAATGTGGAAGGATATGTTTCCTGTCAGGCTGCAGTGGGGGGGAATCCTGAAATAAATA
AGTATTTAGAAACATTTATCAGAGGATCTATAGGAAATGCTTCTGGTATGGTAAGGCAAGCTTCTGTATT
TGCAGGAGGTCTTGTTTGTGTAGCTAGAAATTCTGTAACAGCAGGTTATGTAAAAAAGAATGGAGCATTA
GACGGAGTATCTCATGCTATTGAAACTGGTAGGGTATTTTATAAAGGTTTAAAGCAAAATGTAGAAAGTG
CTCCAGAGAGTGCTGCAGAATTTTTAAAAGGAGAAGTAGTTATAGAAGGAAAAGTGGATGAGATTATCTT
GAATACTACAGGTGGATTTGACGTTGGGGTAGTTAAAGTTAAAGATTATGAAATTACATTTTGGAATGAA
TACATGACTCTTGAGAAAAATGGTGAGAGACTTGCAACTTTTCCGGATCTTATAATGACTTTTGATAGTA
TAACTGGAATGCCTGTAACTAGTGCTGAAATTAAACAAAATCAGGTTGTTAAAATTATGAAGACAAGTAA
GAAAAATTTAAAGCTTGGAAGTGGAATGAAGGATAAAAGTCTACTTGAACAAGCAGGAAAAATTATAAAT
AAAGATATTTTAAATTACATATAG
>lcl|CP012395.1_cds_ALU34701.1_272 [locus_tag=CLAU_0272] [protein=Oligopeptide transporter OPT superfamily protein] [protein_id=ALU34701.1] [location=complement(300212..301810)] [gbkey=CDS]
ATGATGAATGAGTTAGAAAATGAAAAAAGTCATCCTTCTATGTTTGAACCCGTTGCATTTATAGTTAATA
TTTTTTGTGCTGTACTTGGAGCCATAATAGGTATGCAACTTATAACTACACTAGGAGTTACTCCCAATAC
TTCTATAATAGGTGCACTCATTGCAATGCTTATATCAAGAATACCTTTAAGTATATTGCAGAAATTTAGA
TCTATACATAGACAAAATATTGTTCAAACGTCTATATCTTCTGCTACCTTTGGAGCAGCAAATAGTTTGA
TGATACCAATTGGAATTCCATTTTTAATTGGAAGAAGTGATCTGGTATTACCAATGCTTATAGGAGTTAG
TTTTGCTATGATCGTTGATGCCACTATCTTATATAATGTATTTGATTCTGAAATTTTTCCAGGAACTGGG
GCATGGCCTCCTGGAGTTGCTACAGCTCAGTCAATTTTGGCAGGGGATAAAGGTGGCAAAAGGGCAGGTA
TTTTAGGTATAGGAACTACAGTTGGTGTAATTGGATCTTTCTTACATATTCCAATGTCCGCTTTTGGTAT
TGCATTTATAGGTAATATATGGGCTCTATTTATGTTTGGAGTGGGGCTTTTAATTAATCAATACTCAATG
AGTTTATTTGGAATAAATGTAAATAAACTTTATATACCACATGGTATCATGATAGGTGCAGGATTTGTTG
CTATTTGTCAAATATTTAAGGTGATTTTCATCAAACAGAAAGAAACCAAGCTTGAAAATAAAGGTGCGGA
TGTAAAATATACGCGTTCTACAGGTAGGGTAAAAAGAACTTTGCTTCTTGGATATGCAATTTATGTGTTT
ATTGCATCTGGTATTGCCATTGTCTGTGGACTTATTACAAAAATGTCTACAGGAATGCTTATTGGCTTCG
TTTTATATGCAGCAGTAGCAGCTTTCGTTCATGAGTTACTTGTAGGTATTGCAGCAATGCACTCTGGATG
GTTTCCTGCTTTTGCTATTGCTTTTATTACATTAATAGTTGGAATGCTTATTGGATTTCCACCTATAGCA
CTTGCACTACTTGCAGGATTTAGTGCAGCTACAGGTCCTGCATTTGCAGATATGGGATATGACCTTAAAT
CAGGTTATATACTTCGAGGAAATGATAAAGATGATAAATTTGAATTGGAAGGAAGAAAACATCAATATAT
TGCAGCTATAGTTGCCTTTGCAATTGCAATGATAATTGTATTTATAAGTTACAGGAGCTATTTTGGTCAA
AGCCTTGTTCCTCCAATAGATAAAGTGTATATTTCCACAATTAAAGCTGGTGCTTCTGCGGAAGTTGCAA
AACAACTTCTCATATGGATGATTCCAGGAATTATACTTCAGTTTATTGGTGGTTCAAGTCGTCAGCTTGG
TGTATTATTTGCAACAGGTCTTCTCATTACATCACCTAATGCTTGCTGGGCTGTTTTAGTGGGAATCCTA
ATTAGAGTTGTTTGTATAAAAATAAAAGGAAAAGAAGCAGAAACACCTATGAGTATTTTTGCAGGTGGTG
TAATTGCAGGTGATGCACTGTTTAGTTTCTTTGGATCTATTTTTAAAGTAGGTAAATAA
>lcl|CP012395.1_cds_ALU34702.1_273 [locus_tag=CLAU_0273] [protein=Transcriptional regulator PucR family] [protein_id=ALU34702.1] [location=complement(301994..303622)] [gbkey=CDS]
ATGAAAGATGAGTCAAAGTTGGATATAGATAAAGTAAATTTAAGAACTAGTTTATCAGTAAGGGAAGTAT
TGAAAATACCTATATTCAAGGGCAGTAAGGTTATAGCGGGGAAAATGAAACTTCAAAATGAGTGCAAACA
CATTACTATACTTGAAACTCCTGAGGGAATAGAATGGTTAGAAGGAGGAGAATTTCTGCTCAGTACAGGT
TATGCATTTAAAGATGATAAAGGTGCTTTAGAAAATGTTATATACAGGGCATCTAAACAAAATGTTTCTG
CAATTGCTATTAAGGAAAAAAGATATATAAACTATATACCACAGAGAATGATAGATCAGGCAAATGAATA
TGGGGTACCTCTTATAATGCTGCCTTATAATTTTATATATACTAAGGCACTTACAAGTTTTTATAATGCA
CTAATGTATAAAAAAAATAGTTATATTTATGAATCACAAAAAATGCATGATAAACTTTTAAGACTCATAC
TTGAAAATAAAAATGTGCCTGATACTGTAAATGCTTTATCAAAATTAACAAATTTTAGTATAATAATTAT
GGATACCATCTCAAATGTAATTTGTAAAAATATAATTAGTGGCCATAAAAATGTATGTAAAAAAATATTT
GAAGGGAATAAGTTATTTCATAACATCGAATTATTTTTAAATGAGCCTTATGTCAATGAATATGGTGATT
ATAAAATATATATGTACAAATTGAGCTGTAAAGATGACATAATTGGATACATGTATGTTATAAGTGAGTT
ACTATATAAAAGTTTATATACGGATGTTATTGAAAATGGTAAAAGAATTTTGGAATTAAAATTAGAAAAA
GAAAAAAATGAACCATTAAATGCAGTTAACTTAAATAAGGTTATAACTAATATAATTTTAAACAGTAAGT
CTTTGCCAGACAAGTTTTATTTAAATATAAGAAACAATTACAAATGGAATAATAAAAAAAGCTTTATTGG
TATTTGTATAGACATTTATACGAAGAGTCAGAAGCTTATTGAACAAATTTGTAGTTTAATTGGAAGAATT
TTTAATGGACAAGGTTTTTTTATTACAGAAGATGCAAATAAGATATTTATATTTTTTCCTATGGATGGAG
ATGTTAACTTAAAGGATATAGTAGATAAAGTATGTATATTTCTTAATAAATATGATAAGAGTGTAAGTGC
GTCTTTTTCAGCATCCAAAATATATGATAATATAAAAGATATACCTAAAATGTACAATGAATGTTATATA
ACTTCTTTATTCAATAAAGAGAAAGAGACACTCTATTATGATTCTTTAGATACTATAAAATTATTATATA
CATTAAAGGAAAATATGCAAACTTCAGAATATTGTAATAAGACATTAGGAAGTATTAAAAAATATGATAG
TGAAAACAAAAGTGAACTTGTAAAAACATTAAATACATATTTTAAATTTAATATGAATAAAAAAGTAGTT
TCTAAAGAATTACATATTCACCCTGAAACATTGAGATATAGGTTAAGCAAAATAGAGGATTTAACGGGAT
ATTCTCTACACAATTCTGAAGGAATTTTTGCTCTGCAAATGGGAATAAAACTTTACAAAATGATAAATTA
CAACAATTCATCATTTTAA
>lcl|CP012395.1_cds_ALU34703.1_274 [locus_tag=CLAU_0274] [protein=Mg2 transporter protein CorA family protein] [protein_id=ALU34703.1] [location=complement(303656..304594)] [gbkey=CDS]
ATGAAAATACTTGATATAGATAATGGTTTTCAAGAAGTTACGGAAGAAATTGATTTTATAAGCAGGCATT
ATTGGATATTACTTCATGCAGATGAAATTGAAAAATTAAAGGATTTTGTAGACATAGATAGAGATAGTAT
AGAGGAATGTAAAAGTTTTTCACAAGTATCAAAAATAAACTTTTTCAATGGGTATCTCTTTATAATACTT
AATGTACTCAATTATGTAGAAGAAATAGTAATTCCTAGAGAATTGAATGTATTTTTAAGTAGAAATTATA
TAATAACTGTATACAAAGATAAGATTGATATATTAGATGATCTAATACAAGACATGGATGACTCCAAAAA
TTGCTTTTTACTAAAGGATAATTCGAGAGCATCTATATTACTTTACTATATTTTAGACAGAATAGTTATA
AAAAACTATGATATAATATCCGCACTAGAGGTTAAAGCAGATAAAATTGAAATAGATGTTTTAAAAAATC
CAACACATGATCAGATAGATAGTTTGATAACCTTGAGAAGACAGGTTTATAAAATAAGAAAATATTTAAA
TCCACTTATATACATAGGAGATAGTTTGGTTATGAATGACAATCTGGTAATAGAAAAAGACACCTTAGAA
TACTTTAGCAATTTAAATAGAAAAATAGAAAAACTTATGTTTTCTGTTGAAAGTTTAGTTCAAGATCTGG
CTTTAGTGAGGGAAGCTTTTGAATCTGAAACTGCAAATAAAACCAATGAAGTTATGAAAGTTTTTACCGT
AATAGCTAGTATATTTTTACCATTAGATTTAATAAGTAGTATCTATGGTATGAATCTAAAAGGGATACCA
TTTATGGAGATAGAAAATGGATGCCATTATGTAGTAATAATTATGTTTCTTGTGGCAGTCATTCTTATAT
GTATATTTAAGAGGAAAAAGTGGTTCTAA
>lcl|CP012395.1_cds_ALU34704.1_275 [locus_tag=CLAU_0275] [protein=5-formyltetrahydrofolate cyclo-ligase] [protein_id=ALU34704.1] [location=complement(304850..305395)] [gbkey=CDS]
ATGGATAAGAGTATTATAAGAAAGAAAATGAAAGAAGAGAGAAATAAATTATCTAATTTACAAAAAGAAA
AATTGGACAACAGCGTACTTCAAAAGGTTATAAAAAGTGAAGAATATAATAAGGCTAACAGTATATTTAT
ATTTGTAAGTTATGGAAGTGAAGTGGACACTCATAGAATTATAAAAAAGGCACTTGAGCAGGGAAAAAAT
ATTTGTGTCCCTAAAGTTATATCCAAAGAGGATGGAATGGTTGCAGTTAGAATACACGATTTTAATGAAT
TAAAAAGTGGGGCGTATGGCATATTGGAACCAGAAGATACAAAATTTGAAGTAAAAGAATCCTCTATAGA
TTTGTGTTATATTCCAGGAGTAGCCTTTGATAAAAGAGGTGGGAGAGTTGGATATGGAGGAGGATATTAT
GATAGGTTTTTTAAAAAGCTTAGAGAGGATTCCAAAAAAATTGCCCTTGCATATAGGTTTCAGGTACTAG
ATGAAGTACCCATGGAAGAACATGATATGTTTATAGATGGTATCATTTCTGATTAA
>lcl|CP012395.1_cds_ALU34705.1_276 [gene=hprK] [locus_tag=CLAU_0276] [protein=HPr kinase] [protein_id=ALU34705.1] [location=complement(305388..306308)] [gbkey=CDS]
ATGCCAGTAACAGTAGTAGATATTATAAATGATTTAAATTTGGAAGTTATAAATAGAGGAGAAAATATAA
ACGAAATAAAGGAAAGCGATATAAATAGACCTGGACTTCAATTTAGTGGGTTTTATAATTATTATGCTAA
TGAGAGAGTCCAGATAGTAGGTAAGGCGGAATGGAGTTTTTTAGATGCCATGCAGCCTGAACTTAGAAAA
AAAAGGCTTGGAAAATATTTTGAGTTTGACAATCCATGTACTATAATAACTAGAAATTTAGTACCTCATA
AGGAGTTCTTAGAGAGTGCTATCTTCAATAAAAGGTGGATACTAAGAACTGATAGTATATCTACAAGGTT
TATAAATAAAGTTATGAATTATTTAGATGATAAATTAGCACCTGAAACAAGGATACATGGCGTGCTTGTA
GATGTTTATGGTATTGGAATACTTATAACTGGAGAAAGTGGTATAGGAAAAAGTGAGACTGCACTTGAAC
TTATAAAAAGGGGACACCGTTTAGTAGCAGATGATGCAGTAGATATAAAGCAAATAGATGGGGTACTTCA
TGGAACATCGCCATATATTACTTCAGGAATGATAGAAGTTAGAGGAATGGGGATAATTGATATACCTGCC
CTTTATGGATTGAGTTCTGTACTTAAGGCAAAGGATATTAACATGATAATATATCTGGAGCAGTGGAAAG
AAGATGAAAATTATGATAGACTTGGAATAGACAAGGAGTATTTAAATATATTAAATGTACCTGTAAGAAA
ATTAAAAATTCCAATTAGACCAGGAAGAAACCTGGCAGTCATAATAGAGGCCGCTGCAGCAAATTATAGA
TACAGTCTTATATCAAATGTAACTCCTGTAGATGTAATAAGTGAAAGAATAAATGAGGTGGCGAGGAAGA
AGAATGGATAA
>lcl|CP012395.1_cds_ALU34706.1_277 [locus_tag=CLAU_0277] [protein=UPF0291 protein] [protein_id=ALU34706.1] [location=complement(306320..306502)] [gbkey=CDS]
ATGGACAAATTAACTGAAAGAATAAATTTTCTTTATAAAAAGAGTAAAACTTCACAACTTACAGAAGATG
AAAAAGAGGAACAGAGAAGGCTTAGAGAGAAGTATATAAACAATATAAAGAAAAATTTAAAAGCTCAACT
TGGAGCTATACAACCAAAATCTGATGAAGATGAACTCAATTAA
>lcl|CP012395.1_cds_ALU34707.1_278 [locus_tag=CLAU_0278] [protein=Sporulation stage 0 Spo0E-like regulatory phosphatase] [protein_id=ALU34707.1] [location=306860..307024] [gbkey=CDS]
ATGAATGATAATTTGAGAATTTTAGATGTTGAAATAAACAATCTAAAGGAAACTTTATATCTATTAATGA
AAACTAGTAGTCTTACGGATGAAATTGTTGTAAAGTGTAGTGAAAAATTGGACAGGCTAATTCTACAATA
CCAAAAGGAAAATAAATTTAGTTAA
>lcl|CP012395.1_cds_ALU34708.1_279 [locus_tag=CLAU_0279] [protein=Arginase] [protein_id=ALU34708.1] [location=307244..308143] [gbkey=CDS]
ATGGACGTTAGTGTAATAGGTGTACCTATCTTTTTTGGTTCTGACAGAAAAGGTACAGAATACGGTCCTA
AAAAATTAAGGCAAAAAAAATTAATATACACTTTAAATAAAAGTGGTCATACAATTTATGATACGGGAGA
TATCCCCGTTTTAGATATACCTGAGAGCGAAAAATACACATATAATTCTCATATGAAATATTTAAAACCT
ATACTAAATGCAAACAAAAATCTAGCTCATCAGGTTTACAGTTCACTATGTGCCCATAGTTTTCCTTTAA
CTATAGGCGGTGATCATTCTATAGGACTTGGAAGTCTTTCAGGTACAAGCAAATATAACAAAAATATTGG
AGTTGTATGGTTAGATGCTCACGGCGATATAAATACAGACAAGACTTCTCCATCAGGTAATGTGCATGGA
ATGCCCCTTTCAGCTGCTATGGGCTTTGGATATGATAAGCTTTCTGATCTTTATTATAAAGGTCCTAAAG
TAAAACCGCAAAATGTATTTATACTAGGTGCCAGGTCATTAGATAAAGGAGAACTGGATTTTTTAAAAGA
ACAAAATATAAACATATACTCAACTCGTGATATACATGCAATGAGCATAAAAAATGTAATGGAAGAGATT
GGTTCAAGGCTAAAAAGAAACGGCGTACAATCTCTTCATTTTAGTTTCGACATAGATGTTTTAAGCCCTC
AATTAGTTCCTGGAACAGGCACTCCAGTAAAAAAAGGCATAAACATTATAGAAGTTAAGTATATATTGAA
ATATTTAATGGAAACTGGTCTAGTAAAATCCATGGATATGGTAGAATTAAATCCTAAGTTAGATGAGAAT
GATAAAACTTCTGATTTATGCATAGATTTGCTTTCCTGGACTTTTCAGCATTTAAAATAA
>lcl|CP012395.1_cds_ALU34709.1_280 [locus_tag=CLAU_0280] [protein=Beta-lactamase domain protein] [protein_id=ALU34709.1] [location=complement(308170..309345)] [gbkey=CDS]
ATGACTATGGAAAATGTAAAATTAAAAGAAAATATTTATTGGATTGGTGTAAAAGATCCTGAACTAAAAA
TCTTTGACATAATAATGAATACTAAAGAAGGAAGTACTTATAATTCTTATTTAATTGATGATGAAAAAGT
AGCAGTAATAGATACTGTAAAGGATAAAGGTGTTTTTTTTGAAAAATATATATCAAATATAAAAGGTATA
ATAGGTAAAAGAAATATTGACTACATAATAGTACAGCATACAGAACTTGATCATAGTGGATCACTTGCAA
AACTCATTGACTTATATCCTGAAGCTGTTGTAGTAGGTACTAAAGCAGCCTTGATGTATTTAAAGGATAT
AACAAATAAAGAATTTAAGAGCATGGAAGCCCCAAATGAATTGAGTCTTGGAAAAACTAATTTGCAATTT
ATAAAGTCACCAAATTTACACTGGCCTGATACGATGTTTACTTATATACAAAATAGAAAAGTATTATTTA
CCTGTGATTTTTTAGGATGTCACTATTGCCCTAAAAGCTCAATTACTGATAATTCAGATGATTATGATCA
TGAGATGAAATATTATTTTGATGTAATAATGGGACCATTTAAAAAATTTGTACTTATGGGCCTTGATAAA
ATTAAGAATTTAGATTTTGATATGGTAGGCCCAAGCCATGGACCTGTTCATATAGATGATATAAAGAAAT
CTATTGAATCCTATAGAAAGTGGGCTCTTACAGAATCTAAAGAAAAAAATGTTCAAATATTTTATATATC
AGCTTATGGAAATACAGAAAAAGTTGCTAAATATATAGAAAATGTAATTAATTCAAGAGGAATAAAGGCA
GAAGCACATGAAATAACTTCTATTCCTATGGAAGAGGCTATTTCTCTCATTGAAGGAGCTTCAGGTATAT
TAGTGGGCTCACCTACTATAAACCAGGATGCAGTGAAACCTGCATGGGATATGCTCTCACTTGTATGTGC
TATAACAAATAGAGGAAAGGCAGCTGGTGCATTTGGTTCTTATGGATGGAGTGGTGAAGGTGTGCCTATG
CTCACAGAGAGATTAAAGTCATTGAAATTTAAGGTAGCTAGTGGCTTTAGATTCAAATTTGTACCTAATG
AGGAAAAGCTAAAAGAAGCAAATGAGTTTATAAATGAATTTTTAAATTTGCTTTAA
>lcl|CP012395.1_cds_ALU34710.1_281 [locus_tag=CLAU_0281] [protein=putative ATPase] [protein_id=ALU34710.1] [location=complement(309507..311804)] [gbkey=CDS]
ATGGCTATAAGTGTTATGAATATGGAAAATGAAAAAGAACATTTAGAAGAAACCTTGAATTGGATAGATA
TTCAGATTAAAAACGTAAATTCGGAAGATGAAAAGTTAAAAATAATTATAGATGGACTTAGAAAACAATC
TAGAGGCAAATATAATGAAGAATTAGAAACAAAAGAAAAGCTATATAATATAACTCATAAGAATCTTGAA
AAATATATGGAAAGTAAGAATAAGCCTTATTTTGGAAGAGTAGATTTTAGAGAATACAAGGGAGAAGAAG
AGACTTTCTATATAGGAAAATTTGGACTGGGAGATATGGAAAAGGGCGATGAAAAGGTAATTGACTGGAG
GGCTCCTCTAGCAGATCTTTATTATAGTGGAGTTTCAGGAGAAACTTTTTATAGATCTCCTCAAGGTATA
ATAAATGGAGAACTTAATTTAAAGAGAAAATTCTTGATTGAAGATGGAAAATTAAAGGATGCTTTTGATG
AAGGAATAAATGAAATAATACTCCAGTCTGCAGATGAAAATGAAAATGTCCTAGTAGATGAATTTTTAAA
AATAAATTTGGAACAAAGTGCAAATAGCAAACTTAAGGATGTAGTTGCTACCATACAAAAGGAGCAAAAC
AATATAATAAGAACTGAAAAAAATATTTCACTTATAGTTCAAGGATCTGCAGGTTCTGGAAAAACTACAG
TAGCACTTCATAGGCTTGCCTACCTACTTTATAGATATAAAGGTAAAATTCAAGGGGAAGATATTGTAGT
TGTAGCCCCTAATAAATTGTTTTTAAATTATATTTCAGATGTACTTCCAAATTTAGGCATAGAAAAAGTC
AAACAGGTAACCTTTGAAAAAATGTGCTGCCAGATGTTGAATTTAAAAAGCAAAGTTTATACCAAAGATA
AAAAGCTGTCCAGCATAATAGAAAGTAAAAAATACAGTGGTGTAGAAAACACACTTGAATCCAGTCGCGT
TAGGGGAAGCATTTTATATAAAAATTTAATTGATAGGTATATAGAATATATAGAAGAAAGAGATGTAAAT
ATTGATGATATAAAGATAGATAATTATATTCTGTTCAATAAAGAAGAAATATGTAGATTGTATTCAAGTG
ATATGAAACATCTGCCTATAAATAATAGGAAGCATGAGATAAAGAGGTATTTTCTGCTGAAGATAGATGA
TAAGATAAATAAAATAATGGACAAAATAGATTTTTATTATGAATATATGATTGCAAGACTAAAGAAAAGT
ATGGAGGATGGTCCAGATAGGAGAAAGACACTCACAAGTGTATACGATGAAAGAGATAAAAAGAAGAAAG
ACACTAAAAATAGGGCAATACAGGCTTTTGAATGTTATTTTAATAGATGGAGTGAAATTGATACAGAAAA
TCTTTATGAAGAGTTTTTAAATGACAAAGAAGTATTTGATAGAATTATAAAGGGAAATATTTCGAAGAAC
ATATGGAATAATATAAAAGAGGAAGTAAAGGAAAATAGAGAAAAAAAAGTAATAGATGGTGATGATTTGG
CTCCTCTTTGCTACTTGAAATTTAAAATAGAAGGAGTTTCTAAAAAGTTTAAATATAAGCACATTGTAGT
GGATGAGGCGCAGGATTATAGTGCTTTTCAGATGACCATTTTAAAAGAAATTAGCATAAATGATTCCATG
ACTATAGTCGGAGATTTAGGACAGGGTATATACTATTATAAGGGAATAACTAATTGGAAAGATTTAATAG
AAGATGTATTTGATTCTAATGCAAAATATACTCAACTTGAACACAGTTATCGTTCTACAATGGAAATAAT
AAAATTTGCAAATAAGATTCTTAAGCTTCAGAAAAACAATCTAAAACCTGCAGTACCAGTGCTTAGACAT
GGCAAAGTACCACAAGTAATAGAATTTAAAAACAATAGAGAATTTGGTGATGCTTTAGATAGGATTGTAG
AGGAAGTGTACACTGCAGGCAAGAAAAGCATAGCTGTTATAGGTAAAACCTATGATCAGTGTAAGAAAAT
CAGAGAGTATTTAAAAAAGTACAGTTCTTATAGTTGGAGTCTGGTAAGGGAAAATGACAATAATTTAAAT
TTTGAAAACATAATAATTCCATCTTATATGACAAAGGGATTAGAGTTTGACTGCAGTGTAATTTATAATT
GCAGCGAAGAAAATTATGGTGAAAATGAACTTGATAGAAAGATATTATATGTAGTTCTTACAAGGGCACT
TCATATGGAATATATATTTTATTCAGGTAAAAAGTCTAAACTCATTAAGAATGTTTAG
>lcl|CP012395.1_cds_ALU34711.1_282 [gene=def1] [locus_tag=CLAU_0282] [protein=Peptide deformylase] [protein_id=ALU34711.1] [location=312006..312476] [gbkey=CDS]
TTGGCCGTAAAAGAAATATTGAAGTTTGGTGATAAATTACTTAGAAAAGTCAGCAGAAAAGTGAAAAATA
TAGATGAAGAAACTTTAGGTATTGTACAAGATTTGAAGGATACTTTATATGCTAGTTCTGGAGTTGGATT
ATCTGCTCCACAGATAGGTATTCTTAAGAGAATAATATTTATTGATTTGAGAAAAGAAAATACCAATCCT
GTAATCTTAATAAACCCTAAAATATTAAAAAAAATAGGTAGAAATGAAGGTCCAGAAGGCTGCCTAAGTT
ATAATGGTCATGAGGGCATTGTAGTTAGACCTAAAAAAATAATTGTAGTAGGTGAAGATATAAATGGAAA
TGAGGTTAGATACAATGCAGAAGGACTATTTGCCAGGGCTTTTTGTCATGAGATAGATCATTTAGATGGT
GTTTTATATACAGATAAGGCAAAGAAAGTATACAAAGTAGATGAGTTCTAA
>lcl|CP012395.1_cds_ALU34712.1_283 [locus_tag=CLAU_0283] [protein=ABC-type transporter ATP-binding protein] [protein_id=ALU34712.1] [location=complement(312503..312634)] [gbkey=CDS]
ATGAAATTAGTTGTTTATAATGTTTCTAAGGAGTTTAAAGATTTAAATGCTGCCTGTAATATAAATCTCG
AATTTACTTCAGGGATTTGGGGACTTTTAGGAGCAAATGGTACGAGTTTCAAAAGAATTTAG
>lcl|CP012395.1_cds_ALU34713.1_284 [locus_tag=CLAU_0284] [protein=Hypothetical protein] [protein_id=ALU34713.1] [location=313059..313232] [gbkey=CDS]
ATGTCTCATATAAAACAAGAAATTAATAAAAATGGAAACATGCAAAATGGAAAAGAGATAAATTTAGGAG
CTTCAGATATAGTAAATGGTGCTGGACCTCAATATACTATTAAAGAAGTTGAAATGGAATCACAAATTGA
AGAGGTATTAGAAGAAAGCAAAAAACACAGCTAA
>lcl|CP012395.1_cds_ALU34714.1_285 [locus_tag=CLAU_0285] [protein=Response regulator receiver protein] [protein_id=ALU34714.1] [location=complement(313339..313749)] [gbkey=CDS]
TTGTGGAAGATGATGAAGATATTCGAGATATATTTAAAAGGTGAATCTTTTGAAGCATGGAAAGCAGAAA
ATGGTAAAGAAGCTTTTGAAATTCTTGAAAATAGAGAACCAGACTTAGTTATTTTGGATTTAATGCTGCC
AGATACAAGTGGGCTTAATATTTGTAAAAATATACGCACAAAATACAAATATCCTATAATAATGCTCATT
GCTAAAACAGCAGATCAAGATAAAATAATAGGTCTTACTTATGGTGCAGATGACTATATTACTAAAACTC
TTAATCCTCTGGAAGTTATGGCAAGAGTTAAAGCTCAGTTTAGACGATACAAGGAGTATGGAGAAGATGC
AAAGGAAGATAGCACTATATATTATAAAGGTTTAATCTTAGATGGAATTATTATATTTTAG
>lcl|CP012395.1_cds_ALU34715.1_286 [locus_tag=CLAU_0286] [protein=Hypothetical protein] [protein_id=ALU34715.1] [location=complement(313791..314099)] [gbkey=CDS]
GTGAATATAACTATTGAAGATAAAGCCCTAAGTTATGCAAGGGAAAAAGAAGGGGATTTTGTAGTAAGGA
CTATTTCTGCACCAGGAGGATGTTTCTCTATGGATGTAAGAGAAATAACTGTAGAATTTATAAAAGATTT
TAAAGCAAATGAAAAGATATTTAACAGTTATAGTTATAAAGAAATAAATGTATTTATAGAAAAAGGTCTG
GAAATAAAAGATGATGAGGTACTTATATATCAAAAAGCCAAATTACCTTTTATAGGAGAAAGATTTGGAA
GTAAAGGGGTTTCTGTAAAATACCTTTAA
>lcl|CP012395.1_cds_ALU34716.1_287 [locus_tag=CLAU_0287] [protein=Radical SAM protein] [protein_id=ALU34716.1] [location=complement(314125..315837)] [gbkey=CDS]
ATGAAGGTACTATTAGCAGCACTTAATTCAAAATTTATTCACAGCAATTTAGCAGTGAGGTATTTAAAGG
CTTATACACAAAAACTCAATTATAATTGTACTATAAAGGAATTTACTATAAATGATAGAAGGGAAAAAGT
ATTAGAGGAAATTATAGGGGAGAAACCAGATGTAGTGGCTTTCTCCTGTTACATATGGAATATAGAATAC
ATAAAATCTTTAGCGGTACTCATTAAACTTATAAATCCTAAAGTGGAAATTTTGTATGGGGGACCTGAGG
TGTCTTATGATAGTGATAGCTTTTTGAAAAGTGTGCCAGGGGAGTATGTAATAGTAGGTGAAGGAGAAGA
AACCTACTATCAATTTGTAAAACTCAGGAAAAAATATTTTGATACTTCAGGAAAAGTTAATAATAAAGAG
TTTTTTCTAGAATTGAGAGATATAAAGGGTCTTTGCTTCAAACAAAATGAAAATGTAATTCTAAATGAAC
AAAGAGAACCAATGGATATGAACAAGATAGTATTTCCCTATACAAAAGAAGATAATTTGAAAAATAAAAT
TGTGTATTATGAAGCTAGCAGAGGATGTCCCTTTAAATGTAAATACTGCCTTTCTTCTGCGAGTTTTGAA
GTAAGGTTTTTGAATATAGAGAGAGTAAAAAAAGAACTTAAATTTTTAATGGACAAGGACATAAAGCTAA
TAAAATTTGTAGATAGGACTTTTAATTGTAATTATGAATTTGCTATGGAAATTTGGAAATTTGTAATAAA
TGCAGATACAGATGTTACATTTCACTTTGAGATTTCTGCAGATGTTTTAAAAGATGAAGAAATAAAACTT
CTTAATACAGCCCCTAAAGGAAGAATTCAACTTGAAGTAGGGGTACAAACTACAAATGATACTGTGTTAA
ATAATATAAATAGATATGTTAAATTTAATTATATATATGACAGGGTGAAGAAGGTTCAAAAGTATCACAA
CATCAATCAGCATCTTGATTTAATAGCAGGACTTCCTGGAGAAGATTTTGAGTCCTTTAAAAAATCTTTT
AATGATGTATATTCTATAAAACCAGAGGCTCTTCAACTTGGATTTTTAAAGTTATTGAAAGGCTCATCTA
TGATAGAAGAAGTCTCAAAATGGGGAATGGTGTATTCACCCTATGCTCCTTATGAGATATTAAAGACAGA
TAGTATAAGCTATGATGAAATTGTTATATTGAAGAGAATAGAGGAGGTCTTTGATAAATACTATAATTCT
GGTAAATTTAAAAATATACTAAATTATTTTGTACCTAAATTTAAAACAGCTTTTGATTTTTACTATGAAC
TTGGAAAGTTTTTTTATAATAAAGGATATTTAAATAAAAATATATCTTCCTCAGATTACTATAAGGTATT
TATAGAATTTGAAAATGAGTGTTTAAATGAAAAAAATATTGAATTAGAAGAGATAATAAAGTATGATTAC
TTGAAATTTAATAAGAAAAAATGGCTCCCAGATTTTTTAATGAGAGAAAAAAATAAGGAAGAAGAAAAAA
CTATAAAAGCTAAAATTGAGGATGGATTTATAGAGGTATCAAAAAAATATCATATAGAAAAGTTTTTTAT
AAATATAGAAAGACTTTTAAATGATTCGGTATTGGAGAAAAAAGAGGGGTATGTAATATTTGATATTGAA
AATGATAAAGAGATATATTTATTTCACGAATAA
>lcl|CP012395.1_cds_ALU34717.1_288 [locus_tag=CLAU_0288] [protein=Hypothetical protein] [protein_id=ALU34717.1] [location=complement(315868..316386)] [gbkey=CDS]
TTGAGTAAGGATATATTTATAAATATGGAAAAGGAAATATTCAAAGGAAATCTTTTGGATATAGGCATGG
ACAATCAAGGTATAATTTATAATATATATAAGGAATTTAATGATAATGTAAATGTGGAATATGTAAGTGG
GAAAGAAGAAGGCAAAAATATAAAAGAAGATTATTATGATAATTGTATATTATTATTTTCCTTTAATAAA
TTATGGGTAAAATTTAAAAAGAAAAATTTTATAAAAGATATATACAACCATTTAGCAAAAAATGGGACTA
TCCATATATGGGATATTGATAAAGGGTATGGAAAGATTTTTTATGCAGATATAAAGATATTAATACCTGA
AGGAAAACTGAGAAAAATAAAAATAAGGGATTTTAACATTTTAAAAGATAATTCTAAGGAAAGTACCCTA
CGACTACTAGATAATTATTTTAAAATTTTAGAATGTAGAAATTCTGACGGACTTTATTATATAAAGGCTG
AAAAGAAGAACTTGGTTTGTAAAAGCTAG
>lcl|CP012395.1_cds_ALU34718.1_289 [locus_tag=CLAU_0289] [protein=Phospholipase C/P1 nuclease] [protein_id=ALU34718.1] [location=complement(316487..317191)] [gbkey=CDS]
ATGAAACAAGAAATTGAAAAAACCTATGGAAGTGCTGTAAGAAAAATATTTTTCGCAGTTAACCCACTTA
AGAAAAAAATTATGAAAACTAATTGTACTGTTCACAAGTTTATAATCATACGTGCTATTGAAATATTAAA
AAATGATAATTATATGGAAGAGTATGAGTTTTTTAGAAAACATGTTAAAAGGTTAAATGCAGGAGTTACA
TGGGCAGATCAGGACTTTAAAAGTTCAAATCATTTCTACCATGTGAGTAAAGGAAAAGGGTTATATGGAT
TTTCGGATGCACTTACAGAATGTGAGAAATATTATGATAAGTCAATACAATTTCTAAAGAATAAAGAAGT
GGAAAGAGCTCTATTTTATTTTGGTGCATCCTGCCACCTTATTCAAGATGTAACAGTCCCTCATCACGTA
AATAACAAACTTTTGAGTAGCCATAGAAGATTTGAGCTGTGGATAATAGGAAGGCTTATGACAGATTATT
CTTTTGTAGCTGAAGAGGGTGCTATAGTATATGATAAAGTGGAAGATTTTGTAAAAAACAATGCAATAAT
GGCCAATAGCATATATATGAAGAATATAAATATACAATCTAGAGATGAAAGATATTCTAAAGTAGCTGCA
ACTATTATAAAGGAAGCAGAGAGAACCACAGCAGGCTTTATGATTAAATACTATAGAGAACTAAAAAAAC
TTTAA
>lcl|CP012395.1_cds_ALU34719.1_290 [locus_tag=CLAU_0290] [protein=Hypothetical protein] [protein_id=ALU34719.1] [location=complement(317232..318539)] [gbkey=CDS]
ATGAAAAAAATTATAAAAATTTTATTTACAATTACAGTTGTATTTGTATTAACTTTTGTAATTGTAAATT
ATTTTTCTAAAACTCATTATAAAGTTGAAGTTCAAATGAAGGACAATACTCTAAGTTATGATTTAAAGTA
TTCCAGATTAAAAGGTGCAGTTGACTTTACAAAAGACGAAAAACAAAATTATTACATAGCATATAGTAAT
AGGATACAGATTATAAAAGATAACGGGAAAAGTTATGACATATTGAAGAATTCAAATTTGAATATTCACA
GCATGGACTATTATAAAGGCAATCTATATTATTCTTCAGGAGATAGTATATATTGCTATAATATGAATGA
AGGTAAAAATACAATTTTAATAAAGGGATTGCCTAATTATGGTGATTATAAGGACAGTTTAGTAAAAGTA
AGCAATGCATGCTTATATATTTCCATAGGTTCTGCTACTAATTCAGGTGTAGTAGGAGATGATAATAAGT
GGGTAAATGGCAATCTTTATGCCCATGATATGAGCCCAGAGAATATAACTCTTAGGGGAATAAATTTTGG
AAAGAGTAAGACAGGTGCTTTTCAAAGTTATAATACTAAAAGTATAAAAGGTCAAATAGTTCCAGCACAT
TTCCCAGGAAATGCTTGTATTGTAATATATAATTTGGAAAGTGGGACAAGTGATACTTTTGCTTGGGGAA
TAAGGGATGTTACAGGAATGGGTTTTACAGACAGCAGCAAATTAATATGTGCTGTAGGGGGAATGGAAAA
CAGAGGTAGCAGACCTGTTATTGGGGATACAGATTATATATATGAAATAAAAAAGGGAAGCTGGTATGGA
TGGCCAGATTATAGTGGGGGAGATCCAGTTACTTCACCTAAGTTTAAAAGTGTGAAAAATTCTCCACTGC
AATTTATACTGGACAATCACCCTACGACAAATCCACAAGCTCCTATATATCAGCATAAAACAGTAAGCAG
TATTGGAACTCTTGCAGTGGATTCAAAAGGTGACTTAAACGATAGAAATTGTATATTTTTTTATGATAAA
ATTGATAATATAGTATATAGCTTTCGAGAAACAGGCTTACCGGAGGAAAAAGTTAAATTTAGTGAAAGAA
CTAAAATTTCAAGTATAAAAATATATGATAAATCTTTATTATTACTTGACGGTAAAGAAGGTTATTTATA
TAGTATAAAAAGAGGTAAGATTAAAAAAGTTTCAGAAATAAATAAAAATATTTATCCATACATACTTATG
ACAACAGTACTTGGAATAATATTAATTTTAAAAGTTCAAGGACGTTGA
>lcl|CP012395.1_cds_ALU34720.1_291 [locus_tag=CLAU_0291] [protein=Ferritin-like protein] [protein_id=ALU34720.1] [location=complement(318660..319223)] [gbkey=CDS]
ATGAACAAATTAATTTGTAGCATCTGTGGTATGGCTATAGATGATAAAAATTATTTTTTCAATAAGGAGG
CTTTTCTTAGAAAAAACACTTCAGGAAACATAATGTTCTGCCCTTTTTGTGGAGCTCCTGTAAAATATTT
AGTTGAAGATGAACATAAAATTAAAACTTCAGCACACAACTTGGATGAATGGCATTTAAAAATAGTGAAT
AATGCATTTAAGCTGGAAGTATTTAATGGAGATTTTTATAAAGAAGCTTCAAAATTAGCTGAGGATTCAA
AAATAAAAGATATGTTTAAAGCGCTTTCCAGAATAGAGTATATGCATGCTTCAGTTCACAAGAAAATAGG
GGGATTTACTTCTGAACCTAATCTCAAAAAATTAGATTACTCTAAATACGCAGGTAATGATAAATTGCTT
GAAATGGCATGTAAAAGGGAAAAACATGCAGTGGAATACTATGAAAAGTATGCTAACCGTATGGAAGATA
ATAAAATTAGAGATGTATTTAATGTGCTAGCATATGTAGAAAAAATACATATACAGCTTACAGATAAAAA
ATAA
>lcl|CP012395.1_cds_ALU34721.1_292 [locus_tag=CLAU_0292] [protein=Stage V sporulation protein B] [protein_id=ALU34721.1] [location=319385..320722] [gbkey=CDS]
ATGAAAAGAGACAGGTTTTTAAAAAATTCACTTATTTTAATTTGTTCAAATTTAATTACTTCTATATTTG
CATTTATATTTCCCATAATATTATCTAGAGAACTCGGGGCTGAAGGAATAGGTCTCTATGGACTAATAAT
GCCTATATACGATTTGTTCATATGCCTTATATCGGGAGGTATGGTAGCAGCCATTTCCAAAATAGCTGCC
GTATATTTTAGCAAAGATGATTTTAATAACTTAAATAATTCCATAGATGCATCTCTAACTTTTAATTCAC
TCTTTGCTTTACTTATAGTCTGTACCGTCTTTATAAATGCTCCTTACATAGGTACTAAAATAGTAGATGA
CACTAGATCGGTACATGCCCTGCAGGTTATGTGCCCAGCTATGTTTTTTATAGGATTATCCTCTATACTA
AAAGGTTATTTTTATGGGATATCTCAGGTTAAAATACCTGCAATTATAGATATATCAGAAAAATTTCTTA
GAATTGTAATAATAATTAGTATAATTACTGTATTTTCCTTGAAAGATGTTGGTTCCACCGTTACTGCAGC
TTATACAACCCTTGCCATAGGAGAGTTTATAAGTTTCATCTTACTTTACATAATGTATAAAACTAGAAGG
AGAAAATTTAGATCTAGTTCTTCAAATCCCGAGGAAAAACTTCAACTTTTATTCAATATACTGGTACTAT
CTTTTCCCCTTTGTTTAAATGGATTTTTATCTACTGCACTTGGTGCTGTCTCTACACTTATAACTCCAAG
AAGGCTTGTAGCATCTGGTATAGAATACAACTTAGCCCTAGCTATGATAGGTAAATTTGACGGCATGGCT
TTAAATATAATATTTTTCCCAATTACAATTATAAATTCCATATCAATGGTTCTCATTCCAGATTTATCAG
AAAAGATGAGCCGTAGGAATTACTGGTCTATAGAAAAAAGGATTCATCAAATTATAAAAATATCTTTATT
TTTAGGTATCTGTACCATGGTAATTTGCCTTTTCACTGGAGATTACTTAGGACAATTATTTTATAACAGA
AATGACCTGGGAAATTATATAAAATTTGCTTCACTAGCTGCTCCTGTTACCTTTGTCTCCTTTTCTACTT
TTGGTATTTTAAATGGCATTGGCAAACAAAATATACTATTAAAAAACTCTTTGATTTCTGCCATTTTAGA
AGTCATATTAATATACATACTTGCAGGCATATCATGGATAAATATATATAGTACCGCAATAAGTTTAATA
ATAACTTCATCTACCACTTTAATTTTAAATATAAGAGAAATAAAAAGAAGCAGCAGAAGCTGCTGTCATA
TTCTATAA
>lcl|CP012395.1_cds_ALU34722.1_293 [gene=ribH] [locus_tag=CLAU_0293] [protein=6,7-dimethyl-8-ribityllumazine synthase] [protein_id=ALU34722.1] [location=complement(320823..321284)] [gbkey=CDS]
ATGAAGATGTATGAAGGAAAATTAGTTGCAGAAGGTTTAAAATTTGGAATTGTAATTGCAAGATTTAATG
AATTTATAGGCACGAAATTGTTAGAGGGTGCTTTAGATTGTTTAAAAAGACATGGAGCACAAGAAGAAGA
CATTGAGGTAGCCTGGGTTCCAGGAGCCTTTGAAATACCAATGGTTTCAAAGAAAATGGCTTTTTCTAAA
AAGTATGATGCAGTTATTTGTCTGGGAGCAGTAATAAGAGGACAAACACCTCATTTTGATTATGTATCAA
ATGAAGTGTCAAAGGGAGTAGCAAGTGTTTCCCTTGAAAGCGGTATGCCAGTAATATTTAGTGTTCTTAC
CACAGATAATATAGAGCAAGCTGTAGAAAGAGCAGGAACTAAAGGTGGAAATAAAGGATATGATGGAGCT
ATGTCAGCTATAGAAATGGCAAATTTAATGAAACAGTTTTAA
>lcl|CP012395.1_cds_ALU34723.1_294 [gene=ribBA] [locus_tag=CLAU_0294] [protein=3,4-dihydroxy-2-butanone 4-phosphate synthase] [protein_id=ALU34723.1] [location=complement(321306..322511)] [gbkey=CDS]
ATGAATTTTAAATTTGATACTATAGAAGATGCAATAAAAGATCTTAAACAAGGGAAAATGATCATAATTG
TAGATGATGAAGGAAGAGAAAATGAAGGTGATTTAGTTATACCTGCAGAAAAGGCAACTGGAGAAAATAT
TAATTTTATGATCAAATATGCAAAAGGTCTCTTGTGTGCACCAATTGAAGAAGGAATAGCAGTAAAGCTT
GGATTAAATCCTATGGTTCAGCACAATACAGACAATCATGAAACAGCATTTACTGTAACTGTTGACTATA
AAGATACTACAACGGGAATATCAGCTTTTGAAAGGGCACATACCATAAATATGATAGCTGCTTCAAATTC
TAAAGATGACTTCAGAAGACCAGGACACATATTTCCGCTTATAGCTAAGGAAAATGGAGTGTTTGACAGA
ACTGGTCATACGGAAGCTTCAGTTGATCTAGCTAAGCTTGCAGGATTTAAAGGTGCAGCAGCAATATGTG
AAATAATAAAAGATGATGGAACTATGGCAAGAAGAGATGACTTGATGGAGTTTGCTAAAGAACATAATTT
AAAAATTGTTACCATAGTGGACTTAATAGCCTATAGAAAAAAAACAGAGAAATTAGTTAAAAGAGTGGCT
TCTGCTAATCTTCCAACTAGATTTGGAAAATTTAAAATTATAGGTTATAAAAATATATTAAATGGTGATG
AGCATGTGTGTCTTGTAAAGGGAGATAATTTTGAAAAAGAACCTGTCCTTGTAAGAGTACATTCAGAGTG
CCTTACGGGAGATGTTTTTCACTCACTTAGGTGCGATTGTGGACAGCAGCTTCAATCTGCACTTAAACAG
ATAGAAAAAGAAGGCAAAGGTGTACTTTTATATATGAGTCAAGAAGGAAGAGGCATAGGAATTTTAAATA
AGATAAAAGCTTATAAGCTTCAAGAAAATGGAATGGACACAGTAGAGGCAAATTTAGCATTGGGATTTCC
AGCAGACATGCGTGATTATGGGATAGGAGCACAAATACTTGAAGATATAGGTATTAAAAAAATAAAACTT
CTTACGAATAATCCAAAGAAAATTGAGGGACTTTCAGATTATGGATTGGAAATAGTAGAGAGAGTACCTA
TTGAAGTAGATTGTTCACAGGAAAGTAAGAGGTATATGAAAACTAAACGAGAAAAGATGGGACATTTATT
AAAATTATATAAATAA
>lcl|CP012395.1_cds_ALU34724.1_295 [locus_tag=CLAU_0295] [protein=Riboflavin synthase alpha subunit] [protein_id=ALU34724.1] [location=complement(322790..323443)] [gbkey=CDS]
TTGTTTACTGGTCTAGTAGAAGAAATAGGAGAAATATTAAAAATATCAAGGGGAAGAAACTCTTCAAAAG
TGTCCATAAAAGTAGGAAATTTACTAGATGGAGTTAAACTGGGAGATAGCATTGCTGTAAATGGAACTTG
TGTTACTGTAGTTGATTTAAAAAAGAATTCTTTTACTGTAGATATTATGGCTGAAACTTTGAGAATGAGC
AGTTTAAAAAATTTAAAAATAGGAAGCAAAGTTAACCTGGAAAGGGCCCTAAGGCTTGGAGACAGATTAG
GTGGACATATAGTAAGTGGACATATAGATGGTACTGGAAAAATTGTAGATGTGAGAGAAGAGGACATCTC
AACCTGGATAGACATAGAAGCGTCTTATGATTTACTTAGATATATAGTACGAAAAGGTTCCGTGACTATA
GATGGTGTGAGCCTTACTGTAGCAGAATTAAATAAAAATTGTTTCAGTGTGTCTCTTATACCCCATACTA
AGATGGAAACTATTTTAGATTATAAAAAAATAGGAGATTTAGTAAATATAGAGTGTGATTTAATAGGAAA
ATATGTAGAAAAAATGGTTTTGAATCCAAAAAAAGAGCCAGAAAAAAGCGGCAGTATAGATGCTTTAAAA
CTAAAGGAATATGGCTTTATCTGA
>lcl|CP012395.1_cds_ALU34725.1_296 [locus_tag=CLAU_0296] [protein=Riboflavin biosynthesis protein RibD] [protein_id=ALU34725.1] [location=complement(323459..324577)] [gbkey=CDS]
ATGGAAAAAGAAAATACAGATGAAAAGTATATGAAAGAAGCTTTAAAACTAGCTTTATTGGGAAAAGGAT
TTGTGAATCCAAATCCCCTTGTGGGAGCTGTGATAGTTAAAAATGGAAAGATAATAGGGAAAGGTTATCA
TAGGTTCTTTGGAGGGGCTCATGCAGAAGTATATGCACTTAGAGAAGCAGGAGATAATGCACAAGGTGCA
GATCTGTATGTAACGTTAGAACCTTGTTCACATTATGGAAAAACTCCACCTTGTGCAAAAGCTATAGTAG
AAGCTGGAATAAAAAAGGTAGTAATAGGAAGTGTAGATCCAAATCCTCTTGTATCAGGGAGAGGTGTAAA
AATTTTAAGAGATGAAAACATAGAAGTGGTTACCGGGGTTATGGAAAGAGAAGCTGTAAAAATAAATGAG
ATATTTATGAGTTATATAAAGTCAAAGTTACCTTTTGTAATTTTAAAATCTGGAGTTACTTTAGATGGAA
AAATAGCTACAGTTAGTGGTGAATCTAAGTGGATAACAGGTGAAAAATCAAGGTTAAAAGTTCACAAGAT
GCGAAATAGAGTTATGGCAATTATGGTTGGAGTAGGTACTGTGATTTTAGATGATCCTCTTTTAACTACA
AGGCTTGAAGAAAAGTGTAAAAGTCCTAAGGCTGTAATTGTAGACTCAAAGCTGAGAGTGCCTGTTGAAT
CTCAAATTTTCAAAACTTCTCGTGAAAGAGAAATAATAATAGCATGTACAGAAAAGTTTGATAAGGTCAA
GGCAGAGTCTTTAAAAGCTATGGGAGTAAATATAGTTGTCTGTACAGAAAATAAAGAAGGAAGGGTAGAT
TTAAAATATTTAACTAAAAAACTTGGAGAAATGGGTATAGATAGTGTACTTGTTGAGGGAGGCTCAGAAC
TTAATTTTTCTGCACTGAAGTCTGGAATTGTAAATAAAGTTATTTATTTTATTGCACCTAAAATACTTGG
AGGTAAGAATGCTAAAACTTCAGTTGAAGGATATGGAATTGAAAACCTCTCAGACAGTATAAAATTAAAA
GATATATGTGCAGAAAATGTGGGAGAGGACATTATGATACAAGCCTATGTAATAAATGCTGAAAATTAG
>lcl|CP012395.1_cds_ALU34726.1_297 [locus_tag=CLAU_0297] [protein=Methyl-accepting chemotaxis sensory transducer] [protein_id=ALU34726.1] [location=complement(324961..326616)] [gbkey=CDS]
GTGAAATTATTTAACAATTTAAAAATAGGTATAAGACTATTTGTAGGATTTGCGTTAATTGTACTTGTAA
TGTGTATAATTGGGATATTCGGATTAATCAATATGAATAAAATCAATGATTTAGACACTCAATTATATAA
AAATATGACAGTGCCACTCGGAGAGTTGACTGGACTTAATTCATCTTATGGAGATATAAGAGCACATTTA
AGAGATGCTATTTTAGCAGATAATCAATCGGATATGAATCAATATATAAATAAGGTGAATTCATCTAGCT
TGGATTTTGATAGTCAATTAGATGAATTTTCAAAGACACTTTTAACTGATTCCGGGAAACAGGCAACTGG
AAATCTTAAATCTTCTAAAGCAAAGTATATGGAAATAGCTAATGAAATTATTGATGCGGTAAAAAAAGGT
GATAACAAAGGTGCAGTAAGTCTAATTCACAGCAAGCTTAATGCAGCACAGAGTGATGTGGCAAATAATT
TGAAAACGGTTATAAGTTTAAAAGAAAATCTTGCAGAAAGCTTTTCACAGAACAATGATAAAACAGCCAG
TGCAACCGGAAAACTAATTATAATTTTTATAGTTATAGGAGTGATTGCTGCTGCATTACTAGGAACAATT
ATTTCACTATCCATAATAAGACCAATTAGAGAGCTTATGCTTTCTACAGATAAAGTTTCAAATGGAGATC
TAAATGTAAATATAGATATTAGTGGAAAAGACGAAATAGGAATACTTGCAAAGGCATCTAAAAAGATGAA
TGACAATTTAAATGAAGTTGTAACAAATATTCAAGCTGCGGCAAATCAGGTGGCTGTCGGTGCTAAACAA
GTATCAGATTCAGGTATAGCTCTTTCAGAAGGATCTACGGAACAAGCAAGTTCTGTGGAGGAATTAACGG
CTTCTGTAGAAGAGATTTCTTCACAAATAAGGCTTAATGCAAATAATGCAGTTAAGGCAAATGAATTGAC
TGAACATGTGAAAGATAATGCAGTTAAGGGAAATTCACATATGGATGAAATGCTTAAAAGTATGGATGAT
ATAAATGCAGCTTCGGGGAATATATCTAAAGTTATAAAGGCCATAGATGATATTGCCTTTCAGACAAATA
TTCTGGCTTTAAACGCTGCTGTTGAAGCTGCGAGGGCAGGTAGGTATGGAAAAGGATTTGCGGTAGTTGC
TGAGGAAGTAAGAAATTTAGCTGCAAAGTCACGGGATGCTGCAAAAGAAACTACTGCACTAATAGAAGAT
TCTATTAAAAAGGTGGATAAAGGTACTAAGATTGCAAATGAAACAGCTGAAGCTCTTGGTGAGATTGTAG
AAGGAGTTACAAAGGTAGCAGATTTTGTGGAAAGCATAGCAGTAGCTTCTAAAGAGCAGGCTACTGGTGC
AGAACAGATTAGCAGTGGAATAATGGAAGTATCTCAGGTGATTCAAGAAAATTCTGCTACATCTGAAGAG
AGTGCAGCGGCAAGTCAAGAACTTTCAAATCAGGCAGATATTATGCTAGAGCAAGTTAAGAAATTTAAAA
TAAGAAGAATAAATTCTAGTTATGATAAAGTGGAAAATATAAATCCAGAAGTACTTAATATGTTAAAAGA
TATGAAGGCAAAAAAGAAATATCATGGAATTGATTTAGGAGACTAG
>lcl|CP012395.1_cds_ALU34727.1_298 [locus_tag=CLAU_0298] [protein=CheW protein] [protein_id=ALU34727.1] [location=complement(326637..327128)] [gbkey=CDS]
ATGTCAGAAATTGTAGTAGATGATAGCTTAGTTGAAGAAGAAGATACTCAAAAGAATAAATATCTTACTT
TTACTCTTGAAAAAGAGTTTTATGGTATAGAAATTAAATACGTTATTGAAATAATAGGAATTCAACCAAT
AAGTGAAATACCTGAACTACCAGAATATATAAAGGGAATTATAAATTTAAGAGGCAAAATAATACCAGTA
ATGGATATTAGGTTAAGATTTAAAAAGGAGGCAATAGAATATAATGATAGAACATGCATTATTGTAATTC
AGATTGAGGACATTTATGTAGGACTTATTGTAGATGGTGTCTCCGAGGTAATAGATATACCTGATTGCGA
AATTGTAGATCCTCCAGAAATTAGCAAAATTAGAAATAAATTTATAAAAGGCATAGGGAAAGTTCAAGAT
AATGTAAAATTGCTTTTAGATTGCGATAAACTGTTAAACCATGGAGATACAGATAGCTTAAGTAATATTT
AA
>lcl|CP012395.1_cds_ALU34728.1_299 [locus_tag=CLAU_0299] [protein=CheA signal transduction histidine kinase] [protein_id=ALU34728.1] [location=complement(327157..329142)] [gbkey=CDS]
GTGTCAGATAAAAGCTCAGATGATGTCATACTTGAATCCTATATATTTGAGACATCCCAGCTTATTGATC
AACTTGAAACATTGATATTGGAAAATGAAAGTGGAAATTGCTATTCGGAAGAAACTATCAATGAGATATT
TCGCATTATGCATACAATAAAAGGATCATCCGCTATGATGTCCTATGAGTATATTTCAAAGTTGGCTCAT
TCTATAGAAGATTTGTTTTATTTTCTCAGAGAAGAGAAACCTAAAGATGTAGATTACGAAAGTTTATCAG
ACTTGATTTTAAAATGTGTGGATTTTATAAAAGTGGAACTTGAAAAAATAAAAAATGGGAATAAAGTGGA
TGGCAACTGTGATTCTATAATAGAGTACAATAAAAATTTTCTTATGGAGTTACAAAATCAAAAACCTAAG
GAGAACATTAGTACAGAAAATAGAAATGAAGAAATCAAATTGACTAATAGATATGAGGCACTTATATTTT
TTGAAGACGACTGTGAAATGGAAAACTTGAGGGCTTATACTGTAGTGGAAACTTTGAGAGAGTTTTCAGA
AGAGATTAACTATATACCTAAAGATATAATGGAAAATGATGATACTTGTAAAACAATACATGAAAGCGGT
TTTAAAATATTTATAAAATCCTATAAATCTTATGATGAACTTTGTGAAATTTTAAACCAGGCAGTTTTCT
TAAAAACCTTTAAACTTGAACAGCTAGAAGATGCTGAACAGCTTCAGCAGTCTACTAAATCCAATCAAGG
CATAAACGTATGTGATGAAAATACGAAAGATAAATCAATTATACAAGATTTTATAAATGTAAAAGTGGAC
AAGCTAGATAAGCTAATGTATCTAGTAGAGGAAATGGTTATTGCCGAAGCTATGGTTACTCAAAATTCTG
ATTTAAAGGGGATGAAACTGAATAATTTTGAAAAATCTTCAAGACAGCTTCATAAAATTACAAGTGAGCT
TCAGGATGTGATAATGTCTGTAAGGATGGTACCTATATCTATAGTATTTCACAAAATGAATCGTATAGTA
CATGATATGAGTAAAAAGTTAAATAAGCAAGTTCATTTAAAATTAATTGGAGAGGATACTGAGGTAGATA
AAAATATAATTGAACACATATCAGATCCCCTTATGCATTTGGTGCGAAATTCCATTGATCACGGAATAGA
ATCAATAGAAGATAGAAAGTGTCTTGGAAAAAGTGAAAATGGAACTGTTACCTTAGAAGCAAAAAATGAA
GGAAATGATGTTGTTGTAATTGTAAAAGACGATGGCAGAGGATTAGATAGGAAGAGCATATTAGAAAAAG
CTATTTCAAATGGGATACTTAAGAAAAATCCAGAAGAAATGAGCGACCAGGAAATCTATAATTTAATTTT
TATTCCAGGGTTTTCCACTAATGAAAATGTTACAGAATTTAGTGGCAGAGGGGTTGGTATGGATGTAGTA
GTTAAAAATATTCAAAATGTATGTGGATCAGTTTCAATAGATAGTTTGGAAAATAGTGGGTCTACCATAA
CGATGAAAATACCTCGAACCCTTGCAATTATAGATGGTATGAATATAAGGGTAGGAAATTCCTATTATAC
TATTCCTATTACGTCTATAAAAGAGCTTTTTAGTGTGGAAAAAAACAATGTGATTTCTAATATGGACAGC
GGCGAAATGATAATGGTGAGGGGTAAATGTTATCCTCTTATCCGTATACACAAATTATACAATATAAAAA
CTGACGTTAAAAATTTAGAAGATGGAATAATTGTCATGGTAGAAAAAGACAATATGGGATTGTGCATATT
TGCAGATGAATTAGCTGGACAACAGCAGGTTGTAGTAAAGTGTTTGCCTAACTATATAAAAAAAGTAAAA
AATATAGATGGACTTTCAGGGTGTACCCTCCTTGGAGATGGGAGTATTAGTTTAATACTTGATATAGGTG
AACTTGTAAATATGCTTGGTAAATAA
>lcl|CP012395.1_cds_ALU34729.1_300 [locus_tag=CLAU_0300] [protein=Response regulator receiver protein] [protein_id=ALU34729.1] [location=complement(329168..329530)] [gbkey=CDS]
ATGTCAAAAGTACTTATTGTTGATGATGCATCTTTTATGAGGATATCTCTAAAAACTATGCTGTCTAAAA
ATGGATTTGAGGTTATTGGAGAAGCTAAAAATGGAGTTTCGGCAATTACTAAATATAAGCAATATAATCC
TGATATTGTAACAATGGATATTACGATGCCTGATATGGATGGAATTGAGGCACTTAAAAAAATCAGAGAA
TATGATAATAAAGCTAAGGTTGTTATGATAACTGCAATGGGACAAGAAGCTATGGTTAAAAGAGCAATAG
TTAGTGGTGCTAGGTCATTTATTGTTAAACCTTTTAAGGAGGATCAATTGGTTAAAGCACTTAATAAAGT
ATTATCAGTTTAA
>lcl|CP012395.1_cds_ALU34730.1_301 [locus_tag=CLAU_0301] [protein=Molybdenum-pterin binding protein] [protein_id=ALU34730.1] [location=complement(329829..330035)] [gbkey=CDS]
ATGAAAATCAGTGCAAGAAATCAGTTAAAAGGAAAAGTTTCTGAAATTAAAGAAGGAGCTGTAAATGGTG
AGGTTATAGTAGACTTAGGAAATGGAACAACTATATGCTCAATTATTACAATGGAATCCATTAAAAATTT
AGGAATTAAAGTTGGTTCTGAAGTTACAGCACTTGTTAAGGCTTCTTCAGTAATTATTATGGCTTAA
>lcl|CP012395.1_cds_ALU34731.1_302 [locus_tag=CLAU_0302] [protein=Fe(3+)-transporting ATPase] [protein_id=ALU34731.1] [location=complement(330132..331196)] [gbkey=CDS]
ATGGGACTGTATGTAGATATTGAAAAGAAGTTACCAGGGTTTAGTTTAAAAGTAAAGTTTAATAATGAAA
AAAATATAATAGGACTTTTAGGAGCTTCGGGATCTGGTAAAAGTATGACACTTAAGTTTATTGCTGGGTT
AGATACGCCTGATAGGGGAAAAATAGTATTAAATGAAAAAGTACTATATGATTCTGATAAAAAAATAAAT
ATTCCAAGTAGAAAACGAAAAGTGGGTTTCTTATTTCAAAATTATGCCCTATTTCCAAACATGAATGTAG
AACAAAACATAGGGTTTGGATTGCAAGATATGGATAAAGATAAGAAAAATAAGATAATTTCTGAAAAGAT
AAATATGATGAATCTTAAAGGATTGGAGAGGAGATTTCCAAGTCAGCTTTCAGGAGGGCAGCAGCAGAGG
GTTGCTATTGCCAGGGCCCTTGCAATAGAGCCTGAAATACTTCTATTAGATGAACCTTTCTCTGCATTAG
ATACTCATCTGAGAAGTAAAATGGAAGAACAACTTATACATATATTGTCCAATTATAATGGACATACGGT
ATTTGTGTCTCATAATAGAGATGAGATATATCGTATTTGCAAAAATATAGCGGTAATTAATAGAGGTAAA
GTAGAAGCTTTTGGAGATAGAGATTATATATTCAAAAATCCTCCTACTGTTTCAGCAGCACAGCTTACAG
GGTGCAAAAATATATCTAAGGTTGAAGTGGTAGATGAACATACTATAGAAGCTGTAGATTGGGGATGTAC
TCTTAAAGTTAAGGATAAAATTGAAGGTAAGGTATCCTACATGGGAATTAGAGCACATTATGTTGAATTA
GCAGATGATAATAAAAATGAAAATATATTTAAATGCTGTGTAAACCATATAAATGAAAGTCCTTTTACAG
TTTCAATTTATTTGGACAGTGTAGAGGAGAAAACATATACTAAGACTAAAAGTTTACTGTGGGAAATTCC
AAAGGAAAATTGGGTTGCACTGAAAAAAATTAGCCAGCCCTGGAATATATATATAGACAAAGACAATTTA
TTTTTGATTGAATAA
>lcl|CP012395.1_cds_ALU34732.1_303 [locus_tag=CLAU_0303] [protein=Molybdate ABC transporter inner membrane subunit] [protein_id=ALU34732.1] [location=complement(331199..331885)] [gbkey=CDS]
ATGAATTTTGATGCTTCGCCTGTATGGATTTCGTTAAAAACTACATTTACGGCTACATTTATAACTTTTT
TTATAGGAATTGCAGTAGCTTATTTAATGGTAAATTATAATGGAAAGTTAAGAAATATTTTGGATACTAT
ACTTACCCTCCCACTTGTTCTGCCACCTACGGTGGCAGGATTCTTTCTACTCCTTATATTTGGAATAAAT
AGTCCTATAGGTAAATTACTTTCTAAAATTGGAATCAATATAATTTTTTCTTGGCCTGCTACGGTAATAG
CGGCAGCTGTTATAGCTTTTCCTCTTATGTATAAAACTACAAAGGCAGCTTTTGAGCAGATAGATAGGAA
TATTGTAAGTGCAGCAAGAACATTAGGTGTTTCTGAATGGAAAGTTTTTTGGAAAGTTGTACTGCCTCTT
GCCTGGCCAGGAATAGGGGCAGCTACAGTTCTTTCTTTTGCAAGGGCTCTTGGAGAATTTGGAGCTACTT
TAATGATAGCAGGTAATATACCTAACAAAACTGAAACTATTCCTATAGCTATTTATTTTGCAGCTGAAAA
TGGAGAGATGGATAAAGCTTTTATGTGGGTGCTGTTAATAGTTGCAATCTCAACTATAGTCATTTTACTT
ATGAATTATTGGAATGACTATCAACAGAAAAATATATACGGTGTTAGGAGAAATTAA
>lcl|CP012395.1_cds_ALU34733.1_304 [locus_tag=CLAU_0304] [protein=Molybdenum ABC transporter periplasmic molybdate-binding protein] [protein_id=ALU34733.1] [location=complement(331912..332733)] [gbkey=CDS]
ATGAAAAAACTAAAAAAAAGTTTAGTACTCATTCTGGTTTTAATTGTCACAACCATGGCAGCAGGTTGCG
GCGGTAGTCAGAGTTCAAGTGAAAAAAAGTCAGATTCCTCTACAAAACAAGAAAAAGCAGTGACTTTAAC
TGTATCTGCTGCTGCAAGTTTAAAGGATTCTATGAATGAAATCAAACAGTTATATGCAAAAGATCATCCG
AATGTTACTATTACATATAATTTTGGAGCAGCAGGGACTCTTCAACAGCAAATTGAACAAGGAGCACCAG
CAGATATATTTATGTCTGCAGCAACAAAACAGATGGATGCATTAAAAGGTAAAAATTTGCTAGTAAACGA
TACTATAACTAATCTTTTAAAAAATGATGTAGTTCTTATAGTACCTAAAAATTCATCTTCTAATGTTAAG
AGTTTTAACGATTTAGCAAGTGATAAGGTTAAAAAAGTAGCTCTTGGAGAAGTTAAAAGTGTACCAGTAG
GACAATATTCCCAGGAAATACTTACAAATTTAAAGATAATGGATAAGGTTCAACCAAAAGCTATTTATGG
TAAGGATGTAAAAGAAGTTTTGACCTGGGTTGAGACAGGAAATGTAGATGCTGGTATAGTTTATAAAACT
GATGCATTAGTATCAAAGAAAGTAAATATTGTAGCTACGGCACCTGAAAACTCTCACAAGGCTGTAGTAT
ATCCAACAGCTGTAGTTAAAGCTAGTAAAAATCCTACTCAAGCTAAAGATTTTCTTAAATTTTTATCAAG
TGATAAAGCTAAAGCCGTATTTCAAAAGTATGGATTTAAACTTGGAAAATAA
>lcl|CP012395.1_cds_ALU34734.1_305 [locus_tag=CLAU_0305] [protein=DNA mismatch repair protein MutS domain protein] [protein_id=ALU34734.1] [location=complement(333235..334917)] [gbkey=CDS]
ATGTGGGTTGTACTCGGATACATAGCTGCTATTATATTAGTGAGCATATTAATCTCAGTATTTTCAAACA
TTAAGTCAAATAATGAAATTAGGAGAAGAATAGAAAATGATTGGGGTGCAGAGTTTGAAGAAAAATATAC
GGAAGATGACCTAAAGAGTACAGCGGAATACTTTAATAATAGAAAAGAAGTGGAAAAAGGAACAGTTTTT
ATTGATGAAATTACCTGGAAAGATCTTGATATGGACAGTATTTTTAAAAAAATAAACAATACAGAAAGTA
GTCCTGGAGAACAGTATTTATACAATATATTAAGAGAACCTATATATGATGAGGAGAAACTTAAACATAG
AGATGAATTGATAAAATTTTTTCAGAATAATGATAAAGAGAGAAAAAGTATACAATATATACTTGCCAAA
CTAGGCAAAAATAGGGCTTGTTTTATAACTGATTACTTTTACAATAAGGGTAATAAGAGAAAATCATTAC
TGTTCTACTACAGAATTTTGTCTTTGATCCCCTTTGCAGGTGTAGGATTAATATTTCTAAATCCATATAT
AGGACTCGCTACTATTATATTGTCCTTTTCCTACAATATATTTGTATATTACAAAGAAAAAAATAAGATA
AAGCATAAATTTGAATCCTTTATGTACATACTTAAAATAGTAAAATATGCTGGAGATATTTTGAAAGAAG
ATGTAAAGGAGTTTAAAGATTACAATAAAAAATTAAAGGAGGCTCTTAAAGAACTAAGATCTATAAAAAG
ACTTTCTTTTGCTTCAAAAAATAATGGTACAGATGTAGGGATAATAGCTGAGTATACTAGTATGTTTTTA
CTCACGGATTTAATTAATTATGAAAAAATGTCAAATGCCCTTATGGAAAGAAACAGTGAGTTTAAAGTAA
TATTTGAAGTAATTGGAGTGATAGACAGCTGTATGTCTATTGCAGCTTACAGGAGAAGAATAAAAAATTA
TGTTACTCCAGAGCTTACTAAATGCAGAAGAAAGCAGGAAAATGTGAATGTGTTTAAAGATATAAGACAT
CCTCTTATGGAAAAATCTGTGCCGAACTCCATAGAGATTTCAGATTCCATTTTAATTACAGGGTCCAATG
CATCAGGTAAATCAACTTTTTTAAAAACAGTAGCTATAAATATTATTTTAGCGGAGACAATATATACCTG
TCTTGCTTCAGAATTTAAATGCTGTTATTTCAAAATATATACATCTATGGCTTTGAAAGACGACATATTT
AGCAATGAAAGTTATTATATAGTAGAAACTAAATCTTTAAAGAGAATTATAGATAATTTAAATGAGGATA
TACCTACTATATGTTTTGTAGATGAAATTTTACGAGGAACCAATACTGTAGAGAGAATTTCAGCTTCTTC
TCAAGTGCTAAAATATTTAACTTTAAATAACTGTATATGCATTGCAGCTACCCATGATGTGGAGCTTACT
CATATACTTGAAAGGTATTTTGAGAATTATCATTTTCAAGAAAGTATTGAAAATAATGAAATAAAGTTTG
ATTATAGAATCCATGAAGGAAGGGCTACCACTCAAAATGCAATAAAGCTTTTAGGCATTTTAGGATATAA
TGATGCTATTGTAAAAAAGGCACAGGATAAGGCAAACAAATTTTTAACTGAAGGTATATGGGAAGCAGAA
TAA
>lcl|CP012395.1_cds_ALU34735.1_306 [locus_tag=CLAU_0306] [protein=Hypothetical protein] [protein_id=ALU34735.1] [location=complement(334949..335422)] [gbkey=CDS]
ATGATAGTATTTGATATACCCGGCAGCAGGAGTATTACCATAAAAAATGTTATTTTTGATTTTAATGGTA
CTCTTGGACAAGACGGGATTTTAATTGATTCTGTGGGGGATAAATTAAAGGAGTTGGCAGGCAAAGGCGT
TAATATTTATGTGATTACAGCAGATACTTACGGAACTGTAAAAAATCAGTGCCAGGGTCTTCCAGTTAAG
GCTAAAGTATTTAATAAAGAAGATTCATCTAAAGATAAAAAGTATATGGTTGAAAAGCTAGGATGTGATG
TTACCGCATCTGTTGGCAATGGAAGAAATGATCTAGAAATGTTTAAAAATAGTATTATATCTATTTGTGT
TATTGGGAGAGAAGGATGCTTTACTAAATCTTTGCTAGAATCTGATATAGCAGTTACAAATATTTTAGAT
GCTATAGATTTATTGTTAAACAATGATAGAATTAGAGCTACACTTAGAACTTAA
>lcl|CP012395.1_cds_ALU34736.1_307 [locus_tag=CLAU_0307] [protein=ABC-type metal ion transporter periplasmic subunit] [protein_id=ALU34736.1] [location=335642..336574] [gbkey=CDS]
ATGCTTAAAAGAAATACACCCATTAAGTTTACAATACTAGCCCTTATTTTTACCTGCATTATTTTCATTT
TGGGAGGTTGTGCTGCGGGAACAGCTTCAAATAATACTAAAGAATCCAAATCCAAAATAAAAGTAGTTGT
ATCCTTTAACGCAATGAGAGAATTTACTTCAGCTATTGGAAAGAATAAAATTGATATTATTACAATGATA
CCTGCTGGCACAGAGCCTCACGATTTTGAACCAACTGCAAAAGATTTCAAAAACTTAAGTGATGCCAATG
TGTTTATATATAATGGATTGGGTATGGAATCCTGGAAAGACAAGGTTTTAAAATCTATAAATAATAAAGA
TTTAATTGCAGTAGATACTTCAAAAGGTTCAGTTCCAATTAAAAATACTGATAATGATGAAACGAAAGAG
CATGGGCAATACGACCCTCATATGTGGCTAAGTCTAAAAAATGCCAAGAATCAATCTAAAAGCATAAAAG
ATGCCTTAATTAAAGCAGATCCATCAAACAAAAACTTTTACGAAAAAAATTACAATGATTTTTCAAAACA
ACTTGATGATTTGTACAGCGAATATAACAAAAAATTTCAGACAGTTTCAAATAAAAGTTTTGTAACAGGA
CATGCTGCTTTTGCATATCTCTGCAGAGATTTTGGTTTAAAACAAAATAGTGTAGAAGATGTATTTGCAG
AAGGAGAACCCTCCCCTAAAAAATTAGAGGGACTTGTAAACTATTGTAAACAAAATAAAATAAAAACTAT
CTTTGTGGAAGACATGGTAAGCCCTAAAGTATCAAATACCCTTGCAAAAGAAGTTGGAGCAAAAGTAGAA
AAAATATATACAATAGAGGGAAATGAAGATAATAAAAATTACATACAAAGTATGAAATATAATTTACAAA
TGATTTATAACAGCTTAAAATAA
>lcl|CP012395.1_cds_ALU34737.1_308 [locus_tag=CLAU_0308] [protein=Phosphoribosylaminoimidazolecarboxamide formyltransferase] [protein_id=ALU34737.1] [location=336770..337945] [gbkey=CDS]
ATGGAAATGAATGAATTTGTACTTAAATATGGGTGCAACCCACACCAAAAACCTGCAAGAGTTTATATGA
AAGAAGGTACTCTTCCCTTTAAGATATTAAACGGAAGACCAGGATATATCAATCTTATGGACGCCTTTAA
TTCCTGGCAACTTGTAAAGGAACTTAGAAATGCCACAGGACTTTGTAGTGCTGCTTCTTTTAAGCATGTA
AGCCCTGCAGGTGCTGCAGTTGCAGTGCCTCTAAATGATGTATTAAAAAAGGCATATGCAGTTTCAGATA
TGGAACTCTCCCCTGCAGCTATTGCCTATTCAAGAGCAAGAGGAGCAGACAGGATGTCCTCCTATGGAGA
TTTTGCAGCTATAAGTGATGAAGTTGACTTATCTGCTGCTAAAATACTTAAAGCATCGGTTTCAGATGGA
ATAATTGCCCCATCCTACAGCAAGGAAGCACTAGAGCTTCTAAAGACAAAGAAAAAAGGAAACTACTGTA
TAATTCAAATTGATCCAAATTATGAACCAGAAGAAATGGAAAAAAGAGAGATATTTGGAGTAACTTTTGA
ACAAAAAAGGGATGATGCAGTTATAACGGATGATCTTTTAAAAAACATAGTAACAGATAATAAGAATATG
CCAGAAAGCGCTAAAAGAGATCTTCTAATTTCAATGATCACCCTAAAATATACACAATCTAACTCAGTTT
GTTTTGCAGTAGACGGTCAGGTAATTGGAGTTGGAGCAGGTCAGCAGTCAAGAGTTCACCGTACACGACT
TGCTGCATCAAAAGCAGATATATGGTTTTTAAGACAACATCCGACGGTACTATCCCTTCCTTTTAAAGAA
GGACTTAAAAGGCCTGAAATGGATAATGTAATAGATCAGTATCTCCGTGATGACGTAACTCCTGAAGAAA
CTATAGGATGGAAAGATGTATTTACTGAAATTCCTAAAAAGCTTACTTTAGATGAAAAAAAAGATTGGCT
TTCAAAACTTCAAGGTGTATCTTTAGGATCTGATGCATTTTTCCCATTTAGAGATAATATAGATAGAGCT
TCTAAAAGCGGTGTGAAGTATATTGTTCAGCCAGGTGGTTCTATAAGAGATGATATTGTAATAAAAACTT
GTAACGACTATAATATGGTAATGTCATTTTCAAATTTAAGATTATTTCATCATTAA
>lcl|CP012395.1_cds_ALU34738.1_309 [locus_tag=CLAU_0309] [protein=Hypothetical protein] [protein_id=ALU34738.1] [location=complement(338453..338812)] [gbkey=CDS]
ATGAAATCAACTACAAATGCAGTAGATATAGAAAATAAGAAAGGTACAAGCATTAAATTTATAGATGGAT
TTACTAAATCTATTCTAACGGTATTGTTAATTTTGTTGGTTCTTATATTTGGAGCAGGTAAGTATATGAG
CAGTCATAACATGGAGGCTGGTGGCACTGATGACAAGGTAAACACCATGGCTTCAAACAAAATTAAAGCA
GATCACCATCCATTTATTGAATTGCCTGGTGATGCAGAAGTAGGAGCTTTTTCTGTGGCAAATTTTTGTG
CAGGATTGATAGTTGGACATCATTGGGAGAAAATATTTGGCAAATCAAAGTCAAATAAAAAATCTTTAGA
GAAAGAGTAG
>lcl|CP012395.1_cds_ALU34739.1_310 [gene=cbiM] [locus_tag=CLAU_0310] [protein=Cobalamin (vitamin B12) biosynthesis CbiM protein] [protein_id=ALU34739.1] [location=complement(338815..339489)] [gbkey=CDS]
ATGCATATTGAAGATGGAATTTTATCACCACAGGCCTGGGGTACATGGTATGTAATAAGTGCCATGTTTA
TTGTACCGGGCGTTAAAGAGATTAAAAGAAGAGTAAAGGAGAATTTATATTATAAACCTTTTCTTGCTAT
GATGGGAGTGGCAGTATTTGTTATTTCTTGCATGCACTTTCCTGTACCTGTAACCGGTTCCTGTTCTCAT
CCTTGCGGCACACCACTGGCAGCTATTGTAGTAGGACCACTAGCTACTGCTGTAATCTCAGCTATTGGAT
TGTTTTTTCAAGCCATATTTTTGGGACATGGTGGTATTACAACTATAGGTGCCAATGATTTTTCAATGGG
TATTGCAGGAGGAATTTCAGGATATTTTTGCTGGAAGGTTTTAAGGCATTTTAAAAGCCCTATATGGCTT
GCAGCTGGAGTGGCAGGTTTTGTTGGAGATATAGTTACATATTTGGTAGCAGCTTTGGAACTTGCAATAA
GTTTGCATGGACATATTCCTATAGTGAAGCAGTGGATGATATTTTTTGCAGGGTTTGGACCTACTCAAAT
ACCTCTAGCTATAGGCGAAGCAGTATTTACAGCTGTAATTCTGCAGGTTATGGTAAGTAGGCGTCCTGAT
TTAATGCCAGATGTACTTGGACGGAAATATAAGGAGGCAAGATAG
>lcl|CP012395.1_cds_ALU34740.1_311 [locus_tag=CLAU_0311] [protein=Xylose isomerase domain-containing protein TIM barrel] [protein_id=ALU34740.1] [location=complement(339913..340881)] [gbkey=CDS]
TTGTTGAAGTTAATGAATTTATCTACATATAATTATGATGTTGAAAGATTTCATTGTAATAAAAATAATA
TCATAAACTTTTTAAAAAAACATAAAATGGATGGTATTGAGCTTTTGCATCCCATAGGACTAGATGAAAA
TATTATTCCATGTAACCTTGTTAAAGGTGTCCATTTAAAGTATTATCCTACATGGCTAGATTTTTGGAAT
AATAATACACAGGAACTTTTAAAACAATTCAAAAGTTTGGATGTTATTGAAAAATATTATGGTGGTACTA
ACAGAGAAATTATGATAGAGCATTATAAAAAAGAGATCAAAATGGCTGATAAGATTGGTGCAGAATATGC
TGTTCTTCATGTAGCTCATGTACAAGAAAAGCATGTTTTCAATTATGATTTTACATATACTGATGAAGAA
ATTATAGATGCTGCTAGTGATCTAATAAATGAAGTTTTTAAAGGCATGGATACAAACATAAAATTACTAT
TTGAAAATGAGTGGTGGCCTGGATTCACCATGTTAAGTTATGAAAATGCATATAGGTTATTAGATAAAGT
TAATTATTCAAATAAAGGATTTGTATTGGATACATCACATTTAATGAATACAAATTTGCATCTTAAAAGT
GAAAAACAGGGAATCGAATATATAATAAATACTGTAAAAAATTTAAGAGAATTAAAAAATTTGATAAAGG
TTATACATCTTAATTGTTCTTTATCAGGTGAATATGTAATGAAAAAAATAAATAACACAAGAGGAAAAGA
GTTTATATTACCTCCAATGAGTGAAGAAATATTTATGCATGTTTTTAATATAGACAGTCATAAGCCTTTT
ACAGATACTTGTGTAAAAAAGCTGCTGGATTTTGTAAAACCTGAGTATCTTGTCTATGAGCTTGTTGGAA
ACTCTATTGGAGAGCTGGAAAAATATATTGACACTCAAGATGAAGCTTGTTTATTATAA
>lcl|CP012395.1_cds_ALU34741.1_312 [locus_tag=CLAU_0312] [protein=HlyD family secretion protein] [protein_id=ALU34741.1] [location=complement(340895..341602)] [gbkey=CDS]
ATGAAATTTGGTACAGTCATTAATATAGTTAAAAATCGTAAAAAAGTGGTTATAGGAATATTAGCAGCAG
TTTTAATAATAGCTATTGGTTGGGTTTCCTATTATGTATATGAACACGTGTATTATGTAGCTACTGATGA
TGCAAAAGTTACGGCAGATGTGATTAAAGTGGGTTCACAAATTCAAGGAAAAGTATTACAATTTAATGTA
AATGAAGGAGATTTAGTTAGCAAAGATGAAATATTGGCACGTCAGGATATGGGTAATCTCCCGGATTCTA
GCATAGAACAATCTTTAATAAAATCACCTATTAGCGGTATTGTTGTAAAAAAGGAAGTGAATGCAGGGGA
AGTTTTATCACCAGGAAAAACTGCGGTACTTTTAGCAGATCCTGAAAACTTTTATGTTACTGCAAAGATA
GATGAAACAAAAATAAGAAGATTAAAGGTTGGACAACCTGTTCAAATAACTATAGATGAATATGGCTCAC
AAAAGTTTCAAGGAAAAATAAAATCTATAAGTGAAATGACAGAAGATGCGTTAAATCCCACAGCATATTC
AACTGACAGAAAGCATAACAGAAAAGTTGAAAAAATACCTGTAAAAATTATATTTGATAATTCTAAAAAA
TTAAAAAATCAACTTACATTGGGCACTAATGCCTCTATAAAAATTTGTGTAGTAAACCAAAATACTAAAA
GTAAATAG
>lcl|CP012395.1_cds_ALU34742.1_313 [locus_tag=CLAU_0313] [protein=Efflux transporter RND family MFP subunit] [protein_id=ALU34742.1] [location=complement(341621..342427)] [gbkey=CDS]
ATGGCATACACGATGGTTATTCAGATGATTGGAAATAATATGATTCATGGGAGAATGCAGTTGAAAAAAT
CTATTTTATTTTGTTTAGCTATTGGAATATTTTTTAGTGGATGTAGTTCTACAAATAATACTAAATCTAC
AAACTTAGCTATATCAAATTCTGATACTACCTTTATAATGGGTGGAAAGATTGCAACAAATGACAGTGTA
GATATAACTTCTAATATTTCCGGAAGAGTTTCTGAAATGTCCACAGAATTAGGTAAAAAGGTAAATTTGG
GAGATGTTGTTATCAAATTAGATACATCAGATTTACAGAGCAAGGTTGATCAGGCTAAGTCAGCAGTAAA
TGCAGTACAGACAAACTTATCTAGTGCAGCTACTTCAACTGCATCTAATATTTCTCAATATCAATCTGAG
CTGGCTCAGGCCCAAGCTCAATTAAAAACTTCAGAGGCATCTTTAAAAGATGCCTCTATTACAGCACCTA
TTTCGGGTATAGTAAGTTCGCAAAACATTAATGTAGGAGATATGGTTATTCCAGGTAAACCACTTATTTC
AATAGTTAATGCAGATAATCTCTATGTAAATGTATATGTACCAATAAACGTTTTAAATCAAATTCAAGTT
GGGCAGAGTGTAGTGATAAAAGTACCAGATATCTCAGATAATAGGTTTTTAGGAAAGATAGCTGTCATAA
ATTCAAAAGTGAATTCACAGAGCCAGGATGTTCTTGTGAAGGTAACTTTAAATAGTAAAAATGGACTTTT
AAAACCAGGTATGTTTGCAGAGGTTGGATTGAAATAA
>lcl|CP012395.1_cds_ALU34743.1_314 [locus_tag=CLAU_0314] [protein=Hypothetical protein] [protein_id=ALU34743.1] [location=complement(342390..343133)] [gbkey=CDS]
ATGAATAAAAAGAAAAAATATATTATAGCTGTAGTAGCATTTGTAGTCTGTGCCATCTTATTTACATTTG
CTATAAAAGCTCAGAGAATGTATAGTGACAGCCTTACAAACAAACAGGCAAGTTCCCAAGATACAAATAG
TAAATCAAAGGCACTTAGTCAGTCACAGGGTGCTAAAGATAAAGAAAATGGAAAATCAAAAGATGTATCT
AAAAGCTCCAGTGGAGCACCTTCTTCTGAAAGTCAAAAAAATGATAAATCCTCATCTATAAGTTCTAAGG
GAAGTAGTGCAGGGAGTAATTCCAGCCAGAAAGAAAATAATCCTGCAGTTTCTCAATCTTTAGGTGAAAA
TATAGTGGTTAAATCGGGTGATCCAGAAGAAAATAATTCTTTTCAGTTTATTGATACAGTTAATGGTAAT
AGCGTTTTTTTAAGAAAAGATGTAGATAATATGGATGGCGAAACGGTAGGCTATATAACGGAAAGAATTT
TGGATGATGCTAAAATAAATTACAAATGTACAGGATCTGCTTCTACAGTATATTTTGCAGCTATAAAAGG
ACTTGAAGAAAAAAAGGCAGGAAGGCTTTCTGGATGGTGTTATTATGTTAGAAAAAAGGGCCAAAGCAAG
TTTGTAAAACCAAATGTTGGAAGTGGACAGTGGATATATCATACTGGGGATATAGTTGTATGGAAATATT
TAGCTGATGGCATACACGATGGTTATTCAGATGATTGGAAATAA
>lcl|CP012395.1_cds_ALU34744.1_315 [locus_tag=CLAU_0315] [protein=Cell wall binding repeat 2-containing protein] [protein_id=ALU34744.1] [location=complement(343173..345062)] [gbkey=CDS]
ATGAAAAAGAATATTAATAAATTTATTGTATTTTTATGTACACTGGGTATTACAATATCTGGGTTTGAAG
CAAATGTAAATGCTGATGCAGGAAGTAAAAATTCTGCTGATAAAACTATAACTAGAGATAGAATTTATGG
AAGCGATAGAATTGGAACTTCACTAAAAATAAGTCAAAATGGGTGGAAAGATGGTTCCAGTACTGTAGTT
ATAGCCCAGGGATATGGTTATGCAGATGCTCTTTGTGCAGCTCCTCTTGCAAAAAAATTCAATGCACCTA
TAATTCTTTCAAGACAGGATGCGCTAAATGATAATACTATAAGTGAAATTGAAAGACTTAAAGCAAGCAA
GGTGTTTTTAATTGGAGGAACAGCTTCATTATCTGATAATATAGTAACTCAACTAAAAGGTCTTGGGATA
AGTGACATACAAAGACTTGGAGGTACAAATAGATATGAAACTTCAGTGAAGGTAGCTCAAAATATTGGTA
ATGTAGATAGTGCCGTAGTTGCATCAGGAAATGGTTATGCAGATAGCCTTTCTATAGCGCCAATAGCTGC
AAGTAAAGGTATGCCAATACTTTTATCAGGAAGTGGAAGCTTGCCAGATGTAGTAAGTAACTATATAAAA
GGCAGTAATGTAAAAAAGACTTATGTAGTAGGGGGAACTGCTTCTATAGGAGATAACGTAAAAAATGTAC
TTCCAAATGCTGAAAGGTTAGGAGGATCTACTAGATTTGAAACAAATCTTTCTATACTTCAAAATTTTAA
ATCAGATCTTAAATTTAACAATGTATATATAGCAGAAGGAGACGGGCCAAGTGGAAATGAATTTGCAGAT
GCACTTTCAGGTTCAGCTCTTGCAGCACAAAAATCTGCTCCTATGGTACTTGTTTATAAAACTATTTCTG
CCAATAATTCAAATTTTATAAAATCTAATATGACAGACAATACTGTACTTACGGCTTTAGGCAGCAATTT
AGTTGTACCTGATTCAATTTTAGATGAAATTGAAGGCATATCTAGTGGAGTTTCTTCTTCTGTAGACAAT
TCACTAAATTCAGCTGTAAGCAAAATATTAAGTAATGCAGAAAAAGAAGGAATAGATGATTGGCAGGCAT
TGGCAATATCGAGATATGGGGCAGAAGTTCCTGCAAGTTATCTGAGTAATCTTCAAAATAGCATAAGCTC
TGTAAATGGAGAACTAACACAACCTACAGATTATGAGAGAACTACTTTGGCACTTATGGCCATAGGACAG
GATCCTACAAATTTTCAGGCTAGTGATAAAAGTTATAATTTCATAGAAAAGATATATAATAACAAAGATA
TATCAGAACAGGGAATAAATGCAGAAGTATTTGCACTTATAGCTCTAGATTCTGGGAATTTTAACATACC
TCAGGGTTCTGTATGGACAAGGGATAAGTTAATAAGTGAAGTTTTAAAGAATAGAACAAATGATAAAGGC
TGGGATTATGCTGGTGAGAAAGCTGATCCGGATATGACGGGTATGGCACTTACGGCTTTAGCACCTTATA
AAGATAAGGCAGATGTGAAGGATGCTGTTAGTACAGCTTTTGCTAAACTTTCTTCTATGCAAGATGCAGA
TGGTGGTTATTCTTCCTGGGGAGTATCTAATAGCGAGAGTATATCACAGGTCATAATAGCTCTTTGTGCC
AATGGAATAGATCCTACAAGTGAAGCTTTTACTAAAAATGGGAAAACCACAATAGATGCCCTTTTAAGCT
ATGAGGTAGCAGGTGGAGGATTCTGCCATGTAAAAGGAACAGGATACAATGCTATGGCAACGGAACAAGC
AACTCAAGCATTTGAGGCATATAAAATGTTTAAGGGAAATGCAGGGAGCGGCATATATAAATTTAAATAG
>lcl|CP012395.1_cds_ALU34745.1_316 [locus_tag=CLAU_0316] [protein=Hypothetical protein] [protein_id=ALU34745.1] [location=complement(345090..345863)] [gbkey=CDS]
ATGAATATTAAGAAGAACAAAAAGAAGTATGTTATAGCAATTGCTGCTTTTGTTATATTTGCAATTATGT
TTACTTTTGGCTTAAAAGCTGAAAAAATGTATGCTAATACGCTGACAAATAAGCAGATGAGTGCTGAAAA
TTCTCAAAGCAAATCCAACCATAAAAATGTTGCAGGCAATGCTGCAGAAAATAAAAATAGTTCTACTTCA
AAGTCTTCTGAAAACGGTAGTAAATCTTCTGGTTCTGTTGGATCTGATGCATCTTCTTCTGGAAGTAGTA
AGTCTTCCCTAGATTATCCATCAGATACTGGATCTAAAAATGGATCAAAATCAAGTAATCCTTCTACTGC
TACCTCAAATGGAAGTGTAAAGGTTACTTCTACAGATCCAGAGAGCAAGTGTACTTTTCAGGTTATCGAT
ACAGTCCACGGCAATAAAATGGTTGTTTCAAAAGATGTGGACAAAAGTATGGAGGGTGAAACAGTAGGCT
ATATAACGGAAAGAATTTTGGATGATGCTAAGATAAATTATAGATGCACAGGTTCTGTTTCTACACTTTA
TTTTGCAGCTATAGATGGACTTGAAGAGAAAAAAGCTGGGAAACTTTCAGGATGGTGTTATTATATCAGA
AAAAATGGAGACAATGTATTTCACAAACCTAATATAGGCAGTGGACAGTGGACATGGCATAGTGGTGATG
TAATAGTTTGGAAGTATCTTGCTGATGGAATTCATGATGGTTATGAAGGTGACTGGGGAAAGAGCAGTTT
CTAA
>lcl|CP012395.1_cds_ALU34746.1_317 [locus_tag=CLAU_0317] [protein=ECF-type riboflavin transporter S component] [protein_id=ALU34746.1] [location=complement(345886..346575)] [gbkey=CDS]
ATGAAAAGATTAATAATTGCAATTACAGCTGCCATAATTATAGTATTAATGGCGCTTACAGTAAAGAGTG
ATTTTCAAACTGGAGTTTCAGTTATGTGTATGGTTGGTGTTTTTGCAATTTTATTTATGAGTTATTTTTA
TTTTGAAAAGAGTAATGCAGGAACAAAAGAAATAGCAATTATAGCTACGTTGAGTGCTTTTGCCACCGTT
GGCAGAATAGCTTTTGCGCCTATTCCAAATGTAAAACCTGTTACATTTTTAGTTGCTTTAACTGGATTTG
TGTTTGGACCTTATGAGGGATTTTTAGTTGGAAGTACTACAGCTTTTTTATCCAATATATTCTTTGGACA
GGGTCCTTGGACACCATGGCAGATGTTTTGCTGGGGACTTGTGGGAATTATAGCAGGTTTTTGGGGTAAA
AAAGGAAAAAAAGTATCAGCTTTTAATTTTTCAGTAGTATGCTTCTTATTTGGCTTTATGTTTGATTGGA
TTATGGATCTTCAATATATAATTGGATTTGTAAAGCCTTTAAATTTCTGGACGTTTATAGGAGGATATGT
ATCAGGCCTTACTTTTGATGTTTTACATGGAGGAAGTTCATTTATATTTTCAATTATATTTTATGATAGC
TTTTTACCTGTATTCAAACGGTATAAGCGAAAACTCATTATAAGTTATATTCAGCAATAA
>lcl|CP012395.1_cds_ALU34747.1_318 [locus_tag=CLAU_0318] [protein=ABC-type transporter] [protein_id=ALU34747.1] [location=complement(346572..348200)] [gbkey=CDS]
ATGTCGTATATAGAGATTAACAATTTAAATTTCACTTACCCACTTGAGAAGCACAGGTCGCTAAAAGACA
TAAATTTATCTCTGGAGAAAAATGATTTTCTTCTCATAGCAGGCAGATCAGGCTCTGGAAAATCTACGCT
TGCAAGGGCTATAGTAGGAACAGTACCTAATTTTTATGGAGGTACTATAGGTGGAGAAATAAAAATAGAT
GGTGAATTGGTAAACAAAATGAGCCATAAGGAAAGGGCAAAAAAAATAACTATGGTTTTTCAAGATCCAG
AAAAGCAGCTTGTTATGAACAAAGTACACAGGGAAATAGCTTTTGGGCTTGAAAATATAGGAGCAGATGA
AGGAGTGATAAAAAGGAGAGTTTATGAAGCTCTTCAGTTTTCTGGCATACTTCATTTGGCAGAAAGGGAT
GTAACTTCTCTCTCAGGAGGAGAAAAGCAAAAAGTGGCAGTAGCCTCTGCTCTTGTATATATGCCAAGAT
GCATCATATTAGACGAACCTACTTCCCAGCTTGATCCTTCATCTGCGGAGGAAATGTTAAATTTAGTAAA
AAAGATAAATCAAGAGCTTGGAATAACGGTTATAGTTATTGAGCAGAGAGTAAACAGATGGTTTGATACT
GTTGACTCTATAGCGATTATGAACGATGGAACTTTAGAATTGTTTAAAGATAAAAAGGATTTTTATGATA
ACTGTAATCAAAGACAGTATATGTTTATGCCGGATTATCTTAAGCTTTTTAAAAAATTGGATTTTAATGC
TATGCCTCAGGACTTTAAAGATGCCAGGGTTAAGATTTTAAATAGTTCTTTAAAATTAAAAGAAAAGGAT
AAAAGCATTTTTCAGGAAAACGATGAAGCAGAGGTACTTTCTGTAAAGAAAATGGGCTGTAAATATGGGT
CAAAAAAAGTTTTGAATAATTTAAATTTTAATGTAAAAAAAGGTGAATTTATAAGCATAATGGGAGCTAA
TGGTGCAGGAAAAAGTACTCTTTTAAAATGTATTATGGGGCTTAAGAATTATGAAGGAACAATAAAGCTT
TATGGGAAAGACATAAGTAAGATGGACATACGTCAAATAGCAAAGCATATAGGATATGTATCTCAAAATC
CTAATGATTATTTGTCTAAGGAAAGTGTATATGAAGAAGTAAAATTTACTATGGATAACTATGGTATATA
TGATGAGAAGGTTATAGAAAATATCTTAAAAGAACTTGAAATATATGACTTGAGAGAAAAAAATCCAAGA
GATTTAAGTGGCGGACAGCGTCAAAGGGTAGCAATTGCAACTATACTTGTCTTGCAGCCGGATATGATTT
TGCTTGATGAACCTACCAGGGGACTGGAAAGTGGACTTAAATATAAGTTAGGCAAATTACTGGAAAAATT
AAATAAAAAAGGAACATCTATTGTACTTATAACCCATGATACTGATTTTGCCAGTAATTTTTGCAAGAGA
TACATGATTATGTTTAATGGTGCCATAGTAGCAGATGGGGATAAAAAACAGGTACTAGGAGATGGAATAT
TTTATACTACTTCTATAAATAAACTGCTTAGAGATAGGGAAGACAGTATATTTACATTGGAAGAAGCGCT
TGGAAGGTGTGAGGTATGA
>lcl|CP012395.1_cds_ALU34748.1_319 [locus_tag=CLAU_0319] [protein=Cobalt transport protein] [protein_id=ALU34748.1] [location=complement(348181..349119)] [gbkey=CDS]
ATGAGTGAAGGAATAAAAGCAGCATATTTGTCAAAATCACGGAATAGGGAAAAGGTTAGACATTTTATAG
ATTTTAAACAGTATCATGTTCTTACTGCATCACTAGTATTTATGTCTATGATGATTATAATATTTTCTAA
TGACAATCCGGTAGTACTTGGATCTGTGTACATATTTATTATAGGAATGATAATATTTTCAAAGGAAAAG
CAAAAGTTTAAGACTGGATTCTATTATTTTATTCCAATTGCTGTTTTGATAATAGTTATAAATATGCTTT
TTGTAAGTTCAGGAAGTACTACTCTTTTTTATCTTTTTCACAAGCGTTTTACATTAGAAGCTGTAATTTA
TGCAGTAGTTATGTGTTTTAAATTTTTAGCTGTCATATACCTTTTTTTAATACTTGAGATCATGATTGAT
ACGGATAAATCAGTTTCTTATTTTTCGTCTATAATGCCAAAGTCAACTCTCATGCTTATGATAAGCTTTA
AACTTATTCCAACTATGAAAGACAGATTTAAGAATTTAAAAGAAATATATGAAATAAGGGGAGTTATATT
TAACAAGAAAAAAGCAAAGGAAAAAGCACACAGCTATATTCCCGTAATGTCAGTACTTTTAGAGGATTCT
ATGGAAGGTTCTTTTAGCATAGGTGAATCTGCCTATGTAAGGGGATTTTTAAGTGGCAGCAGGAGTGTTT
ATGATAGACAAAAATTTAAAAATAAGGACTGGGAAGTTATAGTTTTAAGCGTAGCTCTCATGATATTTTA
TGGTGTAGCACAGTTTAAAAAATGGGTGGAGTTTAACATATATGACGGTGTGACTGCTGTTAATTTTTTT
AATATTGGTATAGCCATAATTATTGCGTCTATAGTAGTAATTACTTTAACCATAATTTTTAATAGTGAGG
AGAAGGAATATGTCGTATATAGAGATTAA
>lcl|CP012395.1_cds_ALU34749.1_320 [locus_tag=CLAU_0320] [protein=Cell wall binding repeat 2-containing protein] [protein_id=ALU34749.1] [location=complement(349205..352114)] [gbkey=CDS]
ATGAAAAAAATTATAACTAAGATTATTATGTTTTTGTTTATAGTAGGTATTGGAATGTGTGGTTTTAGTG
GAAGTACATATGCAGAAGCAAGTGCAAATGCAAAAATTACACAGCAAAGTGTAAATATAAGTAAAGACAG
GATTTGTGGAAATGATAGAATTGAAACTTCACTGAAAATAAGCCAAAGTGGTTGGAAAAATGGTTCAAGT
ACTGTAGTTATAGCCCAGGGTTATGGATATGCAGATGCCCTTTGTGCAGGACCACTTGCTAAAAAATATA
ATGCACCTATAATACTTTCAAAGCAAGATGGATTAAGTGATGAAATTGTAAGTGAGTTAAAAAGACTTAA
GGCAAGTAAGGCCTTTGTAATTGGAGGAAAAGCTTCACTATCTGACAATGTGGAATCTGAACTAAAAAAT
ATTGGTATAAATGATGTAGAGAGGCTCGAAGGTGCAACAAGGTATGAGACTTCTGTGAAAATAGCTGAAA
GTTTAGGAAGTAGTGTAAATAGTATTGTAGTTGCATCTGGAAACGGCTATGCAGATAGTCTTTCTATAGC
ACCTATAGCTTCAAAAAAAGGAATGCCAATACTTTTATCGCAAAAGGATAGTCTTCCTGATGTAGTTAAA
AATTATATAAAAAAAGTAAACGTGAACAAAAGTTATGTAATAGGTGGAACAAACTCTATATCTGATAATA
TAGCAAATGCTCTCTCAAATGTGCAGAGAATTGGAGGAAGCAATAGATTTGAAACAAACTTAGCTGTACT
TCAAAATTTTAAATCTGATTTTGATTTTAGTAATGTGTATATAGCTGAGGGAAATGGAACAAATGGAAAT
GAATTTGCAGACGCACTTTCAGGTTCAGCTCTTGCAGCAGAAAAATCTGCTCCTGTTGTACTTGTTTATA
ATACAATATCTACCGATACTGCAAATTTTGTAAAGTCTAATATGTCTAAAGATACTGTTCTTACAGCTTT
AGGTGGAACATTAGTGGTACCTGATACAATTTTGAATGGAATTGAAGATTTGTTTAATGGCAAAACTCCT
GACAGTGGTATAGGGAATCCCACTACAGCAACCACAACTACAACTACAACTATACCGACAAATCCTACTT
CAGATCAATTACATGTGTCACTTGCAATTGATGGTTATAAAGGGAATATAATCAATGAGACAAATTTGGA
GGTTTCCAAAGGAGAGTCAGTTTATGACTTGCTTAAAAGCACTCTTGATAGTAAGAAAATAAAATTTGTA
AATAAGGGAACTGGTGGCAGTACTACGGGTGCAGCTGTATATATATCAAGTATAGATGGAGAAACGGAAT
TTGATAGGCCAAGAGGAAATGGACAGACAAATCAGAGTGGATGGAAATACAGTGTGGATGGCACTTTCCC
AAATCATGGCTGCGGAGTAGAATACATTAACAATGATAATGAGAAAATACACTGGATTTATGTTGTTGGA
GCTTGGGATGAGAATCAGTTTAGGGATGTAGATTCAATTACCCTTAACAAAACTGATTTAACTTTAAATG
CAAATCAAACTGAAAATCTTACAGCTATAGTTAGCCCTTCTAATGCTACCGATAAAGATGTAACATGGGA
AAGCAGTGATAAAACTGTAGCTACAGTAGATAGCAATGGTAAAGTAACAGCCGTAAATTCAGGTACAGCA
ACAATAACGGCAAGTTCAATAGATAATACAAAGGGATTTGTTCGTAATTATACGCCACAATCTGCTTCCT
GTAAGGTTACTGTTAATTCATCAAATCCAGGTGGAAATATTCCATCTTCTATTTCTGTAACAGGAATAAC
TTTAGATAAAACAGGGACTGTGGCAGTAGGAGATACACTCCAGTTAAAGGCATCAGTACAACCAGATAAT
GCTACTGATAAAAATGTAAATTGGTCAAGTAGTGATAAGACTATAGCATCGGTAGATGGAAAAGGATTGG
TAACAGGAGTAAAAGAAGGAACAGCAACTATAACAGCAGTTACGGAAGATGGAAATAAAACAGCAGCTTG
CACTATAACGGTAAAAAACTCCCAGACAAAAGATTATACATCATCTATAAATAATCTTATAAATGGAATA
AGCTCAAGCATTACAAGTGATAATTGTGATGATTGGATTGCCCTTGGATTAAATAAAACAGGCAATCAGG
TACCAAAAGATTATTTATCAAAATTACAGGACAGAATAACAAGCAATACAAAAGGAGGAGTACTGGATTT
AGGACGACCTACGGAGTATGAAAGAACTACACTGGCAGTACTTGCAGCTGGAGGATACCCTACAAATATA
TCAGGTCAGAACCTTATAGAAAAAATGTGCAACAGTGATATGGACAGCCAGGGGATAAATGCCTATGTGT
TTGGACTTATAGCCCTTGACTCAAAAAATTTCAAGGTACCGGATAATGTAAAATGGACTAGAGATGCTTT
AATTAAAGCTATATTAAATAATAAAACCAAAGATGGCGGCTGGAGTTATGCTGGTGATTCAGCAGATCCT
GATATGACTGCTATGGCAATTTCTGCACTAGCTCCATATTATAACACTAATTCAGATGTAAAATCAGCTG
TTGATGTGGCAGTTAATACACTTTCCAAAATACAAAAAGGTGATGGTGGATTTGTATCCTGCGATAGTGA
AAATAGTGAGAGTTCAGCTCAAGTTATAATAGGCCTGTGTGCAAACGGTATAGATCCAACTACAGATAGT
AGATTTATAAAAAACGGTAAAAATCCAATGGATTCACTATTGAGTTTTGCCACAAGTGACAACAAAGGTT
TTGGACATACAGATACTTCATTGAATGGTATGTCTACAGAACAGGGATTGGAAGCTGTGGCAGCATATAA
TCTTTTTAAGAGTAAAGGAGGATCCCTATACAAATTTTAG
>lcl|CP012395.1_cds_ALU34750.1_321 [locus_tag=CLAU_0321] [protein=Ig domain protein group 2 domain protein] [protein_id=ALU34750.1] [location=complement(352215..355241)] [gbkey=CDS]
ATGAAAAATTTTAAAGTTAATCTGATGTCATTTATTATGACATTTGTAATGATGATTGGCTTATTAGGAA
CTGGTACAGCCCAAGTATTTGCAGATGGAACTGGATATTCATCTCAAATAAATAGTCTTATAAATTCAAT
GAGTCCATCTATTACACAAAATATGGGTGATTGGCAGACCTTGGATTTAAATAAGGCAGGAAAAGAAGTA
CCGGGAAGCTATTTAACAAATCTTGAAAGTAATATAAAAAGTGGTTCAGATTCATTATCTTTACCTACAG
ATTATGAGAGAACTTCTTTGGGAATACTTGCAGCTGGTGGAGATCCAACAAACTTTGCTGGAATGAATTT
AATAGAAAAAATATATAACAATGAGGGCATCAAAGAGCAAGGCATAAATGCCTATGTATTTGCACTTATA
GCCCTTGATGCGGGAAAATTTAATATACCTGATGGCTCAAAATGGACTAGAGATAGTTTGATTCAGGGAA
TATTGGATAATAGAACAAGTGATGGTGGCTGGAGTTATAGTGGTGGTTCAGCAGATCCTGATATGACAGG
AATGGCACTTTCAGCTTTAGCTCCATATTATGGCACTAACGCAAATGTAAAATCAGCTGTGGATGGAGCA
GTTGAAATACTTGCAAATATTGAGAAGAATGATGGTGGGTTTGCATCATGGAGCCCTAAAGATGGTGGGG
GCGACGAAAACGCAAACAGTGTAGCTATGGTAATAATAGGATTATGTGATAACAACGTAGATCCAACTAC
AGATAATAGATTTACAAAGAATGGTAGAAATCCTTTAGATGCGTTATTGAGCTACACAGTAAGTGACAAT
AGTGGATTTGGATATACAGATAATAAATCAGTTAATGGTATGGCAACAGAACAGGGATTTAGAGCACTAG
CTGCATACAACCTTTTTAAAGAAGGCAAAGGATCAGTATATAAGAATTTTGCAGCAAATACTTCAGATAC
TAAGGTAACTGGAATAAGCTTGGATAAAACAAGTGCAAATCTTACAGAAGGGGATTCATTACAGCTTACA
CCAACAATAACACCAAAAGATGCTACTAACGCAAAGGTAGATTGGTCAAGCAGTGATAAAACTATAGCAG
CAGTAGATGGAAGTGGGAAGGTAACAGCAGTAAAGGCAGGAACAGTAACAATAACAGCAACTACAGAAGA
CGGACAGAAAACAGCAGTTTGTACTATAACTGTTATTGCAAAAACTGTACCTGACAAAACCATACACGTA
TCAATGATTATTGATGGATATAAGGGAAATATGTTAACTGATGAAAATATAGAAGCTTCAGAAGGACAAA
CAGTTTATAGCATGTTTAAAAATGAACTTGCAGCCAAAGGAATAACTTATAAAAATCCTGATGGCGATTT
CTCACCATATATATCTGACATAGCAGGTGAAACGGAAAAAGACAGAGGAGCACAAAGCGGCTGGAAATAT
AGCGTAAATGGAGTATTCCCTAATGTAGGCTGTGGAAGTGTTAACCTTAAAGATGGAGATAAAGTACATT
GGATATACGTACAAGGCGCCTGGGATGAAATCCAGTTTAGAGATGTAGATTCAATTATCTTAGATAAACA
AAGTTTGAACTTAAATGTAAATGGTACACAGCAGCTTACAGCTACAATTGATCCAGATAATGCTACAGAT
AAAGGTGTAACCTGGGAAAGCAGTGACCCTACAGTGGCAACAGTAGATAAAAATGGAAATGTAACAGCAG
TAAAAGCAGGAACAGCAACAATAACAGCAGCATCAGTAGATAATGATAGAACAGATTTCAATCAAAAAAA
ATATGTGGCTAAAACAGCTCAATGCACAGTTACAGTAAATTCACAACAAACACAGACAGTAAAGGTAACA
GGAGTAAGTCTTGACAAAACAAGTGCAAATTTGACAACAGGAGATACATTGCAACTTACACCAACGATAA
CACCAAAAGATGCCACTAACACAAAGGTAGATTGGTCAAGCAGTGATAAAACTATAGCAGCAGTAGATGA
AAATGGAAATGTAACAGCAGTAAAGGCAGGAACAGCAACAATAACAGTAGTATCTGAAGACAATAAAGAT
GCAAAGGTACAGTGTACAGTTACAGTATCAGATAAAAAGCAAACTGTTCAGGTAGATTTAAGTGTTACAG
GCTATAAGGGAAGTATATTAGATGCTAAATCTATTGAAGCAGAAGATGGAAAAACAGTAGAACAAGTTGT
AAAGCAGGTATTAGATGATAAAAAAATAGAATATACTGACGATAATGGATACTTTTCTATGATAGGTAAT
GAGTCAGAGCGTGATAGAGGGGCAATTAGTGGATGGATGTATGATGTTAATAGTATACAACCAACTGTAG
GAATGAAAGATTGTAAAGTTAAAAATGGAGATAAAATAAGATTATTTTTTACAAGTGATTTTGGAAAAAC
TATGTTTAGAGACATAGATAAAATTAGTTTAGACAATACAAAAAAGAGCTTAAATGTAGGTGATATACAA
ACTATTCGAGCAAATGTATCTCCTATAACAGCTACAGAAACGGTAAATTGGTCAAGTAGTGATCCAACAA
TAGCGGCGGTAGACAACAATGGAAATGTAACGGCAGTAAAGACAGGAACGGCAACTATAACGGCCTCAGG
TAAATATAATAAAAATATAACGGCACAGTGTGCAGTTACAGTAGCTCAGCCATTGGTAATAACTAATTTG
ACAAAGGATAGTTCATTTAAATTAGGTGATGATGCAAAGATATCTGTAAAAGCTGAAAATAATTCAGGTA
AAGACCAGGATGCGTCATTAATAGTAGCTTTATATGATGAAGGTGGTAAATTCATCAATTATGTATGTGG
AAAACAAACAATTAAAAATGACGATTCATCTATTTTAACAACTATGATGAAACTTCCAGAAGAAGGAGCA
TACAAATTGAAAGCATTTATTTGGGACAGCCTTGAAAATATGAATCCTCTTTCAGATGTTATAGATATAC
CCGTCCAATCAAAATAA
>lcl|CP012395.1_cds_ALU34751.1_322 [locus_tag=CLAU_0322] [protein=Cell wall binding repeat 2-containing protein] [protein_id=ALU34751.1] [location=complement(355283..357247)] [gbkey=CDS]
ATGCAAAAAGTTATAAGTAAATGTACTACATTTTTATTTATGATAGGTATTGCATTATCTGGTTTTGGAA
ATCAGGTGAATGCAGATACAAATGTAAGCAAAAATAGGATTTATGGAAATGACAGAATTGAAACTTCATT
AAAAATAAGTCAAGATGGCTGGAAAGATGGTTCAAGTACTGTAGTTATAGCTCAGGGTTATGGCTATGCA
GATGCCCTTTGTGCAGGACCACTTGCTAAAAAATACAATGCGCCTATAATACTTTCCAAACAAGATGGAT
TAAGTGATGAAACTGTAAGTGAGTTAAAAAGGCTTAAGGCAAGTAAAGCTTTTGTAATTGGAGGTAAGGC
CTCACTATCTGATAATGTGGAATCTGAGCTGAAGAATATTGGTATAAATGATGTGGAAAGGCTTGGAGGT
GCAACAAGATATGAGACTTCTGTGAAAATAGCTGAAAGTTTAGGAAGTGTAGATAGTATTGTAGTTGCAT
CTGGTAGTGGCTATGCGGATAGTCTTTCTATAGCACCTATAGCATCTAAAAAAGGAATGCCAATACTTTT
ATCAGAAAAGGACAGCCTTCCTGATGTAGACACTGAATACATAAAAAAAGTAAATGCAAACAAAAGTTAT
GTAATAGGTGGAGAAAGTGTTATATCAGATAATATAAAAAATTCTCTTCCAAATGCACAGAGAATTGGAG
GCAGTACCAGGTTTGAGACAAACTTAGCTGTACTTGAAAATTTCAAGTCTGATCTTGACTTTAGCAATGT
GTATATAGCTGAAGGAGATGGACCTAATGGAAATGAATTTGCAGATGCTCTTTCAGGGTCAGCTCTTGCA
GCACAAAAATCAGCTCCTTTAGTACTTATGTATAACAGCTTAAACTCAAATGTAGAGGATTTTATAAAGT
CTAATATCTCTAATAAGACAGTATTTACGGCATTAGGAGGAACTAAAGTAGTTCCAGATGATGCTGTAGA
TAATATTATAACTGCATACAACCAAGCAAATAGTGGAAAAAACACTAATACTTCAGGGGGTTCTTCAGGA
GGATCTAGTGGAGGATATACTCCAGTTCAGCCATCAGGTGATTTAAGTTTAAATTCAGCAAATCAAACTT
ATGATGGAAATACTTCTGGAAATAAGAACGAGATAACAGGAAATGTAAATATATCAGCAGATAAAGTTTC
TCTTCAAAATGTAAAAATTGATGGCACACTTACAATAGATCCAGGTGCAAGTGGAGTTAGCACTATAACG
AATGTTACAGCTGGTAATATAGTAGTAAAATCTGGGGCAGATCACAGTATTTATTTGAACAACGTGAAGT
CTGATTCACTCCTGGTTAATAGCAGTAACAGCGTAAGGGTTGAGATAAGTAGTGGAACTCAAATAGTAGA
TACACAAATAGCAGGTAGTTCAACGCTAGTGTCTCCAGATGATGCTAAATCAACTTTTGGACAAGTTGTT
GTGGATTCAACTTCAAATCCACAAATAACACTGACGGGTGGATTTGAAAATGTTAATGTAAAAAATAGAG
CTGCCATAAATTTAACAGGAGCCAATGTATCAGCAATAAATGCTTCTGAAAGCTTTACTTTAAATATAAA
TGATGACACATCTACTGTAGCTGCACTAAAGGTGCTAGAAGGTTGTGCTGTTGATGGAAACAAAAAAATA
ACACAAACAACTGTAAAAAACATCGTAAATGTAAATAAGGCTGGAATTAACTTAAATATAATTGAAAATA
CTTCAGATGATATAGATATAAGTGCAGCTAGTAAAAATGATAATGATAAAATTGCTTTAACTTTATATGA
TAGCCAGGGGAACTTGAGTTACATAAATCAATCTGAAAATGGTAACTTACAGGTCAAAACTGCTCTTAAG
TCCGGAAAATATCATGGCTTTATCAAATCTTCAAGTACTGAGATAGTTAATATAAATGAATTTGAAATTA
AGTAA
>lcl|CP012395.1_cds_ALU34752.1_323 [locus_tag=CLAU_0323] [protein=Leucine rich repeat 5 IG domain protein] [protein_id=ALU34752.1] [location=complement(357765..360773)] [gbkey=CDS]
ATGAAAAGTAATAAGGAATTATATAATGAACATTTGGAAAGGATCAAAAAGAACATTGCAATGCAAAAAA
CGGACAGAACACCTATTATGCTCCACGCAGGAGCATTTTTACTAAGATATGCAGGTGGAAAGCTGTGCGA
ATTTGTAACAGACAATGAGGCAGCAGAAGACAAAGTAGTGAATTCATTGAAGTCCATAGGGGATATAGAT
TGTGTCATTACTCCAGTTCGTTTGCCCACAACAAGCGGACTAGCTTACCTTTCAGCTTCAAGGGTACCTG
GGCGTGAGCTTAAAGATGATGCACAGTGGCAAATAGATGAAATTGGTAAAATGACTGAAGAAGATTATGA
TGTCATTGCTGATGGGTCAACAGTAATAGGAAATACTACTCCTGATATGTGGACTATGCAATTACAACCA
ATAGCAGCTTATTATAATCCAAATGCAAAAGAAGGAGACGAGTACTACGATGTAAAGCAGGCTATGGATC
ATGTATTTGCACAGTTTTCAAATGCCCAGACTTATAAGGGATCTTTCTGGGGCGGCAGCGTAGATCTTGA
TGGCTCAATTGATTTAAATAATGCCTGGACCAATGCTCAGGTGTATATGACACTTGGAATGGCACATGCC
AATATTTTTGACAAGATGTATATAAAAGACGGTAAAACTATTTTAGATGGTGTACTTGAAAGATTTGATG
TTAAAAATGGTACTACTGATTTTGATAATTCATCTTATGAACCTGCACAAATATGTAGGGGAATAGATTC
GCTTGTACGTGCAGCTGAAGGCAGAGTCTCGATTTTTGACTGCACAGATGTCAAAGATTCTACAGTCCCT
GTAAACAATGCCATAGCAGCACTGCCGGATGTATATAAAATTACTTCAGCTGATAAGGAAAAAGTTGATG
CTGCAAGAGCTGCATATGATGAATTAAGTGATGTTAAAAAAGCTTCAATAAAACAGGAAACAATAAATAA
ATTGACTGATGCAGAGAAAAAACTGTCACAATCACAGCCAGTAAAAGTAACAGGAATAGGTCTTGATAAA
ACGAGTGCAGATCTAATGAAAGGAGATACACTGCGGCTTACAGCGGCTATAACGCCTAAATATGCAACTA
ATACAAAAATAGATTGGTCAAGCAGTGACCCTACAGTAGCATCAGTGGATGAAAATGGAAAGGTAACAGC
ATTAAAAAAAGGAACAGCCGTAATAACAGCCGTATCTGAAGACAACAGGGATGCAAAAGCACAATGCACA
ATAACAATAAAAGAAAATGTAAGTGTGACGGGAATAATTCTCGACAAAACAAGTGTTAAGTTGATACCAA
AAGCTGCATTGCAGCTTACGCCAACCATAACACCAAACGATGCAACTAACCAAAAGGTGGATTGGTCAAG
CAGTGATCCTACAGTAGCAGCGGTAGATAAAAGTGGAAAAGTAACGGCAATAAAAGTAGGAACAGCAGCT
ATAACGGCAAATACTGAAGATGGAAATAAAACGGCATCTTGTGCTGTAACAGTTGTTGATGGTCAAGGAG
CTATTGTTATTAATAATGTAAAGTTGAAAAACAAACTTGCCCTAGCAGCAGGAAAAGACAGTGACTATGA
GGGATATTTCACACCGGATGATCTAGCATCTATAAAAGGAACTATTGACCTTTCAAATTTAGATATTACC
GATAGTGATATGGATGTAATGAAATATCTTAAAGGAGTATCAGCTATAAACCTGTCGGATAACAAAGATT
TAACAAACAGTAGTTTTAAAAAACTTAAATTTGACTGGATAATACCAAAGGGTTTGGACTTTAGTGGATG
TACAGGTATGAAAGACATAAAAAATAATATGTTTGCATTTGCTTCTAGTAAACTGACTTCTATAAAATTA
CCTGTAGGAATATCAAGTATTCCTACTTCATGTTTTTCAAATAGTAAACTTTTAGCTTCTGTAGAAATTT
CAAATACGGTTAAAAGTGTAGGAAACTTAGCTTTCAGTGGCTGCACGTCACTGGCATATATGAAAATACC
AGGTAGTGTAACACAATTAGGGAGTGGTTGTTTTTCAGGTTGTACCAATCTTTCTGTATTAGATTTAACA
GATACAAGTTTAACTAAGGATAATATTAAAGATACAAAATGTCCTGATTCTACCATGATAATTTGTGGTA
AAAATGTTAAACTATCACCTGGTCAAATATCAATAAAAATAGGTGGAGTTCAAAAAATTGCAAATGAAAT
TCCATCGGGTAAAAGTGTCCTATGGGGAAGCACTGATGCAAATGTGGTTAAAGTTTCAAGTGAAGGTGTA
ATAACAGGAGTTAATCCAGGAACGGCATATATTTATGCAAAAACAGATGATGATAGTTATGGGGGAGTTT
GTACTGTAACAGTAACTAAGGATACACCGCCACAGCCAGTAAGCGTAACAGGTATAAGTCTTGACAGGAC
AAGTGCAAGTATGGCAGAAGGAGATACACTTCAGCTTACGGCAGCTGTAACGCCACAAGATGCAACAAAT
AAAAAGGTAGACTGGTCAAGTAGTGATAAAACTATAGCAGCAGTAGATGAAAATGGAAAGGTAACAGCGG
TAAAGTCAGGAGCAGCAGCAATAACAGCAGTGTCTGAAGACAACAATGATGCAAAGGCACAGTGTACAGT
TACTGTTATGGGAAATAATATGCCAAAACCAATACAGATAACTAATTTGACAAAGGACAGTTCATTTAAA
TTGGGCAATGATGTAAAAGTATCTGTAAAAGCAGAAAATAATTCCGGTAAAGACCAGGATGCATCTCTAT
TAGTGGCACTATATGATGAGGGTGGTAAATTCATCAACTATGTATGCGGTAAGCAGACAATAAAAAATGG
AGATTCATCTATTTTGACAGGTATAATGAAGCTCCCAGAAGAGGGAATATATAAATTGAAGGCATTTATA
TGGGACAGCCTTGAAAATATGAATCCCCTTTCAGATATTATAGACATACCTGTTCAGTCAAATAAATAA
>lcl|CP012395.1_cds_ALU34753.1_324 [locus_tag=CLAU_0324] [protein=putative transcriptional regulator PucR family] [protein_id=ALU34753.1] [location=361019..362575] [gbkey=CDS]
ATGTCAGTTCTGATGAGTGAAATTGTTAATAACTTATTGAAATACAGCCCTGCTTTTAGAGTTAAGCACA
ACTCCTATGTGAGATGCTGTAAGTTTCTCAATAACAATGATTTACCATTAGACTCAAAAGATATATATTT
AGCAAGTATCTCTAATCTGCCCCGAAACATTTCTTCTAACAAAATTGTTAATTTACTACTTCTTACCAAT
AAAGATGTACCTAACTATTTGAAGGATAATCCTATGGTAAATTACATTGCAATTAATCAAGATATAAGCA
AAACAAAAATCTTTAACGAACTCCAGGACTTATTTTTCCACAATGAATATAAAACAAATTGTGCTGAAAA
ACTGTTTGATGCTTTAAACAAGGAAAAAGATGTCCAACAAATTTTGAATATTTGTGCAGAAATTCTTGGA
AATCCAGTGCTTTTAGCAGATTCATTCTTATATTTAATTAATTATTCAGGTTTTGATGATAGTATAGATG
AGCCCGTATGGAAGAATTATATTACAACTGGACATATACCATTAGAATACATAAATCAGCAAAATTTAAA
CTTGACAGTACAGAACAGCATAGCTCCAGACATTATGTGGAATACTAGTACTTTAAAACACAAACAAATT
ATTGGAAGAATACGTTTAAATAACACTTTAATTGCTTATCTGAAAATATTAGAATATAACAAAAAAATCA
CGAAAAGTGATATAATGATTATCCCTACAATTTGTAACACTCTAGCACTAGCAGTAGAAAAAAGCAAATA
CAGTTTTTTTATACCTGAATCTCCTATTGAAACATTAATGATACATTTGTTAAAAAAAGATATGATTTCA
GAAATTTCTATTGAAGAAATACAAAATCAATTCATAGCTAATCAGTATACTACTTACTACATTTTGAGTT
TTTATGTAAAAAATGATATTTCCGATTTAACTTTAAAATTATACCATATGAAAGGATTAATCAACAGCAT
TTTTCACCACTACCACACAGTTATATATAATGATCATATAGTTACACTAGTTACTAAAAAAAGTCCTAAA
GAACCGATAATAGATAGTTACCTACATAATGCTTTTATAAAATTATTATCAGATAATCAAGTTGTTGCAG
GTGTAAGCCGATGTTTTCACAATATAATGGAAATTTTTAAATTTCATATACAGTCAATTAAAGCTGCCAA
ACTAGGATACAAATTAAATAAGAAAAATAACCTATATTTTTATAATGACTATGCCGTCTATCATTTGCTT
GAAGCCTGCTCTTTTAAAGAAAAACTTGAGGAATTTTGTGATCCTTCTATTTTAAAATTGATTAATGATG
ATAAAGAGAATGGGACATCTTATGCCCTCAGTCTTTATACTTATATTCAAAATAACTTTGATATACAAAA
AACATCGTATTTTATGAATGTACACTATAATACTATAAAATACCGTCTTCAAAAGATTGAGGATGTCTTA
GAAATTGATTTAAAAGACAGCAATGTCGTATTTCATATTAGCCTTTCTTTTCGTATTTTAGGATTCCTAG
GGTATTTTAAATTGTAA
>lcl|CP012395.1_cds_ALU34754.1_325 [locus_tag=CLAU_0325] [protein=Elongator protein 3/MiaB/NifB] [protein_id=ALU34754.1] [location=complement(362711..363685)] [gbkey=CDS]
ATGACTATAGATAAAATCCTTAATGATGCTAAAAGTGAAAAATTACTTAATAAAGAAGAGGCAATAGCAT
TGTTAAATGTAAAAAACAATTCCAGTGACTTTTATAAAATTATATCACTTGCAAACGAAATGACACGTTC
TGAATTTAATAACAAGGCTTTTATATTTGCCCAAATAGGATTAAACGCAGAACCGTGTCCTGTAAACTGT
AAATTTTGTTCCATGGGTAAAAACCATTATACTATGGAAAGTACATGGAGAAAGGATATAAACTCCATAC
TATCTGAAACTAAAGCTATTGTTAATGAAGGTATTAATGACTTATTCCTAATGACAACTGCTGACTATCC
AATAAATGATTTCTTGAATATAGCAAGAAATGTAAGAAGCATTTTGCCAGATAATATAAGGCTGGTAGCT
AATATTGGGGACTTTGACTACGTTACAGCACTTAAATTAAAAGAGGTGGGCTTTACTGGAGCATACCACA
TTAAACGTTTAAGGGAAGGAATAGATACAACTATTAAACCTGAAACTAGAATTGAAACTCTCAATTCAAT
AAAAAAAGCAGGATTGGAATTATACTATTGTGTAGAACCTATTGGCCCAGAGCACAGTTATGAGGAAATA
GTTGATGAAATGTTGAGAGCTAGAGATTATAATGTAGGAGTTATGGCTGCAATGAGAAGAATACCGGTTA
AAGGCACTCCTTTGTATGAAAAGGGTCAAATTTCATCGGTTGAGCTTTCTAAAATTGCGGCAGTTACAAG
AATAGTTACACGACCTCATAGGGCTATGAATGCACATGAGACCATTCAGATGAGTTTAATTTGTGGAGTA
AATCAGTTGTATGCTGAAGCAGGTGCTAATCCCCGAGATAGTATATCCAATACTGAAAAAAGCCGTGGAT
TATCGGTAAAAAATATAAAAAAATTATTTGAAGATGCAGAATATGAAATATCAAGAGATTATTAG
>lcl|CP012395.1_cds_ALU34755.1_326 [locus_tag=CLAU_0326] [protein=Transcriptional regulator PadR-like family] [protein_id=ALU34755.1] [location=complement(363734..364117)] [gbkey=CDS]
ATGAACAATTTAAAGCAGTGTCCATGTAAAGGTAGCAATTTGGATAAAATGATTCAGCCTGCTATACTTG
CAGCTCTTGTAAAAGAAGAATTACACGGTTATAAGATTATCCAGAGAATTGCACAAACAGCCATGTTCAA
TGGAAATAAACCTGACCCCACAGGAGTATATCGTCATTTAAAAACTATGGAAAGTAATGGACTCATTATA
TCAAGTTGGGATACAAATGATTCTGGTCCAGCTAAAAAAATTTTTAAAATTACTGAAGATGGTTATCAAT
GCTTATGTACCTGGGTTTCAACATTAGAAGACTATAAAAATACAATTGACACATTTCTTAATGAAGTAAA
AAGTGTTATTAGTAATGACAAATCAGCCCAATAG
>lcl|CP012395.1_cds_ALU34756.1_327 [locus_tag=CLAU_0327] [protein=Microcompartments protein] [protein_id=ALU34756.1] [location=364341..365045] [gbkey=CDS]
ATGAGTGTACCATCATCAATAACTGAATTTGTGGGAACAGTAAAATATGGAGATACATTAGGTCTTGTTA
TAGCAAATGTGGATAGTTCTTTGCATGAGAAGATGGGATTAGATAAAAGACATCATTCAATAGGAATTAT
AAGCAACAGGACAGGAGCAGGTTCTCAAATCATGGCTGCTGATGAAGCAGTAAAGGCTACTAATACAGAA
GTTGCGAGTGTTGAACTTCCAAGAGATACAAAAGGTGGAGCAGGACATGGTTGTTTGATCATACTTGCAG
CAGAAGATGTATCTGATGTAAGAAGGGCCGTAGAAATCGCCCTTAGTAAAACAGAAAGAAATTTCGGAGA
TGTTTATGGATTTGATGCAGGTCATATTGAATTGCACTATACTGCAAGGGCAAGTCTTGCTTTAAACAAA
GGTTTTGGCGCCCCTGTTGGAAAAGCTTTTGGAATAATTGTAGGTGCTCCAGCGGGAATTGGTGTAGTAA
TGGCAGATACTGCACTTAAAACTGCAAATGTTGAACTTGTTAGTTATTTAAGTCCAAGCCAAGGAACTGC
TCATTCAAACGAAGTTATCATAACTGTCACAGGAGATCCAGGTGCTGTAAGACAATCGGTAATTGCTGCT
AGAAAGGTAGGATTGTCTATTGCCAGATCAATGGGCCAAAACCCTGTATCTACTACGGGAAAACCTTATA
TCTAA
>lcl|CP012395.1_cds_ALU34757.1_328 [locus_tag=CLAU_0328] [protein=L-aspartate oxidase] [protein_id=ALU34757.1] [location=complement(365117..366913)] [gbkey=CDS]
ATGCAAATAGATAAGATAATTGATACTGACATATTAGTTGTTGGAGGTTCTGGAGCAGGATCAATGGCAG
CTGTAACAGCTGCGAGAAAAGGAGCAAAAGTACTACTTGCAGTAAAAGGGAAGCTTGGAAAAAGCGGAAA
TGCCATTATGGCAGGGGCAGGATTTTCTATGGATGGAGAAACAGCATATTATAAATATGGACTCAAGGAA
GCAGATCCTAAAAATACAAAGGGAAAATTATTTGAACAAATTGTAAAACAGTCTTTTTATTTAAGTGATC
AAAATATGGTTGAGCAGTTTGTAAGTGATTGTGATGAGTGCTGCTGGGAACTTAAACAGTGGATTGAAAA
AGCAGGACACAAGGTTGTATTTTTTGGAGAAGAAGGATATATAAGCTCGGGTAAAGCTGTGGGAGTTGGC
TGCCGATATGGAGTTTCAAAAGCAGGTGGTATTGATGTTATAGAAGATTTTATAGCAGTGGATATTTTAA
TGGAAGATAAAAAAGCTGTAGGTGCAGTGGGCATAGAAGTATATACAGGAAAAATTATTGAAATCAGATC
AAAGTCAGTTATTTTAGCTACTGGCGGATATCAGCCTTATTCCTTTAAATGTACTGTTTCCGATATGACT
GGCGATGGAATGGCTATGGCATACCGTGCAGGAGCCAAGCTTGCAGATATGGAATTTTTATTATATATAC
CAGCAGTTGCCCTTTCACCATCAGTATATAAAGGTTCAATTTATCCCTTCTTACACTCCAGTATGTTAAT
GCCTATTGTTAAAAATGGTAAGGGAGAATCAATTTTAGATAATATACCTGAAAATTTACTTAAAATGGCC
AAGGAAAGTGAAATGGGAAAGCTTATATTTACGTATTATTATGGAGATCAAATTGCAAGAGGAAAAGGAA
CTCCAAATGGAGGAGTATATTTTGATTATTCCAATGTACCTTTTGATATTTATGAAAAAGCTTTAAAAAA
AGCTGAACCATTAATGAACATATGGTATAGAAAAGGATTCTATCAAGGAAACAACTTGGATACTTTTGTT
GAAAATATTAGAAAGGGCATTCCATGGGAAGTAGGTATTGGCAGTGAATACAGCATGGGCGGCATTGAAG
TAGACGAAAATATGTACACTGGAGTACCAGGACTTTATGCAGCTGGTGAGACTACAAGTGGTGTATTTGG
AGCTATGAGGGTTGCAGATGGACTTATTGAAATGCTTGTACAGGGTTATAGAGCAGCATTGTCCGCTTGC
AAATATATACAAAATGTAAATGAGCCAAGTATGAAAAATACCAATATTGATAGTATAATTAAAGATATTT
TTTCACCTCTTGAAAGAAAAGAAGGAGTTAGTCCTATAAAAATACACAGAAATATAGAAAAAACGGCTGA
TGTTGGATTCAACTTTAGAAGAAATGAAGAGGGACTTACAAAAGCTTTAGATGAAATTTTAAAAATACAC
AAATATGACATAAGCGCAATGAGTACTAAAAGTAAAAATAGAGTTTATAACTATGAATGGATAGAATCAG
TACAGGCTCGAAATCTTTTAACTTGTACAGAAGCAGGTGTAAGAGCTGCCCTTATGAGAAAGGAAAGTAG
GGGTACACACATACGTGATGATTATGAATTTGTAGATAATGATAACTGGCTTTTAAGGATTATGAGTTCG
AAAGGTGAAGACGAAACCATGAAATTATCAACCAGAAAGCCTAAAGTAACAACAATGGAACTTCCAGGTG
GTAAAAATAAGAATATTCCTGATTATATGCTTTCAATGTTAAAGTAA
>lcl|CP012395.1_cds_ALU34758.1_329 [locus_tag=CLAU_0329] [protein=L-2-amino-thiazoline-4-carboxylic acid hydrolase] [protein_id=ALU34758.1] [location=complement(366932..367393)] [gbkey=CDS]
ATGAGTAATTTAAAAAGTAGTGAGGAACCAGCAGTTAAATTTGCAAAGCTTATGGCTGAACTATACTATT
TTATGGCACAGGAAATGGTTGAAAGAATGGGAGAAGAAAACGGAAAGGATGCAATTTCATCTGCAGTTAA
GAAGTTTGGTAAGGCAAGGGTAGATGCGATGAAAATTGAAGCAAAAGAAAAAGGTTTGGATTTAAGCAAT
CCCAGAACCTATGCTGCTGTTAGAGACATGCCTTCAAATGGCTGGAAATATTCAGATAATGATCAATCAA
AAATTACTTATTGCCCTATGGGAGATGTATGGTCACAATATGGGAAAGCTGGTATGGATCTAGGACATCT
ATATTGTGAAATAGATCATATTTTATTTGAGGCTTTTGGTATGAAGCTGGAAAGACCCTATTGTATTGCA
AAAGGTGATAAAATTTGTAAGTTTAATTTAAAAATGTTATAA
>lcl|CP012395.1_cds_ALU34759.1_330 [locus_tag=CLAU_0330] [protein=Succinate dehydogenase/fumarate reductase] [protein_id=ALU34759.1] [location=complement(367522..367848)] [gbkey=CDS]
ATGAAAGTAAAAGTATATCGATTTGAACCAACAGTAGAAGAAGGTGAACATTATGACTGTTTTGATGTTC
CAGTAATTTTTGAAGAAAAGTGGACTGTAATGAATGTTCTCGATTATATCCAGGAACATTGTGACAGCAG
TTTGAGCTATTACAAACACAGTGCCTGTGGCCATGGAATTTGTGGAAGATGCACTCTTATGGTTGATGGT
ACTCCTTCTCTTGCATGCACACATGTAATAGAGAAGGGCGATGAAATTGTCCTTGAGCCTTTAAAAGGAA
GAAAAAAAGTAAAAGATTTGGTTACTATATCAATGAATCTTACTTAG
>lcl|CP012395.1_cds_ALU34760.1_331 [locus_tag=CLAU_0331] [protein=Transcriptional regulator MarR family] [protein_id=ALU34760.1] [location=complement(367947..368384)] [gbkey=CDS]
ATGATAAAAGATGAGGATATTAAAATTGTTGATAAAGCTATACATGAACTCGTATATAAAATGATTAACA
GCAAATTTTTAAATGATTATTCAGATAAAACAAAAAAAATGTCTATGCTTGATTTTAGAGTTCTAAGAGT
AGTATCAGAAAACCCAGGAAAACAGATAAAGGATTTACTTAATATATTGCAAGTTCCTAATAGTACACTT
ACAAGCGTTATAAATCGTCTTGAAAAGCGTGGAATTGTAAAGAGAGTTATAAGTCCAGAGGATAGACGCT
CATTTAATCTTGAAATTACTGATGAAGGCAAAGTTATTCAAGAAGAACATATGAAGTTTGATTATGAAAT
TGCTAAAAAATATTTGGAAGCAACAGAAAATGATCAGGAAAAAGAATTTCTTATTAAATTTTTAAGGAGA
TTAGCAAAGTCTTTATAA
>lcl|CP012395.1_cds_ALU34761.1_332 [locus_tag=CLAU_0332] [protein=Hypothetical protein] [protein_id=ALU34761.1] [location=complement(368499..369239)] [gbkey=CDS]
GTGACCTTTGGAATAATCAACATACTATATTTTATTAGTTGCTTCATAGCATTTAGCAGGTTTGTGAATT
TTTCAGAATTTTTTGTTATATTAGGAATTGTTTGCGTGATCTTAGGAATTTATAAAATAAGGTTTTATGA
AAATAACTTTAATAAAGTGGTGAGAAGATTTTTAATAGCTTTAAAAGTTTTTATATCCATAATTGTTATT
TCATTTATTTTTGTTGAAGGATGCATTTTTGTAAGTGCTAATGAAAGTCATAATAAGAAGCCTGATTATA
TTATGATTTTAGGTGGGGGGATCAGTGGAAGAAATATGCTTCTAGTTCAGCTTCAGAGAACTCAAGAAGC
ACTTAAATATATAAAACAAAATCCAGGTATAAAAATCATTGCGTCAGGGGGACAGGGGCCTGGAGAAGAT
ATATCGGAAGCAGAAGCTATGAGGATATACCTTGCTGAGCATGGAGTAAAGAATGAAGATATAATAAAGG
AGGAAAAATCCAAAAATACTTTGGAAAATATGAAATATACTAGGGAGATTTTGAAGAAAATAGATGGTAG
GGAAAATATACAGTTAGCTGTTGTTACAAGTAATTTCCATGTTTTTAGAGCTAAATTTTTGGCTAAAAGA
TATGGATTTCAAGTTGAAGGTGTTCCTGCACCTGTAAACTATTTGCTTCTGCCTAATTATTGTGTAAGAG
AATATTTTGGGATTGTTAAATCTTTTATTTTCGATAGGTAG
>lcl|CP012395.1_cds_ALU34762.1_333 [locus_tag=CLAU_0333] [protein=Hypothetical protein] [protein_id=ALU34762.1] [location=369594..370424] [gbkey=CDS]
ATGGAAGATACCTCTATAGAAATACCTGCTTCAAAATGTTTCACCGCTACTAACTTAAACCCTAAAAATA
TTATACTAAACACACTTTTTACTGGACTTGAGTCTGATAAAGATTATAAAGGTTATATCTTTTTTGATAT
TTCTAATTGGTTAAAGGATTTTCATATTAATTCTATAATTTTGAGACTATATTTAAAAGAGTTAAAGACA
TGCTCTCTGAGTCCTAATCTGTATATATCAGAAGTGGACAAGAATATTTGTGAATTAAATGAATGTAGTA
ATCCACAAACTCAAATATCCTATACAGTAAATAAAGATTCTCATGGATCTATTGATATAAATATAATGGA
TCTATTTTATGATAATAATTTTGATATTACAAAAAACAAACTATTTATGTTAAGTTCCGATGAAAAAGAA
AAATCACTCTTTATATTTAGCTCAAATTCCACGGAAGATGATAAATTAAGTCCTAAATTATTAATTACCT
GCTGTGATAAGCAACCTAAAACAATCAAACGTTTTATGGGAGTAAAAGAGTATCACTGGACTTTTGATTT
GTATAAAAGTACAGTTTCTGAAGTAGTAAATATTGAAGACATCAATGAAGGTACTTTTTTCGTTACCAAT
GAAAGTAATTATCCAGTTGCTGCGGCAGTACAAGTTAGTGGTAATTTAATGAACTGGATTACCGATACAA
AAGTTTTAGTTAATCCCCATACTACAAATGTGCTAATTTCAAGGTACTATGGTAAATACTCCAGATTACT
TTTACTTTGTAAAAATAGTGCTCATATAAAAGCATCCTTTGTATTTCAATTTTACAAATAA
>lcl|CP012395.1_cds_ALU34763.1_334 [locus_tag=CLAU_0334] [protein=Metallophosphatase MPP superfamily] [protein_id=ALU34763.1] [location=complement(370989..372098)] [gbkey=CDS]
ATGGAACATGATTCAAAAGGAAAAATAAAAACTCACTCACAAAGGGAAGTTAGTTCAGTATCTAAAAAGG
AAGGAATTATACTAGACTTAAGTGATTTGCACTATACAACAGACATCGATGAAAAAAATGAAGCATATCT
TCTAATAAGTGACTTAAAAAAAGTTTACTTTGATAATCCTGAAAGCAGCATAAAGCTAACTGATATTGAT
TATGTAGTAATTAGTGGAGATTTTGTTGAACGTGGCGATTCAGAATCATCCTTTGAAAAATCATTCAAGT
TTATAGATATATTGAGTAAAGAACTTAATGTACCTTATCAAAAAATAGTTATAGTACCTGGAAACCATGA
TTTAAGTTGGAATGTTACTATGAGCAGCTATCATTTAACTATTGGTACTCCTGGACCTAACGATAAAGTA
GTTACTAATGTTGGAACTGATTTGTTTTATTTAAAAAGAAATGATGCAGAATGGTATAAAAAGTTTACAA
ACTACAGCAAATATTTGTATGAGATGTTATATAAAGTTCCTTTTCCGGATAATCCTAAAGAACAGCTTAA
AGTTATACTGGGGGATTTTATAGATAATCAAAAAGTAGCATTCTTCATGTTAAATACTGCTGCTGAAATT
GACCAGTTCAATCGTGAAGTAACTTATTTTGATACGGATGGATTAATAAAGGTTTCAAGACAGCTGACCC
AGAACAATATAATAAAAATAGCAGTAGGACATCATCCTGTAGATCTTACAAATAGCTATGGAAATGATAT
TCCCTTTGCAAATGCACTTCAAAATGAAAATTTTAAAATTTACTTGCATGGCCATGTTCATAGGAGCATA
AGTTTGGATTATCTAAACCCTCAAAATATAAATCCTAACATGGTTATGATTGGAGCTGGAGCCTTAAGCG
TTGGGAAAAGCGGCTTATGGCCTGGTGTTCCTGAAAGGTACAATGTAATAAAGATATCAAAAACAGATAA
ACCTAATAAAATACGTGTATCAGTAAATACCCGTCAGCGGGAGTATATAGGAAGTTACTGGCAGCCAGCA
TATATATACTATGAAGATGATGGAAAAAAGCTGACTAATATATGGAGTAATGTTATATAA
>lcl|CP012395.1_cds_ALU34764.1_335 [locus_tag=CLAU_0335] [protein=putative ferredoxin DUF326] [protein_id=ALU34764.1] [location=complement(372261..372611)] [gbkey=CDS]
ATGAATTCAACTTTAATGGCTCCAAATGCTCAGTATCAATCATGTATTGATTCTTGTAATAAATGTATGC
AATTATGTGAGGAATGTTTCAGAATGTGTCTGTCAGAACCAGATGTAAAGGCAAGAGAACATTGTATAGT
TGATTTAGTTGATTGTGCAGAAATTTGTAGAACAGCTGCAACTACCATGGCTAGAAGAGGATATCATGTA
AATGATATTTGCAATTTGTGTGCAACAACTTGTGATGAATGTGCATCCGAATGCAGTAAATTCAATGATG
AACACTGTAGGATGTGTGCAGATGCATGTCGTCAATGTGCTGATGAGTGCAGAAGAATGAGCACTATGTA
A
>lcl|CP012395.1_cds_ALU34765.1_336 [locus_tag=CLAU_0336] [protein=Methyl-accepting chemotaxis sensory transducer] [protein_id=ALU34765.1] [location=373171..375219] [gbkey=CDS]
TTGAAATTAAGAAATATGCAAGGAAAAATTTTAGCATGTATCTTACCATTAGTTTTACTAGGAACATCTA
TAGTATCCTTTATTGGATATACTAATTCTAAAAACATGATCAATGCTCAAATTGATGAAAAAATGGACTA
TAAGTTACATGAGTCTGTAGAAAATATGCAGAAACTTCTATTAAAGAATGGTAAAGTAGCTGAAACTTTG
GCCAAAGTAGCCGAGACTTCAGGAGGCACTTTAAGCCCAGATGCCTATAAATCCTTATTGGAGAACTTTG
TAAAAACTAATGAGGAAACATATGGTTCAGGAGTCTGGTATGAACCAAATAAATATAATGCGAGCCAAAA
GTACTATGGACCCTATGCATATAAAAATAACGGTAATGTAGAATATACAGATGAGTATAGTAATGAAGCT
TATAATTATTTCAAATATGATTGGTATAAAAACGCCAAAAATGCAAATAAGAGCTTAGTTTGGTCTTTAC
CATACTATGATGACACTAGTAAAGTTACCATGGTTACTGCAGCATCGCCTTTCTACGATCAAAATAAGCA
GTTTATGGGTGCTACTACAGCAGATATGGATTTAACTAGTCTACAAAAGGCTATACAAGACATGAAGTTT
GGTACAAGCGGTAGAGCCTTTCTTTTAAGTACCGATGGGACATATATATCAGCCCCAGATAAAAGCAAAA
TTATGAAAGTTAAAATTTCAAATGACAGTAATAGTAGTTTAGCAGCTATTGGAAATGAAATTGTAAAACA
GAACAGTGGTAAAAACACTTTCTACCAAAATAATGATAAATATAGAGTATATTATACTACAGTCCCAGAA
ACAGGTTGGACAATAGCCATAACTGTTTCTCAATCGGAATTATATGCCCCACTTAAGTCTTTCCTTTTTA
AAACAATACTTACGTTTTTGATAATTATTGCATTAAGCGTACTTGTAGCAATCTGGTTTAGTAGACAAAT
TAGGAAAAATATATCAAAAGTTAATGAATTAGTACATGCTGTTTCTAAAGGAGATTTAACAAAAACATTA
GAAATAAACACAAAAGATGAGTTAAATATTATGAGTAAAAATTTGAATAGTATGACTGCAGGCTTAAAAA
ATATGATTTCAGGGGTTTCTGAAAGTATAGAACAGATAGTTTCTATTTCAGAGGAATTAGCTGCTAGTTC
CGAGCAGACAGAAACCACTGCAAGTCAAATAGCAACATCTGTCTCTCATATAGCTGAAGGCAGCAGCAGC
CAGGTAGCAGATGCAGATAAAACAGTAAATAGTATGACCAATATTTATGGAGATATAGATAAAATATCCG
AAAAGGTACAAAACGTTACAAATCATTCTGTTGAGACTTATAAAAAAGCCGAAGAAGGTACAAGTGTTGT
AAATAATGCTGTAGAACAGATGGAAATCATAGATAATAACACTACAGTATTATCAAAGGTTGTAAATATA
CTAAATAGTAAATCAGGAGAAATCGGAAATATAAGTTCTATTATTATAGATGTATCGGAACAAACTAATT
TACTTGCCTTAAATGCAGCTATAGAAGCTGCCAGAGCTGGAGAACACGGAAAGGGATTTGCCGTTGTAGC
AGAAGAAGTAAGAGTATTAGCAGAACAGTCATCTAATTCATCTACTCAAATTAATGTACTTATTAAAGAA
ATACAAAATGAAATTCAAAAAGCAGTAAATTCCATGCAAGAAAGCAGCAAATCAGTTAAAGTTGGTATTA
ATTTAGTTAAAAATACAGGGACTTCTTTTAGTGAAATATTAAAAGATATAAGTAGTGTTTCTGATCAAAT
ACAATATGTAGCTAAGGGAGTAAACCAAATTACAACTTCAATACAGGATATGGTTAATTCAGTAAACAAA
ATATCAGACATTTCTAAGGAGTCATCAGAAAGTATACAAAGCATAGCAGCCTCCTCTGAGGAACAAATGG
CTATTATGAAAGAAGTAGCAGAAGTATCAGAGAATTTGTCTAATATGGCTGTAAAATTAGGCTCAGATAT
AAATACATTTAAGATATAA
>lcl|CP012395.1_cds_ALU34766.1_337 [locus_tag=CLAU_0337] [protein=Cyclophilin-type peptidyl-prolyl cis-trans isomerase] [protein_id=ALU34766.1] [location=375397..375921] [gbkey=CDS]
ATGAAAAATCCTATAGTTACAATTGAAATGGAAAACGGTAAATTAATAAAAATAGAACTTTATCCCGACA
CCGCCCCAAATACAGTAAATAACTTTATATCCTTAGTTAAAAAGGGTTTTTATAATGGTACAATTTTTCA
CAGGATTATACCTGGATTCATGATTCAAGGAGGAGATCCTGAAGGTACAGGAATGGGCGGCCCAGGTTAC
TCGATTAAGGGTGAATTTTCAGCAAATAATTTTCAAAATAATTTGAAACATGAAAAAGGTGTAATCTCCA
TGGCTAGAACTATGGCTCCTAATTCTGCAGGCTCTCAATTTTTTATAATGACAGATAATGCACCTCATCT
CGATGGTCAGTATGCTGCTTTTGGAAAAGTTGTAGAAGGAATTGATGCAGTAGATGAAATCGTAGCACAA
GAAAGAGATTACAACGATAAGCCTTGTGAAGACCAAAAGATGAAAAGCGTAACTGTAGATACTTTTGGCG
AAGAATATGATGAACCACAAAAGACAAATGATTAA
>lcl|CP012395.1_cds_ALU34767.1_338 [locus_tag=CLAU_0338] [protein=putative membrane-bound metal-dependent hydrolase DUF457] [protein_id=ALU34767.1] [location=375951..376472] [gbkey=CDS]
ATGGTTTTTTTCGGACACCTTGGCCCCACAACAGCAGTTTTCAAATTCTATGAAAAGATAAGTAAAAAGG
AAACAATTGATTATAGATTTGTTCTTGTTGGGGCAATACTTCCTGACCTCATAGATAAGCCCATAGGAGC
ATTTCTATTTAGGAACACCTTCCATAATAGTCGTATATTTGGACATACCCTTTTATTTTCCCTTTTGCTT
CTATTAATAGGTATAGGTCGTATTAAAAGAAATAAAGGAAACCGTGTTTTCACACTTGGAATTTCAACCT
CAATCCATCTAATGCTCGACAGTATGCAGCTATATAAAGGAATACTTTTTTGGCCATTTTTGGGATTTAA
ATTTCCTGAAAGACCAGAAGGAAATTGGGCAGAAGGAACACTTCAAAGACTTATTACAGATCCTTCCTAC
TACCTAACTGAAATAGTAGGCTTTATAATTATTATGTATTTTTTTATAAAACTTATAAAAAATAAAAGAT
TAAATGAATTCATACGAAATGGTAAACTCTAA
>lcl|CP012395.1_cds_ALU34768.1_339 [locus_tag=CLAU_0339] [protein=Methyl-accepting chemotaxis sensory transducer] [protein_id=ALU34768.1] [location=complement(376555..378270)] [gbkey=CDS]
ATGAAACAGTGGTTTAGCAATTTAAAAATGGTTCAAAAAATAATGTCATTATCTATTTTAACATCTCTAT
TTATAATAATAGTAGGCATAATTGGAGGAATCTATATAGGACAGATAGGTAAAAATGCAGCTGACATGCA
TAATGACAATTTAGCTGGCATAAATGCTATTAGAGCTTTAAAGGACAATCAAACGGAAATTAGGGCAGAC
CTACTTTCTCTTGTATACAAAAGGGATAGAAATGAACTTGATAGTATAAAAAAGGAAATGGCTAATTTAA
AACAAGATAATACTAAAATTATGAACAATTATGAAAGTTCTATTACAAAGGATGAAGATAGAAAGCTATT
TGAAGAACTAAAAAAGTCAGTAAATGAATATAGAGACATTCGTGAGCAAGTTATAAAGCTTGTTAGTGAA
AATAACTATGATGAAGCACTTAATGTTTTCCGTACAATTACCCCTGTAAGGAAAAAATTGAATAGTCAAA
TAGATAATATGATTAATCTCAATGTTAAGTGGGCTGATGAGAAGGATAATGTTAATGACAAGATGACGGC
GAGTGCTTTTACTTTTATTGTAATTGTAACTGTTTTAGGGTTGGTTGTTTCTGTCTTACTAGGAATACTA
ATAGCTAAATTGCTGTCGGAGAAAGTAAAAAAGATATTGCAATTGGGAGAAGCTATTGGAAGTGGGGACT
TAACACAAAAAATAAATGTTAAGAGTAAAGACGAAATTGGCAATCTTGCTGAAGCTTTAAATAAGTCAAT
GGAGAATATAAGAAATTTAATTTTACAAATTAGTAATAGTTCTACAGATATAAGTGCTTCTAGTGAAGAA
CTGTCTGCAACGACAGAAGAAGTTTATGCTAGTATAGAAACTGTAAATGAGTCCACTGAACAAATAGCAA
AGGGTAATGAAAATTTAAGTACTGTAACGGAAGAAGTAGATGCTGCTGTTCAGGAAATAAATTCAACTAC
AGCTGAACTTTCAAATAAGGCTGATAATGCGTCATCTTCAGTAAAAGAAATAAAAACACGGGCAGCTGAG
GTGAAAACTAAGGCTAAAGCAGATATAGAAAATGGAGATAAAATTTATAGTGAAAAGCATGAGAACATTA
TAAATGCTATAGAAGCAGGAAAAGTTGTTGATGAGGTAAAAGTAATGGCTGATTCCATAGGAGATATAGC
AGAACAGACAAATTTATTGGCTTTAAATGCAGCTATAGAAGCAGCTAGTGCTGGAGAACATGGTAAAGGA
TTTGCAGTAGTGGCGGAAGAAGTAAGGGGACTGTCAGAGGAATCAGCGAAGGCTGTTACACAAATTCAGA
GTATGGTAGTACAAGTTCAAGATGCTTTTAATAATTTATCTAACAGTGCAAAAGATATACTGGAGTACAT
AAATAATAATGTAAAACCAAGCCAGAAACTGCTCCTGGAAACAGGCATGGCATATGATAGGGATTCTGAA
TTTATGAATAATATGGCTAGAGATATAGCATCAGCTGCAAATAAAATGAGTCAAACTGTAGAGCAAGTAA
CAGCAGCTATTGATAATATATCCTCAACTACACAAGAATCTGCATCAGGGTCTGAAGAAATATTAGGTAG
TGTAACTGAAGTTTCCACTGCAATACAGGATATAGCAAAATCTGCACAAACTCAATCGGAACTTGCACAA
AATCTTGATGAAATGATTCATAAATTTACTGTATAG
>lcl|CP012395.1_cds_ALU34769.1_340 [gene=spaF] [locus_tag=CLAU_0340] [protein=Lantibiotic protection ABC transporter ATP-binding subunit] [protein_id=ALU34769.1] [location=378502..379221] [gbkey=CDS]
ATGGAAAAAGATTATTTATTGGAAACTCAAAAATTAACGAAAGTATTTAAAAAGGATTGTGCTGTAAATA
GCCTTGATATTTCAATTCCAAGAAATCATATTTATGGACTTCTTGGTGCTAATGGTGCAGGAAAATCCAC
TACATTAAAAATGCTAACAGGACTGTTAAAGCCAACTTCAGGTAAAATCATTTTTGATGGTCATACATGG
AGCCGTAAGGATTTAAGAAATATTGGTGCCTTAATTGAACAGCCTCCTATTTATGGAAATTTAACTGCAG
AGGAAAATCTAAAAGTTCACACCACCCTTTTAGGGTTACCTAACAAACGTATTAAAGAGGTATTAAAAAT
TGTAGACTTAACAGATACAGGTAAAAAGGAAGCTAAAAATTTCTCCATGGGAATGAAACAACGTTTAGGA
ATTGCCACTGCAATCTTAAATCATCCTAAATTACTCATACTAGACGAACCAACTAATGGATTGGATCCTA
TTGGTATTCAAGACTTACGGAAACTCATAAAGTCCTTTCCAGAGGAAGGGATGACTGTAATACTATCCAG
CCACATTTTAGCAGAAGTAGAGCAGATCGTAGATTATGTTGGAATTATGAGTCACGGAATATTAGGTTAC
CAAGGAAAAGTTAACCCAGGTGAAGATTTAGAAGAACTATTTATGAGTGTTGCAGAAAAAACTACTAGAG
GAAGAAGGATTGCCAGATGA
>lcl|CP012395.1_cds_ALU34770.1_341 [gene=spaE] [locus_tag=CLAU_0341] [protein=Lantibiotic protection ABC transporter permease subunit MutE/EpiE family] [protein_id=ALU34770.1] [location=379218..379979] [gbkey=CDS]
ATGAATAAATATCTAATTGCTGAGAATTTAAAAACAAAAAGAACTATGCTTCGTAAAATACTTATTTTTA
TGCCTATATTATGTACTATTCTTAGCTTTACTTTTGATTTTTTAGGCTTTGGATATTTCACTGCTGACTC
TGTTTTTACTTCTATAAATCATTGGTCATTATTATGGATGCCAGCTTTAATTGCTTTAACTACAAGTATG
TTTCACAAACTTGAAGAAAACAGCACAGGTTATAAGACGATTTTTTCTTTTCCCATTAATTTAAAGAAAA
GCTGGATATCTAAAATTACAATTTTATCATCATTTACATTGATATCCTCTATTTTTTTATGTGTAATTCT
TACTATATTAAATATGATCTTTACTAGGACACAATTAAATGGTGCACCATTTTACTATTGTCTTATAGCC
GCTATCATAGACTGGCTTACATCCCTCTGGCAGATTCCTCTATGCCTATGGTTAAGTAAAAAGATAAATT
TCTTTGTCTTATTACTTGGAACCTGTGCAGCTAATATGGAGCTTGGTGCAGCTTATGCCCCATCCTCTTT
ATGGTGGCTATCTCCATGGACCTTCCCTCTTAGACTGCAGTGTCCAATATTGCATCATCATCCAAATGGA
CTACCCCTAGAACCAGGAAGCAGCTTATTAAATCCATCAGTTATTCCAGTTGGTATTTTAATAGGAATTT
TTCTATTTTTAATTCTAATAACTTTTACCACTTATTCATTTAAAAAAAGTGAGGTACATTAA
>lcl|CP012395.1_cds_ALU34771.1_342 [gene=spaG] [locus_tag=CLAU_0342] [protein=Lantibiotic protection ABC transporter permease subunit MutG family] [protein_id=ALU34771.1] [location=379981..380757] [gbkey=CDS]
ATGATTGAATTTTGGCACAGCTACAAAGCAGAATTTTTTAAAAATAGGCACAGTATTTTTCTCCGGGCAC
ATATTGTGCTGCCTTTCCTCTTAGTTTGTCTTATGACTTTTACAAGGCTTGGTAAATCAAGTGATTTGGG
GATATTTAGTAACTTTTTTAAACTGATAGGTTTTGCCTTTTCATTACTTGCTGCAGTACTTTGTGCACTA
ATTGCTGATCAAGAAAAACAAGCTGGGCATTGTCAAATAATGCTCAGCAAACTTTCCCATAAAACAACTT
CTTTTATAAGTCAACTGTGCATGTTACTTACAATGTGCTTGGGAGCTATATTTTTTGCTATATTACTATT
TTTCATATCCATGAAACTTATATTACATATAAACAGCATAAACTATCTTTTATATTTTAAAACAGGGGCT
TTAATATTTTTATGTGTTATTTTCCTCTATAGTTTATACTTAATTTTAGCTTATCATTTTAATACAGCTG
TTTGTAATATAACTGGATTTGCCGGGGTCATAATTTGTGCTGTAGCCTCTACAGGACAGGGAGATAGTGT
TTGGATGTTCTTGCCCTGGGTGTGGCCCATACGATTTATAAACTTTATAGTTATATCTCAATACAAGCTT
CAAGGGAAAATCCTCCCAAAAGAAATTTTTTTCTCATATACCCAAAATGGGCTAAATGCAGGACTAACAT
CTATGATAATAATGACAATTTGCTGTATTATTTTCTATATACTTTCCTTTCACTTTTGGGAAGGTAGACA
AAAATAA
>lcl|CP012395.1_cds_ALU34772.1_343 [gene=spaR] [locus_tag=CLAU_0343] [protein=Transcriptional regulatory protein SpaR] [protein_id=ALU34772.1] [location=380796..381458] [gbkey=CDS]
ATGGCAAAAATTTTAGCTGTAGATGATGACAAGCGAATTTTAAAATTGATAAAAAATGCTTTGGAATTAA
ATCATCATGAAGTAATTACACTGCAAGATCCAGAAAATATTCCTATAGAAGAATTTTGTGGATATGATTT
GATTTTGCTGGATGTAATGATGCCAGAGATAGATGGCTTTGAACTTTGTCAGAAAATACGCAGTACAGTA
GATTCTCCAATTATTTTTTTAACAGCAAAAACAGACGAATCATCCATCGTAAAAGGGTTAGCCTTTGGCG
GGGATGATTATATATCAAAACCTTTTGGAGTAATGGAATTAAATGCTCGTGTTGAAGCATACCTTAGACG
TGAAAATCGCGGCAAATCAACAAAAAAATTAGTATATGGTGATATTACAATTGATTTTGATAAGAAGGAA
ATACTGGTCAATAATAATGTCATTGCTTTTACTAAAAATGAATATAATATTTGCGAATTTTTAGCACTTA
ATCGAGGCAAAGTATTTACAAAGCAGGCAATTTTTGAGGCAATTTATGATTTGGACAGTGACACTCAATT
TTCGGTAATCACTGAATATATAAGATTAATCCGCAATAAATTTAAAGGATATAACTGTTTTCCTATAGAA
ACAGTGTGGGGAGTTGGATACATGTGGAAGTAA
>lcl|CP012395.1_cds_ALU34773.1_344 [gene=spaK] [locus_tag=CLAU_0344] [protein=Subtilin-like lantibiotic biosynthesis sensor protein SpaK] [protein_id=ALU34773.1] [location=381449..382828] [gbkey=CDS]
GTGGAAGTAAAAAAAACATCCTTTCAAATCTATATTATTAAATTTATCTTAAAAGTGGGATTTTCTTTTA
TTATACTTTTACTTGCTTTGCTTTTTGTTTTTAGTTATATCTCTAATAATAAAATGCTGCTGCCAGCTAG
CTATTCAGAACAATTAGTGGAAAAAGTTACACCAAGTATAAAAAGTGCTAAAGAAGTGACTTCTGAATTA
ATACCTGAAAATTTGAAATATACAATTTTAGACAAACAAACTTTAGATGTAAAAAAAAGTACCATGAATA
AGTCCCAAATTAAAAAAGCAAAATTACGTATTAAAAACCACCAATTTACAGGAGCTGATTTTTTCGGAAA
TGCTTATGCTATAATCGAGCGCCCAAAAGAATACTGCGTAATTCATTACAAATTGATCATGCAATTTGCA
AACCCAACTCTTCGAAATTTGATGCCTTATCCTGGATTAATTATTGGTTTGCTTTTTACCATTATTTTGT
TAATTACACTATATTTTCTTTCCCTGCAGTTTTCAAATAAGATAAAAAGAGAATTAAACAAATTTAGCTT
CATTACTCAAAAAATTGAAGATAAAGATTTAGATTTTGAGGTGCAAAATTCTTACTTTATAGAACATCAA
AAAGTTATGGATTCCTTAGATAGTTTGCGCCGCAGTCTTAAAAAATCCTTAACCTGCCAATTTGAGCAAG
AAAAAAACAAAGGTGAACAAATTAGCGCACTGGCTCATGACATTAAGATACCCATTACTGTCATTAAAGG
AAATGCAGAATTATTAAGTCTTACACAAAAAGAGGAAAATGCATTAGATTATACAAATGAAATCATAGAA
GCAGCAGGTGAAATAGAGCATTATACTGAGCTTTTAATTGAAACTTCTAAAAATGATCAGTCCATTGCCC
TGCACAAAGAAAAAAGTAATGTAAATAAATTTCTACATGTAATTGAAAAAGATACACTATCCTCTATTGG
AAACCGTCATATTCATTTTGTACTTGACGTCAGTATTCCAAAAGAACTAATGTGGAACATTGACTTTTCC
TCAATGAAACGAGCATTTATGAACATCATTATAAATGCACTTGAGCACACTCCAGATGAAACATCCTTAA
GCTTACAGGTCCATTTTAAAAACAATTTAGCTTATTTTGTATTTACTGACTCTGGAAATGGCTTTTCACC
TGAAGCACTCCAAAAAGCTGCAGAACTATTTTATACTGATAATAAAAGCCGAAGTCAAACAGGTCATTAT
GGTATTGGATTAACTTTTGCAAATAAAGTAATTAGGGCACACAATGGCAGCCTTCATATACAAAATGATG
CATATACGGGCGGTGGGCAAATTGTAATTTCATTACCTGTAGAACTGTAG
>lcl|CP012395.1_cds_ALU34774.1_345 [locus_tag=CLAU_0345] [protein=CRISPR/Cas system-associated protein Cas8a1] [protein_id=ALU34774.1] [location=complement(382846..383292)] [gbkey=CDS]
ATGGATAGGGGAAGTTTCCATCTAAAGGGCGACATTAAAAATTATTTAGAAAAAATGAAATACGACCAAG
AAGAAATAGCTATGTTTTTATTAGGGTATCTTATGGGAGAAATGAGAAATGCACAATGGAAAGATATTCA
TAAAAATTCTCGAAAAAATTTAATTAATGTAGAAGATAGAGAATCTATATTTAATAAACTCAATTATACC
GGCATAAATGAAATAAAAATAATGGGGCTTGCTAAAGAAATTTTTGAAAAGCTAGAACAAGGAAAAGTGA
AGGGATATACTAGGGCAATTTTTAATGAACTAAAGAGAATTTTAGATTTAAATATTAAAAAGTGGAAGAT
GAACAAGCAGGAAAATTTGTTTTATGTATTATCCGGTTATGTATACAATACTGCAAGCATCATGCTAAGT
GACAAAAAGGGGAAGAGGGCAGTTTGA
>lcl|CP012395.1_cds_ALU34775.1_346 [locus_tag=CLAU_0346] [protein=DNA topoisomerase type IA] [protein_id=ALU34775.1] [location=complement(383432..385849)] [gbkey=CDS]
TTGAAGTCACTTATTATAGCTGAAAAACCAAGCCTGGCAATGAGTATTGTCAAGAGTATTGGTAGTATGG
AAAGAAATAATGGATATTTTGAAAATAAAAATTATATAGTTACTTTTGCCTATGGTCACTTACTTCAACT
TTACGATGTAGATGATTATTTTGGAAGAGAAAAAACAAAGTGGACTTTGAAAGAATTACCCTTTGTACCA
AAAGAATTTAAATTTAGATTACGAAAAGATGAGGGGGTAAAAAAGCAGTATGAAATAATAAAATCACTAA
TAAAAAGAAATGATGTCCATGAGATAGTGAATTGTGGTGATGCAGATAGAGAAGGGGAAGTAATTGTAAA
TAATATAATATTTAGAGCTTTTGAAGAAGAACATGTTACTAAACCTGTTAAAAGATTATGGCTGCCGGAA
CAAACAAGACAAACAATTATACAAAGTTTAAAAGATTTAAGAGATGATATAGAATACAAAAATCTATATG
ATGAAGGACTGGCAAGAACATATTTAGACTGGAGTTATGGAATAAATTTAACTAGGTATTTAAGTATAAA
ATCAGGTTCATTTTTACCTGTAGGGCGTGTCTTAATTCCTATTGTGAAATATGTATATGATAGAGACAAA
AAAATTGAAAACTTTAAGCCAGAGACCTATTTTGAGATAGGGGCTGTCATAAATAAAGATAACTTACATG
TAAAAGCTAAATTAAAAGATAGAAAGTTTGCAGCAAATGAAAGAGATAAAGCTGAAAAACTATTGGATAA
TTTAAAAGATAAAAAGGCTATAGTTGATAAAGTTGAAAAGAAAAAAGTTAAAAAACAGCCGCCTAAGCTT
TTTTCATTGGATACTTTACAAAATAAAATGTTTAAAGAAGAAAAAATGTCTTTGGATGATACTTTAAAAA
ATTTGCAGAAACTATATGAAGAGGGATATACCACATATCCAAGGACTAATACAGAGTATCTGGCGGAAAA
TGAAAAAGATAGAATAAAAAGTGTAATTGCAGCAGTAAAAGAAAATTTTAATGCAGATATATCTTTTAAA
GATAACAAGAAAATTTTTAACAGTAAAAAAGTAGAAAGTCATAGTGCAATCACTCCAACCATAAAAATTC
CACGAAAGGAAAAATTATCGGAAGGTGAAAAAAAGGTTTATACCGCAATAAAAAATAGATTTATAAGTAA
TTTTTTAAATGAAGAAACAATAATAGAAGAAACAAGTGTAGTAATAAAAATAGATGATGAAATTATTCAA
TTAAAGGGAAATGTTATAAAAAGTCCTGGCTTTTTAAAATATGAAAAATCTAAAAGGGAAAATGAATTGC
CTCAATTTGTAGAAGGAGAGGAGTTAGATACTAAATTTTCAGTAGATCAGAAAGAAACCCAAAAGCCTGG
TAGAGTAACAGAATCAGAACTAAACAATTTCCTTAAAAATCCTTTTAAAAAGCAAGAGGTAGAAGATTTA
GAGGGTGAAAATGATGATGAAGAATATAAATTGATACTTGAAGGTTGTGAAATAGGCACTGTTGCAACAA
GGGCAGGGATAATTAAAAATGCAAAAAAATATGAATATATAAAAGAGCTGAAAGGTCACTTAGAGTGTGA
GAATAAAGGTAAAAAACTTATAGAAGCACTTGAAAAATTAAAGATTGATTTAAATAAAGAAAAAACAGTT
GAATTTGGTAAGCAGCTTAAAAAGGTTTATAAAGAGGAAATAGGAATAAATGAAATAATAGATAAAGTAA
AAGATGAATTAAATAGCATTGTTCAAAATGGTAACAAAATTAAAATAGAAAAGCTGTATCTATATAACAA
TAAATCAGACAGTAAAATTAAAATAGAAAGCATTGGGAAGTGCCCTGTATGCCATGAAGGAGAAGTTGTT
GAAAATAAATCGGGGTATGGTTGTAATAGATGGAAAGAAGGCTGTAAGTTTTTTGTAGGCAATAAAATAG
CAGGAAAAGAGATTTTAAAAACCCATGTAAAAAAACTTATTAAAGATTCCAAAACTAATGTCATAAAAGG
ATTTAAGGGTAAAAGCGGAAAGAAATTTAATGCCTCCTTAGTAATTGATAAAGAAGGAAAAATTGTATTT
AATTTTGAAAATGAAGTTTTAGGAAAATGTCCATGCTGCGGACACGATATTGTAGAAGGTAAAAATGCTT
TTGGATGCAGCAATTGGAAAGAGGGTTGTAAGTTTACTATATGGAAGAATGATAAATATTTGGCCTGTAT
GGGCAAAAAACCTACTAAAACTATGGTTTGTGAACTTCTTAAGAATGGCAAGGTTAAAATTAAAGGTTTA
AAAGGCAAAGATGGAAATATTTTTGATGCCTATCTTATGTTAATAAAAAATGAAAATAAAAATAAGGATA
AATATCCATATAAATGGAAAATGCAAATAACAAAATAG
>lcl|CP012395.1_cds_ALU34776.1_347 [locus_tag=CLAU_0347] [protein=DEAD/DEAH box RNA helicase] [protein_id=ALU34776.1] [location=386066..387175] [gbkey=CDS]
ATGGATTTTAAGGAACTAGAACTTAGTGAAAATATAATAAATGAGTTAAAACACATGGGAATTACTAAAC
CAACACCAATTCAACAAGAGAGCATCAAATTTATTAGAGAAGGAAAAGATGTTATAGCTGAAGCACAAAC
GGGTACTGGAAAAACTCTTGCTTTTTTACTTCCTATTTTTGAAAATATATCACCTAATATAAATTCAACT
CAAGCACTGATTGTAACTCCTACAAGAGAACTTGCTATTCAAATAACTGAAGAAGCTCTAAAACTAAAAA
AAGCTAAAGATATAAATATTTTAGCTGCATATGGCGGGAAAGATATAGGTTCTCAATTAAAAAAACTAAA
GAGAAACATTCATCTAATTATTGCAACTCCAGGTAGACTTTTAGATCATCTCCATAGAAAGACTATAGAT
CTTAGCAAATTAAAAACATTGGTATTAGATGAAGCAGATCAAATGCTTCTTATGGGATTTAAAAATGATG
TAGAAGATATTATAAAAGAAGTCTCTAAAAAACGTCAAACATTATGTTTTTCTGCAACTATGAATTCTGA
TGTTAAAAAATTAGCTTATAGATACATGACTGACCCTTTAGTGGTTTCCATTAAAAAAGAAAAAGTTACA
CTTAATAATATTAAACAATATGTAATAGAAACTACTGATAGAAAAAAGCAAGATGCATTGTGTAATATTA
TGGAGCAAGATAATCCATTTATGGCTATTATATTTTGCAGAACTAAAAGAAGGGTAGATGACCTTGAAAT
TGCACTATACCAACGTGGATATAATTGTAAAAAACTTCATAGTGATATCCCTCAATCAAAGCGTGAAAGA
ATAATGAAATCTTTTAGGAATGCAGATATTCAGTATTTGATAGCTACAGATGTGGCCGCTAGAGGACTAG
ATATAAGTGGAGTTACTCATATATATAATTATGATATTCCAGAAAATGTAGAGTCATATATACATCGTAT
CGGTAGAACAGGAAGGGCCGGTGAAGAAGGCTGTACTTGTCTATTTGTAGATCCAAAGGATAAAAGAACT
TTAGAAGAAATAGAAAGAGGTATAAAATTTAGGATACCTAGAAGAGAGTTAAATATATAA
>lcl|CP012395.1_cds_ALU34777.1_348 [locus_tag=CLAU_0348] [protein=putative TIM-barrel enzyme, putative dioxygenase, aldolase or signal transduction protein] [protein_id=ALU34777.1] [location=complement(387345..388175)] [gbkey=CDS]
ATGAATACAAAGACAAGAAGCGAAATTATTGCAGGTTTCAAGAAACAAGTTAAAAGTGGAAAAATATTAG
TAGGAGTAGGAGCAGGAACAGGTATTACAGCTAAGAGCAGTGAGGCCGGTGGTGCTGATATGCTTATTAT
[truncated: 4,015,826 more chars]
