# Supplementary material for: Base editing enables duplex point mutagenesis in Clostridium autoethanogenum at the price of numerous off-target mutations
Source: Front Bioeng Biotechnol. 2023 Jul 10;11:1211197. doi: 10.3389/fbioe.2023.1211197 (PMC10366002; doi:10.3389/fbioe.2023.1211197)
Supplement: Supplementary file 1 [file DataSheet1.ZIP › Supplementary material/Genomic coverage of different PAMs/2020_05 (editing window -16 to -19)/both_min_pooled_table.txt]

CDS_name Direction PAM_specific PAM_class Distance_percent Protospacer
"lcl|CP012395.1_cds_ALU34430.1_1 [locus_tag=CLAU_0001] [protein=TOBE domain-containing protein] [protein_id=ALU34430.1] [location=78..284] [gbkey=CDS]" 1 TGA NGD 19 AAATCAAATAACAGGGAAAAC
"lcl|CP012395.1_cds_ALU34430.1_1 [locus_tag=CLAU_0001] [protein=TOBE domain-containing protein] [protein_id=ALU34430.1] [location=78..284] [gbkey=CDS]" 1 TG NG 19 AAATCAAATAACAGGGAAAAC
"lcl|CP012395.1_cds_ALU34430.1_1 [locus_tag=CLAU_0001] [protein=TOBE domain-containing protein] [protein_id=ALU34430.1] [location=78..284] [gbkey=CDS]" 1 TGA NGA 19 AAATCAAATAACAGGGAAAAC
"lcl|CP012395.1_cds_ALU34432.1_3 [locus_tag=CLAU_0003] [protein=OsmC-like peroxiredoxin] [protein_id=ALU34432.1] [location=complement(788..1249)] [gbkey=CDS]" 1 CGT NGD 67 ATATCAGGACATAAGATTTAA
"lcl|CP012395.1_cds_ALU34432.1_3 [locus_tag=CLAU_0003] [protein=OsmC-like peroxiredoxin] [protein_id=ALU34432.1] [location=complement(788..1249)] [gbkey=CDS]" 1 CG NG 67 ATATCAGGACATAAGATTTAA
"lcl|CP012395.1_cds_ALU34432.1_3 [locus_tag=CLAU_0003] [protein=OsmC-like peroxiredoxin] [protein_id=ALU34432.1] [location=complement(788..1249)] [gbkey=CDS]" 1 TAA NAA 25 TAAACAATCCGGCGGCACCAA
"lcl|CP012395.1_cds_ALU34433.1_4 [locus_tag=CLAU_0004] [protein=Glyoxylate reductase] [protein_id=ALU34433.1] [location=1365..2339] [gbkey=CDS]" 1 AGA NGD 42 GGGACAGTGGAATGAAATTGG
"lcl|CP012395.1_cds_ALU34433.1_4 [locus_tag=CLAU_0004] [protein=Glyoxylate reductase] [protein_id=ALU34433.1] [location=1365..2339] [gbkey=CDS]" 1 AGT NGD 52 AGGGCAAGCAACTAGCAAGAT
"lcl|CP012395.1_cds_ALU34433.1_4 [locus_tag=CLAU_0004] [protein=Glyoxylate reductase] [protein_id=ALU34433.1] [location=1365..2339] [gbkey=CDS]" 1 AGT NGD 54 AGTTCAGGCTATGGGAATGAA
"lcl|CP012395.1_cds_ALU34433.1_4 [locus_tag=CLAU_0004] [protein=Glyoxylate reductase] [protein_id=ALU34433.1] [location=1365..2339] [gbkey=CDS]" 1 AG NG 42 GGGACAGTGGAATGAAATTGG
"lcl|CP012395.1_cds_ALU34433.1_4 [locus_tag=CLAU_0004] [protein=Glyoxylate reductase] [protein_id=ALU34433.1] [location=1365..2339] [gbkey=CDS]" 1 AG NG 52 AGGGCAAGCAACTAGCAAGAT
"lcl|CP012395.1_cds_ALU34433.1_4 [locus_tag=CLAU_0004] [protein=Glyoxylate reductase] [protein_id=ALU34433.1] [location=1365..2339] [gbkey=CDS]" 1 AG NG 54 AGTTCAGGCTATGGGAATGAA
"lcl|CP012395.1_cds_ALU34433.1_4 [locus_tag=CLAU_0004] [protein=Glyoxylate reductase] [protein_id=ALU34433.1] [location=1365..2339] [gbkey=CDS]" 1 TG NG 35 CACAAATGGCAGTATCACTTT
"lcl|CP012395.1_cds_ALU34433.1_4 [locus_tag=CLAU_0004] [protein=Glyoxylate reductase] [protein_id=ALU34433.1] [location=1365..2339] [gbkey=CDS]" 1 TG NG 55 TTCAGGCTATGGGAATGAAAG
"lcl|CP012395.1_cds_ALU34433.1_4 [locus_tag=CLAU_0004] [protein=Glyoxylate reductase] [protein_id=ALU34433.1] [location=1365..2339] [gbkey=CDS]" 1 AGA NGA 42 GGGACAGTGGAATGAAATTGG
"lcl|CP012395.1_cds_ALU34434.1_5 [gene=pepT1] [locus_tag=CLAU_0005] [protein=Peptidase T] [protein_id=ALU34434.1] [location=2383..3609] [gbkey=CDS]" 1 AGG NGG 9 GGGGGCAGTTAGAGTTAGCTA
"lcl|CP012395.1_cds_ALU34434.1_5 [gene=pepT1] [locus_tag=CLAU_0005] [protein=Peptidase T] [protein_id=ALU34434.1] [location=2383..3609] [gbkey=CDS]" 1 AGA NGD 32 AGGACAAACCTTAATTACATC
"lcl|CP012395.1_cds_ALU34434.1_5 [gene=pepT1] [locus_tag=CLAU_0005] [protein=Peptidase T] [protein_id=ALU34434.1] [location=2383..3609] [gbkey=CDS]" 1 GGA NGD 9 GGGGCAGTTAGAGTTAGCTAA
"lcl|CP012395.1_cds_ALU34434.1_5 [gene=pepT1] [locus_tag=CLAU_0005] [protein=Peptidase T] [protein_id=ALU34434.1] [location=2383..3609] [gbkey=CDS]" 1 TGT NGD 22 TCCTCAAGTTTCAGGTGCTAA
"lcl|CP012395.1_cds_ALU34434.1_5 [gene=pepT1] [locus_tag=CLAU_0005] [protein=Peptidase T] [protein_id=ALU34434.1] [location=2383..3609] [gbkey=CDS]" 1 AGG NGD 9 GGGGGCAGTTAGAGTTAGCTA
"lcl|CP012395.1_cds_ALU34434.1_5 [gene=pepT1] [locus_tag=CLAU_0005] [protein=Peptidase T] [protein_id=ALU34434.1] [location=2383..3609] [gbkey=CDS]" 1 AG NG 9 GGGGGCAGTTAGAGTTAGCTA
"lcl|CP012395.1_cds_ALU34434.1_5 [gene=pepT1] [locus_tag=CLAU_0005] [protein=Peptidase T] [protein_id=ALU34434.1] [location=2383..3609] [gbkey=CDS]" 1 AG NG 32 AGGACAAACCTTAATTACATC
"lcl|CP012395.1_cds_ALU34434.1_5 [gene=pepT1] [locus_tag=CLAU_0005] [protein=Peptidase T] [protein_id=ALU34434.1] [location=2383..3609] [gbkey=CDS]" 1 AG NG 40 TAATACAAAATCCTAAGATTA
"lcl|CP012395.1_cds_ALU34434.1_5 [gene=pepT1] [locus_tag=CLAU_0005] [protein=Peptidase T] [protein_id=ALU34434.1] [location=2383..3609] [gbkey=CDS]" 1 GG NG 9 GGGGCAGTTAGAGTTAGCTAA
"lcl|CP012395.1_cds_ALU34434.1_5 [gene=pepT1] [locus_tag=CLAU_0005] [protein=Peptidase T] [protein_id=ALU34434.1] [location=2383..3609] [gbkey=CDS]" 1 TG NG 22 TCCTCAAGTTTCAGGTGCTAA
"lcl|CP012395.1_cds_ALU34434.1_5 [gene=pepT1] [locus_tag=CLAU_0005] [protein=Peptidase T] [protein_id=ALU34434.1] [location=2383..3609] [gbkey=CDS]" 1 TAA NAA 22 CTCAAGTTTCAGGTGCTAATG
"lcl|CP012395.1_cds_ALU34434.1_5 [gene=pepT1] [locus_tag=CLAU_0005] [protein=Peptidase T] [protein_id=ALU34434.1] [location=2383..3609] [gbkey=CDS]" 1 AGA NGA 32 AGGACAAACCTTAATTACATC
"lcl|CP012395.1_cds_ALU34434.1_5 [gene=pepT1] [locus_tag=CLAU_0005] [protein=Peptidase T] [protein_id=ALU34434.1] [location=2383..3609] [gbkey=CDS]" 1 GGA NGA 9 GGGGCAGTTAGAGTTAGCTAA
"lcl|CP012395.1_cds_ALU34435.1_6 [locus_tag=CLAU_0006] [protein=Transcriptional regulator LuxR family] [protein_id=ALU34435.1] [location=3633..6290] [gbkey=CDS]" 1 CGG NGG 13 ACCAAGACATATCAAGTGAAT
"lcl|CP012395.1_cds_ALU34435.1_6 [locus_tag=CLAU_0006] [protein=Transcriptional regulator LuxR family] [protein_id=ALU34435.1] [location=3633..6290] [gbkey=CDS]" 1 AGA NGD 12 CAAACAAGCAGATCTTATCCA
"lcl|CP012395.1_cds_ALU34435.1_6 [locus_tag=CLAU_0006] [protein=Transcriptional regulator LuxR family] [protein_id=ALU34435.1] [location=3633..6290] [gbkey=CDS]" 1 AGA NGD 30 TATTCAGGATTATTTCTGTGA
"lcl|CP012395.1_cds_ALU34435.1_6 [locus_tag=CLAU_0006] [protein=Transcriptional regulator LuxR family] [protein_id=ALU34435.1] [location=3633..6290] [gbkey=CDS]" 1 AGA NGD 31 TAGGCAATCAGAAGAAATTAA
"lcl|CP012395.1_cds_ALU34435.1_6 [locus_tag=CLAU_0006] [protein=Transcriptional regulator LuxR family] [protein_id=ALU34435.1] [location=3633..6290] [gbkey=CDS]" 1 AGA NGD 51 ACTGCAGAGTTGTACTGATGA
"lcl|CP012395.1_cds_ALU34435.1_6 [locus_tag=CLAU_0006] [protein=Transcriptional regulator LuxR family] [protein_id=ALU34435.1] [location=3633..6290] [gbkey=CDS]" 1 AGA NGD 58 TATACAGGATTTTGTTTTAGA
"lcl|CP012395.1_cds_ALU34435.1_6 [locus_tag=CLAU_0006] [protein=Transcriptional regulator LuxR family] [protein_id=ALU34435.1] [location=3633..6290] [gbkey=CDS]" 1 AGA NGD 72 ATCAAAAGAGTGAATTAAATA
"lcl|CP012395.1_cds_ALU34435.1_6 [locus_tag=CLAU_0006] [protein=Transcriptional regulator LuxR family] [protein_id=ALU34435.1] [location=3633..6290] [gbkey=CDS]" 1 TGA NGD 43 TGAGCAAGCAATAGAAGTAAT
"lcl|CP012395.1_cds_ALU34435.1_6 [locus_tag=CLAU_0006] [protein=Transcriptional regulator LuxR family] [protein_id=ALU34435.1] [location=3633..6290] [gbkey=CDS]" 1 AGT NGD 31 GGCAATCAGAAGAAATTAAAG
"lcl|CP012395.1_cds_ALU34435.1_6 [locus_tag=CLAU_0006] [protein=Transcriptional regulator LuxR family] [protein_id=ALU34435.1] [location=3633..6290] [gbkey=CDS]" 1 CGG NGD 13 ACCAAGACATATCAAGTGAAT
"lcl|CP012395.1_cds_ALU34435.1_6 [locus_tag=CLAU_0006] [protein=Transcriptional regulator LuxR family] [protein_id=ALU34435.1] [location=3633..6290] [gbkey=CDS]" 1 AG NG 12 CAAACAAGCAGATCTTATCCA
"lcl|CP012395.1_cds_ALU34435.1_6 [locus_tag=CLAU_0006] [protein=Transcriptional regulator LuxR family] [protein_id=ALU34435.1] [location=3633..6290] [gbkey=CDS]" 1 AG NG 30 TATTCAGGATTATTTCTGTGA
"lcl|CP012395.1_cds_ALU34435.1_6 [locus_tag=CLAU_0006] [protein=Transcriptional regulator LuxR family] [protein_id=ALU34435.1] [location=3633..6290] [gbkey=CDS]" 1 AG NG 31 TAGGCAATCAGAAGAAATTAA
"lcl|CP012395.1_cds_ALU34435.1_6 [locus_tag=CLAU_0006] [protein=Transcriptional regulator LuxR family] [protein_id=ALU34435.1] [location=3633..6290] [gbkey=CDS]" 1 AG NG 31 GGCAATCAGAAGAAATTAAAG
"lcl|CP012395.1_cds_ALU34435.1_6 [locus_tag=CLAU_0006] [protein=Transcriptional regulator LuxR family] [protein_id=ALU34435.1] [location=3633..6290] [gbkey=CDS]" 1 AG NG 51 ACTGCAGAGTTGTACTGATGA
"lcl|CP012395.1_cds_ALU34435.1_6 [locus_tag=CLAU_0006] [protein=Transcriptional regulator LuxR family] [protein_id=ALU34435.1] [location=3633..6290] [gbkey=CDS]" 1 AG NG 58 TATACAGGATTTTGTTTTAGA
"lcl|CP012395.1_cds_ALU34435.1_6 [locus_tag=CLAU_0006] [protein=Transcriptional regulator LuxR family] [protein_id=ALU34435.1] [location=3633..6290] [gbkey=CDS]" 1 AG NG 72 ATCAAAAGAGTGAATTAAATA
"lcl|CP012395.1_cds_ALU34435.1_6 [locus_tag=CLAU_0006] [protein=Transcriptional regulator LuxR family] [protein_id=ALU34435.1] [location=3633..6290] [gbkey=CDS]" 1 CG NG 13 ACCAAGACATATCAAGTGAAT
"lcl|CP012395.1_cds_ALU34435.1_6 [locus_tag=CLAU_0006] [protein=Transcriptional regulator LuxR family] [protein_id=ALU34435.1] [location=3633..6290] [gbkey=CDS]" 1 TG NG 43 TGAGCAAGCAATAGAAGTAAT
"lcl|CP012395.1_cds_ALU34435.1_6 [locus_tag=CLAU_0006] [protein=Transcriptional regulator LuxR family] [protein_id=ALU34435.1] [location=3633..6290] [gbkey=CDS]" 1 AAA NAA 30 TTCAGGATTATTTCTGTGAAG
"lcl|CP012395.1_cds_ALU34435.1_6 [locus_tag=CLAU_0006] [protein=Transcriptional regulator LuxR family] [protein_id=ALU34435.1] [location=3633..6290] [gbkey=CDS]" 1 AAA NAA 34 ATAGTCAGCAAATTTTAGAAA
"lcl|CP012395.1_cds_ALU34435.1_6 [locus_tag=CLAU_0006] [protein=Transcriptional regulator LuxR family] [protein_id=ALU34435.1] [location=3633..6290] [gbkey=CDS]" 1 AAA NAA 42 TTAATCAGTATATAAGCATAG
"lcl|CP012395.1_cds_ALU34435.1_6 [locus_tag=CLAU_0006] [protein=Transcriptional regulator LuxR family] [protein_id=ALU34435.1] [location=3633..6290] [gbkey=CDS]" 1 AAA NAA 42 TAATCAGTATATAAGCATAGA
"lcl|CP012395.1_cds_ALU34435.1_6 [locus_tag=CLAU_0006] [protein=Transcriptional regulator LuxR family] [protein_id=ALU34435.1] [location=3633..6290] [gbkey=CDS]" 1 AAA NAA 47 TACCACAAGATGTTATTGTAA
"lcl|CP012395.1_cds_ALU34435.1_6 [locus_tag=CLAU_0006] [protein=Transcriptional regulator LuxR family] [protein_id=ALU34435.1] [location=3633..6290] [gbkey=CDS]" 1 AAA NAA 47 ACCACAAGATGTTATTGTAAA
"lcl|CP012395.1_cds_ALU34435.1_6 [locus_tag=CLAU_0006] [protein=Transcriptional regulator LuxR family] [protein_id=ALU34435.1] [location=3633..6290] [gbkey=CDS]" 1 AAA NAA 58 TACAGGATTTTGTTTTAGAAG
"lcl|CP012395.1_cds_ALU34435.1_6 [locus_tag=CLAU_0006] [protein=Transcriptional regulator LuxR family] [protein_id=ALU34435.1] [location=3633..6290] [gbkey=CDS]" 1 CAA NAA 13 TTATCCAAGACCAAGACATAT
"lcl|CP012395.1_cds_ALU34435.1_6 [locus_tag=CLAU_0006] [protein=Transcriptional regulator LuxR family] [protein_id=ALU34435.1] [location=3633..6290] [gbkey=CDS]" 1 TAA NAA 27 TTCAAATGACGGTATTATCTA
"lcl|CP012395.1_cds_ALU34435.1_6 [locus_tag=CLAU_0006] [protein=Transcriptional regulator LuxR family] [protein_id=ALU34435.1] [location=3633..6290] [gbkey=CDS]" 1 TAA NAA 72 GAATCAAAAGAGTGAATTAAA
"lcl|CP012395.1_cds_ALU34435.1_6 [locus_tag=CLAU_0006] [protein=Transcriptional regulator LuxR family] [protein_id=ALU34435.1] [location=3633..6290] [gbkey=CDS]" 1 AGA NGA 12 CAAACAAGCAGATCTTATCCA
"lcl|CP012395.1_cds_ALU34435.1_6 [locus_tag=CLAU_0006] [protein=Transcriptional regulator LuxR family] [protein_id=ALU34435.1] [location=3633..6290] [gbkey=CDS]" 1 AGA NGA 30 TATTCAGGATTATTTCTGTGA
"lcl|CP012395.1_cds_ALU34435.1_6 [locus_tag=CLAU_0006] [protein=Transcriptional regulator LuxR family] [protein_id=ALU34435.1] [location=3633..6290] [gbkey=CDS]" 1 AGA NGA 31 TAGGCAATCAGAAGAAATTAA
"lcl|CP012395.1_cds_ALU34435.1_6 [locus_tag=CLAU_0006] [protein=Transcriptional regulator LuxR family] [protein_id=ALU34435.1] [location=3633..6290] [gbkey=CDS]" 1 AGA NGA 51 ACTGCAGAGTTGTACTGATGA
"lcl|CP012395.1_cds_ALU34435.1_6 [locus_tag=CLAU_0006] [protein=Transcriptional regulator LuxR family] [protein_id=ALU34435.1] [location=3633..6290] [gbkey=CDS]" 1 AGA NGA 58 TATACAGGATTTTGTTTTAGA
"lcl|CP012395.1_cds_ALU34435.1_6 [locus_tag=CLAU_0006] [protein=Transcriptional regulator LuxR family] [protein_id=ALU34435.1] [location=3633..6290] [gbkey=CDS]" 1 AGA NGA 72 ATCAAAAGAGTGAATTAAATA
"lcl|CP012395.1_cds_ALU34435.1_6 [locus_tag=CLAU_0006] [protein=Transcriptional regulator LuxR family] [protein_id=ALU34435.1] [location=3633..6290] [gbkey=CDS]" 1 TGA NGA 43 TGAGCAAGCAATAGAAGTAAT
"lcl|CP012395.1_cds_ALU34436.1_7 [gene=pepT2] [locus_tag=CLAU_0007] [protein=Peptidase T] [protein_id=ALU34436.1] [location=6496..7722] [gbkey=CDS]" 1 TGG NGG 8 CTACGCAAGGACAGATGGTGC
"lcl|CP012395.1_cds_ALU34436.1_7 [gene=pepT2] [locus_tag=CLAU_0007] [protein=Peptidase T] [protein_id=ALU34436.1] [location=6496..7722] [gbkey=CDS]" 1 AGA NGD 9 AGGACAGATGGTGCTGGCAAA
"lcl|CP012395.1_cds_ALU34436.1_7 [gene=pepT2] [locus_tag=CLAU_0007] [protein=Peptidase T] [protein_id=ALU34436.1] [location=6496..7722] [gbkey=CDS]" 1 TGG NGD 8 CTACGCAAGGACAGATGGTGC
"lcl|CP012395.1_cds_ALU34436.1_7 [gene=pepT2] [locus_tag=CLAU_0007] [protein=Peptidase T] [protein_id=ALU34436.1] [location=6496..7722] [gbkey=CDS]" 1 AG NG 9 AGGACAGATGGTGCTGGCAAA
"lcl|CP012395.1_cds_ALU34436.1_7 [gene=pepT2] [locus_tag=CLAU_0007] [protein=Peptidase T] [protein_id=ALU34436.1] [location=6496..7722] [gbkey=CDS]" 1 GG NG 8 TACGCAAGGACAGATGGTGCT
"lcl|CP012395.1_cds_ALU34436.1_7 [gene=pepT2] [locus_tag=CLAU_0007] [protein=Peptidase T] [protein_id=ALU34436.1] [location=6496..7722] [gbkey=CDS]" 1 TG NG 8 CTACGCAAGGACAGATGGTGC
"lcl|CP012395.1_cds_ALU34436.1_7 [gene=pepT2] [locus_tag=CLAU_0007] [protein=Peptidase T] [protein_id=ALU34436.1] [location=6496..7722] [gbkey=CDS]" 1 TG NG 73 AAAACAATTTATAACTGGTGC
"lcl|CP012395.1_cds_ALU34436.1_7 [gene=pepT2] [locus_tag=CLAU_0007] [protein=Peptidase T] [protein_id=ALU34436.1] [location=6496..7722] [gbkey=CDS]" 1 CAA NAA 8 CGCAAGGACAGATGGTGCTGG
"lcl|CP012395.1_cds_ALU34436.1_7 [gene=pepT2] [locus_tag=CLAU_0007] [protein=Peptidase T] [protein_id=ALU34436.1] [location=6496..7722] [gbkey=CDS]" 1 CAA NAA 62 TTCCACAGAATGAAACTCCAT
"lcl|CP012395.1_cds_ALU34436.1_7 [gene=pepT2] [locus_tag=CLAU_0007] [protein=Peptidase T] [protein_id=ALU34436.1] [location=6496..7722] [gbkey=CDS]" 1 TAA NAA 68 AGCAAACAAAGCTTGAATATA
"lcl|CP012395.1_cds_ALU34436.1_7 [gene=pepT2] [locus_tag=CLAU_0007] [protein=Peptidase T] [protein_id=ALU34436.1] [location=6496..7722] [gbkey=CDS]" 1 AGA NGA 9 AGGACAGATGGTGCTGGCAAA
"lcl|CP012395.1_cds_ALU34437.1_8 [locus_tag=CLAU_0008] [protein=Amino acid permease] [protein_id=ALU34437.1] [location=7752..9257] [gbkey=CDS]" 1 AGG NGG 28 CACTCAAGTCTTAGGAATATT
"lcl|CP012395.1_cds_ALU34437.1_8 [locus_tag=CLAU_0008] [protein=Amino acid permease] [protein_id=ALU34437.1] [location=7752..9257] [gbkey=CDS]" 1 TGG NGG 43 ATCAAAGTGGCATTAGTGTAT
"lcl|CP012395.1_cds_ALU34437.1_8 [locus_tag=CLAU_0008] [protein=Amino acid permease] [protein_id=ALU34437.1] [location=7752..9257] [gbkey=CDS]" 1 TGG NGG 61 ATATCAAATAGGACAAAGCTT
"lcl|CP012395.1_cds_ALU34437.1_8 [locus_tag=CLAU_0008] [protein=Amino acid permease] [protein_id=ALU34437.1] [location=7752..9257] [gbkey=CDS]" 1 TGG NGG 75 GGGTTCAATGTATATTTGTAG
"lcl|CP012395.1_cds_ALU34437.1_8 [locus_tag=CLAU_0008] [protein=Amino acid permease] [protein_id=ALU34437.1] [location=7752..9257] [gbkey=CDS]" 1 GGA NGD 28 CTCAAGTCTTAGGAATATTAG
"lcl|CP012395.1_cds_ALU34437.1_8 [locus_tag=CLAU_0008] [protein=Amino acid permease] [protein_id=ALU34437.1] [location=7752..9257] [gbkey=CDS]" 1 TGA NGD 2 CTGAGCAAAAACAAAAAAAGA
"lcl|CP012395.1_cds_ALU34437.1_8 [locus_tag=CLAU_0008] [protein=Amino acid permease] [protein_id=ALU34437.1] [location=7752..9257] [gbkey=CDS]" 1 AGT NGD 49 AGACCAAACTGAAAAAGCAGA
"lcl|CP012395.1_cds_ALU34437.1_8 [locus_tag=CLAU_0008] [protein=Amino acid permease] [protein_id=ALU34437.1] [location=7752..9257] [gbkey=CDS]" 1 CGT NGD 2 AGCAAAAACAAAAAAAGATGA
"lcl|CP012395.1_cds_ALU34437.1_8 [locus_tag=CLAU_0008] [protein=Amino acid permease] [protein_id=ALU34437.1] [location=7752..9257] [gbkey=CDS]" 1 AGG NGD 28 CACTCAAGTCTTAGGAATATT
"lcl|CP012395.1_cds_ALU34437.1_8 [locus_tag=CLAU_0008] [protein=Amino acid permease] [protein_id=ALU34437.1] [location=7752..9257] [gbkey=CDS]" 1 TGG NGD 43 ATCAAAGTGGCATTAGTGTAT
"lcl|CP012395.1_cds_ALU34437.1_8 [locus_tag=CLAU_0008] [protein=Amino acid permease] [protein_id=ALU34437.1] [location=7752..9257] [gbkey=CDS]" 1 TGG NGD 61 ATATCAAATAGGACAAAGCTT
"lcl|CP012395.1_cds_ALU34437.1_8 [locus_tag=CLAU_0008] [protein=Amino acid permease] [protein_id=ALU34437.1] [location=7752..9257] [gbkey=CDS]" 1 TGG NGD 75 GGGTTCAATGTATATTTGTAG
"lcl|CP012395.1_cds_ALU34437.1_8 [locus_tag=CLAU_0008] [protein=Amino acid permease] [protein_id=ALU34437.1] [location=7752..9257] [gbkey=CDS]" 1 AG NG 28 CACTCAAGTCTTAGGAATATT
"lcl|CP012395.1_cds_ALU34437.1_8 [locus_tag=CLAU_0008] [protein=Amino acid permease] [protein_id=ALU34437.1] [location=7752..9257] [gbkey=CDS]" 1 AG NG 40 AGCTCAGCCAATTGTATCATC
"lcl|CP012395.1_cds_ALU34437.1_8 [locus_tag=CLAU_0008] [protein=Amino acid permease] [protein_id=ALU34437.1] [location=7752..9257] [gbkey=CDS]" 1 AG NG 49 AGACCAAACTGAAAAAGCAGA
"lcl|CP012395.1_cds_ALU34437.1_8 [locus_tag=CLAU_0008] [protein=Amino acid permease] [protein_id=ALU34437.1] [location=7752..9257] [gbkey=CDS]" 1 CG NG 2 AGCAAAAACAAAAAAAGATGA
"lcl|CP012395.1_cds_ALU34437.1_8 [locus_tag=CLAU_0008] [protein=Amino acid permease] [protein_id=ALU34437.1] [location=7752..9257] [gbkey=CDS]" 1 GG NG 28 CTCAAGTCTTAGGAATATTAG
"lcl|CP012395.1_cds_ALU34437.1_8 [locus_tag=CLAU_0008] [protein=Amino acid permease] [protein_id=ALU34437.1] [location=7752..9257] [gbkey=CDS]" 1 GG NG 75 GGTTCAATGTATATTTGTAGT
"lcl|CP012395.1_cds_ALU34437.1_8 [locus_tag=CLAU_0008] [protein=Amino acid permease] [protein_id=ALU34437.1] [location=7752..9257] [gbkey=CDS]" 1 TG NG 2 CTGAGCAAAAACAAAAAAAGA
"lcl|CP012395.1_cds_ALU34437.1_8 [locus_tag=CLAU_0008] [protein=Amino acid permease] [protein_id=ALU34437.1] [location=7752..9257] [gbkey=CDS]" 1 TG NG 43 ATCAAAGTGGCATTAGTGTAT
"lcl|CP012395.1_cds_ALU34437.1_8 [locus_tag=CLAU_0008] [protein=Amino acid permease] [protein_id=ALU34437.1] [location=7752..9257] [gbkey=CDS]" 1 TG NG 61 ATATCAAATAGGACAAAGCTT
"lcl|CP012395.1_cds_ALU34437.1_8 [locus_tag=CLAU_0008] [protein=Amino acid permease] [protein_id=ALU34437.1] [location=7752..9257] [gbkey=CDS]" 1 TG NG 75 GGGTTCAATGTATATTTGTAG
"lcl|CP012395.1_cds_ALU34437.1_8 [locus_tag=CLAU_0008] [protein=Amino acid permease] [protein_id=ALU34437.1] [location=7752..9257] [gbkey=CDS]" 1 AAA NAA 60 TAATGCAAAACTTAGGATATC
"lcl|CP012395.1_cds_ALU34437.1_8 [locus_tag=CLAU_0008] [protein=Amino acid permease] [protein_id=ALU34437.1] [location=7752..9257] [gbkey=CDS]" 1 CAA NAA 62 GCAGTCAAGCAACTTCATTGA
"lcl|CP012395.1_cds_ALU34437.1_8 [locus_tag=CLAU_0008] [protein=Amino acid permease] [protein_id=ALU34437.1] [location=7752..9257] [gbkey=CDS]" 1 CAA NAA 70 AACAATTAGTGGAAGGTACAC
"lcl|CP012395.1_cds_ALU34437.1_8 [locus_tag=CLAU_0008] [protein=Amino acid permease] [protein_id=ALU34437.1] [location=7752..9257] [gbkey=CDS]" 1 TAA NAA 3 AAAAACAAAAAAAGATGACGT
"lcl|CP012395.1_cds_ALU34437.1_8 [locus_tag=CLAU_0008] [protein=Amino acid permease] [protein_id=ALU34437.1] [location=7752..9257] [gbkey=CDS]" 1 TAA NAA 49 ACCAAACTGAAAAAGCAGAAG
"lcl|CP012395.1_cds_ALU34437.1_8 [locus_tag=CLAU_0008] [protein=Amino acid permease] [protein_id=ALU34437.1] [location=7752..9257] [gbkey=CDS]" 1 GGA NGA 28 CTCAAGTCTTAGGAATATTAG
"lcl|CP012395.1_cds_ALU34437.1_8 [locus_tag=CLAU_0008] [protein=Amino acid permease] [protein_id=ALU34437.1] [location=7752..9257] [gbkey=CDS]" 1 TGA NGA 2 CTGAGCAAAAACAAAAAAAGA
"lcl|CP012395.1_cds_ALU34438.1_9 [locus_tag=CLAU_0009] [protein=hypothetical protein] [protein_id=ALU34438.1] [location=complement(9319..9993)] [gbkey=CDS]" 1 CGA NGD 60 AGGACAAATATACAACTTCAC
"lcl|CP012395.1_cds_ALU34438.1_9 [locus_tag=CLAU_0009] [protein=hypothetical protein] [protein_id=ALU34438.1] [location=complement(9319..9993)] [gbkey=CDS]" 1 CG NG 60 AGGACAAATATACAACTTCAC
"lcl|CP012395.1_cds_ALU34438.1_9 [locus_tag=CLAU_0009] [protein=hypothetical protein] [protein_id=ALU34438.1] [location=complement(9319..9993)] [gbkey=CDS]" 1 AAA NAA 26 GGACCAAATAATAAATAAGAT
"lcl|CP012395.1_cds_ALU34438.1_9 [locus_tag=CLAU_0009] [protein=hypothetical protein] [protein_id=ALU34438.1] [location=complement(9319..9993)] [gbkey=CDS]" 1 AAA NAA 35 CATCTCAAGTCCTATTCCCAG
"lcl|CP012395.1_cds_ALU34438.1_9 [locus_tag=CLAU_0009] [protein=hypothetical protein] [protein_id=ALU34438.1] [location=complement(9319..9993)] [gbkey=CDS]" 1 AAA NAA 35 ATCTCAAGTCCTATTCCCAGA
"lcl|CP012395.1_cds_ALU34438.1_9 [locus_tag=CLAU_0009] [protein=hypothetical protein] [protein_id=ALU34438.1] [location=complement(9319..9993)] [gbkey=CDS]" 1 AAA NAA 35 CTCAAGTCCTATTCCCAGAAA
"lcl|CP012395.1_cds_ALU34438.1_9 [locus_tag=CLAU_0009] [protein=hypothetical protein] [protein_id=ALU34438.1] [location=complement(9319..9993)] [gbkey=CDS]" 1 TAA NAA 26 AGGACCAAATAATAAATAAGA
"lcl|CP012395.1_cds_ALU34438.1_9 [locus_tag=CLAU_0009] [protein=hypothetical protein] [protein_id=ALU34438.1] [location=complement(9319..9993)] [gbkey=CDS]" 1 TAA NAA 71 TAATCAGTATATTAAGGCCAA
"lcl|CP012395.1_cds_ALU34438.1_9 [locus_tag=CLAU_0009] [protein=hypothetical protein] [protein_id=ALU34438.1] [location=complement(9319..9993)] [gbkey=CDS]" 1 CGA NGA 60 AGGACAAATATACAACTTCAC
"lcl|CP012395.1_cds_ALU34439.1_10 [locus_tag=CLAU_0010] [protein=putative signaling protein] [protein_id=ALU34439.1] [location=10179..11381] [gbkey=CDS]" 1 TGG NGG 65 GCATCAAGCAATAACCTATCT
"lcl|CP012395.1_cds_ALU34439.1_10 [locus_tag=CLAU_0010] [protein=putative signaling protein] [protein_id=ALU34439.1] [location=10179..11381] [gbkey=CDS]" 1 TGG NGD 65 GCATCAAGCAATAACCTATCT
"lcl|CP012395.1_cds_ALU34439.1_10 [locus_tag=CLAU_0010] [protein=putative signaling protein] [protein_id=ALU34439.1] [location=10179..11381] [gbkey=CDS]" 1 AG NG 43 AACGCAAGAAGACTATAATAA
"lcl|CP012395.1_cds_ALU34439.1_10 [locus_tag=CLAU_0010] [protein=putative signaling protein] [protein_id=ALU34439.1] [location=10179..11381] [gbkey=CDS]" 1 AG NG 47 TTCAGGGATATTTTTTTAGTA
"lcl|CP012395.1_cds_ALU34439.1_10 [locus_tag=CLAU_0010] [protein=putative signaling protein] [protein_id=ALU34439.1] [location=10179..11381] [gbkey=CDS]" 1 TG NG 65 GCATCAAGCAATAACCTATCT
"lcl|CP012395.1_cds_ALU34439.1_10 [locus_tag=CLAU_0010] [protein=putative signaling protein] [protein_id=ALU34439.1] [location=10179..11381] [gbkey=CDS]" 1 AAA NAA 3 CTAGACAACCAATATTTAATA
"lcl|CP012395.1_cds_ALU34439.1_10 [locus_tag=CLAU_0010] [protein=putative signaling protein] [protein_id=ALU34439.1] [location=10179..11381] [gbkey=CDS]" 1 AAA NAA 3 TAGACAACCAATATTTAATAA
"lcl|CP012395.1_cds_ALU34439.1_10 [locus_tag=CLAU_0010] [protein=putative signaling protein] [protein_id=ALU34439.1] [location=10179..11381] [gbkey=CDS]" 1 CAA NAA 43 CGCAAGAAGACTATAATAAAG
"lcl|CP012395.1_cds_ALU34439.1_10 [locus_tag=CLAU_0010] [protein=putative signaling protein] [protein_id=ALU34439.1] [location=10179..11381] [gbkey=CDS]" 1 TAA NAA 46 TTTTCAGGGATATTTTTTTAG
"lcl|CP012395.1_cds_ALU34440.1_11 [locus_tag=CLAU_0011] [protein=NADPH-dependent FMN reductase] [protein_id=ALU34440.1] [location=11631..12203] [gbkey=CDS]" 1 TGG NGG 8 TAGGCAAAATGAAAACAAGCT
"lcl|CP012395.1_cds_ALU34440.1_11 [locus_tag=CLAU_0011] [protein=NADPH-dependent FMN reductase] [protein_id=ALU34440.1] [location=11631..12203] [gbkey=CDS]" 1 AGT NGD 17 CATTTCAAACTAAAAAAATTG
"lcl|CP012395.1_cds_ALU34440.1_11 [locus_tag=CLAU_0011] [protein=NADPH-dependent FMN reductase] [protein_id=ALU34440.1] [location=11631..12203] [gbkey=CDS]" 1 CGT NGD 56 GGCAAATACCTAATATACTTC
"lcl|CP012395.1_cds_ALU34440.1_11 [locus_tag=CLAU_0011] [protein=NADPH-dependent FMN reductase] [protein_id=ALU34440.1] [location=11631..12203] [gbkey=CDS]" 1 TGG NGD 8 TAGGCAAAATGAAAACAAGCT
"lcl|CP012395.1_cds_ALU34440.1_11 [locus_tag=CLAU_0011] [protein=NADPH-dependent FMN reductase] [protein_id=ALU34440.1] [location=11631..12203] [gbkey=CDS]" 1 AG NG 17 CATTTCAAACTAAAAAAATTG
"lcl|CP012395.1_cds_ALU34440.1_11 [locus_tag=CLAU_0011] [protein=NADPH-dependent FMN reductase] [protein_id=ALU34440.1] [location=11631..12203] [gbkey=CDS]" 1 CG NG 56 GGCAAATACCTAATATACTTC
"lcl|CP012395.1_cds_ALU34440.1_11 [locus_tag=CLAU_0011] [protein=NADPH-dependent FMN reductase] [protein_id=ALU34440.1] [location=11631..12203] [gbkey=CDS]" 1 TG NG 8 TAGGCAAAATGAAAACAAGCT
"lcl|CP012395.1_cds_ALU34440.1_11 [locus_tag=CLAU_0011] [protein=NADPH-dependent FMN reductase] [protein_id=ALU34440.1] [location=11631..12203] [gbkey=CDS]" 1 GAA NAA 8 GGCAAAATGAAAACAAGCTTG
"lcl|CP012395.1_cds_ALU34441.1_12 [locus_tag=CLAU_0012] [protein=Hypothetical protein] [protein_id=ALU34441.1] [location=12205..12876] [gbkey=CDS]" 1 TGT NGD 25 AGATCAAAGTTTTGAGAAAAT
"lcl|CP012395.1_cds_ALU34441.1_12 [locus_tag=CLAU_0012] [protein=Hypothetical protein] [protein_id=ALU34441.1] [location=12205..12876] [gbkey=CDS]" 1 TG NG 25 AGATCAAAGTTTTGAGAAAAT
"lcl|CP012395.1_cds_ALU34441.1_12 [locus_tag=CLAU_0012] [protein=Hypothetical protein] [protein_id=ALU34441.1] [location=12205..12876] [gbkey=CDS]" 1 AAA NAA 54 CATTCAAAATAAAAATGCTGT
"lcl|CP012395.1_cds_ALU34441.1_12 [locus_tag=CLAU_0012] [protein=Hypothetical protein] [protein_id=ALU34441.1] [location=12205..12876] [gbkey=CDS]" 1 TAA NAA 14 AATGCAGAAATTAATTAAAGA
"lcl|CP012395.1_cds_ALU34441.1_12 [locus_tag=CLAU_0012] [protein=Hypothetical protein] [protein_id=ALU34441.1] [location=12205..12876] [gbkey=CDS]" 1 TAA NAA 19 AACTCAATGTGTTTATGCAAT
"lcl|CP012395.1_cds_ALU34441.1_12 [locus_tag=CLAU_0012] [protein=Hypothetical protein] [protein_id=ALU34441.1] [location=12205..12876] [gbkey=CDS]" 1 TAA NAA 26 ATCAAAGTTTTGAGAAAATTG
"lcl|CP012395.1_cds_ALU34441.1_12 [locus_tag=CLAU_0012] [protein=Hypothetical protein] [protein_id=ALU34441.1] [location=12205..12876] [gbkey=CDS]" 1 TAA NAA 53 GCATTCAAAATAAAAATGCTG
"lcl|CP012395.1_cds_ALU34442.1_13 [locus_tag=CLAU_0013] [protein=Transmembrane permease] [protein_id=ALU34442.1] [location=12993..13940] [gbkey=CDS]" 1 CGG NGG 39 TTCAAAATATTTATGGAAATG
"lcl|CP012395.1_cds_ALU34442.1_13 [locus_tag=CLAU_0013] [protein=Transmembrane permease] [protein_id=ALU34442.1] [location=12993..13940] [gbkey=CDS]" 1 TGA NGD 10 AAAACAAATAGGAATGTTGAA
"lcl|CP012395.1_cds_ALU34442.1_13 [locus_tag=CLAU_0013] [protein=Transmembrane permease] [protein_id=ALU34442.1] [location=12993..13940] [gbkey=CDS]" 1 CGG NGD 39 TTCAAAATATTTATGGAAATG
"lcl|CP012395.1_cds_ALU34442.1_13 [locus_tag=CLAU_0013] [protein=Transmembrane permease] [protein_id=ALU34442.1] [location=12993..13940] [gbkey=CDS]" 1 CG NG 39 TTCAAAATATTTATGGAAATG
"lcl|CP012395.1_cds_ALU34442.1_13 [locus_tag=CLAU_0013] [protein=Transmembrane permease] [protein_id=ALU34442.1] [location=12993..13940] [gbkey=CDS]" 1 TG NG 10 AAAACAAATAGGAATGTTGAA
"lcl|CP012395.1_cds_ALU34442.1_13 [locus_tag=CLAU_0013] [protein=Transmembrane permease] [protein_id=ALU34442.1] [location=12993..13940] [gbkey=CDS]" 1 TG NG 39 TGTTCAAAATATTTATGGAAA
"lcl|CP012395.1_cds_ALU34442.1_13 [locus_tag=CLAU_0013] [protein=Transmembrane permease] [protein_id=ALU34442.1] [location=12993..13940] [gbkey=CDS]" 1 GAA NAA 34 TTGTACAAGCATCTTTTCGTG
"lcl|CP012395.1_cds_ALU34442.1_13 [locus_tag=CLAU_0013] [protein=Transmembrane permease] [protein_id=ALU34442.1] [location=12993..13940] [gbkey=CDS]" 1 TGA NGA 10 AAAACAAATAGGAATGTTGAA
"lcl|CP012395.1_cds_ALU34443.1_14 [locus_tag=CLAU_0014] [protein=Transcriptional regulator XRE family] [protein_id=ALU34443.1] [location=complement(13992..14195)] [gbkey=CDS]" 1 TAA NAA 36 AACAAAGTGAATTAGCAGAAT
"lcl|CP012395.1_cds_ALU34445.1_16 [locus_tag=CLAU_0016] [protein=Transcriptional regulator MarR family] [protein_id=ALU34445.1] [location=15326..15868] [gbkey=CDS]" 1 TGG NGG 33 AACGACAGCTTGCTGAAATCA
"lcl|CP012395.1_cds_ALU34445.1_16 [locus_tag=CLAU_0016] [protein=Transcriptional regulator MarR family] [protein_id=ALU34445.1] [location=15326..15868] [gbkey=CDS]" 1 AGA NGD 49 GTAAGCAAGACGATAAAGATC
"lcl|CP012395.1_cds_ALU34445.1_16 [locus_tag=CLAU_0016] [protein=Transcriptional regulator MarR family] [protein_id=ALU34445.1] [location=15326..15868] [gbkey=CDS]" 1 AGA NGD 69 ATTTCAAAGTCTTTCTGATGA
"lcl|CP012395.1_cds_ALU34445.1_16 [locus_tag=CLAU_0016] [protein=Transcriptional regulator MarR family] [protein_id=ALU34445.1] [location=15326..15868] [gbkey=CDS]" 1 GGA NGD 33 ACGACAGCTTGCTGAAATCAT
"lcl|CP012395.1_cds_ALU34445.1_16 [locus_tag=CLAU_0016] [protein=Transcriptional regulator MarR family] [protein_id=ALU34445.1] [location=15326..15868] [gbkey=CDS]" 1 TGA NGD 74 AAAACAAATGCTTATGATTAC
"lcl|CP012395.1_cds_ALU34445.1_16 [locus_tag=CLAU_0016] [protein=Transcriptional regulator MarR family] [protein_id=ALU34445.1] [location=15326..15868] [gbkey=CDS]" 1 TGG NGD 33 AACGACAGCTTGCTGAAATCA
"lcl|CP012395.1_cds_ALU34445.1_16 [locus_tag=CLAU_0016] [protein=Transcriptional regulator MarR family] [protein_id=ALU34445.1] [location=15326..15868] [gbkey=CDS]" 1 AG NG 49 GTAAGCAAGACGATAAAGATC
"lcl|CP012395.1_cds_ALU34445.1_16 [locus_tag=CLAU_0016] [protein=Transcriptional regulator MarR family] [protein_id=ALU34445.1] [location=15326..15868] [gbkey=CDS]" 1 AG NG 69 ATTTCAAAGTCTTTCTGATGA
"lcl|CP012395.1_cds_ALU34445.1_16 [locus_tag=CLAU_0016] [protein=Transcriptional regulator MarR family] [protein_id=ALU34445.1] [location=15326..15868] [gbkey=CDS]" 1 GG NG 33 ACGACAGCTTGCTGAAATCAT
"lcl|CP012395.1_cds_ALU34445.1_16 [locus_tag=CLAU_0016] [protein=Transcriptional regulator MarR family] [protein_id=ALU34445.1] [location=15326..15868] [gbkey=CDS]" 1 TG NG 33 AACGACAGCTTGCTGAAATCA
"lcl|CP012395.1_cds_ALU34445.1_16 [locus_tag=CLAU_0016] [protein=Transcriptional regulator MarR family] [protein_id=ALU34445.1] [location=15326..15868] [gbkey=CDS]" 1 TG NG 74 AAAACAAATGCTTATGATTAC
"lcl|CP012395.1_cds_ALU34445.1_16 [locus_tag=CLAU_0016] [protein=Transcriptional regulator MarR family] [protein_id=ALU34445.1] [location=15326..15868] [gbkey=CDS]" 1 AAA NAA 32 TTACTCAACGACAGCTTGCTG
"lcl|CP012395.1_cds_ALU34445.1_16 [locus_tag=CLAU_0016] [protein=Transcriptional regulator MarR family] [protein_id=ALU34445.1] [location=15326..15868] [gbkey=CDS]" 1 AAA NAA 74 AACAAATGCTTATGATTACTG
"lcl|CP012395.1_cds_ALU34445.1_16 [locus_tag=CLAU_0016] [protein=Transcriptional regulator MarR family] [protein_id=ALU34445.1] [location=15326..15868] [gbkey=CDS]" 1 AGA NGA 49 GTAAGCAAGACGATAAAGATC
"lcl|CP012395.1_cds_ALU34445.1_16 [locus_tag=CLAU_0016] [protein=Transcriptional regulator MarR family] [protein_id=ALU34445.1] [location=15326..15868] [gbkey=CDS]" 1 AGA NGA 69 ATTTCAAAGTCTTTCTGATGA
"lcl|CP012395.1_cds_ALU34445.1_16 [locus_tag=CLAU_0016] [protein=Transcriptional regulator MarR family] [protein_id=ALU34445.1] [location=15326..15868] [gbkey=CDS]" 1 GGA NGA 33 ACGACAGCTTGCTGAAATCAT
"lcl|CP012395.1_cds_ALU34445.1_16 [locus_tag=CLAU_0016] [protein=Transcriptional regulator MarR family] [protein_id=ALU34445.1] [location=15326..15868] [gbkey=CDS]" 1 TGA NGA 74 AAAACAAATGCTTATGATTAC
"lcl|CP012395.1_cds_ALU34446.1_17 [locus_tag=CLAU_0017] [protein=Ferric uptake regulator Fur family] [protein_id=ALU34446.1] [location=15883..16341] [gbkey=CDS]" 1 AGG NGG 19 GTCAAAGGAGTGCAGTATTAA
"lcl|CP012395.1_cds_ALU34446.1_17 [locus_tag=CLAU_0017] [protein=Ferric uptake regulator Fur family] [protein_id=ALU34446.1] [location=15883..16341] [gbkey=CDS]" 1 TGT NGD 8 AATTCAAGAAAAAATAAGGTC
"lcl|CP012395.1_cds_ALU34446.1_17 [locus_tag=CLAU_0017] [protein=Ferric uptake regulator Fur family] [protein_id=ALU34446.1] [location=15883..16341] [gbkey=CDS]" 1 AGG NGD 19 GTCAAAGGAGTGCAGTATTAA
"lcl|CP012395.1_cds_ALU34446.1_17 [locus_tag=CLAU_0017] [protein=Ferric uptake regulator Fur family] [protein_id=ALU34446.1] [location=15883..16341] [gbkey=CDS]" 1 AG NG 19 GTCAAAGGAGTGCAGTATTAA
"lcl|CP012395.1_cds_ALU34446.1_17 [locus_tag=CLAU_0017] [protein=Ferric uptake regulator Fur family] [protein_id=ALU34446.1] [location=15883..16341] [gbkey=CDS]" 1 TG NG 8 AATTCAAGAAAAAATAAGGTC
"lcl|CP012395.1_cds_ALU34446.1_17 [locus_tag=CLAU_0017] [protein=Ferric uptake regulator Fur family] [protein_id=ALU34446.1] [location=15883..16341] [gbkey=CDS]" 1 AAA NAA 6 TACCACAGGAAATTCAAGAAA
"lcl|CP012395.1_cds_ALU34446.1_17 [locus_tag=CLAU_0017] [protein=Ferric uptake regulator Fur family] [protein_id=ALU34446.1] [location=15883..16341] [gbkey=CDS]" 1 AAA NAA 19 AAGTCAAAGGAGTGCAGTATT
"lcl|CP012395.1_cds_ALU34446.1_17 [locus_tag=CLAU_0017] [protein=Ferric uptake regulator Fur family] [protein_id=ALU34446.1] [location=15883..16341] [gbkey=CDS]" 1 TAA NAA 6 CACAGGAAATTCAAGAAAAAA
"lcl|CP012395.1_cds_ALU34446.1_17 [locus_tag=CLAU_0017] [protein=Ferric uptake regulator Fur family] [protein_id=ALU34446.1] [location=15883..16341] [gbkey=CDS]" 1 TAA NAA 8 TTCAAGAAAAAATAAGGTCTG
"lcl|CP012395.1_cds_ALU34446.1_17 [locus_tag=CLAU_0017] [protein=Ferric uptake regulator Fur family] [protein_id=ALU34446.1] [location=15883..16341] [gbkey=CDS]" 1 TAA NAA 14 TTCAGGAAAAGGGATGTAAAT
"lcl|CP012395.1_cds_ALU34446.1_17 [locus_tag=CLAU_0017] [protein=Ferric uptake regulator Fur family] [protein_id=ALU34446.1] [location=15883..16341] [gbkey=CDS]" 1 TAA NAA 19 CAAGTCAAAGGAGTGCAGTAT
"lcl|CP012395.1_cds_ALU34447.1_18 [locus_tag=CLAU_0018] [protein=Phenazine biosynthesis protein PhzF family] [protein_id=ALU34447.1] [location=16408..17190] [gbkey=CDS]" 1 TGG NGG 50 CTCAAATACCAGAAACAATTT
"lcl|CP012395.1_cds_ALU34447.1_18 [locus_tag=CLAU_0018] [protein=Phenazine biosynthesis protein PhzF family] [protein_id=ALU34447.1] [location=16408..17190] [gbkey=CDS]" 1 AGA NGD 15 TAATGCAAAAAATTGCAGCAG
"lcl|CP012395.1_cds_ALU34447.1_18 [locus_tag=CLAU_0018] [protein=Phenazine biosynthesis protein PhzF family] [protein_id=ALU34447.1] [location=16408..17190] [gbkey=CDS]" 1 TGG NGD 50 CTCAAATACCAGAAACAATTT
"lcl|CP012395.1_cds_ALU34447.1_18 [locus_tag=CLAU_0018] [protein=Phenazine biosynthesis protein PhzF family] [protein_id=ALU34447.1] [location=16408..17190] [gbkey=CDS]" 1 AG NG 15 TAATGCAAAAAATTGCAGCAG
"lcl|CP012395.1_cds_ALU34447.1_18 [locus_tag=CLAU_0018] [protein=Phenazine biosynthesis protein PhzF family] [protein_id=ALU34447.1] [location=16408..17190] [gbkey=CDS]" 1 TG NG 50 CTCAAATACCAGAAACAATTT
"lcl|CP012395.1_cds_ALU34447.1_18 [locus_tag=CLAU_0018] [protein=Phenazine biosynthesis protein PhzF family] [protein_id=ALU34447.1] [location=16408..17190] [gbkey=CDS]" 1 AAA NAA 13 GGCTGCAGGATGATGTAATGC
"lcl|CP012395.1_cds_ALU34447.1_18 [locus_tag=CLAU_0018] [protein=Phenazine biosynthesis protein PhzF family] [protein_id=ALU34447.1] [location=16408..17190] [gbkey=CDS]" 1 AAA NAA 13 GCTGCAGGATGATGTAATGCA
"lcl|CP012395.1_cds_ALU34447.1_18 [locus_tag=CLAU_0018] [protein=Phenazine biosynthesis protein PhzF family] [protein_id=ALU34447.1] [location=16408..17190] [gbkey=CDS]" 1 AAA NAA 13 TGCAGGATGATGTAATGCAAA
"lcl|CP012395.1_cds_ALU34447.1_18 [locus_tag=CLAU_0018] [protein=Phenazine biosynthesis protein PhzF family] [protein_id=ALU34447.1] [location=16408..17190] [gbkey=CDS]" 1 GAA NAA 15 AATGCAAAAAATTGCAGCAGA
"lcl|CP012395.1_cds_ALU34447.1_18 [locus_tag=CLAU_0018] [protein=Phenazine biosynthesis protein PhzF family] [protein_id=ALU34447.1] [location=16408..17190] [gbkey=CDS]" 1 AGA NGA 15 TAATGCAAAAAATTGCAGCAG
"lcl|CP012395.1_cds_ALU34448.1_19 [locus_tag=CLAU_0019] [protein=EamA-like transporter family membrane protein] [protein_id=ALU34448.1] [location=17208..18098] [gbkey=CDS]" 1 AGT NGD 63 GATACAACTTACTGCAGCGGC
"lcl|CP012395.1_cds_ALU34448.1_19 [locus_tag=CLAU_0019] [protein=EamA-like transporter family membrane protein] [protein_id=ALU34448.1] [location=17208..18098] [gbkey=CDS]" 1 AG NG 20 AAGACAAAATACATCATGGAA
"lcl|CP012395.1_cds_ALU34448.1_19 [locus_tag=CLAU_0019] [protein=EamA-like transporter family membrane protein] [protein_id=ALU34448.1] [location=17208..18098] [gbkey=CDS]" 1 AG NG 63 GATACAACTTACTGCAGCGGC
"lcl|CP012395.1_cds_ALU34449.1_20 [locus_tag=CLAU_0020] [protein=Hypothetical protein] [protein_id=ALU34449.1] [location=18111..19049] [gbkey=CDS]" 1 AGT NGD 36 AAAACGAATTGGTAAGGATAG
"lcl|CP012395.1_cds_ALU34449.1_20 [locus_tag=CLAU_0020] [protein=Hypothetical protein] [protein_id=ALU34449.1] [location=18111..19049] [gbkey=CDS]" 1 CGT NGD 26 ATTTTCAATTCACTTTAAATT
"lcl|CP012395.1_cds_ALU34449.1_20 [locus_tag=CLAU_0020] [protein=Hypothetical protein] [protein_id=ALU34449.1] [location=18111..19049] [gbkey=CDS]" 1 AG NG 36 AAAACGAATTGGTAAGGATAG
"lcl|CP012395.1_cds_ALU34449.1_20 [locus_tag=CLAU_0020] [protein=Hypothetical protein] [protein_id=ALU34449.1] [location=18111..19049] [gbkey=CDS]" 1 CG NG 26 ATTTTCAATTCACTTTAAATT
"lcl|CP012395.1_cds_ALU34449.1_20 [locus_tag=CLAU_0020] [protein=Hypothetical protein] [protein_id=ALU34449.1] [location=18111..19049] [gbkey=CDS]" 1 TAA NAA 14 AGCAAGTGAGTAAAGTGATTT
"lcl|CP012395.1_cds_ALU34451.1_22 [locus_tag=CLAU_0022] [protein=Integral membrane sensor signal transduction histidine kinase] [protein_id=ALU34451.1] [location=19988..21475] [gbkey=CDS]" 1 AGG NGG 10 GTTATCAAAATAAAGAAACAC
"lcl|CP012395.1_cds_ALU34451.1_22 [locus_tag=CLAU_0022] [protein=Integral membrane sensor signal transduction histidine kinase] [protein_id=ALU34451.1] [location=19988..21475] [gbkey=CDS]" 1 AGG NGG 56 CAAGCAACAGAAAGAATTTAT
"lcl|CP012395.1_cds_ALU34451.1_22 [locus_tag=CLAU_0022] [protein=Integral membrane sensor signal transduction histidine kinase] [protein_id=ALU34451.1] [location=19988..21475] [gbkey=CDS]" 1 AGA NGD 13 TAAGCAAAAGGATATATTTGA
"lcl|CP012395.1_cds_ALU34451.1_22 [locus_tag=CLAU_0022] [protein=Integral membrane sensor signal transduction histidine kinase] [protein_id=ALU34451.1] [location=19988..21475] [gbkey=CDS]" 1 AGA NGD 47 AAATCGAAATGATGAATTAGG
"lcl|CP012395.1_cds_ALU34451.1_22 [locus_tag=CLAU_0022] [protein=Integral membrane sensor signal transduction histidine kinase] [protein_id=ALU34451.1] [location=19988..21475] [gbkey=CDS]" 1 AGG NGD 10 GTTATCAAAATAAAGAAACAC
"lcl|CP012395.1_cds_ALU34451.1_22 [locus_tag=CLAU_0022] [protein=Integral membrane sensor signal transduction histidine kinase] [protein_id=ALU34451.1] [location=19988..21475] [gbkey=CDS]" 1 AGG NGD 56 CAAGCAACAGAAAGAATTTAT
"lcl|CP012395.1_cds_ALU34451.1_22 [locus_tag=CLAU_0022] [protein=Integral membrane sensor signal transduction histidine kinase] [protein_id=ALU34451.1] [location=19988..21475] [gbkey=CDS]" 1 AG NG 10 GTTATCAAAATAAAGAAACAC
"lcl|CP012395.1_cds_ALU34451.1_22 [locus_tag=CLAU_0022] [protein=Integral membrane sensor signal transduction histidine kinase] [protein_id=ALU34451.1] [location=19988..21475] [gbkey=CDS]" 1 AG NG 11 AAACACAGGCTATTTTATTTA
"lcl|CP012395.1_cds_ALU34451.1_22 [locus_tag=CLAU_0022] [protein=Integral membrane sensor signal transduction histidine kinase] [protein_id=ALU34451.1] [location=19988..21475] [gbkey=CDS]" 1 AG NG 13 TAAGCAAAAGGATATATTTGA
"lcl|CP012395.1_cds_ALU34451.1_22 [locus_tag=CLAU_0022] [protein=Integral membrane sensor signal transduction histidine kinase] [protein_id=ALU34451.1] [location=19988..21475] [gbkey=CDS]" 1 AG NG 47 AAATCGAAATGATGAATTAGG
"lcl|CP012395.1_cds_ALU34451.1_22 [locus_tag=CLAU_0022] [protein=Integral membrane sensor signal transduction histidine kinase] [protein_id=ALU34451.1] [location=19988..21475] [gbkey=CDS]" 1 AG NG 56 CAAGCAACAGAAAGAATTTAT
"lcl|CP012395.1_cds_ALU34451.1_22 [locus_tag=CLAU_0022] [protein=Integral membrane sensor signal transduction histidine kinase] [protein_id=ALU34451.1] [location=19988..21475] [gbkey=CDS]" 1 GG NG 10 TTATCAAAATAAAGAAACACA
"lcl|CP012395.1_cds_ALU34451.1_22 [locus_tag=CLAU_0022] [protein=Integral membrane sensor signal transduction histidine kinase] [protein_id=ALU34451.1] [location=19988..21475] [gbkey=CDS]" 1 AAA NAA 12 CACAGGCTATTTTATTTAAGC
"lcl|CP012395.1_cds_ALU34451.1_22 [locus_tag=CLAU_0022] [protein=Integral membrane sensor signal transduction histidine kinase] [protein_id=ALU34451.1] [location=19988..21475] [gbkey=CDS]" 1 AAA NAA 56 GCAACAGAAAGAATTTATAGG
"lcl|CP012395.1_cds_ALU34451.1_22 [locus_tag=CLAU_0022] [protein=Integral membrane sensor signal transduction histidine kinase] [protein_id=ALU34451.1] [location=19988..21475] [gbkey=CDS]" 1 GAA NAA 56 AGCAACAGAAAGAATTTATAG
"lcl|CP012395.1_cds_ALU34451.1_22 [locus_tag=CLAU_0022] [protein=Integral membrane sensor signal transduction histidine kinase] [protein_id=ALU34451.1] [location=19988..21475] [gbkey=CDS]" 1 TAA NAA 45 CATTCAAAAGAGTGAATTTAG
"lcl|CP012395.1_cds_ALU34451.1_22 [locus_tag=CLAU_0022] [protein=Integral membrane sensor signal transduction histidine kinase] [protein_id=ALU34451.1] [location=19988..21475] [gbkey=CDS]" 1 TAA NAA 53 TTCAAGTTGAAAGAGATTCTT
"lcl|CP012395.1_cds_ALU34451.1_22 [locus_tag=CLAU_0022] [protein=Integral membrane sensor signal transduction histidine kinase] [protein_id=ALU34451.1] [location=19988..21475] [gbkey=CDS]" 1 AGA NGA 13 TAAGCAAAAGGATATATTTGA
"lcl|CP012395.1_cds_ALU34451.1_22 [locus_tag=CLAU_0022] [protein=Integral membrane sensor signal transduction histidine kinase] [protein_id=ALU34451.1] [location=19988..21475] [gbkey=CDS]" 1 AGA NGA 47 AAATCGAAATGATGAATTAGG
"lcl|CP012395.1_cds_ALU34452.1_23 [locus_tag=CLAU_0023] [protein=Hypothetical protein] [protein_id=ALU34452.1] [location=21559..22923] [gbkey=CDS]" 1 AGG NGG 40 CCCAGTTTATATGGGTAAGTA
"lcl|CP012395.1_cds_ALU34452.1_23 [locus_tag=CLAU_0023] [protein=Hypothetical protein] [protein_id=ALU34452.1] [location=21559..22923] [gbkey=CDS]" 1 CGG NGG 37 GTCAGATTACGGATGTAAATA
"lcl|CP012395.1_cds_ALU34452.1_23 [locus_tag=CLAU_0023] [protein=Hypothetical protein] [protein_id=ALU34452.1] [location=21559..22923] [gbkey=CDS]" 1 AGG NGD 40 CCCAGTTTATATGGGTAAGTA
"lcl|CP012395.1_cds_ALU34452.1_23 [locus_tag=CLAU_0023] [protein=Hypothetical protein] [protein_id=ALU34452.1] [location=21559..22923] [gbkey=CDS]" 1 CGG NGD 37 GTCAGATTACGGATGTAAATA
"lcl|CP012395.1_cds_ALU34452.1_23 [locus_tag=CLAU_0023] [protein=Hypothetical protein] [protein_id=ALU34452.1] [location=21559..22923] [gbkey=CDS]" 1 AG NG 9 TACACAGGGCATAAAAGTAAC
"lcl|CP012395.1_cds_ALU34452.1_23 [locus_tag=CLAU_0023] [protein=Hypothetical protein] [protein_id=ALU34452.1] [location=21559..22923] [gbkey=CDS]" 1 AG NG 40 CCCAGTTTATATGGGTAAGTA
"lcl|CP012395.1_cds_ALU34452.1_23 [locus_tag=CLAU_0023] [protein=Hypothetical protein] [protein_id=ALU34452.1] [location=21559..22923] [gbkey=CDS]" 1 CG NG 31 AAACCCAGGAATGGAAAAATG
"lcl|CP012395.1_cds_ALU34452.1_23 [locus_tag=CLAU_0023] [protein=Hypothetical protein] [protein_id=ALU34452.1] [location=21559..22923] [gbkey=CDS]" 1 CG NG 37 GTCAGATTACGGATGTAAATA
"lcl|CP012395.1_cds_ALU34452.1_23 [locus_tag=CLAU_0023] [protein=Hypothetical protein] [protein_id=ALU34452.1] [location=21559..22923] [gbkey=CDS]" 1 AAA NAA 13 GATATCAAATTGATAAATATG
"lcl|CP012395.1_cds_ALU34452.1_23 [locus_tag=CLAU_0023] [protein=Hypothetical protein] [protein_id=ALU34452.1] [location=21559..22923] [gbkey=CDS]" 1 AAA NAA 13 ATATCAAATTGATAAATATGA
"lcl|CP012395.1_cds_ALU34452.1_23 [locus_tag=CLAU_0023] [protein=Hypothetical protein] [protein_id=ALU34452.1] [location=21559..22923] [gbkey=CDS]" 1 AAA NAA 54 CTCAATACGAGGAGAATGGCA
"lcl|CP012395.1_cds_ALU34452.1_23 [locus_tag=CLAU_0023] [protein=Hypothetical protein] [protein_id=ALU34452.1] [location=21559..22923] [gbkey=CDS]" 1 CAA NAA 6 CATTTCAATTAACTCATCATG
"lcl|CP012395.1_cds_ALU34452.1_23 [locus_tag=CLAU_0023] [protein=Hypothetical protein] [protein_id=ALU34452.1] [location=21559..22923] [gbkey=CDS]" 1 CAA NAA 53 TACTCAATACGAGGAGAATGG
"lcl|CP012395.1_cds_ALU34452.1_23 [locus_tag=CLAU_0023] [protein=Hypothetical protein] [protein_id=ALU34452.1] [location=21559..22923] [gbkey=CDS]" 1 TAA NAA 40 TGCCCAGTTTATATGGGTAAG
"lcl|CP012395.1_cds_ALU34452.1_23 [locus_tag=CLAU_0023] [protein=Hypothetical protein] [protein_id=ALU34452.1] [location=21559..22923] [gbkey=CDS]" 1 TAA NAA 70 ACTTCAAGATATTAAACTTCC
"lcl|CP012395.1_cds_ALU34453.1_24 [locus_tag=CLAU_0024] [protein=Rubredoxin domain-containing protein] [protein_id=ALU34453.1] [location=complement(23191..23880)] [gbkey=CDS]" 1 AGG NGG 27 TATACAAAGCAGTAAATTGAT
"lcl|CP012395.1_cds_ALU34453.1_24 [locus_tag=CLAU_0024] [protein=Rubredoxin domain-containing protein] [protein_id=ALU34453.1] [location=complement(23191..23880)] [gbkey=CDS]" 1 AGG NGG 70 TGAAACGAGGAATCTCACCTA
"lcl|CP012395.1_cds_ALU34453.1_24 [locus_tag=CLAU_0024] [protein=Rubredoxin domain-containing protein] [protein_id=ALU34453.1] [location=complement(23191..23880)] [gbkey=CDS]" 1 GGT NGD 70 GAAACGAGGAATCTCACCTAA
"lcl|CP012395.1_cds_ALU34453.1_24 [locus_tag=CLAU_0024] [protein=Rubredoxin domain-containing protein] [protein_id=ALU34453.1] [location=complement(23191..23880)] [gbkey=CDS]" 1 AGG NGD 27 TATACAAAGCAGTAAATTGAT
"lcl|CP012395.1_cds_ALU34453.1_24 [locus_tag=CLAU_0024] [protein=Rubredoxin domain-containing protein] [protein_id=ALU34453.1] [location=complement(23191..23880)] [gbkey=CDS]" 1 AGG NGD 70 TGAAACGAGGAATCTCACCTA
"lcl|CP012395.1_cds_ALU34453.1_24 [locus_tag=CLAU_0024] [protein=Rubredoxin domain-containing protein] [protein_id=ALU34453.1] [location=complement(23191..23880)] [gbkey=CDS]" 1 AG NG 27 TATACAAAGCAGTAAATTGAT
"lcl|CP012395.1_cds_ALU34453.1_24 [locus_tag=CLAU_0024] [protein=Rubredoxin domain-containing protein] [protein_id=ALU34453.1] [location=complement(23191..23880)] [gbkey=CDS]" 1 AG NG 70 TGAAACGAGGAATCTCACCTA
"lcl|CP012395.1_cds_ALU34453.1_24 [locus_tag=CLAU_0024] [protein=Rubredoxin domain-containing protein] [protein_id=ALU34453.1] [location=complement(23191..23880)] [gbkey=CDS]" 1 GG NG 70 GAAACGAGGAATCTCACCTAA
"lcl|CP012395.1_cds_ALU34453.1_24 [locus_tag=CLAU_0024] [protein=Rubredoxin domain-containing protein] [protein_id=ALU34453.1] [location=complement(23191..23880)] [gbkey=CDS]" 1 TG NG 17 TTTTCAAATAACATCAAATCC
"lcl|CP012395.1_cds_ALU34453.1_24 [locus_tag=CLAU_0024] [protein=Rubredoxin domain-containing protein] [protein_id=ALU34453.1] [location=complement(23191..23880)] [gbkey=CDS]" 1 GAA NAA 68 ATTACCAGGATATGAAACGAG
"lcl|CP012395.1_cds_ALU34454.1_25 [locus_tag=CLAU_0025] [protein=Ferritin] [protein_id=ALU34454.1] [location=complement(23941..24462)] [gbkey=CDS]" 1 TGT NGD 10 ACGATCAGATAAACTATGAAA
"lcl|CP012395.1_cds_ALU34454.1_25 [locus_tag=CLAU_0025] [protein=Ferritin] [protein_id=ALU34454.1] [location=complement(23941..24462)] [gbkey=CDS]" 1 TG NG 10 ACGATCAGATAAACTATGAAA
"lcl|CP012395.1_cds_ALU34455.1_26 [locus_tag=CLAU_0026] [protein=Cold-shock DNA-binding domain protein] [protein_id=ALU34455.1] [location=24943..25140] [gbkey=CDS]" 1 TGT NGD 74 AGGTCAGAAAGTTTCTTATGA
"lcl|CP012395.1_cds_ALU34455.1_26 [locus_tag=CLAU_0026] [protein=Cold-shock DNA-binding domain protein] [protein_id=ALU34455.1] [location=24943..25140] [gbkey=CDS]" 1 TG NG 74 AGGTCAGAAAGTTTCTTATGA
"lcl|CP012395.1_cds_ALU34456.1_27 [locus_tag=CLAU_0027] [protein=NUDIX hydrolase] [protein_id=ALU34456.1] [location=complement(25220..26041)] [gbkey=CDS]" 1 AGG NGG 22 GTATCAAACTGAATTCTTTTT
"lcl|CP012395.1_cds_ALU34456.1_27 [locus_tag=CLAU_0027] [protein=NUDIX hydrolase] [protein_id=ALU34456.1] [location=complement(25220..26041)] [gbkey=CDS]" 1 AGG NGG 37 TGAACAATCTTTTTTAATATC
"lcl|CP012395.1_cds_ALU34456.1_27 [locus_tag=CLAU_0027] [protein=NUDIX hydrolase] [protein_id=ALU34456.1] [location=complement(25220..26041)] [gbkey=CDS]" 1 AGA NGD 41 GCCAAATACTGAATTGGGATA
"lcl|CP012395.1_cds_ALU34456.1_27 [locus_tag=CLAU_0027] [protein=NUDIX hydrolase] [protein_id=ALU34456.1] [location=complement(25220..26041)] [gbkey=CDS]" 1 AGG NGD 22 GTATCAAACTGAATTCTTTTT
"lcl|CP012395.1_cds_ALU34456.1_27 [locus_tag=CLAU_0027] [protein=NUDIX hydrolase] [protein_id=ALU34456.1] [location=complement(25220..26041)] [gbkey=CDS]" 1 AGG NGD 37 TGAACAATCTTTTTTAATATC
"lcl|CP012395.1_cds_ALU34456.1_27 [locus_tag=CLAU_0027] [protein=NUDIX hydrolase] [protein_id=ALU34456.1] [location=complement(25220..26041)] [gbkey=CDS]" 1 AG NG 22 GTATCAAACTGAATTCTTTTT
"lcl|CP012395.1_cds_ALU34456.1_27 [locus_tag=CLAU_0027] [protein=NUDIX hydrolase] [protein_id=ALU34456.1] [location=complement(25220..26041)] [gbkey=CDS]" 1 AG NG 37 TGAACAATCTTTTTTAATATC
"lcl|CP012395.1_cds_ALU34456.1_27 [locus_tag=CLAU_0027] [protein=NUDIX hydrolase] [protein_id=ALU34456.1] [location=complement(25220..26041)] [gbkey=CDS]" 1 AG NG 41 GCCAAATACTGAATTGGGATA
"lcl|CP012395.1_cds_ALU34456.1_27 [locus_tag=CLAU_0027] [protein=NUDIX hydrolase] [protein_id=ALU34456.1] [location=complement(25220..26041)] [gbkey=CDS]" 1 AAA NAA 12 ATAACCAAAATCTCTTAGTAA
"lcl|CP012395.1_cds_ALU34456.1_27 [locus_tag=CLAU_0027] [protein=NUDIX hydrolase] [protein_id=ALU34456.1] [location=complement(25220..26041)] [gbkey=CDS]" 1 AAA NAA 12 TAACCAAAATCTCTTAGTAAA
"lcl|CP012395.1_cds_ALU34456.1_27 [locus_tag=CLAU_0027] [protein=NUDIX hydrolase] [protein_id=ALU34456.1] [location=complement(25220..26041)] [gbkey=CDS]" 1 TAA NAA 41 TAGCCAAATACTGAATTGGGA
"lcl|CP012395.1_cds_ALU34456.1_27 [locus_tag=CLAU_0027] [protein=NUDIX hydrolase] [protein_id=ALU34456.1] [location=complement(25220..26041)] [gbkey=CDS]" 1 AGA NGA 41 GCCAAATACTGAATTGGGATA
"lcl|CP012395.1_cds_ALU34457.1_28 [locus_tag=CLAU_0028] [protein=Hypothetical protein] [protein_id=ALU34457.1] [location=26263..26496] [gbkey=CDS]" 1 TGG NGG 56 ATCAAGATCTCAAGAAACTTA
"lcl|CP012395.1_cds_ALU34457.1_28 [locus_tag=CLAU_0028] [protein=Hypothetical protein] [protein_id=ALU34457.1] [location=26263..26496] [gbkey=CDS]" 1 TGA NGD 12 GCACCAAACTTTAGCACCACA
"lcl|CP012395.1_cds_ALU34457.1_28 [locus_tag=CLAU_0028] [protein=Hypothetical protein] [protein_id=ALU34457.1] [location=26263..26496] [gbkey=CDS]" 1 TGG NGD 56 ATCAAGATCTCAAGAAACTTA
"lcl|CP012395.1_cds_ALU34457.1_28 [locus_tag=CLAU_0028] [protein=Hypothetical protein] [protein_id=ALU34457.1] [location=26263..26496] [gbkey=CDS]" 1 TG NG 12 GCACCAAACTTTAGCACCACA
"lcl|CP012395.1_cds_ALU34457.1_28 [locus_tag=CLAU_0028] [protein=Hypothetical protein] [protein_id=ALU34457.1] [location=26263..26496] [gbkey=CDS]" 1 TG NG 56 ATCAAGATCTCAAGAAACTTA
"lcl|CP012395.1_cds_ALU34457.1_28 [locus_tag=CLAU_0028] [protein=Hypothetical protein] [protein_id=ALU34457.1] [location=26263..26496] [gbkey=CDS]" 1 AAA NAA 71 GCAGCAATCAATGGGTGCTAT
"lcl|CP012395.1_cds_ALU34457.1_28 [locus_tag=CLAU_0028] [protein=Hypothetical protein] [protein_id=ALU34457.1] [location=26263..26496] [gbkey=CDS]" 1 TAA NAA 70 TGCAGCAATCAATGGGTGCTA
"lcl|CP012395.1_cds_ALU34457.1_28 [locus_tag=CLAU_0028] [protein=Hypothetical protein] [protein_id=ALU34457.1] [location=26263..26496] [gbkey=CDS]" 1 TGA NGA 12 GCACCAAACTTTAGCACCACA
"lcl|CP012395.1_cds_ALU34458.1_29 [locus_tag=CLAU_0029] [protein=Coat F domain protein] [protein_id=ALU34458.1] [location=26489..26851] [gbkey=CDS]" 1 AGA NGD 74 TAAACAATTTCAAACAGATAT
"lcl|CP012395.1_cds_ALU34458.1_29 [locus_tag=CLAU_0029] [protein=Coat F domain protein] [protein_id=ALU34458.1] [location=26489..26851] [gbkey=CDS]" 1 AGT NGD 75 AACAATTTCAAACAGATATAG
"lcl|CP012395.1_cds_ALU34458.1_29 [locus_tag=CLAU_0029] [protein=Coat F domain protein] [protein_id=ALU34458.1] [location=26489..26851] [gbkey=CDS]" 1 AG NG 74 TAAACAATTTCAAACAGATAT
"lcl|CP012395.1_cds_ALU34458.1_29 [locus_tag=CLAU_0029] [protein=Coat F domain protein] [protein_id=ALU34458.1] [location=26489..26851] [gbkey=CDS]" 1 AG NG 75 AACAATTTCAAACAGATATAG
"lcl|CP012395.1_cds_ALU34458.1_29 [locus_tag=CLAU_0029] [protein=Coat F domain protein] [protein_id=ALU34458.1] [location=26489..26851] [gbkey=CDS]" 1 TAA NAA 50 TAATCAATTGAAAAATGCAAT
"lcl|CP012395.1_cds_ALU34458.1_29 [locus_tag=CLAU_0029] [protein=Coat F domain protein] [protein_id=ALU34458.1] [location=26489..26851] [gbkey=CDS]" 1 AGA NGA 74 TAAACAATTTCAAACAGATAT
"lcl|CP012395.1_cds_ALU34459.1_30 [locus_tag=CLAU_0030] [protein=Alcohol dehydrogenase] [protein_id=ALU34459.1] [location=26871..28007] [gbkey=CDS]" 1 AGG NGG 3 TTCAAGGTATAAAAAATGTAA
"lcl|CP012395.1_cds_ALU34459.1_30 [locus_tag=CLAU_0030] [protein=Alcohol dehydrogenase] [protein_id=ALU34459.1] [location=26871..28007] [gbkey=CDS]" 1 AGT NGD 36 AGGTCAGGCTGAATACATGAG
"lcl|CP012395.1_cds_ALU34459.1_30 [locus_tag=CLAU_0030] [protein=Alcohol dehydrogenase] [protein_id=ALU34459.1] [location=26871..28007] [gbkey=CDS]" 1 AGG NGD 3 TTCAAGGTATAAAAAATGTAA
"lcl|CP012395.1_cds_ALU34459.1_30 [locus_tag=CLAU_0030] [protein=Alcohol dehydrogenase] [protein_id=ALU34459.1] [location=26871..28007] [gbkey=CDS]" 1 AG NG 3 TTCAAGGTATAAAAAATGTAA
"lcl|CP012395.1_cds_ALU34459.1_30 [locus_tag=CLAU_0030] [protein=Alcohol dehydrogenase] [protein_id=ALU34459.1] [location=26871..28007] [gbkey=CDS]" 1 AG NG 36 AGGTCAGGCTGAATACATGAG
"lcl|CP012395.1_cds_ALU34459.1_30 [locus_tag=CLAU_0030] [protein=Alcohol dehydrogenase] [protein_id=ALU34459.1] [location=26871..28007] [gbkey=CDS]" 1 GG NG 15 TGCCCCAGGATTACATAATAG
"lcl|CP012395.1_cds_ALU34459.1_30 [locus_tag=CLAU_0030] [protein=Alcohol dehydrogenase] [protein_id=ALU34459.1] [location=26871..28007] [gbkey=CDS]" 1 TG NG 58 TATACAGTATAGATTAGAACA
"lcl|CP012395.1_cds_ALU34459.1_30 [locus_tag=CLAU_0030] [protein=Alcohol dehydrogenase] [protein_id=ALU34459.1] [location=26871..28007] [gbkey=CDS]" 1 TG NG 74 ATTGCAAGGAGGAGCTATGGG
"lcl|CP012395.1_cds_ALU34459.1_30 [locus_tag=CLAU_0030] [protein=Alcohol dehydrogenase] [protein_id=ALU34459.1] [location=26871..28007] [gbkey=CDS]" 1 AAA NAA 3 GTTTCAAGGTATAAAAAATGT
"lcl|CP012395.1_cds_ALU34459.1_30 [locus_tag=CLAU_0030] [protein=Alcohol dehydrogenase] [protein_id=ALU34459.1] [location=26871..28007] [gbkey=CDS]" 1 CAA NAA 58 TACAGTATAGATTAGAACATG
"lcl|CP012395.1_cds_ALU34459.1_30 [locus_tag=CLAU_0030] [protein=Alcohol dehydrogenase] [protein_id=ALU34459.1] [location=26871..28007] [gbkey=CDS]" 1 TAA NAA 3 CGTTTCAAGGTATAAAAAATG
"lcl|CP012395.1_cds_ALU34459.1_30 [locus_tag=CLAU_0030] [protein=Alcohol dehydrogenase] [protein_id=ALU34459.1] [location=26871..28007] [gbkey=CDS]" 1 TAA NAA 53 GGTACAAAAATTTGCATGGCT
"lcl|CP012395.1_cds_ALU34460.1_31 [locus_tag=CLAU_0031] [protein=Spore coat protein] [protein_id=ALU34460.1] [location=28022..28234] [gbkey=CDS]" 1 CAA NAA 71 TTTTACAAAATGATGTATCTA
"lcl|CP012395.1_cds_ALU34460.1_31 [locus_tag=CLAU_0031] [protein=Spore coat protein] [protein_id=ALU34460.1] [location=28022..28234] [gbkey=CDS]" 1 CAA NAA 73 TACAAAATGATGTATCTACAA
"lcl|CP012395.1_cds_ALU34461.1_32 [locus_tag=CLAU_0032] [protein=Coat F domain protein] [protein_id=ALU34461.1] [location=28257..28559] [gbkey=CDS]" 1 AAA NAA 58 AACAATTAGAAGATTCTATCC
"lcl|CP012395.1_cds_ALU34462.1_33 [locus_tag=CLAU_0033] [protein=Flavodoxin] [protein_id=ALU34462.1] [location=28806..29291] [gbkey=CDS]" 1 TGT NGD 5 TGCAAGGTAAGATTTTAGTTG
"lcl|CP012395.1_cds_ALU34462.1_33 [locus_tag=CLAU_0033] [protein=Flavodoxin] [protein_id=ALU34462.1] [location=28806..29291] [gbkey=CDS]" 1 TG NG 5 TGCAAGGTAAGATTTTAGTTG
"lcl|CP012395.1_cds_ALU34462.1_33 [locus_tag=CLAU_0033] [protein=Flavodoxin] [protein_id=ALU34462.1] [location=28806..29291] [gbkey=CDS]" 1 AAA NAA 36 GAAAGCAGGCCATAACTAAGG
"lcl|CP012395.1_cds_ALU34462.1_33 [locus_tag=CLAU_0033] [protein=Flavodoxin] [protein_id=ALU34462.1] [location=28806..29291] [gbkey=CDS]" 1 AAA NAA 36 AAAGCAGGCCATAACTAAGGA
"lcl|CP012395.1_cds_ALU34463.1_34 [locus_tag=CLAU_0034] [protein=Cold-shock DNA-binding domain protein] [protein_id=ALU34463.1] [location=29494..29691] [gbkey=CDS]" 1 CGA NGD 74 AGGTCAAAAAGTTTCTTATGA
"lcl|CP012395.1_cds_ALU34463.1_34 [locus_tag=CLAU_0034] [protein=Cold-shock DNA-binding domain protein] [protein_id=ALU34463.1] [location=29494..29691] [gbkey=CDS]" 1 CG NG 74 AGGTCAAAAAGTTTCTTATGA
"lcl|CP012395.1_cds_ALU34463.1_34 [locus_tag=CLAU_0034] [protein=Cold-shock DNA-binding domain protein] [protein_id=ALU34463.1] [location=29494..29691] [gbkey=CDS]" 1 CGA NGA 74 AGGTCAAAAAGTTTCTTATGA
"lcl|CP012395.1_cds_ALU34464.1_35 [locus_tag=CLAU_0035] [protein=Aminotransferase] [protein_id=ALU34464.1] [location=complement(29756..30934)] [gbkey=CDS]" 1 AGG NGG 18 TCTTCAATACAGTACCACTGA
"lcl|CP012395.1_cds_ALU34464.1_35 [locus_tag=CLAU_0035] [protein=Aminotransferase] [protein_id=ALU34464.1] [location=complement(29756..30934)] [gbkey=CDS]" 1 AGG NGG 27 CCAGCAGGCTTTAGACCTTTC
"lcl|CP012395.1_cds_ALU34464.1_35 [locus_tag=CLAU_0035] [protein=Aminotransferase] [protein_id=ALU34464.1] [location=complement(29756..30934)] [gbkey=CDS]" 1 AGG NGD 18 TCTTCAATACAGTACCACTGA
"lcl|CP012395.1_cds_ALU34464.1_35 [locus_tag=CLAU_0035] [protein=Aminotransferase] [protein_id=ALU34464.1] [location=complement(29756..30934)] [gbkey=CDS]" 1 AGG NGD 27 CCAGCAGGCTTTAGACCTTTC
"lcl|CP012395.1_cds_ALU34464.1_35 [locus_tag=CLAU_0035] [protein=Aminotransferase] [protein_id=ALU34464.1] [location=complement(29756..30934)] [gbkey=CDS]" 1 AG NG 18 TCTTCAATACAGTACCACTGA
"lcl|CP012395.1_cds_ALU34464.1_35 [locus_tag=CLAU_0035] [protein=Aminotransferase] [protein_id=ALU34464.1] [location=complement(29756..30934)] [gbkey=CDS]" 1 AG NG 27 CCAGCAGGCTTTAGACCTTTC
"lcl|CP012395.1_cds_ALU34464.1_35 [locus_tag=CLAU_0035] [protein=Aminotransferase] [protein_id=ALU34464.1] [location=complement(29756..30934)] [gbkey=CDS]" 1 AG NG 67 TTCAAAAATATATTCCTTTTA
"lcl|CP012395.1_cds_ALU34464.1_35 [locus_tag=CLAU_0035] [protein=Aminotransferase] [protein_id=ALU34464.1] [location=complement(29756..30934)] [gbkey=CDS]" 1 GAA NAA 28 AGCAGGCTTTAGACCTTTCAG
"lcl|CP012395.1_cds_ALU34464.1_35 [locus_tag=CLAU_0035] [protein=Aminotransferase] [protein_id=ALU34464.1] [location=complement(29756..30934)] [gbkey=CDS]" 1 GAA NAA 46 ATTTTCAAAATCCAACTGGAA
"lcl|CP012395.1_cds_ALU34464.1_35 [locus_tag=CLAU_0035] [protein=Aminotransferase] [protein_id=ALU34464.1] [location=complement(29756..30934)] [gbkey=CDS]" 1 TAA NAA 66 TATTCAAAAATATATTCCTTT
"lcl|CP012395.1_cds_ALU34465.1_36 [locus_tag=CLAU_0036] [protein=Transcriptional regulator GntR family with aminotransferase domain-containing protein] [protein_id=ALU34465.1] [location=complement(30947..32470)] [gbkey=CDS]" 1 TGG NGG 40 CATGCAGGGAATAGATTTTAT
"lcl|CP012395.1_cds_ALU34465.1_36 [locus_tag=CLAU_0036] [protein=Transcriptional regulator GntR family with aminotransferase domain-containing protein] [protein_id=ALU34465.1] [location=complement(30947..32470)] [gbkey=CDS]" 1 AGA NGD 58 ATATCAGCTTCCAATTATTGA
"lcl|CP012395.1_cds_ALU34465.1_36 [locus_tag=CLAU_0036] [protein=Transcriptional regulator GntR family with aminotransferase domain-containing protein] [protein_id=ALU34465.1] [location=complement(30947..32470)] [gbkey=CDS]" 1 AGT NGD 54 TTTTCAAAATCCAACTTCAAT
"lcl|CP012395.1_cds_ALU34465.1_36 [locus_tag=CLAU_0036] [protein=Transcriptional regulator GntR family with aminotransferase domain-containing protein] [protein_id=ALU34465.1] [location=complement(30947..32470)] [gbkey=CDS]" 1 AGT NGD 73 CTTCGCAATATATATTAGATA
"lcl|CP012395.1_cds_ALU34465.1_36 [locus_tag=CLAU_0036] [protein=Transcriptional regulator GntR family with aminotransferase domain-containing protein] [protein_id=ALU34465.1] [location=complement(30947..32470)] [gbkey=CDS]" 1 CGT NGD 71 AAAGCAAATGACAGATCTTCA
"lcl|CP012395.1_cds_ALU34465.1_36 [locus_tag=CLAU_0036] [protein=Transcriptional regulator GntR family with aminotransferase domain-containing protein] [protein_id=ALU34465.1] [location=complement(30947..32470)] [gbkey=CDS]" 1 TGT NGD 20 GTATCAATTTTTCGATTCAAA
"lcl|CP012395.1_cds_ALU34465.1_36 [locus_tag=CLAU_0036] [protein=Transcriptional regulator GntR family with aminotransferase domain-containing protein] [protein_id=ALU34465.1] [location=complement(30947..32470)] [gbkey=CDS]" 1 TGG NGD 40 CATGCAGGGAATAGATTTTAT
"lcl|CP012395.1_cds_ALU34465.1_36 [locus_tag=CLAU_0036] [protein=Transcriptional regulator GntR family with aminotransferase domain-containing protein] [protein_id=ALU34465.1] [location=complement(30947..32470)] [gbkey=CDS]" 1 AG NG 54 TTTTCAAAATCCAACTTCAAT
"lcl|CP012395.1_cds_ALU34465.1_36 [locus_tag=CLAU_0036] [protein=Transcriptional regulator GntR family with aminotransferase domain-containing protein] [protein_id=ALU34465.1] [location=complement(30947..32470)] [gbkey=CDS]" 1 AG NG 58 ATATCAGCTTCCAATTATTGA
"lcl|CP012395.1_cds_ALU34465.1_36 [locus_tag=CLAU_0036] [protein=Transcriptional regulator GntR family with aminotransferase domain-containing protein] [protein_id=ALU34465.1] [location=complement(30947..32470)] [gbkey=CDS]" 1 AG NG 73 CTTCGCAATATATATTAGATA
"lcl|CP012395.1_cds_ALU34465.1_36 [locus_tag=CLAU_0036] [protein=Transcriptional regulator GntR family with aminotransferase domain-containing protein] [protein_id=ALU34465.1] [location=complement(30947..32470)] [gbkey=CDS]" 1 CG NG 71 AAAGCAAATGACAGATCTTCA
"lcl|CP012395.1_cds_ALU34465.1_36 [locus_tag=CLAU_0036] [protein=Transcriptional regulator GntR family with aminotransferase domain-containing protein] [protein_id=ALU34465.1] [location=complement(30947..32470)] [gbkey=CDS]" 1 TG NG 20 GTATCAATTTTTCGATTCAAA
"lcl|CP012395.1_cds_ALU34465.1_36 [locus_tag=CLAU_0036] [protein=Transcriptional regulator GntR family with aminotransferase domain-containing protein] [protein_id=ALU34465.1] [location=complement(30947..32470)] [gbkey=CDS]" 1 TG NG 40 CATGCAGGGAATAGATTTTAT
"lcl|CP012395.1_cds_ALU34465.1_36 [locus_tag=CLAU_0036] [protein=Transcriptional regulator GntR family with aminotransferase domain-containing protein] [protein_id=ALU34465.1] [location=complement(30947..32470)] [gbkey=CDS]" 1 TG NG 69 TGCACAAGTAATAAAAAAATT
"lcl|CP012395.1_cds_ALU34465.1_36 [locus_tag=CLAU_0036] [protein=Transcriptional regulator GntR family with aminotransferase domain-containing protein] [protein_id=ALU34465.1] [location=complement(30947..32470)] [gbkey=CDS]" 1 AAA NAA 30 AATTGCAAAAAGACTTATGGA
"lcl|CP012395.1_cds_ALU34465.1_36 [locus_tag=CLAU_0036] [protein=Transcriptional regulator GntR family with aminotransferase domain-containing protein] [protein_id=ALU34465.1] [location=complement(30947..32470)] [gbkey=CDS]" 1 AAA NAA 30 ATTGCAAAAAGACTTATGGAA
"lcl|CP012395.1_cds_ALU34465.1_36 [locus_tag=CLAU_0036] [protein=Transcriptional regulator GntR family with aminotransferase domain-containing protein] [protein_id=ALU34465.1] [location=complement(30947..32470)] [gbkey=CDS]" 1 AAA NAA 75 TTTTACGAGAAGGACTGTATG
"lcl|CP012395.1_cds_ALU34465.1_36 [locus_tag=CLAU_0036] [protein=Transcriptional regulator GntR family with aminotransferase domain-containing protein] [protein_id=ALU34465.1] [location=complement(30947..32470)] [gbkey=CDS]" 1 AAA NAA 75 TTTACGAGAAGGACTGTATGA
"lcl|CP012395.1_cds_ALU34465.1_36 [locus_tag=CLAU_0036] [protein=Transcriptional regulator GntR family with aminotransferase domain-containing protein] [protein_id=ALU34465.1] [location=complement(30947..32470)] [gbkey=CDS]" 1 GAA NAA 4 TACAAATTAAAAATGAAATAA
"lcl|CP012395.1_cds_ALU34465.1_36 [locus_tag=CLAU_0036] [protein=Transcriptional regulator GntR family with aminotransferase domain-containing protein] [protein_id=ALU34465.1] [location=complement(30947..32470)] [gbkey=CDS]" 1 GAA NAA 40 TGCAGGGAATAGATTTTATTG
"lcl|CP012395.1_cds_ALU34465.1_36 [locus_tag=CLAU_0036] [protein=Transcriptional regulator GntR family with aminotransferase domain-containing protein] [protein_id=ALU34465.1] [location=complement(30947..32470)] [gbkey=CDS]" 1 TAA NAA 4 ACGTACAAATTAAAAATGAAA
"lcl|CP012395.1_cds_ALU34465.1_36 [locus_tag=CLAU_0036] [protein=Transcriptional regulator GntR family with aminotransferase domain-containing protein] [protein_id=ALU34465.1] [location=complement(30947..32470)] [gbkey=CDS]" 1 TAA NAA 20 ATCAATTTTTCGATTCAAATG
"lcl|CP012395.1_cds_ALU34465.1_36 [locus_tag=CLAU_0036] [protein=Transcriptional regulator GntR family with aminotransferase domain-containing protein] [protein_id=ALU34465.1] [location=complement(30947..32470)] [gbkey=CDS]" 1 AGA NGA 58 ATATCAGCTTCCAATTATTGA
"lcl|CP012395.1_cds_ALU34467.1_38 [locus_tag=CLAU_0038] [protein=Vesicle tethering protein] [protein_id=ALU34467.1] [location=33704..34033] [gbkey=CDS]" 1 TGG NGG 23 TGAAACAAGACATAAATTCGG
"lcl|CP012395.1_cds_ALU34467.1_38 [locus_tag=CLAU_0038] [protein=Vesicle tethering protein] [protein_id=ALU34467.1] [location=33704..34033] [gbkey=CDS]" 1 AGA NGD 49 TACCCAGCTATTAAGTGCTTT
"lcl|CP012395.1_cds_ALU34467.1_38 [locus_tag=CLAU_0038] [protein=Vesicle tethering protein] [protein_id=ALU34467.1] [location=33704..34033] [gbkey=CDS]" 1 GGA NGD 24 GAAACAAGACATAAATTCGGT
"lcl|CP012395.1_cds_ALU34467.1_38 [locus_tag=CLAU_0038] [protein=Vesicle tethering protein] [protein_id=ALU34467.1] [location=33704..34033] [gbkey=CDS]" 1 TGA NGD 17 TGCAGCAGGATATGAAATCAA
"lcl|CP012395.1_cds_ALU34467.1_38 [locus_tag=CLAU_0038] [protein=Vesicle tethering protein] [protein_id=ALU34467.1] [location=33704..34033] [gbkey=CDS]" 1 TGA NGD 30 TGGAACAAGATATAAGTTCGA
"lcl|CP012395.1_cds_ALU34467.1_38 [locus_tag=CLAU_0038] [protein=Vesicle tethering protein] [protein_id=ALU34467.1] [location=33704..34033] [gbkey=CDS]" 1 TGA NGD 64 AGAACAGGAAAATTTGAAGCA
"lcl|CP012395.1_cds_ALU34467.1_38 [locus_tag=CLAU_0038] [protein=Vesicle tethering protein] [protein_id=ALU34467.1] [location=33704..34033] [gbkey=CDS]" 1 TGG NGD 23 TGAAACAAGACATAAATTCGG
"lcl|CP012395.1_cds_ALU34467.1_38 [locus_tag=CLAU_0038] [protein=Vesicle tethering protein] [protein_id=ALU34467.1] [location=33704..34033] [gbkey=CDS]" 1 AG NG 31 AACAAGATATAAGTTCGATGA
"lcl|CP012395.1_cds_ALU34467.1_38 [locus_tag=CLAU_0038] [protein=Vesicle tethering protein] [protein_id=ALU34467.1] [location=33704..34033] [gbkey=CDS]" 1 AG NG 44 CTACACAAAAAGAACATACCC
"lcl|CP012395.1_cds_ALU34467.1_38 [locus_tag=CLAU_0038] [protein=Vesicle tethering protein] [protein_id=ALU34467.1] [location=33704..34033] [gbkey=CDS]" 1 AG NG 49 TACCCAGCTATTAAGTGCTTT
"lcl|CP012395.1_cds_ALU34467.1_38 [locus_tag=CLAU_0038] [protein=Vesicle tethering protein] [protein_id=ALU34467.1] [location=33704..34033] [gbkey=CDS]" 1 GG NG 24 GAAACAAGACATAAATTCGGT
"lcl|CP012395.1_cds_ALU34467.1_38 [locus_tag=CLAU_0038] [protein=Vesicle tethering protein] [protein_id=ALU34467.1] [location=33704..34033] [gbkey=CDS]" 1 TG NG 17 TGCAGCAGGATATGAAATCAA
"lcl|CP012395.1_cds_ALU34467.1_38 [locus_tag=CLAU_0038] [protein=Vesicle tethering protein] [protein_id=ALU34467.1] [location=33704..34033] [gbkey=CDS]" 1 TG NG 23 TGAAACAAGACATAAATTCGG
"lcl|CP012395.1_cds_ALU34467.1_38 [locus_tag=CLAU_0038] [protein=Vesicle tethering protein] [protein_id=ALU34467.1] [location=33704..34033] [gbkey=CDS]" 1 TG NG 30 TGGAACAAGATATAAGTTCGA
"lcl|CP012395.1_cds_ALU34467.1_38 [locus_tag=CLAU_0038] [protein=Vesicle tethering protein] [protein_id=ALU34467.1] [location=33704..34033] [gbkey=CDS]" 1 TG NG 64 AGAACAGGAAAATTTGAAGCA
"lcl|CP012395.1_cds_ALU34467.1_38 [locus_tag=CLAU_0038] [protein=Vesicle tethering protein] [protein_id=ALU34467.1] [location=33704..34033] [gbkey=CDS]" 1 AAA NAA 36 GAAGCAAGATATAGCATCGAT
"lcl|CP012395.1_cds_ALU34467.1_38 [locus_tag=CLAU_0038] [protein=Vesicle tethering protein] [protein_id=ALU34467.1] [location=33704..34033] [gbkey=CDS]" 1 CAA NAA 16 CTATGCAGCAGGATATGAAAT
"lcl|CP012395.1_cds_ALU34467.1_38 [locus_tag=CLAU_0038] [protein=Vesicle tethering protein] [protein_id=ALU34467.1] [location=33704..34033] [gbkey=CDS]" 1 GAA NAA 17 GCAGCAGGATATGAAATCAAT
"lcl|CP012395.1_cds_ALU34467.1_38 [locus_tag=CLAU_0038] [protein=Vesicle tethering protein] [protein_id=ALU34467.1] [location=33704..34033] [gbkey=CDS]" 1 GAA NAA 30 GGAACAAGATATAAGTTCGAT
"lcl|CP012395.1_cds_ALU34467.1_38 [locus_tag=CLAU_0038] [protein=Vesicle tethering protein] [protein_id=ALU34467.1] [location=33704..34033] [gbkey=CDS]" 1 TAA NAA 36 TGAAGCAAGATATAGCATCGA
"lcl|CP012395.1_cds_ALU34467.1_38 [locus_tag=CLAU_0038] [protein=Vesicle tethering protein] [protein_id=ALU34467.1] [location=33704..34033] [gbkey=CDS]" 1 AGA NGA 49 TACCCAGCTATTAAGTGCTTT
"lcl|CP012395.1_cds_ALU34467.1_38 [locus_tag=CLAU_0038] [protein=Vesicle tethering protein] [protein_id=ALU34467.1] [location=33704..34033] [gbkey=CDS]" 1 GGA NGA 24 GAAACAAGACATAAATTCGGT
"lcl|CP012395.1_cds_ALU34467.1_38 [locus_tag=CLAU_0038] [protein=Vesicle tethering protein] [protein_id=ALU34467.1] [location=33704..34033] [gbkey=CDS]" 1 TGA NGA 17 TGCAGCAGGATATGAAATCAA
"lcl|CP012395.1_cds_ALU34467.1_38 [locus_tag=CLAU_0038] [protein=Vesicle tethering protein] [protein_id=ALU34467.1] [location=33704..34033] [gbkey=CDS]" 1 TGA NGA 30 TGGAACAAGATATAAGTTCGA
"lcl|CP012395.1_cds_ALU34467.1_38 [locus_tag=CLAU_0038] [protein=Vesicle tethering protein] [protein_id=ALU34467.1] [location=33704..34033] [gbkey=CDS]" 1 TGA NGA 64 AGAACAGGAAAATTTGAAGCA
"lcl|CP012395.1_cds_ALU34468.1_39 [locus_tag=CLAU_0039] [protein=Histidine kinase] [protein_id=ALU34468.1] [location=complement(34083..35516)] [gbkey=CDS]" 1 TGA NGD 59 TTTACAAATTATAGATAATAG
"lcl|CP012395.1_cds_ALU34468.1_39 [locus_tag=CLAU_0039] [protein=Histidine kinase] [protein_id=ALU34468.1] [location=complement(34083..35516)] [gbkey=CDS]" 1 AGT NGD 9 TATCTCAAAAGTATCCTTATA
"lcl|CP012395.1_cds_ALU34468.1_39 [locus_tag=CLAU_0039] [protein=Histidine kinase] [protein_id=ALU34468.1] [location=complement(34083..35516)] [gbkey=CDS]" 1 AGT NGD 60 TACAAATTATAGATAATAGTG
"lcl|CP012395.1_cds_ALU34468.1_39 [locus_tag=CLAU_0039] [protein=Histidine kinase] [protein_id=ALU34468.1] [location=complement(34083..35516)] [gbkey=CDS]" 1 AG NG 9 TATCTCAAAAGTATCCTTATA
"lcl|CP012395.1_cds_ALU34468.1_39 [locus_tag=CLAU_0039] [protein=Histidine kinase] [protein_id=ALU34468.1] [location=complement(34083..35516)] [gbkey=CDS]" 1 AG NG 60 TACAAATTATAGATAATAGTG
"lcl|CP012395.1_cds_ALU34468.1_39 [locus_tag=CLAU_0039] [protein=Histidine kinase] [protein_id=ALU34468.1] [location=complement(34083..35516)] [gbkey=CDS]" 1 TG NG 59 TTTACAAATTATAGATAATAG
"lcl|CP012395.1_cds_ALU34468.1_39 [locus_tag=CLAU_0039] [protein=Histidine kinase] [protein_id=ALU34468.1] [location=complement(34083..35516)] [gbkey=CDS]" 1 CAA NAA 72 ACCAGTTAATTGACGAATTTT
"lcl|CP012395.1_cds_ALU34468.1_39 [locus_tag=CLAU_0039] [protein=Histidine kinase] [protein_id=ALU34468.1] [location=complement(34083..35516)] [gbkey=CDS]" 1 TAA NAA 22 TCCCCAAAATAAAATTTTATA
"lcl|CP012395.1_cds_ALU34468.1_39 [locus_tag=CLAU_0039] [protein=Histidine kinase] [protein_id=ALU34468.1] [location=complement(34083..35516)] [gbkey=CDS]" 1 TGA NGA 59 TTTACAAATTATAGATAATAG
"lcl|CP012395.1_cds_ALU34469.1_40 [locus_tag=CLAU_0040] [protein=Two component transcriptional regulator winged helix family] [protein_id=ALU34469.1] [location=complement(35506..36198)] [gbkey=CDS]" 1 TGG NGG 64 TTCAGGACATGCTTATAAATA
"lcl|CP012395.1_cds_ALU34469.1_40 [locus_tag=CLAU_0040] [protein=Two component transcriptional regulator winged helix family] [protein_id=ALU34469.1] [location=complement(35506..36198)] [gbkey=CDS]" 1 TGT NGD 15 AAAATCAAAACATAGATTCCC
"lcl|CP012395.1_cds_ALU34469.1_40 [locus_tag=CLAU_0040] [protein=Two component transcriptional regulator winged helix family] [protein_id=ALU34469.1] [location=complement(35506..36198)] [gbkey=CDS]" 1 TGG NGD 64 TTCAGGACATGCTTATAAATA
"lcl|CP012395.1_cds_ALU34469.1_40 [locus_tag=CLAU_0040] [protein=Two component transcriptional regulator winged helix family] [protein_id=ALU34469.1] [location=complement(35506..36198)] [gbkey=CDS]" 1 TG NG 15 AAAATCAAAACATAGATTCCC
"lcl|CP012395.1_cds_ALU34469.1_40 [locus_tag=CLAU_0040] [protein=Two component transcriptional regulator winged helix family] [protein_id=ALU34469.1] [location=complement(35506..36198)] [gbkey=CDS]" 1 TG NG 64 TTCAGGACATGCTTATAAATA
"lcl|CP012395.1_cds_ALU34470.1_41 [locus_tag=CLAU_0041] [protein=Heme-transporting ATPase] [protein_id=ALU34470.1] [location=36360..37085] [gbkey=CDS]" 1 AGG NGG 59 AACAGAGGCTTGGCATTGCAC
"lcl|CP012395.1_cds_ALU34470.1_41 [locus_tag=CLAU_0041] [protein=Heme-transporting ATPase] [protein_id=ALU34470.1] [location=36360..37085] [gbkey=CDS]" 1 TGG NGG 41 GAGTTCAGAATTTAAGGCAGC
"lcl|CP012395.1_cds_ALU34470.1_41 [locus_tag=CLAU_0041] [protein=Heme-transporting ATPase] [protein_id=ALU34470.1] [location=36360..37085] [gbkey=CDS]" 1 TGG NGG 43 AAGGCAGCTGGCAAGGCTTGA
"lcl|CP012395.1_cds_ALU34470.1_41 [locus_tag=CLAU_0041] [protein=Heme-transporting ATPase] [protein_id=ALU34470.1] [location=36360..37085] [gbkey=CDS]" 1 AGG NGD 59 AACAGAGGCTTGGCATTGCAC
"lcl|CP012395.1_cds_ALU34470.1_41 [locus_tag=CLAU_0041] [protein=Heme-transporting ATPase] [protein_id=ALU34470.1] [location=36360..37085] [gbkey=CDS]" 1 TGG NGD 41 GAGTTCAGAATTTAAGGCAGC
"lcl|CP012395.1_cds_ALU34470.1_41 [locus_tag=CLAU_0041] [protein=Heme-transporting ATPase] [protein_id=ALU34470.1] [location=36360..37085] [gbkey=CDS]" 1 TGG NGD 43 AAGGCAGCTGGCAAGGCTTGA
"lcl|CP012395.1_cds_ALU34470.1_41 [locus_tag=CLAU_0041] [protein=Heme-transporting ATPase] [protein_id=ALU34470.1] [location=36360..37085] [gbkey=CDS]" 1 AG NG 47 TAGTCAAAGTCAAATAGATGA
"lcl|CP012395.1_cds_ALU34470.1_41 [locus_tag=CLAU_0041] [protein=Heme-transporting ATPase] [protein_id=ALU34470.1] [location=36360..37085] [gbkey=CDS]" 1 AG NG 59 AACAGAGGCTTGGCATTGCAC
"lcl|CP012395.1_cds_ALU34470.1_41 [locus_tag=CLAU_0041] [protein=Heme-transporting ATPase] [protein_id=ALU34470.1] [location=36360..37085] [gbkey=CDS]" 1 GG NG 41 AGTTCAGAATTTAAGGCAGCT
"lcl|CP012395.1_cds_ALU34470.1_41 [locus_tag=CLAU_0041] [protein=Heme-transporting ATPase] [protein_id=ALU34470.1] [location=36360..37085] [gbkey=CDS]" 1 TG NG 41 GAGTTCAGAATTTAAGGCAGC
"lcl|CP012395.1_cds_ALU34470.1_41 [locus_tag=CLAU_0041] [protein=Heme-transporting ATPase] [protein_id=ALU34470.1] [location=36360..37085] [gbkey=CDS]" 1 TG NG 43 AAGGCAGCTGGCAAGGCTTGA
"lcl|CP012395.1_cds_ALU34470.1_41 [locus_tag=CLAU_0041] [protein=Heme-transporting ATPase] [protein_id=ALU34470.1] [location=36360..37085] [gbkey=CDS]" 1 AAA NAA 48 AAGTCAAATAGATGAAGCTGT
"lcl|CP012395.1_cds_ALU34470.1_41 [locus_tag=CLAU_0041] [protein=Heme-transporting ATPase] [protein_id=ALU34470.1] [location=36360..37085] [gbkey=CDS]" 1 AAA NAA 62 CACAGGTTCTCATGGGAAACA
"lcl|CP012395.1_cds_ALU34470.1_41 [locus_tag=CLAU_0041] [protein=Heme-transporting ATPase] [protein_id=ALU34470.1] [location=36360..37085] [gbkey=CDS]" 1 CAA NAA 42 TTCAGAATTTAAGGCAGCTGG
"lcl|CP012395.1_cds_ALU34470.1_41 [locus_tag=CLAU_0041] [protein=Heme-transporting ATPase] [protein_id=ALU34470.1] [location=36360..37085] [gbkey=CDS]" 1 CAA NAA 62 TGCACAGGTTCTCATGGGAAA
"lcl|CP012395.1_cds_ALU34470.1_41 [locus_tag=CLAU_0041] [protein=Heme-transporting ATPase] [protein_id=ALU34470.1] [location=36360..37085] [gbkey=CDS]" 1 TAA NAA 48 AAAGTCAAATAGATGAAGCTG
"lcl|CP012395.1_cds_ALU34471.1_42 [locus_tag=CLAU_0042] [protein=ABC-type transporter-like membrane protein] [protein_id=ALU34471.1] [location=37066..38244] [gbkey=CDS]" 1 AGG NGG 16 AAGATCAAAAAAAATTAGTAA
"lcl|CP012395.1_cds_ALU34471.1_42 [locus_tag=CLAU_0042] [protein=ABC-type transporter-like membrane protein] [protein_id=ALU34471.1] [location=37066..38244] [gbkey=CDS]" 1 AGA NGD 13 ACTGCGAAAAGACAAAAGTAT
"lcl|CP012395.1_cds_ALU34471.1_42 [locus_tag=CLAU_0042] [protein=ABC-type transporter-like membrane protein] [protein_id=ALU34471.1] [location=37066..38244] [gbkey=CDS]" 1 GGA NGD 16 AGATCAAAAAAAATTAGTAAA
"lcl|CP012395.1_cds_ALU34471.1_42 [locus_tag=CLAU_0042] [protein=ABC-type transporter-like membrane protein] [protein_id=ALU34471.1] [location=37066..38244] [gbkey=CDS]" 1 CGT NGD 20 AATCCAAACACATATCGATAA
"lcl|CP012395.1_cds_ALU34471.1_42 [locus_tag=CLAU_0042] [protein=ABC-type transporter-like membrane protein] [protein_id=ALU34471.1] [location=37066..38244] [gbkey=CDS]" 1 AGG NGD 16 AAGATCAAAAAAAATTAGTAA
"lcl|CP012395.1_cds_ALU34471.1_42 [locus_tag=CLAU_0042] [protein=ABC-type transporter-like membrane protein] [protein_id=ALU34471.1] [location=37066..38244] [gbkey=CDS]" 1 AG NG 13 ACTGCGAAAAGACAAAAGTAT
"lcl|CP012395.1_cds_ALU34471.1_42 [locus_tag=CLAU_0042] [protein=ABC-type transporter-like membrane protein] [protein_id=ALU34471.1] [location=37066..38244] [gbkey=CDS]" 1 AG NG 16 AAGATCAAAAAAAATTAGTAA
"lcl|CP012395.1_cds_ALU34471.1_42 [locus_tag=CLAU_0042] [protein=ABC-type transporter-like membrane protein] [protein_id=ALU34471.1] [location=37066..38244] [gbkey=CDS]" 1 AG NG 24 ATTTCAAAAAACACATCCACT
"lcl|CP012395.1_cds_ALU34471.1_42 [locus_tag=CLAU_0042] [protein=ABC-type transporter-like membrane protein] [protein_id=ALU34471.1] [location=37066..38244] [gbkey=CDS]" 1 CG NG 20 AATCCAAACACATATCGATAA
"lcl|CP012395.1_cds_ALU34471.1_42 [locus_tag=CLAU_0042] [protein=ABC-type transporter-like membrane protein] [protein_id=ALU34471.1] [location=37066..38244] [gbkey=CDS]" 1 GG NG 16 AGATCAAAAAAAATTAGTAAA
"lcl|CP012395.1_cds_ALU34471.1_42 [locus_tag=CLAU_0042] [protein=ABC-type transporter-like membrane protein] [protein_id=ALU34471.1] [location=37066..38244] [gbkey=CDS]" 1 TG NG 73 CTTACAAATAATTTTTATAAT
"lcl|CP012395.1_cds_ALU34471.1_42 [locus_tag=CLAU_0042] [protein=ABC-type transporter-like membrane protein] [protein_id=ALU34471.1] [location=37066..38244] [gbkey=CDS]" 1 AAA NAA 15 TAGAACAATACTATAAAGATC
"lcl|CP012395.1_cds_ALU34471.1_42 [locus_tag=CLAU_0042] [protein=ABC-type transporter-like membrane protein] [protein_id=ALU34471.1] [location=37066..38244] [gbkey=CDS]" 1 AAA NAA 15 AGAACAATACTATAAAGATCA
"lcl|CP012395.1_cds_ALU34471.1_42 [locus_tag=CLAU_0042] [protein=ABC-type transporter-like membrane protein] [protein_id=ALU34471.1] [location=37066..38244] [gbkey=CDS]" 1 AAA NAA 15 AACAATACTATAAAGATCAAA
"lcl|CP012395.1_cds_ALU34471.1_42 [locus_tag=CLAU_0042] [protein=ABC-type transporter-like membrane protein] [protein_id=ALU34471.1] [location=37066..38244] [gbkey=CDS]" 1 TAA NAA 65 CATACAAAATATGGACTTGCA
"lcl|CP012395.1_cds_ALU34471.1_42 [locus_tag=CLAU_0042] [protein=ABC-type transporter-like membrane protein] [protein_id=ALU34471.1] [location=37066..38244] [gbkey=CDS]" 1 AGA NGA 13 ACTGCGAAAAGACAAAAGTAT
"lcl|CP012395.1_cds_ALU34471.1_42 [locus_tag=CLAU_0042] [protein=ABC-type transporter-like membrane protein] [protein_id=ALU34471.1] [location=37066..38244] [gbkey=CDS]" 1 GGA NGA 16 AGATCAAAAAAAATTAGTAAA
"lcl|CP012395.1_cds_ALU34472.1_43 [locus_tag=CLAU_0043] [protein=Glycosyl transferase group 1] [protein_id=ALU34472.1] [location=38382..39446] [gbkey=CDS]" 1 AGG NGG 50 TAGGTCAGGTGCAGAACAGAA
"lcl|CP012395.1_cds_ALU34472.1_43 [locus_tag=CLAU_0043] [protein=Glycosyl transferase group 1] [protein_id=ALU34472.1] [location=38382..39446] [gbkey=CDS]" 1 GGG NGG 50 AGGTCAGGTGCAGAACAGAAA
"lcl|CP012395.1_cds_ALU34472.1_43 [locus_tag=CLAU_0043] [protein=Glycosyl transferase group 1] [protein_id=ALU34472.1] [location=38382..39446] [gbkey=CDS]" 1 GGG NGG 55 TTCCACAAATTCAATTTATAT
"lcl|CP012395.1_cds_ALU34472.1_43 [locus_tag=CLAU_0043] [protein=Glycosyl transferase group 1] [protein_id=ALU34472.1] [location=38382..39446] [gbkey=CDS]" 1 TGG NGG 56 AATTCAATTTATATGGGCAGG
"lcl|CP012395.1_cds_ALU34472.1_43 [locus_tag=CLAU_0043] [protein=Glycosyl transferase group 1] [protein_id=ALU34472.1] [location=38382..39446] [gbkey=CDS]" 1 AGA NGD 8 TGAACAAGTTAATTTAGTTAG
"lcl|CP012395.1_cds_ALU34472.1_43 [locus_tag=CLAU_0043] [protein=Glycosyl transferase group 1] [protein_id=ALU34472.1] [location=38382..39446] [gbkey=CDS]" 1 AGT NGD 5 AGAACAAGTAAAAGGTCAGGG
"lcl|CP012395.1_cds_ALU34472.1_43 [locus_tag=CLAU_0043] [protein=Glycosyl transferase group 1] [protein_id=ALU34472.1] [location=38382..39446] [gbkey=CDS]" 1 AGG NGD 50 TAGGTCAGGTGCAGAACAGAA
"lcl|CP012395.1_cds_ALU34472.1_43 [locus_tag=CLAU_0043] [protein=Glycosyl transferase group 1] [protein_id=ALU34472.1] [location=38382..39446] [gbkey=CDS]" 1 GGG NGD 50 AGGTCAGGTGCAGAACAGAAA
"lcl|CP012395.1_cds_ALU34472.1_43 [locus_tag=CLAU_0043] [protein=Glycosyl transferase group 1] [protein_id=ALU34472.1] [location=38382..39446] [gbkey=CDS]" 1 GGG NGD 55 TTCCACAAATTCAATTTATAT
"lcl|CP012395.1_cds_ALU34472.1_43 [locus_tag=CLAU_0043] [protein=Glycosyl transferase group 1] [protein_id=ALU34472.1] [location=38382..39446] [gbkey=CDS]" 1 TGG NGD 56 AATTCAATTTATATGGGCAGG
"lcl|CP012395.1_cds_ALU34472.1_43 [locus_tag=CLAU_0043] [protein=Glycosyl transferase group 1] [protein_id=ALU34472.1] [location=38382..39446] [gbkey=CDS]" 1 AG NG 5 AGAACAAGTAAAAGGTCAGGG
"lcl|CP012395.1_cds_ALU34472.1_43 [locus_tag=CLAU_0043] [protein=Glycosyl transferase group 1] [protein_id=ALU34472.1] [location=38382..39446] [gbkey=CDS]" 1 AG NG 8 TGAACAAGTTAATTTAGTTAG
"lcl|CP012395.1_cds_ALU34472.1_43 [locus_tag=CLAU_0043] [protein=Glycosyl transferase group 1] [protein_id=ALU34472.1] [location=38382..39446] [gbkey=CDS]" 1 AG NG 50 TAGGTCAGGTGCAGAACAGAA
"lcl|CP012395.1_cds_ALU34472.1_43 [locus_tag=CLAU_0043] [protein=Glycosyl transferase group 1] [protein_id=ALU34472.1] [location=38382..39446] [gbkey=CDS]" 1 GG NG 50 AGGTCAGGTGCAGAACAGAAA
"lcl|CP012395.1_cds_ALU34472.1_43 [locus_tag=CLAU_0043] [protein=Glycosyl transferase group 1] [protein_id=ALU34472.1] [location=38382..39446] [gbkey=CDS]" 1 GG NG 55 TTCCACAAATTCAATTTATAT
"lcl|CP012395.1_cds_ALU34472.1_43 [locus_tag=CLAU_0043] [protein=Glycosyl transferase group 1] [protein_id=ALU34472.1] [location=38382..39446] [gbkey=CDS]" 1 GG NG 55 TCCACAAATTCAATTTATATG
"lcl|CP012395.1_cds_ALU34472.1_43 [locus_tag=CLAU_0043] [protein=Glycosyl transferase group 1] [protein_id=ALU34472.1] [location=38382..39446] [gbkey=CDS]" 1 TG NG 56 AATTCAATTTATATGGGCAGG
"lcl|CP012395.1_cds_ALU34472.1_43 [locus_tag=CLAU_0043] [protein=Glycosyl transferase group 1] [protein_id=ALU34472.1] [location=38382..39446] [gbkey=CDS]" 1 AAA NAA 11 ACTTCAAGATAATTATGAAAT
"lcl|CP012395.1_cds_ALU34472.1_43 [locus_tag=CLAU_0043] [protein=Glycosyl transferase group 1] [protein_id=ALU34472.1] [location=38382..39446] [gbkey=CDS]" 1 TAA NAA 11 GACTTCAAGATAATTATGAAA
"lcl|CP012395.1_cds_ALU34472.1_43 [locus_tag=CLAU_0043] [protein=Glycosyl transferase group 1] [protein_id=ALU34472.1] [location=38382..39446] [gbkey=CDS]" 1 AGA NGA 8 TGAACAAGTTAATTTAGTTAG
"lcl|CP012395.1_cds_ALU34473.1_44 [locus_tag=CLAU_0044] [protein=Hypothetical protein] [protein_id=ALU34473.1] [location=39436..40446] [gbkey=CDS]" 1 TGG NGG 11 TGATTCAAGAGTTAAAATCAC
"lcl|CP012395.1_cds_ALU34473.1_44 [locus_tag=CLAU_0044] [protein=Hypothetical protein] [protein_id=ALU34473.1] [location=39436..40446] [gbkey=CDS]" 1 AGA NGD 32 TTCTCAATTATATGCAATGAC
"lcl|CP012395.1_cds_ALU34473.1_44 [locus_tag=CLAU_0044] [protein=Hypothetical protein] [protein_id=ALU34473.1] [location=39436..40446] [gbkey=CDS]" 1 GGA NGD 11 GATTCAAGAGTTAAAATCACT
"lcl|CP012395.1_cds_ALU34473.1_44 [locus_tag=CLAU_0044] [protein=Hypothetical protein] [protein_id=ALU34473.1] [location=39436..40446] [gbkey=CDS]" 1 TGA NGD 62 AAAACAAGGGAAAATTCAAGA
"lcl|CP012395.1_cds_ALU34473.1_44 [locus_tag=CLAU_0044] [protein=Hypothetical protein] [protein_id=ALU34473.1] [location=39436..40446] [gbkey=CDS]" 1 TGG NGD 11 TGATTCAAGAGTTAAAATCAC
"lcl|CP012395.1_cds_ALU34473.1_44 [locus_tag=CLAU_0044] [protein=Hypothetical protein] [protein_id=ALU34473.1] [location=39436..40446] [gbkey=CDS]" 1 AG NG 32 TTCTCAATTATATGCAATGAC
"lcl|CP012395.1_cds_ALU34473.1_44 [locus_tag=CLAU_0044] [protein=Hypothetical protein] [protein_id=ALU34473.1] [location=39436..40446] [gbkey=CDS]" 1 GG NG 11 GATTCAAGAGTTAAAATCACT
"lcl|CP012395.1_cds_ALU34473.1_44 [locus_tag=CLAU_0044] [protein=Hypothetical protein] [protein_id=ALU34473.1] [location=39436..40446] [gbkey=CDS]" 1 TG NG 11 TGATTCAAGAGTTAAAATCAC
"lcl|CP012395.1_cds_ALU34473.1_44 [locus_tag=CLAU_0044] [protein=Hypothetical protein] [protein_id=ALU34473.1] [location=39436..40446] [gbkey=CDS]" 1 TG NG 62 AAAACAAGGGAAAATTCAAGA
"lcl|CP012395.1_cds_ALU34473.1_44 [locus_tag=CLAU_0044] [protein=Hypothetical protein] [protein_id=ALU34473.1] [location=39436..40446] [gbkey=CDS]" 1 AAA NAA 63 AACAAGGGAAAATTCAAGATG
"lcl|CP012395.1_cds_ALU34473.1_44 [locus_tag=CLAU_0044] [protein=Hypothetical protein] [protein_id=ALU34473.1] [location=39436..40446] [gbkey=CDS]" 1 AGA NGA 32 TTCTCAATTATATGCAATGAC
"lcl|CP012395.1_cds_ALU34473.1_44 [locus_tag=CLAU_0044] [protein=Hypothetical protein] [protein_id=ALU34473.1] [location=39436..40446] [gbkey=CDS]" 1 GGA NGA 11 GATTCAAGAGTTAAAATCACT
"lcl|CP012395.1_cds_ALU34473.1_44 [locus_tag=CLAU_0044] [protein=Hypothetical protein] [protein_id=ALU34473.1] [location=39436..40446] [gbkey=CDS]" 1 TGA NGA 62 AAAACAAGGGAAAATTCAAGA
"lcl|CP012395.1_cds_ALU34474.1_45 [locus_tag=CLAU_0045] [protein=Glycosyl transferase group 1] [protein_id=ALU34474.1] [location=complement(40449..41621)] [gbkey=CDS]" 1 AGG NGG 65 ATTTACAAAATTTAAAAGAGC
"lcl|CP012395.1_cds_ALU34474.1_45 [locus_tag=CLAU_0045] [protein=Glycosyl transferase group 1] [protein_id=ALU34474.1] [location=complement(40449..41621)] [gbkey=CDS]" 1 GGT NGD 65 TTTACAAAATTTAAAAGAGCA
"lcl|CP012395.1_cds_ALU34474.1_45 [locus_tag=CLAU_0045] [protein=Glycosyl transferase group 1] [protein_id=ALU34474.1] [location=complement(40449..41621)] [gbkey=CDS]" 1 AGG NGD 65 ATTTACAAAATTTAAAAGAGC
"lcl|CP012395.1_cds_ALU34474.1_45 [locus_tag=CLAU_0045] [protein=Glycosyl transferase group 1] [protein_id=ALU34474.1] [location=complement(40449..41621)] [gbkey=CDS]" 1 AG NG 65 ATTTACAAAATTTAAAAGAGC
"lcl|CP012395.1_cds_ALU34474.1_45 [locus_tag=CLAU_0045] [protein=Glycosyl transferase group 1] [protein_id=ALU34474.1] [location=complement(40449..41621)] [gbkey=CDS]" 1 GG NG 65 TTTACAAAATTTAAAAGAGCA
"lcl|CP012395.1_cds_ALU34474.1_45 [locus_tag=CLAU_0045] [protein=Glycosyl transferase group 1] [protein_id=ALU34474.1] [location=complement(40449..41621)] [gbkey=CDS]" 1 CAA NAA 30 CTCAAATTCACACCTATCATA
"lcl|CP012395.1_cds_ALU34475.1_46 [locus_tag=CLAU_0046] [protein=Rubrerythrin] [protein_id=ALU34475.1] [location=41760..42284] [gbkey=CDS]" 1 AGG NGG 33 GTATCAACATATGGTAAGTGA
"lcl|CP012395.1_cds_ALU34475.1_46 [locus_tag=CLAU_0046] [protein=Rubrerythrin] [protein_id=ALU34475.1] [location=41760..42284] [gbkey=CDS]" 1 AGG NGD 33 GTATCAACATATGGTAAGTGA
"lcl|CP012395.1_cds_ALU34475.1_46 [locus_tag=CLAU_0046] [protein=Rubrerythrin] [protein_id=ALU34475.1] [location=41760..42284] [gbkey=CDS]" 1 AG NG 33 GTATCAACATATGGTAAGTGA
"lcl|CP012395.1_cds_ALU34475.1_46 [locus_tag=CLAU_0046] [protein=Rubrerythrin] [protein_id=ALU34475.1] [location=41760..42284] [gbkey=CDS]" 1 GAA NAA 34 ATCAACATATGGTAAGTGAAG
"lcl|CP012395.1_cds_ALU34476.1_47 [locus_tag=CLAU_0047] [protein=Motility protein B N-terminal domain-containing protein] [protein_id=ALU34476.1] [location=complement(42356..43105)] [gbkey=CDS]" 1 CGG NGG 23 AGCAATTCAATGTCATTTTTT
"lcl|CP012395.1_cds_ALU34476.1_47 [locus_tag=CLAU_0047] [protein=Motility protein B N-terminal domain-containing protein] [protein_id=ALU34476.1] [location=complement(42356..43105)] [gbkey=CDS]" 1 AGA NGD 31 CAATCAATTTATTGAGACAGG
"lcl|CP012395.1_cds_ALU34476.1_47 [locus_tag=CLAU_0047] [protein=Motility protein B N-terminal domain-containing protein] [protein_id=ALU34476.1] [location=complement(42356..43105)] [gbkey=CDS]" 1 TGT NGD 4 GAGACAACACCATGAAGAACA
"lcl|CP012395.1_cds_ALU34476.1_47 [locus_tag=CLAU_0047] [protein=Motility protein B N-terminal domain-containing protein] [protein_id=ALU34476.1] [location=complement(42356..43105)] [gbkey=CDS]" 1 CGG NGD 23 AGCAATTCAATGTCATTTTTT
"lcl|CP012395.1_cds_ALU34476.1_47 [locus_tag=CLAU_0047] [protein=Motility protein B N-terminal domain-containing protein] [protein_id=ALU34476.1] [location=complement(42356..43105)] [gbkey=CDS]" 1 AG NG 31 CAATCAATTTATTGAGACAGG
"lcl|CP012395.1_cds_ALU34476.1_47 [locus_tag=CLAU_0047] [protein=Motility protein B N-terminal domain-containing protein] [protein_id=ALU34476.1] [location=complement(42356..43105)] [gbkey=CDS]" 1 CG NG 23 AGCAATTCAATGTCATTTTTT
"lcl|CP012395.1_cds_ALU34476.1_47 [locus_tag=CLAU_0047] [protein=Motility protein B N-terminal domain-containing protein] [protein_id=ALU34476.1] [location=complement(42356..43105)] [gbkey=CDS]" 1 TG NG 4 GAGACAACACCATGAAGAACA
"lcl|CP012395.1_cds_ALU34476.1_47 [locus_tag=CLAU_0047] [protein=Motility protein B N-terminal domain-containing protein] [protein_id=ALU34476.1] [location=complement(42356..43105)] [gbkey=CDS]" 1 AAA NAA 19 TTGATCAAGAAAAACTTGCCA
"lcl|CP012395.1_cds_ALU34476.1_47 [locus_tag=CLAU_0047] [protein=Motility protein B N-terminal domain-containing protein] [protein_id=ALU34476.1] [location=complement(42356..43105)] [gbkey=CDS]" 1 AAA NAA 39 CTGAACAAGATACCATGAATG
"lcl|CP012395.1_cds_ALU34476.1_47 [locus_tag=CLAU_0047] [protein=Motility protein B N-terminal domain-containing protein] [protein_id=ALU34476.1] [location=complement(42356..43105)] [gbkey=CDS]" 1 TAA NAA 19 ATCAAGAAAAACTTGCCAAAA
"lcl|CP012395.1_cds_ALU34476.1_47 [locus_tag=CLAU_0047] [protein=Motility protein B N-terminal domain-containing protein] [protein_id=ALU34476.1] [location=complement(42356..43105)] [gbkey=CDS]" 1 TAA NAA 45 TAAACAAGATGGATATGATGA
"lcl|CP012395.1_cds_ALU34476.1_47 [locus_tag=CLAU_0047] [protein=Motility protein B N-terminal domain-containing protein] [protein_id=ALU34476.1] [location=complement(42356..43105)] [gbkey=CDS]" 1 TAA NAA 54 AATACAGGAAGCAATTTTATT
"lcl|CP012395.1_cds_ALU34476.1_47 [locus_tag=CLAU_0047] [protein=Motility protein B N-terminal domain-containing protein] [protein_id=ALU34476.1] [location=complement(42356..43105)] [gbkey=CDS]" 1 AGA NGA 31 CAATCAATTTATTGAGACAGG
"lcl|CP012395.1_cds_ALU34477.1_48 [locus_tag=CLAU_0048] [protein=MotA/TolQ/ExbB proton channel] [protein_id=ALU34477.1] [location=complement(43108..43899)] [gbkey=CDS]" 1 TGT NGD 35 ACCAAACTAGGAAAAATGGAT
"lcl|CP012395.1_cds_ALU34477.1_48 [locus_tag=CLAU_0048] [protein=MotA/TolQ/ExbB proton channel] [protein_id=ALU34477.1] [location=complement(43108..43899)] [gbkey=CDS]" 1 TG NG 35 ACCAAACTAGGAAAAATGGAT
"lcl|CP012395.1_cds_ALU34478.1_49 [locus_tag=CLAU_0049] [protein=Hypothetical protein] [protein_id=ALU34478.1] [location=complement(44141..45220)] [gbkey=CDS]" 1 AGA NGD 10 AGGTCAAGCAGGTATAACACC
"lcl|CP012395.1_cds_ALU34478.1_49 [locus_tag=CLAU_0049] [protein=Hypothetical protein] [protein_id=ALU34478.1] [location=complement(44141..45220)] [gbkey=CDS]" 1 AGA NGD 33 AACTCAAACTTCAGGAGATGA
"lcl|CP012395.1_cds_ALU34478.1_49 [locus_tag=CLAU_0049] [protein=Hypothetical protein] [protein_id=ALU34478.1] [location=complement(44141..45220)] [gbkey=CDS]" 1 AGA NGD 62 GCAGCAGAAAAAACTAGCATT
"lcl|CP012395.1_cds_ALU34478.1_49 [locus_tag=CLAU_0049] [protein=Hypothetical protein] [protein_id=ALU34478.1] [location=complement(44141..45220)] [gbkey=CDS]" 1 TGT NGD 39 TAAGCAGAAAAACTCTTTAGC
"lcl|CP012395.1_cds_ALU34478.1_49 [locus_tag=CLAU_0049] [protein=Hypothetical protein] [protein_id=ALU34478.1] [location=complement(44141..45220)] [gbkey=CDS]" 1 TGT NGD 65 AAAACAAAATCTTGCAAAAGC
"lcl|CP012395.1_cds_ALU34478.1_49 [locus_tag=CLAU_0049] [protein=Hypothetical protein] [protein_id=ALU34478.1] [location=complement(44141..45220)] [gbkey=CDS]" 1 AG NG 10 AGGTCAAGCAGGTATAACACC
"lcl|CP012395.1_cds_ALU34478.1_49 [locus_tag=CLAU_0049] [protein=Hypothetical protein] [protein_id=ALU34478.1] [location=complement(44141..45220)] [gbkey=CDS]" 1 AG NG 25 TAAACAAGATCTTGCAAATAC
"lcl|CP012395.1_cds_ALU34478.1_49 [locus_tag=CLAU_0049] [protein=Hypothetical protein] [protein_id=ALU34478.1] [location=complement(44141..45220)] [gbkey=CDS]" 1 AG NG 33 AACTCAAACTTCAGGAGATGA
"lcl|CP012395.1_cds_ALU34478.1_49 [locus_tag=CLAU_0049] [protein=Hypothetical protein] [protein_id=ALU34478.1] [location=complement(44141..45220)] [gbkey=CDS]" 1 AG NG 54 AAAACAATATAATGAAGCCAA
"lcl|CP012395.1_cds_ALU34478.1_49 [locus_tag=CLAU_0049] [protein=Hypothetical protein] [protein_id=ALU34478.1] [location=complement(44141..45220)] [gbkey=CDS]" 1 AG NG 62 GCAGCAGAAAAAACTAGCATT
"lcl|CP012395.1_cds_ALU34478.1_49 [locus_tag=CLAU_0049] [protein=Hypothetical protein] [protein_id=ALU34478.1] [location=complement(44141..45220)] [gbkey=CDS]" 1 TG NG 30 AGCTCAAACTAAAATTGAAGA
"lcl|CP012395.1_cds_ALU34478.1_49 [locus_tag=CLAU_0049] [protein=Hypothetical protein] [protein_id=ALU34478.1] [location=complement(44141..45220)] [gbkey=CDS]" 1 TG NG 39 TAAGCAGAAAAACTCTTTAGC
"lcl|CP012395.1_cds_ALU34478.1_49 [locus_tag=CLAU_0049] [protein=Hypothetical protein] [protein_id=ALU34478.1] [location=complement(44141..45220)] [gbkey=CDS]" 1 TG NG 48 AATGCAAACAGCAAAAAGAAA
"lcl|CP012395.1_cds_ALU34478.1_49 [locus_tag=CLAU_0049] [protein=Hypothetical protein] [protein_id=ALU34478.1] [location=complement(44141..45220)] [gbkey=CDS]" 1 TG NG 57 AAAACAATCAGGAGATGAAGC
"lcl|CP012395.1_cds_ALU34478.1_49 [locus_tag=CLAU_0049] [protein=Hypothetical protein] [protein_id=ALU34478.1] [location=complement(44141..45220)] [gbkey=CDS]" 1 TG NG 65 AAAACAAAATCTTGCAAAAGC
"lcl|CP012395.1_cds_ALU34478.1_49 [locus_tag=CLAU_0049] [protein=Hypothetical protein] [protein_id=ALU34478.1] [location=complement(44141..45220)] [gbkey=CDS]" 1 AAA NAA 52 GTCAAGTTTACAATGATGCTA
"lcl|CP012395.1_cds_ALU34478.1_49 [locus_tag=CLAU_0049] [protein=Hypothetical protein] [protein_id=ALU34478.1] [location=complement(44141..45220)] [gbkey=CDS]" 1 AAA NAA 72 AGGCCAGACAAAGAAGGATTC
"lcl|CP012395.1_cds_ALU34478.1_49 [locus_tag=CLAU_0049] [protein=Hypothetical protein] [protein_id=ALU34478.1] [location=complement(44141..45220)] [gbkey=CDS]" 1 AAA NAA 72 GCCAGACAAAGAAGGATTCAA
"lcl|CP012395.1_cds_ALU34478.1_49 [locus_tag=CLAU_0049] [protein=Hypothetical protein] [protein_id=ALU34478.1] [location=complement(44141..45220)] [gbkey=CDS]" 1 AAA NAA 75 CTGCACAAAAAAGTAAAGAAC
"lcl|CP012395.1_cds_ALU34478.1_49 [locus_tag=CLAU_0049] [protein=Hypothetical protein] [protein_id=ALU34478.1] [location=complement(44141..45220)] [gbkey=CDS]" 1 CAA NAA 58 AACAATCAGGAGATGAAGCTG
"lcl|CP012395.1_cds_ALU34478.1_49 [locus_tag=CLAU_0049] [protein=Hypothetical protein] [protein_id=ALU34478.1] [location=complement(44141..45220)] [gbkey=CDS]" 1 CAA NAA 72 AAGGCCAGACAAAGAAGGATT
"lcl|CP012395.1_cds_ALU34478.1_49 [locus_tag=CLAU_0049] [protein=Hypothetical protein] [protein_id=ALU34478.1] [location=complement(44141..45220)] [gbkey=CDS]" 1 TAA NAA 43 ACTTCAAGATAAACTTCCAGA
"lcl|CP012395.1_cds_ALU34478.1_49 [locus_tag=CLAU_0049] [protein=Hypothetical protein] [protein_id=ALU34478.1] [location=complement(44141..45220)] [gbkey=CDS]" 1 TAA NAA 52 ACGTCAAGTTTACAATGATGC
"lcl|CP012395.1_cds_ALU34478.1_49 [locus_tag=CLAU_0049] [protein=Hypothetical protein] [protein_id=ALU34478.1] [location=complement(44141..45220)] [gbkey=CDS]" 1 AGA NGA 10 AGGTCAAGCAGGTATAACACC
"lcl|CP012395.1_cds_ALU34478.1_49 [locus_tag=CLAU_0049] [protein=Hypothetical protein] [protein_id=ALU34478.1] [location=complement(44141..45220)] [gbkey=CDS]" 1 AGA NGA 33 AACTCAAACTTCAGGAGATGA
"lcl|CP012395.1_cds_ALU34478.1_49 [locus_tag=CLAU_0049] [protein=Hypothetical protein] [protein_id=ALU34478.1] [location=complement(44141..45220)] [gbkey=CDS]" 1 AGA NGA 62 GCAGCAGAAAAAACTAGCATT
"lcl|CP012395.1_cds_ALU34479.1_50 [locus_tag=CLAU_0050] [protein=Major facilitator superfamily MFS_1] [protein_id=ALU34479.1] [location=45610..46848] [gbkey=CDS]" 1 TGA NGD 5 TTTCCCAGATATTGTCCATAA
"lcl|CP012395.1_cds_ALU34479.1_50 [locus_tag=CLAU_0050] [protein=Major facilitator superfamily MFS_1] [protein_id=ALU34479.1] [location=45610..46848] [gbkey=CDS]" 1 AG NG 9 TATACAGCAGCTTGGCATTAC
"lcl|CP012395.1_cds_ALU34479.1_50 [locus_tag=CLAU_0050] [protein=Major facilitator superfamily MFS_1] [protein_id=ALU34479.1] [location=45610..46848] [gbkey=CDS]" 1 TG NG 5 TTTCCCAGATATTGTCCATAA
"lcl|CP012395.1_cds_ALU34479.1_50 [locus_tag=CLAU_0050] [protein=Major facilitator superfamily MFS_1] [protein_id=ALU34479.1] [location=45610..46848] [gbkey=CDS]" 1 CAA NAA 10 AGCAGCTTGGCATTACAGCTC
"lcl|CP012395.1_cds_ALU34479.1_50 [locus_tag=CLAU_0050] [protein=Major facilitator superfamily MFS_1] [protein_id=ALU34479.1] [location=45610..46848] [gbkey=CDS]" 1 CAA NAA 59 ATGTACAAGAAGTTACAGCTA
"lcl|CP012395.1_cds_ALU34479.1_50 [locus_tag=CLAU_0050] [protein=Major facilitator superfamily MFS_1] [protein_id=ALU34479.1] [location=45610..46848] [gbkey=CDS]" 1 CAA NAA 60 TACAAGAAGTTACAGCTACAA
"lcl|CP012395.1_cds_ALU34479.1_50 [locus_tag=CLAU_0050] [protein=Major facilitator superfamily MFS_1] [protein_id=ALU34479.1] [location=45610..46848] [gbkey=CDS]" 1 GAA NAA 28 TTTTACAAGGTGTGTTTACGG
"lcl|CP012395.1_cds_ALU34479.1_50 [locus_tag=CLAU_0050] [protein=Major facilitator superfamily MFS_1] [protein_id=ALU34479.1] [location=45610..46848] [gbkey=CDS]" 1 TAA NAA 30 AGCTCAAATTTTAGTAGCAGC
"lcl|CP012395.1_cds_ALU34479.1_50 [locus_tag=CLAU_0050] [protein=Major facilitator superfamily MFS_1] [protein_id=ALU34479.1] [location=45610..46848] [gbkey=CDS]" 1 TAA NAA 37 TTGGACAATCTATTGGACCAG
"lcl|CP012395.1_cds_ALU34479.1_50 [locus_tag=CLAU_0050] [protein=Major facilitator superfamily MFS_1] [protein_id=ALU34479.1] [location=45610..46848] [gbkey=CDS]" 1 TGA NGA 5 TTTCCCAGATATTGTCCATAA
"lcl|CP012395.1_cds_ALU34480.1_51 [locus_tag=CLAU_0051] [protein=putative signal transduction protein] [protein_id=ALU34480.1] [location=46932..48278] [gbkey=CDS]" 1 GGG NGG 39 AACAAGGATTAGATGTGGAGA
"lcl|CP012395.1_cds_ALU34480.1_51 [locus_tag=CLAU_0051] [protein=putative signal transduction protein] [protein_id=ALU34480.1] [location=46932..48278] [gbkey=CDS]" 1 AGA NGD 39 TGAAACAAGGATTAGATGTGG
"lcl|CP012395.1_cds_ALU34480.1_51 [locus_tag=CLAU_0051] [protein=putative signal transduction protein] [protein_id=ALU34480.1] [location=46932..48278] [gbkey=CDS]" 1 GGG NGD 39 AACAAGGATTAGATGTGGAGA
"lcl|CP012395.1_cds_ALU34480.1_51 [locus_tag=CLAU_0051] [protein=putative signal transduction protein] [protein_id=ALU34480.1] [location=46932..48278] [gbkey=CDS]" 1 AG NG 39 TGAAACAAGGATTAGATGTGG
"lcl|CP012395.1_cds_ALU34480.1_51 [locus_tag=CLAU_0051] [protein=putative signal transduction protein] [protein_id=ALU34480.1] [location=46932..48278] [gbkey=CDS]" 1 GG NG 39 AACAAGGATTAGATGTGGAGA
"lcl|CP012395.1_cds_ALU34480.1_51 [locus_tag=CLAU_0051] [protein=putative signal transduction protein] [protein_id=ALU34480.1] [location=46932..48278] [gbkey=CDS]" 1 AAA NAA 72 TGCACAAAATTATTTTACGAT
"lcl|CP012395.1_cds_ALU34480.1_51 [locus_tag=CLAU_0051] [protein=putative signal transduction protein] [protein_id=ALU34480.1] [location=46932..48278] [gbkey=CDS]" 1 TAA NAA 26 ATCAATATAAGTTAAGTAATT
"lcl|CP012395.1_cds_ALU34480.1_51 [locus_tag=CLAU_0051] [protein=putative signal transduction protein] [protein_id=ALU34480.1] [location=46932..48278] [gbkey=CDS]" 1 TAA NAA 72 ATGCACAAAATTATTTTACGA
"lcl|CP012395.1_cds_ALU34480.1_51 [locus_tag=CLAU_0051] [protein=putative signal transduction protein] [protein_id=ALU34480.1] [location=46932..48278] [gbkey=CDS]" 1 AGA NGA 39 TGAAACAAGGATTAGATGTGG
"lcl|CP012395.1_cds_ALU34481.1_52 [locus_tag=CLAU_0052] [protein=Response regulator receiver protein] [protein_id=ALU34481.1] [location=48330..48797] [gbkey=CDS]" 1 TGG NGG 5 TGGGGCAGCAAATCATGGATA
"lcl|CP012395.1_cds_ALU34481.1_52 [locus_tag=CLAU_0052] [protein=Response regulator receiver protein] [protein_id=ALU34481.1] [location=48330..48797] [gbkey=CDS]" 1 GGA NGD 5 GGGGCAGCAAATCATGGATAT
"lcl|CP012395.1_cds_ALU34481.1_52 [locus_tag=CLAU_0052] [protein=Response regulator receiver protein] [protein_id=ALU34481.1] [location=48330..48797] [gbkey=CDS]" 1 GGA NGD 29 AACAGAAAGAATACTGTGTTA
"lcl|CP012395.1_cds_ALU34481.1_52 [locus_tag=CLAU_0052] [protein=Response regulator receiver protein] [protein_id=ALU34481.1] [location=48330..48797] [gbkey=CDS]" 1 TGG NGD 5 TGGGGCAGCAAATCATGGATA
"lcl|CP012395.1_cds_ALU34481.1_52 [locus_tag=CLAU_0052] [protein=Response regulator receiver protein] [protein_id=ALU34481.1] [location=48330..48797] [gbkey=CDS]" 1 GG NG 5 GGGGCAGCAAATCATGGATAT
"lcl|CP012395.1_cds_ALU34481.1_52 [locus_tag=CLAU_0052] [protein=Response regulator receiver protein] [protein_id=ALU34481.1] [location=48330..48797] [gbkey=CDS]" 1 GG NG 29 AACAGAAAGAATACTGTGTTA
"lcl|CP012395.1_cds_ALU34481.1_52 [locus_tag=CLAU_0052] [protein=Response regulator receiver protein] [protein_id=ALU34481.1] [location=48330..48797] [gbkey=CDS]" 1 TG NG 5 TGGGGCAGCAAATCATGGATA
"lcl|CP012395.1_cds_ALU34481.1_52 [locus_tag=CLAU_0052] [protein=Response regulator receiver protein] [protein_id=ALU34481.1] [location=48330..48797] [gbkey=CDS]" 1 TAA NAA 6 GCAGCAAATCATGGATATGGA
"lcl|CP012395.1_cds_ALU34481.1_52 [locus_tag=CLAU_0052] [protein=Response regulator receiver protein] [protein_id=ALU34481.1] [location=48330..48797] [gbkey=CDS]" 1 GGA NGA 5 GGGGCAGCAAATCATGGATAT
"lcl|CP012395.1_cds_ALU34481.1_52 [locus_tag=CLAU_0052] [protein=Response regulator receiver protein] [protein_id=ALU34481.1] [location=48330..48797] [gbkey=CDS]" 1 GGA NGA 29 AACAGAAAGAATACTGTGTTA
"lcl|CP012395.1_cds_ALU34482.1_53 [locus_tag=CLAU_0053] [protein=PAS/PAC sensor signal transduction histidine kinase] [protein_id=ALU34482.1] [location=48851..50005] [gbkey=CDS]" 1 AGA NGD 3 CACAAGATGGTGAAGTATTAA
"lcl|CP012395.1_cds_ALU34482.1_53 [locus_tag=CLAU_0053] [protein=PAS/PAC sensor signal transduction histidine kinase] [protein_id=ALU34482.1] [location=48851..50005] [gbkey=CDS]" 1 AGA NGD 28 GGAACAATTACAAAAAAACAT
"lcl|CP012395.1_cds_ALU34482.1_53 [locus_tag=CLAU_0053] [protein=PAS/PAC sensor signal transduction histidine kinase] [protein_id=ALU34482.1] [location=48851..50005] [gbkey=CDS]" 1 AGA NGD 29 ATTACAAAAAAACATAGAAAA
"lcl|CP012395.1_cds_ALU34482.1_53 [locus_tag=CLAU_0053] [protein=PAS/PAC sensor signal transduction histidine kinase] [protein_id=ALU34482.1] [location=48851..50005] [gbkey=CDS]" 1 AGA NGD 29 TACAAAAAAACATAGAAAAAG
"lcl|CP012395.1_cds_ALU34482.1_53 [locus_tag=CLAU_0053] [protein=PAS/PAC sensor signal transduction histidine kinase] [protein_id=ALU34482.1] [location=48851..50005] [gbkey=CDS]" 1 AGT NGD 23 TAAACGAAATATGTTAATAGC
"lcl|CP012395.1_cds_ALU34482.1_53 [locus_tag=CLAU_0053] [protein=PAS/PAC sensor signal transduction histidine kinase] [protein_id=ALU34482.1] [location=48851..50005] [gbkey=CDS]" 1 AGT NGD 40 CCATACAGGTGTACAAACTTA
"lcl|CP012395.1_cds_ALU34482.1_53 [locus_tag=CLAU_0053] [protein=PAS/PAC sensor signal transduction histidine kinase] [protein_id=ALU34482.1] [location=48851..50005] [gbkey=CDS]" 1 AG NG 3 CACAAGATGGTGAAGTATTAA
"lcl|CP012395.1_cds_ALU34482.1_53 [locus_tag=CLAU_0053] [protein=PAS/PAC sensor signal transduction histidine kinase] [protein_id=ALU34482.1] [location=48851..50005] [gbkey=CDS]" 1 AG NG 23 TAAACGAAATATGTTAATAGC
"lcl|CP012395.1_cds_ALU34482.1_53 [locus_tag=CLAU_0053] [protein=PAS/PAC sensor signal transduction histidine kinase] [protein_id=ALU34482.1] [location=48851..50005] [gbkey=CDS]" 1 AG NG 28 GGAACAATTACAAAAAAACAT
"lcl|CP012395.1_cds_ALU34482.1_53 [locus_tag=CLAU_0053] [protein=PAS/PAC sensor signal transduction histidine kinase] [protein_id=ALU34482.1] [location=48851..50005] [gbkey=CDS]" 1 AG NG 29 ATTACAAAAAAACATAGAAAA
"lcl|CP012395.1_cds_ALU34482.1_53 [locus_tag=CLAU_0053] [protein=PAS/PAC sensor signal transduction histidine kinase] [protein_id=ALU34482.1] [location=48851..50005] [gbkey=CDS]" 1 AG NG 29 TACAAAAAAACATAGAAAAAG
"lcl|CP012395.1_cds_ALU34482.1_53 [locus_tag=CLAU_0053] [protein=PAS/PAC sensor signal transduction histidine kinase] [protein_id=ALU34482.1] [location=48851..50005] [gbkey=CDS]" 1 AG NG 40 CCATACAGGTGTACAAACTTA
"lcl|CP012395.1_cds_ALU34482.1_53 [locus_tag=CLAU_0053] [protein=PAS/PAC sensor signal transduction histidine kinase] [protein_id=ALU34482.1] [location=48851..50005] [gbkey=CDS]" 1 AAA NAA 3 TACACAAGATGGTGAAGTATT
"lcl|CP012395.1_cds_ALU34482.1_53 [locus_tag=CLAU_0053] [protein=PAS/PAC sensor signal transduction histidine kinase] [protein_id=ALU34482.1] [location=48851..50005] [gbkey=CDS]" 1 AAA NAA 28 AACAATTACAAAAAAACATAG
"lcl|CP012395.1_cds_ALU34482.1_53 [locus_tag=CLAU_0053] [protein=PAS/PAC sensor signal transduction histidine kinase] [protein_id=ALU34482.1] [location=48851..50005] [gbkey=CDS]" 1 TAA NAA 3 ATACACAAGATGGTGAAGTAT
"lcl|CP012395.1_cds_ALU34482.1_53 [locus_tag=CLAU_0053] [protein=PAS/PAC sensor signal transduction histidine kinase] [protein_id=ALU34482.1] [location=48851..50005] [gbkey=CDS]" 1 TAA NAA 40 TACAGGTGTACAAACTTAAGT
"lcl|CP012395.1_cds_ALU34482.1_53 [locus_tag=CLAU_0053] [protein=PAS/PAC sensor signal transduction histidine kinase] [protein_id=ALU34482.1] [location=48851..50005] [gbkey=CDS]" 1 TAA NAA 47 AACAAAATTGCTATCGCCTTT
"lcl|CP012395.1_cds_ALU34482.1_53 [locus_tag=CLAU_0053] [protein=PAS/PAC sensor signal transduction histidine kinase] [protein_id=ALU34482.1] [location=48851..50005] [gbkey=CDS]" 1 AGA NGA 3 CACAAGATGGTGAAGTATTAA
"lcl|CP012395.1_cds_ALU34482.1_53 [locus_tag=CLAU_0053] [protein=PAS/PAC sensor signal transduction histidine kinase] [protein_id=ALU34482.1] [location=48851..50005] [gbkey=CDS]" 1 AGA NGA 28 GGAACAATTACAAAAAAACAT
"lcl|CP012395.1_cds_ALU34482.1_53 [locus_tag=CLAU_0053] [protein=PAS/PAC sensor signal transduction histidine kinase] [protein_id=ALU34482.1] [location=48851..50005] [gbkey=CDS]" 1 AGA NGA 29 ATTACAAAAAAACATAGAAAA
"lcl|CP012395.1_cds_ALU34482.1_53 [locus_tag=CLAU_0053] [protein=PAS/PAC sensor signal transduction histidine kinase] [protein_id=ALU34482.1] [location=48851..50005] [gbkey=CDS]" 1 AGA NGA 29 TACAAAAAAACATAGAAAAAG
"lcl|CP012395.1_cds_ALU34483.1_54 [gene=htpG] [locus_tag=CLAU_0054] [protein=Chaperone protein htpG] [protein_id=ALU34483.1] [location=50419..52293] [gbkey=CDS]" 1 AGG NGG 73 TACCACAAACTGAAGTCGTTA
"lcl|CP012395.1_cds_ALU34483.1_54 [gene=htpG] [locus_tag=CLAU_0054] [protein=Chaperone protein htpG] [protein_id=ALU34483.1] [location=50419..52293] [gbkey=CDS]" 1 GGA NGD 73 ACCACAAACTGAAGTCGTTAA
"lcl|CP012395.1_cds_ALU34483.1_54 [gene=htpG] [locus_tag=CLAU_0054] [protein=Chaperone protein htpG] [protein_id=ALU34483.1] [location=50419..52293] [gbkey=CDS]" 1 AGT NGD 60 TGCAGAAAAATGATAGAGAAA
"lcl|CP012395.1_cds_ALU34483.1_54 [gene=htpG] [locus_tag=CLAU_0054] [protein=Chaperone protein htpG] [protein_id=ALU34483.1] [location=50419..52293] [gbkey=CDS]" 1 AGG NGD 73 TACCACAAACTGAAGTCGTTA
"lcl|CP012395.1_cds_ALU34483.1_54 [gene=htpG] [locus_tag=CLAU_0054] [protein=Chaperone protein htpG] [protein_id=ALU34483.1] [location=50419..52293] [gbkey=CDS]" 1 AG NG 53 TGTACAGGGATTAGTTGATTC
"lcl|CP012395.1_cds_ALU34483.1_54 [gene=htpG] [locus_tag=CLAU_0054] [protein=Chaperone protein htpG] [protein_id=ALU34483.1] [location=50419..52293] [gbkey=CDS]" 1 AG NG 60 TGCAGAAAAATGATAGAGAAA
"lcl|CP012395.1_cds_ALU34483.1_54 [gene=htpG] [locus_tag=CLAU_0054] [protein=Chaperone protein htpG] [protein_id=ALU34483.1] [location=50419..52293] [gbkey=CDS]" 1 AG NG 73 TACCACAAACTGAAGTCGTTA
"lcl|CP012395.1_cds_ALU34483.1_54 [gene=htpG] [locus_tag=CLAU_0054] [protein=Chaperone protein htpG] [protein_id=ALU34483.1] [location=50419..52293] [gbkey=CDS]" 1 GG NG 73 ACCACAAACTGAAGTCGTTAA
"lcl|CP012395.1_cds_ALU34483.1_54 [gene=htpG] [locus_tag=CLAU_0054] [protein=Chaperone protein htpG] [protein_id=ALU34483.1] [location=50419..52293] [gbkey=CDS]" 1 TG NG 70 AGACCAGAAGTTTATATACTA
"lcl|CP012395.1_cds_ALU34483.1_54 [gene=htpG] [locus_tag=CLAU_0054] [protein=Chaperone protein htpG] [protein_id=ALU34483.1] [location=50419..52293] [gbkey=CDS]" 1 AAA NAA 2 AACAATTTAAGGCTGAATCCA
"lcl|CP012395.1_cds_ALU34483.1_54 [gene=htpG] [locus_tag=CLAU_0054] [protein=Chaperone protein htpG] [protein_id=ALU34483.1] [location=50419..52293] [gbkey=CDS]" 1 AAA NAA 57 TAGACAGCTTAAATTTATTGC
"lcl|CP012395.1_cds_ALU34483.1_54 [gene=htpG] [locus_tag=CLAU_0054] [protein=Chaperone protein htpG] [protein_id=ALU34483.1] [location=50419..52293] [gbkey=CDS]" 1 AAA NAA 57 GACAGCTTAAATTTATTGCAA
"lcl|CP012395.1_cds_ALU34483.1_54 [gene=htpG] [locus_tag=CLAU_0054] [protein=Chaperone protein htpG] [protein_id=ALU34483.1] [location=50419..52293] [gbkey=CDS]" 1 AAA NAA 60 TAATGCAGAAAAATGATAGAG
"lcl|CP012395.1_cds_ALU34483.1_54 [gene=htpG] [locus_tag=CLAU_0054] [protein=Chaperone protein htpG] [protein_id=ALU34483.1] [location=50419..52293] [gbkey=CDS]" 1 AAA NAA 60 AATGCAGAAAAATGATAGAGA
"lcl|CP012395.1_cds_ALU34483.1_54 [gene=htpG] [locus_tag=CLAU_0054] [protein=Chaperone protein htpG] [protein_id=ALU34483.1] [location=50419..52293] [gbkey=CDS]" 1 CAA NAA 2 AAAACAATTTAAGGCTGAATC
"lcl|CP012395.1_cds_ALU34483.1_54 [gene=htpG] [locus_tag=CLAU_0054] [protein=Chaperone protein htpG] [protein_id=ALU34483.1] [location=50419..52293] [gbkey=CDS]" 1 CAA NAA 57 ATAGACAGCTTAAATTTATTG
"lcl|CP012395.1_cds_ALU34483.1_54 [gene=htpG] [locus_tag=CLAU_0054] [protein=Chaperone protein htpG] [protein_id=ALU34483.1] [location=50419..52293] [gbkey=CDS]" 1 CAA NAA 70 ACCAGAAGTTTATATACTATG
"lcl|CP012395.1_cds_ALU34483.1_54 [gene=htpG] [locus_tag=CLAU_0054] [protein=Chaperone protein htpG] [protein_id=ALU34483.1] [location=50419..52293] [gbkey=CDS]" 1 TAA NAA 56 TTTGCAGCATGATAGACAGCT
"lcl|CP012395.1_cds_ALU34483.1_54 [gene=htpG] [locus_tag=CLAU_0054] [protein=Chaperone protein htpG] [protein_id=ALU34483.1] [location=50419..52293] [gbkey=CDS]" 1 GGA NGA 73 ACCACAAACTGAAGTCGTTAA
"lcl|CP012395.1_cds_ALU34485.1_56 [locus_tag=CLAU_0056] [protein=Transcriptional regulator LysR family] [protein_id=ALU34485.1] [location=54265..55140] [gbkey=CDS]" 1 AGG NGG 14 CGACCCAAATTCAACTTTTAG
"lcl|CP012395.1_cds_ALU34485.1_56 [locus_tag=CLAU_0056] [protein=Transcriptional regulator LysR family] [protein_id=ALU34485.1] [location=54265..55140] [gbkey=CDS]" 1 GGA NGD 14 GACCCAAATTCAACTTTTAGA
"lcl|CP012395.1_cds_ALU34485.1_56 [locus_tag=CLAU_0056] [protein=Transcriptional regulator LysR family] [protein_id=ALU34485.1] [location=54265..55140] [gbkey=CDS]" 1 AGG NGD 14 CGACCCAAATTCAACTTTTAG
"lcl|CP012395.1_cds_ALU34485.1_56 [locus_tag=CLAU_0056] [protein=Transcriptional regulator LysR family] [protein_id=ALU34485.1] [location=54265..55140] [gbkey=CDS]" 1 AG NG 14 CGACCCAAATTCAACTTTTAG
"lcl|CP012395.1_cds_ALU34485.1_56 [locus_tag=CLAU_0056] [protein=Transcriptional regulator LysR family] [protein_id=ALU34485.1] [location=54265..55140] [gbkey=CDS]" 1 GG NG 14 GACCCAAATTCAACTTTTAGA
"lcl|CP012395.1_cds_ALU34485.1_56 [locus_tag=CLAU_0056] [protein=Transcriptional regulator LysR family] [protein_id=ALU34485.1] [location=54265..55140] [gbkey=CDS]" 1 AAA NAA 12 CCCAGTCTACTATTACGACCC
"lcl|CP012395.1_cds_ALU34485.1_56 [locus_tag=CLAU_0056] [protein=Transcriptional regulator LysR family] [protein_id=ALU34485.1] [location=54265..55140] [gbkey=CDS]" 1 CAA NAA 47 TTTGCGAAGTATGCTTAAAAA
"lcl|CP012395.1_cds_ALU34485.1_56 [locus_tag=CLAU_0056] [protein=Transcriptional regulator LysR family] [protein_id=ALU34485.1] [location=54265..55140] [gbkey=CDS]" 1 GGA NGA 14 GACCCAAATTCAACTTTTAGA
"lcl|CP012395.1_cds_ALU34486.1_57 [locus_tag=CLAU_0057] [protein=Hypothetical protein] [protein_id=ALU34486.1] [location=55305..56126] [gbkey=CDS]" 1 AGA NGD 36 AACACAACAATTAAATAAGAA
"lcl|CP012395.1_cds_ALU34486.1_57 [locus_tag=CLAU_0057] [protein=Hypothetical protein] [protein_id=ALU34486.1] [location=55305..56126] [gbkey=CDS]" 1 CGA NGD 36 ACAACAATTAAATAAGAAAGA
"lcl|CP012395.1_cds_ALU34486.1_57 [locus_tag=CLAU_0057] [protein=Hypothetical protein] [protein_id=ALU34486.1] [location=55305..56126] [gbkey=CDS]" 1 TGA NGD 20 AAAGCAGGGAACTATGAATGA
"lcl|CP012395.1_cds_ALU34486.1_57 [locus_tag=CLAU_0057] [protein=Hypothetical protein] [protein_id=ALU34486.1] [location=55305..56126] [gbkey=CDS]" 1 AG NG 36 AACACAACAATTAAATAAGAA
"lcl|CP012395.1_cds_ALU34486.1_57 [locus_tag=CLAU_0057] [protein=Hypothetical protein] [protein_id=ALU34486.1] [location=55305..56126] [gbkey=CDS]" 1 CG NG 36 ACAACAATTAAATAAGAAAGA
"lcl|CP012395.1_cds_ALU34486.1_57 [locus_tag=CLAU_0057] [protein=Hypothetical protein] [protein_id=ALU34486.1] [location=55305..56126] [gbkey=CDS]" 1 TG NG 20 AAAGCAGGGAACTATGAATGA
"lcl|CP012395.1_cds_ALU34486.1_57 [locus_tag=CLAU_0057] [protein=Hypothetical protein] [protein_id=ALU34486.1] [location=55305..56126] [gbkey=CDS]" 1 AAA NAA 36 AACAATTAAATAAGAAAGACG
"lcl|CP012395.1_cds_ALU34486.1_57 [locus_tag=CLAU_0057] [protein=Hypothetical protein] [protein_id=ALU34486.1] [location=55305..56126] [gbkey=CDS]" 1 AGA NGA 36 AACACAACAATTAAATAAGAA
"lcl|CP012395.1_cds_ALU34486.1_57 [locus_tag=CLAU_0057] [protein=Hypothetical protein] [protein_id=ALU34486.1] [location=55305..56126] [gbkey=CDS]" 1 CGA NGA 36 ACAACAATTAAATAAGAAAGA
"lcl|CP012395.1_cds_ALU34486.1_57 [locus_tag=CLAU_0057] [protein=Hypothetical protein] [protein_id=ALU34486.1] [location=55305..56126] [gbkey=CDS]" 1 TGA NGA 20 AAAGCAGGGAACTATGAATGA
"lcl|CP012395.1_cds_ALU34488.1_59 [locus_tag=CLAU_0059] [protein=Integral membrane sensor signal transduction histidine kinase] [protein_id=ALU34488.1] [location=56986..58419] [gbkey=CDS]" 1 AGG NGG 20 GAAAACAGGATATATATATTG
"lcl|CP012395.1_cds_ALU34488.1_59 [locus_tag=CLAU_0059] [protein=Integral membrane sensor signal transduction histidine kinase] [protein_id=ALU34488.1] [location=56986..58419] [gbkey=CDS]" 1 AGA NGD 73 CCATGCAGCCAAAATTGGAGA
"lcl|CP012395.1_cds_ALU34488.1_59 [locus_tag=CLAU_0059] [protein=Integral membrane sensor signal transduction histidine kinase] [protein_id=ALU34488.1] [location=56986..58419] [gbkey=CDS]" 1 TGA NGD 17 ATAAACAAAGTATAGATTCAA
"lcl|CP012395.1_cds_ALU34488.1_59 [locus_tag=CLAU_0059] [protein=Integral membrane sensor signal transduction histidine kinase] [protein_id=ALU34488.1] [location=56986..58419] [gbkey=CDS]" 1 AGT NGD 27 ATGTTCAGCTTAATAAAGTGA
"lcl|CP012395.1_cds_ALU34488.1_59 [locus_tag=CLAU_0059] [protein=Integral membrane sensor signal transduction histidine kinase] [protein_id=ALU34488.1] [location=56986..58419] [gbkey=CDS]" 1 GGT NGD 20 AAAACAGGATATATATATTGA
"lcl|CP012395.1_cds_ALU34488.1_59 [locus_tag=CLAU_0059] [protein=Integral membrane sensor signal transduction histidine kinase] [protein_id=ALU34488.1] [location=56986..58419] [gbkey=CDS]" 1 TGT NGD 11 GCAGCAAAGATTTTGCTCTTT
"lcl|CP012395.1_cds_ALU34488.1_59 [locus_tag=CLAU_0059] [protein=Integral membrane sensor signal transduction histidine kinase] [protein_id=ALU34488.1] [location=56986..58419] [gbkey=CDS]" 1 AGG NGD 20 GAAAACAGGATATATATATTG
"lcl|CP012395.1_cds_ALU34488.1_59 [locus_tag=CLAU_0059] [protein=Integral membrane sensor signal transduction histidine kinase] [protein_id=ALU34488.1] [location=56986..58419] [gbkey=CDS]" 1 AG NG 20 GAAAACAGGATATATATATTG
"lcl|CP012395.1_cds_ALU34488.1_59 [locus_tag=CLAU_0059] [protein=Integral membrane sensor signal transduction histidine kinase] [protein_id=ALU34488.1] [location=56986..58419] [gbkey=CDS]" 1 AG NG 27 ATGTTCAGCTTAATAAAGTGA
"lcl|CP012395.1_cds_ALU34488.1_59 [locus_tag=CLAU_0059] [protein=Integral membrane sensor signal transduction histidine kinase] [protein_id=ALU34488.1] [location=56986..58419] [gbkey=CDS]" 1 AG NG 73 CCATGCAGCCAAAATTGGAGA
"lcl|CP012395.1_cds_ALU34488.1_59 [locus_tag=CLAU_0059] [protein=Integral membrane sensor signal transduction histidine kinase] [protein_id=ALU34488.1] [location=56986..58419] [gbkey=CDS]" 1 GG NG 20 AAAACAGGATATATATATTGA
"lcl|CP012395.1_cds_ALU34488.1_59 [locus_tag=CLAU_0059] [protein=Integral membrane sensor signal transduction histidine kinase] [protein_id=ALU34488.1] [location=56986..58419] [gbkey=CDS]" 1 TG NG 11 GCAGCAAAGATTTTGCTCTTT
"lcl|CP012395.1_cds_ALU34488.1_59 [locus_tag=CLAU_0059] [protein=Integral membrane sensor signal transduction histidine kinase] [protein_id=ALU34488.1] [location=56986..58419] [gbkey=CDS]" 1 TG NG 17 ATAAACAAAGTATAGATTCAA
"lcl|CP012395.1_cds_ALU34488.1_59 [locus_tag=CLAU_0059] [protein=Integral membrane sensor signal transduction histidine kinase] [protein_id=ALU34488.1] [location=56986..58419] [gbkey=CDS]" 1 AAA NAA 45 CACTCAAAAAATAGCTGCTGG
"lcl|CP012395.1_cds_ALU34488.1_59 [locus_tag=CLAU_0059] [protein=Integral membrane sensor signal transduction histidine kinase] [protein_id=ALU34488.1] [location=56986..58419] [gbkey=CDS]" 1 AAA NAA 73 TGCAGCCAAAATTGGAGAAGA
"lcl|CP012395.1_cds_ALU34488.1_59 [locus_tag=CLAU_0059] [protein=Integral membrane sensor signal transduction histidine kinase] [protein_id=ALU34488.1] [location=56986..58419] [gbkey=CDS]" 1 GAA NAA 45 CCACTCAAAAAATAGCTGCTG
"lcl|CP012395.1_cds_ALU34488.1_59 [locus_tag=CLAU_0059] [protein=Integral membrane sensor signal transduction histidine kinase] [protein_id=ALU34488.1] [location=56986..58419] [gbkey=CDS]" 1 GAA NAA 73 CATGCAGCCAAAATTGGAGAA
"lcl|CP012395.1_cds_ALU34488.1_59 [locus_tag=CLAU_0059] [protein=Integral membrane sensor signal transduction histidine kinase] [protein_id=ALU34488.1] [location=56986..58419] [gbkey=CDS]" 1 TAA NAA 20 AACAGGATATATATATTGAGG
"lcl|CP012395.1_cds_ALU34488.1_59 [locus_tag=CLAU_0059] [protein=Integral membrane sensor signal transduction histidine kinase] [protein_id=ALU34488.1] [location=56986..58419] [gbkey=CDS]" 1 AGA NGA 73 CCATGCAGCCAAAATTGGAGA
"lcl|CP012395.1_cds_ALU34488.1_59 [locus_tag=CLAU_0059] [protein=Integral membrane sensor signal transduction histidine kinase] [protein_id=ALU34488.1] [location=56986..58419] [gbkey=CDS]" 1 TGA NGA 17 ATAAACAAAGTATAGATTCAA
"lcl|CP012395.1_cds_ALU34489.1_60 [locus_tag=CLAU_0060] [protein=YbaK/prolyl-tRNA synthetase associated region] [protein_id=ALU34489.1] [location=58459..59016] [gbkey=CDS]" 1 TGG NGG 13 GTTCTCGATTATCCAAGGAGA
"lcl|CP012395.1_cds_ALU34489.1_60 [locus_tag=CLAU_0060] [protein=YbaK/prolyl-tRNA synthetase associated region] [protein_id=ALU34489.1] [location=58459..59016] [gbkey=CDS]" 1 TGA NGD 43 AAACTCAATTTTATTTGCTTA
"lcl|CP012395.1_cds_ALU34489.1_60 [locus_tag=CLAU_0060] [protein=YbaK/prolyl-tRNA synthetase associated region] [protein_id=ALU34489.1] [location=58459..59016] [gbkey=CDS]" 1 TGT NGD 54 ATCAGATTCAATCTTCCCGTT
"lcl|CP012395.1_cds_ALU34489.1_60 [locus_tag=CLAU_0060] [protein=YbaK/prolyl-tRNA synthetase associated region] [protein_id=ALU34489.1] [location=58459..59016] [gbkey=CDS]" 1 TGG NGD 13 GTTCTCGATTATCCAAGGAGA
"lcl|CP012395.1_cds_ALU34489.1_60 [locus_tag=CLAU_0060] [protein=YbaK/prolyl-tRNA synthetase associated region] [protein_id=ALU34489.1] [location=58459..59016] [gbkey=CDS]" 1 GG NG 13 TTCTCGATTATCCAAGGAGAT
"lcl|CP012395.1_cds_ALU34489.1_60 [locus_tag=CLAU_0060] [protein=YbaK/prolyl-tRNA synthetase associated region] [protein_id=ALU34489.1] [location=58459..59016] [gbkey=CDS]" 1 TG NG 13 GTTCTCGATTATCCAAGGAGA
"lcl|CP012395.1_cds_ALU34489.1_60 [locus_tag=CLAU_0060] [protein=YbaK/prolyl-tRNA synthetase associated region] [protein_id=ALU34489.1] [location=58459..59016] [gbkey=CDS]" 1 TG NG 42 GCCAAAAAACTCAATTTTATT
"lcl|CP012395.1_cds_ALU34489.1_60 [locus_tag=CLAU_0060] [protein=YbaK/prolyl-tRNA synthetase associated region] [protein_id=ALU34489.1] [location=58459..59016] [gbkey=CDS]" 1 TG NG 43 AAACTCAATTTTATTTGCTTA
"lcl|CP012395.1_cds_ALU34489.1_60 [locus_tag=CLAU_0060] [protein=YbaK/prolyl-tRNA synthetase associated region] [protein_id=ALU34489.1] [location=58459..59016] [gbkey=CDS]" 1 TG NG 43 CTCAATTTTATTTGCTTATGA
"lcl|CP012395.1_cds_ALU34489.1_60 [locus_tag=CLAU_0060] [protein=YbaK/prolyl-tRNA synthetase associated region] [protein_id=ALU34489.1] [location=58459..59016] [gbkey=CDS]" 1 TG NG 54 ATCAGATTCAATCTTCCCGTT
"lcl|CP012395.1_cds_ALU34489.1_60 [locus_tag=CLAU_0060] [protein=YbaK/prolyl-tRNA synthetase associated region] [protein_id=ALU34489.1] [location=58459..59016] [gbkey=CDS]" 1 TGA NGA 43 AAACTCAATTTTATTTGCTTA
"lcl|CP012395.1_cds_ALU34490.1_61 [locus_tag=CLAU_0061] [protein=Transcriptional regulator AraC family] [protein_id=ALU34490.1] [location=59038..59889] [gbkey=CDS]" 1 AGT NGD 45 TATTCAAACACAAGTAGATGA
"lcl|CP012395.1_cds_ALU34490.1_61 [locus_tag=CLAU_0061] [protein=Transcriptional regulator AraC family] [protein_id=ALU34490.1] [location=59038..59889] [gbkey=CDS]" 1 AGT NGD 46 CACAAGTAGATGAAGTTGACA
"lcl|CP012395.1_cds_ALU34490.1_61 [locus_tag=CLAU_0061] [protein=Transcriptional regulator AraC family] [protein_id=ALU34490.1] [location=59038..59889] [gbkey=CDS]" 1 TGT NGD 72 GCCAGCGTCATTTAAATAGAT
"lcl|CP012395.1_cds_ALU34490.1_61 [locus_tag=CLAU_0061] [protein=Transcriptional regulator AraC family] [protein_id=ALU34490.1] [location=59038..59889] [gbkey=CDS]" 1 AG NG 45 TATTCAAACACAAGTAGATGA
"lcl|CP012395.1_cds_ALU34490.1_61 [locus_tag=CLAU_0061] [protein=Transcriptional regulator AraC family] [protein_id=ALU34490.1] [location=59038..59889] [gbkey=CDS]" 1 AG NG 46 CACAAGTAGATGAAGTTGACA
"lcl|CP012395.1_cds_ALU34490.1_61 [locus_tag=CLAU_0061] [protein=Transcriptional regulator AraC family] [protein_id=ALU34490.1] [location=59038..59889] [gbkey=CDS]" 1 TG NG 72 GCCAGCGTCATTTAAATAGAT
"lcl|CP012395.1_cds_ALU34490.1_61 [locus_tag=CLAU_0061] [protein=Transcriptional regulator AraC family] [protein_id=ALU34490.1] [location=59038..59889] [gbkey=CDS]" 1 CAA NAA 46 AACACAAGTAGATGAAGTTGA
"lcl|CP012395.1_cds_ALU34491.1_62 [locus_tag=CLAU_0062] [protein=Glyoxalase-like protein] [protein_id=ALU34491.1] [location=59938..60405] [gbkey=CDS]" 1 AG NG 32 CAATACAAAAAGGTTTTGCAG
"lcl|CP012395.1_cds_ALU34492.1_63 [locus_tag=CLAU_0063] [protein=Glycoside hydrolase family 18] [protein_id=ALU34492.1] [location=complement(60758..62086)] [gbkey=CDS]" 1 TGT NGD 59 TTGTACAAGAACTTTACAACT
"lcl|CP012395.1_cds_ALU34492.1_63 [locus_tag=CLAU_0063] [protein=Glycoside hydrolase family 18] [protein_id=ALU34492.1] [location=complement(60758..62086)] [gbkey=CDS]" 1 TG NG 59 TTGTACAAGAACTTTACAACT
"lcl|CP012395.1_cds_ALU34492.1_63 [locus_tag=CLAU_0063] [protein=Glycoside hydrolase family 18] [protein_id=ALU34492.1] [location=complement(60758..62086)] [gbkey=CDS]" 1 AAA NAA 6 ACATACAATTTGCTGCAGCAA
"lcl|CP012395.1_cds_ALU34492.1_63 [locus_tag=CLAU_0063] [protein=Glycoside hydrolase family 18] [protein_id=ALU34492.1] [location=complement(60758..62086)] [gbkey=CDS]" 1 AAA NAA 6 CATACAATTTGCTGCAGCAAA
"lcl|CP012395.1_cds_ALU34492.1_63 [locus_tag=CLAU_0063] [protein=Glycoside hydrolase family 18] [protein_id=ALU34492.1] [location=complement(60758..62086)] [gbkey=CDS]" 1 CAA NAA 28 CACTGCAAATTCCTATAATAC
"lcl|CP012395.1_cds_ALU34492.1_63 [locus_tag=CLAU_0063] [protein=Glycoside hydrolase family 18] [protein_id=ALU34492.1] [location=complement(60758..62086)] [gbkey=CDS]" 1 CAA NAA 31 AAAAGCAAGTTTTAGGTTTTA
"lcl|CP012395.1_cds_ALU34492.1_63 [locus_tag=CLAU_0063] [protein=Glycoside hydrolase family 18] [protein_id=ALU34492.1] [location=complement(60758..62086)] [gbkey=CDS]" 1 CAA NAA 46 GCTTCAAAATAATTTTGATGG
"lcl|CP012395.1_cds_ALU34492.1_63 [locus_tag=CLAU_0063] [protein=Glycoside hydrolase family 18] [protein_id=ALU34492.1] [location=complement(60758..62086)] [gbkey=CDS]" 1 TAA NAA 59 TACAAGAACTTTACAACTTGT
"lcl|CP012395.1_cds_ALU34493.1_64 [locus_tag=CLAU_0064] [protein=Serine dehydratase] [protein_id=ALU34493.1] [location=complement(62468..63733)] [gbkey=CDS]" 1 TGG NGG 54 TGGACAAACTCTTATAAAATT
"lcl|CP012395.1_cds_ALU34493.1_64 [locus_tag=CLAU_0064] [protein=Serine dehydratase] [protein_id=ALU34493.1] [location=complement(62468..63733)] [gbkey=CDS]" 1 TGA NGD 23 AACTCCAAGTTATCAGTGAAG
"lcl|CP012395.1_cds_ALU34493.1_64 [locus_tag=CLAU_0064] [protein=Serine dehydratase] [protein_id=ALU34493.1] [location=complement(62468..63733)] [gbkey=CDS]" 1 AGT NGD 11 TGGACAAATGCCAGAAAAAAT
"lcl|CP012395.1_cds_ALU34493.1_64 [locus_tag=CLAU_0064] [protein=Serine dehydratase] [protein_id=ALU34493.1] [location=complement(62468..63733)] [gbkey=CDS]" 1 TGG NGD 54 TGGACAAACTCTTATAAAATT
"lcl|CP012395.1_cds_ALU34493.1_64 [locus_tag=CLAU_0064] [protein=Serine dehydratase] [protein_id=ALU34493.1] [location=complement(62468..63733)] [gbkey=CDS]" 1 AG NG 11 TGGACAAATGCCAGAAAAAAT
"lcl|CP012395.1_cds_ALU34493.1_64 [locus_tag=CLAU_0064] [protein=Serine dehydratase] [protein_id=ALU34493.1] [location=complement(62468..63733)] [gbkey=CDS]" 1 AG NG 23 TCCAAGTTATCAGTGAAGTGA
"lcl|CP012395.1_cds_ALU34493.1_64 [locus_tag=CLAU_0064] [protein=Serine dehydratase] [protein_id=ALU34493.1] [location=complement(62468..63733)] [gbkey=CDS]" 1 AG NG 24 GAAGCAAGAAGACATCGATAA
"lcl|CP012395.1_cds_ALU34493.1_64 [locus_tag=CLAU_0064] [protein=Serine dehydratase] [protein_id=ALU34493.1] [location=complement(62468..63733)] [gbkey=CDS]" 1 AG NG 41 AACAATCTGGAGATAAATCAA
"lcl|CP012395.1_cds_ALU34493.1_64 [locus_tag=CLAU_0064] [protein=Serine dehydratase] [protein_id=ALU34493.1] [location=complement(62468..63733)] [gbkey=CDS]" 1 TG NG 23 AACTCCAAGTTATCAGTGAAG
"lcl|CP012395.1_cds_ALU34493.1_64 [locus_tag=CLAU_0064] [protein=Serine dehydratase] [protein_id=ALU34493.1] [location=complement(62468..63733)] [gbkey=CDS]" 1 TG NG 48 TAGACAAATTAAATATAATTC
"lcl|CP012395.1_cds_ALU34493.1_64 [locus_tag=CLAU_0064] [protein=Serine dehydratase] [protein_id=ALU34493.1] [location=complement(62468..63733)] [gbkey=CDS]" 1 TG NG 54 TGGACAAACTCTTATAAAATT
"lcl|CP012395.1_cds_ALU34493.1_64 [locus_tag=CLAU_0064] [protein=Serine dehydratase] [protein_id=ALU34493.1] [location=complement(62468..63733)] [gbkey=CDS]" 1 TG NG 64 ACCAAGGAATCACCTGTACTA
"lcl|CP012395.1_cds_ALU34493.1_64 [locus_tag=CLAU_0064] [protein=Serine dehydratase] [protein_id=ALU34493.1] [location=complement(62468..63733)] [gbkey=CDS]" 1 AAA NAA 3 TCCAATATGACAATTACGTTA
"lcl|CP012395.1_cds_ALU34493.1_64 [locus_tag=CLAU_0064] [protein=Serine dehydratase] [protein_id=ALU34493.1] [location=complement(62468..63733)] [gbkey=CDS]" 1 AAA NAA 41 TAAACAATCTGGAGATAAATC
"lcl|CP012395.1_cds_ALU34493.1_64 [locus_tag=CLAU_0064] [protein=Serine dehydratase] [protein_id=ALU34493.1] [location=complement(62468..63733)] [gbkey=CDS]" 1 AAA NAA 44 ACTTCAGTTTGCCAATGAAGT
"lcl|CP012395.1_cds_ALU34493.1_64 [locus_tag=CLAU_0064] [protein=Serine dehydratase] [protein_id=ALU34493.1] [location=complement(62468..63733)] [gbkey=CDS]" 1 AAA NAA 47 TACGAGATATTATTAGTAGAC
"lcl|CP012395.1_cds_ALU34493.1_64 [locus_tag=CLAU_0064] [protein=Serine dehydratase] [protein_id=ALU34493.1] [location=complement(62468..63733)] [gbkey=CDS]" 1 AAA NAA 72 ACATCAAAAACGTTATATAGG
"lcl|CP012395.1_cds_ALU34493.1_64 [locus_tag=CLAU_0064] [protein=Serine dehydratase] [protein_id=ALU34493.1] [location=complement(62468..63733)] [gbkey=CDS]" 1 CAA NAA 41 CTAAACAATCTGGAGATAAAT
"lcl|CP012395.1_cds_ALU34493.1_64 [locus_tag=CLAU_0064] [protein=Serine dehydratase] [protein_id=ALU34493.1] [location=complement(62468..63733)] [gbkey=CDS]" 1 GAA NAA 23 ACTCCAAGTTATCAGTGAAGT
"lcl|CP012395.1_cds_ALU34493.1_64 [locus_tag=CLAU_0064] [protein=Serine dehydratase] [protein_id=ALU34493.1] [location=complement(62468..63733)] [gbkey=CDS]" 1 GAA NAA 72 TACATCAAAAACGTTATATAG
"lcl|CP012395.1_cds_ALU34493.1_64 [locus_tag=CLAU_0064] [protein=Serine dehydratase] [protein_id=ALU34493.1] [location=complement(62468..63733)] [gbkey=CDS]" 1 TAA NAA 2 AATCCAATATGACAATTACGT
"lcl|CP012395.1_cds_ALU34493.1_64 [locus_tag=CLAU_0064] [protein=Serine dehydratase] [protein_id=ALU34493.1] [location=complement(62468..63733)] [gbkey=CDS]" 1 TAA NAA 37 AGATCCAAAAAAATGGTGAAG
"lcl|CP012395.1_cds_ALU34493.1_64 [locus_tag=CLAU_0064] [protein=Serine dehydratase] [protein_id=ALU34493.1] [location=complement(62468..63733)] [gbkey=CDS]" 1 TAA NAA 39 TGAACAACCTGACATAGTAAC
"lcl|CP012395.1_cds_ALU34493.1_64 [locus_tag=CLAU_0064] [protein=Serine dehydratase] [protein_id=ALU34493.1] [location=complement(62468..63733)] [gbkey=CDS]" 1 TAA NAA 44 TACTTCAGTTTGCCAATGAAG
"lcl|CP012395.1_cds_ALU34493.1_64 [locus_tag=CLAU_0064] [protein=Serine dehydratase] [protein_id=ALU34493.1] [location=complement(62468..63733)] [gbkey=CDS]" 1 TAA NAA 53 CTCAAGTTGGACAAACTCTTA
"lcl|CP012395.1_cds_ALU34493.1_64 [locus_tag=CLAU_0064] [protein=Serine dehydratase] [protein_id=ALU34493.1] [location=complement(62468..63733)] [gbkey=CDS]" 1 TGA NGA 23 AACTCCAAGTTATCAGTGAAG
"lcl|CP012395.1_cds_ALU34494.1_65 [locus_tag=CLAU_0065] [protein=Transcriptional regulator GntR family] [protein_id=ALU34494.1] [location=64095..64721] [gbkey=CDS]" 1 TGG NGG 72 ATCAGTATGCGTATAAGCTTT
"lcl|CP012395.1_cds_ALU34494.1_65 [locus_tag=CLAU_0065] [protein=Transcriptional regulator GntR family] [protein_id=ALU34494.1] [location=64095..64721] [gbkey=CDS]" 1 CGT NGD 39 TAAACAGCAATTATTGGAAAT
"lcl|CP012395.1_cds_ALU34494.1_65 [locus_tag=CLAU_0065] [protein=Transcriptional regulator GntR family] [protein_id=ALU34494.1] [location=64095..64721] [gbkey=CDS]" 1 TGT NGD 8 AAAATCAAATTTATAATGCTT
"lcl|CP012395.1_cds_ALU34494.1_65 [locus_tag=CLAU_0065] [protein=Transcriptional regulator GntR family] [protein_id=ALU34494.1] [location=64095..64721] [gbkey=CDS]" 1 TGG NGD 72 ATCAGTATGCGTATAAGCTTT
"lcl|CP012395.1_cds_ALU34494.1_65 [locus_tag=CLAU_0065] [protein=Transcriptional regulator GntR family] [protein_id=ALU34494.1] [location=64095..64721] [gbkey=CDS]" 1 AG NG 35 GACAGGGATATAAAATTATTC
"lcl|CP012395.1_cds_ALU34494.1_65 [locus_tag=CLAU_0065] [protein=Transcriptional regulator GntR family] [protein_id=ALU34494.1] [location=64095..64721] [gbkey=CDS]" 1 CG NG 39 TAAACAGCAATTATTGGAAAT
"lcl|CP012395.1_cds_ALU34494.1_65 [locus_tag=CLAU_0065] [protein=Transcriptional regulator GntR family] [protein_id=ALU34494.1] [location=64095..64721] [gbkey=CDS]" 1 TG NG 8 AAAATCAAATTTATAATGCTT
"lcl|CP012395.1_cds_ALU34494.1_65 [locus_tag=CLAU_0065] [protein=Transcriptional regulator GntR family] [protein_id=ALU34494.1] [location=64095..64721] [gbkey=CDS]" 1 TG NG 72 ATCAGTATGCGTATAAGCTTT
"lcl|CP012395.1_cds_ALU34494.1_65 [locus_tag=CLAU_0065] [protein=Transcriptional regulator GntR family] [protein_id=ALU34494.1] [location=64095..64721] [gbkey=CDS]" 1 AAA NAA 40 ACAGCAATTATTGGAAATCGT
"lcl|CP012395.1_cds_ALU34494.1_65 [locus_tag=CLAU_0065] [protein=Transcriptional regulator GntR family] [protein_id=ALU34494.1] [location=64095..64721] [gbkey=CDS]" 1 TAA NAA 40 AACAGCAATTATTGGAAATCG
"lcl|CP012395.1_cds_ALU34495.1_66 [locus_tag=CLAU_0066] [protein=LemA family protein] [protein_id=ALU34495.1] [location=64957..65526] [gbkey=CDS]" 1 AGG NGG 21 AGCAAAAAGTTAATGCAGCAC
"lcl|CP012395.1_cds_ALU34495.1_66 [locus_tag=CLAU_0066] [protein=LemA family protein] [protein_id=ALU34495.1] [location=64957..65526] [gbkey=CDS]" 1 AGA NGD 27 TACTCAACTGCAGAGAAGGTC
"lcl|CP012395.1_cds_ALU34495.1_66 [locus_tag=CLAU_0066] [protein=LemA family protein] [protein_id=ALU34495.1] [location=64957..65526] [gbkey=CDS]" 1 AGG NGD 21 AGCAAAAAGTTAATGCAGCAC
"lcl|CP012395.1_cds_ALU34495.1_66 [locus_tag=CLAU_0066] [protein=LemA family protein] [protein_id=ALU34495.1] [location=64957..65526] [gbkey=CDS]" 1 AG NG 21 AGCAAAAAGTTAATGCAGCAC
"lcl|CP012395.1_cds_ALU34495.1_66 [locus_tag=CLAU_0066] [protein=LemA family protein] [protein_id=ALU34495.1] [location=64957..65526] [gbkey=CDS]" 1 AG NG 27 TACTCAACTGCAGAGAAGGTC
"lcl|CP012395.1_cds_ALU34495.1_66 [locus_tag=CLAU_0066] [protein=LemA family protein] [protein_id=ALU34495.1] [location=64957..65526] [gbkey=CDS]" 1 AG NG 48 AGCCCAAACAATTACTGGTAG
"lcl|CP012395.1_cds_ALU34495.1_66 [locus_tag=CLAU_0066] [protein=LemA family protein] [protein_id=ALU34495.1] [location=64957..65526] [gbkey=CDS]" 1 TG NG 34 AGTTCAAACGGTAAAAGGTTA
"lcl|CP012395.1_cds_ALU34495.1_66 [locus_tag=CLAU_0066] [protein=LemA family protein] [protein_id=ALU34495.1] [location=64957..65526] [gbkey=CDS]" 1 CAA NAA 48 CCCAAACAATTACTGGTAGAG
"lcl|CP012395.1_cds_ALU34495.1_66 [locus_tag=CLAU_0066] [protein=LemA family protein] [protein_id=ALU34495.1] [location=64957..65526] [gbkey=CDS]" 1 TAA NAA 28 AACTGCAGAGAAGGTCAGATT
"lcl|CP012395.1_cds_ALU34495.1_66 [locus_tag=CLAU_0066] [protein=LemA family protein] [protein_id=ALU34495.1] [location=64957..65526] [gbkey=CDS]" 1 AGA NGA 27 TACTCAACTGCAGAGAAGGTC
"lcl|CP012395.1_cds_ALU34496.1_67 [locus_tag=CLAU_0067] [protein=putative TPM domain-containing protein] [protein_id=ALU34496.1] [location=65620..66405] [gbkey=CDS]" 1 TGG NGG 41 TGGACAAAAAGGTAAGGATAA
"lcl|CP012395.1_cds_ALU34496.1_67 [locus_tag=CLAU_0067] [protein=putative TPM domain-containing protein] [protein_id=ALU34496.1] [location=65620..66405] [gbkey=CDS]" 1 TGG NGD 41 TGGACAAAAAGGTAAGGATAA
"lcl|CP012395.1_cds_ALU34496.1_67 [locus_tag=CLAU_0067] [protein=putative TPM domain-containing protein] [protein_id=ALU34496.1] [location=65620..66405] [gbkey=CDS]" 1 GG NG 41 GACAAAAAGGTAAGGATAATG
"lcl|CP012395.1_cds_ALU34496.1_67 [locus_tag=CLAU_0067] [protein=putative TPM domain-containing protein] [protein_id=ALU34496.1] [location=65620..66405] [gbkey=CDS]" 1 TG NG 41 TGGACAAAAAGGTAAGGATAA
"lcl|CP012395.1_cds_ALU34496.1_67 [locus_tag=CLAU_0067] [protein=putative TPM domain-containing protein] [protein_id=ALU34496.1] [location=65620..66405] [gbkey=CDS]" 1 TG NG 70 TTTGCAAGGAAGTAATGAAAC
"lcl|CP012395.1_cds_ALU34496.1_67 [locus_tag=CLAU_0067] [protein=putative TPM domain-containing protein] [protein_id=ALU34496.1] [location=65620..66405] [gbkey=CDS]" 1 TAA NAA 30 GTTCACAAGCAGCAGTGGTTA
"lcl|CP012395.1_cds_ALU34497.1_68 [locus_tag=CLAU_0068] [protein=Phage integrase family protein] [protein_id=ALU34497.1] [location=66559..67125] [gbkey=CDS]" 1 AGA NGD 49 TGAACAGTTTCGTGGTAAAAC
"lcl|CP012395.1_cds_ALU34497.1_68 [locus_tag=CLAU_0068] [protein=Phage integrase family protein] [protein_id=ALU34497.1] [location=66559..67125] [gbkey=CDS]" 1 AGT NGD 52 AGAACAAGAAATTGATAATAT
"lcl|CP012395.1_cds_ALU34497.1_68 [locus_tag=CLAU_0068] [protein=Phage integrase family protein] [protein_id=ALU34497.1] [location=66559..67125] [gbkey=CDS]" 1 TGT NGD 11 TCATCAATTTAGAGCAACATT
"lcl|CP012395.1_cds_ALU34497.1_68 [locus_tag=CLAU_0068] [protein=Phage integrase family protein] [protein_id=ALU34497.1] [location=66559..67125] [gbkey=CDS]" 1 AG NG 49 TGAACAGTTTCGTGGTAAAAC
"lcl|CP012395.1_cds_ALU34497.1_68 [locus_tag=CLAU_0068] [protein=Phage integrase family protein] [protein_id=ALU34497.1] [location=66559..67125] [gbkey=CDS]" 1 AG NG 52 AGAACAAGAAATTGATAATAT
"lcl|CP012395.1_cds_ALU34497.1_68 [locus_tag=CLAU_0068] [protein=Phage integrase family protein] [protein_id=ALU34497.1] [location=66559..67125] [gbkey=CDS]" 1 TG NG 11 TCATCAATTTAGAGCAACATT
"lcl|CP012395.1_cds_ALU34497.1_68 [locus_tag=CLAU_0068] [protein=Phage integrase family protein] [protein_id=ALU34497.1] [location=66559..67125] [gbkey=CDS]" 1 AGA NGA 49 TGAACAGTTTCGTGGTAAAAC
"lcl|CP012395.1_cds_ALU34498.1_69 [locus_tag=CLAU_0069] [protein=Transcriptional regulator MerR family] [protein_id=ALU34498.1] [location=complement(67606..68052)] [gbkey=CDS]" 1 TGA NGD 68 AAACCAAATAAATGCTCTTAA
"lcl|CP012395.1_cds_ALU34498.1_69 [locus_tag=CLAU_0069] [protein=Transcriptional regulator MerR family] [protein_id=ALU34498.1] [location=complement(67606..68052)] [gbkey=CDS]" 1 TG NG 68 AAACCAAATAAATGCTCTTAA
"lcl|CP012395.1_cds_ALU34498.1_69 [locus_tag=CLAU_0069] [protein=Transcriptional regulator MerR family] [protein_id=ALU34498.1] [location=complement(67606..68052)] [gbkey=CDS]" 1 AAA NAA 64 ACCGAAAGGAAATTATAAACC
"lcl|CP012395.1_cds_ALU34498.1_69 [locus_tag=CLAU_0069] [protein=Transcriptional regulator MerR family] [protein_id=ALU34498.1] [location=complement(67606..68052)] [gbkey=CDS]" 1 AAA NAA 68 ACCAAATAAATGCTCTTAATG
"lcl|CP012395.1_cds_ALU34498.1_69 [locus_tag=CLAU_0069] [protein=Transcriptional regulator MerR family] [protein_id=ALU34498.1] [location=complement(67606..68052)] [gbkey=CDS]" 1 TGA NGA 68 AAACCAAATAAATGCTCTTAA
"lcl|CP012395.1_cds_ALU34499.1_70 [locus_tag=CLAU_0070] [protein=NAD-dependent epimerase/dehydratase] [protein_id=ALU34499.1] [location=68183..69217] [gbkey=CDS]" 1 CGG NGG 45 ACCAAAATGAAAAAGGTTTAT
"lcl|CP012395.1_cds_ALU34499.1_70 [locus_tag=CLAU_0070] [protein=NAD-dependent epimerase/dehydratase] [protein_id=ALU34499.1] [location=68183..69217] [gbkey=CDS]" 1 CGG NGG 73 ATGGACAACGTTTTATAGCAT
"lcl|CP012395.1_cds_ALU34499.1_70 [locus_tag=CLAU_0070] [protein=NAD-dependent epimerase/dehydratase] [protein_id=ALU34499.1] [location=68183..69217] [gbkey=CDS]" 1 TGA NGD 29 CCCAAAAAGATGAAACTGAAA
"lcl|CP012395.1_cds_ALU34499.1_70 [locus_tag=CLAU_0070] [protein=NAD-dependent epimerase/dehydratase] [protein_id=ALU34499.1] [location=68183..69217] [gbkey=CDS]" 1 CGG NGD 45 ACCAAAATGAAAAAGGTTTAT
"lcl|CP012395.1_cds_ALU34499.1_70 [locus_tag=CLAU_0070] [protein=NAD-dependent epimerase/dehydratase] [protein_id=ALU34499.1] [location=68183..69217] [gbkey=CDS]" 1 CGG NGD 73 ATGGACAACGTTTTATAGCAT
"lcl|CP012395.1_cds_ALU34499.1_70 [locus_tag=CLAU_0070] [protein=NAD-dependent epimerase/dehydratase] [protein_id=ALU34499.1] [location=68183..69217] [gbkey=CDS]" 1 CG NG 45 ACCAAAATGAAAAAGGTTTAT
"lcl|CP012395.1_cds_ALU34499.1_70 [locus_tag=CLAU_0070] [protein=NAD-dependent epimerase/dehydratase] [protein_id=ALU34499.1] [location=68183..69217] [gbkey=CDS]" 1 CG NG 73 ATGGACAACGTTTTATAGCAT
"lcl|CP012395.1_cds_ALU34499.1_70 [locus_tag=CLAU_0070] [protein=NAD-dependent epimerase/dehydratase] [protein_id=ALU34499.1] [location=68183..69217] [gbkey=CDS]" 1 GG NG 73 TGGACAACGTTTTATAGCATC
"lcl|CP012395.1_cds_ALU34499.1_70 [locus_tag=CLAU_0070] [protein=NAD-dependent epimerase/dehydratase] [protein_id=ALU34499.1] [location=68183..69217] [gbkey=CDS]" 1 TG NG 29 CCCAAAAAGATGAAACTGAAA
"lcl|CP012395.1_cds_ALU34499.1_70 [locus_tag=CLAU_0070] [protein=NAD-dependent epimerase/dehydratase] [protein_id=ALU34499.1] [location=68183..69217] [gbkey=CDS]" 1 AAA NAA 28 TATCCCAAAAAGATGAAACTG
"lcl|CP012395.1_cds_ALU34499.1_70 [locus_tag=CLAU_0070] [protein=NAD-dependent epimerase/dehydratase] [protein_id=ALU34499.1] [location=68183..69217] [gbkey=CDS]" 1 AAA NAA 75 ACGGTCAAATATCTTTGCCTG
"lcl|CP012395.1_cds_ALU34499.1_70 [locus_tag=CLAU_0070] [protein=NAD-dependent epimerase/dehydratase] [protein_id=ALU34499.1] [location=68183..69217] [gbkey=CDS]" 1 TGA NGA 29 CCCAAAAAGATGAAACTGAAA
"lcl|CP012395.1_cds_ALU34500.1_71 [locus_tag=CLAU_0071] [protein=ATP-binding region ATPase domain protein] [protein_id=ALU34500.1] [location=69505..70362] [gbkey=CDS]" 1 TGT NGD 34 TGAACAAAAGTTTTATCTTGA
"lcl|CP012395.1_cds_ALU34500.1_71 [locus_tag=CLAU_0071] [protein=ATP-binding region ATPase domain protein] [protein_id=ALU34500.1] [location=69505..70362] [gbkey=CDS]" 1 TG NG 34 TGAACAAAAGTTTTATCTTGA
"lcl|CP012395.1_cds_ALU34500.1_71 [locus_tag=CLAU_0071] [protein=ATP-binding region ATPase domain protein] [protein_id=ALU34500.1] [location=69505..70362] [gbkey=CDS]" 1 TAA NAA 34 AACAAAAGTTTTATCTTGATG
"lcl|CP012395.1_cds_ALU34500.1_71 [locus_tag=CLAU_0071] [protein=ATP-binding region ATPase domain protein] [protein_id=ALU34500.1] [location=69505..70362] [gbkey=CDS]" 1 TAA NAA 40 TATACAAATAGAAAGACTTGT
"lcl|CP012395.1_cds_ALU34500.1_71 [locus_tag=CLAU_0071] [protein=ATP-binding region ATPase domain protein] [protein_id=ALU34500.1] [location=69505..70362] [gbkey=CDS]" 1 TAA NAA 65 AACAAATTTTAGATAATGCCA
"lcl|CP012395.1_cds_ALU34501.1_72 [locus_tag=CLAU_0072] [protein=hypothetical protein] [protein_id=ALU34501.1] [location=70587..71474] [gbkey=CDS]" 1 AGG NGG 46 GGCAGCCTAGATCTTACCCGG
"lcl|CP012395.1_cds_ALU34501.1_72 [locus_tag=CLAU_0072] [protein=hypothetical protein] [protein_id=ALU34501.1] [location=70587..71474] [gbkey=CDS]" 1 CGG NGG 45 AGTGGCAGCCTAGATCTTACC
"lcl|CP012395.1_cds_ALU34501.1_72 [locus_tag=CLAU_0072] [protein=hypothetical protein] [protein_id=ALU34501.1] [location=70587..71474] [gbkey=CDS]" 1 GGA NGD 46 GTGGCAGCCTAGATCTTACCC
"lcl|CP012395.1_cds_ALU34501.1_72 [locus_tag=CLAU_0072] [protein=hypothetical protein] [protein_id=ALU34501.1] [location=70587..71474] [gbkey=CDS]" 1 TGA NGD 17 AAAACAAAAAAAATTATTATA
"lcl|CP012395.1_cds_ALU34501.1_72 [locus_tag=CLAU_0072] [protein=hypothetical protein] [protein_id=ALU34501.1] [location=70587..71474] [gbkey=CDS]" 1 TGA NGD 61 GTATCGAATATTGAAGGACTC
"lcl|CP012395.1_cds_ALU34501.1_72 [locus_tag=CLAU_0072] [protein=hypothetical protein] [protein_id=ALU34501.1] [location=70587..71474] [gbkey=CDS]" 1 AGG NGD 46 GGCAGCCTAGATCTTACCCGG
"lcl|CP012395.1_cds_ALU34501.1_72 [locus_tag=CLAU_0072] [protein=hypothetical protein] [protein_id=ALU34501.1] [location=70587..71474] [gbkey=CDS]" 1 CGG NGD 45 AGTGGCAGCCTAGATCTTACC
"lcl|CP012395.1_cds_ALU34501.1_72 [locus_tag=CLAU_0072] [protein=hypothetical protein] [protein_id=ALU34501.1] [location=70587..71474] [gbkey=CDS]" 1 AG NG 46 GGCAGCCTAGATCTTACCCGG
"lcl|CP012395.1_cds_ALU34501.1_72 [locus_tag=CLAU_0072] [protein=hypothetical protein] [protein_id=ALU34501.1] [location=70587..71474] [gbkey=CDS]" 1 CG NG 45 AGTGGCAGCCTAGATCTTACC
"lcl|CP012395.1_cds_ALU34501.1_72 [locus_tag=CLAU_0072] [protein=hypothetical protein] [protein_id=ALU34501.1] [location=70587..71474] [gbkey=CDS]" 1 GG NG 46 GTGGCAGCCTAGATCTTACCC
"lcl|CP012395.1_cds_ALU34501.1_72 [locus_tag=CLAU_0072] [protein=hypothetical protein] [protein_id=ALU34501.1] [location=70587..71474] [gbkey=CDS]" 1 TG NG 17 AAAACAAAAAAAATTATTATA
"lcl|CP012395.1_cds_ALU34501.1_72 [locus_tag=CLAU_0072] [protein=hypothetical protein] [protein_id=ALU34501.1] [location=70587..71474] [gbkey=CDS]" 1 TG NG 61 GTATCGAATATTGAAGGACTC
"lcl|CP012395.1_cds_ALU34501.1_72 [locus_tag=CLAU_0072] [protein=hypothetical protein] [protein_id=ALU34501.1] [location=70587..71474] [gbkey=CDS]" 1 AAA NAA 14 TACTTCAATTAACGGATGAAG
"lcl|CP012395.1_cds_ALU34501.1_72 [locus_tag=CLAU_0072] [protein=hypothetical protein] [protein_id=ALU34501.1] [location=70587..71474] [gbkey=CDS]" 1 AAA NAA 14 ACTTCAATTAACGGATGAAGA
"lcl|CP012395.1_cds_ALU34501.1_72 [locus_tag=CLAU_0072] [protein=hypothetical protein] [protein_id=ALU34501.1] [location=70587..71474] [gbkey=CDS]" 1 AAA NAA 61 ATCGAATATTGAAGGACTCTG
"lcl|CP012395.1_cds_ALU34501.1_72 [locus_tag=CLAU_0072] [protein=hypothetical protein] [protein_id=ALU34501.1] [location=70587..71474] [gbkey=CDS]" 1 TAA NAA 66 AAGACAGGCTTTAGAAGGGTT
"lcl|CP012395.1_cds_ALU34501.1_72 [locus_tag=CLAU_0072] [protein=hypothetical protein] [protein_id=ALU34501.1] [location=70587..71474] [gbkey=CDS]" 1 GGA NGA 46 GTGGCAGCCTAGATCTTACCC
"lcl|CP012395.1_cds_ALU34501.1_72 [locus_tag=CLAU_0072] [protein=hypothetical protein] [protein_id=ALU34501.1] [location=70587..71474] [gbkey=CDS]" 1 TGA NGA 17 AAAACAAAAAAAATTATTATA
"lcl|CP012395.1_cds_ALU34501.1_72 [locus_tag=CLAU_0072] [protein=hypothetical protein] [protein_id=ALU34501.1] [location=70587..71474] [gbkey=CDS]" 1 TGA NGA 61 GTATCGAATATTGAAGGACTC
"lcl|CP012395.1_cds_ALU34502.1_73 [locus_tag=CLAU_0073] [protein=RelA/SpoT domain protein] [protein_id=ALU34502.1] [location=71828..72487] [gbkey=CDS]" 1 TGA NGD 55 AAAGACAGGATGATATAACTT
"lcl|CP012395.1_cds_ALU34502.1_73 [locus_tag=CLAU_0073] [protein=RelA/SpoT domain protein] [protein_id=ALU34502.1] [location=71828..72487] [gbkey=CDS]" 1 CG NG 38 AGCGAAAGGGTTTAGAACTAA
"lcl|CP012395.1_cds_ALU34502.1_73 [locus_tag=CLAU_0073] [protein=RelA/SpoT domain protein] [protein_id=ALU34502.1] [location=71828..72487] [gbkey=CDS]" 1 TG NG 55 AAAGACAGGATGATATAACTT
"lcl|CP012395.1_cds_ALU34502.1_73 [locus_tag=CLAU_0073] [protein=RelA/SpoT domain protein] [protein_id=ALU34502.1] [location=71828..72487] [gbkey=CDS]" 1 TAA NAA 37 TTAAGCGAAAGGGTTTAGAAC
"lcl|CP012395.1_cds_ALU34502.1_73 [locus_tag=CLAU_0073] [protein=RelA/SpoT domain protein] [protein_id=ALU34502.1] [location=71828..72487] [gbkey=CDS]" 1 TGA NGA 55 AAAGACAGGATGATATAACTT
"lcl|CP012395.1_cds_ALU34503.1_74 [locus_tag=CLAU_0074] [protein=Methyl-accepting chemotaxis sensory transducer with Cache sensor] [protein_id=ALU34503.1] [location=72713..74719] [gbkey=CDS]" 1 AGG NGG 10 AGGACAATTAGATGTAATGGA
"lcl|CP012395.1_cds_ALU34503.1_74 [locus_tag=CLAU_0074] [protein=Methyl-accepting chemotaxis sensory transducer with Cache sensor] [protein_id=ALU34503.1] [location=72713..74719] [gbkey=CDS]" 1 AGG NGG 60 AACAGCTGTCAGATACTACTG
"lcl|CP012395.1_cds_ALU34503.1_74 [locus_tag=CLAU_0074] [protein=Methyl-accepting chemotaxis sensory transducer with Cache sensor] [protein_id=ALU34503.1] [location=72713..74719] [gbkey=CDS]" 1 GGG NGG 68 AACAAAAAGCAATGAAATCCA
"lcl|CP012395.1_cds_ALU34503.1_74 [locus_tag=CLAU_0074] [protein=Methyl-accepting chemotaxis sensory transducer with Cache sensor] [protein_id=ALU34503.1] [location=72713..74719] [gbkey=CDS]" 1 TGG NGG 57 TGAAACAAATTAATGTGGAAA
"lcl|CP012395.1_cds_ALU34503.1_74 [locus_tag=CLAU_0074] [protein=Methyl-accepting chemotaxis sensory transducer with Cache sensor] [protein_id=ALU34503.1] [location=72713..74719] [gbkey=CDS]" 1 AGA NGD 57 AACAAATTAATGTGGAAATGG
"lcl|CP012395.1_cds_ALU34503.1_74 [locus_tag=CLAU_0074] [protein=Methyl-accepting chemotaxis sensory transducer with Cache sensor] [protein_id=ALU34503.1] [location=72713..74719] [gbkey=CDS]" 1 GGA NGD 54 AAAGTCAGGGAAATATAATTA
"lcl|CP012395.1_cds_ALU34503.1_74 [locus_tag=CLAU_0074] [protein=Methyl-accepting chemotaxis sensory transducer with Cache sensor] [protein_id=ALU34503.1] [location=72713..74719] [gbkey=CDS]" 1 GGA NGD 57 GAAACAAATTAATGTGGAAAT
"lcl|CP012395.1_cds_ALU34503.1_74 [locus_tag=CLAU_0074] [protein=Methyl-accepting chemotaxis sensory transducer with Cache sensor] [protein_id=ALU34503.1] [location=72713..74719] [gbkey=CDS]" 1 TGA NGD 35 TTTGCAGGAACTAATGAAATT
"lcl|CP012395.1_cds_ALU34503.1_74 [locus_tag=CLAU_0074] [protein=Methyl-accepting chemotaxis sensory transducer with Cache sensor] [protein_id=ALU34503.1] [location=72713..74719] [gbkey=CDS]" 1 TGA NGD 60 AGAACAGCTGTCAGATACTAC
"lcl|CP012395.1_cds_ALU34503.1_74 [locus_tag=CLAU_0074] [protein=Methyl-accepting chemotaxis sensory transducer with Cache sensor] [protein_id=ALU34503.1] [location=72713..74719] [gbkey=CDS]" 1 TGT NGD 8 GGCTCAGCAATCTGCAAAATT
"lcl|CP012395.1_cds_ALU34503.1_74 [locus_tag=CLAU_0074] [protein=Methyl-accepting chemotaxis sensory transducer with Cache sensor] [protein_id=ALU34503.1] [location=72713..74719] [gbkey=CDS]" 1 TGT NGD 65 GGCACAATATGGTTCAGAAAA
"lcl|CP012395.1_cds_ALU34503.1_74 [locus_tag=CLAU_0074] [protein=Methyl-accepting chemotaxis sensory transducer with Cache sensor] [protein_id=ALU34503.1] [location=72713..74719] [gbkey=CDS]" 1 AGG NGD 10 AGGACAATTAGATGTAATGGA
"lcl|CP012395.1_cds_ALU34503.1_74 [locus_tag=CLAU_0074] [protein=Methyl-accepting chemotaxis sensory transducer with Cache sensor] [protein_id=ALU34503.1] [location=72713..74719] [gbkey=CDS]" 1 AGG NGD 60 AACAGCTGTCAGATACTACTG
"lcl|CP012395.1_cds_ALU34503.1_74 [locus_tag=CLAU_0074] [protein=Methyl-accepting chemotaxis sensory transducer with Cache sensor] [protein_id=ALU34503.1] [location=72713..74719] [gbkey=CDS]" 1 GGG NGD 68 AACAAAAAGCAATGAAATCCA
"lcl|CP012395.1_cds_ALU34503.1_74 [locus_tag=CLAU_0074] [protein=Methyl-accepting chemotaxis sensory transducer with Cache sensor] [protein_id=ALU34503.1] [location=72713..74719] [gbkey=CDS]" 1 TGG NGD 57 TGAAACAAATTAATGTGGAAA
"lcl|CP012395.1_cds_ALU34503.1_74 [locus_tag=CLAU_0074] [protein=Methyl-accepting chemotaxis sensory transducer with Cache sensor] [protein_id=ALU34503.1] [location=72713..74719] [gbkey=CDS]" 1 AG NG 10 AGGACAATTAGATGTAATGGA
"lcl|CP012395.1_cds_ALU34503.1_74 [locus_tag=CLAU_0074] [protein=Methyl-accepting chemotaxis sensory transducer with Cache sensor] [protein_id=ALU34503.1] [location=72713..74719] [gbkey=CDS]" 1 AG NG 57 AACAAATTAATGTGGAAATGG
"lcl|CP012395.1_cds_ALU34503.1_74 [locus_tag=CLAU_0074] [protein=Methyl-accepting chemotaxis sensory transducer with Cache sensor] [protein_id=ALU34503.1] [location=72713..74719] [gbkey=CDS]" 1 AG NG 60 AACAGCTGTCAGATACTACTG
"lcl|CP012395.1_cds_ALU34503.1_74 [locus_tag=CLAU_0074] [protein=Methyl-accepting chemotaxis sensory transducer with Cache sensor] [protein_id=ALU34503.1] [location=72713..74719] [gbkey=CDS]" 1 AG NG 67 ATCACAGAAAATGAAACAAAA
"lcl|CP012395.1_cds_ALU34503.1_74 [locus_tag=CLAU_0074] [protein=Methyl-accepting chemotaxis sensory transducer with Cache sensor] [protein_id=ALU34503.1] [location=72713..74719] [gbkey=CDS]" 1 GG NG 10 GACAATTAGATGTAATGGAAG
"lcl|CP012395.1_cds_ALU34503.1_74 [locus_tag=CLAU_0074] [protein=Methyl-accepting chemotaxis sensory transducer with Cache sensor] [protein_id=ALU34503.1] [location=72713..74719] [gbkey=CDS]" 1 GG NG 54 AAAGTCAGGGAAATATAATTA
"lcl|CP012395.1_cds_ALU34503.1_74 [locus_tag=CLAU_0074] [protein=Methyl-accepting chemotaxis sensory transducer with Cache sensor] [protein_id=ALU34503.1] [location=72713..74719] [gbkey=CDS]" 1 GG NG 57 GAAACAAATTAATGTGGAAAT
"lcl|CP012395.1_cds_ALU34503.1_74 [locus_tag=CLAU_0074] [protein=Methyl-accepting chemotaxis sensory transducer with Cache sensor] [protein_id=ALU34503.1] [location=72713..74719] [gbkey=CDS]" 1 GG NG 68 AACAAAAAGCAATGAAATCCA
"lcl|CP012395.1_cds_ALU34503.1_74 [locus_tag=CLAU_0074] [protein=Methyl-accepting chemotaxis sensory transducer with Cache sensor] [protein_id=ALU34503.1] [location=72713..74719] [gbkey=CDS]" 1 TG NG 8 GCTTCAAATGGCTCAGCAATC
"lcl|CP012395.1_cds_ALU34503.1_74 [locus_tag=CLAU_0074] [protein=Methyl-accepting chemotaxis sensory transducer with Cache sensor] [protein_id=ALU34503.1] [location=72713..74719] [gbkey=CDS]" 1 TG NG 8 GGCTCAGCAATCTGCAAAATT
"lcl|CP012395.1_cds_ALU34503.1_74 [locus_tag=CLAU_0074] [protein=Methyl-accepting chemotaxis sensory transducer with Cache sensor] [protein_id=ALU34503.1] [location=72713..74719] [gbkey=CDS]" 1 TG NG 35 TTTGCAGGAACTAATGAAATT
"lcl|CP012395.1_cds_ALU34503.1_74 [locus_tag=CLAU_0074] [protein=Methyl-accepting chemotaxis sensory transducer with Cache sensor] [protein_id=ALU34503.1] [location=72713..74719] [gbkey=CDS]" 1 TG NG 57 TGAAACAAATTAATGTGGAAA
"lcl|CP012395.1_cds_ALU34503.1_74 [locus_tag=CLAU_0074] [protein=Methyl-accepting chemotaxis sensory transducer with Cache sensor] [protein_id=ALU34503.1] [location=72713..74719] [gbkey=CDS]" 1 TG NG 60 AGAACAGCTGTCAGATACTAC
"lcl|CP012395.1_cds_ALU34503.1_74 [locus_tag=CLAU_0074] [protein=Methyl-accepting chemotaxis sensory transducer with Cache sensor] [protein_id=ALU34503.1] [location=72713..74719] [gbkey=CDS]" 1 TG NG 65 GGCACAATATGGTTCAGAAAA
"lcl|CP012395.1_cds_ALU34503.1_74 [locus_tag=CLAU_0074] [protein=Methyl-accepting chemotaxis sensory transducer with Cache sensor] [protein_id=ALU34503.1] [location=72713..74719] [gbkey=CDS]" 1 AAA NAA 8 AGCAATCTGCAAAATTTGTTC
"lcl|CP012395.1_cds_ALU34503.1_74 [locus_tag=CLAU_0074] [protein=Methyl-accepting chemotaxis sensory transducer with Cache sensor] [protein_id=ALU34503.1] [location=72713..74719] [gbkey=CDS]" 1 AAA NAA 13 AGATCAAAAATTAAATATTTT
"lcl|CP012395.1_cds_ALU34503.1_74 [locus_tag=CLAU_0074] [protein=Methyl-accepting chemotaxis sensory transducer with Cache sensor] [protein_id=ALU34503.1] [location=72713..74719] [gbkey=CDS]" 1 AAA NAA 35 TGCAGGAACTAATGAAATTTG
"lcl|CP012395.1_cds_ALU34503.1_74 [locus_tag=CLAU_0074] [protein=Methyl-accepting chemotaxis sensory transducer with Cache sensor] [protein_id=ALU34503.1] [location=72713..74719] [gbkey=CDS]" 1 CAA NAA 8 TTCAAATGGCTCAGCAATCTG
"lcl|CP012395.1_cds_ALU34503.1_74 [locus_tag=CLAU_0074] [protein=Methyl-accepting chemotaxis sensory transducer with Cache sensor] [protein_id=ALU34503.1] [location=72713..74719] [gbkey=CDS]" 1 CAA NAA 68 CACAGAAAATGAAACAAAAAG
"lcl|CP012395.1_cds_ALU34503.1_74 [locus_tag=CLAU_0074] [protein=Methyl-accepting chemotaxis sensory transducer with Cache sensor] [protein_id=ALU34503.1] [location=72713..74719] [gbkey=CDS]" 1 GAA NAA 54 AAGTCAGGGAAATATAATTAG
"lcl|CP012395.1_cds_ALU34503.1_74 [locus_tag=CLAU_0074] [protein=Methyl-accepting chemotaxis sensory transducer with Cache sensor] [protein_id=ALU34503.1] [location=72713..74719] [gbkey=CDS]" 1 TAA NAA 13 CAGATCAAAAATTAAATATTT
"lcl|CP012395.1_cds_ALU34503.1_74 [locus_tag=CLAU_0074] [protein=Methyl-accepting chemotaxis sensory transducer with Cache sensor] [protein_id=ALU34503.1] [location=72713..74719] [gbkey=CDS]" 1 TAA NAA 15 AGGTACAAAGAAGTGGACATA
"lcl|CP012395.1_cds_ALU34503.1_74 [locus_tag=CLAU_0074] [protein=Methyl-accepting chemotaxis sensory transducer with Cache sensor] [protein_id=ALU34503.1] [location=72713..74719] [gbkey=CDS]" 1 TAA NAA 54 TGCAGGAAAGTCAGGGAAATA
"lcl|CP012395.1_cds_ALU34503.1_74 [locus_tag=CLAU_0074] [protein=Methyl-accepting chemotaxis sensory transducer with Cache sensor] [protein_id=ALU34503.1] [location=72713..74719] [gbkey=CDS]" 1 AGA NGA 57 AACAAATTAATGTGGAAATGG
"lcl|CP012395.1_cds_ALU34503.1_74 [locus_tag=CLAU_0074] [protein=Methyl-accepting chemotaxis sensory transducer with Cache sensor] [protein_id=ALU34503.1] [location=72713..74719] [gbkey=CDS]" 1 GGA NGA 54 AAAGTCAGGGAAATATAATTA
"lcl|CP012395.1_cds_ALU34503.1_74 [locus_tag=CLAU_0074] [protein=Methyl-accepting chemotaxis sensory transducer with Cache sensor] [protein_id=ALU34503.1] [location=72713..74719] [gbkey=CDS]" 1 GGA NGA 57 GAAACAAATTAATGTGGAAAT
"lcl|CP012395.1_cds_ALU34503.1_74 [locus_tag=CLAU_0074] [protein=Methyl-accepting chemotaxis sensory transducer with Cache sensor] [protein_id=ALU34503.1] [location=72713..74719] [gbkey=CDS]" 1 TGA NGA 35 TTTGCAGGAACTAATGAAATT
"lcl|CP012395.1_cds_ALU34503.1_74 [locus_tag=CLAU_0074] [protein=Methyl-accepting chemotaxis sensory transducer with Cache sensor] [protein_id=ALU34503.1] [location=72713..74719] [gbkey=CDS]" 1 TGA NGA 60 AGAACAGCTGTCAGATACTAC
"lcl|CP012395.1_cds_ALU34504.1_75 [locus_tag=CLAU_0075] [protein=ADP-ribosyl-(dinitrogen reductase) hydrolase] [protein_id=ALU34504.1] [location=74730..75614] [gbkey=CDS]" 1 TGA NGD 20 GTCAGGTTACAGACGATACCA
"lcl|CP012395.1_cds_ALU34504.1_75 [locus_tag=CLAU_0075] [protein=ADP-ribosyl-(dinitrogen reductase) hydrolase] [protein_id=ALU34504.1] [location=74730..75614] [gbkey=CDS]" 1 CGT NGD 12 CTCAAGAAGAAGCACGCAAAA
"lcl|CP012395.1_cds_ALU34504.1_75 [locus_tag=CLAU_0075] [protein=ADP-ribosyl-(dinitrogen reductase) hydrolase] [protein_id=ALU34504.1] [location=74730..75614] [gbkey=CDS]" 1 CG NG 12 CTCAAGAAGAAGCACGCAAAA
"lcl|CP012395.1_cds_ALU34504.1_75 [locus_tag=CLAU_0075] [protein=ADP-ribosyl-(dinitrogen reductase) hydrolase] [protein_id=ALU34504.1] [location=74730..75614] [gbkey=CDS]" 1 TG NG 20 GTCAGGTTACAGACGATACCA
"lcl|CP012395.1_cds_ALU34504.1_75 [locus_tag=CLAU_0075] [protein=ADP-ribosyl-(dinitrogen reductase) hydrolase] [protein_id=ALU34504.1] [location=74730..75614] [gbkey=CDS]" 1 AAA NAA 11 TATCTCAAGAAGAAGCACGCA
"lcl|CP012395.1_cds_ALU34504.1_75 [locus_tag=CLAU_0075] [protein=ADP-ribosyl-(dinitrogen reductase) hydrolase] [protein_id=ALU34504.1] [location=74730..75614] [gbkey=CDS]" 1 TGA NGA 20 GTCAGGTTACAGACGATACCA
"lcl|CP012395.1_cds_ALU34505.1_76 [locus_tag=CLAU_0076] [protein=3-oxoacyl-(acyl-carrier-protein) reductase] [protein_id=ALU34505.1] [location=75873..76739] [gbkey=CDS]" 1 CGG NGG 5 AGCAGCATCAGAATCATCATC
"lcl|CP012395.1_cds_ALU34505.1_76 [locus_tag=CLAU_0076] [protein=3-oxoacyl-(acyl-carrier-protein) reductase] [protein_id=ALU34505.1] [location=75873..76739] [gbkey=CDS]" 1 CGG NGD 5 AGCAGCATCAGAATCATCATC
"lcl|CP012395.1_cds_ALU34505.1_76 [locus_tag=CLAU_0076] [protein=3-oxoacyl-(acyl-carrier-protein) reductase] [protein_id=ALU34505.1] [location=75873..76739] [gbkey=CDS]" 1 AG NG 28 TGAACAAAAAGATGCTGAGGA
"lcl|CP012395.1_cds_ALU34505.1_76 [locus_tag=CLAU_0076] [protein=3-oxoacyl-(acyl-carrier-protein) reductase] [protein_id=ALU34505.1] [location=75873..76739] [gbkey=CDS]" 1 CG NG 5 AGCAGCATCAGAATCATCATC
"lcl|CP012395.1_cds_ALU34505.1_76 [locus_tag=CLAU_0076] [protein=3-oxoacyl-(acyl-carrier-protein) reductase] [protein_id=ALU34505.1] [location=75873..76739] [gbkey=CDS]" 1 TG NG 9 TTCAGTATGAAATGAATCCTA
"lcl|CP012395.1_cds_ALU34505.1_76 [locus_tag=CLAU_0076] [protein=3-oxoacyl-(acyl-carrier-protein) reductase] [protein_id=ALU34505.1] [location=75873..76739] [gbkey=CDS]" 1 AAA NAA 52 AACAATTTGACAGAACTTTTA
"lcl|CP012395.1_cds_ALU34505.1_76 [locus_tag=CLAU_0076] [protein=3-oxoacyl-(acyl-carrier-protein) reductase] [protein_id=ALU34505.1] [location=75873..76739] [gbkey=CDS]" 1 TAA NAA 24 CGAACCAAGGTGCAGATGTAG
"lcl|CP012395.1_cds_ALU34505.1_76 [locus_tag=CLAU_0076] [protein=3-oxoacyl-(acyl-carrier-protein) reductase] [protein_id=ALU34505.1] [location=75873..76739] [gbkey=CDS]" 1 TAA NAA 47 TCCAATATGAATGTACTGATA
"lcl|CP012395.1_cds_ALU34505.1_76 [locus_tag=CLAU_0076] [protein=3-oxoacyl-(acyl-carrier-protein) reductase] [protein_id=ALU34505.1] [location=75873..76739] [gbkey=CDS]" 1 TAA NAA 52 TGAACAATTTGACAGAACTTT
"lcl|CP012395.1_cds_ALU34506.1_77 [locus_tag=CLAU_0077] [protein=FMN-dependent nitroreductase] [protein_id=ALU34506.1] [location=complement(77176..77709)] [gbkey=CDS]" 1 AGA NGD 59 AGATCAAGATTATGCCCCCAT
"lcl|CP012395.1_cds_ALU34506.1_77 [locus_tag=CLAU_0077] [protein=FMN-dependent nitroreductase] [protein_id=ALU34506.1] [location=complement(77176..77709)] [gbkey=CDS]" 1 AG NG 59 AGATCAAGATTATGCCCCCAT
"lcl|CP012395.1_cds_ALU34506.1_77 [locus_tag=CLAU_0077] [protein=FMN-dependent nitroreductase] [protein_id=ALU34506.1] [location=complement(77176..77709)] [gbkey=CDS]" 1 AAA NAA 8 CAAGCAACGTGAAAGCTGCAG
"lcl|CP012395.1_cds_ALU34506.1_77 [locus_tag=CLAU_0077] [protein=FMN-dependent nitroreductase] [protein_id=ALU34506.1] [location=complement(77176..77709)] [gbkey=CDS]" 1 GAA NAA 8 TCAAGCAACGTGAAAGCTGCA
"lcl|CP012395.1_cds_ALU34506.1_77 [locus_tag=CLAU_0077] [protein=FMN-dependent nitroreductase] [protein_id=ALU34506.1] [location=complement(77176..77709)] [gbkey=CDS]" 1 TAA NAA 39 TCTTCAAGATCTAGGAATGAA
"lcl|CP012395.1_cds_ALU34506.1_77 [locus_tag=CLAU_0077] [protein=FMN-dependent nitroreductase] [protein_id=ALU34506.1] [location=complement(77176..77709)] [gbkey=CDS]" 1 TAA NAA 50 ACTTCAAGAAAAAACAGATAT
"lcl|CP012395.1_cds_ALU34506.1_77 [locus_tag=CLAU_0077] [protein=FMN-dependent nitroreductase] [protein_id=ALU34506.1] [location=complement(77176..77709)] [gbkey=CDS]" 1 TAA NAA 71 AGCAAGGACTGTCTACCTGCA
"lcl|CP012395.1_cds_ALU34506.1_77 [locus_tag=CLAU_0077] [protein=FMN-dependent nitroreductase] [protein_id=ALU34506.1] [location=complement(77176..77709)] [gbkey=CDS]" 1 AGA NGA 59 AGATCAAGATTATGCCCCCAT
"lcl|CP012395.1_cds_ALU34507.1_78 [locus_tag=CLAU_0078] [protein=Hypothetical protein] [protein_id=ALU34507.1] [location=complement(77911..78468)] [gbkey=CDS]" 1 AGG NGG 73 CTTACGAAAAGTTGTTAAGCC
"lcl|CP012395.1_cds_ALU34507.1_78 [locus_tag=CLAU_0078] [protein=Hypothetical protein] [protein_id=ALU34507.1] [location=complement(77911..78468)] [gbkey=CDS]" 1 AGG NGD 73 CTTACGAAAAGTTGTTAAGCC
"lcl|CP012395.1_cds_ALU34507.1_78 [locus_tag=CLAU_0078] [protein=Hypothetical protein] [protein_id=ALU34507.1] [location=complement(77911..78468)] [gbkey=CDS]" 1 AG NG 73 CTTACGAAAAGTTGTTAAGCC
"lcl|CP012395.1_cds_ALU34509.1_80 [locus_tag=CLAU_0080] [protein=4Fe-4S ferredoxin iron-sulpur binding domain-containing protein] [protein_id=ALU34509.1] [location=complement(78895..79467)] [gbkey=CDS]" 1 TGA NGD 33 GATACAATGTAGGCAGTGTGA
"lcl|CP012395.1_cds_ALU34509.1_80 [locus_tag=CLAU_0080] [protein=4Fe-4S ferredoxin iron-sulpur binding domain-containing protein] [protein_id=ALU34509.1] [location=complement(78895..79467)] [gbkey=CDS]" 1 TGT NGD 44 TCATCAAGAAAATAAAGTTGT
"lcl|CP012395.1_cds_ALU34509.1_80 [locus_tag=CLAU_0080] [protein=4Fe-4S ferredoxin iron-sulpur binding domain-containing protein] [protein_id=ALU34509.1] [location=complement(78895..79467)] [gbkey=CDS]" 1 TGT NGD 64 TAAGCAAACACAAATCTTAAA
"lcl|CP012395.1_cds_ALU34509.1_80 [locus_tag=CLAU_0080] [protein=4Fe-4S ferredoxin iron-sulpur binding domain-containing protein] [protein_id=ALU34509.1] [location=complement(78895..79467)] [gbkey=CDS]" 1 AG NG 61 CACAATACAAAAATAGCCATA
"lcl|CP012395.1_cds_ALU34509.1_80 [locus_tag=CLAU_0080] [protein=4Fe-4S ferredoxin iron-sulpur binding domain-containing protein] [protein_id=ALU34509.1] [location=complement(78895..79467)] [gbkey=CDS]" 1 TG NG 33 GATACAATGTAGGCAGTGTGA
"lcl|CP012395.1_cds_ALU34509.1_80 [locus_tag=CLAU_0080] [protein=4Fe-4S ferredoxin iron-sulpur binding domain-containing protein] [protein_id=ALU34509.1] [location=complement(78895..79467)] [gbkey=CDS]" 1 TG NG 44 TCATCAAGAAAATAAAGTTGT
"lcl|CP012395.1_cds_ALU34509.1_80 [locus_tag=CLAU_0080] [protein=4Fe-4S ferredoxin iron-sulpur binding domain-containing protein] [protein_id=ALU34509.1] [location=complement(78895..79467)] [gbkey=CDS]" 1 TG NG 64 TAAGCAAACACAAATCTTAAA
"lcl|CP012395.1_cds_ALU34509.1_80 [locus_tag=CLAU_0080] [protein=4Fe-4S ferredoxin iron-sulpur binding domain-containing protein] [protein_id=ALU34509.1] [location=complement(78895..79467)] [gbkey=CDS]" 1 TAA NAA 44 ATCAAGAAAATAAAGTTGTTG
"lcl|CP012395.1_cds_ALU34509.1_80 [locus_tag=CLAU_0080] [protein=4Fe-4S ferredoxin iron-sulpur binding domain-containing protein] [protein_id=ALU34509.1] [location=complement(78895..79467)] [gbkey=CDS]" 1 TAA NAA 60 CCCACAATACAAAAATAGCCA
"lcl|CP012395.1_cds_ALU34509.1_80 [locus_tag=CLAU_0080] [protein=4Fe-4S ferredoxin iron-sulpur binding domain-containing protein] [protein_id=ALU34509.1] [location=complement(78895..79467)] [gbkey=CDS]" 1 TAA NAA 64 AGCAAACACAAATCTTAAATG
"lcl|CP012395.1_cds_ALU34509.1_80 [locus_tag=CLAU_0080] [protein=4Fe-4S ferredoxin iron-sulpur binding domain-containing protein] [protein_id=ALU34509.1] [location=complement(78895..79467)] [gbkey=CDS]" 1 TGA NGA 33 GATACAATGTAGGCAGTGTGA
"lcl|CP012395.1_cds_ALU34510.1_81 [locus_tag=CLAU_0081] [protein=Molybdopterin oxidoreductase] [protein_id=ALU34510.1] [location=complement(79481..81169)] [gbkey=CDS]" 1 GGG NGG 36 CGTGCAAGGAGCATGTGATAT
"lcl|CP012395.1_cds_ALU34510.1_81 [locus_tag=CLAU_0081] [protein=Molybdopterin oxidoreductase] [protein_id=ALU34510.1] [location=complement(79481..81169)] [gbkey=CDS]" 1 TGG NGG 36 ACGTGCAAGGAGCATGTGATA
"lcl|CP012395.1_cds_ALU34510.1_81 [locus_tag=CLAU_0081] [protein=Molybdopterin oxidoreductase] [protein_id=ALU34510.1] [location=complement(79481..81169)] [gbkey=CDS]" 1 TGG NGG 42 TGCTCAGTTAAGCGATAAAGT
"lcl|CP012395.1_cds_ALU34510.1_81 [locus_tag=CLAU_0081] [protein=Molybdopterin oxidoreductase] [protein_id=ALU34510.1] [location=complement(79481..81169)] [gbkey=CDS]" 1 TGA NGD 29 TACGCAGCATACTACTGGTGT
"lcl|CP012395.1_cds_ALU34510.1_81 [locus_tag=CLAU_0081] [protein=Molybdopterin oxidoreductase] [protein_id=ALU34510.1] [location=complement(79481..81169)] [gbkey=CDS]" 1 TGA NGD 39 TTACCAATCAGTAACTAATCC
"lcl|CP012395.1_cds_ALU34510.1_81 [locus_tag=CLAU_0081] [protein=Molybdopterin oxidoreductase] [protein_id=ALU34510.1] [location=complement(79481..81169)] [gbkey=CDS]" 1 TGA NGD 52 TGTTCAAGATATTTTCTTAAC
"lcl|CP012395.1_cds_ALU34510.1_81 [locus_tag=CLAU_0081] [protein=Molybdopterin oxidoreductase] [protein_id=ALU34510.1] [location=complement(79481..81169)] [gbkey=CDS]" 1 TGA NGD 61 GGCAAATACTCAGGGATATCA
"lcl|CP012395.1_cds_ALU34510.1_81 [locus_tag=CLAU_0081] [protein=Molybdopterin oxidoreductase] [protein_id=ALU34510.1] [location=complement(79481..81169)] [gbkey=CDS]" 1 TGT NGD 58 AGTGCAGCGTATTCGTAAGGC
"lcl|CP012395.1_cds_ALU34510.1_81 [locus_tag=CLAU_0081] [protein=Molybdopterin oxidoreductase] [protein_id=ALU34510.1] [location=complement(79481..81169)] [gbkey=CDS]" 1 GGG NGD 36 CGTGCAAGGAGCATGTGATAT
"lcl|CP012395.1_cds_ALU34510.1_81 [locus_tag=CLAU_0081] [protein=Molybdopterin oxidoreductase] [protein_id=ALU34510.1] [location=complement(79481..81169)] [gbkey=CDS]" 1 TGG NGD 36 ACGTGCAAGGAGCATGTGATA
"lcl|CP012395.1_cds_ALU34510.1_81 [locus_tag=CLAU_0081] [protein=Molybdopterin oxidoreductase] [protein_id=ALU34510.1] [location=complement(79481..81169)] [gbkey=CDS]" 1 TGG NGD 42 TGCTCAGTTAAGCGATAAAGT
"lcl|CP012395.1_cds_ALU34510.1_81 [locus_tag=CLAU_0081] [protein=Molybdopterin oxidoreductase] [protein_id=ALU34510.1] [location=complement(79481..81169)] [gbkey=CDS]" 1 AG NG 35 TGGTCAGAATAACGTGCAAGG
"lcl|CP012395.1_cds_ALU34510.1_81 [locus_tag=CLAU_0081] [protein=Molybdopterin oxidoreductase] [protein_id=ALU34510.1] [location=complement(79481..81169)] [gbkey=CDS]" 1 GG NG 36 CGTGCAAGGAGCATGTGATAT
"lcl|CP012395.1_cds_ALU34510.1_81 [locus_tag=CLAU_0081] [protein=Molybdopterin oxidoreductase] [protein_id=ALU34510.1] [location=complement(79481..81169)] [gbkey=CDS]" 1 TG NG 29 TACGCAGCATACTACTGGTGT
"lcl|CP012395.1_cds_ALU34510.1_81 [locus_tag=CLAU_0081] [protein=Molybdopterin oxidoreductase] [protein_id=ALU34510.1] [location=complement(79481..81169)] [gbkey=CDS]" 1 TG NG 36 ACGTGCAAGGAGCATGTGATA
"lcl|CP012395.1_cds_ALU34510.1_81 [locus_tag=CLAU_0081] [protein=Molybdopterin oxidoreductase] [protein_id=ALU34510.1] [location=complement(79481..81169)] [gbkey=CDS]" 1 TG NG 39 TTACCAATCAGTAACTAATCC
"lcl|CP012395.1_cds_ALU34510.1_81 [locus_tag=CLAU_0081] [protein=Molybdopterin oxidoreductase] [protein_id=ALU34510.1] [location=complement(79481..81169)] [gbkey=CDS]" 1 TG NG 42 TGCTCAGTTAAGCGATAAAGT
"lcl|CP012395.1_cds_ALU34510.1_81 [locus_tag=CLAU_0081] [protein=Molybdopterin oxidoreductase] [protein_id=ALU34510.1] [location=complement(79481..81169)] [gbkey=CDS]" 1 TG NG 52 TGTTCAAGATATTTTCTTAAC
"lcl|CP012395.1_cds_ALU34510.1_81 [locus_tag=CLAU_0081] [protein=Molybdopterin oxidoreductase] [protein_id=ALU34510.1] [location=complement(79481..81169)] [gbkey=CDS]" 1 TG NG 58 AGTGCAGCGTATTCGTAAGGC
"lcl|CP012395.1_cds_ALU34510.1_81 [locus_tag=CLAU_0081] [protein=Molybdopterin oxidoreductase] [protein_id=ALU34510.1] [location=complement(79481..81169)] [gbkey=CDS]" 1 TG NG 61 GGCAAATACTCAGGGATATCA
"lcl|CP012395.1_cds_ALU34510.1_81 [locus_tag=CLAU_0081] [protein=Molybdopterin oxidoreductase] [protein_id=ALU34510.1] [location=complement(79481..81169)] [gbkey=CDS]" 1 AAA NAA 48 AATGCGAAGTGACCCTGATAT
"lcl|CP012395.1_cds_ALU34510.1_81 [locus_tag=CLAU_0081] [protein=Molybdopterin oxidoreductase] [protein_id=ALU34510.1] [location=complement(79481..81169)] [gbkey=CDS]" 1 AAA NAA 52 TTCAAGATATTTTCTTAACTG
"lcl|CP012395.1_cds_ALU34510.1_81 [locus_tag=CLAU_0081] [protein=Molybdopterin oxidoreductase] [protein_id=ALU34510.1] [location=complement(79481..81169)] [gbkey=CDS]" 1 TAA NAA 48 CAATGCGAAGTGACCCTGATA
"lcl|CP012395.1_cds_ALU34510.1_81 [locus_tag=CLAU_0081] [protein=Molybdopterin oxidoreductase] [protein_id=ALU34510.1] [location=complement(79481..81169)] [gbkey=CDS]" 1 TGA NGA 29 TACGCAGCATACTACTGGTGT
"lcl|CP012395.1_cds_ALU34510.1_81 [locus_tag=CLAU_0081] [protein=Molybdopterin oxidoreductase] [protein_id=ALU34510.1] [location=complement(79481..81169)] [gbkey=CDS]" 1 TGA NGA 39 TTACCAATCAGTAACTAATCC
"lcl|CP012395.1_cds_ALU34510.1_81 [locus_tag=CLAU_0081] [protein=Molybdopterin oxidoreductase] [protein_id=ALU34510.1] [location=complement(79481..81169)] [gbkey=CDS]" 1 TGA NGA 52 TGTTCAAGATATTTTCTTAAC
"lcl|CP012395.1_cds_ALU34510.1_81 [locus_tag=CLAU_0081] [protein=Molybdopterin oxidoreductase] [protein_id=ALU34510.1] [location=complement(79481..81169)] [gbkey=CDS]" 1 TGA NGA 61 GGCAAATACTCAGGGATATCA
"lcl|CP012395.1_cds_ALU34511.1_82 [locus_tag=CLAU_0082] [protein=Nitrate reductase] [protein_id=ALU34511.1] [location=complement(81182..81586)] [gbkey=CDS]" 1 AAA NAA 33 AAACCAAGGGAAGCTCTGCTC
"lcl|CP012395.1_cds_ALU34511.1_82 [locus_tag=CLAU_0082] [protein=Nitrate reductase] [protein_id=ALU34511.1] [location=complement(81182..81586)] [gbkey=CDS]" 1 CAA NAA 33 TAAACCAAGGGAAGCTCTGCT
"lcl|CP012395.1_cds_ALU34513.1_84 [locus_tag=CLAU_0084] [protein=UBA/THIF-type NAD/FAD binding protein] [protein_id=ALU34513.1] [location=82417..83100] [gbkey=CDS]" 1 AGA NGD 30 TAGGCAAATACTTTCAAGTAC
"lcl|CP012395.1_cds_ALU34513.1_84 [locus_tag=CLAU_0084] [protein=UBA/THIF-type NAD/FAD binding protein] [protein_id=ALU34513.1] [location=82417..83100] [gbkey=CDS]" 1 AG NG 30 TAGGCAAATACTTTCAAGTAC
"lcl|CP012395.1_cds_ALU34513.1_84 [locus_tag=CLAU_0084] [protein=UBA/THIF-type NAD/FAD binding protein] [protein_id=ALU34513.1] [location=82417..83100] [gbkey=CDS]" 1 AGA NGA 30 TAGGCAAATACTTTCAAGTAC
"lcl|CP012395.1_cds_ALU34514.1_85 [locus_tag=CLAU_0085] [protein=Iron-chelate-transporting ATPase] [protein_id=ALU34514.1] [location=83419..84201] [gbkey=CDS]" 1 GGG NGG 58 GGCAAATGGTTTTAATTGCTA
"lcl|CP012395.1_cds_ALU34514.1_85 [locus_tag=CLAU_0085] [protein=Iron-chelate-transporting ATPase] [protein_id=ALU34514.1] [location=83419..84201] [gbkey=CDS]" 1 TGG NGG 62 AGCAGCCCAAAATGTTAATAA
"lcl|CP012395.1_cds_ALU34514.1_85 [locus_tag=CLAU_0085] [protein=Iron-chelate-transporting ATPase] [protein_id=ALU34514.1] [location=83419..84201] [gbkey=CDS]" 1 AGA NGD 69 ATCAGATTAGAGTACTAGAAC
"lcl|CP012395.1_cds_ALU34514.1_85 [locus_tag=CLAU_0085] [protein=Iron-chelate-transporting ATPase] [protein_id=ALU34514.1] [location=83419..84201] [gbkey=CDS]" 1 TGA NGD 71 AGAACAGATAAATAAGCTTTC
"lcl|CP012395.1_cds_ALU34514.1_85 [locus_tag=CLAU_0085] [protein=Iron-chelate-transporting ATPase] [protein_id=ALU34514.1] [location=83419..84201] [gbkey=CDS]" 1 GGG NGD 58 GGCAAATGGTTTTAATTGCTA
"lcl|CP012395.1_cds_ALU34514.1_85 [locus_tag=CLAU_0085] [protein=Iron-chelate-transporting ATPase] [protein_id=ALU34514.1] [location=83419..84201] [gbkey=CDS]" 1 TGG NGD 62 AGCAGCCCAAAATGTTAATAA
"lcl|CP012395.1_cds_ALU34514.1_85 [locus_tag=CLAU_0085] [protein=Iron-chelate-transporting ATPase] [protein_id=ALU34514.1] [location=83419..84201] [gbkey=CDS]" 1 AG NG 69 ATCAGATTAGAGTACTAGAAC
"lcl|CP012395.1_cds_ALU34514.1_85 [locus_tag=CLAU_0085] [protein=Iron-chelate-transporting ATPase] [protein_id=ALU34514.1] [location=83419..84201] [gbkey=CDS]" 1 GG NG 58 GGCAAATGGTTTTAATTGCTA
"lcl|CP012395.1_cds_ALU34514.1_85 [locus_tag=CLAU_0085] [protein=Iron-chelate-transporting ATPase] [protein_id=ALU34514.1] [location=83419..84201] [gbkey=CDS]" 1 TG NG 62 AGCAGCCCAAAATGTTAATAA
"lcl|CP012395.1_cds_ALU34514.1_85 [locus_tag=CLAU_0085] [protein=Iron-chelate-transporting ATPase] [protein_id=ALU34514.1] [location=83419..84201] [gbkey=CDS]" 1 TG NG 71 AGAACAGATAAATAAGCTTTC
"lcl|CP012395.1_cds_ALU34514.1_85 [locus_tag=CLAU_0085] [protein=Iron-chelate-transporting ATPase] [protein_id=ALU34514.1] [location=83419..84201] [gbkey=CDS]" 1 AAA NAA 71 AACAGATAAATAAGCTTTCTG
"lcl|CP012395.1_cds_ALU34514.1_85 [locus_tag=CLAU_0085] [protein=Iron-chelate-transporting ATPase] [protein_id=ALU34514.1] [location=83419..84201] [gbkey=CDS]" 1 TAA NAA 61 TTGCTCAGCAGCCCAAAATGT
"lcl|CP012395.1_cds_ALU34514.1_85 [locus_tag=CLAU_0085] [protein=Iron-chelate-transporting ATPase] [protein_id=ALU34514.1] [location=83419..84201] [gbkey=CDS]" 1 TAA NAA 62 CTCAGCAGCCCAAAATGTTAA
"lcl|CP012395.1_cds_ALU34514.1_85 [locus_tag=CLAU_0085] [protein=Iron-chelate-transporting ATPase] [protein_id=ALU34514.1] [location=83419..84201] [gbkey=CDS]" 1 AGA NGA 69 ATCAGATTAGAGTACTAGAAC
"lcl|CP012395.1_cds_ALU34514.1_85 [locus_tag=CLAU_0085] [protein=Iron-chelate-transporting ATPase] [protein_id=ALU34514.1] [location=83419..84201] [gbkey=CDS]" 1 TGA NGA 71 AGAACAGATAAATAAGCTTTC
"lcl|CP012395.1_cds_ALU34515.1_86 [locus_tag=CLAU_0086] [protein=ABC-type transporter integral membrane subunit] [protein_id=ALU34515.1] [location=84259..85296] [gbkey=CDS]" 1 TGT NGD 18 ACCTCAAACCTGGTCTGAAAA
"lcl|CP012395.1_cds_ALU34515.1_86 [locus_tag=CLAU_0086] [protein=ABC-type transporter integral membrane subunit] [protein_id=ALU34515.1] [location=84259..85296] [gbkey=CDS]" 1 TG NG 18 ACCTCAAACCTGGTCTGAAAA
"lcl|CP012395.1_cds_ALU34515.1_86 [locus_tag=CLAU_0086] [protein=ABC-type transporter integral membrane subunit] [protein_id=ALU34515.1] [location=84259..85296] [gbkey=CDS]" 1 CAA NAA 52 TTCAATCCCTTATTTCTTTAA
"lcl|CP012395.1_cds_ALU34515.1_86 [locus_tag=CLAU_0086] [protein=ABC-type transporter integral membrane subunit] [protein_id=ALU34515.1] [location=84259..85296] [gbkey=CDS]" 1 TAA NAA 52 TTTTTCAATCCCTTATTTCTT
"lcl|CP012395.1_cds_ALU34516.1_87 [locus_tag=CLAU_0087] [protein=ABC-type transporter periplasmic subunit] [protein_id=ALU34516.1] [location=85423..86511] [gbkey=CDS]" 1 AAA NAA 8 AAGTCAATCGACTCAATCATC
"lcl|CP012395.1_cds_ALU34516.1_87 [locus_tag=CLAU_0087] [protein=ABC-type transporter periplasmic subunit] [protein_id=ALU34516.1] [location=85423..86511] [gbkey=CDS]" 1 AAA NAA 11 CGACACAAGAAACTAGCTCAA
"lcl|CP012395.1_cds_ALU34516.1_87 [locus_tag=CLAU_0087] [protein=ABC-type transporter periplasmic subunit] [protein_id=ALU34516.1] [location=85423..86511] [gbkey=CDS]" 1 AAA NAA 16 AGTTCAAGTTCCTACAAAAAT
"lcl|CP012395.1_cds_ALU34516.1_87 [locus_tag=CLAU_0087] [protein=ABC-type transporter periplasmic subunit] [protein_id=ALU34516.1] [location=85423..86511] [gbkey=CDS]" 1 CAA NAA 8 CAAGTCAATCGACTCAATCAT
"lcl|CP012395.1_cds_ALU34516.1_87 [locus_tag=CLAU_0087] [protein=ABC-type transporter periplasmic subunit] [protein_id=ALU34516.1] [location=85423..86511] [gbkey=CDS]" 1 CAA NAA 11 CACAAGAAACTAGCTCAAAAA
"lcl|CP012395.1_cds_ALU34516.1_87 [locus_tag=CLAU_0087] [protein=ABC-type transporter periplasmic subunit] [protein_id=ALU34516.1] [location=85423..86511] [gbkey=CDS]" 1 TAA NAA 16 AAGTTCAAGTTCCTACAAAAA
"lcl|CP012395.1_cds_ALU34517.1_88 [locus_tag=CLAU_0088] [protein=Hypothetical protein] [protein_id=ALU34517.1] [location=86634..86897] [gbkey=CDS]" 1 CGA NGD 51 AATCCCAATCTACCACAAGAA
"lcl|CP012395.1_cds_ALU34517.1_88 [locus_tag=CLAU_0088] [protein=Hypothetical protein] [protein_id=ALU34517.1] [location=86634..86897] [gbkey=CDS]" 1 CG NG 51 AATCCCAATCTACCACAAGAA
"lcl|CP012395.1_cds_ALU34517.1_88 [locus_tag=CLAU_0088] [protein=Hypothetical protein] [protein_id=ALU34517.1] [location=86634..86897] [gbkey=CDS]" 1 TAA NAA 42 AAAACAACCAACATCAACCTC
"lcl|CP012395.1_cds_ALU34517.1_88 [locus_tag=CLAU_0088] [protein=Hypothetical protein] [protein_id=ALU34517.1] [location=86634..86897] [gbkey=CDS]" 1 CGA NGA 51 AATCCCAATCTACCACAAGAA
"lcl|CP012395.1_cds_ALU34518.1_89 [locus_tag=CLAU_0089] [protein=Aldehyde ferredoxin oxidoreductase] [protein_id=ALU34518.1] [location=87180..89003] [gbkey=CDS]" 1 TGG NGG 39 TGGTCAGGGAATGCCAACTTA
"lcl|CP012395.1_cds_ALU34518.1_89 [locus_tag=CLAU_0089] [protein=Aldehyde ferredoxin oxidoreductase] [protein_id=ALU34518.1] [location=87180..89003] [gbkey=CDS]" 1 TGG NGG 45 GAATCAAGCAGATAAAATAAG
"lcl|CP012395.1_cds_ALU34518.1_89 [locus_tag=CLAU_0089] [protein=Aldehyde ferredoxin oxidoreductase] [protein_id=ALU34518.1] [location=87180..89003] [gbkey=CDS]" 1 AGA NGD 60 TTATCAAAGAGGATATATAAA
"lcl|CP012395.1_cds_ALU34518.1_89 [locus_tag=CLAU_0089] [protein=Aldehyde ferredoxin oxidoreductase] [protein_id=ALU34518.1] [location=87180..89003] [gbkey=CDS]" 1 TGA NGD 70 AAAGCAGGAAATTCCAGCATA
"lcl|CP012395.1_cds_ALU34518.1_89 [locus_tag=CLAU_0089] [protein=Aldehyde ferredoxin oxidoreductase] [protein_id=ALU34518.1] [location=87180..89003] [gbkey=CDS]" 1 TGG NGD 39 TGGTCAGGGAATGCCAACTTA
"lcl|CP012395.1_cds_ALU34518.1_89 [locus_tag=CLAU_0089] [protein=Aldehyde ferredoxin oxidoreductase] [protein_id=ALU34518.1] [location=87180..89003] [gbkey=CDS]" 1 TGG NGD 45 GAATCAAGCAGATAAAATAAG
"lcl|CP012395.1_cds_ALU34518.1_89 [locus_tag=CLAU_0089] [protein=Aldehyde ferredoxin oxidoreductase] [protein_id=ALU34518.1] [location=87180..89003] [gbkey=CDS]" 1 AG NG 28 TGAACGATTGTCTCTTATGGC
"lcl|CP012395.1_cds_ALU34518.1_89 [locus_tag=CLAU_0089] [protein=Aldehyde ferredoxin oxidoreductase] [protein_id=ALU34518.1] [location=87180..89003] [gbkey=CDS]" 1 AG NG 60 TTATCAAAGAGGATATATAAA
"lcl|CP012395.1_cds_ALU34518.1_89 [locus_tag=CLAU_0089] [protein=Aldehyde ferredoxin oxidoreductase] [protein_id=ALU34518.1] [location=87180..89003] [gbkey=CDS]" 1 TG NG 39 TGGTCAGGGAATGCCAACTTA
"lcl|CP012395.1_cds_ALU34518.1_89 [locus_tag=CLAU_0089] [protein=Aldehyde ferredoxin oxidoreductase] [protein_id=ALU34518.1] [location=87180..89003] [gbkey=CDS]" 1 TG NG 45 GAATCAAGCAGATAAAATAAG
"lcl|CP012395.1_cds_ALU34518.1_89 [locus_tag=CLAU_0089] [protein=Aldehyde ferredoxin oxidoreductase] [protein_id=ALU34518.1] [location=87180..89003] [gbkey=CDS]" 1 TG NG 70 AAAGCAGGAAATTCCAGCATA
"lcl|CP012395.1_cds_ALU34518.1_89 [locus_tag=CLAU_0089] [protein=Aldehyde ferredoxin oxidoreductase] [protein_id=ALU34518.1] [location=87180..89003] [gbkey=CDS]" 1 AGA NGA 60 TTATCAAAGAGGATATATAAA
"lcl|CP012395.1_cds_ALU34518.1_89 [locus_tag=CLAU_0089] [protein=Aldehyde ferredoxin oxidoreductase] [protein_id=ALU34518.1] [location=87180..89003] [gbkey=CDS]" 1 TGA NGA 70 AAAGCAGGAAATTCCAGCATA
"lcl|CP012395.1_cds_ALU34519.1_90 [locus_tag=CLAU_0090] [protein=PAS modulated sigma54 specific transcriptional regulator Fis family] [protein_id=ALU34519.1] [location=89186..90526] [gbkey=CDS]" 1 GGA NGD 14 TTCAAGATATGGTATATAGCT
"lcl|CP012395.1_cds_ALU34519.1_90 [locus_tag=CLAU_0090] [protein=PAS modulated sigma54 specific transcriptional regulator Fis family] [protein_id=ALU34519.1] [location=89186..90526] [gbkey=CDS]" 1 TGA NGD 12 GTCAAGAGTGTATAATGAATA
"lcl|CP012395.1_cds_ALU34519.1_90 [locus_tag=CLAU_0090] [protein=PAS modulated sigma54 specific transcriptional regulator Fis family] [protein_id=ALU34519.1] [location=89186..90526] [gbkey=CDS]" 1 AGT NGD 56 GATGCAGGTAAAGTTATTAAG
"lcl|CP012395.1_cds_ALU34519.1_90 [locus_tag=CLAU_0090] [protein=PAS modulated sigma54 specific transcriptional regulator Fis family] [protein_id=ALU34519.1] [location=89186..90526] [gbkey=CDS]" 1 AG NG 56 GATGCAGGTAAAGTTATTAAG
"lcl|CP012395.1_cds_ALU34519.1_90 [locus_tag=CLAU_0090] [protein=PAS modulated sigma54 specific transcriptional regulator Fis family] [protein_id=ALU34519.1] [location=89186..90526] [gbkey=CDS]" 1 GG NG 14 TTCAAGATATGGTATATAGCT
"lcl|CP012395.1_cds_ALU34519.1_90 [locus_tag=CLAU_0090] [protein=PAS modulated sigma54 specific transcriptional regulator Fis family] [protein_id=ALU34519.1] [location=89186..90526] [gbkey=CDS]" 1 TG NG 12 GTCAAGAGTGTATAATGAATA
"lcl|CP012395.1_cds_ALU34519.1_90 [locus_tag=CLAU_0090] [protein=PAS modulated sigma54 specific transcriptional regulator Fis family] [protein_id=ALU34519.1] [location=89186..90526] [gbkey=CDS]" 1 GAA NAA 61 GGCAAATACCCGTAAATGTTA
"lcl|CP012395.1_cds_ALU34519.1_90 [locus_tag=CLAU_0090] [protein=PAS modulated sigma54 specific transcriptional regulator Fis family] [protein_id=ALU34519.1] [location=89186..90526] [gbkey=CDS]" 1 TAA NAA 18 AGCAGAATGTAGAAACTAGCA
"lcl|CP012395.1_cds_ALU34519.1_90 [locus_tag=CLAU_0090] [protein=PAS modulated sigma54 specific transcriptional regulator Fis family] [protein_id=ALU34519.1] [location=89186..90526] [gbkey=CDS]" 1 GGA NGA 14 TTCAAGATATGGTATATAGCT
"lcl|CP012395.1_cds_ALU34519.1_90 [locus_tag=CLAU_0090] [protein=PAS modulated sigma54 specific transcriptional regulator Fis family] [protein_id=ALU34519.1] [location=89186..90526] [gbkey=CDS]" 1 TGA NGA 12 GTCAAGAGTGTATAATGAATA
"lcl|CP012395.1_cds_ALU34520.1_91 [locus_tag=CLAU_0091] [protein=Sigma-54 specific transcriptional regulator with PAS/PAC sensor Fis family] [protein_id=ALU34520.1] [location=90691..92589] [gbkey=CDS]" 1 AGG NGG 11 AGCAGCTAATTAATTTTGTAA
"lcl|CP012395.1_cds_ALU34520.1_91 [locus_tag=CLAU_0091] [protein=Sigma-54 specific transcriptional regulator with PAS/PAC sensor Fis family] [protein_id=ALU34520.1] [location=90691..92589] [gbkey=CDS]" 1 GGG NGG 38 CACAAGATATGTTTGGCATAA
"lcl|CP012395.1_cds_ALU34520.1_91 [locus_tag=CLAU_0091] [protein=Sigma-54 specific transcriptional regulator with PAS/PAC sensor Fis family] [protein_id=ALU34520.1] [location=90691..92589] [gbkey=CDS]" 1 CGA NGD 71 TTGTACAGGAAGGTGTAATAA
"lcl|CP012395.1_cds_ALU34520.1_91 [locus_tag=CLAU_0091] [protein=Sigma-54 specific transcriptional regulator with PAS/PAC sensor Fis family] [protein_id=ALU34520.1] [location=90691..92589] [gbkey=CDS]" 1 AGT NGD 70 TATGCAGACAAAGCTTCTAAG
"lcl|CP012395.1_cds_ALU34520.1_91 [locus_tag=CLAU_0091] [protein=Sigma-54 specific transcriptional regulator with PAS/PAC sensor Fis family] [protein_id=ALU34520.1] [location=90691..92589] [gbkey=CDS]" 1 AGG NGD 11 AGCAGCTAATTAATTTTGTAA
"lcl|CP012395.1_cds_ALU34520.1_91 [locus_tag=CLAU_0091] [protein=Sigma-54 specific transcriptional regulator with PAS/PAC sensor Fis family] [protein_id=ALU34520.1] [location=90691..92589] [gbkey=CDS]" 1 GGG NGD 38 CACAAGATATGTTTGGCATAA
"lcl|CP012395.1_cds_ALU34520.1_91 [locus_tag=CLAU_0091] [protein=Sigma-54 specific transcriptional regulator with PAS/PAC sensor Fis family] [protein_id=ALU34520.1] [location=90691..92589] [gbkey=CDS]" 1 AG NG 11 AGCAGCTAATTAATTTTGTAA
"lcl|CP012395.1_cds_ALU34520.1_91 [locus_tag=CLAU_0091] [protein=Sigma-54 specific transcriptional regulator with PAS/PAC sensor Fis family] [protein_id=ALU34520.1] [location=90691..92589] [gbkey=CDS]" 1 AG NG 32 AGATTCAAAATATGAATTACA
"lcl|CP012395.1_cds_ALU34520.1_91 [locus_tag=CLAU_0091] [protein=Sigma-54 specific transcriptional regulator with PAS/PAC sensor Fis family] [protein_id=ALU34520.1] [location=90691..92589] [gbkey=CDS]" 1 AG NG 63 CTAAACAACTTATAGAGTCAG
"lcl|CP012395.1_cds_ALU34520.1_91 [locus_tag=CLAU_0091] [protein=Sigma-54 specific transcriptional regulator with PAS/PAC sensor Fis family] [protein_id=ALU34520.1] [location=90691..92589] [gbkey=CDS]" 1 AG NG 70 TATGCAGACAAAGCTTCTAAG
"lcl|CP012395.1_cds_ALU34520.1_91 [locus_tag=CLAU_0091] [protein=Sigma-54 specific transcriptional regulator with PAS/PAC sensor Fis family] [protein_id=ALU34520.1] [location=90691..92589] [gbkey=CDS]" 1 CG NG 71 TTGTACAGGAAGGTGTAATAA
"lcl|CP012395.1_cds_ALU34520.1_91 [locus_tag=CLAU_0091] [protein=Sigma-54 specific transcriptional regulator with PAS/PAC sensor Fis family] [protein_id=ALU34520.1] [location=90691..92589] [gbkey=CDS]" 1 GG NG 38 CACAAGATATGTTTGGCATAA
"lcl|CP012395.1_cds_ALU34520.1_91 [locus_tag=CLAU_0091] [protein=Sigma-54 specific transcriptional regulator with PAS/PAC sensor Fis family] [protein_id=ALU34520.1] [location=90691..92589] [gbkey=CDS]" 1 AAA NAA 6 CACATCAGATATTTAGTAAAA
"lcl|CP012395.1_cds_ALU34520.1_91 [locus_tag=CLAU_0091] [protein=Sigma-54 specific transcriptional regulator with PAS/PAC sensor Fis family] [protein_id=ALU34520.1] [location=90691..92589] [gbkey=CDS]" 1 AAA NAA 11 GGAGCAGCTAATTAATTTTGT
"lcl|CP012395.1_cds_ALU34520.1_91 [locus_tag=CLAU_0091] [protein=Sigma-54 specific transcriptional regulator with PAS/PAC sensor Fis family] [protein_id=ALU34520.1] [location=90691..92589] [gbkey=CDS]" 1 AAA NAA 53 GGGTCAGGATGAAAACTTTAC
"lcl|CP012395.1_cds_ALU34520.1_91 [locus_tag=CLAU_0091] [protein=Sigma-54 specific transcriptional regulator with PAS/PAC sensor Fis family] [protein_id=ALU34520.1] [location=90691..92589] [gbkey=CDS]" 1 CAA NAA 46 AATATCAAGTAACTACTAGTT
"lcl|CP012395.1_cds_ALU34520.1_91 [locus_tag=CLAU_0091] [protein=Sigma-54 specific transcriptional regulator with PAS/PAC sensor Fis family] [protein_id=ALU34520.1] [location=90691..92589] [gbkey=CDS]" 1 CAA NAA 53 TGGGTCAGGATGAAAACTTTA
"lcl|CP012395.1_cds_ALU34520.1_91 [locus_tag=CLAU_0091] [protein=Sigma-54 specific transcriptional regulator with PAS/PAC sensor Fis family] [protein_id=ALU34520.1] [location=90691..92589] [gbkey=CDS]" 1 GAA NAA 72 TACAGGAAGGTGTAATAACGA
"lcl|CP012395.1_cds_ALU34520.1_91 [locus_tag=CLAU_0091] [protein=Sigma-54 specific transcriptional regulator with PAS/PAC sensor Fis family] [protein_id=ALU34520.1] [location=90691..92589] [gbkey=CDS]" 1 TAA NAA 6 ATCAGATATTTAGTAAAAAAA
"lcl|CP012395.1_cds_ALU34520.1_91 [locus_tag=CLAU_0091] [protein=Sigma-54 specific transcriptional regulator with PAS/PAC sensor Fis family] [protein_id=ALU34520.1] [location=90691..92589] [gbkey=CDS]" 1 TAA NAA 8 GTTACAGAAAAGATTTGCAGC
"lcl|CP012395.1_cds_ALU34520.1_91 [locus_tag=CLAU_0091] [protein=Sigma-54 specific transcriptional regulator with PAS/PAC sensor Fis family] [protein_id=ALU34520.1] [location=90691..92589] [gbkey=CDS]" 1 TAA NAA 11 TGGAGCAGCTAATTAATTTTG
"lcl|CP012395.1_cds_ALU34520.1_91 [locus_tag=CLAU_0091] [protein=Sigma-54 specific transcriptional regulator with PAS/PAC sensor Fis family] [protein_id=ALU34520.1] [location=90691..92589] [gbkey=CDS]" 1 TAA NAA 38 AGGCACAAGATATGTTTGGCA
"lcl|CP012395.1_cds_ALU34520.1_91 [locus_tag=CLAU_0091] [protein=Sigma-54 specific transcriptional regulator with PAS/PAC sensor Fis family] [protein_id=ALU34520.1] [location=90691..92589] [gbkey=CDS]" 1 CGA NGA 71 TTGTACAGGAAGGTGTAATAA
"lcl|CP012395.1_cds_ALU34521.1_92 [locus_tag=CLAU_0092] [protein=PBP domain-containing protein] [protein_id=ALU34521.1] [location=93092..93937] [gbkey=CDS]" 1 AGG NGG 11 AACAAGAAGCTGCTAAACCAA
"lcl|CP012395.1_cds_ALU34521.1_92 [locus_tag=CLAU_0092] [protein=PBP domain-containing protein] [protein_id=ALU34521.1] [location=93092..93937] [gbkey=CDS]" 1 AGA NGD 17 TACCCAGGATACGGGACTTTT
"lcl|CP012395.1_cds_ALU34521.1_92 [locus_tag=CLAU_0092] [protein=PBP domain-containing protein] [protein_id=ALU34521.1] [location=93092..93937] [gbkey=CDS]" 1 TGA NGD 69 TATTACAAATGGCAGATGAAA
"lcl|CP012395.1_cds_ALU34521.1_92 [locus_tag=CLAU_0092] [protein=PBP domain-containing protein] [protein_id=ALU34521.1] [location=93092..93937] [gbkey=CDS]" 1 AGG NGD 11 AACAAGAAGCTGCTAAACCAA
"lcl|CP012395.1_cds_ALU34521.1_92 [locus_tag=CLAU_0092] [protein=PBP domain-containing protein] [protein_id=ALU34521.1] [location=93092..93937] [gbkey=CDS]" 1 AG NG 11 AACAAGAAGCTGCTAAACCAA
"lcl|CP012395.1_cds_ALU34521.1_92 [locus_tag=CLAU_0092] [protein=PBP domain-containing protein] [protein_id=ALU34521.1] [location=93092..93937] [gbkey=CDS]" 1 AG NG 17 TACCCAGGATACGGGACTTTT
"lcl|CP012395.1_cds_ALU34521.1_92 [locus_tag=CLAU_0092] [protein=PBP domain-containing protein] [protein_id=ALU34521.1] [location=93092..93937] [gbkey=CDS]" 1 TG NG 69 TATTACAAATGGCAGATGAAA
"lcl|CP012395.1_cds_ALU34521.1_92 [locus_tag=CLAU_0092] [protein=PBP domain-containing protein] [protein_id=ALU34521.1] [location=93092..93937] [gbkey=CDS]" 1 AAA NAA 10 ACAACAAGAAGCTGCTAAACC
"lcl|CP012395.1_cds_ALU34521.1_92 [locus_tag=CLAU_0092] [protein=PBP domain-containing protein] [protein_id=ALU34521.1] [location=93092..93937] [gbkey=CDS]" 1 CAA NAA 10 AACAACAAGAAGCTGCTAAAC
"lcl|CP012395.1_cds_ALU34521.1_92 [locus_tag=CLAU_0092] [protein=PBP domain-containing protein] [protein_id=ALU34521.1] [location=93092..93937] [gbkey=CDS]" 1 GAA NAA 69 ATTACAAATGGCAGATGAAAT
"lcl|CP012395.1_cds_ALU34521.1_92 [locus_tag=CLAU_0092] [protein=PBP domain-containing protein] [protein_id=ALU34521.1] [location=93092..93937] [gbkey=CDS]" 1 AGA NGA 17 TACCCAGGATACGGGACTTTT
"lcl|CP012395.1_cds_ALU34521.1_92 [locus_tag=CLAU_0092] [protein=PBP domain-containing protein] [protein_id=ALU34521.1] [location=93092..93937] [gbkey=CDS]" 1 TGA NGA 69 TATTACAAATGGCAGATGAAA
"lcl|CP012395.1_cds_ALU34522.1_93 [locus_tag=CLAU_0093] [protein=ABC-type transporter integral membrane subunit] [protein_id=ALU34522.1] [location=93962..94621] [gbkey=CDS]" 1 AGA NGD 52 CAACACAAAAGCAAGGTAGGG
"lcl|CP012395.1_cds_ALU34522.1_93 [locus_tag=CLAU_0093] [protein=ABC-type transporter integral membrane subunit] [protein_id=ALU34522.1] [location=93962..94621] [gbkey=CDS]" 1 AG NG 52 CAACACAAAAGCAAGGTAGGG
"lcl|CP012395.1_cds_ALU34522.1_93 [locus_tag=CLAU_0093] [protein=ABC-type transporter integral membrane subunit] [protein_id=ALU34522.1] [location=93962..94621] [gbkey=CDS]" 1 TG NG 66 GGAACAGCTGCTTACTATAGC
"lcl|CP012395.1_cds_ALU34522.1_93 [locus_tag=CLAU_0093] [protein=ABC-type transporter integral membrane subunit] [protein_id=ALU34522.1] [location=93962..94621] [gbkey=CDS]" 1 AAA NAA 53 AAAAGCAAGGTAGGGAGATTA
"lcl|CP012395.1_cds_ALU34522.1_93 [locus_tag=CLAU_0093] [protein=ABC-type transporter integral membrane subunit] [protein_id=ALU34522.1] [location=93962..94621] [gbkey=CDS]" 1 AAA NAA 53 AAAGCAAGGTAGGGAGATTAA
"lcl|CP012395.1_cds_ALU34522.1_93 [locus_tag=CLAU_0093] [protein=ABC-type transporter integral membrane subunit] [protein_id=ALU34522.1] [location=93962..94621] [gbkey=CDS]" 1 AAA NAA 53 AGCAAGGTAGGGAGATTAAAA
"lcl|CP012395.1_cds_ALU34522.1_93 [locus_tag=CLAU_0093] [protein=ABC-type transporter integral membrane subunit] [protein_id=ALU34522.1] [location=93962..94621] [gbkey=CDS]" 1 AGA NGA 52 CAACACAAAAGCAAGGTAGGG
"lcl|CP012395.1_cds_ALU34523.1_94 [locus_tag=CLAU_0094] [protein=Phosphate-transporting ATPase] [protein_id=ALU34523.1] [location=94611..95315] [gbkey=CDS]" 1 AGT NGD 7 AAAACAATATGGAAATAGGGT
"lcl|CP012395.1_cds_ALU34523.1_94 [locus_tag=CLAU_0094] [protein=Phosphate-transporting ATPase] [protein_id=ALU34523.1] [location=94611..95315] [gbkey=CDS]" 1 AG NG 7 AAAACAATATGGAAATAGGGT
"lcl|CP012395.1_cds_ALU34523.1_94 [locus_tag=CLAU_0094] [protein=Phosphate-transporting ATPase] [protein_id=ALU34523.1] [location=94611..95315] [gbkey=CDS]" 1 TG NG 7 AACAATATGGAAATAGGGTAG
"lcl|CP012395.1_cds_ALU34523.1_94 [locus_tag=CLAU_0094] [protein=Phosphate-transporting ATPase] [protein_id=ALU34523.1] [location=94611..95315] [gbkey=CDS]" 1 CAA NAA 35 ACTTCAGAAACCATATATTTT
"lcl|CP012395.1_cds_ALU34523.1_94 [locus_tag=CLAU_0094] [protein=Phosphate-transporting ATPase] [protein_id=ALU34523.1] [location=94611..95315] [gbkey=CDS]" 1 TAA NAA 13 TTAAACAAGCAGGAATATATA
"lcl|CP012395.1_cds_ALU34524.1_95 [locus_tag=CLAU_0095] [protein=Molybdenum co-factor synthesis domain-containing protein] [protein_id=ALU34524.1] [location=95369..96601] [gbkey=CDS]" 1 TGA NGD 66 GGATCAAACTGCGAAAATTAT
"lcl|CP012395.1_cds_ALU34524.1_95 [locus_tag=CLAU_0095] [protein=Molybdenum co-factor synthesis domain-containing protein] [protein_id=ALU34524.1] [location=95369..96601] [gbkey=CDS]" 1 TG NG 18 TACAGGGAGCTAGTGAAAGTA
"lcl|CP012395.1_cds_ALU34524.1_95 [locus_tag=CLAU_0095] [protein=Molybdenum co-factor synthesis domain-containing protein] [protein_id=ALU34524.1] [location=95369..96601] [gbkey=CDS]" 1 TG NG 66 GGATCAAACTGCGAAAATTAT
"lcl|CP012395.1_cds_ALU34524.1_95 [locus_tag=CLAU_0095] [protein=Molybdenum co-factor synthesis domain-containing protein] [protein_id=ALU34524.1] [location=95369..96601] [gbkey=CDS]" 1 TGA NGA 66 GGATCAAACTGCGAAAATTAT
"lcl|CP012395.1_cds_ALU34525.1_96 [locus_tag=CLAU_0096] [protein=Molybdenum co-factor synthesis domain-containing protein] [protein_id=ALU34525.1] [location=96606..98513] [gbkey=CDS]" 1 AGG NGG 21 TTGGCAGAATATACGTCCTTT
"lcl|CP012395.1_cds_ALU34525.1_96 [locus_tag=CLAU_0096] [protein=Molybdenum co-factor synthesis domain-containing protein] [protein_id=ALU34525.1] [location=96606..98513] [gbkey=CDS]" 1 AGG NGG 23 AAATCAACTTATTGTTCCATC
"lcl|CP012395.1_cds_ALU34525.1_96 [locus_tag=CLAU_0096] [protein=Molybdenum co-factor synthesis domain-containing protein] [protein_id=ALU34525.1] [location=96606..98513] [gbkey=CDS]" 1 AGG NGG 33 TGCACAAGTAATTGAATATGG
"lcl|CP012395.1_cds_ALU34525.1_96 [locus_tag=CLAU_0096] [protein=Molybdenum co-factor synthesis domain-containing protein] [protein_id=ALU34525.1] [location=96606..98513] [gbkey=CDS]" 1 AGA NGD 50 TTATCAAGGACTGAAAACAAA
"lcl|CP012395.1_cds_ALU34525.1_96 [locus_tag=CLAU_0096] [protein=Molybdenum co-factor synthesis domain-containing protein] [protein_id=ALU34525.1] [location=96606..98513] [gbkey=CDS]" 1 TGA NGD 60 TCCTCAAAATGTAGAAGGTAT
"lcl|CP012395.1_cds_ALU34525.1_96 [locus_tag=CLAU_0096] [protein=Molybdenum co-factor synthesis domain-containing protein] [protein_id=ALU34525.1] [location=96606..98513] [gbkey=CDS]" 1 TGT NGD 45 GGGACAGATTAATAATAAACC
"lcl|CP012395.1_cds_ALU34525.1_96 [locus_tag=CLAU_0096] [protein=Molybdenum co-factor synthesis domain-containing protein] [protein_id=ALU34525.1] [location=96606..98513] [gbkey=CDS]" 1 AGG NGD 21 TTGGCAGAATATACGTCCTTT
"lcl|CP012395.1_cds_ALU34525.1_96 [locus_tag=CLAU_0096] [protein=Molybdenum co-factor synthesis domain-containing protein] [protein_id=ALU34525.1] [location=96606..98513] [gbkey=CDS]" 1 AGG NGD 23 AAATCAACTTATTGTTCCATC
"lcl|CP012395.1_cds_ALU34525.1_96 [locus_tag=CLAU_0096] [protein=Molybdenum co-factor synthesis domain-containing protein] [protein_id=ALU34525.1] [location=96606..98513] [gbkey=CDS]" 1 AGG NGD 33 TGCACAAGTAATTGAATATGG
"lcl|CP012395.1_cds_ALU34525.1_96 [locus_tag=CLAU_0096] [protein=Molybdenum co-factor synthesis domain-containing protein] [protein_id=ALU34525.1] [location=96606..98513] [gbkey=CDS]" 1 AG NG 19 AATTCAAATATATAAAAGTGC
"lcl|CP012395.1_cds_ALU34525.1_96 [locus_tag=CLAU_0096] [protein=Molybdenum co-factor synthesis domain-containing protein] [protein_id=ALU34525.1] [location=96606..98513] [gbkey=CDS]" 1 AG NG 21 TTGGCAGAATATACGTCCTTT
"lcl|CP012395.1_cds_ALU34525.1_96 [locus_tag=CLAU_0096] [protein=Molybdenum co-factor synthesis domain-containing protein] [protein_id=ALU34525.1] [location=96606..98513] [gbkey=CDS]" 1 AG NG 23 AAATCAACTTATTGTTCCATC
"lcl|CP012395.1_cds_ALU34525.1_96 [locus_tag=CLAU_0096] [protein=Molybdenum co-factor synthesis domain-containing protein] [protein_id=ALU34525.1] [location=96606..98513] [gbkey=CDS]" 1 AG NG 33 TGCACAAGTAATTGAATATGG
"lcl|CP012395.1_cds_ALU34525.1_96 [locus_tag=CLAU_0096] [protein=Molybdenum co-factor synthesis domain-containing protein] [protein_id=ALU34525.1] [location=96606..98513] [gbkey=CDS]" 1 AG NG 50 TTATCAAGGACTGAAAACAAA
"lcl|CP012395.1_cds_ALU34525.1_96 [locus_tag=CLAU_0096] [protein=Molybdenum co-factor synthesis domain-containing protein] [protein_id=ALU34525.1] [location=96606..98513] [gbkey=CDS]" 1 TG NG 45 GGGACAGATTAATAATAAACC
"lcl|CP012395.1_cds_ALU34525.1_96 [locus_tag=CLAU_0096] [protein=Molybdenum co-factor synthesis domain-containing protein] [protein_id=ALU34525.1] [location=96606..98513] [gbkey=CDS]" 1 TG NG 60 TCCTCAAAATGTAGAAGGTAT
"lcl|CP012395.1_cds_ALU34525.1_96 [locus_tag=CLAU_0096] [protein=Molybdenum co-factor synthesis domain-containing protein] [protein_id=ALU34525.1] [location=96606..98513] [gbkey=CDS]" 1 AAA NAA 1 GGCACAGAAAGTATATTTATC
"lcl|CP012395.1_cds_ALU34525.1_96 [locus_tag=CLAU_0096] [protein=Molybdenum co-factor synthesis domain-containing protein] [protein_id=ALU34525.1] [location=96606..98513] [gbkey=CDS]" 1 AAA NAA 8 TTGCACAGGCGGTTTATTCAA
"lcl|CP012395.1_cds_ALU34525.1_96 [locus_tag=CLAU_0096] [protein=Molybdenum co-factor synthesis domain-containing protein] [protein_id=ALU34525.1] [location=96606..98513] [gbkey=CDS]" 1 CAA NAA 1 TGGCACAGAAAGTATATTTAT
"lcl|CP012395.1_cds_ALU34525.1_96 [locus_tag=CLAU_0096] [protein=Molybdenum co-factor synthesis domain-containing protein] [protein_id=ALU34525.1] [location=96606..98513] [gbkey=CDS]" 1 GAA NAA 33 CACAAGTAATTGAATATGGAG
"lcl|CP012395.1_cds_ALU34525.1_96 [locus_tag=CLAU_0096] [protein=Molybdenum co-factor synthesis domain-containing protein] [protein_id=ALU34525.1] [location=96606..98513] [gbkey=CDS]" 1 AGA NGA 50 TTATCAAGGACTGAAAACAAA
"lcl|CP012395.1_cds_ALU34525.1_96 [locus_tag=CLAU_0096] [protein=Molybdenum co-factor synthesis domain-containing protein] [protein_id=ALU34525.1] [location=96606..98513] [gbkey=CDS]" 1 TGA NGA 60 TCCTCAAAATGTAGAAGGTAT
"lcl|CP012395.1_cds_ALU34526.1_97 [locus_tag=CLAU_0097] [protein=MOSC domain-containing protein] [protein_id=ALU34526.1] [location=98639..99070] [gbkey=CDS]" 1 AGG NGG 34 GACAGGTGAGTTTACTGGGAC
"lcl|CP012395.1_cds_ALU34526.1_97 [locus_tag=CLAU_0097] [protein=MOSC domain-containing protein] [protein_id=ALU34526.1] [location=98639..99070] [gbkey=CDS]" 1 AGA NGD 37 TGGGACAGGAAAGCATTGATA
"lcl|CP012395.1_cds_ALU34526.1_97 [locus_tag=CLAU_0097] [protein=MOSC domain-containing protein] [protein_id=ALU34526.1] [location=98639..99070] [gbkey=CDS]" 1 TGA NGD 75 AAAACAGTGTCATAAAGGCTG
"lcl|CP012395.1_cds_ALU34526.1_97 [locus_tag=CLAU_0097] [protein=MOSC domain-containing protein] [protein_id=ALU34526.1] [location=98639..99070] [gbkey=CDS]" 1 AGG NGD 34 GACAGGTGAGTTTACTGGGAC
"lcl|CP012395.1_cds_ALU34526.1_97 [locus_tag=CLAU_0097] [protein=MOSC domain-containing protein] [protein_id=ALU34526.1] [location=98639..99070] [gbkey=CDS]" 1 AG NG 34 GACAGGTGAGTTTACTGGGAC
"lcl|CP012395.1_cds_ALU34526.1_97 [locus_tag=CLAU_0097] [protein=MOSC domain-containing protein] [protein_id=ALU34526.1] [location=98639..99070] [gbkey=CDS]" 1 AG NG 37 TGGGACAGGAAAGCATTGATA
"lcl|CP012395.1_cds_ALU34526.1_97 [locus_tag=CLAU_0097] [protein=MOSC domain-containing protein] [protein_id=ALU34526.1] [location=98639..99070] [gbkey=CDS]" 1 TG NG 75 AAAACAGTGTCATAAAGGCTG
"lcl|CP012395.1_cds_ALU34526.1_97 [locus_tag=CLAU_0097] [protein=MOSC domain-containing protein] [protein_id=ALU34526.1] [location=98639..99070] [gbkey=CDS]" 1 AAA NAA 75 AACAGTGTCATAAAGGCTGTG
"lcl|CP012395.1_cds_ALU34526.1_97 [locus_tag=CLAU_0097] [protein=MOSC domain-containing protein] [protein_id=ALU34526.1] [location=98639..99070] [gbkey=CDS]" 1 TAA NAA 38 GACAGGAAAGCATTGATAAGA
"lcl|CP012395.1_cds_ALU34526.1_97 [locus_tag=CLAU_0097] [protein=MOSC domain-containing protein] [protein_id=ALU34526.1] [location=98639..99070] [gbkey=CDS]" 1 AGA NGA 37 TGGGACAGGAAAGCATTGATA
"lcl|CP012395.1_cds_ALU34526.1_97 [locus_tag=CLAU_0097] [protein=MOSC domain-containing protein] [protein_id=ALU34526.1] [location=98639..99070] [gbkey=CDS]" 1 TGA NGA 75 AAAACAGTGTCATAAAGGCTG
"lcl|CP012395.1_cds_ALU34527.1_98 [locus_tag=CLAU_0098] [protein=Sigma-54 specific transcriptional regulator Fis family] [protein_id=ALU34527.1] [location=99067..100092] [gbkey=CDS]" 1 AGG NGG 52 ACTTACAAGAGGAAGTAAAAA
"lcl|CP012395.1_cds_ALU34527.1_98 [locus_tag=CLAU_0098] [protein=Sigma-54 specific transcriptional regulator Fis family] [protein_id=ALU34527.1] [location=99067..100092] [gbkey=CDS]" 1 GGG NGG 42 AGACACAAGTAAGACTTTTAA
"lcl|CP012395.1_cds_ALU34527.1_98 [locus_tag=CLAU_0098] [protein=Sigma-54 specific transcriptional regulator Fis family] [protein_id=ALU34527.1] [location=99067..100092] [gbkey=CDS]" 1 GGG NGG 52 CTTACAAGAGGAAGTAAAAAA
"lcl|CP012395.1_cds_ALU34527.1_98 [locus_tag=CLAU_0098] [protein=Sigma-54 specific transcriptional regulator Fis family] [protein_id=ALU34527.1] [location=99067..100092] [gbkey=CDS]" 1 GGT NGD 42 GACACAAGTAAGACTTTTAAG
"lcl|CP012395.1_cds_ALU34527.1_98 [locus_tag=CLAU_0098] [protein=Sigma-54 specific transcriptional regulator Fis family] [protein_id=ALU34527.1] [location=99067..100092] [gbkey=CDS]" 1 AGG NGD 52 ACTTACAAGAGGAAGTAAAAA
"lcl|CP012395.1_cds_ALU34527.1_98 [locus_tag=CLAU_0098] [protein=Sigma-54 specific transcriptional regulator Fis family] [protein_id=ALU34527.1] [location=99067..100092] [gbkey=CDS]" 1 GGG NGD 42 AGACACAAGTAAGACTTTTAA
"lcl|CP012395.1_cds_ALU34527.1_98 [locus_tag=CLAU_0098] [protein=Sigma-54 specific transcriptional regulator Fis family] [protein_id=ALU34527.1] [location=99067..100092] [gbkey=CDS]" 1 GGG NGD 52 CTTACAAGAGGAAGTAAAAAA
"lcl|CP012395.1_cds_ALU34527.1_98 [locus_tag=CLAU_0098] [protein=Sigma-54 specific transcriptional regulator Fis family] [protein_id=ALU34527.1] [location=99067..100092] [gbkey=CDS]" 1 AG NG 52 ACTTACAAGAGGAAGTAAAAA
"lcl|CP012395.1_cds_ALU34527.1_98 [locus_tag=CLAU_0098] [protein=Sigma-54 specific transcriptional regulator Fis family] [protein_id=ALU34527.1] [location=99067..100092] [gbkey=CDS]" 1 GG NG 42 AGACACAAGTAAGACTTTTAA
"lcl|CP012395.1_cds_ALU34527.1_98 [locus_tag=CLAU_0098] [protein=Sigma-54 specific transcriptional regulator Fis family] [protein_id=ALU34527.1] [location=99067..100092] [gbkey=CDS]" 1 GG NG 42 GACACAAGTAAGACTTTTAAG
"lcl|CP012395.1_cds_ALU34527.1_98 [locus_tag=CLAU_0098] [protein=Sigma-54 specific transcriptional regulator Fis family] [protein_id=ALU34527.1] [location=99067..100092] [gbkey=CDS]" 1 GG NG 52 CTTACAAGAGGAAGTAAAAAA
"lcl|CP012395.1_cds_ALU34527.1_98 [locus_tag=CLAU_0098] [protein=Sigma-54 specific transcriptional regulator Fis family] [protein_id=ALU34527.1] [location=99067..100092] [gbkey=CDS]" 1 GAA NAA 48 AGCAGATTCCTGTAGATGTTA
"lcl|CP012395.1_cds_ALU34527.1_98 [locus_tag=CLAU_0098] [protein=Sigma-54 specific transcriptional regulator Fis family] [protein_id=ALU34527.1] [location=99067..100092] [gbkey=CDS]" 1 GAA NAA 53 TACAAGAGGAAGTAAAAAAGG
"lcl|CP012395.1_cds_ALU34527.1_98 [locus_tag=CLAU_0098] [protein=Sigma-54 specific transcriptional regulator Fis family] [protein_id=ALU34527.1] [location=99067..100092] [gbkey=CDS]" 1 TAA NAA 21 TTGCACAAGCTATACATAATT
"lcl|CP012395.1_cds_ALU34528.1_99 [locus_tag=CLAU_0099] [protein=Aldehyde ferredoxin oxidoreductase] [protein_id=ALU34528.1] [location=100231..102054] [gbkey=CDS]" 1 AGG NGG 60 TTTATCAAAGAGGTTATATTA
"lcl|CP012395.1_cds_ALU34528.1_99 [locus_tag=CLAU_0099] [protein=Aldehyde ferredoxin oxidoreductase] [protein_id=ALU34528.1] [location=100231..102054] [gbkey=CDS]" 1 TGG NGG 45 AGATCAAGCAGATAAGATCAG
"lcl|CP012395.1_cds_ALU34528.1_99 [locus_tag=CLAU_0099] [protein=Aldehyde ferredoxin oxidoreductase] [protein_id=ALU34528.1] [location=100231..102054] [gbkey=CDS]" 1 CGA NGD 25 TGCTTCAACAGGAAACAGATT
"lcl|CP012395.1_cds_ALU34528.1_99 [locus_tag=CLAU_0099] [protein=Aldehyde ferredoxin oxidoreductase] [protein_id=ALU34528.1] [location=100231..102054] [gbkey=CDS]" 1 GGA NGD 60 TTATCAAAGAGGTTATATTAA
"lcl|CP012395.1_cds_ALU34528.1_99 [locus_tag=CLAU_0099] [protein=Aldehyde ferredoxin oxidoreductase] [protein_id=ALU34528.1] [location=100231..102054] [gbkey=CDS]" 1 TGA NGD 70 AAAACAGGAACTTCCAGCATA
"lcl|CP012395.1_cds_ALU34528.1_99 [locus_tag=CLAU_0099] [protein=Aldehyde ferredoxin oxidoreductase] [protein_id=ALU34528.1] [location=100231..102054] [gbkey=CDS]" 1 AGG NGD 60 TTTATCAAAGAGGTTATATTA
"lcl|CP012395.1_cds_ALU34528.1_99 [locus_tag=CLAU_0099] [protein=Aldehyde ferredoxin oxidoreductase] [protein_id=ALU34528.1] [location=100231..102054] [gbkey=CDS]" 1 TGG NGD 45 AGATCAAGCAGATAAGATCAG
"lcl|CP012395.1_cds_ALU34528.1_99 [locus_tag=CLAU_0099] [protein=Aldehyde ferredoxin oxidoreductase] [protein_id=ALU34528.1] [location=100231..102054] [gbkey=CDS]" 1 AG NG 26 TCAACAGGAAACAGATTCGAG
"lcl|CP012395.1_cds_ALU34528.1_99 [locus_tag=CLAU_0099] [protein=Aldehyde ferredoxin oxidoreductase] [protein_id=ALU34528.1] [location=100231..102054] [gbkey=CDS]" 1 AG NG 36 TGAACAAAAAGTGAAGGAAGT
"lcl|CP012395.1_cds_ALU34528.1_99 [locus_tag=CLAU_0099] [protein=Aldehyde ferredoxin oxidoreductase] [protein_id=ALU34528.1] [location=100231..102054] [gbkey=CDS]" 1 AG NG 60 TTTATCAAAGAGGTTATATTA
"lcl|CP012395.1_cds_ALU34528.1_99 [locus_tag=CLAU_0099] [protein=Aldehyde ferredoxin oxidoreductase] [protein_id=ALU34528.1] [location=100231..102054] [gbkey=CDS]" 1 CG NG 25 TGCTTCAACAGGAAACAGATT
"lcl|CP012395.1_cds_ALU34528.1_99 [locus_tag=CLAU_0099] [protein=Aldehyde ferredoxin oxidoreductase] [protein_id=ALU34528.1] [location=100231..102054] [gbkey=CDS]" 1 GG NG 60 TTATCAAAGAGGTTATATTAA
"lcl|CP012395.1_cds_ALU34528.1_99 [locus_tag=CLAU_0099] [protein=Aldehyde ferredoxin oxidoreductase] [protein_id=ALU34528.1] [location=100231..102054] [gbkey=CDS]" 1 TG NG 45 AGATCAAGCAGATAAGATCAG
"lcl|CP012395.1_cds_ALU34528.1_99 [locus_tag=CLAU_0099] [protein=Aldehyde ferredoxin oxidoreductase] [protein_id=ALU34528.1] [location=100231..102054] [gbkey=CDS]" 1 TG NG 70 AAAACAGGAACTTCCAGCATA
"lcl|CP012395.1_cds_ALU34528.1_99 [locus_tag=CLAU_0099] [protein=Aldehyde ferredoxin oxidoreductase] [protein_id=ALU34528.1] [location=100231..102054] [gbkey=CDS]" 1 CGA NGA 25 TGCTTCAACAGGAAACAGATT
"lcl|CP012395.1_cds_ALU34528.1_99 [locus_tag=CLAU_0099] [protein=Aldehyde ferredoxin oxidoreductase] [protein_id=ALU34528.1] [location=100231..102054] [gbkey=CDS]" 1 GGA NGA 60 TTATCAAAGAGGTTATATTAA
"lcl|CP012395.1_cds_ALU34528.1_99 [locus_tag=CLAU_0099] [protein=Aldehyde ferredoxin oxidoreductase] [protein_id=ALU34528.1] [location=100231..102054] [gbkey=CDS]" 1 TGA NGA 70 AAAACAGGAACTTCCAGCATA
"lcl|CP012395.1_cds_ALU34530.1_101 [locus_tag=CLAU_0101] [protein=UBA/THIF-type NAD/FAD binding protein] [protein_id=ALU34530.1] [location=102374..103060] [gbkey=CDS]" 1 AGA NGD 30 TAGACAAATACTTTCAAGTAC
"lcl|CP012395.1_cds_ALU34530.1_101 [locus_tag=CLAU_0101] [protein=UBA/THIF-type NAD/FAD binding protein] [protein_id=ALU34530.1] [location=102374..103060] [gbkey=CDS]" 1 AG NG 30 TAGACAAATACTTTCAAGTAC
"lcl|CP012395.1_cds_ALU34530.1_101 [locus_tag=CLAU_0101] [protein=UBA/THIF-type NAD/FAD binding protein] [protein_id=ALU34530.1] [location=102374..103060] [gbkey=CDS]" 1 AGA NGA 30 TAGACAAATACTTTCAAGTAC
"lcl|CP012395.1_cds_ALU34531.1_102 [locus_tag=CLAU_0102] [protein=Sigma-54 specific transcriptional regulator Fis family] [protein_id=ALU34531.1] [location=103281..105176] [gbkey=CDS]" 1 GGG NGG 70 ATATGCAGACAAAGCTTCTAA
"lcl|CP012395.1_cds_ALU34531.1_102 [locus_tag=CLAU_0102] [protein=Sigma-54 specific transcriptional regulator Fis family] [protein_id=ALU34531.1] [location=103281..105176] [gbkey=CDS]" 1 AGA NGD 40 ATTACAAACATATAAAATAGA
"lcl|CP012395.1_cds_ALU34531.1_102 [locus_tag=CLAU_0102] [protein=Sigma-54 specific transcriptional regulator Fis family] [protein_id=ALU34531.1] [location=103281..105176] [gbkey=CDS]" 1 TGA NGD 51 TGGACAGGCTTATTATACTTT
"lcl|CP012395.1_cds_ALU34531.1_102 [locus_tag=CLAU_0102] [protein=Sigma-54 specific transcriptional regulator Fis family] [protein_id=ALU34531.1] [location=103281..105176] [gbkey=CDS]" 1 GGT NGD 70 TATGCAGACAAAGCTTCTAAG
"lcl|CP012395.1_cds_ALU34531.1_102 [locus_tag=CLAU_0102] [protein=Sigma-54 specific transcriptional regulator Fis family] [protein_id=ALU34531.1] [location=103281..105176] [gbkey=CDS]" 1 GGG NGD 70 ATATGCAGACAAAGCTTCTAA
"lcl|CP012395.1_cds_ALU34531.1_102 [locus_tag=CLAU_0102] [protein=Sigma-54 specific transcriptional regulator Fis family] [protein_id=ALU34531.1] [location=103281..105176] [gbkey=CDS]" 1 AG NG 40 ATTACAAACATATAAAATAGA
"lcl|CP012395.1_cds_ALU34531.1_102 [locus_tag=CLAU_0102] [protein=Sigma-54 specific transcriptional regulator Fis family] [protein_id=ALU34531.1] [location=103281..105176] [gbkey=CDS]" 1 AG NG 63 CTAAACAACTTATAGAGTCGG
"lcl|CP012395.1_cds_ALU34531.1_102 [locus_tag=CLAU_0102] [protein=Sigma-54 specific transcriptional regulator Fis family] [protein_id=ALU34531.1] [location=103281..105176] [gbkey=CDS]" 1 GG NG 70 ATATGCAGACAAAGCTTCTAA
"lcl|CP012395.1_cds_ALU34531.1_102 [locus_tag=CLAU_0102] [protein=Sigma-54 specific transcriptional regulator Fis family] [protein_id=ALU34531.1] [location=103281..105176] [gbkey=CDS]" 1 GG NG 70 TATGCAGACAAAGCTTCTAAG
"lcl|CP012395.1_cds_ALU34531.1_102 [locus_tag=CLAU_0102] [protein=Sigma-54 specific transcriptional regulator Fis family] [protein_id=ALU34531.1] [location=103281..105176] [gbkey=CDS]" 1 TG NG 51 TGGACAGGCTTATTATACTTT
"lcl|CP012395.1_cds_ALU34531.1_102 [locus_tag=CLAU_0102] [protein=Sigma-54 specific transcriptional regulator Fis family] [protein_id=ALU34531.1] [location=103281..105176] [gbkey=CDS]" 1 AAA NAA 6 CACATCAGGTATTTAGTAAAA
"lcl|CP012395.1_cds_ALU34531.1_102 [locus_tag=CLAU_0102] [protein=Sigma-54 specific transcriptional regulator Fis family] [protein_id=ALU34531.1] [location=103281..105176] [gbkey=CDS]" 1 AAA NAA 43 TAGGGCAAGATGATTTAAAAG
"lcl|CP012395.1_cds_ALU34531.1_102 [locus_tag=CLAU_0102] [protein=Sigma-54 specific transcriptional regulator Fis family] [protein_id=ALU34531.1] [location=103281..105176] [gbkey=CDS]" 1 AAA NAA 53 CGGCCAGGATGAAAGCTTTAC
"lcl|CP012395.1_cds_ALU34531.1_102 [locus_tag=CLAU_0102] [protein=Sigma-54 specific transcriptional regulator Fis family] [protein_id=ALU34531.1] [location=103281..105176] [gbkey=CDS]" 1 CAA NAA 38 CTCAAGATATGTTTAGTATTA
"lcl|CP012395.1_cds_ALU34531.1_102 [locus_tag=CLAU_0102] [protein=Sigma-54 specific transcriptional regulator Fis family] [protein_id=ALU34531.1] [location=103281..105176] [gbkey=CDS]" 1 CAA NAA 43 GGCAAGATGATTTAAAAGAAA
"lcl|CP012395.1_cds_ALU34531.1_102 [locus_tag=CLAU_0102] [protein=Sigma-54 specific transcriptional regulator Fis family] [protein_id=ALU34531.1] [location=103281..105176] [gbkey=CDS]" 1 CAA NAA 53 TCGGCCAGGATGAAAGCTTTA
"lcl|CP012395.1_cds_ALU34531.1_102 [locus_tag=CLAU_0102] [protein=Sigma-54 specific transcriptional regulator Fis family] [protein_id=ALU34531.1] [location=103281..105176] [gbkey=CDS]" 1 CAA NAA 71 TTGTACAAGAGGGTGTAATAA
"lcl|CP012395.1_cds_ALU34531.1_102 [locus_tag=CLAU_0102] [protein=Sigma-54 specific transcriptional regulator Fis family] [protein_id=ALU34531.1] [location=103281..105176] [gbkey=CDS]" 1 CAA NAA 71 TACAAGAGGGTGTAATAACAA
"lcl|CP012395.1_cds_ALU34531.1_102 [locus_tag=CLAU_0102] [protein=Sigma-54 specific transcriptional regulator Fis family] [protein_id=ALU34531.1] [location=103281..105176] [gbkey=CDS]" 1 TAA NAA 6 ATCAGGTATTTAGTAAAAAAA
"lcl|CP012395.1_cds_ALU34531.1_102 [locus_tag=CLAU_0102] [protein=Sigma-54 specific transcriptional regulator Fis family] [protein_id=ALU34531.1] [location=103281..105176] [gbkey=CDS]" 1 TAA NAA 8 ATTACAAAAAAGATTTGCAGC
"lcl|CP012395.1_cds_ALU34531.1_102 [locus_tag=CLAU_0102] [protein=Sigma-54 specific transcriptional regulator Fis family] [protein_id=ALU34531.1] [location=103281..105176] [gbkey=CDS]" 1 AGA NGA 40 ATTACAAACATATAAAATAGA
"lcl|CP012395.1_cds_ALU34531.1_102 [locus_tag=CLAU_0102] [protein=Sigma-54 specific transcriptional regulator Fis family] [protein_id=ALU34531.1] [location=103281..105176] [gbkey=CDS]" 1 TGA NGA 51 TGGACAGGCTTATTATACTTT
"lcl|CP012395.1_cds_ALU34532.1_103 [locus_tag=CLAU_0103] [protein=DNA-binding domain excisionase family protein] [protein_id=ALU34532.1] [location=105546..105992] [gbkey=CDS]" 1 AGG NGG 10 TGAACAGGCTATTGATTTTTT
"lcl|CP012395.1_cds_ALU34532.1_103 [locus_tag=CLAU_0103] [protein=DNA-binding domain excisionase family protein] [protein_id=ALU34532.1] [location=105546..105992] [gbkey=CDS]" 1 AGG NGG 47 ATGAACGATATATTGTTTCAG
"lcl|CP012395.1_cds_ALU34532.1_103 [locus_tag=CLAU_0103] [protein=DNA-binding domain excisionase family protein] [protein_id=ALU34532.1] [location=105546..105992] [gbkey=CDS]" 1 AGA NGD 72 GAAACAACTTGACAAAGATAT
"lcl|CP012395.1_cds_ALU34532.1_103 [locus_tag=CLAU_0103] [protein=DNA-binding domain excisionase family protein] [protein_id=ALU34532.1] [location=105546..105992] [gbkey=CDS]" 1 GGA NGD 33 ACAAACAAGCATTGATAAATT
"lcl|CP012395.1_cds_ALU34532.1_103 [locus_tag=CLAU_0103] [protein=DNA-binding domain excisionase family protein] [protein_id=ALU34532.1] [location=105546..105992] [gbkey=CDS]" 1 GGA NGD 47 TGAACGATATATTGTTTCAGA
"lcl|CP012395.1_cds_ALU34532.1_103 [locus_tag=CLAU_0103] [protein=DNA-binding domain excisionase family protein] [protein_id=ALU34532.1] [location=105546..105992] [gbkey=CDS]" 1 TGT NGD 45 CAATCAAAATGAACGATATAT
"lcl|CP012395.1_cds_ALU34532.1_103 [locus_tag=CLAU_0103] [protein=DNA-binding domain excisionase family protein] [protein_id=ALU34532.1] [location=105546..105992] [gbkey=CDS]" 1 AGG NGD 10 TGAACAGGCTATTGATTTTTT
"lcl|CP012395.1_cds_ALU34532.1_103 [locus_tag=CLAU_0103] [protein=DNA-binding domain excisionase family protein] [protein_id=ALU34532.1] [location=105546..105992] [gbkey=CDS]" 1 AGG NGD 47 ATGAACGATATATTGTTTCAG
"lcl|CP012395.1_cds_ALU34532.1_103 [locus_tag=CLAU_0103] [protein=DNA-binding domain excisionase family protein] [protein_id=ALU34532.1] [location=105546..105992] [gbkey=CDS]" 1 AG NG 10 TGAACAGGCTATTGATTTTTT
"lcl|CP012395.1_cds_ALU34532.1_103 [locus_tag=CLAU_0103] [protein=DNA-binding domain excisionase family protein] [protein_id=ALU34532.1] [location=105546..105992] [gbkey=CDS]" 1 AG NG 47 ATGAACGATATATTGTTTCAG
"lcl|CP012395.1_cds_ALU34532.1_103 [locus_tag=CLAU_0103] [protein=DNA-binding domain excisionase family protein] [protein_id=ALU34532.1] [location=105546..105992] [gbkey=CDS]" 1 AG NG 72 GAAACAACTTGACAAAGATAT
"lcl|CP012395.1_cds_ALU34532.1_103 [locus_tag=CLAU_0103] [protein=DNA-binding domain excisionase family protein] [protein_id=ALU34532.1] [location=105546..105992] [gbkey=CDS]" 1 GG NG 33 ACAAACAAGCATTGATAAATT
"lcl|CP012395.1_cds_ALU34532.1_103 [locus_tag=CLAU_0103] [protein=DNA-binding domain excisionase family protein] [protein_id=ALU34532.1] [location=105546..105992] [gbkey=CDS]" 1 GG NG 47 TGAACGATATATTGTTTCAGA
"lcl|CP012395.1_cds_ALU34532.1_103 [locus_tag=CLAU_0103] [protein=DNA-binding domain excisionase family protein] [protein_id=ALU34532.1] [location=105546..105992] [gbkey=CDS]" 1 TG NG 45 CAATCAAAATGAACGATATAT
"lcl|CP012395.1_cds_ALU34532.1_103 [locus_tag=CLAU_0103] [protein=DNA-binding domain excisionase family protein] [protein_id=ALU34532.1] [location=105546..105992] [gbkey=CDS]" 1 AGA NGA 72 GAAACAACTTGACAAAGATAT
"lcl|CP012395.1_cds_ALU34532.1_103 [locus_tag=CLAU_0103] [protein=DNA-binding domain excisionase family protein] [protein_id=ALU34532.1] [location=105546..105992] [gbkey=CDS]" 1 GGA NGA 33 ACAAACAAGCATTGATAAATT
"lcl|CP012395.1_cds_ALU34532.1_103 [locus_tag=CLAU_0103] [protein=DNA-binding domain excisionase family protein] [protein_id=ALU34532.1] [location=105546..105992] [gbkey=CDS]" 1 GGA NGA 47 TGAACGATATATTGTTTCAGA
"lcl|CP012395.1_cds_ALU34533.1_104 [locus_tag=CLAU_0104] [protein=hypothetical protein] [protein_id=ALU34533.1] [location=106066..106929] [gbkey=CDS]" 1 TGA NGD 23 GTGGACAAAGTTTACTTTTTT
"lcl|CP012395.1_cds_ALU34533.1_104 [locus_tag=CLAU_0104] [protein=hypothetical protein] [protein_id=ALU34533.1] [location=106066..106929] [gbkey=CDS]" 1 TG NG 23 GTGGACAAAGTTTACTTTTTT
"lcl|CP012395.1_cds_ALU34533.1_104 [locus_tag=CLAU_0104] [protein=hypothetical protein] [protein_id=ALU34533.1] [location=106066..106929] [gbkey=CDS]" 1 TAA NAA 32 TCTTCAGCTTGGGAATGTAAA
"lcl|CP012395.1_cds_ALU34533.1_104 [locus_tag=CLAU_0104] [protein=hypothetical protein] [protein_id=ALU34533.1] [location=106066..106929] [gbkey=CDS]" 1 TGA NGA 23 GTGGACAAAGTTTACTTTTTT
"lcl|CP012395.1_cds_ALU34534.1_105 [gene=nfo] [locus_tag=CLAU_0105] [protein=Deoxyribonuclease IV (phage-T(4)-induced)] [protein_id=ALU34534.1] [location=107057..107953] [gbkey=CDS]" 1 TGG NGG 37 AAAACAGCTTGTGCTGCATCC
"lcl|CP012395.1_cds_ALU34534.1_105 [gene=nfo] [locus_tag=CLAU_0105] [protein=Deoxyribonuclease IV (phage-T(4)-induced)] [protein_id=ALU34534.1] [location=107057..107953] [gbkey=CDS]" 1 TGG NGG 49 TACAGATAGCTCTTGAAACGA
"lcl|CP012395.1_cds_ALU34534.1_105 [gene=nfo] [locus_tag=CLAU_0105] [protein=Deoxyribonuclease IV (phage-T(4)-induced)] [protein_id=ALU34534.1] [location=107057..107953] [gbkey=CDS]" 1 CGA NGD 49 CTGTACAGATAGCTCTTGAAA
"lcl|CP012395.1_cds_ALU34534.1_105 [gene=nfo] [locus_tag=CLAU_0105] [protein=Deoxyribonuclease IV (phage-T(4)-induced)] [protein_id=ALU34534.1] [location=107057..107953] [gbkey=CDS]" 1 TGG NGD 37 AAAACAGCTTGTGCTGCATCC
"lcl|CP012395.1_cds_ALU34534.1_105 [gene=nfo] [locus_tag=CLAU_0105] [protein=Deoxyribonuclease IV (phage-T(4)-induced)] [protein_id=ALU34534.1] [location=107057..107953] [gbkey=CDS]" 1 TGG NGD 49 TACAGATAGCTCTTGAAACGA
"lcl|CP012395.1_cds_ALU34534.1_105 [gene=nfo] [locus_tag=CLAU_0105] [protein=Deoxyribonuclease IV (phage-T(4)-induced)] [protein_id=ALU34534.1] [location=107057..107953] [gbkey=CDS]" 1 CG NG 49 CTGTACAGATAGCTCTTGAAA
"lcl|CP012395.1_cds_ALU34534.1_105 [gene=nfo] [locus_tag=CLAU_0105] [protein=Deoxyribonuclease IV (phage-T(4)-induced)] [protein_id=ALU34534.1] [location=107057..107953] [gbkey=CDS]" 1 TG NG 37 AAAACAGCTTGTGCTGCATCC
"lcl|CP012395.1_cds_ALU34534.1_105 [gene=nfo] [locus_tag=CLAU_0105] [protein=Deoxyribonuclease IV (phage-T(4)-induced)] [protein_id=ALU34534.1] [location=107057..107953] [gbkey=CDS]" 1 TG NG 49 TACAGATAGCTCTTGAAACGA
"lcl|CP012395.1_cds_ALU34534.1_105 [gene=nfo] [locus_tag=CLAU_0105] [protein=Deoxyribonuclease IV (phage-T(4)-induced)] [protein_id=ALU34534.1] [location=107057..107953] [gbkey=CDS]" 1 AAA NAA 44 AGCACAGATTGTAAATGGATT
"lcl|CP012395.1_cds_ALU34534.1_105 [gene=nfo] [locus_tag=CLAU_0105] [protein=Deoxyribonuclease IV (phage-T(4)-induced)] [protein_id=ALU34534.1] [location=107057..107953] [gbkey=CDS]" 1 TAA NAA 44 TAGCACAGATTGTAAATGGAT
"lcl|CP012395.1_cds_ALU34534.1_105 [gene=nfo] [locus_tag=CLAU_0105] [protein=Deoxyribonuclease IV (phage-T(4)-induced)] [protein_id=ALU34534.1] [location=107057..107953] [gbkey=CDS]" 1 CGA NGA 49 CTGTACAGATAGCTCTTGAAA
"lcl|CP012395.1_cds_ALU34535.1_106 [locus_tag=CLAU_0106] [protein=Penicillin-binding protein transpeptidase] [protein_id=ALU34535.1] [location=108113..110758] [gbkey=CDS]" 1 AGG NGG 5 TAGTGCAAGGCGCTGAGTACA
"lcl|CP012395.1_cds_ALU34535.1_106 [locus_tag=CLAU_0106] [protein=Penicillin-binding protein transpeptidase] [protein_id=ALU34535.1] [location=108113..110758] [gbkey=CDS]" 1 AGG NGG 7 GAGGACAAATTTTGGATTCTA
"lcl|CP012395.1_cds_ALU34535.1_106 [locus_tag=CLAU_0106] [protein=Penicillin-binding protein transpeptidase] [protein_id=ALU34535.1] [location=108113..110758] [gbkey=CDS]" 1 AGG NGG 55 TACTCAATCTCTTATTCCTCC
"lcl|CP012395.1_cds_ALU34535.1_106 [locus_tag=CLAU_0106] [protein=Penicillin-binding protein transpeptidase] [protein_id=ALU34535.1] [location=108113..110758] [gbkey=CDS]" 1 AGG NGG 59 ATGATCAAGGAAAATTTGATC
"lcl|CP012395.1_cds_ALU34535.1_106 [locus_tag=CLAU_0106] [protein=Penicillin-binding protein transpeptidase] [protein_id=ALU34535.1] [location=108113..110758] [gbkey=CDS]" 1 GGG NGG 7 AGGACAAATTTTGGATTCTAA
"lcl|CP012395.1_cds_ALU34535.1_106 [locus_tag=CLAU_0106] [protein=Penicillin-binding protein transpeptidase] [protein_id=ALU34535.1] [location=108113..110758] [gbkey=CDS]" 1 GGG NGG 59 TGATCAAGGAAAATTTGATCA
"lcl|CP012395.1_cds_ALU34535.1_106 [locus_tag=CLAU_0106] [protein=Penicillin-binding protein transpeptidase] [protein_id=ALU34535.1] [location=108113..110758] [gbkey=CDS]" 1 AGA NGD 59 TGATCAGGGAGGAAAAATAGT
"lcl|CP012395.1_cds_ALU34535.1_106 [locus_tag=CLAU_0106] [protein=Penicillin-binding protein transpeptidase] [protein_id=ALU34535.1] [location=108113..110758] [gbkey=CDS]" 1 CGA NGD 68 GGCAGGTATATAATACTGTGT
"lcl|CP012395.1_cds_ALU34535.1_106 [locus_tag=CLAU_0106] [protein=Penicillin-binding protein transpeptidase] [protein_id=ALU34535.1] [location=108113..110758] [gbkey=CDS]" 1 GGA NGD 5 AGTGCAAGGCGCTGAGTACAA
"lcl|CP012395.1_cds_ALU34535.1_106 [locus_tag=CLAU_0106] [protein=Penicillin-binding protein transpeptidase] [protein_id=ALU34535.1] [location=108113..110758] [gbkey=CDS]" 1 TGA NGD 4 TCTTCAAGTAGTGCAAGGCGC
"lcl|CP012395.1_cds_ALU34535.1_106 [locus_tag=CLAU_0106] [protein=Penicillin-binding protein transpeptidase] [protein_id=ALU34535.1] [location=108113..110758] [gbkey=CDS]" 1 TGA NGD 20 TGCAGGTTAATAAAGAACTTT
"lcl|CP012395.1_cds_ALU34535.1_106 [locus_tag=CLAU_0106] [protein=Penicillin-binding protein transpeptidase] [protein_id=ALU34535.1] [location=108113..110758] [gbkey=CDS]" 1 TGA NGD 23 TAGAACAACAGAGAAGGCTCA
"lcl|CP012395.1_cds_ALU34535.1_106 [locus_tag=CLAU_0106] [protein=Penicillin-binding protein transpeptidase] [protein_id=ALU34535.1] [location=108113..110758] [gbkey=CDS]" 1 TGA NGD 23 AACAGAGAAGGCTCATGATTG
"lcl|CP012395.1_cds_ALU34535.1_106 [locus_tag=CLAU_0106] [protein=Penicillin-binding protein transpeptidase] [protein_id=ALU34535.1] [location=108113..110758] [gbkey=CDS]" 1 AGT NGD 4 TTCAAGTAGTGCAAGGCGCTG
"lcl|CP012395.1_cds_ALU34535.1_106 [locus_tag=CLAU_0106] [protein=Penicillin-binding protein transpeptidase] [protein_id=ALU34535.1] [location=108113..110758] [gbkey=CDS]" 1 AGT NGD 59 ATCAGGGAGGAAAAATAGTAG
"lcl|CP012395.1_cds_ALU34535.1_106 [locus_tag=CLAU_0106] [protein=Penicillin-binding protein transpeptidase] [protein_id=ALU34535.1] [location=108113..110758] [gbkey=CDS]" 1 TGT NGD 23 ACAACAGAGAAGGCTCATGAT
"lcl|CP012395.1_cds_ALU34535.1_106 [locus_tag=CLAU_0106] [protein=Penicillin-binding protein transpeptidase] [protein_id=ALU34535.1] [location=108113..110758] [gbkey=CDS]" 1 TGT NGD 68 TTGGGCAGGTATATAATACTG
"lcl|CP012395.1_cds_ALU34535.1_106 [locus_tag=CLAU_0106] [protein=Penicillin-binding protein transpeptidase] [protein_id=ALU34535.1] [location=108113..110758] [gbkey=CDS]" 1 AGG NGD 5 TAGTGCAAGGCGCTGAGTACA
"lcl|CP012395.1_cds_ALU34535.1_106 [locus_tag=CLAU_0106] [protein=Penicillin-binding protein transpeptidase] [protein_id=ALU34535.1] [location=108113..110758] [gbkey=CDS]" 1 AGG NGD 7 GAGGACAAATTTTGGATTCTA
"lcl|CP012395.1_cds_ALU34535.1_106 [locus_tag=CLAU_0106] [protein=Penicillin-binding protein transpeptidase] [protein_id=ALU34535.1] [location=108113..110758] [gbkey=CDS]" 1 AGG NGD 55 TACTCAATCTCTTATTCCTCC
"lcl|CP012395.1_cds_ALU34535.1_106 [locus_tag=CLAU_0106] [protein=Penicillin-binding protein transpeptidase] [protein_id=ALU34535.1] [location=108113..110758] [gbkey=CDS]" 1 AGG NGD 59 ATGATCAAGGAAAATTTGATC
"lcl|CP012395.1_cds_ALU34535.1_106 [locus_tag=CLAU_0106] [protein=Penicillin-binding protein transpeptidase] [protein_id=ALU34535.1] [location=108113..110758] [gbkey=CDS]" 1 GGG NGD 7 AGGACAAATTTTGGATTCTAA
"lcl|CP012395.1_cds_ALU34535.1_106 [locus_tag=CLAU_0106] [protein=Penicillin-binding protein transpeptidase] [protein_id=ALU34535.1] [location=108113..110758] [gbkey=CDS]" 1 GGG NGD 59 TGATCAAGGAAAATTTGATCA
"lcl|CP012395.1_cds_ALU34535.1_106 [locus_tag=CLAU_0106] [protein=Penicillin-binding protein transpeptidase] [protein_id=ALU34535.1] [location=108113..110758] [gbkey=CDS]" 1 AG NG 4 TTCAAGTAGTGCAAGGCGCTG
"lcl|CP012395.1_cds_ALU34535.1_106 [locus_tag=CLAU_0106] [protein=Penicillin-binding protein transpeptidase] [protein_id=ALU34535.1] [location=108113..110758] [gbkey=CDS]" 1 AG NG 5 TAGTGCAAGGCGCTGAGTACA
"lcl|CP012395.1_cds_ALU34535.1_106 [locus_tag=CLAU_0106] [protein=Penicillin-binding protein transpeptidase] [protein_id=ALU34535.1] [location=108113..110758] [gbkey=CDS]" 1 AG NG 7 GAGGACAAATTTTGGATTCTA
"lcl|CP012395.1_cds_ALU34535.1_106 [locus_tag=CLAU_0106] [protein=Penicillin-binding protein transpeptidase] [protein_id=ALU34535.1] [location=108113..110758] [gbkey=CDS]" 1 AG NG 34 AGGGCAAGCAGGAATTGAAGG
"lcl|CP012395.1_cds_ALU34535.1_106 [locus_tag=CLAU_0106] [protein=Penicillin-binding protein transpeptidase] [protein_id=ALU34535.1] [location=108113..110758] [gbkey=CDS]" 1 AG NG 55 TACTCAATCTCTTATTCCTCC
"lcl|CP012395.1_cds_ALU34535.1_106 [locus_tag=CLAU_0106] [protein=Penicillin-binding protein transpeptidase] [protein_id=ALU34535.1] [location=108113..110758] [gbkey=CDS]" 1 AG NG 59 ATGATCAAGGAAAATTTGATC
"lcl|CP012395.1_cds_ALU34535.1_106 [locus_tag=CLAU_0106] [protein=Penicillin-binding protein transpeptidase] [protein_id=ALU34535.1] [location=108113..110758] [gbkey=CDS]" 1 AG NG 59 TGATCAGGGAGGAAAAATAGT
"lcl|CP012395.1_cds_ALU34535.1_106 [locus_tag=CLAU_0106] [protein=Penicillin-binding protein transpeptidase] [protein_id=ALU34535.1] [location=108113..110758] [gbkey=CDS]" 1 AG NG 59 ATCAGGGAGGAAAAATAGTAG
"lcl|CP012395.1_cds_ALU34535.1_106 [locus_tag=CLAU_0106] [protein=Penicillin-binding protein transpeptidase] [protein_id=ALU34535.1] [location=108113..110758] [gbkey=CDS]" 1 CG NG 68 GGCAGGTATATAATACTGTGT
"lcl|CP012395.1_cds_ALU34535.1_106 [locus_tag=CLAU_0106] [protein=Penicillin-binding protein transpeptidase] [protein_id=ALU34535.1] [location=108113..110758] [gbkey=CDS]" 1 GG NG 5 AGTGCAAGGCGCTGAGTACAA
"lcl|CP012395.1_cds_ALU34535.1_106 [locus_tag=CLAU_0106] [protein=Penicillin-binding protein transpeptidase] [protein_id=ALU34535.1] [location=108113..110758] [gbkey=CDS]" 1 GG NG 7 AGGACAAATTTTGGATTCTAA
"lcl|CP012395.1_cds_ALU34535.1_106 [locus_tag=CLAU_0106] [protein=Penicillin-binding protein transpeptidase] [protein_id=ALU34535.1] [location=108113..110758] [gbkey=CDS]" 1 GG NG 59 TGATCAAGGAAAATTTGATCA
"lcl|CP012395.1_cds_ALU34535.1_106 [locus_tag=CLAU_0106] [protein=Penicillin-binding protein transpeptidase] [protein_id=ALU34535.1] [location=108113..110758] [gbkey=CDS]" 1 TG NG 4 TCTTCAAGTAGTGCAAGGCGC
"lcl|CP012395.1_cds_ALU34535.1_106 [locus_tag=CLAU_0106] [protein=Penicillin-binding protein transpeptidase] [protein_id=ALU34535.1] [location=108113..110758] [gbkey=CDS]" 1 TG NG 20 TGCAGGTTAATAAAGAACTTT
"lcl|CP012395.1_cds_ALU34535.1_106 [locus_tag=CLAU_0106] [protein=Penicillin-binding protein transpeptidase] [protein_id=ALU34535.1] [location=108113..110758] [gbkey=CDS]" 1 TG NG 23 TAGAACAACAGAGAAGGCTCA
"lcl|CP012395.1_cds_ALU34535.1_106 [locus_tag=CLAU_0106] [protein=Penicillin-binding protein transpeptidase] [protein_id=ALU34535.1] [location=108113..110758] [gbkey=CDS]" 1 TG NG 23 ACAACAGAGAAGGCTCATGAT
"lcl|CP012395.1_cds_ALU34535.1_106 [locus_tag=CLAU_0106] [protein=Penicillin-binding protein transpeptidase] [protein_id=ALU34535.1] [location=108113..110758] [gbkey=CDS]" 1 TG NG 23 AACAGAGAAGGCTCATGATTG
"lcl|CP012395.1_cds_ALU34535.1_106 [locus_tag=CLAU_0106] [protein=Penicillin-binding protein transpeptidase] [protein_id=ALU34535.1] [location=108113..110758] [gbkey=CDS]" 1 TG NG 68 TTGGGCAGGTATATAATACTG
"lcl|CP012395.1_cds_ALU34535.1_106 [locus_tag=CLAU_0106] [protein=Penicillin-binding protein transpeptidase] [protein_id=ALU34535.1] [location=108113..110758] [gbkey=CDS]" 1 AAA NAA 5 TGCAAGGCGCTGAGTACAAGG
"lcl|CP012395.1_cds_ALU34535.1_106 [locus_tag=CLAU_0106] [protein=Penicillin-binding protein transpeptidase] [protein_id=ALU34535.1] [location=108113..110758] [gbkey=CDS]" 1 AAA NAA 13 TCAGCAGGATGATTTTGAACT
"lcl|CP012395.1_cds_ALU34535.1_106 [locus_tag=CLAU_0106] [protein=Penicillin-binding protein transpeptidase] [protein_id=ALU34535.1] [location=108113..110758] [gbkey=CDS]" 1 AAA NAA 39 AGTACAGCTTACTATAGATAC
"lcl|CP012395.1_cds_ALU34535.1_106 [locus_tag=CLAU_0106] [protein=Penicillin-binding protein transpeptidase] [protein_id=ALU34535.1] [location=108113..110758] [gbkey=CDS]" 1 AAA NAA 42 GCAGCAAGGATCAAATACTTC
"lcl|CP012395.1_cds_ALU34535.1_106 [locus_tag=CLAU_0106] [protein=Penicillin-binding protein transpeptidase] [protein_id=ALU34535.1] [location=108113..110758] [gbkey=CDS]" 1 AAA NAA 71 GGCAAGATGACTACGGACACA
"lcl|CP012395.1_cds_ALU34535.1_106 [locus_tag=CLAU_0106] [protein=Penicillin-binding protein transpeptidase] [protein_id=ALU34535.1] [location=108113..110758] [gbkey=CDS]" 1 AAA NAA 74 CACAAATTAAAAATTATATTA
"lcl|CP012395.1_cds_ALU34535.1_106 [locus_tag=CLAU_0106] [protein=Penicillin-binding protein transpeptidase] [protein_id=ALU34535.1] [location=108113..110758] [gbkey=CDS]" 1 CAA NAA 39 CAGTACAGCTTACTATAGATA
"lcl|CP012395.1_cds_ALU34535.1_106 [locus_tag=CLAU_0106] [protein=Penicillin-binding protein transpeptidase] [protein_id=ALU34535.1] [location=108113..110758] [gbkey=CDS]" 1 CAA NAA 42 AGCAGCAAGGATCAAATACTT
"lcl|CP012395.1_cds_ALU34535.1_106 [locus_tag=CLAU_0106] [protein=Penicillin-binding protein transpeptidase] [protein_id=ALU34535.1] [location=108113..110758] [gbkey=CDS]" 1 CAA NAA 45 CTCAGGTACCCAGATATGATC
"lcl|CP012395.1_cds_ALU34535.1_106 [locus_tag=CLAU_0106] [protein=Penicillin-binding protein transpeptidase] [protein_id=ALU34535.1] [location=108113..110758] [gbkey=CDS]" 1 CAA NAA 71 TGGGCAAGATGACTACGGACA
"lcl|CP012395.1_cds_ALU34535.1_106 [locus_tag=CLAU_0106] [protein=Penicillin-binding protein transpeptidase] [protein_id=ALU34535.1] [location=108113..110758] [gbkey=CDS]" 1 TAA NAA 10 TAATCAAACTGATAATCAGGA
"lcl|CP012395.1_cds_ALU34535.1_106 [locus_tag=CLAU_0106] [protein=Penicillin-binding protein transpeptidase] [protein_id=ALU34535.1] [location=108113..110758] [gbkey=CDS]" 1 TAA NAA 13 GTCAGCAGGATGATTTTGAAC
"lcl|CP012395.1_cds_ALU34535.1_106 [locus_tag=CLAU_0106] [protein=Penicillin-binding protein transpeptidase] [protein_id=ALU34535.1] [location=108113..110758] [gbkey=CDS]" 1 TAA NAA 61 CTCAAGGAGTTGTAAATCTTA
"lcl|CP012395.1_cds_ALU34535.1_106 [locus_tag=CLAU_0106] [protein=Penicillin-binding protein transpeptidase] [protein_id=ALU34535.1] [location=108113..110758] [gbkey=CDS]" 1 TAA NAA 74 AACACAAATTAAAAATTATAT
"lcl|CP012395.1_cds_ALU34535.1_106 [locus_tag=CLAU_0106] [protein=Penicillin-binding protein transpeptidase] [protein_id=ALU34535.1] [location=108113..110758] [gbkey=CDS]" 1 AGA NGA 59 TGATCAGGGAGGAAAAATAGT
"lcl|CP012395.1_cds_ALU34535.1_106 [locus_tag=CLAU_0106] [protein=Penicillin-binding protein transpeptidase] [protein_id=ALU34535.1] [location=108113..110758] [gbkey=CDS]" 1 CGA NGA 68 GGCAGGTATATAATACTGTGT
"lcl|CP012395.1_cds_ALU34535.1_106 [locus_tag=CLAU_0106] [protein=Penicillin-binding protein transpeptidase] [protein_id=ALU34535.1] [location=108113..110758] [gbkey=CDS]" 1 GGA NGA 5 AGTGCAAGGCGCTGAGTACAA
"lcl|CP012395.1_cds_ALU34535.1_106 [locus_tag=CLAU_0106] [protein=Penicillin-binding protein transpeptidase] [protein_id=ALU34535.1] [location=108113..110758] [gbkey=CDS]" 1 TGA NGA 4 TCTTCAAGTAGTGCAAGGCGC
"lcl|CP012395.1_cds_ALU34535.1_106 [locus_tag=CLAU_0106] [protein=Penicillin-binding protein transpeptidase] [protein_id=ALU34535.1] [location=108113..110758] [gbkey=CDS]" 1 TGA NGA 20 TGCAGGTTAATAAAGAACTTT
"lcl|CP012395.1_cds_ALU34535.1_106 [locus_tag=CLAU_0106] [protein=Penicillin-binding protein transpeptidase] [protein_id=ALU34535.1] [location=108113..110758] [gbkey=CDS]" 1 TGA NGA 23 TAGAACAACAGAGAAGGCTCA
"lcl|CP012395.1_cds_ALU34535.1_106 [locus_tag=CLAU_0106] [protein=Penicillin-binding protein transpeptidase] [protein_id=ALU34535.1] [location=108113..110758] [gbkey=CDS]" 1 TGA NGA 23 AACAGAGAAGGCTCATGATTG
"lcl|CP012395.1_cds_ALU34536.1_107 [locus_tag=CLAU_0107] [protein=Hydrogenase large subunit domain protein] [protein_id=ALU34536.1] [location=110953..112299] [gbkey=CDS]" 1 TGA NGD 22 TTGTCAAAAAACATGTCCTTT
"lcl|CP012395.1_cds_ALU34536.1_107 [locus_tag=CLAU_0107] [protein=Hydrogenase large subunit domain protein] [protein_id=ALU34536.1] [location=110953..112299] [gbkey=CDS]" 1 TGA NGD 32 AGTTCAGTTCATTCCTCTTGC
"lcl|CP012395.1_cds_ALU34536.1_107 [locus_tag=CLAU_0107] [protein=Hydrogenase large subunit domain protein] [protein_id=ALU34536.1] [location=110953..112299] [gbkey=CDS]" 1 TG NG 22 TTGTCAAAAAACATGTCCTTT
"lcl|CP012395.1_cds_ALU34536.1_107 [locus_tag=CLAU_0107] [protein=Hydrogenase large subunit domain protein] [protein_id=ALU34536.1] [location=110953..112299] [gbkey=CDS]" 1 TG NG 32 AGTTCAGTTCATTCCTCTTGC
"lcl|CP012395.1_cds_ALU34536.1_107 [locus_tag=CLAU_0107] [protein=Hydrogenase large subunit domain protein] [protein_id=ALU34536.1] [location=110953..112299] [gbkey=CDS]" 1 AAA NAA 40 ATCAACTTAGGACTGCTTTTA
"lcl|CP012395.1_cds_ALU34536.1_107 [locus_tag=CLAU_0107] [protein=Hydrogenase large subunit domain protein] [protein_id=ALU34536.1] [location=110953..112299] [gbkey=CDS]" 1 CAA NAA 17 TAAACAAGAAGGTAAAGTAGT
"lcl|CP012395.1_cds_ALU34536.1_107 [locus_tag=CLAU_0107] [protein=Hydrogenase large subunit domain protein] [protein_id=ALU34536.1] [location=110953..112299] [gbkey=CDS]" 1 TAA NAA 40 GGATCAACTTAGGACTGCTTT
"lcl|CP012395.1_cds_ALU34536.1_107 [locus_tag=CLAU_0107] [protein=Hydrogenase large subunit domain protein] [protein_id=ALU34536.1] [location=110953..112299] [gbkey=CDS]" 1 TGA NGA 22 TTGTCAAAAAACATGTCCTTT
"lcl|CP012395.1_cds_ALU34536.1_107 [locus_tag=CLAU_0107] [protein=Hydrogenase large subunit domain protein] [protein_id=ALU34536.1] [location=110953..112299] [gbkey=CDS]" 1 TGA NGA 32 AGTTCAGTTCATTCCTCTTGC
"lcl|CP012395.1_cds_ALU34537.1_108 [locus_tag=CLAU_0108] [protein=hypothetical protein] [protein_id=ALU34537.1] [location=complement(112330..113634)] [gbkey=CDS]" 1 AGT NGD 72 AACAAATGACAGCAATAGAAA
"lcl|CP012395.1_cds_ALU34537.1_108 [locus_tag=CLAU_0108] [protein=hypothetical protein] [protein_id=ALU34537.1] [location=complement(112330..113634)] [gbkey=CDS]" 1 AG NG 72 AACAAATGACAGCAATAGAAA
"lcl|CP012395.1_cds_ALU34537.1_108 [locus_tag=CLAU_0108] [protein=hypothetical protein] [protein_id=ALU34537.1] [location=complement(112330..113634)] [gbkey=CDS]" 1 AAA NAA 58 CTCATCAATATGGAAATACAA
"lcl|CP012395.1_cds_ALU34537.1_108 [locus_tag=CLAU_0108] [protein=hypothetical protein] [protein_id=ALU34537.1] [location=complement(112330..113634)] [gbkey=CDS]" 1 AAA NAA 72 CCGAACAAATGACAGCAATAG
"lcl|CP012395.1_cds_ALU34537.1_108 [locus_tag=CLAU_0108] [protein=hypothetical protein] [protein_id=ALU34537.1] [location=complement(112330..113634)] [gbkey=CDS]" 1 AAA NAA 72 CGAACAAATGACAGCAATAGA
"lcl|CP012395.1_cds_ALU34538.1_109 [locus_tag=CLAU_0109] [protein=Nuclease SbcCD D subunit] [protein_id=ALU34538.1] [location=113956..115176] [gbkey=CDS]" 1 CGG NGG 60 AACCTCAAATAGTACCAGCTA
"lcl|CP012395.1_cds_ALU34538.1_109 [locus_tag=CLAU_0109] [protein=Nuclease SbcCD D subunit] [protein_id=ALU34538.1] [location=113956..115176] [gbkey=CDS]" 1 AGA NGD 7 TGAACAGGAGGCTTTCCTCAA
"lcl|CP012395.1_cds_ALU34538.1_109 [locus_tag=CLAU_0109] [protein=Nuclease SbcCD D subunit] [protein_id=ALU34538.1] [location=113956..115176] [gbkey=CDS]" 1 GGA NGD 60 ACCTCAAATAGTACCAGCTAC
"lcl|CP012395.1_cds_ALU34538.1_109 [locus_tag=CLAU_0109] [protein=Nuclease SbcCD D subunit] [protein_id=ALU34538.1] [location=113956..115176] [gbkey=CDS]" 1 CGG NGD 60 AACCTCAAATAGTACCAGCTA
"lcl|CP012395.1_cds_ALU34538.1_109 [locus_tag=CLAU_0109] [protein=Nuclease SbcCD D subunit] [protein_id=ALU34538.1] [location=113956..115176] [gbkey=CDS]" 1 AG NG 7 TGAACAGGAGGCTTTCCTCAA
"lcl|CP012395.1_cds_ALU34538.1_109 [locus_tag=CLAU_0109] [protein=Nuclease SbcCD D subunit] [protein_id=ALU34538.1] [location=113956..115176] [gbkey=CDS]" 1 CG NG 60 AACCTCAAATAGTACCAGCTA
"lcl|CP012395.1_cds_ALU34538.1_109 [locus_tag=CLAU_0109] [protein=Nuclease SbcCD D subunit] [protein_id=ALU34538.1] [location=113956..115176] [gbkey=CDS]" 1 GG NG 60 ACCTCAAATAGTACCAGCTAC
"lcl|CP012395.1_cds_ALU34538.1_109 [locus_tag=CLAU_0109] [protein=Nuclease SbcCD D subunit] [protein_id=ALU34538.1] [location=113956..115176] [gbkey=CDS]" 1 TG NG 57 TCCTCAAAATGCCCAGTATAT
"lcl|CP012395.1_cds_ALU34538.1_109 [locus_tag=CLAU_0109] [protein=Nuclease SbcCD D subunit] [protein_id=ALU34538.1] [location=113956..115176] [gbkey=CDS]" 1 AAA NAA 61 CTCAAATAGTACCAGCTACGG
"lcl|CP012395.1_cds_ALU34538.1_109 [locus_tag=CLAU_0109] [protein=Nuclease SbcCD D subunit] [protein_id=ALU34538.1] [location=113956..115176] [gbkey=CDS]" 1 AGA NGA 7 TGAACAGGAGGCTTTCCTCAA
"lcl|CP012395.1_cds_ALU34538.1_109 [locus_tag=CLAU_0109] [protein=Nuclease SbcCD D subunit] [protein_id=ALU34538.1] [location=113956..115176] [gbkey=CDS]" 1 GGA NGA 60 ACCTCAAATAGTACCAGCTAC
"lcl|CP012395.1_cds_ALU34539.1_110 [locus_tag=CLAU_0110] [protein=putative ABC transporter] [protein_id=ALU34539.1] [location=115163..118657] [gbkey=CDS]" 1 AGG NGG 24 AATCCAGCAAAAAGTTTTATT
"lcl|CP012395.1_cds_ALU34539.1_110 [locus_tag=CLAU_0110] [protein=putative ABC transporter] [protein_id=ALU34539.1] [location=115163..118657] [gbkey=CDS]" 1 AGG NGG 61 GTTCTCAGCTTCAAAAGTTAC
"lcl|CP012395.1_cds_ALU34539.1_110 [locus_tag=CLAU_0110] [protein=putative ABC transporter] [protein_id=ALU34539.1] [location=115163..118657] [gbkey=CDS]" 1 GGG NGG 24 TCCAGCAAAAAGTTTTATTAG
"lcl|CP012395.1_cds_ALU34539.1_110 [locus_tag=CLAU_0110] [protein=putative ABC transporter] [protein_id=ALU34539.1] [location=115163..118657] [gbkey=CDS]" 1 GGG NGG 38 AACAGAAAAAAAGTGCAGTTA
"lcl|CP012395.1_cds_ALU34539.1_110 [locus_tag=CLAU_0110] [protein=putative ABC transporter] [protein_id=ALU34539.1] [location=115163..118657] [gbkey=CDS]" 1 TGG NGG 21 TTCGCAAAATGAATTTAACGA
"lcl|CP012395.1_cds_ALU34539.1_110 [locus_tag=CLAU_0110] [protein=putative ABC transporter] [protein_id=ALU34539.1] [location=115163..118657] [gbkey=CDS]" 1 TGG NGG 33 AAAACAAGATTTGCAAACTAA
"lcl|CP012395.1_cds_ALU34539.1_110 [locus_tag=CLAU_0110] [protein=putative ABC transporter] [protein_id=ALU34539.1] [location=115163..118657] [gbkey=CDS]" 1 AGA NGD 23 AACATCAAGTTATAGAGCAGG
"lcl|CP012395.1_cds_ALU34539.1_110 [locus_tag=CLAU_0110] [protein=putative ABC transporter] [protein_id=ALU34539.1] [location=115163..118657] [gbkey=CDS]" 1 AGA NGD 36 AATGCAGGCTTTGAAAATCCC
"lcl|CP012395.1_cds_ALU34539.1_110 [locus_tag=CLAU_0110] [protein=putative ABC transporter] [protein_id=ALU34539.1] [location=115163..118657] [gbkey=CDS]" 1 AGA NGD 51 TGTACAAAATGTTATAATTTT
"lcl|CP012395.1_cds_ALU34539.1_110 [locus_tag=CLAU_0110] [protein=putative ABC transporter] [protein_id=ALU34539.1] [location=115163..118657] [gbkey=CDS]" 1 AGA NGD 54 AGTACAAAAAGAAAACACAGC
"lcl|CP012395.1_cds_ALU34539.1_110 [locus_tag=CLAU_0110] [protein=putative ABC transporter] [protein_id=ALU34539.1] [location=115163..118657] [gbkey=CDS]" 1 AGA NGD 59 AAATCAAGATAAAAATGTCAT
"lcl|CP012395.1_cds_ALU34539.1_110 [locus_tag=CLAU_0110] [protein=putative ABC transporter] [protein_id=ALU34539.1] [location=115163..118657] [gbkey=CDS]" 1 GGA NGD 24 CCAGCAAAAAGTTTTATTAGG
"lcl|CP012395.1_cds_ALU34539.1_110 [locus_tag=CLAU_0110] [protein=putative ABC transporter] [protein_id=ALU34539.1] [location=115163..118657] [gbkey=CDS]" 1 GGA NGD 61 TTCTCAGCTTCAAAAGTTACA
"lcl|CP012395.1_cds_ALU34539.1_110 [locus_tag=CLAU_0110] [protein=putative ABC transporter] [protein_id=ALU34539.1] [location=115163..118657] [gbkey=CDS]" 1 AGT NGD 62 GTTTTCAGAAAATAGACCAGA
"lcl|CP012395.1_cds_ALU34539.1_110 [locus_tag=CLAU_0110] [protein=putative ABC transporter] [protein_id=ALU34539.1] [location=115163..118657] [gbkey=CDS]" 1 AGG NGD 24 AATCCAGCAAAAAGTTTTATT
"lcl|CP012395.1_cds_ALU34539.1_110 [locus_tag=CLAU_0110] [protein=putative ABC transporter] [protein_id=ALU34539.1] [location=115163..118657] [gbkey=CDS]" 1 AGG NGD 61 GTTCTCAGCTTCAAAAGTTAC
"lcl|CP012395.1_cds_ALU34539.1_110 [locus_tag=CLAU_0110] [protein=putative ABC transporter] [protein_id=ALU34539.1] [location=115163..118657] [gbkey=CDS]" 1 GGG NGD 24 TCCAGCAAAAAGTTTTATTAG
"lcl|CP012395.1_cds_ALU34539.1_110 [locus_tag=CLAU_0110] [protein=putative ABC transporter] [protein_id=ALU34539.1] [location=115163..118657] [gbkey=CDS]" 1 GGG NGD 38 AACAGAAAAAAAGTGCAGTTA
"lcl|CP012395.1_cds_ALU34539.1_110 [locus_tag=CLAU_0110] [protein=putative ABC transporter] [protein_id=ALU34539.1] [location=115163..118657] [gbkey=CDS]" 1 TGG NGD 21 TTCGCAAAATGAATTTAACGA
"lcl|CP012395.1_cds_ALU34539.1_110 [locus_tag=CLAU_0110] [protein=putative ABC transporter] [protein_id=ALU34539.1] [location=115163..118657] [gbkey=CDS]" 1 TGG NGD 33 AAAACAAGATTTGCAAACTAA
"lcl|CP012395.1_cds_ALU34539.1_110 [locus_tag=CLAU_0110] [protein=putative ABC transporter] [protein_id=ALU34539.1] [location=115163..118657] [gbkey=CDS]" 1 AG NG 15 ACCTTCAAGAATATGGTTATG
"lcl|CP012395.1_cds_ALU34539.1_110 [locus_tag=CLAU_0110] [protein=putative ABC transporter] [protein_id=ALU34539.1] [location=115163..118657] [gbkey=CDS]" 1 AG NG 23 AACATCAAGTTATAGAGCAGG
"lcl|CP012395.1_cds_ALU34539.1_110 [locus_tag=CLAU_0110] [protein=putative ABC transporter] [protein_id=ALU34539.1] [location=115163..118657] [gbkey=CDS]" 1 AG NG 24 AATCCAGCAAAAAGTTTTATT
"lcl|CP012395.1_cds_ALU34539.1_110 [locus_tag=CLAU_0110] [protein=putative ABC transporter] [protein_id=ALU34539.1] [location=115163..118657] [gbkey=CDS]" 1 AG NG 36 AATGCAGGCTTTGAAAATCCC
"lcl|CP012395.1_cds_ALU34539.1_110 [locus_tag=CLAU_0110] [protein=putative ABC transporter] [protein_id=ALU34539.1] [location=115163..118657] [gbkey=CDS]" 1 AG NG 51 TGTACAAAATGTTATAATTTT
"lcl|CP012395.1_cds_ALU34539.1_110 [locus_tag=CLAU_0110] [protein=putative ABC transporter] [protein_id=ALU34539.1] [location=115163..118657] [gbkey=CDS]" 1 AG NG 54 AGTACAAAAAGAAAACACAGC
"lcl|CP012395.1_cds_ALU34539.1_110 [locus_tag=CLAU_0110] [protein=putative ABC transporter] [protein_id=ALU34539.1] [location=115163..118657] [gbkey=CDS]" 1 AG NG 59 AAATCAAGATAAAAATGTCAT
"lcl|CP012395.1_cds_ALU34539.1_110 [locus_tag=CLAU_0110] [protein=putative ABC transporter] [protein_id=ALU34539.1] [location=115163..118657] [gbkey=CDS]" 1 AG NG 61 GTTCTCAGCTTCAAAAGTTAC
"lcl|CP012395.1_cds_ALU34539.1_110 [locus_tag=CLAU_0110] [protein=putative ABC transporter] [protein_id=ALU34539.1] [location=115163..118657] [gbkey=CDS]" 1 AG NG 62 GTTTTCAGAAAATAGACCAGA
"lcl|CP012395.1_cds_ALU34539.1_110 [locus_tag=CLAU_0110] [protein=putative ABC transporter] [protein_id=ALU34539.1] [location=115163..118657] [gbkey=CDS]" 1 CG NG 20 GTCAAAGTGAACTAGTTAATT
"lcl|CP012395.1_cds_ALU34539.1_110 [locus_tag=CLAU_0110] [protein=putative ABC transporter] [protein_id=ALU34539.1] [location=115163..118657] [gbkey=CDS]" 1 GG NG 24 TCCAGCAAAAAGTTTTATTAG
"lcl|CP012395.1_cds_ALU34539.1_110 [locus_tag=CLAU_0110] [protein=putative ABC transporter] [protein_id=ALU34539.1] [location=115163..118657] [gbkey=CDS]" 1 GG NG 24 CCAGCAAAAAGTTTTATTAGG
"lcl|CP012395.1_cds_ALU34539.1_110 [locus_tag=CLAU_0110] [protein=putative ABC transporter] [protein_id=ALU34539.1] [location=115163..118657] [gbkey=CDS]" 1 GG NG 38 AACAGAAAAAAAGTGCAGTTA
"lcl|CP012395.1_cds_ALU34539.1_110 [locus_tag=CLAU_0110] [protein=putative ABC transporter] [protein_id=ALU34539.1] [location=115163..118657] [gbkey=CDS]" 1 GG NG 61 TTCTCAGCTTCAAAAGTTACA
"lcl|CP012395.1_cds_ALU34539.1_110 [locus_tag=CLAU_0110] [protein=putative ABC transporter] [protein_id=ALU34539.1] [location=115163..118657] [gbkey=CDS]" 1 TG NG 21 TTCGCAAAATGAATTTAACGA
"lcl|CP012395.1_cds_ALU34539.1_110 [locus_tag=CLAU_0110] [protein=putative ABC transporter] [protein_id=ALU34539.1] [location=115163..118657] [gbkey=CDS]" 1 TG NG 33 AAAACAAGATTTGCAAACTAA
"lcl|CP012395.1_cds_ALU34539.1_110 [locus_tag=CLAU_0110] [protein=putative ABC transporter] [protein_id=ALU34539.1] [location=115163..118657] [gbkey=CDS]" 1 TG NG 43 ATCAAAACTTACTTTTAGCTT
"lcl|CP012395.1_cds_ALU34539.1_110 [locus_tag=CLAU_0110] [protein=putative ABC transporter] [protein_id=ALU34539.1] [location=115163..118657] [gbkey=CDS]" 1 TG NG 43 TTTGCAGAAAAATTTAACAGA
"lcl|CP012395.1_cds_ALU34539.1_110 [locus_tag=CLAU_0110] [protein=putative ABC transporter] [protein_id=ALU34539.1] [location=115163..118657] [gbkey=CDS]" 1 TG NG 68 GACACAGTTAAGCAAAAATAG
"lcl|CP012395.1_cds_ALU34539.1_110 [locus_tag=CLAU_0110] [protein=putative ABC transporter] [protein_id=ALU34539.1] [location=115163..118657] [gbkey=CDS]" 1 AAA NAA 2 ATCACAATGTATAGATTTTGG
"lcl|CP012395.1_cds_ALU34539.1_110 [locus_tag=CLAU_0110] [protein=putative ABC transporter] [protein_id=ALU34539.1] [location=115163..118657] [gbkey=CDS]" 1 AAA NAA 23 TAGAGCAGGAGAAACTTAAGA
"lcl|CP012395.1_cds_ALU34539.1_110 [locus_tag=CLAU_0110] [protein=putative ABC transporter] [protein_id=ALU34539.1] [location=115163..118657] [gbkey=CDS]" 1 AAA NAA 24 AGCAAAAAGTTTTATTAGGGG
"lcl|CP012395.1_cds_ALU34539.1_110 [locus_tag=CLAU_0110] [protein=putative ABC transporter] [protein_id=ALU34539.1] [location=115163..118657] [gbkey=CDS]" 1 AAA NAA 35 ACTGTCAGATAAAAGATAGTG
"lcl|CP012395.1_cds_ALU34539.1_110 [locus_tag=CLAU_0110] [protein=putative ABC transporter] [protein_id=ALU34539.1] [location=115163..118657] [gbkey=CDS]" 1 AAA NAA 35 CTGTCAGATAAAAGATAGTGA
"lcl|CP012395.1_cds_ALU34539.1_110 [locus_tag=CLAU_0110] [protein=putative ABC transporter] [protein_id=ALU34539.1] [location=115163..118657] [gbkey=CDS]" 1 AAA NAA 46 AGCTTCAAGACAAGAAAAGTG
"lcl|CP012395.1_cds_ALU34539.1_110 [locus_tag=CLAU_0110] [protein=putative ABC transporter] [protein_id=ALU34539.1] [location=115163..118657] [gbkey=CDS]" 1 AAA NAA 46 GCTTCAAGACAAGAAAAGTGA
"lcl|CP012395.1_cds_ALU34539.1_110 [locus_tag=CLAU_0110] [protein=putative ABC transporter] [protein_id=ALU34539.1] [location=115163..118657] [gbkey=CDS]" 1 AAA NAA 53 AATTCAAAGAAGTAATAAACT
"lcl|CP012395.1_cds_ALU34539.1_110 [locus_tag=CLAU_0110] [protein=putative ABC transporter] [protein_id=ALU34539.1] [location=115163..118657] [gbkey=CDS]" 1 AAA NAA 59 ATCAAGATAAAAATGTCATAG
"lcl|CP012395.1_cds_ALU34539.1_110 [locus_tag=CLAU_0110] [protein=putative ABC transporter] [protein_id=ALU34539.1] [location=115163..118657] [gbkey=CDS]" 1 AAA NAA 61 CTCAGCTTCAAAAGTTACAGG
"lcl|CP012395.1_cds_ALU34539.1_110 [locus_tag=CLAU_0110] [protein=putative ABC transporter] [protein_id=ALU34539.1] [location=115163..118657] [gbkey=CDS]" 1 AAA NAA 62 AGTTACAGGAAAGTTTTCAGA
"lcl|CP012395.1_cds_ALU34539.1_110 [locus_tag=CLAU_0110] [protein=putative ABC transporter] [protein_id=ALU34539.1] [location=115163..118657] [gbkey=CDS]" 1 AAA NAA 62 AGACCAGAAGTGTGCAAAAGT
"lcl|CP012395.1_cds_ALU34539.1_110 [locus_tag=CLAU_0110] [protein=putative ABC transporter] [protein_id=ALU34539.1] [location=115163..118657] [gbkey=CDS]" 1 CAA NAA 30 AGGAACAAAAGGCTATTGAGG
"lcl|CP012395.1_cds_ALU34539.1_110 [locus_tag=CLAU_0110] [protein=putative ABC transporter] [protein_id=ALU34539.1] [location=115163..118657] [gbkey=CDS]" 1 CAA NAA 43 TGCAGAAAAATTTAACAGATG
"lcl|CP012395.1_cds_ALU34539.1_110 [locus_tag=CLAU_0110] [protein=putative ABC transporter] [protein_id=ALU34539.1] [location=115163..118657] [gbkey=CDS]" 1 GAA NAA 2 AATCACAATGTATAGATTTTG
"lcl|CP012395.1_cds_ALU34539.1_110 [locus_tag=CLAU_0110] [protein=putative ABC transporter] [protein_id=ALU34539.1] [location=115163..118657] [gbkey=CDS]" 1 GAA NAA 3 TAACCCAAAGAGGTTTGTTTG
"lcl|CP012395.1_cds_ALU34539.1_110 [locus_tag=CLAU_0110] [protein=putative ABC transporter] [protein_id=ALU34539.1] [location=115163..118657] [gbkey=CDS]" 1 GAA NAA 21 CGCAAAATGAATTTAACGATG
"lcl|CP012395.1_cds_ALU34539.1_110 [locus_tag=CLAU_0110] [protein=putative ABC transporter] [protein_id=ALU34539.1] [location=115163..118657] [gbkey=CDS]" 1 GAA NAA 23 ACATCAAGTTATAGAGCAGGA
"lcl|CP012395.1_cds_ALU34539.1_110 [locus_tag=CLAU_0110] [protein=putative ABC transporter] [protein_id=ALU34539.1] [location=115163..118657] [gbkey=CDS]" 1 TAA NAA 7 TCCAGATATCTGGAAGAAATA
"lcl|CP012395.1_cds_ALU34539.1_110 [locus_tag=CLAU_0110] [protein=putative ABC transporter] [protein_id=ALU34539.1] [location=115163..118657] [gbkey=CDS]" 1 TAA NAA 53 AAATTCAAAGAAGTAATAAAC
"lcl|CP012395.1_cds_ALU34539.1_110 [locus_tag=CLAU_0110] [protein=putative ABC transporter] [protein_id=ALU34539.1] [location=115163..118657] [gbkey=CDS]" 1 TAA NAA 62 TAGACCAGAAGTGTGCAAAAG
"lcl|CP012395.1_cds_ALU34539.1_110 [locus_tag=CLAU_0110] [protein=putative ABC transporter] [protein_id=ALU34539.1] [location=115163..118657] [gbkey=CDS]" 1 TAA NAA 63 AAAACAAGAACTTGGTATCTG
"lcl|CP012395.1_cds_ALU34539.1_110 [locus_tag=CLAU_0110] [protein=putative ABC transporter] [protein_id=ALU34539.1] [location=115163..118657] [gbkey=CDS]" 1 TAA NAA 67 AGCAAAGAAAAAAAGAGAGTT
"lcl|CP012395.1_cds_ALU34539.1_110 [locus_tag=CLAU_0110] [protein=putative ABC transporter] [protein_id=ALU34539.1] [location=115163..118657] [gbkey=CDS]" 1 TAA NAA 75 CTCAGAAAAATTTAGTTAGCT
"lcl|CP012395.1_cds_ALU34539.1_110 [locus_tag=CLAU_0110] [protein=putative ABC transporter] [protein_id=ALU34539.1] [location=115163..118657] [gbkey=CDS]" 1 AGA NGA 23 AACATCAAGTTATAGAGCAGG
"lcl|CP012395.1_cds_ALU34539.1_110 [locus_tag=CLAU_0110] [protein=putative ABC transporter] [protein_id=ALU34539.1] [location=115163..118657] [gbkey=CDS]" 1 AGA NGA 36 AATGCAGGCTTTGAAAATCCC
"lcl|CP012395.1_cds_ALU34539.1_110 [locus_tag=CLAU_0110] [protein=putative ABC transporter] [protein_id=ALU34539.1] [location=115163..118657] [gbkey=CDS]" 1 AGA NGA 51 TGTACAAAATGTTATAATTTT
"lcl|CP012395.1_cds_ALU34539.1_110 [locus_tag=CLAU_0110] [protein=putative ABC transporter] [protein_id=ALU34539.1] [location=115163..118657] [gbkey=CDS]" 1 AGA NGA 54 AGTACAAAAAGAAAACACAGC
"lcl|CP012395.1_cds_ALU34539.1_110 [locus_tag=CLAU_0110] [protein=putative ABC transporter] [protein_id=ALU34539.1] [location=115163..118657] [gbkey=CDS]" 1 AGA NGA 59 AAATCAAGATAAAAATGTCAT
"lcl|CP012395.1_cds_ALU34539.1_110 [locus_tag=CLAU_0110] [protein=putative ABC transporter] [protein_id=ALU34539.1] [location=115163..118657] [gbkey=CDS]" 1 GGA NGA 24 CCAGCAAAAAGTTTTATTAGG
"lcl|CP012395.1_cds_ALU34539.1_110 [locus_tag=CLAU_0110] [protein=putative ABC transporter] [protein_id=ALU34539.1] [location=115163..118657] [gbkey=CDS]" 1 GGA NGA 61 TTCTCAGCTTCAAAAGTTACA
"lcl|CP012395.1_cds_ALU34540.1_111 [locus_tag=CLAU_0111] [protein=Electron transfer flavoprotein alpha/beta-subunit] [protein_id=ALU34540.1] [location=119089..119892] [gbkey=CDS]" 1 TGA NGD 19 AGTGCAAATAAGTGAAAAAAT
"lcl|CP012395.1_cds_ALU34540.1_111 [locus_tag=CLAU_0111] [protein=Electron transfer flavoprotein alpha/beta-subunit] [protein_id=ALU34540.1] [location=119089..119892] [gbkey=CDS]" 1 TG NG 19 AGTGCAAATAAGTGAAAAAAT
"lcl|CP012395.1_cds_ALU34540.1_111 [locus_tag=CLAU_0111] [protein=Electron transfer flavoprotein alpha/beta-subunit] [protein_id=ALU34540.1] [location=119089..119892] [gbkey=CDS]" 1 TG NG 49 AGGTCAGGTTGGACCTGAAGT
"lcl|CP012395.1_cds_ALU34540.1_111 [locus_tag=CLAU_0111] [protein=Electron transfer flavoprotein alpha/beta-subunit] [protein_id=ALU34540.1] [location=119089..119892] [gbkey=CDS]" 1 AAA NAA 5 TTAAACAGGTTCCTGATATGG
"lcl|CP012395.1_cds_ALU34540.1_111 [locus_tag=CLAU_0111] [protein=Electron transfer flavoprotein alpha/beta-subunit] [protein_id=ALU34540.1] [location=119089..119892] [gbkey=CDS]" 1 AAA NAA 5 TAAACAGGTTCCTGATATGGA
"lcl|CP012395.1_cds_ALU34540.1_111 [locus_tag=CLAU_0111] [protein=Electron transfer flavoprotein alpha/beta-subunit] [protein_id=ALU34540.1] [location=119089..119892] [gbkey=CDS]" 1 TGA NGA 19 AGTGCAAATAAGTGAAAAAAT
"lcl|CP012395.1_cds_ALU34541.1_112 [locus_tag=CLAU_0112] [protein=Electron transfer flavoprotein alpha/beta-subunit] [protein_id=ALU34541.1] [location=119897..120895] [gbkey=CDS]" 1 TGA NGD 62 ATCTCAGGAAGTAAACATCTC
"lcl|CP012395.1_cds_ALU34541.1_112 [locus_tag=CLAU_0112] [protein=Electron transfer flavoprotein alpha/beta-subunit] [protein_id=ALU34541.1] [location=119897..120895] [gbkey=CDS]" 1 TG NG 62 ATCTCAGGAAGTAAACATCTC
"lcl|CP012395.1_cds_ALU34541.1_112 [locus_tag=CLAU_0112] [protein=Electron transfer flavoprotein alpha/beta-subunit] [protein_id=ALU34541.1] [location=119897..120895] [gbkey=CDS]" 1 TGA NGA 62 ATCTCAGGAAGTAAACATCTC
"lcl|CP012395.1_cds_ALU34542.1_113 [locus_tag=CLAU_0113] [protein=D-lactate dehydrogenase (cytochrome)] [protein_id=ALU34542.1] [location=120919..122325] [gbkey=CDS]" 1 AGA NGD 8 TGCAGGGTTATCTTTATGATG
"lcl|CP012395.1_cds_ALU34542.1_113 [locus_tag=CLAU_0113] [protein=D-lactate dehydrogenase (cytochrome)] [protein_id=ALU34542.1] [location=120919..122325] [gbkey=CDS]" 1 AGA NGD 71 AGGATCAGAGTCATCTTTTAC
"lcl|CP012395.1_cds_ALU34542.1_113 [locus_tag=CLAU_0113] [protein=D-lactate dehydrogenase (cytochrome)] [protein_id=ALU34542.1] [location=120919..122325] [gbkey=CDS]" 1 TGA NGD 8 AATGCAGGGTTATCTTTATGA
"lcl|CP012395.1_cds_ALU34542.1_113 [locus_tag=CLAU_0113] [protein=D-lactate dehydrogenase (cytochrome)] [protein_id=ALU34542.1] [location=120919..122325] [gbkey=CDS]" 1 TGA NGD 45 GCTTCAACTTATGATAGGAAG
"lcl|CP012395.1_cds_ALU34542.1_113 [locus_tag=CLAU_0113] [protein=D-lactate dehydrogenase (cytochrome)] [protein_id=ALU34542.1] [location=120919..122325] [gbkey=CDS]" 1 AG NG 8 TGCAGGGTTATCTTTATGATG
"lcl|CP012395.1_cds_ALU34542.1_113 [locus_tag=CLAU_0113] [protein=D-lactate dehydrogenase (cytochrome)] [protein_id=ALU34542.1] [location=120919..122325] [gbkey=CDS]" 1 AG NG 71 AGGATCAGAGTCATCTTTTAC
"lcl|CP012395.1_cds_ALU34542.1_113 [locus_tag=CLAU_0113] [protein=D-lactate dehydrogenase (cytochrome)] [protein_id=ALU34542.1] [location=120919..122325] [gbkey=CDS]" 1 GG NG 60 CAGAGCAGCTTGGAACTACCT
"lcl|CP012395.1_cds_ALU34542.1_113 [locus_tag=CLAU_0113] [protein=D-lactate dehydrogenase (cytochrome)] [protein_id=ALU34542.1] [location=120919..122325] [gbkey=CDS]" 1 TG NG 8 AATGCAGGGTTATCTTTATGA
"lcl|CP012395.1_cds_ALU34542.1_113 [locus_tag=CLAU_0113] [protein=D-lactate dehydrogenase (cytochrome)] [protein_id=ALU34542.1] [location=120919..122325] [gbkey=CDS]" 1 TG NG 33 TGCACAAGTGGGAGGCATGGT
"lcl|CP012395.1_cds_ALU34542.1_113 [locus_tag=CLAU_0113] [protein=D-lactate dehydrogenase (cytochrome)] [protein_id=ALU34542.1] [location=120919..122325] [gbkey=CDS]" 1 TG NG 45 GCTTCAACTTATGATAGGAAG
"lcl|CP012395.1_cds_ALU34542.1_113 [locus_tag=CLAU_0113] [protein=D-lactate dehydrogenase (cytochrome)] [protein_id=ALU34542.1] [location=120919..122325] [gbkey=CDS]" 1 TG NG 52 CAGCCAGAGAGAGGCCTGTGA
"lcl|CP012395.1_cds_ALU34542.1_113 [locus_tag=CLAU_0113] [protein=D-lactate dehydrogenase (cytochrome)] [protein_id=ALU34542.1] [location=120919..122325] [gbkey=CDS]" 1 AAA NAA 28 ATCTCAACTACTTGAAGAACT
"lcl|CP012395.1_cds_ALU34542.1_113 [locus_tag=CLAU_0113] [protein=D-lactate dehydrogenase (cytochrome)] [protein_id=ALU34542.1] [location=120919..122325] [gbkey=CDS]" 1 TAA NAA 28 TATCTCAACTACTTGAAGAAC
"lcl|CP012395.1_cds_ALU34542.1_113 [locus_tag=CLAU_0113] [protein=D-lactate dehydrogenase (cytochrome)] [protein_id=ALU34542.1] [location=120919..122325] [gbkey=CDS]" 1 TAA NAA 71 ATCAGAGTCATCTTTTACAGA
"lcl|CP012395.1_cds_ALU34542.1_113 [locus_tag=CLAU_0113] [protein=D-lactate dehydrogenase (cytochrome)] [protein_id=ALU34542.1] [location=120919..122325] [gbkey=CDS]" 1 AGA NGA 8 TGCAGGGTTATCTTTATGATG
"lcl|CP012395.1_cds_ALU34542.1_113 [locus_tag=CLAU_0113] [protein=D-lactate dehydrogenase (cytochrome)] [protein_id=ALU34542.1] [location=120919..122325] [gbkey=CDS]" 1 AGA NGA 71 AGGATCAGAGTCATCTTTTAC
"lcl|CP012395.1_cds_ALU34542.1_113 [locus_tag=CLAU_0113] [protein=D-lactate dehydrogenase (cytochrome)] [protein_id=ALU34542.1] [location=120919..122325] [gbkey=CDS]" 1 TGA NGA 8 AATGCAGGGTTATCTTTATGA
"lcl|CP012395.1_cds_ALU34542.1_113 [locus_tag=CLAU_0113] [protein=D-lactate dehydrogenase (cytochrome)] [protein_id=ALU34542.1] [location=120919..122325] [gbkey=CDS]" 1 TGA NGA 45 GCTTCAACTTATGATAGGAAG
"lcl|CP012395.1_cds_ALU34543.1_114 [locus_tag=CLAU_0114] [protein=2-dehydropantoate 2-reductase] [protein_id=ALU34543.1] [location=122447..123355] [gbkey=CDS]" 1 GGG NGG 66 ATCAGACTTCAGCAGTTCTTA
"lcl|CP012395.1_cds_ALU34543.1_114 [locus_tag=CLAU_0114] [protein=2-dehydropantoate 2-reductase] [protein_id=ALU34543.1] [location=122447..123355] [gbkey=CDS]" 1 TGA NGD 29 TAACTCAGGCTATTTGCGATA
"lcl|CP012395.1_cds_ALU34543.1_114 [locus_tag=CLAU_0114] [protein=2-dehydropantoate 2-reductase] [protein_id=ALU34543.1] [location=122447..123355] [gbkey=CDS]" 1 GGG NGD 66 ATCAGACTTCAGCAGTTCTTA
"lcl|CP012395.1_cds_ALU34543.1_114 [locus_tag=CLAU_0114] [protein=2-dehydropantoate 2-reductase] [protein_id=ALU34543.1] [location=122447..123355] [gbkey=CDS]" 1 GG NG 66 ATCAGACTTCAGCAGTTCTTA
"lcl|CP012395.1_cds_ALU34543.1_114 [locus_tag=CLAU_0114] [protein=2-dehydropantoate 2-reductase] [protein_id=ALU34543.1] [location=122447..123355] [gbkey=CDS]" 1 TG NG 29 TAACTCAGGCTATTTGCGATA
"lcl|CP012395.1_cds_ALU34543.1_114 [locus_tag=CLAU_0114] [protein=2-dehydropantoate 2-reductase] [protein_id=ALU34543.1] [location=122447..123355] [gbkey=CDS]" 1 GAA NAA 29 CTCAGGCTATTTGCGATATGA
"lcl|CP012395.1_cds_ALU34543.1_114 [locus_tag=CLAU_0114] [protein=2-dehydropantoate 2-reductase] [protein_id=ALU34543.1] [location=122447..123355] [gbkey=CDS]" 1 TAA NAA 70 ATTTCAAACTAAAAATGAGGC
"lcl|CP012395.1_cds_ALU34543.1_114 [locus_tag=CLAU_0114] [protein=2-dehydropantoate 2-reductase] [protein_id=ALU34543.1] [location=122447..123355] [gbkey=CDS]" 1 TGA NGA 29 TAACTCAGGCTATTTGCGATA
"lcl|CP012395.1_cds_ALU34544.1_115 [locus_tag=CLAU_0115] [protein=Hydrogenase large subunit domain protein] [protein_id=ALU34544.1] [location=123523..125439] [gbkey=CDS]" 1 AGG NGG 43 TTCAGATAGAAGGACACAAAG
"lcl|CP012395.1_cds_ALU34544.1_115 [locus_tag=CLAU_0115] [protein=Hydrogenase large subunit domain protein] [protein_id=ALU34544.1] [location=123523..125439] [gbkey=CDS]" 1 TGG NGG 23 TATCACAGCCCTGTCCTATCG
"lcl|CP012395.1_cds_ALU34544.1_115 [locus_tag=CLAU_0115] [protein=Hydrogenase large subunit domain protein] [protein_id=ALU34544.1] [location=123523..125439] [gbkey=CDS]" 1 AGA NGD 42 TCTTCAGATAGAAGGACACAA
"lcl|CP012395.1_cds_ALU34544.1_115 [locus_tag=CLAU_0115] [protein=Hydrogenase large subunit domain protein] [protein_id=ALU34544.1] [location=123523..125439] [gbkey=CDS]" 1 TGA NGD 12 CACAAGACTTTTTTAAGGATT
"lcl|CP012395.1_cds_ALU34544.1_115 [locus_tag=CLAU_0115] [protein=Hydrogenase large subunit domain protein] [protein_id=ALU34544.1] [location=123523..125439] [gbkey=CDS]" 1 GGT NGD 23 ATCACAGCCCTGTCCTATCGT
"lcl|CP012395.1_cds_ALU34544.1_115 [locus_tag=CLAU_0115] [protein=Hydrogenase large subunit domain protein] [protein_id=ALU34544.1] [location=123523..125439] [gbkey=CDS]" 1 AGG NGD 43 TTCAGATAGAAGGACACAAAG
"lcl|CP012395.1_cds_ALU34544.1_115 [locus_tag=CLAU_0115] [protein=Hydrogenase large subunit domain protein] [protein_id=ALU34544.1] [location=123523..125439] [gbkey=CDS]" 1 TGG NGD 23 TATCACAGCCCTGTCCTATCG
"lcl|CP012395.1_cds_ALU34544.1_115 [locus_tag=CLAU_0115] [protein=Hydrogenase large subunit domain protein] [protein_id=ALU34544.1] [location=123523..125439] [gbkey=CDS]" 1 AG NG 42 TCTTCAGATAGAAGGACACAA
"lcl|CP012395.1_cds_ALU34544.1_115 [locus_tag=CLAU_0115] [protein=Hydrogenase large subunit domain protein] [protein_id=ALU34544.1] [location=123523..125439] [gbkey=CDS]" 1 AG NG 43 TTCAGATAGAAGGACACAAAG
"lcl|CP012395.1_cds_ALU34544.1_115 [locus_tag=CLAU_0115] [protein=Hydrogenase large subunit domain protein] [protein_id=ALU34544.1] [location=123523..125439] [gbkey=CDS]" 1 GG NG 23 ATCACAGCCCTGTCCTATCGT
"lcl|CP012395.1_cds_ALU34544.1_115 [locus_tag=CLAU_0115] [protein=Hydrogenase large subunit domain protein] [protein_id=ALU34544.1] [location=123523..125439] [gbkey=CDS]" 1 TG NG 12 CACAAGACTTTTTTAAGGATT
"lcl|CP012395.1_cds_ALU34544.1_115 [locus_tag=CLAU_0115] [protein=Hydrogenase large subunit domain protein] [protein_id=ALU34544.1] [location=123523..125439] [gbkey=CDS]" 1 TG NG 23 TATCACAGCCCTGTCCTATCG
"lcl|CP012395.1_cds_ALU34544.1_115 [locus_tag=CLAU_0115] [protein=Hydrogenase large subunit domain protein] [protein_id=ALU34544.1] [location=123523..125439] [gbkey=CDS]" 1 AAA NAA 72 AAAGACAACGAAAATCAGATG
"lcl|CP012395.1_cds_ALU34544.1_115 [locus_tag=CLAU_0115] [protein=Hydrogenase large subunit domain protein] [protein_id=ALU34544.1] [location=123523..125439] [gbkey=CDS]" 1 TAA NAA 51 TTCAATATAGGTTTCATGATA
"lcl|CP012395.1_cds_ALU34544.1_115 [locus_tag=CLAU_0115] [protein=Hydrogenase large subunit domain protein] [protein_id=ALU34544.1] [location=123523..125439] [gbkey=CDS]" 1 TAA NAA 58 CTGCACAGAAGGTTAAAAAAA
"lcl|CP012395.1_cds_ALU34544.1_115 [locus_tag=CLAU_0115] [protein=Hydrogenase large subunit domain protein] [protein_id=ALU34544.1] [location=123523..125439] [gbkey=CDS]" 1 TAA NAA 73 GACAACGAAAATCAGATGAAA
"lcl|CP012395.1_cds_ALU34544.1_115 [locus_tag=CLAU_0115] [protein=Hydrogenase large subunit domain protein] [protein_id=ALU34544.1] [location=123523..125439] [gbkey=CDS]" 1 AGA NGA 42 TCTTCAGATAGAAGGACACAA
"lcl|CP012395.1_cds_ALU34544.1_115 [locus_tag=CLAU_0115] [protein=Hydrogenase large subunit domain protein] [protein_id=ALU34544.1] [location=123523..125439] [gbkey=CDS]" 1 TGA NGA 12 CACAAGACTTTTTTAAGGATT
"lcl|CP012395.1_cds_ALU34545.1_116 [locus_tag=CLAU_0116] [protein=Auxin efflux carrier] [protein_id=ALU34545.1] [location=125706..126644] [gbkey=CDS]" 1 CAA NAA 51 ATGGACAAGCTGATAAAAAAA
"lcl|CP012395.1_cds_ALU34546.1_117 [gene=ilvC1] [locus_tag=CLAU_0117] [protein=Ketol-acid reductoisomerase] [protein_id=ALU34546.1] [location=128081..129094] [gbkey=CDS]" 1 AGG NGG 48 ATATCAAGATTACAGTGGAAA
"lcl|CP012395.1_cds_ALU34546.1_117 [gene=ilvC1] [locus_tag=CLAU_0117] [protein=Ketol-acid reductoisomerase] [protein_id=ALU34546.1] [location=128081..129094] [gbkey=CDS]" 1 AGG NGG 60 TGAACAAGTAGTACTTTGTGG
"lcl|CP012395.1_cds_ALU34546.1_117 [gene=ilvC1] [locus_tag=CLAU_0117] [protein=Ketol-acid reductoisomerase] [protein_id=ALU34546.1] [location=128081..129094] [gbkey=CDS]" 1 AGA NGD 28 AACAAAAACAAATTTATGATG
"lcl|CP012395.1_cds_ALU34546.1_117 [gene=ilvC1] [locus_tag=CLAU_0117] [protein=Ketol-acid reductoisomerase] [protein_id=ALU34546.1] [location=128081..129094] [gbkey=CDS]" 1 TGA NGD 11 GTCAGGGACATGCACATGCTT
"lcl|CP012395.1_cds_ALU34546.1_117 [gene=ilvC1] [locus_tag=CLAU_0117] [protein=Ketol-acid reductoisomerase] [protein_id=ALU34546.1] [location=128081..129094] [gbkey=CDS]" 1 TGA NGD 28 AAAACAAAAACAAATTTATGA
"lcl|CP012395.1_cds_ALU34546.1_117 [gene=ilvC1] [locus_tag=CLAU_0117] [protein=Ketol-acid reductoisomerase] [protein_id=ALU34546.1] [location=128081..129094] [gbkey=CDS]" 1 AGT NGD 24 TAAACAAGCAGATATTATAAC
"lcl|CP012395.1_cds_ALU34546.1_117 [gene=ilvC1] [locus_tag=CLAU_0117] [protein=Ketol-acid reductoisomerase] [protein_id=ALU34546.1] [location=128081..129094] [gbkey=CDS]" 1 AGT NGD 36 TTAATCAGATAGTACCACCTA
"lcl|CP012395.1_cds_ALU34546.1_117 [gene=ilvC1] [locus_tag=CLAU_0117] [protein=Ketol-acid reductoisomerase] [protein_id=ALU34546.1] [location=128081..129094] [gbkey=CDS]" 1 AGG NGD 48 ATATCAAGATTACAGTGGAAA
"lcl|CP012395.1_cds_ALU34546.1_117 [gene=ilvC1] [locus_tag=CLAU_0117] [protein=Ketol-acid reductoisomerase] [protein_id=ALU34546.1] [location=128081..129094] [gbkey=CDS]" 1 AGG NGD 60 TGAACAAGTAGTACTTTGTGG
"lcl|CP012395.1_cds_ALU34546.1_117 [gene=ilvC1] [locus_tag=CLAU_0117] [protein=Ketol-acid reductoisomerase] [protein_id=ALU34546.1] [location=128081..129094] [gbkey=CDS]" 1 AG NG 24 TAAACAAGCAGATATTATAAC
"lcl|CP012395.1_cds_ALU34546.1_117 [gene=ilvC1] [locus_tag=CLAU_0117] [protein=Ketol-acid reductoisomerase] [protein_id=ALU34546.1] [location=128081..129094] [gbkey=CDS]" 1 AG NG 28 AACAAAAACAAATTTATGATG
"lcl|CP012395.1_cds_ALU34546.1_117 [gene=ilvC1] [locus_tag=CLAU_0117] [protein=Ketol-acid reductoisomerase] [protein_id=ALU34546.1] [location=128081..129094] [gbkey=CDS]" 1 AG NG 36 TTAATCAGATAGTACCACCTA
"lcl|CP012395.1_cds_ALU34546.1_117 [gene=ilvC1] [locus_tag=CLAU_0117] [protein=Ketol-acid reductoisomerase] [protein_id=ALU34546.1] [location=128081..129094] [gbkey=CDS]" 1 AG NG 48 ATATCAAGATTACAGTGGAAA
"lcl|CP012395.1_cds_ALU34546.1_117 [gene=ilvC1] [locus_tag=CLAU_0117] [protein=Ketol-acid reductoisomerase] [protein_id=ALU34546.1] [location=128081..129094] [gbkey=CDS]" 1 AG NG 60 TGAACAAGTAGTACTTTGTGG
"lcl|CP012395.1_cds_ALU34546.1_117 [gene=ilvC1] [locus_tag=CLAU_0117] [protein=Ketol-acid reductoisomerase] [protein_id=ALU34546.1] [location=128081..129094] [gbkey=CDS]" 1 TG NG 11 GTCAGGGACATGCACATGCTT
"lcl|CP012395.1_cds_ALU34546.1_117 [gene=ilvC1] [locus_tag=CLAU_0117] [protein=Ketol-acid reductoisomerase] [protein_id=ALU34546.1] [location=128081..129094] [gbkey=CDS]" 1 TG NG 28 AAAACAAAAACAAATTTATGA
"lcl|CP012395.1_cds_ALU34546.1_117 [gene=ilvC1] [locus_tag=CLAU_0117] [protein=Ketol-acid reductoisomerase] [protein_id=ALU34546.1] [location=128081..129094] [gbkey=CDS]" 1 GAA NAA 48 ATCAAGATTACAGTGGAAAAG
"lcl|CP012395.1_cds_ALU34546.1_117 [gene=ilvC1] [locus_tag=CLAU_0117] [protein=Ketol-acid reductoisomerase] [protein_id=ALU34546.1] [location=128081..129094] [gbkey=CDS]" 1 TAA NAA 28 AACAAATTTATGATGAGAGCA
"lcl|CP012395.1_cds_ALU34546.1_117 [gene=ilvC1] [locus_tag=CLAU_0117] [protein=Ketol-acid reductoisomerase] [protein_id=ALU34546.1] [location=128081..129094] [gbkey=CDS]" 1 AGA NGA 28 AACAAAAACAAATTTATGATG
"lcl|CP012395.1_cds_ALU34546.1_117 [gene=ilvC1] [locus_tag=CLAU_0117] [protein=Ketol-acid reductoisomerase] [protein_id=ALU34546.1] [location=128081..129094] [gbkey=CDS]" 1 TGA NGA 11 GTCAGGGACATGCACATGCTT
"lcl|CP012395.1_cds_ALU34546.1_117 [gene=ilvC1] [locus_tag=CLAU_0117] [protein=Ketol-acid reductoisomerase] [protein_id=ALU34546.1] [location=128081..129094] [gbkey=CDS]" 1 TGA NGA 28 AAAACAAAAACAAATTTATGA
"lcl|CP012395.1_cds_ALU34547.1_118 [gene=ilvD] [locus_tag=CLAU_0118] [protein=Dihydroxy-acid dehydratase] [protein_id=ALU34547.1] [location=129650..131308] [gbkey=CDS]" 1 AGG NGG 8 TTCACAAAACGAAATAGTTGC
"lcl|CP012395.1_cds_ALU34547.1_118 [gene=ilvD] [locus_tag=CLAU_0118] [protein=Dihydroxy-acid dehydratase] [protein_id=ALU34547.1] [location=129650..131308] [gbkey=CDS]" 1 AGG NGG 42 AAATCAGCTGGCAAAATACGC
"lcl|CP012395.1_cds_ALU34547.1_118 [gene=ilvD] [locus_tag=CLAU_0118] [protein=Dihydroxy-acid dehydratase] [protein_id=ALU34547.1] [location=129650..131308] [gbkey=CDS]" 1 AGG NGD 8 TTCACAAAACGAAATAGTTGC
"lcl|CP012395.1_cds_ALU34547.1_118 [gene=ilvD] [locus_tag=CLAU_0118] [protein=Dihydroxy-acid dehydratase] [protein_id=ALU34547.1] [location=129650..131308] [gbkey=CDS]" 1 AGG NGD 42 AAATCAGCTGGCAAAATACGC
"lcl|CP012395.1_cds_ALU34547.1_118 [gene=ilvD] [locus_tag=CLAU_0118] [protein=Dihydroxy-acid dehydratase] [protein_id=ALU34547.1] [location=129650..131308] [gbkey=CDS]" 1 AG NG 8 TTCACAAAACGAAATAGTTGC
"lcl|CP012395.1_cds_ALU34547.1_118 [gene=ilvD] [locus_tag=CLAU_0118] [protein=Dihydroxy-acid dehydratase] [protein_id=ALU34547.1] [location=129650..131308] [gbkey=CDS]" 1 AG NG 41 CACAAACTGGTGAGAGAAATC
"lcl|CP012395.1_cds_ALU34547.1_118 [gene=ilvD] [locus_tag=CLAU_0118] [protein=Dihydroxy-acid dehydratase] [protein_id=ALU34547.1] [location=129650..131308] [gbkey=CDS]" 1 AG NG 42 AAATCAGCTGGCAAAATACGC
"lcl|CP012395.1_cds_ALU34547.1_118 [gene=ilvD] [locus_tag=CLAU_0118] [protein=Dihydroxy-acid dehydratase] [protein_id=ALU34547.1] [location=129650..131308] [gbkey=CDS]" 1 GAA NAA 42 ATCAGCTGGCAAAATACGCAG
"lcl|CP012395.1_cds_ALU34547.1_118 [gene=ilvD] [locus_tag=CLAU_0118] [protein=Dihydroxy-acid dehydratase] [protein_id=ALU34547.1] [location=129650..131308] [gbkey=CDS]" 1 TAA NAA 45 ATAGACGACCAAGAGATATAC
"lcl|CP012395.1_cds_ALU34548.1_119 [locus_tag=CLAU_0119] [protein=Acetolactate synthase biosynthetic type large subunit] [protein_id=ALU34548.1] [location=132092..133702] [gbkey=CDS]" 1 AGG NGG 21 ATTCCAAGAATTAGATATCAC
"lcl|CP012395.1_cds_ALU34548.1_119 [locus_tag=CLAU_0119] [protein=Acetolactate synthase biosynthetic type large subunit] [protein_id=ALU34548.1] [location=132092..133702] [gbkey=CDS]" 1 TGG NGG 63 CTCCACAGACAGAAAAATGGA
"lcl|CP012395.1_cds_ALU34548.1_119 [locus_tag=CLAU_0119] [protein=Acetolactate synthase biosynthetic type large subunit] [protein_id=ALU34548.1] [location=132092..133702] [gbkey=CDS]" 1 AGA NGD 36 TGGGCAAATAAAGAAAATAAT
"lcl|CP012395.1_cds_ALU34548.1_119 [locus_tag=CLAU_0119] [protein=Acetolactate synthase biosynthetic type large subunit] [protein_id=ALU34548.1] [location=132092..133702] [gbkey=CDS]" 1 GGA NGD 63 TCCACAGACAGAAAAATGGAT
"lcl|CP012395.1_cds_ALU34548.1_119 [locus_tag=CLAU_0119] [protein=Acetolactate synthase biosynthetic type large subunit] [protein_id=ALU34548.1] [location=132092..133702] [gbkey=CDS]" 1 AGG NGD 21 ATTCCAAGAATTAGATATCAC
"lcl|CP012395.1_cds_ALU34548.1_119 [locus_tag=CLAU_0119] [protein=Acetolactate synthase biosynthetic type large subunit] [protein_id=ALU34548.1] [location=132092..133702] [gbkey=CDS]" 1 TGG NGD 63 CTCCACAGACAGAAAAATGGA
"lcl|CP012395.1_cds_ALU34548.1_119 [locus_tag=CLAU_0119] [protein=Acetolactate synthase biosynthetic type large subunit] [protein_id=ALU34548.1] [location=132092..133702] [gbkey=CDS]" 1 AG NG 21 ATTCCAAGAATTAGATATCAC
"lcl|CP012395.1_cds_ALU34548.1_119 [locus_tag=CLAU_0119] [protein=Acetolactate synthase biosynthetic type large subunit] [protein_id=ALU34548.1] [location=132092..133702] [gbkey=CDS]" 1 AG NG 36 TGGGCAAATAAAGAAAATAAT
"lcl|CP012395.1_cds_ALU34548.1_119 [locus_tag=CLAU_0119] [protein=Acetolactate synthase biosynthetic type large subunit] [protein_id=ALU34548.1] [location=132092..133702] [gbkey=CDS]" 1 GG NG 63 TCCACAGACAGAAAAATGGAT
"lcl|CP012395.1_cds_ALU34548.1_119 [locus_tag=CLAU_0119] [protein=Acetolactate synthase biosynthetic type large subunit] [protein_id=ALU34548.1] [location=132092..133702] [gbkey=CDS]" 1 TG NG 10 GGAACAAGCTGCAGGACACTC
"lcl|CP012395.1_cds_ALU34548.1_119 [locus_tag=CLAU_0119] [protein=Acetolactate synthase biosynthetic type large subunit] [protein_id=ALU34548.1] [location=132092..133702] [gbkey=CDS]" 1 TG NG 63 CTCCACAGACAGAAAAATGGA
"lcl|CP012395.1_cds_ALU34548.1_119 [locus_tag=CLAU_0119] [protein=Acetolactate synthase biosynthetic type large subunit] [protein_id=ALU34548.1] [location=132092..133702] [gbkey=CDS]" 1 TG NG 72 AGGACAAAATCAGTTGTGGTG
"lcl|CP012395.1_cds_ALU34548.1_119 [locus_tag=CLAU_0119] [protein=Acetolactate synthase biosynthetic type large subunit] [protein_id=ALU34548.1] [location=132092..133702] [gbkey=CDS]" 1 AAA NAA 3 TTATCCAATGTTTAAAAAAAG
"lcl|CP012395.1_cds_ALU34548.1_119 [locus_tag=CLAU_0119] [protein=Acetolactate synthase biosynthetic type large subunit] [protein_id=ALU34548.1] [location=132092..133702] [gbkey=CDS]" 1 AAA NAA 3 TATCCAATGTTTAAAAAAAGA
"lcl|CP012395.1_cds_ALU34548.1_119 [locus_tag=CLAU_0119] [protein=Acetolactate synthase biosynthetic type large subunit] [protein_id=ALU34548.1] [location=132092..133702] [gbkey=CDS]" 1 TAA NAA 19 CGGGTCAGGTTAAGTCTACAT
"lcl|CP012395.1_cds_ALU34548.1_119 [locus_tag=CLAU_0119] [protein=Acetolactate synthase biosynthetic type large subunit] [protein_id=ALU34548.1] [location=132092..133702] [gbkey=CDS]" 1 TAA NAA 50 TTGTACAAAATGCAGATGTAC
"lcl|CP012395.1_cds_ALU34548.1_119 [locus_tag=CLAU_0119] [protein=Acetolactate synthase biosynthetic type large subunit] [protein_id=ALU34548.1] [location=132092..133702] [gbkey=CDS]" 1 TAA NAA 73 AAATCAGTTGTGGTGTGCCCG
"lcl|CP012395.1_cds_ALU34548.1_119 [locus_tag=CLAU_0119] [protein=Acetolactate synthase biosynthetic type large subunit] [protein_id=ALU34548.1] [location=132092..133702] [gbkey=CDS]" 1 AGA NGA 36 TGGGCAAATAAAGAAAATAAT
"lcl|CP012395.1_cds_ALU34548.1_119 [locus_tag=CLAU_0119] [protein=Acetolactate synthase biosynthetic type large subunit] [protein_id=ALU34548.1] [location=132092..133702] [gbkey=CDS]" 1 GGA NGA 63 TCCACAGACAGAAAAATGGAT
"lcl|CP012395.1_cds_ALU34549.1_120 [locus_tag=CLAU_0120] [protein=Acetolactate synthase small subunit] [protein_id=ALU34549.1] [location=133733..134209] [gbkey=CDS]" 1 TGA NGD 38 TTGAGCAGATAAGTAAGCAGC
"lcl|CP012395.1_cds_ALU34549.1_120 [locus_tag=CLAU_0120] [protein=Acetolactate synthase small subunit] [protein_id=ALU34549.1] [location=133733..134209] [gbkey=CDS]" 1 TGA NGD 40 TAAGCAGCTGAATAAATTGAT
"lcl|CP012395.1_cds_ALU34549.1_120 [locus_tag=CLAU_0120] [protein=Acetolactate synthase small subunit] [protein_id=ALU34549.1] [location=133733..134209] [gbkey=CDS]" 1 TG NG 38 TTGAGCAGATAAGTAAGCAGC
"lcl|CP012395.1_cds_ALU34549.1_120 [locus_tag=CLAU_0120] [protein=Acetolactate synthase small subunit] [protein_id=ALU34549.1] [location=133733..134209] [gbkey=CDS]" 1 TG NG 40 TAAGCAGCTGAATAAATTGAT
"lcl|CP012395.1_cds_ALU34549.1_120 [locus_tag=CLAU_0120] [protein=Acetolactate synthase small subunit] [protein_id=ALU34549.1] [location=133733..134209] [gbkey=CDS]" 1 GAA NAA 38 TGAGCAGATAAGTAAGCAGCT
"lcl|CP012395.1_cds_ALU34549.1_120 [locus_tag=CLAU_0120] [protein=Acetolactate synthase small subunit] [protein_id=ALU34549.1] [location=133733..134209] [gbkey=CDS]" 1 TGA NGA 38 TTGAGCAGATAAGTAAGCAGC
"lcl|CP012395.1_cds_ALU34549.1_120 [locus_tag=CLAU_0120] [protein=Acetolactate synthase small subunit] [protein_id=ALU34549.1] [location=133733..134209] [gbkey=CDS]" 1 TGA NGA 40 TAAGCAGCTGAATAAATTGAT
"lcl|CP012395.1_cds_ALU34551.1_122 [locus_tag=CLAU_0122] [protein=Biotin carboxylase] [protein_id=ALU34551.1] [location=complement(134806..136767)] [gbkey=CDS]" 1 CGG NGG 49 AAATCAAATTCGTGTTGCAAA
"lcl|CP012395.1_cds_ALU34551.1_122 [locus_tag=CLAU_0122] [protein=Biotin carboxylase] [protein_id=ALU34551.1] [location=complement(134806..136767)] [gbkey=CDS]" 1 TGG NGG 29 GTATGCAGAGAATAGGAAATA
"lcl|CP012395.1_cds_ALU34551.1_122 [locus_tag=CLAU_0122] [protein=Biotin carboxylase] [protein_id=ALU34551.1] [location=complement(134806..136767)] [gbkey=CDS]" 1 AGA NGD 41 ATACACAAAAGATTATTAAGG
"lcl|CP012395.1_cds_ALU34551.1_122 [locus_tag=CLAU_0122] [protein=Biotin carboxylase] [protein_id=ALU34551.1] [location=complement(134806..136767)] [gbkey=CDS]" 1 TGA NGD 41 CACAAAAGATTATTAAGGAGA
"lcl|CP012395.1_cds_ALU34551.1_122 [locus_tag=CLAU_0122] [protein=Biotin carboxylase] [protein_id=ALU34551.1] [location=complement(134806..136767)] [gbkey=CDS]" 1 CGG NGD 49 AAATCAAATTCGTGTTGCAAA
"lcl|CP012395.1_cds_ALU34551.1_122 [locus_tag=CLAU_0122] [protein=Biotin carboxylase] [protein_id=ALU34551.1] [location=complement(134806..136767)] [gbkey=CDS]" 1 TGG NGD 29 GTATGCAGAGAATAGGAAATA
"lcl|CP012395.1_cds_ALU34551.1_122 [locus_tag=CLAU_0122] [protein=Biotin carboxylase] [protein_id=ALU34551.1] [location=complement(134806..136767)] [gbkey=CDS]" 1 AG NG 41 ATACACAAAAGATTATTAAGG
"lcl|CP012395.1_cds_ALU34551.1_122 [locus_tag=CLAU_0122] [protein=Biotin carboxylase] [protein_id=ALU34551.1] [location=complement(134806..136767)] [gbkey=CDS]" 1 CG NG 49 AAATCAAATTCGTGTTGCAAA
"lcl|CP012395.1_cds_ALU34551.1_122 [locus_tag=CLAU_0122] [protein=Biotin carboxylase] [protein_id=ALU34551.1] [location=complement(134806..136767)] [gbkey=CDS]" 1 GG NG 30 TATGCAGAGAATAGGAAATAT
"lcl|CP012395.1_cds_ALU34551.1_122 [locus_tag=CLAU_0122] [protein=Biotin carboxylase] [protein_id=ALU34551.1] [location=complement(134806..136767)] [gbkey=CDS]" 1 TG NG 29 CACAGGCTATTTTTGAAAGTA
"lcl|CP012395.1_cds_ALU34551.1_122 [locus_tag=CLAU_0122] [protein=Biotin carboxylase] [protein_id=ALU34551.1] [location=complement(134806..136767)] [gbkey=CDS]" 1 TG NG 29 GTATGCAGAGAATAGGAAATA
"lcl|CP012395.1_cds_ALU34551.1_122 [locus_tag=CLAU_0122] [protein=Biotin carboxylase] [protein_id=ALU34551.1] [location=complement(134806..136767)] [gbkey=CDS]" 1 TG NG 41 CACAAAAGATTATTAAGGAGA
"lcl|CP012395.1_cds_ALU34551.1_122 [locus_tag=CLAU_0122] [protein=Biotin carboxylase] [protein_id=ALU34551.1] [location=complement(134806..136767)] [gbkey=CDS]" 1 AAA NAA 37 CTATTCAGAGAAGATATCAGA
"lcl|CP012395.1_cds_ALU34551.1_122 [locus_tag=CLAU_0122] [protein=Biotin carboxylase] [protein_id=ALU34551.1] [location=complement(134806..136767)] [gbkey=CDS]" 1 AAA NAA 51 TAAGCAGGAAGATATTAGACT
"lcl|CP012395.1_cds_ALU34551.1_122 [locus_tag=CLAU_0122] [protein=Biotin carboxylase] [protein_id=ALU34551.1] [location=complement(134806..136767)] [gbkey=CDS]" 1 TAA NAA 51 TTAAGCAGGAAGATATTAGAC
"lcl|CP012395.1_cds_ALU34551.1_122 [locus_tag=CLAU_0122] [protein=Biotin carboxylase] [protein_id=ALU34551.1] [location=complement(134806..136767)] [gbkey=CDS]" 1 AGA NGA 41 ATACACAAAAGATTATTAAGG
"lcl|CP012395.1_cds_ALU34551.1_122 [locus_tag=CLAU_0122] [protein=Biotin carboxylase] [protein_id=ALU34551.1] [location=complement(134806..136767)] [gbkey=CDS]" 1 TGA NGA 41 CACAAAAGATTATTAAGGAGA
"lcl|CP012395.1_cds_ALU34552.1_123 [locus_tag=CLAU_0123] [protein=Transcriptional regulator PucR family] [protein_id=ALU34552.1] [location=137044..138195] [gbkey=CDS]" 1 AGA NGD 33 TTATGCAGGATTACTGTAATA
"lcl|CP012395.1_cds_ALU34552.1_123 [locus_tag=CLAU_0123] [protein=Transcriptional regulator PucR family] [protein_id=ALU34552.1] [location=137044..138195] [gbkey=CDS]" 1 TGT NGD 21 TTTACCGAAAATGCAGTGGTT
"lcl|CP012395.1_cds_ALU34552.1_123 [locus_tag=CLAU_0123] [protein=Transcriptional regulator PucR family] [protein_id=ALU34552.1] [location=137044..138195] [gbkey=CDS]" 1 TGT NGD 50 TACAAAATTGTATTAATCTCT
"lcl|CP012395.1_cds_ALU34552.1_123 [locus_tag=CLAU_0123] [protein=Transcriptional regulator PucR family] [protein_id=ALU34552.1] [location=137044..138195] [gbkey=CDS]" 1 AG NG 33 TTATGCAGGATTACTGTAATA
"lcl|CP012395.1_cds_ALU34552.1_123 [locus_tag=CLAU_0123] [protein=Transcriptional regulator PucR family] [protein_id=ALU34552.1] [location=137044..138195] [gbkey=CDS]" 1 TG NG 21 TTTACCGAAAATGCAGTGGTT
"lcl|CP012395.1_cds_ALU34552.1_123 [locus_tag=CLAU_0123] [protein=Transcriptional regulator PucR family] [protein_id=ALU34552.1] [location=137044..138195] [gbkey=CDS]" 1 TG NG 50 TACAAAATTGTATTAATCTCT
"lcl|CP012395.1_cds_ALU34552.1_123 [locus_tag=CLAU_0123] [protein=Transcriptional regulator PucR family] [protein_id=ALU34552.1] [location=137044..138195] [gbkey=CDS]" 1 AAA NAA 64 GACCCCAAATAGGAATAGGCG
"lcl|CP012395.1_cds_ALU34552.1_123 [locus_tag=CLAU_0123] [protein=Transcriptional regulator PucR family] [protein_id=ALU34552.1] [location=137044..138195] [gbkey=CDS]" 1 AAA NAA 64 ACCCCAAATAGGAATAGGCGA
"lcl|CP012395.1_cds_ALU34552.1_123 [locus_tag=CLAU_0123] [protein=Transcriptional regulator PucR family] [protein_id=ALU34552.1] [location=137044..138195] [gbkey=CDS]" 1 TAA NAA 21 ACCGAAAATGCAGTGGTTTGT
"lcl|CP012395.1_cds_ALU34552.1_123 [locus_tag=CLAU_0123] [protein=Transcriptional regulator PucR family] [protein_id=ALU34552.1] [location=137044..138195] [gbkey=CDS]" 1 AGA NGA 33 TTATGCAGGATTACTGTAATA
"lcl|CP012395.1_cds_ALU34553.1_124 [locus_tag=CLAU_0124] [protein=(S)-3-amino-2-methylpropionate transaminase] [protein_id=ALU34553.1] [location=138963..140321] [gbkey=CDS]" 1 AGT NGD 6 AATACGAAGAAGAGAAGATGC
"lcl|CP012395.1_cds_ALU34553.1_124 [locus_tag=CLAU_0124] [protein=(S)-3-amino-2-methylpropionate transaminase] [protein_id=ALU34553.1] [location=138963..140321] [gbkey=CDS]" 1 AGT NGD 48 TTGATCAAGCTTCACCACCGG
"lcl|CP012395.1_cds_ALU34553.1_124 [locus_tag=CLAU_0124] [protein=(S)-3-amino-2-methylpropionate transaminase] [protein_id=ALU34553.1] [location=138963..140321] [gbkey=CDS]" 1 AG NG 6 AATACGAAGAAGAGAAGATGC
"lcl|CP012395.1_cds_ALU34553.1_124 [locus_tag=CLAU_0124] [protein=(S)-3-amino-2-methylpropionate transaminase] [protein_id=ALU34553.1] [location=138963..140321] [gbkey=CDS]" 1 AG NG 48 TTGATCAAGCTTCACCACCGG
"lcl|CP012395.1_cds_ALU34553.1_124 [locus_tag=CLAU_0124] [protein=(S)-3-amino-2-methylpropionate transaminase] [protein_id=ALU34553.1] [location=138963..140321] [gbkey=CDS]" 1 TAA NAA 2 AGGAACAATTACCTAAAATAA
"lcl|CP012395.1_cds_ALU34554.1_125 [locus_tag=CLAU_0125] [protein=Urea carboxylase] [protein_id=ALU34554.1] [location=140388..141371] [gbkey=CDS]" 1 TGG NGG 13 ATGAACAGAGGGTGGAACTGC
"lcl|CP012395.1_cds_ALU34554.1_125 [locus_tag=CLAU_0125] [protein=Urea carboxylase] [protein_id=ALU34554.1] [location=140388..141371] [gbkey=CDS]" 1 GGA NGD 13 TGAACAGAGGGTGGAACTGCT
"lcl|CP012395.1_cds_ALU34554.1_125 [locus_tag=CLAU_0125] [protein=Urea carboxylase] [protein_id=ALU34554.1] [location=140388..141371] [gbkey=CDS]" 1 TGA NGD 11 TATTCAAGTGGAATATGGTTA
"lcl|CP012395.1_cds_ALU34554.1_125 [locus_tag=CLAU_0125] [protein=Urea carboxylase] [protein_id=ALU34554.1] [location=140388..141371] [gbkey=CDS]" 1 TGA NGD 38 CAGTCAAACTAAAAAGGCAGT
"lcl|CP012395.1_cds_ALU34554.1_125 [locus_tag=CLAU_0125] [protein=Urea carboxylase] [protein_id=ALU34554.1] [location=140388..141371] [gbkey=CDS]" 1 TGG NGD 13 ATGAACAGAGGGTGGAACTGC
"lcl|CP012395.1_cds_ALU34554.1_125 [locus_tag=CLAU_0125] [protein=Urea carboxylase] [protein_id=ALU34554.1] [location=140388..141371] [gbkey=CDS]" 1 GG NG 13 TGAACAGAGGGTGGAACTGCT
"lcl|CP012395.1_cds_ALU34554.1_125 [locus_tag=CLAU_0125] [protein=Urea carboxylase] [protein_id=ALU34554.1] [location=140388..141371] [gbkey=CDS]" 1 TG NG 11 TATTCAAGTGGAATATGGTTA
"lcl|CP012395.1_cds_ALU34554.1_125 [locus_tag=CLAU_0125] [protein=Urea carboxylase] [protein_id=ALU34554.1] [location=140388..141371] [gbkey=CDS]" 1 TG NG 13 ATGAACAGAGGGTGGAACTGC
"lcl|CP012395.1_cds_ALU34554.1_125 [locus_tag=CLAU_0125] [protein=Urea carboxylase] [protein_id=ALU34554.1] [location=140388..141371] [gbkey=CDS]" 1 TG NG 38 CAGTCAAACTAAAAAGGCAGT
"lcl|CP012395.1_cds_ALU34554.1_125 [locus_tag=CLAU_0125] [protein=Urea carboxylase] [protein_id=ALU34554.1] [location=140388..141371] [gbkey=CDS]" 1 AAA NAA 27 TCCCACAAGAACTTATTGACA
"lcl|CP012395.1_cds_ALU34554.1_125 [locus_tag=CLAU_0125] [protein=Urea carboxylase] [protein_id=ALU34554.1] [location=140388..141371] [gbkey=CDS]" 1 AAA NAA 39 GTCAAACTAAAAAGGCAGTTG
"lcl|CP012395.1_cds_ALU34554.1_125 [locus_tag=CLAU_0125] [protein=Urea carboxylase] [protein_id=ALU34554.1] [location=140388..141371] [gbkey=CDS]" 1 CAA NAA 42 AACAAATTCGTCCTGATGCAC
"lcl|CP012395.1_cds_ALU34554.1_125 [locus_tag=CLAU_0125] [protein=Urea carboxylase] [protein_id=ALU34554.1] [location=140388..141371] [gbkey=CDS]" 1 GGA NGA 13 TGAACAGAGGGTGGAACTGCT
"lcl|CP012395.1_cds_ALU34554.1_125 [locus_tag=CLAU_0125] [protein=Urea carboxylase] [protein_id=ALU34554.1] [location=140388..141371] [gbkey=CDS]" 1 TGA NGA 11 TATTCAAGTGGAATATGGTTA
"lcl|CP012395.1_cds_ALU34554.1_125 [locus_tag=CLAU_0125] [protein=Urea carboxylase] [protein_id=ALU34554.1] [location=140388..141371] [gbkey=CDS]" 1 TGA NGA 38 CAGTCAAACTAAAAAGGCAGT
"lcl|CP012395.1_cds_ALU34555.1_126 [locus_tag=CLAU_0126] [protein=Urea carboxylase] [protein_id=ALU34555.1] [location=141400..142383] [gbkey=CDS]" 1 AGA NGD 20 TTGCCAGCTTGAAATTGTAGA
"lcl|CP012395.1_cds_ALU34555.1_126 [locus_tag=CLAU_0126] [protein=Urea carboxylase] [protein_id=ALU34555.1] [location=141400..142383] [gbkey=CDS]" 1 AG NG 20 TTGCCAGCTTGAAATTGTAGA
"lcl|CP012395.1_cds_ALU34555.1_126 [locus_tag=CLAU_0126] [protein=Urea carboxylase] [protein_id=ALU34555.1] [location=141400..142383] [gbkey=CDS]" 1 AGA NGA 20 TTGCCAGCTTGAAATTGTAGA
"lcl|CP012395.1_cds_ALU34556.1_127 [locus_tag=CLAU_0127] [protein=Biotin/lipoyl attachment domain-containing protein] [protein_id=ALU34556.1] [location=142418..142636] [gbkey=CDS]" 1 TGG NGG 27 AGCTCGAGTAGTAGTAAATGT
"lcl|CP012395.1_cds_ALU34556.1_127 [locus_tag=CLAU_0127] [protein=Biotin/lipoyl attachment domain-containing protein] [protein_id=ALU34556.1] [location=142418..142636] [gbkey=CDS]" 1 TGT NGD 66 CTGCCAGACAGAAAAAGCAGG
"lcl|CP012395.1_cds_ALU34556.1_127 [locus_tag=CLAU_0127] [protein=Biotin/lipoyl attachment domain-containing protein] [protein_id=ALU34556.1] [location=142418..142636] [gbkey=CDS]" 1 TGG NGD 27 AGCTCGAGTAGTAGTAAATGT
"lcl|CP012395.1_cds_ALU34556.1_127 [locus_tag=CLAU_0127] [protein=Biotin/lipoyl attachment domain-containing protein] [protein_id=ALU34556.1] [location=142418..142636] [gbkey=CDS]" 1 TG NG 27 AGCTCGAGTAGTAGTAAATGT
"lcl|CP012395.1_cds_ALU34556.1_127 [locus_tag=CLAU_0127] [protein=Biotin/lipoyl attachment domain-containing protein] [protein_id=ALU34556.1] [location=142418..142636] [gbkey=CDS]" 1 TG NG 66 CTGCCAGACAGAAAAAGCAGG
"lcl|CP012395.1_cds_ALU34556.1_127 [locus_tag=CLAU_0127] [protein=Biotin/lipoyl attachment domain-containing protein] [protein_id=ALU34556.1] [location=142418..142636] [gbkey=CDS]" 1 TAA NAA 45 AGGACAGGAGCTTGCAGTTAT
"lcl|CP012395.1_cds_ALU34557.1_128 [locus_tag=CLAU_0128] [protein=LamB/YcsF family protein] [protein_id=ALU34557.1] [location=142652..143419] [gbkey=CDS]" 1 AGG NGG 47 TATACCGAATGGTTGGTGAGC
"lcl|CP012395.1_cds_ALU34557.1_128 [locus_tag=CLAU_0128] [protein=LamB/YcsF family protein] [protein_id=ALU34557.1] [location=142652..143419] [gbkey=CDS]" 1 TGG NGG 43 AATGCAACATGTAAAGCCTCA
"lcl|CP012395.1_cds_ALU34557.1_128 [locus_tag=CLAU_0128] [protein=LamB/YcsF family protein] [protein_id=ALU34557.1] [location=142652..143419] [gbkey=CDS]" 1 AGA NGD 29 GGCAAGGATTTGGAAGAAGAC
"lcl|CP012395.1_cds_ALU34557.1_128 [locus_tag=CLAU_0128] [protein=LamB/YcsF family protein] [protein_id=ALU34557.1] [location=142652..143419] [gbkey=CDS]" 1 AGA NGD 48 ACCGAATGGTTGGTGAGCAGG
"lcl|CP012395.1_cds_ALU34557.1_128 [locus_tag=CLAU_0128] [protein=LamB/YcsF family protein] [protein_id=ALU34557.1] [location=142652..143419] [gbkey=CDS]" 1 GGA NGD 47 ATACCGAATGGTTGGTGAGCA
"lcl|CP012395.1_cds_ALU34557.1_128 [locus_tag=CLAU_0128] [protein=LamB/YcsF family protein] [protein_id=ALU34557.1] [location=142652..143419] [gbkey=CDS]" 1 TGA NGD 31 AAGACAGATGGATATTTCAGT
"lcl|CP012395.1_cds_ALU34557.1_128 [locus_tag=CLAU_0128] [protein=LamB/YcsF family protein] [protein_id=ALU34557.1] [location=142652..143419] [gbkey=CDS]" 1 AGG NGD 47 TATACCGAATGGTTGGTGAGC
"lcl|CP012395.1_cds_ALU34557.1_128 [locus_tag=CLAU_0128] [protein=LamB/YcsF family protein] [protein_id=ALU34557.1] [location=142652..143419] [gbkey=CDS]" 1 TGG NGD 43 AATGCAACATGTAAAGCCTCA
"lcl|CP012395.1_cds_ALU34557.1_128 [locus_tag=CLAU_0128] [protein=LamB/YcsF family protein] [protein_id=ALU34557.1] [location=142652..143419] [gbkey=CDS]" 1 AG NG 29 GGCAAGGATTTGGAAGAAGAC
"lcl|CP012395.1_cds_ALU34557.1_128 [locus_tag=CLAU_0128] [protein=LamB/YcsF family protein] [protein_id=ALU34557.1] [location=142652..143419] [gbkey=CDS]" 1 AG NG 47 TATACCGAATGGTTGGTGAGC
"lcl|CP012395.1_cds_ALU34557.1_128 [locus_tag=CLAU_0128] [protein=LamB/YcsF family protein] [protein_id=ALU34557.1] [location=142652..143419] [gbkey=CDS]" 1 AG NG 48 ACCGAATGGTTGGTGAGCAGG
"lcl|CP012395.1_cds_ALU34557.1_128 [locus_tag=CLAU_0128] [protein=LamB/YcsF family protein] [protein_id=ALU34557.1] [location=142652..143419] [gbkey=CDS]" 1 GG NG 47 ATACCGAATGGTTGGTGAGCA
"lcl|CP012395.1_cds_ALU34557.1_128 [locus_tag=CLAU_0128] [protein=LamB/YcsF family protein] [protein_id=ALU34557.1] [location=142652..143419] [gbkey=CDS]" 1 TG NG 31 AAGACAGATGGATATTTCAGT
"lcl|CP012395.1_cds_ALU34557.1_128 [locus_tag=CLAU_0128] [protein=LamB/YcsF family protein] [protein_id=ALU34557.1] [location=142652..143419] [gbkey=CDS]" 1 TG NG 37 ATATCAGTTAGGAGCAATGGA
"lcl|CP012395.1_cds_ALU34557.1_128 [locus_tag=CLAU_0128] [protein=LamB/YcsF family protein] [protein_id=ALU34557.1] [location=142652..143419] [gbkey=CDS]" 1 TG NG 43 AATGCAACATGTAAAGCCTCA
"lcl|CP012395.1_cds_ALU34557.1_128 [locus_tag=CLAU_0128] [protein=LamB/YcsF family protein] [protein_id=ALU34557.1] [location=142652..143419] [gbkey=CDS]" 1 GAA NAA 44 TGCAACATGTAAAGCCTCATG
"lcl|CP012395.1_cds_ALU34557.1_128 [locus_tag=CLAU_0128] [protein=LamB/YcsF family protein] [protein_id=ALU34557.1] [location=142652..143419] [gbkey=CDS]" 1 AGA NGA 29 GGCAAGGATTTGGAAGAAGAC
"lcl|CP012395.1_cds_ALU34557.1_128 [locus_tag=CLAU_0128] [protein=LamB/YcsF family protein] [protein_id=ALU34557.1] [location=142652..143419] [gbkey=CDS]" 1 AGA NGA 48 ACCGAATGGTTGGTGAGCAGG
"lcl|CP012395.1_cds_ALU34557.1_128 [locus_tag=CLAU_0128] [protein=LamB/YcsF family protein] [protein_id=ALU34557.1] [location=142652..143419] [gbkey=CDS]" 1 GGA NGA 47 ATACCGAATGGTTGGTGAGCA
"lcl|CP012395.1_cds_ALU34557.1_128 [locus_tag=CLAU_0128] [protein=LamB/YcsF family protein] [protein_id=ALU34557.1] [location=142652..143419] [gbkey=CDS]" 1 TGA NGA 31 AAGACAGATGGATATTTCAGT
"lcl|CP012395.1_cds_ALU34559.1_130 [locus_tag=CLAU_0130] [protein=Sodium/proline symporter] [protein_id=ALU34559.1] [location=complement(143979..145451)] [gbkey=CDS]" 1 TGA NGD 62 CAATCAACCTCTAAAAGATCC
"lcl|CP012395.1_cds_ALU34559.1_130 [locus_tag=CLAU_0130] [protein=Sodium/proline symporter] [protein_id=ALU34559.1] [location=complement(143979..145451)] [gbkey=CDS]" 1 TGT NGD 39 TTTCCAGGGAAGTCTTATGTT
"lcl|CP012395.1_cds_ALU34559.1_130 [locus_tag=CLAU_0130] [protein=Sodium/proline symporter] [protein_id=ALU34559.1] [location=complement(143979..145451)] [gbkey=CDS]" 1 TG NG 39 TTTCCAGGGAAGTCTTATGTT
"lcl|CP012395.1_cds_ALU34559.1_130 [locus_tag=CLAU_0130] [protein=Sodium/proline symporter] [protein_id=ALU34559.1] [location=complement(143979..145451)] [gbkey=CDS]" 1 TG NG 62 CAATCAACCTCTAAAAGATCC
"lcl|CP012395.1_cds_ALU34559.1_130 [locus_tag=CLAU_0130] [protein=Sodium/proline symporter] [protein_id=ALU34559.1] [location=complement(143979..145451)] [gbkey=CDS]" 1 AAA NAA 62 ATCAACCTCTAAAAGATCCTG
"lcl|CP012395.1_cds_ALU34559.1_130 [locus_tag=CLAU_0130] [protein=Sodium/proline symporter] [protein_id=ALU34559.1] [location=complement(143979..145451)] [gbkey=CDS]" 1 GAA NAA 75 ACACTCAGGTATTTATAGGAA
"lcl|CP012395.1_cds_ALU34559.1_130 [locus_tag=CLAU_0130] [protein=Sodium/proline symporter] [protein_id=ALU34559.1] [location=complement(143979..145451)] [gbkey=CDS]" 1 TAA NAA 24 TTTACAAAACAGATTTAAAGA
"lcl|CP012395.1_cds_ALU34559.1_130 [locus_tag=CLAU_0130] [protein=Sodium/proline symporter] [protein_id=ALU34559.1] [location=complement(143979..145451)] [gbkey=CDS]" 1 TGA NGA 62 CAATCAACCTCTAAAAGATCC
"lcl|CP012395.1_cds_ALU34560.1_131 [locus_tag=CLAU_0131] [protein=hypothetical protein] [protein_id=ALU34560.1] [location=145776..146294] [gbkey=CDS]" 1 TG NG 46 AGTGCAATCTAAATCAGATCT
"lcl|CP012395.1_cds_ALU34562.1_133 [locus_tag=CLAU_0133] [protein=Sugar (Glycoside-Pentoside-Hexuronide) transporter] [protein_id=ALU34562.1] [location=146795..148162] [gbkey=CDS]" 1 TGG NGG 6 GATTTCAGTTATTTGTAAATG
"lcl|CP012395.1_cds_ALU34562.1_133 [locus_tag=CLAU_0133] [protein=Sugar (Glycoside-Pentoside-Hexuronide) transporter] [protein_id=ALU34562.1] [location=146795..148162] [gbkey=CDS]" 1 AGA NGD 48 AACTCAAACAGGTAAATCAGA
"lcl|CP012395.1_cds_ALU34562.1_133 [locus_tag=CLAU_0133] [protein=Sugar (Glycoside-Pentoside-Hexuronide) transporter] [protein_id=ALU34562.1] [location=146795..148162] [gbkey=CDS]" 1 GGA NGD 6 ATTTCAGTTATTTGTAAATGT
"lcl|CP012395.1_cds_ALU34562.1_133 [locus_tag=CLAU_0133] [protein=Sugar (Glycoside-Pentoside-Hexuronide) transporter] [protein_id=ALU34562.1] [location=146795..148162] [gbkey=CDS]" 1 TGG NGD 6 GATTTCAGTTATTTGTAAATG
"lcl|CP012395.1_cds_ALU34562.1_133 [locus_tag=CLAU_0133] [protein=Sugar (Glycoside-Pentoside-Hexuronide) transporter] [protein_id=ALU34562.1] [location=146795..148162] [gbkey=CDS]" 1 AG NG 48 AACTCAAACAGGTAAATCAGA
"lcl|CP012395.1_cds_ALU34562.1_133 [locus_tag=CLAU_0133] [protein=Sugar (Glycoside-Pentoside-Hexuronide) transporter] [protein_id=ALU34562.1] [location=146795..148162] [gbkey=CDS]" 1 GG NG 6 ATTTCAGTTATTTGTAAATGT
"lcl|CP012395.1_cds_ALU34562.1_133 [locus_tag=CLAU_0133] [protein=Sugar (Glycoside-Pentoside-Hexuronide) transporter] [protein_id=ALU34562.1] [location=146795..148162] [gbkey=CDS]" 1 TG NG 6 GATTTCAGTTATTTGTAAATG
"lcl|CP012395.1_cds_ALU34562.1_133 [locus_tag=CLAU_0133] [protein=Sugar (Glycoside-Pentoside-Hexuronide) transporter] [protein_id=ALU34562.1] [location=146795..148162] [gbkey=CDS]" 1 AAA NAA 6 TTCAGTTATTTGTAAATGTGG
"lcl|CP012395.1_cds_ALU34562.1_133 [locus_tag=CLAU_0133] [protein=Sugar (Glycoside-Pentoside-Hexuronide) transporter] [protein_id=ALU34562.1] [location=146795..148162] [gbkey=CDS]" 1 AAA NAA 48 CTCAAACAGGTAAATCAGAAG
"lcl|CP012395.1_cds_ALU34562.1_133 [locus_tag=CLAU_0133] [protein=Sugar (Glycoside-Pentoside-Hexuronide) transporter] [protein_id=ALU34562.1] [location=146795..148162] [gbkey=CDS]" 1 AGA NGA 48 AACTCAAACAGGTAAATCAGA
"lcl|CP012395.1_cds_ALU34562.1_133 [locus_tag=CLAU_0133] [protein=Sugar (Glycoside-Pentoside-Hexuronide) transporter] [protein_id=ALU34562.1] [location=146795..148162] [gbkey=CDS]" 1 GGA NGA 6 ATTTCAGTTATTTGTAAATGT
"lcl|CP012395.1_cds_ALU34563.1_134 [locus_tag=CLAU_0134] [protein=Cobalamin B12-binding domain protein] [protein_id=ALU34563.1] [location=148431..149054] [gbkey=CDS]" 1 TGT NGD 21 CTTACAGGAAGGCATGGGAAT
"lcl|CP012395.1_cds_ALU34563.1_134 [locus_tag=CLAU_0134] [protein=Cobalamin B12-binding domain protein] [protein_id=ALU34563.1] [location=148431..149054] [gbkey=CDS]" 1 TG NG 21 CTTACAGGAAGGCATGGGAAT
"lcl|CP012395.1_cds_ALU34563.1_134 [locus_tag=CLAU_0134] [protein=Cobalamin B12-binding domain protein] [protein_id=ALU34563.1] [location=148431..149054] [gbkey=CDS]" 1 TAA NAA 66 TAAAACAATATAAACCAAAGG
"lcl|CP012395.1_cds_ALU34564.1_135 [locus_tag=CLAU_0135] [protein=Uroporphyrinogen decarboxylase (URO-D)] [protein_id=ALU34564.1] [location=149059..150168] [gbkey=CDS]" 1 AGG NGG 4 GTGAACGATTAAATAGAATAA
"lcl|CP012395.1_cds_ALU34564.1_135 [locus_tag=CLAU_0135] [protein=Uroporphyrinogen decarboxylase (URO-D)] [protein_id=ALU34564.1] [location=149059..150168] [gbkey=CDS]" 1 GGT NGD 4 TGAACGATTAAATAGAATAAA
"lcl|CP012395.1_cds_ALU34564.1_135 [locus_tag=CLAU_0135] [protein=Uroporphyrinogen decarboxylase (URO-D)] [protein_id=ALU34564.1] [location=149059..150168] [gbkey=CDS]" 1 GGT NGD 36 CACAAAAATTTATAAAGGAAA
"lcl|CP012395.1_cds_ALU34564.1_135 [locus_tag=CLAU_0135] [protein=Uroporphyrinogen decarboxylase (URO-D)] [protein_id=ALU34564.1] [location=149059..150168] [gbkey=CDS]" 1 AGG NGD 4 GTGAACGATTAAATAGAATAA
"lcl|CP012395.1_cds_ALU34564.1_135 [locus_tag=CLAU_0135] [protein=Uroporphyrinogen decarboxylase (URO-D)] [protein_id=ALU34564.1] [location=149059..150168] [gbkey=CDS]" 1 AG NG 4 GTGAACGATTAAATAGAATAA
"lcl|CP012395.1_cds_ALU34564.1_135 [locus_tag=CLAU_0135] [protein=Uroporphyrinogen decarboxylase (URO-D)] [protein_id=ALU34564.1] [location=149059..150168] [gbkey=CDS]" 1 AG NG 59 GGCAACAGATACGTGAGGTTA
"lcl|CP012395.1_cds_ALU34564.1_135 [locus_tag=CLAU_0135] [protein=Uroporphyrinogen decarboxylase (URO-D)] [protein_id=ALU34564.1] [location=149059..150168] [gbkey=CDS]" 1 GG NG 4 TGAACGATTAAATAGAATAAA
"lcl|CP012395.1_cds_ALU34564.1_135 [locus_tag=CLAU_0135] [protein=Uroporphyrinogen decarboxylase (URO-D)] [protein_id=ALU34564.1] [location=149059..150168] [gbkey=CDS]" 1 GG NG 36 CACAAAAATTTATAAAGGAAA
"lcl|CP012395.1_cds_ALU34564.1_135 [locus_tag=CLAU_0135] [protein=Uroporphyrinogen decarboxylase (URO-D)] [protein_id=ALU34564.1] [location=149059..150168] [gbkey=CDS]" 1 AAA NAA 36 TTTCACAAAAATTTATAAAGG
"lcl|CP012395.1_cds_ALU34564.1_135 [locus_tag=CLAU_0135] [protein=Uroporphyrinogen decarboxylase (URO-D)] [protein_id=ALU34564.1] [location=149059..150168] [gbkey=CDS]" 1 TAA NAA 55 AAGTACAAGCTGCCCTTGATG
"lcl|CP012395.1_cds_ALU34564.1_135 [locus_tag=CLAU_0135] [protein=Uroporphyrinogen decarboxylase (URO-D)] [protein_id=ALU34564.1] [location=149059..150168] [gbkey=CDS]" 1 TAA NAA 59 AAGGCAACAGATACGTGAGGT
"lcl|CP012395.1_cds_ALU34565.1_136 [locus_tag=CLAU_0136] [protein=Uroporphyrinogen decarboxylase (URO-D)] [protein_id=ALU34565.1] [location=150413..151555] [gbkey=CDS]" 1 AGA NGD 31 TGAACAAGGACCTATGACGGA
"lcl|CP012395.1_cds_ALU34565.1_136 [locus_tag=CLAU_0136] [protein=Uroporphyrinogen decarboxylase (URO-D)] [protein_id=ALU34565.1] [location=150413..151555] [gbkey=CDS]" 1 GGT NGD 24 TGCAAAGTTTTGCAGCTATGT
"lcl|CP012395.1_cds_ALU34565.1_136 [locus_tag=CLAU_0136] [protein=Uroporphyrinogen decarboxylase (URO-D)] [protein_id=ALU34565.1] [location=150413..151555] [gbkey=CDS]" 1 GGT NGD 72 AGCAAAATAATGTAAAAACTT
"lcl|CP012395.1_cds_ALU34565.1_136 [locus_tag=CLAU_0136] [protein=Uroporphyrinogen decarboxylase (URO-D)] [protein_id=ALU34565.1] [location=150413..151555] [gbkey=CDS]" 1 TGT NGD 24 TTCTGCAAAGTTTTGCAGCTA
"lcl|CP012395.1_cds_ALU34565.1_136 [locus_tag=CLAU_0136] [protein=Uroporphyrinogen decarboxylase (URO-D)] [protein_id=ALU34565.1] [location=150413..151555] [gbkey=CDS]" 1 AG NG 31 TGAACAAGGACCTATGACGGA
"lcl|CP012395.1_cds_ALU34565.1_136 [locus_tag=CLAU_0136] [protein=Uroporphyrinogen decarboxylase (URO-D)] [protein_id=ALU34565.1] [location=150413..151555] [gbkey=CDS]" 1 GG NG 24 TGCAAAGTTTTGCAGCTATGT
"lcl|CP012395.1_cds_ALU34565.1_136 [locus_tag=CLAU_0136] [protein=Uroporphyrinogen decarboxylase (URO-D)] [protein_id=ALU34565.1] [location=150413..151555] [gbkey=CDS]" 1 GG NG 72 AGCAAAATAATGTAAAAACTT
"lcl|CP012395.1_cds_ALU34565.1_136 [locus_tag=CLAU_0136] [protein=Uroporphyrinogen decarboxylase (URO-D)] [protein_id=ALU34565.1] [location=150413..151555] [gbkey=CDS]" 1 TG NG 24 TTCTGCAAAGTTTTGCAGCTA
"lcl|CP012395.1_cds_ALU34565.1_136 [locus_tag=CLAU_0136] [protein=Uroporphyrinogen decarboxylase (URO-D)] [protein_id=ALU34565.1] [location=150413..151555] [gbkey=CDS]" 1 TG NG 41 TCCTCAAATGGATATGGAGTA
"lcl|CP012395.1_cds_ALU34565.1_136 [locus_tag=CLAU_0136] [protein=Uroporphyrinogen decarboxylase (URO-D)] [protein_id=ALU34565.1] [location=150413..151555] [gbkey=CDS]" 1 TG NG 70 ATCAAAAGCTAGTACCTGTAA
"lcl|CP012395.1_cds_ALU34565.1_136 [locus_tag=CLAU_0136] [protein=Uroporphyrinogen decarboxylase (URO-D)] [protein_id=ALU34565.1] [location=150413..151555] [gbkey=CDS]" 1 AAA NAA 71 TAATGCAGCAAAATAATGTAA
"lcl|CP012395.1_cds_ALU34565.1_136 [locus_tag=CLAU_0136] [protein=Uroporphyrinogen decarboxylase (URO-D)] [protein_id=ALU34565.1] [location=150413..151555] [gbkey=CDS]" 1 TAA NAA 69 ATCATCAAAAGCTAGTACCTG
"lcl|CP012395.1_cds_ALU34565.1_136 [locus_tag=CLAU_0136] [protein=Uroporphyrinogen decarboxylase (URO-D)] [protein_id=ALU34565.1] [location=150413..151555] [gbkey=CDS]" 1 AGA NGA 31 TGAACAAGGACCTATGACGGA
"lcl|CP012395.1_cds_ALU34566.1_137 [locus_tag=CLAU_0137] [protein=PTS system fructose subfamily IIC subunit] [protein_id=ALU34566.1] [location=complement(151636..153534)] [gbkey=CDS]" 1 GGG NGG 73 AGAGCAATGGCTTGGATCAAT
"lcl|CP012395.1_cds_ALU34566.1_137 [locus_tag=CLAU_0137] [protein=PTS system fructose subfamily IIC subunit] [protein_id=ALU34566.1] [location=complement(151636..153534)] [gbkey=CDS]" 1 TGG NGG 73 TAGAGCAATGGCTTGGATCAA
"lcl|CP012395.1_cds_ALU34566.1_137 [locus_tag=CLAU_0137] [protein=PTS system fructose subfamily IIC subunit] [protein_id=ALU34566.1] [location=complement(151636..153534)] [gbkey=CDS]" 1 GGG NGD 73 AGAGCAATGGCTTGGATCAAT
"lcl|CP012395.1_cds_ALU34566.1_137 [locus_tag=CLAU_0137] [protein=PTS system fructose subfamily IIC subunit] [protein_id=ALU34566.1] [location=complement(151636..153534)] [gbkey=CDS]" 1 TGG NGD 73 TAGAGCAATGGCTTGGATCAA
"lcl|CP012395.1_cds_ALU34566.1_137 [locus_tag=CLAU_0137] [protein=PTS system fructose subfamily IIC subunit] [protein_id=ALU34566.1] [location=complement(151636..153534)] [gbkey=CDS]" 1 AG NG 16 TGCCCAATTATTTTTTATGAT
"lcl|CP012395.1_cds_ALU34566.1_137 [locus_tag=CLAU_0137] [protein=PTS system fructose subfamily IIC subunit] [protein_id=ALU34566.1] [location=complement(151636..153534)] [gbkey=CDS]" 1 GG NG 73 AGAGCAATGGCTTGGATCAAT
"lcl|CP012395.1_cds_ALU34566.1_137 [locus_tag=CLAU_0137] [protein=PTS system fructose subfamily IIC subunit] [protein_id=ALU34566.1] [location=complement(151636..153534)] [gbkey=CDS]" 1 TG NG 41 AATCCAGGTATCTGTGTCTGA
"lcl|CP012395.1_cds_ALU34566.1_137 [locus_tag=CLAU_0137] [protein=PTS system fructose subfamily IIC subunit] [protein_id=ALU34566.1] [location=complement(151636..153534)] [gbkey=CDS]" 1 TG NG 73 TAGAGCAATGGCTTGGATCAA
"lcl|CP012395.1_cds_ALU34566.1_137 [locus_tag=CLAU_0137] [protein=PTS system fructose subfamily IIC subunit] [protein_id=ALU34566.1] [location=complement(151636..153534)] [gbkey=CDS]" 1 AAA NAA 24 TAAACAGGAAGCTGAATATGT
"lcl|CP012395.1_cds_ALU34566.1_137 [locus_tag=CLAU_0137] [protein=PTS system fructose subfamily IIC subunit] [protein_id=ALU34566.1] [location=complement(151636..153534)] [gbkey=CDS]" 1 GAA NAA 73 AGCAATGGCTTGGATCAATGG
"lcl|CP012395.1_cds_ALU34566.1_137 [locus_tag=CLAU_0137] [protein=PTS system fructose subfamily IIC subunit] [protein_id=ALU34566.1] [location=complement(151636..153534)] [gbkey=CDS]" 1 TAA NAA 24 ATAAACAGGAAGCTGAATATG
"lcl|CP012395.1_cds_ALU34566.1_137 [locus_tag=CLAU_0137] [protein=PTS system fructose subfamily IIC subunit] [protein_id=ALU34566.1] [location=complement(151636..153534)] [gbkey=CDS]" 1 TAA NAA 37 ACATACAAAAGGCAGATGGCA
"lcl|CP012395.1_cds_ALU34566.1_137 [locus_tag=CLAU_0137] [protein=PTS system fructose subfamily IIC subunit] [protein_id=ALU34566.1] [location=complement(151636..153534)] [gbkey=CDS]" 1 TAA NAA 47 AAAGCAGCGAACCGGTTTTTA
"lcl|CP012395.1_cds_ALU34567.1_138 [locus_tag=CLAU_0138] [protein=1-phosphofructokinase] [protein_id=ALU34567.1] [location=complement(154020..154925)] [gbkey=CDS]" 1 TGG NGG 71 CCCAAAACATAATAATTTCAA
"lcl|CP012395.1_cds_ALU34567.1_138 [locus_tag=CLAU_0138] [protein=1-phosphofructokinase] [protein_id=ALU34567.1] [location=complement(154020..154925)] [gbkey=CDS]" 1 TGG NGD 71 CCCAAAACATAATAATTTCAA
"lcl|CP012395.1_cds_ALU34567.1_138 [locus_tag=CLAU_0138] [protein=1-phosphofructokinase] [protein_id=ALU34567.1] [location=complement(154020..154925)] [gbkey=CDS]" 1 TG NG 71 CCCAAAACATAATAATTTCAA
"lcl|CP012395.1_cds_ALU34567.1_138 [locus_tag=CLAU_0138] [protein=1-phosphofructokinase] [protein_id=ALU34567.1] [location=complement(154020..154925)] [gbkey=CDS]" 1 CAA NAA 29 TTATACAAGTTAATGAAGACA
"lcl|CP012395.1_cds_ALU34567.1_138 [locus_tag=CLAU_0138] [protein=1-phosphofructokinase] [protein_id=ALU34567.1] [location=complement(154020..154925)] [gbkey=CDS]" 1 CAA NAA 47 TGTACAAAAATCTATACCATC
"lcl|CP012395.1_cds_ALU34567.1_138 [locus_tag=CLAU_0138] [protein=1-phosphofructokinase] [protein_id=ALU34567.1] [location=complement(154020..154925)] [gbkey=CDS]" 1 CAA NAA 71 GTGCCCAAAACATAATAATTT
"lcl|CP012395.1_cds_ALU34567.1_138 [locus_tag=CLAU_0138] [protein=1-phosphofructokinase] [protein_id=ALU34567.1] [location=complement(154020..154925)] [gbkey=CDS]" 1 GAA NAA 29 TACAAGTTAATGAAGACACAA
"lcl|CP012395.1_cds_ALU34568.1_139 [locus_tag=CLAU_0139] [protein=Transcriptional regulator DeoR family] [protein_id=ALU34568.1] [location=complement(154925..155674)] [gbkey=CDS]" 1 AGG NGG 8 TAAAGCAAAATGGAATTGTAA
"lcl|CP012395.1_cds_ALU34568.1_139 [locus_tag=CLAU_0139] [protein=Transcriptional regulator DeoR family] [protein_id=ALU34568.1] [location=complement(154925..155674)] [gbkey=CDS]" 1 GGT NGD 8 AAAGCAAAATGGAATTGTAAA
"lcl|CP012395.1_cds_ALU34568.1_139 [locus_tag=CLAU_0139] [protein=Transcriptional regulator DeoR family] [protein_id=ALU34568.1] [location=complement(154925..155674)] [gbkey=CDS]" 1 AGG NGD 8 TAAAGCAAAATGGAATTGTAA
"lcl|CP012395.1_cds_ALU34568.1_139 [locus_tag=CLAU_0139] [protein=Transcriptional regulator DeoR family] [protein_id=ALU34568.1] [location=complement(154925..155674)] [gbkey=CDS]" 1 AG NG 8 TAAAGCAAAATGGAATTGTAA
"lcl|CP012395.1_cds_ALU34568.1_139 [locus_tag=CLAU_0139] [protein=Transcriptional regulator DeoR family] [protein_id=ALU34568.1] [location=complement(154925..155674)] [gbkey=CDS]" 1 GG NG 8 AAAGCAAAATGGAATTGTAAA
"lcl|CP012395.1_cds_ALU34568.1_139 [locus_tag=CLAU_0139] [protein=Transcriptional regulator DeoR family] [protein_id=ALU34568.1] [location=complement(154925..155674)] [gbkey=CDS]" 1 AAA NAA 31 AACAAATTCAAAATGTAGATC
"lcl|CP012395.1_cds_ALU34568.1_139 [locus_tag=CLAU_0139] [protein=Transcriptional regulator DeoR family] [protein_id=ALU34568.1] [location=complement(154925..155674)] [gbkey=CDS]" 1 AAA NAA 31 AAATTCAAAATGTAGATCAAA
"lcl|CP012395.1_cds_ALU34568.1_139 [locus_tag=CLAU_0139] [protein=Transcriptional regulator DeoR family] [protein_id=ALU34568.1] [location=complement(154925..155674)] [gbkey=CDS]" 1 AAA NAA 33 AGATCAAAAAAGAAAAATAGC
"lcl|CP012395.1_cds_ALU34568.1_139 [locus_tag=CLAU_0139] [protein=Transcriptional regulator DeoR family] [protein_id=ALU34568.1] [location=complement(154925..155674)] [gbkey=CDS]" 1 CAA NAA 33 TAGATCAAAAAAGAAAAATAG
"lcl|CP012395.1_cds_ALU34568.1_139 [locus_tag=CLAU_0139] [protein=Transcriptional regulator DeoR family] [protein_id=ALU34568.1] [location=complement(154925..155674)] [gbkey=CDS]" 1 GAA NAA 32 TTCAAAATGTAGATCAAAAAA
"lcl|CP012395.1_cds_ALU34569.1_140 [locus_tag=CLAU_0140] [protein=Dihydropteroate synthase] [protein_id=ALU34569.1] [location=156129..156926] [gbkey=CDS]" 1 TGG NGG 21 TGCAAACTGAAGTGGAAACCA
"lcl|CP012395.1_cds_ALU34569.1_140 [locus_tag=CLAU_0140] [protein=Dihydropteroate synthase] [protein_id=ALU34569.1] [location=156129..156926] [gbkey=CDS]" 1 GGA NGD 52 AGACACAGGAAGACAGGCTTA
"lcl|CP012395.1_cds_ALU34569.1_140 [locus_tag=CLAU_0140] [protein=Dihydropteroate synthase] [protein_id=ALU34569.1] [location=156129..156926] [gbkey=CDS]" 1 AGT NGD 66 AGGACAAAACAATGGAATAGA
"lcl|CP012395.1_cds_ALU34569.1_140 [locus_tag=CLAU_0140] [protein=Dihydropteroate synthase] [protein_id=ALU34569.1] [location=156129..156926] [gbkey=CDS]" 1 TGG NGD 21 TGCAAACTGAAGTGGAAACCA
"lcl|CP012395.1_cds_ALU34569.1_140 [locus_tag=CLAU_0140] [protein=Dihydropteroate synthase] [protein_id=ALU34569.1] [location=156129..156926] [gbkey=CDS]" 1 AG NG 66 AGGACAAAACAATGGAATAGA
"lcl|CP012395.1_cds_ALU34569.1_140 [locus_tag=CLAU_0140] [protein=Dihydropteroate synthase] [protein_id=ALU34569.1] [location=156129..156926] [gbkey=CDS]" 1 GG NG 52 AGACACAGGAAGACAGGCTTA
"lcl|CP012395.1_cds_ALU34569.1_140 [locus_tag=CLAU_0140] [protein=Dihydropteroate synthase] [protein_id=ALU34569.1] [location=156129..156926] [gbkey=CDS]" 1 TG NG 21 TGCAAACTGAAGTGGAAACCA
"lcl|CP012395.1_cds_ALU34569.1_140 [locus_tag=CLAU_0140] [protein=Dihydropteroate synthase] [protein_id=ALU34569.1] [location=156129..156926] [gbkey=CDS]" 1 CAA NAA 15 AAAAACAAGAAGAAGCAGGGG
"lcl|CP012395.1_cds_ALU34569.1_140 [locus_tag=CLAU_0140] [protein=Dihydropteroate synthase] [protein_id=ALU34569.1] [location=156129..156926] [gbkey=CDS]" 1 GGA NGA 52 AGACACAGGAAGACAGGCTTA
"lcl|CP012395.1_cds_ALU34570.1_141 [locus_tag=CLAU_0141] [protein=hypothetical protein] [protein_id=ALU34570.1] [location=156919..157599] [gbkey=CDS]" 1 TGG NGG 29 AGATCAGGTGCTTTTAGCTTT
"lcl|CP012395.1_cds_ALU34570.1_141 [locus_tag=CLAU_0141] [protein=hypothetical protein] [protein_id=ALU34570.1] [location=156919..157599] [gbkey=CDS]" 1 AGA NGD 47 AAGGCGAAAAAATATTTCAAA
"lcl|CP012395.1_cds_ALU34570.1_141 [locus_tag=CLAU_0141] [protein=hypothetical protein] [protein_id=ALU34570.1] [location=156919..157599] [gbkey=CDS]" 1 TGG NGD 29 AGATCAGGTGCTTTTAGCTTT
"lcl|CP012395.1_cds_ALU34570.1_141 [locus_tag=CLAU_0141] [protein=hypothetical protein] [protein_id=ALU34570.1] [location=156919..157599] [gbkey=CDS]" 1 AG NG 47 AAGGCGAAAAAATATTTCAAA
"lcl|CP012395.1_cds_ALU34570.1_141 [locus_tag=CLAU_0141] [protein=hypothetical protein] [protein_id=ALU34570.1] [location=156919..157599] [gbkey=CDS]" 1 TG NG 29 AGATCAGGTGCTTTTAGCTTT
"lcl|CP012395.1_cds_ALU34570.1_141 [locus_tag=CLAU_0141] [protein=hypothetical protein] [protein_id=ALU34570.1] [location=156919..157599] [gbkey=CDS]" 1 AAA NAA 47 GGCGAAAAAATATTTCAAAAG
"lcl|CP012395.1_cds_ALU34570.1_141 [locus_tag=CLAU_0141] [protein=hypothetical protein] [protein_id=ALU34570.1] [location=156919..157599] [gbkey=CDS]" 1 AGA NGA 47 AAGGCGAAAAAATATTTCAAA
"lcl|CP012395.1_cds_ALU34571.1_142 [locus_tag=CLAU_0142] [protein=Cobalamin synthesis protein P47K] [protein_id=ALU34571.1] [location=157647..158255] [gbkey=CDS]" 1 TGA NGD 19 TAAGCAAAATCTTGTAATAAT
"lcl|CP012395.1_cds_ALU34571.1_142 [locus_tag=CLAU_0142] [protein=Cobalamin synthesis protein P47K] [protein_id=ALU34571.1] [location=157647..158255] [gbkey=CDS]" 1 TGA NGD 66 AGAACGATTTGAAGAACTTAC
"lcl|CP012395.1_cds_ALU34571.1_142 [locus_tag=CLAU_0142] [protein=Cobalamin synthesis protein P47K] [protein_id=ALU34571.1] [location=157647..158255] [gbkey=CDS]" 1 CGT NGD 37 TTGTCAGCTTTCATCTGACCT
"lcl|CP012395.1_cds_ALU34571.1_142 [locus_tag=CLAU_0142] [protein=Cobalamin synthesis protein P47K] [protein_id=ALU34571.1] [location=157647..158255] [gbkey=CDS]" 1 CG NG 37 TTGTCAGCTTTCATCTGACCT
"lcl|CP012395.1_cds_ALU34571.1_142 [locus_tag=CLAU_0142] [protein=Cobalamin synthesis protein P47K] [protein_id=ALU34571.1] [location=157647..158255] [gbkey=CDS]" 1 TG NG 19 TAAGCAAAATCTTGTAATAAT
"lcl|CP012395.1_cds_ALU34571.1_142 [locus_tag=CLAU_0142] [protein=Cobalamin synthesis protein P47K] [protein_id=ALU34571.1] [location=157647..158255] [gbkey=CDS]" 1 TG NG 66 AGAACGATTTGAAGAACTTAC
"lcl|CP012395.1_cds_ALU34571.1_142 [locus_tag=CLAU_0142] [protein=Cobalamin synthesis protein P47K] [protein_id=ALU34571.1] [location=157647..158255] [gbkey=CDS]" 1 AAA NAA 17 AAAAACAAAGTCCCAATAAGC
"lcl|CP012395.1_cds_ALU34571.1_142 [locus_tag=CLAU_0142] [protein=Cobalamin synthesis protein P47K] [protein_id=ALU34571.1] [location=157647..158255] [gbkey=CDS]" 1 AAA NAA 17 AAAACAAAGTCCCAATAAGCA
"lcl|CP012395.1_cds_ALU34571.1_142 [locus_tag=CLAU_0142] [protein=Cobalamin synthesis protein P47K] [protein_id=ALU34571.1] [location=157647..158255] [gbkey=CDS]" 1 AAA NAA 20 AGCAAAATCTTGTAATAATTG
"lcl|CP012395.1_cds_ALU34571.1_142 [locus_tag=CLAU_0142] [protein=Cobalamin synthesis protein P47K] [protein_id=ALU34571.1] [location=157647..158255] [gbkey=CDS]" 1 AAA NAA 66 AACGATTTGAAGAACTTACTG
"lcl|CP012395.1_cds_ALU34571.1_142 [locus_tag=CLAU_0142] [protein=Cobalamin synthesis protein P47K] [protein_id=ALU34571.1] [location=157647..158255] [gbkey=CDS]" 1 CAA NAA 74 CACAGATATCAGATGGAAATA
"lcl|CP012395.1_cds_ALU34571.1_142 [locus_tag=CLAU_0142] [protein=Cobalamin synthesis protein P47K] [protein_id=ALU34571.1] [location=157647..158255] [gbkey=CDS]" 1 TAA NAA 38 GTCAGCTTTCATCTGACCTCG
"lcl|CP012395.1_cds_ALU34571.1_142 [locus_tag=CLAU_0142] [protein=Cobalamin synthesis protein P47K] [protein_id=ALU34571.1] [location=157647..158255] [gbkey=CDS]" 1 TGA NGA 19 TAAGCAAAATCTTGTAATAAT
"lcl|CP012395.1_cds_ALU34571.1_142 [locus_tag=CLAU_0142] [protein=Cobalamin synthesis protein P47K] [protein_id=ALU34571.1] [location=157647..158255] [gbkey=CDS]" 1 TGA NGA 66 AGAACGATTTGAAGAACTTAC
"lcl|CP012395.1_cds_ALU34572.1_143 [locus_tag=CLAU_0143] [protein=Hypothetical protein] [protein_id=ALU34572.1] [location=158248..158700] [gbkey=CDS]" 1 GGA NGD 41 TACAAGAATCTTTTGTACATT
"lcl|CP012395.1_cds_ALU34572.1_143 [locus_tag=CLAU_0143] [protein=Hypothetical protein] [protein_id=ALU34572.1] [location=158248..158700] [gbkey=CDS]" 1 GG NG 41 TACAAGAATCTTTTGTACATT
"lcl|CP012395.1_cds_ALU34572.1_143 [locus_tag=CLAU_0143] [protein=Hypothetical protein] [protein_id=ALU34572.1] [location=158248..158700] [gbkey=CDS]" 1 GGA NGA 41 TACAAGAATCTTTTGTACATT
"lcl|CP012395.1_cds_ALU34573.1_144 [locus_tag=CLAU_0144] [protein=hypothetical protein] [protein_id=ALU34573.1] [location=158740..159294] [gbkey=CDS]" 1 TGT NGD 44 TAATACAGACAGTTCATAAAT
"lcl|CP012395.1_cds_ALU34573.1_144 [locus_tag=CLAU_0144] [protein=hypothetical protein] [protein_id=ALU34573.1] [location=158740..159294] [gbkey=CDS]" 1 TG NG 44 TAATACAGACAGTTCATAAAT
"lcl|CP012395.1_cds_ALU34573.1_144 [locus_tag=CLAU_0144] [protein=hypothetical protein] [protein_id=ALU34573.1] [location=158740..159294] [gbkey=CDS]" 1 TAA NAA 40 AACAGTATAGAAAAGGACTTT
"lcl|CP012395.1_cds_ALU34574.1_145 [locus_tag=CLAU_0145] [protein=Methionine synthase] [protein_id=ALU34574.1] [location=159343..159969] [gbkey=CDS]" 1 TGT NGD 21 CTTACAAGAAGGTATGGGAAT
"lcl|CP012395.1_cds_ALU34574.1_145 [locus_tag=CLAU_0145] [protein=Methionine synthase] [protein_id=ALU34574.1] [location=159343..159969] [gbkey=CDS]" 1 TG NG 21 CTTACAAGAAGGTATGGGAAT
"lcl|CP012395.1_cds_ALU34574.1_145 [locus_tag=CLAU_0145] [protein=Methionine synthase] [protein_id=ALU34574.1] [location=159343..159969] [gbkey=CDS]" 1 TAA NAA 66 TAAAGCAATACAAGCCTAAGG
"lcl|CP012395.1_cds_ALU34575.1_146 [locus_tag=CLAU_0146] [protein=Uroporphyrinogen decarboxylase (URO-D)] [protein_id=ALU34575.1] [location=159971..161083] [gbkey=CDS]" 1 AGG NGG 43 CACAAGCAGATAAGAATATTG
"lcl|CP012395.1_cds_ALU34575.1_146 [locus_tag=CLAU_0146] [protein=Uroporphyrinogen decarboxylase (URO-D)] [protein_id=ALU34575.1] [location=159971..161083] [gbkey=CDS]" 1 AGA NGD 57 TTATTCAAAAAGAGAATTTAG
"lcl|CP012395.1_cds_ALU34575.1_146 [locus_tag=CLAU_0146] [protein=Uroporphyrinogen decarboxylase (URO-D)] [protein_id=ALU34575.1] [location=159971..161083] [gbkey=CDS]" 1 TGA NGD 30 GGCAATTAGATGAAGCAGAAA
"lcl|CP012395.1_cds_ALU34575.1_146 [locus_tag=CLAU_0146] [protein=Uroporphyrinogen decarboxylase (URO-D)] [protein_id=ALU34575.1] [location=159971..161083] [gbkey=CDS]" 1 TGA NGD 43 ACCACAAGCAGATAAGAATAT
"lcl|CP012395.1_cds_ALU34575.1_146 [locus_tag=CLAU_0146] [protein=Uroporphyrinogen decarboxylase (URO-D)] [protein_id=ALU34575.1] [location=159971..161083] [gbkey=CDS]" 1 AGT NGD 57 TTCAAAAAGAGAATTTAGAGA
"lcl|CP012395.1_cds_ALU34575.1_146 [locus_tag=CLAU_0146] [protein=Uroporphyrinogen decarboxylase (URO-D)] [protein_id=ALU34575.1] [location=159971..161083] [gbkey=CDS]" 1 AGG NGD 43 CACAAGCAGATAAGAATATTG
"lcl|CP012395.1_cds_ALU34575.1_146 [locus_tag=CLAU_0146] [protein=Uroporphyrinogen decarboxylase (URO-D)] [protein_id=ALU34575.1] [location=159971..161083] [gbkey=CDS]" 1 AG NG 43 CACAAGCAGATAAGAATATTG
"lcl|CP012395.1_cds_ALU34575.1_146 [locus_tag=CLAU_0146] [protein=Uroporphyrinogen decarboxylase (URO-D)] [protein_id=ALU34575.1] [location=159971..161083] [gbkey=CDS]" 1 AG NG 57 TTATTCAAAAAGAGAATTTAG
"lcl|CP012395.1_cds_ALU34575.1_146 [locus_tag=CLAU_0146] [protein=Uroporphyrinogen decarboxylase (URO-D)] [protein_id=ALU34575.1] [location=159971..161083] [gbkey=CDS]" 1 AG NG 57 TTCAAAAAGAGAATTTAGAGA
"lcl|CP012395.1_cds_ALU34575.1_146 [locus_tag=CLAU_0146] [protein=Uroporphyrinogen decarboxylase (URO-D)] [protein_id=ALU34575.1] [location=159971..161083] [gbkey=CDS]" 1 AG NG 60 GAAAACAAATTAGAGAAACTA
"lcl|CP012395.1_cds_ALU34575.1_146 [locus_tag=CLAU_0146] [protein=Uroporphyrinogen decarboxylase (URO-D)] [protein_id=ALU34575.1] [location=159971..161083] [gbkey=CDS]" 1 TG NG 28 GACGAGAACTTCCTGATGATA
"lcl|CP012395.1_cds_ALU34575.1_146 [locus_tag=CLAU_0146] [protein=Uroporphyrinogen decarboxylase (URO-D)] [protein_id=ALU34575.1] [location=159971..161083] [gbkey=CDS]" 1 TG NG 30 GGCAATTAGATGAAGCAGAAA
"lcl|CP012395.1_cds_ALU34575.1_146 [locus_tag=CLAU_0146] [protein=Uroporphyrinogen decarboxylase (URO-D)] [protein_id=ALU34575.1] [location=159971..161083] [gbkey=CDS]" 1 TG NG 43 ACCACAAGCAGATAAGAATAT
"lcl|CP012395.1_cds_ALU34575.1_146 [locus_tag=CLAU_0146] [protein=Uroporphyrinogen decarboxylase (URO-D)] [protein_id=ALU34575.1] [location=159971..161083] [gbkey=CDS]" 1 AAA NAA 30 TTTGGCAATTAGATGAAGCAG
"lcl|CP012395.1_cds_ALU34575.1_146 [locus_tag=CLAU_0146] [protein=Uroporphyrinogen decarboxylase (URO-D)] [protein_id=ALU34575.1] [location=159971..161083] [gbkey=CDS]" 1 GAA NAA 57 TATTCAAAAAGAGAATTTAGA
"lcl|CP012395.1_cds_ALU34575.1_146 [locus_tag=CLAU_0146] [protein=Uroporphyrinogen decarboxylase (URO-D)] [protein_id=ALU34575.1] [location=159971..161083] [gbkey=CDS]" 1 AGA NGA 57 TTATTCAAAAAGAGAATTTAG
"lcl|CP012395.1_cds_ALU34575.1_146 [locus_tag=CLAU_0146] [protein=Uroporphyrinogen decarboxylase (URO-D)] [protein_id=ALU34575.1] [location=159971..161083] [gbkey=CDS]" 1 TGA NGA 30 GGCAATTAGATGAAGCAGAAA
"lcl|CP012395.1_cds_ALU34575.1_146 [locus_tag=CLAU_0146] [protein=Uroporphyrinogen decarboxylase (URO-D)] [protein_id=ALU34575.1] [location=159971..161083] [gbkey=CDS]" 1 TGA NGA 43 ACCACAAGCAGATAAGAATAT
"lcl|CP012395.1_cds_ALU34576.1_147 [locus_tag=CLAU_0147] [protein=Dihydropteroate synthase] [protein_id=ALU34576.1] [location=161180..161977] [gbkey=CDS]" 1 TGG NGG 21 TGCAAACTGAAGTGGAAACCA
"lcl|CP012395.1_cds_ALU34576.1_147 [locus_tag=CLAU_0147] [protein=Dihydropteroate synthase] [protein_id=ALU34576.1] [location=161180..161977] [gbkey=CDS]" 1 GGA NGD 52 AGACACAGGAAGACAGGCTTA
"lcl|CP012395.1_cds_ALU34576.1_147 [locus_tag=CLAU_0147] [protein=Dihydropteroate synthase] [protein_id=ALU34576.1] [location=161180..161977] [gbkey=CDS]" 1 AGT NGD 66 AGGACAAAACAATGGAATAGA
"lcl|CP012395.1_cds_ALU34576.1_147 [locus_tag=CLAU_0147] [protein=Dihydropteroate synthase] [protein_id=ALU34576.1] [location=161180..161977] [gbkey=CDS]" 1 TGG NGD 21 TGCAAACTGAAGTGGAAACCA
"lcl|CP012395.1_cds_ALU34576.1_147 [locus_tag=CLAU_0147] [protein=Dihydropteroate synthase] [protein_id=ALU34576.1] [location=161180..161977] [gbkey=CDS]" 1 AG NG 66 AGGACAAAACAATGGAATAGA
"lcl|CP012395.1_cds_ALU34576.1_147 [locus_tag=CLAU_0147] [protein=Dihydropteroate synthase] [protein_id=ALU34576.1] [location=161180..161977] [gbkey=CDS]" 1 GG NG 52 AGACACAGGAAGACAGGCTTA
"lcl|CP012395.1_cds_ALU34576.1_147 [locus_tag=CLAU_0147] [protein=Dihydropteroate synthase] [protein_id=ALU34576.1] [location=161180..161977] [gbkey=CDS]" 1 TG NG 21 TGCAAACTGAAGTGGAAACCA
"lcl|CP012395.1_cds_ALU34576.1_147 [locus_tag=CLAU_0147] [protein=Dihydropteroate synthase] [protein_id=ALU34576.1] [location=161180..161977] [gbkey=CDS]" 1 CAA NAA 15 AAAAACAAGAAGAAGCAGGGG
"lcl|CP012395.1_cds_ALU34576.1_147 [locus_tag=CLAU_0147] [protein=Dihydropteroate synthase] [protein_id=ALU34576.1] [location=161180..161977] [gbkey=CDS]" 1 GGA NGA 52 AGACACAGGAAGACAGGCTTA
"lcl|CP012395.1_cds_ALU34577.1_148 [locus_tag=CLAU_0148] [protein=Methionine synthase] [protein_id=ALU34577.1] [location=162188..162814] [gbkey=CDS]" 1 TGT NGD 21 TTTGCAAGAGGGAATGGGAAT
"lcl|CP012395.1_cds_ALU34577.1_148 [locus_tag=CLAU_0148] [protein=Methionine synthase] [protein_id=ALU34577.1] [location=162188..162814] [gbkey=CDS]" 1 TG NG 21 TTTGCAAGAGGGAATGGGAAT
"lcl|CP012395.1_cds_ALU34577.1_148 [locus_tag=CLAU_0148] [protein=Methionine synthase] [protein_id=ALU34577.1] [location=162188..162814] [gbkey=CDS]" 1 TAA NAA 66 TAAAGCAATACAAGCCTAAGG
"lcl|CP012395.1_cds_ALU34578.1_149 [locus_tag=CLAU_0149] [protein=Uroporphyrinogen decarboxylase (URO-D)] [protein_id=ALU34578.1] [location=162816..163928] [gbkey=CDS]" 1 AGG NGG 57 TATTCAGGCAGAAGTAGTTGA
"lcl|CP012395.1_cds_ALU34578.1_149 [locus_tag=CLAU_0149] [protein=Uroporphyrinogen decarboxylase (URO-D)] [protein_id=ALU34578.1] [location=162816..163928] [gbkey=CDS]" 1 TGG NGG 44 CGATCAGAATGTCAAAGATGC
"lcl|CP012395.1_cds_ALU34578.1_149 [locus_tag=CLAU_0149] [protein=Uroporphyrinogen decarboxylase (URO-D)] [protein_id=ALU34578.1] [location=162816..163928] [gbkey=CDS]" 1 TGA NGD 30 GGCAGATTGATGAAGCAGAAA
"lcl|CP012395.1_cds_ALU34578.1_149 [locus_tag=CLAU_0149] [protein=Uroporphyrinogen decarboxylase (URO-D)] [protein_id=ALU34578.1] [location=162816..163928] [gbkey=CDS]" 1 AGG NGD 57 TATTCAGGCAGAAGTAGTTGA
"lcl|CP012395.1_cds_ALU34578.1_149 [locus_tag=CLAU_0149] [protein=Uroporphyrinogen decarboxylase (URO-D)] [protein_id=ALU34578.1] [location=162816..163928] [gbkey=CDS]" 1 TGG NGD 44 CGATCAGAATGTCAAAGATGC
"lcl|CP012395.1_cds_ALU34578.1_149 [locus_tag=CLAU_0149] [protein=Uroporphyrinogen decarboxylase (URO-D)] [protein_id=ALU34578.1] [location=162816..163928] [gbkey=CDS]" 1 AG NG 57 TATTCAGGCAGAAGTAGTTGA
"lcl|CP012395.1_cds_ALU34578.1_149 [locus_tag=CLAU_0149] [protein=Uroporphyrinogen decarboxylase (URO-D)] [protein_id=ALU34578.1] [location=162816..163928] [gbkey=CDS]" 1 TG NG 28 GACGAGAGCTTGCAGATGACA
"lcl|CP012395.1_cds_ALU34578.1_149 [locus_tag=CLAU_0149] [protein=Uroporphyrinogen decarboxylase (URO-D)] [protein_id=ALU34578.1] [location=162816..163928] [gbkey=CDS]" 1 TG NG 30 GGCAGATTGATGAAGCAGAAA
"lcl|CP012395.1_cds_ALU34578.1_149 [locus_tag=CLAU_0149] [protein=Uroporphyrinogen decarboxylase (URO-D)] [protein_id=ALU34578.1] [location=162816..163928] [gbkey=CDS]" 1 TG NG 44 CGATCAGAATGTCAAAGATGC
"lcl|CP012395.1_cds_ALU34578.1_149 [locus_tag=CLAU_0149] [protein=Uroporphyrinogen decarboxylase (URO-D)] [protein_id=ALU34578.1] [location=162816..163928] [gbkey=CDS]" 1 AAA NAA 30 TTTGGCAGATTGATGAAGCAG
"lcl|CP012395.1_cds_ALU34578.1_149 [locus_tag=CLAU_0149] [protein=Uroporphyrinogen decarboxylase (URO-D)] [protein_id=ALU34578.1] [location=162816..163928] [gbkey=CDS]" 1 CAA NAA 43 TCCACAAGCCGATCAGAATGT
"lcl|CP012395.1_cds_ALU34578.1_149 [locus_tag=CLAU_0149] [protein=Uroporphyrinogen decarboxylase (URO-D)] [protein_id=ALU34578.1] [location=162816..163928] [gbkey=CDS]" 1 TGA NGA 30 GGCAGATTGATGAAGCAGAAA
"lcl|CP012395.1_cds_ALU34579.1_150 [locus_tag=CLAU_0150] [protein=putative ferredoxin] [protein_id=ALU34579.1] [location=complement(163976..165829)] [gbkey=CDS]" 1 AGA NGD 38 CCCTCAAATAAAGTTTGGGGC
"lcl|CP012395.1_cds_ALU34579.1_150 [locus_tag=CLAU_0150] [protein=putative ferredoxin] [protein_id=ALU34579.1] [location=complement(163976..165829)] [gbkey=CDS]" 1 GGA NGD 17 TACTACAATCATCTACAGAAA
"lcl|CP012395.1_cds_ALU34579.1_150 [locus_tag=CLAU_0150] [protein=putative ferredoxin] [protein_id=ALU34579.1] [location=complement(163976..165829)] [gbkey=CDS]" 1 TGA NGD 65 GAGCTCAAATAAGCAGCGGCA
"lcl|CP012395.1_cds_ALU34579.1_150 [locus_tag=CLAU_0150] [protein=putative ferredoxin] [protein_id=ALU34579.1] [location=complement(163976..165829)] [gbkey=CDS]" 1 CGT NGD 42 AATGCAATCTACTCTCTTGGA
"lcl|CP012395.1_cds_ALU34579.1_150 [locus_tag=CLAU_0150] [protein=putative ferredoxin] [protein_id=ALU34579.1] [location=complement(163976..165829)] [gbkey=CDS]" 1 AG NG 38 CCCTCAAATAAAGTTTGGGGC
"lcl|CP012395.1_cds_ALU34579.1_150 [locus_tag=CLAU_0150] [protein=putative ferredoxin] [protein_id=ALU34579.1] [location=complement(163976..165829)] [gbkey=CDS]" 1 CG NG 42 AATGCAATCTACTCTCTTGGA
"lcl|CP012395.1_cds_ALU34579.1_150 [locus_tag=CLAU_0150] [protein=putative ferredoxin] [protein_id=ALU34579.1] [location=complement(163976..165829)] [gbkey=CDS]" 1 GG NG 17 TACTACAATCATCTACAGAAA
"lcl|CP012395.1_cds_ALU34579.1_150 [locus_tag=CLAU_0150] [protein=putative ferredoxin] [protein_id=ALU34579.1] [location=complement(163976..165829)] [gbkey=CDS]" 1 TG NG 65 GAGCTCAAATAAGCAGCGGCA
"lcl|CP012395.1_cds_ALU34579.1_150 [locus_tag=CLAU_0150] [protein=putative ferredoxin] [protein_id=ALU34579.1] [location=complement(163976..165829)] [gbkey=CDS]" 1 AAA NAA 15 CCGTTCAACTAAATCAAAAGA
"lcl|CP012395.1_cds_ALU34579.1_150 [locus_tag=CLAU_0150] [protein=putative ferredoxin] [protein_id=ALU34579.1] [location=complement(163976..165829)] [gbkey=CDS]" 1 AAA NAA 15 CGTTCAACTAAATCAAAAGAA
"lcl|CP012395.1_cds_ALU34579.1_150 [locus_tag=CLAU_0150] [protein=putative ferredoxin] [protein_id=ALU34579.1] [location=complement(163976..165829)] [gbkey=CDS]" 1 AAA NAA 24 TGCAAAAAAAACCAAATTATA
"lcl|CP012395.1_cds_ALU34579.1_150 [locus_tag=CLAU_0150] [protein=putative ferredoxin] [protein_id=ALU34579.1] [location=complement(163976..165829)] [gbkey=CDS]" 1 TAA NAA 24 AATGCAAAAAAAACCAAATTA
"lcl|CP012395.1_cds_ALU34579.1_150 [locus_tag=CLAU_0150] [protein=putative ferredoxin] [protein_id=ALU34579.1] [location=complement(163976..165829)] [gbkey=CDS]" 1 TAA NAA 40 CAATCAAAATGAAAATGGTGT
"lcl|CP012395.1_cds_ALU34579.1_150 [locus_tag=CLAU_0150] [protein=putative ferredoxin] [protein_id=ALU34579.1] [location=complement(163976..165829)] [gbkey=CDS]" 1 AGA NGA 38 CCCTCAAATAAAGTTTGGGGC
"lcl|CP012395.1_cds_ALU34579.1_150 [locus_tag=CLAU_0150] [protein=putative ferredoxin] [protein_id=ALU34579.1] [location=complement(163976..165829)] [gbkey=CDS]" 1 GGA NGA 17 TACTACAATCATCTACAGAAA
"lcl|CP012395.1_cds_ALU34579.1_150 [locus_tag=CLAU_0150] [protein=putative ferredoxin] [protein_id=ALU34579.1] [location=complement(163976..165829)] [gbkey=CDS]" 1 TGA NGA 65 GAGCTCAAATAAGCAGCGGCA
"lcl|CP012395.1_cds_ALU34580.1_151 [locus_tag=CLAU_0151] [protein=putative transcriptional regulator PucR family] [protein_id=ALU34580.1] [location=complement(165879..167432)] [gbkey=CDS]" 1 AGA NGD 8 AAATCAAACTTTATTTGAACC
"lcl|CP012395.1_cds_ALU34580.1_151 [locus_tag=CLAU_0151] [protein=putative transcriptional regulator PucR family] [protein_id=ALU34580.1] [location=complement(165879..167432)] [gbkey=CDS]" 1 AGA NGD 68 AAGTCAAAAAAATAAAATATC
"lcl|CP012395.1_cds_ALU34580.1_151 [locus_tag=CLAU_0151] [protein=putative transcriptional regulator PucR family] [protein_id=ALU34580.1] [location=complement(165879..167432)] [gbkey=CDS]" 1 TGA NGD 51 CACTGCAAAACATAAAAGGAT
"lcl|CP012395.1_cds_ALU34580.1_151 [locus_tag=CLAU_0151] [protein=putative transcriptional regulator PucR family] [protein_id=ALU34580.1] [location=complement(165879..167432)] [gbkey=CDS]" 1 AGT NGD 21 AAATACAAAGTATCTTAATAA
"lcl|CP012395.1_cds_ALU34580.1_151 [locus_tag=CLAU_0151] [protein=putative transcriptional regulator PucR family] [protein_id=ALU34580.1] [location=complement(165879..167432)] [gbkey=CDS]" 1 AGT NGD 37 TGTTCGAAATTTTATTGATGT
"lcl|CP012395.1_cds_ALU34580.1_151 [locus_tag=CLAU_0151] [protein=putative transcriptional regulator PucR family] [protein_id=ALU34580.1] [location=complement(165879..167432)] [gbkey=CDS]" 1 GGT NGD 56 ATACACGAGTTATTGAAGAAA
"lcl|CP012395.1_cds_ALU34580.1_151 [locus_tag=CLAU_0151] [protein=putative transcriptional regulator PucR family] [protein_id=ALU34580.1] [location=complement(165879..167432)] [gbkey=CDS]" 1 AG NG 8 AAATCAAACTTTATTTGAACC
"lcl|CP012395.1_cds_ALU34580.1_151 [locus_tag=CLAU_0151] [protein=putative transcriptional regulator PucR family] [protein_id=ALU34580.1] [location=complement(165879..167432)] [gbkey=CDS]" 1 AG NG 21 AAATACAAAGTATCTTAATAA
"lcl|CP012395.1_cds_ALU34580.1_151 [locus_tag=CLAU_0151] [protein=putative transcriptional regulator PucR family] [protein_id=ALU34580.1] [location=complement(165879..167432)] [gbkey=CDS]" 1 AG NG 37 TGTTCGAAATTTTATTGATGT
"lcl|CP012395.1_cds_ALU34580.1_151 [locus_tag=CLAU_0151] [protein=putative transcriptional regulator PucR family] [protein_id=ALU34580.1] [location=complement(165879..167432)] [gbkey=CDS]" 1 AG NG 68 AAGTCAAAAAAATAAAATATC
"lcl|CP012395.1_cds_ALU34580.1_151 [locus_tag=CLAU_0151] [protein=putative transcriptional regulator PucR family] [protein_id=ALU34580.1] [location=complement(165879..167432)] [gbkey=CDS]" 1 GG NG 56 ATACACGAGTTATTGAAGAAA
"lcl|CP012395.1_cds_ALU34580.1_151 [locus_tag=CLAU_0151] [protein=putative transcriptional regulator PucR family] [protein_id=ALU34580.1] [location=complement(165879..167432)] [gbkey=CDS]" 1 TG NG 50 AAATGCAGAAAAACAGTTCAC
"lcl|CP012395.1_cds_ALU34580.1_151 [locus_tag=CLAU_0151] [protein=putative transcriptional regulator PucR family] [protein_id=ALU34580.1] [location=complement(165879..167432)] [gbkey=CDS]" 1 TG NG 51 CACTGCAAAACATAAAAGGAT
"lcl|CP012395.1_cds_ALU34580.1_151 [locus_tag=CLAU_0151] [protein=putative transcriptional regulator PucR family] [protein_id=ALU34580.1] [location=complement(165879..167432)] [gbkey=CDS]" 1 AAA NAA 16 ATCTTCAATATAAACCAGATA
"lcl|CP012395.1_cds_ALU34580.1_151 [locus_tag=CLAU_0151] [protein=putative transcriptional regulator PucR family] [protein_id=ALU34580.1] [location=complement(165879..167432)] [gbkey=CDS]" 1 AAA NAA 16 TCTTCAATATAAACCAGATAA
"lcl|CP012395.1_cds_ALU34580.1_151 [locus_tag=CLAU_0151] [protein=putative transcriptional regulator PucR family] [protein_id=ALU34580.1] [location=complement(165879..167432)] [gbkey=CDS]" 1 AAA NAA 46 GTGTCAAAAACCATTTTCTAG
"lcl|CP012395.1_cds_ALU34580.1_151 [locus_tag=CLAU_0151] [protein=putative transcriptional regulator PucR family] [protein_id=ALU34580.1] [location=complement(165879..167432)] [gbkey=CDS]" 1 AAA NAA 51 TGCAGAAAAACAGTTCACTGC
"lcl|CP012395.1_cds_ALU34580.1_151 [locus_tag=CLAU_0151] [protein=putative transcriptional regulator PucR family] [protein_id=ALU34580.1] [location=complement(165879..167432)] [gbkey=CDS]" 1 CAA NAA 5 TTTCACAAACAGAAGGAATAA
"lcl|CP012395.1_cds_ALU34580.1_151 [locus_tag=CLAU_0151] [protein=putative transcriptional regulator PucR family] [protein_id=ALU34580.1] [location=complement(165879..167432)] [gbkey=CDS]" 1 CAA NAA 23 ATCAAGAATTTAGTATAGCTT
"lcl|CP012395.1_cds_ALU34580.1_151 [locus_tag=CLAU_0151] [protein=putative transcriptional regulator PucR family] [protein_id=ALU34580.1] [location=complement(165879..167432)] [gbkey=CDS]" 1 CAA NAA 56 CACGAGTTATTGAAGAAAGGT
"lcl|CP012395.1_cds_ALU34580.1_151 [locus_tag=CLAU_0151] [protein=putative transcriptional regulator PucR family] [protein_id=ALU34580.1] [location=complement(165879..167432)] [gbkey=CDS]" 1 GAA NAA 46 AGTGTCAAAAACCATTTTCTA
"lcl|CP012395.1_cds_ALU34580.1_151 [locus_tag=CLAU_0151] [protein=putative transcriptional regulator PucR family] [protein_id=ALU34580.1] [location=complement(165879..167432)] [gbkey=CDS]" 1 GAA NAA 52 ACTGCAAAACATAAAAGGATT
"lcl|CP012395.1_cds_ALU34580.1_151 [locus_tag=CLAU_0151] [protein=putative transcriptional regulator PucR family] [protein_id=ALU34580.1] [location=complement(165879..167432)] [gbkey=CDS]" 1 AGA NGA 8 AAATCAAACTTTATTTGAACC
"lcl|CP012395.1_cds_ALU34580.1_151 [locus_tag=CLAU_0151] [protein=putative transcriptional regulator PucR family] [protein_id=ALU34580.1] [location=complement(165879..167432)] [gbkey=CDS]" 1 AGA NGA 68 AAGTCAAAAAAATAAAATATC
"lcl|CP012395.1_cds_ALU34580.1_151 [locus_tag=CLAU_0151] [protein=putative transcriptional regulator PucR family] [protein_id=ALU34580.1] [location=complement(165879..167432)] [gbkey=CDS]" 1 TGA NGA 51 CACTGCAAAACATAAAAGGAT
"lcl|CP012395.1_cds_ALU34581.1_152 [locus_tag=CLAU_0152] [protein=Methionine synthase] [protein_id=ALU34581.1] [location=167622..168257] [gbkey=CDS]" 1 TGT NGD 21 TTTGCAAAAGGGTATTGAAAT
"lcl|CP012395.1_cds_ALU34581.1_152 [locus_tag=CLAU_0152] [protein=Methionine synthase] [protein_id=ALU34581.1] [location=167622..168257] [gbkey=CDS]" 1 TGT NGD 26 TTCAAGAAAAAAGATACTTTA
"lcl|CP012395.1_cds_ALU34581.1_152 [locus_tag=CLAU_0152] [protein=Methionine synthase] [protein_id=ALU34581.1] [location=167622..168257] [gbkey=CDS]" 1 TG NG 21 TTTGCAAAAGGGTATTGAAAT
"lcl|CP012395.1_cds_ALU34581.1_152 [locus_tag=CLAU_0152] [protein=Methionine synthase] [protein_id=ALU34581.1] [location=167622..168257] [gbkey=CDS]" 1 TG NG 26 TTCAAGAAAAAAGATACTTTA
"lcl|CP012395.1_cds_ALU34581.1_152 [locus_tag=CLAU_0152] [protein=Methionine synthase] [protein_id=ALU34581.1] [location=167622..168257] [gbkey=CDS]" 1 TG NG 36 CACAAATACTTAAAGATTTAA
"lcl|CP012395.1_cds_ALU34581.1_152 [locus_tag=CLAU_0152] [protein=Methionine synthase] [protein_id=ALU34581.1] [location=167622..168257] [gbkey=CDS]" 1 TAA NAA 36 TTTCACAAATACTTAAAGATT
"lcl|CP012395.1_cds_ALU34582.1_153 [locus_tag=CLAU_0153] [protein=Purine nucleoside phosphorylase I inosine and guanosine-specific] [protein_id=ALU34582.1] [location=168303..169148] [gbkey=CDS]" 1 TGG NGG 56 AGGACAGAACTTGGAAAAATT
"lcl|CP012395.1_cds_ALU34582.1_153 [locus_tag=CLAU_0153] [protein=Purine nucleoside phosphorylase I inosine and guanosine-specific] [protein_id=ALU34582.1] [location=168303..169148] [gbkey=CDS]" 1 AGA NGD 54 GACAAAATCCTTTAATAGGAC
"lcl|CP012395.1_cds_ALU34582.1_153 [locus_tag=CLAU_0153] [protein=Purine nucleoside phosphorylase I inosine and guanosine-specific] [protein_id=ALU34582.1] [location=168303..169148] [gbkey=CDS]" 1 TGG NGD 56 AGGACAGAACTTGGAAAAATT
"lcl|CP012395.1_cds_ALU34582.1_153 [locus_tag=CLAU_0153] [protein=Purine nucleoside phosphorylase I inosine and guanosine-specific] [protein_id=ALU34582.1] [location=168303..169148] [gbkey=CDS]" 1 AG NG 54 GACAAAATCCTTTAATAGGAC
"lcl|CP012395.1_cds_ALU34582.1_153 [locus_tag=CLAU_0153] [protein=Purine nucleoside phosphorylase I inosine and guanosine-specific] [protein_id=ALU34582.1] [location=168303..169148] [gbkey=CDS]" 1 TG NG 30 ACTTCAAGGTAAGGTAGTAGC
"lcl|CP012395.1_cds_ALU34582.1_153 [locus_tag=CLAU_0153] [protein=Purine nucleoside phosphorylase I inosine and guanosine-specific] [protein_id=ALU34582.1] [location=168303..169148] [gbkey=CDS]" 1 TG NG 56 AGGACAGAACTTGGAAAAATT
"lcl|CP012395.1_cds_ALU34582.1_153 [locus_tag=CLAU_0153] [protein=Purine nucleoside phosphorylase I inosine and guanosine-specific] [protein_id=ALU34582.1] [location=168303..169148] [gbkey=CDS]" 1 AAA NAA 4 TAAACAAAATGGTACAGATTT
"lcl|CP012395.1_cds_ALU34582.1_153 [locus_tag=CLAU_0153] [protein=Purine nucleoside phosphorylase I inosine and guanosine-specific] [protein_id=ALU34582.1] [location=168303..169148] [gbkey=CDS]" 1 CAA NAA 30 TTCAAGGTAAGGTAGTAGCTG
"lcl|CP012395.1_cds_ALU34582.1_153 [locus_tag=CLAU_0153] [protein=Purine nucleoside phosphorylase I inosine and guanosine-specific] [protein_id=ALU34582.1] [location=168303..169148] [gbkey=CDS]" 1 TAA NAA 4 TTAAACAAAATGGTACAGATT
"lcl|CP012395.1_cds_ALU34582.1_153 [locus_tag=CLAU_0153] [protein=Purine nucleoside phosphorylase I inosine and guanosine-specific] [protein_id=ALU34582.1] [location=168303..169148] [gbkey=CDS]" 1 TAA NAA 43 AATTCAAAACCTAATAGTAAC
"lcl|CP012395.1_cds_ALU34582.1_153 [locus_tag=CLAU_0153] [protein=Purine nucleoside phosphorylase I inosine and guanosine-specific] [protein_id=ALU34582.1] [location=168303..169148] [gbkey=CDS]" 1 AGA NGA 54 GACAAAATCCTTTAATAGGAC
"lcl|CP012395.1_cds_ALU34583.1_154 [gene=infC1] [locus_tag=CLAU_0154] [protein=Translation initiation factor IF-3] [protein_id=ALU34583.1] [location=169280..169798] [gbkey=CDS]" 1 AGG NGG 51 ATCAAAAAATTGTAGAATTAA
"lcl|CP012395.1_cds_ALU34583.1_154 [gene=infC1] [locus_tag=CLAU_0154] [protein=Translation initiation factor IF-3] [protein_id=ALU34583.1] [location=169280..169798] [gbkey=CDS]" 1 AGG NGD 51 ATCAAAAAATTGTAGAATTAA
"lcl|CP012395.1_cds_ALU34583.1_154 [gene=infC1] [locus_tag=CLAU_0154] [protein=Translation initiation factor IF-3] [protein_id=ALU34583.1] [location=169280..169798] [gbkey=CDS]" 1 AG NG 28 AGAGCAGGGTATGGATTTAGT
"lcl|CP012395.1_cds_ALU34583.1_154 [gene=infC1] [locus_tag=CLAU_0154] [protein=Translation initiation factor IF-3] [protein_id=ALU34583.1] [location=169280..169798] [gbkey=CDS]" 1 AG NG 51 ATCAAAAAATTGTAGAATTAA
"lcl|CP012395.1_cds_ALU34583.1_154 [gene=infC1] [locus_tag=CLAU_0154] [protein=Translation initiation factor IF-3] [protein_id=ALU34583.1] [location=169280..169798] [gbkey=CDS]" 1 AAA NAA 48 CAAAACAAGCTAAAAAGAATC
"lcl|CP012395.1_cds_ALU34583.1_154 [gene=infC1] [locus_tag=CLAU_0154] [protein=Translation initiation factor IF-3] [protein_id=ALU34583.1] [location=169280..169798] [gbkey=CDS]" 1 AAA NAA 48 AAAACAAGCTAAAAAGAATCA
"lcl|CP012395.1_cds_ALU34583.1_154 [gene=infC1] [locus_tag=CLAU_0154] [protein=Translation initiation factor IF-3] [protein_id=ALU34583.1] [location=169280..169798] [gbkey=CDS]" 1 AAA NAA 48 AACAAGCTAAAAAGAATCAAA
"lcl|CP012395.1_cds_ALU34583.1_154 [gene=infC1] [locus_tag=CLAU_0154] [protein=Translation initiation factor IF-3] [protein_id=ALU34583.1] [location=169280..169798] [gbkey=CDS]" 1 AAA NAA 51 GAATCAAAAAATTGTAGAATT
"lcl|CP012395.1_cds_ALU34583.1_154 [gene=infC1] [locus_tag=CLAU_0154] [protein=Translation initiation factor IF-3] [protein_id=ALU34583.1] [location=169280..169798] [gbkey=CDS]" 1 TAA NAA 51 AGAATCAAAAAATTGTAGAAT
"lcl|CP012395.1_cds_ALU34584.1_155 [locus_tag=CLAU_0155] [protein=Response regulator receiver protein] [protein_id=ALU34584.1] [location=complement(169860..170786)] [gbkey=CDS]" 1 TGA NGD 22 TCTTCAAACTATAAGTGAACT
"lcl|CP012395.1_cds_ALU34584.1_155 [locus_tag=CLAU_0155] [protein=Response regulator receiver protein] [protein_id=ALU34584.1] [location=complement(169860..170786)] [gbkey=CDS]" 1 TGA NGD 28 CCCAAGTAGAAAACAAAGAAA
"lcl|CP012395.1_cds_ALU34584.1_155 [locus_tag=CLAU_0155] [protein=Response regulator receiver protein] [protein_id=ALU34584.1] [location=complement(169860..170786)] [gbkey=CDS]" 1 TGA NGD 55 AAACCAATTAGGTATAATTGC
"lcl|CP012395.1_cds_ALU34584.1_155 [locus_tag=CLAU_0155] [protein=Response regulator receiver protein] [protein_id=ALU34584.1] [location=complement(169860..170786)] [gbkey=CDS]" 1 TGA NGD 71 CGGACAAAGTTCTTCTTCAAT
"lcl|CP012395.1_cds_ALU34584.1_155 [locus_tag=CLAU_0155] [protein=Response regulator receiver protein] [protein_id=ALU34584.1] [location=complement(169860..170786)] [gbkey=CDS]" 1 TG NG 22 TCTTCAAACTATAAGTGAACT
"lcl|CP012395.1_cds_ALU34584.1_155 [locus_tag=CLAU_0155] [protein=Response regulator receiver protein] [protein_id=ALU34584.1] [location=complement(169860..170786)] [gbkey=CDS]" 1 TG NG 28 CCCAAGTAGAAAACAAAGAAA
"lcl|CP012395.1_cds_ALU34584.1_155 [locus_tag=CLAU_0155] [protein=Response regulator receiver protein] [protein_id=ALU34584.1] [location=complement(169860..170786)] [gbkey=CDS]" 1 TG NG 55 AAACCAATTAGGTATAATTGC
"lcl|CP012395.1_cds_ALU34584.1_155 [locus_tag=CLAU_0155] [protein=Response regulator receiver protein] [protein_id=ALU34584.1] [location=complement(169860..170786)] [gbkey=CDS]" 1 TG NG 71 CGGACAAAGTTCTTCTTCAAT
"lcl|CP012395.1_cds_ALU34584.1_155 [locus_tag=CLAU_0155] [protein=Response regulator receiver protein] [protein_id=ALU34584.1] [location=complement(169860..170786)] [gbkey=CDS]" 1 AAA NAA 28 TATCCCAAGTAGAAAACAAAG
"lcl|CP012395.1_cds_ALU34584.1_155 [locus_tag=CLAU_0155] [protein=Response regulator receiver protein] [protein_id=ALU34584.1] [location=complement(169860..170786)] [gbkey=CDS]" 1 AAA NAA 55 ACCAATTAGGTATAATTGCTG
"lcl|CP012395.1_cds_ALU34584.1_155 [locus_tag=CLAU_0155] [protein=Response regulator receiver protein] [protein_id=ALU34584.1] [location=complement(169860..170786)] [gbkey=CDS]" 1 CAA NAA 34 TACAGTACTACATTACAAAAC
"lcl|CP012395.1_cds_ALU34584.1_155 [locus_tag=CLAU_0155] [protein=Response regulator receiver protein] [protein_id=ALU34584.1] [location=complement(169860..170786)] [gbkey=CDS]" 1 TAA NAA 44 TTCAAGACACCTTGAACTTTT
"lcl|CP012395.1_cds_ALU34584.1_155 [locus_tag=CLAU_0155] [protein=Response regulator receiver protein] [protein_id=ALU34584.1] [location=complement(169860..170786)] [gbkey=CDS]" 1 TGA NGA 22 TCTTCAAACTATAAGTGAACT
"lcl|CP012395.1_cds_ALU34584.1_155 [locus_tag=CLAU_0155] [protein=Response regulator receiver protein] [protein_id=ALU34584.1] [location=complement(169860..170786)] [gbkey=CDS]" 1 TGA NGA 28 CCCAAGTAGAAAACAAAGAAA
"lcl|CP012395.1_cds_ALU34584.1_155 [locus_tag=CLAU_0155] [protein=Response regulator receiver protein] [protein_id=ALU34584.1] [location=complement(169860..170786)] [gbkey=CDS]" 1 TGA NGA 55 AAACCAATTAGGTATAATTGC
"lcl|CP012395.1_cds_ALU34584.1_155 [locus_tag=CLAU_0155] [protein=Response regulator receiver protein] [protein_id=ALU34584.1] [location=complement(169860..170786)] [gbkey=CDS]" 1 TGA NGA 71 CGGACAAAGTTCTTCTTCAAT
"lcl|CP012395.1_cds_ALU34585.1_156 [locus_tag=CLAU_0156] [protein=Histidine kinase] [protein_id=ALU34585.1] [location=complement(170794..172098)] [gbkey=CDS]" 1 AGG NGG 59 GTCAAGTGCATGAAATAAAAA
"lcl|CP012395.1_cds_ALU34585.1_156 [locus_tag=CLAU_0156] [protein=Histidine kinase] [protein_id=ALU34585.1] [location=complement(170794..172098)] [gbkey=CDS]" 1 CGG NGG 39 TATACGATCTTTTTTTGTACT
"lcl|CP012395.1_cds_ALU34585.1_156 [locus_tag=CLAU_0156] [protein=Histidine kinase] [protein_id=ALU34585.1] [location=complement(170794..172098)] [gbkey=CDS]" 1 GGT NGD 39 TACGATCTTTTTTTGTACTCG
"lcl|CP012395.1_cds_ALU34585.1_156 [locus_tag=CLAU_0156] [protein=Histidine kinase] [protein_id=ALU34585.1] [location=complement(170794..172098)] [gbkey=CDS]" 1 AGG NGD 59 GTCAAGTGCATGAAATAAAAA
"lcl|CP012395.1_cds_ALU34585.1_156 [locus_tag=CLAU_0156] [protein=Histidine kinase] [protein_id=ALU34585.1] [location=complement(170794..172098)] [gbkey=CDS]" 1 CGG NGD 39 TATACGATCTTTTTTTGTACT
"lcl|CP012395.1_cds_ALU34585.1_156 [locus_tag=CLAU_0156] [protein=Histidine kinase] [protein_id=ALU34585.1] [location=complement(170794..172098)] [gbkey=CDS]" 1 AG NG 59 GTCAAGTGCATGAAATAAAAA
"lcl|CP012395.1_cds_ALU34585.1_156 [locus_tag=CLAU_0156] [protein=Histidine kinase] [protein_id=ALU34585.1] [location=complement(170794..172098)] [gbkey=CDS]" 1 CG NG 39 TATACGATCTTTTTTTGTACT
"lcl|CP012395.1_cds_ALU34585.1_156 [locus_tag=CLAU_0156] [protein=Histidine kinase] [protein_id=ALU34585.1] [location=complement(170794..172098)] [gbkey=CDS]" 1 GG NG 39 TACGATCTTTTTTTGTACTCG
"lcl|CP012395.1_cds_ALU34585.1_156 [locus_tag=CLAU_0156] [protein=Histidine kinase] [protein_id=ALU34585.1] [location=complement(170794..172098)] [gbkey=CDS]" 1 TG NG 45 AAGAGCAAAATAGATATATGC
"lcl|CP012395.1_cds_ALU34585.1_156 [locus_tag=CLAU_0156] [protein=Histidine kinase] [protein_id=ALU34585.1] [location=complement(170794..172098)] [gbkey=CDS]" 1 TG NG 45 AGCAAAATAGATATATGCTGC
"lcl|CP012395.1_cds_ALU34585.1_156 [locus_tag=CLAU_0156] [protein=Histidine kinase] [protein_id=ALU34585.1] [location=complement(170794..172098)] [gbkey=CDS]" 1 TG NG 57 GTCACAAAGTTTATTAAAAAT
"lcl|CP012395.1_cds_ALU34585.1_156 [locus_tag=CLAU_0156] [protein=Histidine kinase] [protein_id=ALU34585.1] [location=complement(170794..172098)] [gbkey=CDS]" 1 AAA NAA 59 CAGGTCAAGTGCATGAAATAA
"lcl|CP012395.1_cds_ALU34585.1_156 [locus_tag=CLAU_0156] [protein=Histidine kinase] [protein_id=ALU34585.1] [location=complement(170794..172098)] [gbkey=CDS]" 1 AAA NAA 59 AGGTCAAGTGCATGAAATAAA
"lcl|CP012395.1_cds_ALU34585.1_156 [locus_tag=CLAU_0156] [protein=Histidine kinase] [protein_id=ALU34585.1] [location=complement(170794..172098)] [gbkey=CDS]" 1 TAA NAA 49 CTGTACAATTAAAAAAATCCC
"lcl|CP012395.1_cds_ALU34586.1_157 [locus_tag=CLAU_0157] [protein=Sodium:dicarboxylate symporter] [protein_id=ALU34586.1] [location=172404..173720] [gbkey=CDS]" 1 TGT NGD 44 TCCAGGGTGTAGAAGATACAA
"lcl|CP012395.1_cds_ALU34586.1_157 [locus_tag=CLAU_0157] [protein=Sodium:dicarboxylate symporter] [protein_id=ALU34586.1] [location=172404..173720] [gbkey=CDS]" 1 TG NG 44 TCCAGGGTGTAGAAGATACAA
"lcl|CP012395.1_cds_ALU34586.1_157 [locus_tag=CLAU_0157] [protein=Sodium:dicarboxylate symporter] [protein_id=ALU34586.1] [location=172404..173720] [gbkey=CDS]" 1 CAA NAA 43 TTTTCCAGGGTGTAGAAGATA
"lcl|CP012395.1_cds_ALU34587.1_158 [locus_tag=CLAU_0158] [protein=Amino acid permease] [protein_id=ALU34587.1] [location=complement(173834..175690)] [gbkey=CDS]" 1 AGA NGD 56 GACAATTCACTATGAAAGGTA
"lcl|CP012395.1_cds_ALU34587.1_158 [locus_tag=CLAU_0158] [protein=Amino acid permease] [protein_id=ALU34587.1] [location=complement(173834..175690)] [gbkey=CDS]" 1 AGA NGD 75 AGAACAGCTGAGGGCATCAAA
"lcl|CP012395.1_cds_ALU34587.1_158 [locus_tag=CLAU_0158] [protein=Amino acid permease] [protein_id=ALU34587.1] [location=complement(173834..175690)] [gbkey=CDS]" 1 AGT NGD 41 TAGCCAAAAAAATGCCAAAAT
"lcl|CP012395.1_cds_ALU34587.1_158 [locus_tag=CLAU_0158] [protein=Amino acid permease] [protein_id=ALU34587.1] [location=complement(173834..175690)] [gbkey=CDS]" 1 AG NG 41 TAGCCAAAAAAATGCCAAAAT
"lcl|CP012395.1_cds_ALU34587.1_158 [locus_tag=CLAU_0158] [protein=Amino acid permease] [protein_id=ALU34587.1] [location=complement(173834..175690)] [gbkey=CDS]" 1 AG NG 56 GACAATTCACTATGAAAGGTA
"lcl|CP012395.1_cds_ALU34587.1_158 [locus_tag=CLAU_0158] [protein=Amino acid permease] [protein_id=ALU34587.1] [location=complement(173834..175690)] [gbkey=CDS]" 1 AG NG 75 AGAACAGCTGAGGGCATCAAA
"lcl|CP012395.1_cds_ALU34587.1_158 [locus_tag=CLAU_0158] [protein=Amino acid permease] [protein_id=ALU34587.1] [location=complement(173834..175690)] [gbkey=CDS]" 1 TAA NAA 50 TTATACAGATTACTACATCCA
"lcl|CP012395.1_cds_ALU34587.1_158 [locus_tag=CLAU_0158] [protein=Amino acid permease] [protein_id=ALU34587.1] [location=complement(173834..175690)] [gbkey=CDS]" 1 TAA NAA 55 AAGACAATTCACTATGAAAGG
"lcl|CP012395.1_cds_ALU34587.1_158 [locus_tag=CLAU_0158] [protein=Amino acid permease] [protein_id=ALU34587.1] [location=complement(173834..175690)] [gbkey=CDS]" 1 AGA NGA 56 GACAATTCACTATGAAAGGTA
"lcl|CP012395.1_cds_ALU34587.1_158 [locus_tag=CLAU_0158] [protein=Amino acid permease] [protein_id=ALU34587.1] [location=complement(173834..175690)] [gbkey=CDS]" 1 AGA NGA 75 AGAACAGCTGAGGGCATCAAA
"lcl|CP012395.1_cds_ALU34588.1_159 [locus_tag=CLAU_0159] [protein=Glucokinase] [protein_id=ALU34588.1] [location=175865..176845] [gbkey=CDS]" 1 AGT NGD 20 TTACTCAGAAGGTAATTGAGG
"lcl|CP012395.1_cds_ALU34588.1_159 [locus_tag=CLAU_0159] [protein=Glucokinase] [protein_id=ALU34588.1] [location=175865..176845] [gbkey=CDS]" 1 AGT NGD 63 AGCACGAGAAGCAAAAAGAGC
"lcl|CP012395.1_cds_ALU34588.1_159 [locus_tag=CLAU_0159] [protein=Glucokinase] [protein_id=ALU34588.1] [location=175865..176845] [gbkey=CDS]" 1 AG NG 20 TTACTCAGAAGGTAATTGAGG
"lcl|CP012395.1_cds_ALU34588.1_159 [locus_tag=CLAU_0159] [protein=Glucokinase] [protein_id=ALU34588.1] [location=175865..176845] [gbkey=CDS]" 1 AG NG 63 AGCACGAGAAGCAAAAAGAGC
"lcl|CP012395.1_cds_ALU34588.1_159 [locus_tag=CLAU_0159] [protein=Glucokinase] [protein_id=ALU34588.1] [location=175865..176845] [gbkey=CDS]" 1 TAA NAA 64 CACGAGAAGCAAAAAGAGCAG
"lcl|CP012395.1_cds_ALU34589.1_160 [locus_tag=CLAU_0160] [protein=Hypothetical protein] [protein_id=ALU34589.1] [location=176976..177365] [gbkey=CDS]" 1 AGA NGD 68 CAAACAAAAAAAATTTGAAGA
"lcl|CP012395.1_cds_ALU34589.1_160 [locus_tag=CLAU_0160] [protein=Hypothetical protein] [protein_id=ALU34589.1] [location=176976..177365] [gbkey=CDS]" 1 GGA NGD 48 TGCAAGTTGCCAGAGAAGTGT
"lcl|CP012395.1_cds_ALU34589.1_160 [locus_tag=CLAU_0160] [protein=Hypothetical protein] [protein_id=ALU34589.1] [location=176976..177365] [gbkey=CDS]" 1 TGT NGD 47 GCCTGCAAGTTGCCAGAGAAG
"lcl|CP012395.1_cds_ALU34589.1_160 [locus_tag=CLAU_0160] [protein=Hypothetical protein] [protein_id=ALU34589.1] [location=176976..177365] [gbkey=CDS]" 1 AG NG 68 CAAACAAAAAAAATTTGAAGA
"lcl|CP012395.1_cds_ALU34589.1_160 [locus_tag=CLAU_0160] [protein=Hypothetical protein] [protein_id=ALU34589.1] [location=176976..177365] [gbkey=CDS]" 1 GG NG 48 TGCAAGTTGCCAGAGAAGTGT
"lcl|CP012395.1_cds_ALU34589.1_160 [locus_tag=CLAU_0160] [protein=Hypothetical protein] [protein_id=ALU34589.1] [location=176976..177365] [gbkey=CDS]" 1 TG NG 47 GCCTGCAAGTTGCCAGAGAAG
"lcl|CP012395.1_cds_ALU34589.1_160 [locus_tag=CLAU_0160] [protein=Hypothetical protein] [protein_id=ALU34589.1] [location=176976..177365] [gbkey=CDS]" 1 AAA NAA 69 AACAAAAAAAATTTGAAGAAG
"lcl|CP012395.1_cds_ALU34589.1_160 [locus_tag=CLAU_0160] [protein=Hypothetical protein] [protein_id=ALU34589.1] [location=176976..177365] [gbkey=CDS]" 1 GAA NAA 6 TGTTACAGAGTATTATTAATG
"lcl|CP012395.1_cds_ALU34589.1_160 [locus_tag=CLAU_0160] [protein=Hypothetical protein] [protein_id=ALU34589.1] [location=176976..177365] [gbkey=CDS]" 1 AGA NGA 68 CAAACAAAAAAAATTTGAAGA
"lcl|CP012395.1_cds_ALU34589.1_160 [locus_tag=CLAU_0160] [protein=Hypothetical protein] [protein_id=ALU34589.1] [location=176976..177365] [gbkey=CDS]" 1 GGA NGA 48 TGCAAGTTGCCAGAGAAGTGT
"lcl|CP012395.1_cds_ALU34592.1_163 [gene=cysS1] [locus_tag=CLAU_0163] [protein=Cysteinyl-tRNA ligase] [protein_id=ALU34592.1] [location=179000..180415] [gbkey=CDS]" 1 AGG NGG 17 TTTGCAATCTGATGCAGATAC
"lcl|CP012395.1_cds_ALU34592.1_163 [gene=cysS1] [locus_tag=CLAU_0163] [protein=Cysteinyl-tRNA ligase] [protein_id=ALU34592.1] [location=179000..180415] [gbkey=CDS]" 1 GGG NGG 45 TAATGCAGTGGAATTCCCCTT
"lcl|CP012395.1_cds_ALU34592.1_163 [gene=cysS1] [locus_tag=CLAU_0163] [protein=Cysteinyl-tRNA ligase] [protein_id=ALU34592.1] [location=179000..180415] [gbkey=CDS]" 1 GGG NGG 45 AATGCAGTGGAATTCCCCTTG
"lcl|CP012395.1_cds_ALU34592.1_163 [gene=cysS1] [locus_tag=CLAU_0163] [protein=Cysteinyl-tRNA ligase] [protein_id=ALU34592.1] [location=179000..180415] [gbkey=CDS]" 1 TGA NGD 19 AATGCAAATAGGGGCTGAGCG
"lcl|CP012395.1_cds_ALU34592.1_163 [gene=cysS1] [locus_tag=CLAU_0163] [protein=Cysteinyl-tRNA ligase] [protein_id=ALU34592.1] [location=179000..180415] [gbkey=CDS]" 1 TGA NGD 68 GAAACAGCTTATGTTTAGCTT
"lcl|CP012395.1_cds_ALU34592.1_163 [gene=cysS1] [locus_tag=CLAU_0163] [protein=Cysteinyl-tRNA ligase] [protein_id=ALU34592.1] [location=179000..180415] [gbkey=CDS]" 1 AGG NGD 17 TTTGCAATCTGATGCAGATAC
"lcl|CP012395.1_cds_ALU34592.1_163 [gene=cysS1] [locus_tag=CLAU_0163] [protein=Cysteinyl-tRNA ligase] [protein_id=ALU34592.1] [location=179000..180415] [gbkey=CDS]" 1 GGG NGD 45 TAATGCAGTGGAATTCCCCTT
"lcl|CP012395.1_cds_ALU34592.1_163 [gene=cysS1] [locus_tag=CLAU_0163] [protein=Cysteinyl-tRNA ligase] [protein_id=ALU34592.1] [location=179000..180415] [gbkey=CDS]" 1 GGG NGD 45 AATGCAGTGGAATTCCCCTTG
"lcl|CP012395.1_cds_ALU34592.1_163 [gene=cysS1] [locus_tag=CLAU_0163] [protein=Cysteinyl-tRNA ligase] [protein_id=ALU34592.1] [location=179000..180415] [gbkey=CDS]" 1 AG NG 17 TTTGCAATCTGATGCAGATAC
"lcl|CP012395.1_cds_ALU34592.1_163 [gene=cysS1] [locus_tag=CLAU_0163] [protein=Cysteinyl-tRNA ligase] [protein_id=ALU34592.1] [location=179000..180415] [gbkey=CDS]" 1 AG NG 67 TTCAATCTAGGTATAGGAAAC
"lcl|CP012395.1_cds_ALU34592.1_163 [gene=cysS1] [locus_tag=CLAU_0163] [protein=Cysteinyl-tRNA ligase] [protein_id=ALU34592.1] [location=179000..180415] [gbkey=CDS]" 1 GG NG 45 TAATGCAGTGGAATTCCCCTT
"lcl|CP012395.1_cds_ALU34592.1_163 [gene=cysS1] [locus_tag=CLAU_0163] [protein=Cysteinyl-tRNA ligase] [protein_id=ALU34592.1] [location=179000..180415] [gbkey=CDS]" 1 GG NG 45 AATGCAGTGGAATTCCCCTTG
"lcl|CP012395.1_cds_ALU34592.1_163 [gene=cysS1] [locus_tag=CLAU_0163] [protein=Cysteinyl-tRNA ligase] [protein_id=ALU34592.1] [location=179000..180415] [gbkey=CDS]" 1 TG NG 19 AATGCAAATAGGGGCTGAGCG
"lcl|CP012395.1_cds_ALU34592.1_163 [gene=cysS1] [locus_tag=CLAU_0163] [protein=Cysteinyl-tRNA ligase] [protein_id=ALU34592.1] [location=179000..180415] [gbkey=CDS]" 1 TG NG 68 GAAACAGCTTATGTTTAGCTT
"lcl|CP012395.1_cds_ALU34592.1_163 [gene=cysS1] [locus_tag=CLAU_0163] [protein=Cysteinyl-tRNA ligase] [protein_id=ALU34592.1] [location=179000..180415] [gbkey=CDS]" 1 AAA NAA 19 TGCAAATAGGGGCTGAGCGTG
"lcl|CP012395.1_cds_ALU34592.1_163 [gene=cysS1] [locus_tag=CLAU_0163] [protein=Cysteinyl-tRNA ligase] [protein_id=ALU34592.1] [location=179000..180415] [gbkey=CDS]" 1 AAA NAA 70 GGCAGGCACAATTAGCTTACA
"lcl|CP012395.1_cds_ALU34592.1_163 [gene=cysS1] [locus_tag=CLAU_0163] [protein=Cysteinyl-tRNA ligase] [protein_id=ALU34592.1] [location=179000..180415] [gbkey=CDS]" 1 CAA NAA 70 AAGGCAGGCACAATTAGCTTA
"lcl|CP012395.1_cds_ALU34592.1_163 [gene=cysS1] [locus_tag=CLAU_0163] [protein=Cysteinyl-tRNA ligase] [protein_id=ALU34592.1] [location=179000..180415] [gbkey=CDS]" 1 GAA NAA 45 TGCAGTGGAATTCCCCTTGGG
"lcl|CP012395.1_cds_ALU34592.1_163 [gene=cysS1] [locus_tag=CLAU_0163] [protein=Cysteinyl-tRNA ligase] [protein_id=ALU34592.1] [location=179000..180415] [gbkey=CDS]" 1 TAA NAA 29 ATATTCAAGATATGATAGACA
"lcl|CP012395.1_cds_ALU34592.1_163 [gene=cysS1] [locus_tag=CLAU_0163] [protein=Cysteinyl-tRNA ligase] [protein_id=ALU34592.1] [location=179000..180415] [gbkey=CDS]" 1 TAA NAA 70 CACAATTAGCTTACAAAAAAT
"lcl|CP012395.1_cds_ALU34592.1_163 [gene=cysS1] [locus_tag=CLAU_0163] [protein=Cysteinyl-tRNA ligase] [protein_id=ALU34592.1] [location=179000..180415] [gbkey=CDS]" 1 TGA NGA 19 AATGCAAATAGGGGCTGAGCG
"lcl|CP012395.1_cds_ALU34592.1_163 [gene=cysS1] [locus_tag=CLAU_0163] [protein=Cysteinyl-tRNA ligase] [protein_id=ALU34592.1] [location=179000..180415] [gbkey=CDS]" 1 TGA NGA 68 GAAACAGCTTATGTTTAGCTT
"lcl|CP012395.1_cds_ALU34593.1_164 [locus_tag=CLAU_0164] [protein=Ion transport 2 domain protein] [protein_id=ALU34593.1] [location=180501..181391] [gbkey=CDS]" 1 TGA NGD 18 TATTTCAAAAAGATGTAAATA
"lcl|CP012395.1_cds_ALU34593.1_164 [locus_tag=CLAU_0164] [protein=Ion transport 2 domain protein] [protein_id=ALU34593.1] [location=180501..181391] [gbkey=CDS]" 1 TG NG 18 TATTTCAAAAAGATGTAAATA
"lcl|CP012395.1_cds_ALU34593.1_164 [locus_tag=CLAU_0164] [protein=Ion transport 2 domain protein] [protein_id=ALU34593.1] [location=180501..181391] [gbkey=CDS]" 1 AAA NAA 60 AAAGTCAAGCAAATAAGTTAA
"lcl|CP012395.1_cds_ALU34593.1_164 [locus_tag=CLAU_0164] [protein=Ion transport 2 domain protein] [protein_id=ALU34593.1] [location=180501..181391] [gbkey=CDS]" 1 AAA NAA 61 AAGTCAAGCAAATAAGTTAAA
"lcl|CP012395.1_cds_ALU34593.1_164 [locus_tag=CLAU_0164] [protein=Ion transport 2 domain protein] [protein_id=ALU34593.1] [location=180501..181391] [gbkey=CDS]" 1 TGA NGA 18 TATTTCAAAAAGATGTAAATA
"lcl|CP012395.1_cds_ALU34594.1_165 [locus_tag=CLAU_0165] [protein=HutD-family protein] [protein_id=ALU34594.1] [location=181456..182088] [gbkey=CDS]" 1 TGA NGD 45 TGAACAGGATAATTTTATGGG
"lcl|CP012395.1_cds_ALU34594.1_165 [locus_tag=CLAU_0165] [protein=HutD-family protein] [protein_id=ALU34594.1] [location=181456..182088] [gbkey=CDS]" 1 TG NG 45 TGAACAGGATAATTTTATGGG
"lcl|CP012395.1_cds_ALU34594.1_165 [locus_tag=CLAU_0165] [protein=HutD-family protein] [protein_id=ALU34594.1] [location=181456..182088] [gbkey=CDS]" 1 TGA NGA 45 TGAACAGGATAATTTTATGGG
"lcl|CP012395.1_cds_ALU34595.1_166 [locus_tag=CLAU_0166] [protein=Diguanylate cyclase and metal dependent phosphohydrolase] [protein_id=ALU34595.1] [location=182428..184458] [gbkey=CDS]" 1 TGA NGD 8 GTTTTCAAATTGTAAATTCAT
"lcl|CP012395.1_cds_ALU34595.1_166 [locus_tag=CLAU_0166] [protein=Diguanylate cyclase and metal dependent phosphohydrolase] [protein_id=ALU34595.1] [location=182428..184458] [gbkey=CDS]" 1 TGT NGD 36 TACGAGATATAAATGGAAATA
"lcl|CP012395.1_cds_ALU34595.1_166 [locus_tag=CLAU_0166] [protein=Diguanylate cyclase and metal dependent phosphohydrolase] [protein_id=ALU34595.1] [location=182428..184458] [gbkey=CDS]" 1 TGT NGD 45 ATCTCAAAATAAAGATATGAG
"lcl|CP012395.1_cds_ALU34595.1_166 [locus_tag=CLAU_0166] [protein=Diguanylate cyclase and metal dependent phosphohydrolase] [protein_id=ALU34595.1] [location=182428..184458] [gbkey=CDS]" 1 TG NG 8 GTTTTCAAATTGTAAATTCAT
"lcl|CP012395.1_cds_ALU34595.1_166 [locus_tag=CLAU_0166] [protein=Diguanylate cyclase and metal dependent phosphohydrolase] [protein_id=ALU34595.1] [location=182428..184458] [gbkey=CDS]" 1 TG NG 36 TACGAGATATAAATGGAAATA
"lcl|CP012395.1_cds_ALU34595.1_166 [locus_tag=CLAU_0166] [protein=Diguanylate cyclase and metal dependent phosphohydrolase] [protein_id=ALU34595.1] [location=182428..184458] [gbkey=CDS]" 1 TG NG 45 ATCTCAAAATAAAGATATGAG
"lcl|CP012395.1_cds_ALU34595.1_166 [locus_tag=CLAU_0166] [protein=Diguanylate cyclase and metal dependent phosphohydrolase] [protein_id=ALU34595.1] [location=182428..184458] [gbkey=CDS]" 1 AAA NAA 54 AGAACAAAAATTTGACGAACT
"lcl|CP012395.1_cds_ALU34595.1_166 [locus_tag=CLAU_0166] [protein=Diguanylate cyclase and metal dependent phosphohydrolase] [protein_id=ALU34595.1] [location=182428..184458] [gbkey=CDS]" 1 CAA NAA 50 GTCTCAATTAGAATCTGCTTA
"lcl|CP012395.1_cds_ALU34595.1_166 [locus_tag=CLAU_0166] [protein=Diguanylate cyclase and metal dependent phosphohydrolase] [protein_id=ALU34595.1] [location=182428..184458] [gbkey=CDS]" 1 TAA NAA 54 TAGAACAAAAATTTGACGAAC
"lcl|CP012395.1_cds_ALU34595.1_166 [locus_tag=CLAU_0166] [protein=Diguanylate cyclase and metal dependent phosphohydrolase] [protein_id=ALU34595.1] [location=182428..184458] [gbkey=CDS]" 1 TGA NGA 8 GTTTTCAAATTGTAAATTCAT
"lcl|CP012395.1_cds_ALU34596.1_167 [locus_tag=CLAU_0167] [protein=hypothetical protein] [protein_id=ALU34596.1] [location=184640..184846] [gbkey=CDS]" 1 AGA NGD 49 AAGAACAGGATAAAAAAGTAA
"lcl|CP012395.1_cds_ALU34596.1_167 [locus_tag=CLAU_0167] [protein=hypothetical protein] [protein_id=ALU34596.1] [location=184640..184846] [gbkey=CDS]" 1 AGT NGD 46 TCTTCAAGAACAGGATAAAAA
"lcl|CP012395.1_cds_ALU34596.1_167 [locus_tag=CLAU_0167] [protein=hypothetical protein] [protein_id=ALU34596.1] [location=184640..184846] [gbkey=CDS]" 1 AG NG 16 ATCTCAAGTAAAACAGACATT
"lcl|CP012395.1_cds_ALU34596.1_167 [locus_tag=CLAU_0167] [protein=hypothetical protein] [protein_id=ALU34596.1] [location=184640..184846] [gbkey=CDS]" 1 AG NG 46 TCTTCAAGAACAGGATAAAAA
"lcl|CP012395.1_cds_ALU34596.1_167 [locus_tag=CLAU_0167] [protein=hypothetical protein] [protein_id=ALU34596.1] [location=184640..184846] [gbkey=CDS]" 1 AG NG 49 AAGAACAGGATAAAAAAGTAA
"lcl|CP012395.1_cds_ALU34596.1_167 [locus_tag=CLAU_0167] [protein=hypothetical protein] [protein_id=ALU34596.1] [location=184640..184846] [gbkey=CDS]" 1 GAA NAA 49 AGAACAGGATAAAAAAGTAAA
"lcl|CP012395.1_cds_ALU34596.1_167 [locus_tag=CLAU_0167] [protein=hypothetical protein] [protein_id=ALU34596.1] [location=184640..184846] [gbkey=CDS]" 1 TAA NAA 20 AAAACAGACATTAGCTGTTCT
"lcl|CP012395.1_cds_ALU34596.1_167 [locus_tag=CLAU_0167] [protein=hypothetical protein] [protein_id=ALU34596.1] [location=184640..184846] [gbkey=CDS]" 1 TAA NAA 47 TTCAAGAACAGGATAAAAAAG
"lcl|CP012395.1_cds_ALU34596.1_167 [locus_tag=CLAU_0167] [protein=hypothetical protein] [protein_id=ALU34596.1] [location=184640..184846] [gbkey=CDS]" 1 AGA NGA 49 AAGAACAGGATAAAAAAGTAA
"lcl|CP012395.1_cds_ALU34597.1_168 [locus_tag=CLAU_0168] [protein=Hypothetical protein] [protein_id=ALU34597.1] [location=184863..185723] [gbkey=CDS]" 1 CGG NGG 61 ACCCCAGACTGTAATATTGGA
"lcl|CP012395.1_cds_ALU34597.1_168 [locus_tag=CLAU_0168] [protein=Hypothetical protein] [protein_id=ALU34597.1] [location=184863..185723] [gbkey=CDS]" 1 AGA NGD 58 TCTTCAAATAGAAGTGTGTCA
"lcl|CP012395.1_cds_ALU34597.1_168 [locus_tag=CLAU_0168] [protein=Hypothetical protein] [protein_id=ALU34597.1] [location=184863..185723] [gbkey=CDS]" 1 AGA NGD 59 TGTGTCAAGAAGGAGCACCCC
"lcl|CP012395.1_cds_ALU34597.1_168 [locus_tag=CLAU_0168] [protein=Hypothetical protein] [protein_id=ALU34597.1] [location=184863..185723] [gbkey=CDS]" 1 AGT NGD 69 ATCAAGGATGGCTTGATGTAC
"lcl|CP012395.1_cds_ALU34597.1_168 [locus_tag=CLAU_0168] [protein=Hypothetical protein] [protein_id=ALU34597.1] [location=184863..185723] [gbkey=CDS]" 1 TGT NGD 70 TGTACAGTTAGAATCTAAAGG
"lcl|CP012395.1_cds_ALU34597.1_168 [locus_tag=CLAU_0168] [protein=Hypothetical protein] [protein_id=ALU34597.1] [location=184863..185723] [gbkey=CDS]" 1 CGG NGD 61 ACCCCAGACTGTAATATTGGA
"lcl|CP012395.1_cds_ALU34597.1_168 [locus_tag=CLAU_0168] [protein=Hypothetical protein] [protein_id=ALU34597.1] [location=184863..185723] [gbkey=CDS]" 1 AG NG 58 TCTTCAAATAGAAGTGTGTCA
"lcl|CP012395.1_cds_ALU34597.1_168 [locus_tag=CLAU_0168] [protein=Hypothetical protein] [protein_id=ALU34597.1] [location=184863..185723] [gbkey=CDS]" 1 AG NG 59 TGTGTCAAGAAGGAGCACCCC
"lcl|CP012395.1_cds_ALU34597.1_168 [locus_tag=CLAU_0168] [protein=Hypothetical protein] [protein_id=ALU34597.1] [location=184863..185723] [gbkey=CDS]" 1 AG NG 69 ATCAAGGATGGCTTGATGTAC
"lcl|CP012395.1_cds_ALU34597.1_168 [locus_tag=CLAU_0168] [protein=Hypothetical protein] [protein_id=ALU34597.1] [location=184863..185723] [gbkey=CDS]" 1 CG NG 61 ACCCCAGACTGTAATATTGGA
"lcl|CP012395.1_cds_ALU34597.1_168 [locus_tag=CLAU_0168] [protein=Hypothetical protein] [protein_id=ALU34597.1] [location=184863..185723] [gbkey=CDS]" 1 TG NG 70 TGTACAGTTAGAATCTAAAGG
"lcl|CP012395.1_cds_ALU34597.1_168 [locus_tag=CLAU_0168] [protein=Hypothetical protein] [protein_id=ALU34597.1] [location=184863..185723] [gbkey=CDS]" 1 GAA NAA 62 CCCAGACTGTAATATTGGACG
"lcl|CP012395.1_cds_ALU34597.1_168 [locus_tag=CLAU_0168] [protein=Hypothetical protein] [protein_id=ALU34597.1] [location=184863..185723] [gbkey=CDS]" 1 AGA NGA 58 TCTTCAAATAGAAGTGTGTCA
"lcl|CP012395.1_cds_ALU34597.1_168 [locus_tag=CLAU_0168] [protein=Hypothetical protein] [protein_id=ALU34597.1] [location=184863..185723] [gbkey=CDS]" 1 AGA NGA 59 TGTGTCAAGAAGGAGCACCCC
"lcl|CP012395.1_cds_ALU34598.1_169 [locus_tag=CLAU_0169] [protein=Stage V sporulation protein AC] [protein_id=ALU34598.1] [location=185735..186214] [gbkey=CDS]" 1 TGG NGG 12 TACAACAAGAGTATCAAAATT
"lcl|CP012395.1_cds_ALU34598.1_169 [locus_tag=CLAU_0169] [protein=Stage V sporulation protein AC] [protein_id=ALU34598.1] [location=185735..186214] [gbkey=CDS]" 1 AGT NGD 35 TACTTCAAATTATATTTATAA
"lcl|CP012395.1_cds_ALU34598.1_169 [locus_tag=CLAU_0169] [protein=Stage V sporulation protein AC] [protein_id=ALU34598.1] [location=185735..186214] [gbkey=CDS]" 1 TGG NGD 12 TACAACAAGAGTATCAAAATT
"lcl|CP012395.1_cds_ALU34598.1_169 [locus_tag=CLAU_0169] [protein=Stage V sporulation protein AC] [protein_id=ALU34598.1] [location=185735..186214] [gbkey=CDS]" 1 AG NG 35 TACTTCAAATTATATTTATAA
"lcl|CP012395.1_cds_ALU34598.1_169 [locus_tag=CLAU_0169] [protein=Stage V sporulation protein AC] [protein_id=ALU34598.1] [location=185735..186214] [gbkey=CDS]" 1 GG NG 12 ACAACAAGAGTATCAAAATTT
"lcl|CP012395.1_cds_ALU34598.1_169 [locus_tag=CLAU_0169] [protein=Stage V sporulation protein AC] [protein_id=ALU34598.1] [location=185735..186214] [gbkey=CDS]" 1 TG NG 12 TACAACAAGAGTATCAAAATT
"lcl|CP012395.1_cds_ALU34598.1_169 [locus_tag=CLAU_0169] [protein=Stage V sporulation protein AC] [protein_id=ALU34598.1] [location=185735..186214] [gbkey=CDS]" 1 AAA NAA 14 GTATCAAAATTTGGCTAAAAC
"lcl|CP012395.1_cds_ALU34598.1_169 [locus_tag=CLAU_0169] [protein=Stage V sporulation protein AC] [protein_id=ALU34598.1] [location=185735..186214] [gbkey=CDS]" 1 CAA NAA 14 AGTATCAAAATTTGGCTAAAA
"lcl|CP012395.1_cds_ALU34598.1_169 [locus_tag=CLAU_0169] [protein=Stage V sporulation protein AC] [protein_id=ALU34598.1] [location=185735..186214] [gbkey=CDS]" 1 GAA NAA 60 TTGCACAATGGGCTGGTGCAG
"lcl|CP012395.1_cds_ALU34599.1_170 [locus_tag=CLAU_0170] [protein=Stage V sporulation protein AD] [protein_id=ALU34599.1] [location=186215..187213] [gbkey=CDS]" 1 GGG NGG 2 TGATTCAAGGTCATCAATCAT
"lcl|CP012395.1_cds_ALU34599.1_170 [locus_tag=CLAU_0170] [protein=Stage V sporulation protein AD] [protein_id=ALU34599.1] [location=186215..187213] [gbkey=CDS]" 1 AGA NGD 45 AAAACAGTTTAGATACCCTAC
"lcl|CP012395.1_cds_ALU34599.1_170 [locus_tag=CLAU_0170] [protein=Stage V sporulation protein AD] [protein_id=ALU34599.1] [location=186215..187213] [gbkey=CDS]" 1 AGT NGD 45 AACAGTTTAGATACCCTACAG
"lcl|CP012395.1_cds_ALU34599.1_170 [locus_tag=CLAU_0170] [protein=Stage V sporulation protein AD] [protein_id=ALU34599.1] [location=186215..187213] [gbkey=CDS]" 1 GGT NGD 2 GATTCAAGGTCATCAATCATG
"lcl|CP012395.1_cds_ALU34599.1_170 [locus_tag=CLAU_0170] [protein=Stage V sporulation protein AD] [protein_id=ALU34599.1] [location=186215..187213] [gbkey=CDS]" 1 GGG NGD 2 TGATTCAAGGTCATCAATCAT
"lcl|CP012395.1_cds_ALU34599.1_170 [locus_tag=CLAU_0170] [protein=Stage V sporulation protein AD] [protein_id=ALU34599.1] [location=186215..187213] [gbkey=CDS]" 1 AG NG 45 AAAACAGTTTAGATACCCTAC
"lcl|CP012395.1_cds_ALU34599.1_170 [locus_tag=CLAU_0170] [protein=Stage V sporulation protein AD] [protein_id=ALU34599.1] [location=186215..187213] [gbkey=CDS]" 1 AG NG 45 AACAGTTTAGATACCCTACAG
"lcl|CP012395.1_cds_ALU34599.1_170 [locus_tag=CLAU_0170] [protein=Stage V sporulation protein AD] [protein_id=ALU34599.1] [location=186215..187213] [gbkey=CDS]" 1 AG NG 50 AGCTCAATGGACGGTAACAGG
"lcl|CP012395.1_cds_ALU34599.1_170 [locus_tag=CLAU_0170] [protein=Stage V sporulation protein AD] [protein_id=ALU34599.1] [location=186215..187213] [gbkey=CDS]" 1 GG NG 2 TGATTCAAGGTCATCAATCAT
"lcl|CP012395.1_cds_ALU34599.1_170 [locus_tag=CLAU_0170] [protein=Stage V sporulation protein AD] [protein_id=ALU34599.1] [location=186215..187213] [gbkey=CDS]" 1 GG NG 2 GATTCAAGGTCATCAATCATG
"lcl|CP012395.1_cds_ALU34599.1_170 [locus_tag=CLAU_0170] [protein=Stage V sporulation protein AD] [protein_id=ALU34599.1] [location=186215..187213] [gbkey=CDS]" 1 TG NG 20 CTGTCAGATTGCTATAAAAAA
"lcl|CP012395.1_cds_ALU34599.1_170 [locus_tag=CLAU_0170] [protein=Stage V sporulation protein AD] [protein_id=ALU34599.1] [location=186215..187213] [gbkey=CDS]" 1 CAA NAA 21 GTCAGATTGCTATAAAAAATG
"lcl|CP012395.1_cds_ALU34599.1_170 [locus_tag=CLAU_0170] [protein=Stage V sporulation protein AD] [protein_id=ALU34599.1] [location=186215..187213] [gbkey=CDS]" 1 AGA NGA 45 AAAACAGTTTAGATACCCTAC
"lcl|CP012395.1_cds_ALU34601.1_172 [locus_tag=CLAU_0172] [protein=hypothetical protein] [protein_id=ALU34601.1] [location=187605..187811] [gbkey=CDS]" 1 TGG NGG 63 TTCACCAAATAGCAACAAACT
"lcl|CP012395.1_cds_ALU34601.1_172 [locus_tag=CLAU_0172] [protein=hypothetical protein] [protein_id=ALU34601.1] [location=187605..187811] [gbkey=CDS]" 1 GGA NGD 64 TCACCAAATAGCAACAAACTT
"lcl|CP012395.1_cds_ALU34601.1_172 [locus_tag=CLAU_0172] [protein=hypothetical protein] [protein_id=ALU34601.1] [location=187605..187811] [gbkey=CDS]" 1 TGA NGD 30 TTCAAAGTGCAGCTGCAACTA
"lcl|CP012395.1_cds_ALU34601.1_172 [locus_tag=CLAU_0172] [protein=hypothetical protein] [protein_id=ALU34601.1] [location=187605..187811] [gbkey=CDS]" 1 TGG NGD 63 TTCACCAAATAGCAACAAACT
"lcl|CP012395.1_cds_ALU34601.1_172 [locus_tag=CLAU_0172] [protein=hypothetical protein] [protein_id=ALU34601.1] [location=187605..187811] [gbkey=CDS]" 1 AG NG 16 AACTCAAATGCAGCAAGCAAT
"lcl|CP012395.1_cds_ALU34601.1_172 [locus_tag=CLAU_0172] [protein=hypothetical protein] [protein_id=ALU34601.1] [location=187605..187811] [gbkey=CDS]" 1 GG NG 64 TCACCAAATAGCAACAAACTT
"lcl|CP012395.1_cds_ALU34601.1_172 [locus_tag=CLAU_0172] [protein=hypothetical protein] [protein_id=ALU34601.1] [location=187605..187811] [gbkey=CDS]" 1 TG NG 30 TTCAAAGTGCAGCTGCAACTA
"lcl|CP012395.1_cds_ALU34601.1_172 [locus_tag=CLAU_0172] [protein=hypothetical protein] [protein_id=ALU34601.1] [location=187605..187811] [gbkey=CDS]" 1 TG NG 63 TTCACCAAATAGCAACAAACT
"lcl|CP012395.1_cds_ALU34601.1_172 [locus_tag=CLAU_0172] [protein=hypothetical protein] [protein_id=ALU34601.1] [location=187605..187811] [gbkey=CDS]" 1 AAA NAA 21 AGCAAGCAATAGCAGGAATTC
"lcl|CP012395.1_cds_ALU34601.1_172 [locus_tag=CLAU_0172] [protein=hypothetical protein] [protein_id=ALU34601.1] [location=187605..187811] [gbkey=CDS]" 1 AAA NAA 49 AGACACAGGACAAAAGTGCTA
"lcl|CP012395.1_cds_ALU34601.1_172 [locus_tag=CLAU_0172] [protein=hypothetical protein] [protein_id=ALU34601.1] [location=187605..187811] [gbkey=CDS]" 1 AAA NAA 49 GACACAGGACAAAAGTGCTAA
"lcl|CP012395.1_cds_ALU34601.1_172 [locus_tag=CLAU_0172] [protein=hypothetical protein] [protein_id=ALU34601.1] [location=187605..187811] [gbkey=CDS]" 1 GAA NAA 18 AAATGCAGCAAGCAATAGCAG
"lcl|CP012395.1_cds_ALU34601.1_172 [locus_tag=CLAU_0172] [protein=hypothetical protein] [protein_id=ALU34601.1] [location=187605..187811] [gbkey=CDS]" 1 GGA NGA 64 TCACCAAATAGCAACAAACTT
"lcl|CP012395.1_cds_ALU34601.1_172 [locus_tag=CLAU_0172] [protein=hypothetical protein] [protein_id=ALU34601.1] [location=187605..187811] [gbkey=CDS]" 1 TGA NGA 30 TTCAAAGTGCAGCTGCAACTA
"lcl|CP012395.1_cds_ALU34602.1_173 [locus_tag=CLAU_0173] [protein=Estradiol 17-beta-dehydrogenase] [protein_id=ALU34602.1] [location=188051..188839] [gbkey=CDS]" 1 GGG NGG 32 AAGTGCAGCAGCTAGGCATAA
"lcl|CP012395.1_cds_ALU34602.1_173 [locus_tag=CLAU_0173] [protein=Estradiol 17-beta-dehydrogenase] [protein_id=ALU34602.1] [location=188051..188839] [gbkey=CDS]" 1 GGT NGD 32 AGTGCAGCAGCTAGGCATAAG
"lcl|CP012395.1_cds_ALU34602.1_173 [locus_tag=CLAU_0173] [protein=Estradiol 17-beta-dehydrogenase] [protein_id=ALU34602.1] [location=188051..188839] [gbkey=CDS]" 1 GGG NGD 32 AAGTGCAGCAGCTAGGCATAA
"lcl|CP012395.1_cds_ALU34602.1_173 [locus_tag=CLAU_0173] [protein=Estradiol 17-beta-dehydrogenase] [protein_id=ALU34602.1] [location=188051..188839] [gbkey=CDS]" 1 AG NG 66 TTTCTCAAGCCCTTGAAAATG
"lcl|CP012395.1_cds_ALU34602.1_173 [locus_tag=CLAU_0173] [protein=Estradiol 17-beta-dehydrogenase] [protein_id=ALU34602.1] [location=188051..188839] [gbkey=CDS]" 1 GG NG 32 AAGTGCAGCAGCTAGGCATAA
"lcl|CP012395.1_cds_ALU34602.1_173 [locus_tag=CLAU_0173] [protein=Estradiol 17-beta-dehydrogenase] [protein_id=ALU34602.1] [location=188051..188839] [gbkey=CDS]" 1 GG NG 32 AGTGCAGCAGCTAGGCATAAG
"lcl|CP012395.1_cds_ALU34602.1_173 [locus_tag=CLAU_0173] [protein=Estradiol 17-beta-dehydrogenase] [protein_id=ALU34602.1] [location=188051..188839] [gbkey=CDS]" 1 TAA NAA 32 TGCAGCAGCTAGGCATAAGGG
"lcl|CP012395.1_cds_ALU34602.1_173 [locus_tag=CLAU_0173] [protein=Estradiol 17-beta-dehydrogenase] [protein_id=ALU34602.1] [location=188051..188839] [gbkey=CDS]" 1 TAA NAA 66 CTCAAGCCCTTGAAAATGAGC
"lcl|CP012395.1_cds_ALU34603.1_174 [locus_tag=CLAU_0174] [protein=hypothetical protein] [protein_id=ALU34603.1] [location=188925..189137] [gbkey=CDS]" 1 TGA NGD 45 AAAACGAATAAATTTACCCAT
"lcl|CP012395.1_cds_ALU34603.1_174 [locus_tag=CLAU_0174] [protein=hypothetical protein] [protein_id=ALU34603.1] [location=188925..189137] [gbkey=CDS]" 1 TG NG 45 AAAACGAATAAATTTACCCAT
"lcl|CP012395.1_cds_ALU34603.1_174 [locus_tag=CLAU_0174] [protein=hypothetical protein] [protein_id=ALU34603.1] [location=188925..189137] [gbkey=CDS]" 1 TGA NGA 45 AAAACGAATAAATTTACCCAT
"lcl|CP012395.1_cds_ALU34604.1_175 [locus_tag=CLAU_0175] [protein=CoA-substrate-specific enzyme activase] [protein_id=ALU34604.1] [location=complement(189179..190138)] [gbkey=CDS]" 1 AGA NGD 37 TTTGCAAAATGGAATTGTGCT
"lcl|CP012395.1_cds_ALU34604.1_175 [locus_tag=CLAU_0175] [protein=CoA-substrate-specific enzyme activase] [protein_id=ALU34604.1] [location=complement(189179..190138)] [gbkey=CDS]" 1 TGA NGD 15 TTCAAGAAGGATTTAAATTAT
"lcl|CP012395.1_cds_ALU34604.1_175 [locus_tag=CLAU_0175] [protein=CoA-substrate-specific enzyme activase] [protein_id=ALU34604.1] [location=complement(189179..190138)] [gbkey=CDS]" 1 AG NG 37 TTTGCAAAATGGAATTGTGCT
"lcl|CP012395.1_cds_ALU34604.1_175 [locus_tag=CLAU_0175] [protein=CoA-substrate-specific enzyme activase] [protein_id=ALU34604.1] [location=complement(189179..190138)] [gbkey=CDS]" 1 TG NG 15 TTCAAGAAGGATTTAAATTAT
"lcl|CP012395.1_cds_ALU34604.1_175 [locus_tag=CLAU_0175] [protein=CoA-substrate-specific enzyme activase] [protein_id=ALU34604.1] [location=complement(189179..190138)] [gbkey=CDS]" 1 AAA NAA 69 TTTTCAAGGAGGAGTTGCTGC
"lcl|CP012395.1_cds_ALU34604.1_175 [locus_tag=CLAU_0175] [protein=CoA-substrate-specific enzyme activase] [protein_id=ALU34604.1] [location=complement(189179..190138)] [gbkey=CDS]" 1 CAA NAA 69 TTTTTCAAGGAGGAGTTGCTG
"lcl|CP012395.1_cds_ALU34604.1_175 [locus_tag=CLAU_0175] [protein=CoA-substrate-specific enzyme activase] [protein_id=ALU34604.1] [location=complement(189179..190138)] [gbkey=CDS]" 1 TAA NAA 48 AACAATTTGGAGAATATGCTT
"lcl|CP012395.1_cds_ALU34604.1_175 [locus_tag=CLAU_0175] [protein=CoA-substrate-specific enzyme activase] [protein_id=ALU34604.1] [location=complement(189179..190138)] [gbkey=CDS]" 1 TAA NAA 57 CAAGCAGCAATTAGGTTATAG
"lcl|CP012395.1_cds_ALU34604.1_175 [locus_tag=CLAU_0175] [protein=CoA-substrate-specific enzyme activase] [protein_id=ALU34604.1] [location=complement(189179..190138)] [gbkey=CDS]" 1 AGA NGA 37 TTTGCAAAATGGAATTGTGCT
"lcl|CP012395.1_cds_ALU34604.1_175 [locus_tag=CLAU_0175] [protein=CoA-substrate-specific enzyme activase] [protein_id=ALU34604.1] [location=complement(189179..190138)] [gbkey=CDS]" 1 TGA NGA 15 TTCAAGAAGGATTTAAATTAT
"lcl|CP012395.1_cds_ALU34605.1_176 [locus_tag=CLAU_0176] [protein=Hypothetical protein] [protein_id=ALU34605.1] [location=complement(190119..191216)] [gbkey=CDS]" 1 TG NG 18 TATACAAAGTATAAAACAAGG
"lcl|CP012395.1_cds_ALU34605.1_176 [locus_tag=CLAU_0176] [protein=Hypothetical protein] [protein_id=ALU34605.1] [location=complement(190119..191216)] [gbkey=CDS]" 1 AAA NAA 25 AACTTCAAATGAATTTATTGA
"lcl|CP012395.1_cds_ALU34605.1_176 [locus_tag=CLAU_0176] [protein=Hypothetical protein] [protein_id=ALU34605.1] [location=complement(190119..191216)] [gbkey=CDS]" 1 AAA NAA 25 ACTTCAAATGAATTTATTGAA
"lcl|CP012395.1_cds_ALU34605.1_176 [locus_tag=CLAU_0176] [protein=Hypothetical protein] [protein_id=ALU34605.1] [location=complement(190119..191216)] [gbkey=CDS]" 1 AAA NAA 39 ACATCAAGGACTTAAGATAAT
"lcl|CP012395.1_cds_ALU34605.1_176 [locus_tag=CLAU_0176] [protein=Hypothetical protein] [protein_id=ALU34605.1] [location=complement(190119..191216)] [gbkey=CDS]" 1 AAA NAA 47 AGGACAGTGCAAAGATATATT
"lcl|CP012395.1_cds_ALU34605.1_176 [locus_tag=CLAU_0176] [protein=Hypothetical protein] [protein_id=ALU34605.1] [location=complement(190119..191216)] [gbkey=CDS]" 1 CAA NAA 55 TGGAGCAGTTAAGCAAAGTAC
"lcl|CP012395.1_cds_ALU34605.1_176 [locus_tag=CLAU_0176] [protein=Hypothetical protein] [protein_id=ALU34605.1] [location=complement(190119..191216)] [gbkey=CDS]" 1 TAA NAA 19 AACAAGGTGCAGATACAATAT
"lcl|CP012395.1_cds_ALU34605.1_176 [locus_tag=CLAU_0176] [protein=Hypothetical protein] [protein_id=ALU34605.1] [location=complement(190119..191216)] [gbkey=CDS]" 1 TAA NAA 39 TACATCAAGGACTTAAGATAA
"lcl|CP012395.1_cds_ALU34605.1_176 [locus_tag=CLAU_0176] [protein=Hypothetical protein] [protein_id=ALU34605.1] [location=complement(190119..191216)] [gbkey=CDS]" 1 TAA NAA 47 AAGGACAGTGCAAAGATATAT
"lcl|CP012395.1_cds_ALU34607.1_178 [locus_tag=CLAU_0178] [protein=Integrase family protein] [protein_id=ALU34607.1] [location=192992..193978] [gbkey=CDS]" 1 TGA NGD 12 TACACAGGATGGATATCAAGT
"lcl|CP012395.1_cds_ALU34607.1_178 [locus_tag=CLAU_0178] [protein=Integrase family protein] [protein_id=ALU34607.1] [location=192992..193978] [gbkey=CDS]" 1 TGT NGD 13 GATATCAAGTTGATTTAACCA
"lcl|CP012395.1_cds_ALU34607.1_178 [locus_tag=CLAU_0178] [protein=Integrase family protein] [protein_id=ALU34607.1] [location=192992..193978] [gbkey=CDS]" 1 TG NG 12 TACACAGGATGGATATCAAGT
"lcl|CP012395.1_cds_ALU34607.1_178 [locus_tag=CLAU_0178] [protein=Integrase family protein] [protein_id=ALU34607.1] [location=192992..193978] [gbkey=CDS]" 1 TG NG 13 GATATCAAGTTGATTTAACCA
"lcl|CP012395.1_cds_ALU34607.1_178 [locus_tag=CLAU_0178] [protein=Integrase family protein] [protein_id=ALU34607.1] [location=192992..193978] [gbkey=CDS]" 1 TAA NAA 6 CACAATGCCTGAATGACTTTT
"lcl|CP012395.1_cds_ALU34607.1_178 [locus_tag=CLAU_0178] [protein=Integrase family protein] [protein_id=ALU34607.1] [location=192992..193978] [gbkey=CDS]" 1 TGA NGA 12 TACACAGGATGGATATCAAGT
"lcl|CP012395.1_cds_ALU34608.1_179 [locus_tag=CLAU_0179] [protein=Hypothetical protein] [protein_id=ALU34608.1] [location=complement(194024..194443)] [gbkey=CDS]" 1 AGG NGG 41 ACCAAATTATAGATGATAAAG
"lcl|CP012395.1_cds_ALU34608.1_179 [locus_tag=CLAU_0179] [protein=Hypothetical protein] [protein_id=ALU34608.1] [location=complement(194024..194443)] [gbkey=CDS]" 1 AGA NGD 41 TGACCAAATTATAGATGATAA
"lcl|CP012395.1_cds_ALU34608.1_179 [locus_tag=CLAU_0179] [protein=Hypothetical protein] [protein_id=ALU34608.1] [location=complement(194024..194443)] [gbkey=CDS]" 1 AGA NGD 75 TGTTCAATTCATTGATGATAT
"lcl|CP012395.1_cds_ALU34608.1_179 [locus_tag=CLAU_0179] [protein=Hypothetical protein] [protein_id=ALU34608.1] [location=complement(194024..194443)] [gbkey=CDS]" 1 TGA NGD 67 TTCACAATCAGATCTAAAAGA
"lcl|CP012395.1_cds_ALU34608.1_179 [locus_tag=CLAU_0179] [protein=Hypothetical protein] [protein_id=ALU34608.1] [location=complement(194024..194443)] [gbkey=CDS]" 1 AGG NGD 41 ACCAAATTATAGATGATAAAG
"lcl|CP012395.1_cds_ALU34608.1_179 [locus_tag=CLAU_0179] [protein=Hypothetical protein] [protein_id=ALU34608.1] [location=complement(194024..194443)] [gbkey=CDS]" 1 AG NG 41 TGACCAAATTATAGATGATAA
"lcl|CP012395.1_cds_ALU34608.1_179 [locus_tag=CLAU_0179] [protein=Hypothetical protein] [protein_id=ALU34608.1] [location=complement(194024..194443)] [gbkey=CDS]" 1 AG NG 41 ACCAAATTATAGATGATAAAG
"lcl|CP012395.1_cds_ALU34608.1_179 [locus_tag=CLAU_0179] [protein=Hypothetical protein] [protein_id=ALU34608.1] [location=complement(194024..194443)] [gbkey=CDS]" 1 AG NG 75 TGTTCAATTCATTGATGATAT
"lcl|CP012395.1_cds_ALU34608.1_179 [locus_tag=CLAU_0179] [protein=Hypothetical protein] [protein_id=ALU34608.1] [location=complement(194024..194443)] [gbkey=CDS]" 1 TG NG 67 TTCACAATCAGATCTAAAAGA
"lcl|CP012395.1_cds_ALU34608.1_179 [locus_tag=CLAU_0179] [protein=Hypothetical protein] [protein_id=ALU34608.1] [location=complement(194024..194443)] [gbkey=CDS]" 1 AAA NAA 49 AGTATCAGGAGGAAGATTTAG
"lcl|CP012395.1_cds_ALU34608.1_179 [locus_tag=CLAU_0179] [protein=Hypothetical protein] [protein_id=ALU34608.1] [location=complement(194024..194443)] [gbkey=CDS]" 1 AAA NAA 49 GTATCAGGAGGAAGATTTAGA
"lcl|CP012395.1_cds_ALU34608.1_179 [locus_tag=CLAU_0179] [protein=Hypothetical protein] [protein_id=ALU34608.1] [location=complement(194024..194443)] [gbkey=CDS]" 1 AAA NAA 61 ATTCTCAATTAAATGATGATG
"lcl|CP012395.1_cds_ALU34608.1_179 [locus_tag=CLAU_0179] [protein=Hypothetical protein] [protein_id=ALU34608.1] [location=complement(194024..194443)] [gbkey=CDS]" 1 AAA NAA 61 TTCTCAATTAAATGATGATGA
"lcl|CP012395.1_cds_ALU34608.1_179 [locus_tag=CLAU_0179] [protein=Hypothetical protein] [protein_id=ALU34608.1] [location=complement(194024..194443)] [gbkey=CDS]" 1 AGA NGA 41 TGACCAAATTATAGATGATAA
"lcl|CP012395.1_cds_ALU34608.1_179 [locus_tag=CLAU_0179] [protein=Hypothetical protein] [protein_id=ALU34608.1] [location=complement(194024..194443)] [gbkey=CDS]" 1 AGA NGA 75 TGTTCAATTCATTGATGATAT
"lcl|CP012395.1_cds_ALU34608.1_179 [locus_tag=CLAU_0179] [protein=Hypothetical protein] [protein_id=ALU34608.1] [location=complement(194024..194443)] [gbkey=CDS]" 1 TGA NGA 67 TTCACAATCAGATCTAAAAGA
"lcl|CP012395.1_cds_ALU34609.1_180 [gene=lexA] [locus_tag=CLAU_0180] [protein=SOS-response transcriptional repressor lexA] [protein_id=ALU34609.1] [location=194568..195185] [gbkey=CDS]" 1 AGA NGD 8 TTCAAATATATGAATTTATCA
"lcl|CP012395.1_cds_ALU34609.1_180 [gene=lexA] [locus_tag=CLAU_0180] [protein=SOS-response transcriptional repressor lexA] [protein_id=ALU34609.1] [location=194568..195185] [gbkey=CDS]" 1 AGA NGD 64 AGTACAAGGAGAAAGTATGAT
"lcl|CP012395.1_cds_ALU34609.1_180 [gene=lexA] [locus_tag=CLAU_0180] [protein=SOS-response transcriptional repressor lexA] [protein_id=ALU34609.1] [location=194568..195185] [gbkey=CDS]" 1 AGT NGD 60 AAATCAGTTATTTATACTCAA
"lcl|CP012395.1_cds_ALU34609.1_180 [gene=lexA] [locus_tag=CLAU_0180] [protein=SOS-response transcriptional repressor lexA] [protein_id=ALU34609.1] [location=194568..195185] [gbkey=CDS]" 1 AG NG 8 TTCAAATATATGAATTTATCA
"lcl|CP012395.1_cds_ALU34609.1_180 [gene=lexA] [locus_tag=CLAU_0180] [protein=SOS-response transcriptional repressor lexA] [protein_id=ALU34609.1] [location=194568..195185] [gbkey=CDS]" 1 AG NG 60 AAATCAGTTATTTATACTCAA
"lcl|CP012395.1_cds_ALU34609.1_180 [gene=lexA] [locus_tag=CLAU_0180] [protein=SOS-response transcriptional repressor lexA] [protein_id=ALU34609.1] [location=194568..195185] [gbkey=CDS]" 1 AG NG 64 AGTACAAGGAGAAAGTATGAT
"lcl|CP012395.1_cds_ALU34609.1_180 [gene=lexA] [locus_tag=CLAU_0180] [protein=SOS-response transcriptional repressor lexA] [protein_id=ALU34609.1] [location=194568..195185] [gbkey=CDS]" 1 AAA NAA 5 ACAATCGAGATAGACAGTTTC
"lcl|CP012395.1_cds_ALU34609.1_180 [gene=lexA] [locus_tag=CLAU_0180] [protein=SOS-response transcriptional repressor lexA] [protein_id=ALU34609.1] [location=194568..195185] [gbkey=CDS]" 1 AAA NAA 73 TAGAACAGACTAATTTTGCTG
"lcl|CP012395.1_cds_ALU34609.1_180 [gene=lexA] [locus_tag=CLAU_0180] [protein=SOS-response transcriptional repressor lexA] [protein_id=ALU34609.1] [location=194568..195185] [gbkey=CDS]" 1 AAA NAA 73 AGAACAGACTAATTTTGCTGA
"lcl|CP012395.1_cds_ALU34609.1_180 [gene=lexA] [locus_tag=CLAU_0180] [protein=SOS-response transcriptional repressor lexA] [protein_id=ALU34609.1] [location=194568..195185] [gbkey=CDS]" 1 CAA NAA 8 GTTTCAAATATATGAATTTAT
"lcl|CP012395.1_cds_ALU34609.1_180 [gene=lexA] [locus_tag=CLAU_0180] [protein=SOS-response transcriptional repressor lexA] [protein_id=ALU34609.1] [location=194568..195185] [gbkey=CDS]" 1 AGA NGA 8 TTCAAATATATGAATTTATCA
"lcl|CP012395.1_cds_ALU34609.1_180 [gene=lexA] [locus_tag=CLAU_0180] [protein=SOS-response transcriptional repressor lexA] [protein_id=ALU34609.1] [location=194568..195185] [gbkey=CDS]" 1 AGA NGA 64 AGTACAAGGAGAAAGTATGAT
"lcl|CP012395.1_cds_ALU34610.1_181 [gene=dinB] [locus_tag=CLAU_0181] [protein=DNA polymerase IV] [protein_id=ALU34610.1] [location=195231..196445] [gbkey=CDS]" 1 GGG NGG 49 TTCACAAAAGCTTCAAAGAAT
"lcl|CP012395.1_cds_ALU34610.1_181 [gene=dinB] [locus_tag=CLAU_0181] [protein=DNA polymerase IV] [protein_id=ALU34610.1] [location=195231..196445] [gbkey=CDS]" 1 TGG NGG 49 CTTCACAAAAGCTTCAAAGAA
"lcl|CP012395.1_cds_ALU34610.1_181 [gene=dinB] [locus_tag=CLAU_0181] [protein=DNA polymerase IV] [protein_id=ALU34610.1] [location=195231..196445] [gbkey=CDS]" 1 AGA NGD 57 TCATCAGCTTGCAAATGGTAT
"lcl|CP012395.1_cds_ALU34610.1_181 [gene=dinB] [locus_tag=CLAU_0181] [protein=DNA polymerase IV] [protein_id=ALU34610.1] [location=195231..196445] [gbkey=CDS]" 1 TGA NGD 22 AGCAAAAATCCAGAGAAGTTA
"lcl|CP012395.1_cds_ALU34610.1_181 [gene=dinB] [locus_tag=CLAU_0181] [protein=DNA polymerase IV] [protein_id=ALU34610.1] [location=195231..196445] [gbkey=CDS]" 1 TGA NGD 24 TTCACAGTATACTCCTTCTAT
"lcl|CP012395.1_cds_ALU34610.1_181 [gene=dinB] [locus_tag=CLAU_0181] [protein=DNA polymerase IV] [protein_id=ALU34610.1] [location=195231..196445] [gbkey=CDS]" 1 GGG NGD 49 TTCACAAAAGCTTCAAAGAAT
"lcl|CP012395.1_cds_ALU34610.1_181 [gene=dinB] [locus_tag=CLAU_0181] [protein=DNA polymerase IV] [protein_id=ALU34610.1] [location=195231..196445] [gbkey=CDS]" 1 TGG NGD 49 CTTCACAAAAGCTTCAAAGAA
"lcl|CP012395.1_cds_ALU34610.1_181 [gene=dinB] [locus_tag=CLAU_0181] [protein=DNA polymerase IV] [protein_id=ALU34610.1] [location=195231..196445] [gbkey=CDS]" 1 AG NG 25 CACAGTATACTCCTTCTATTG
"lcl|CP012395.1_cds_ALU34610.1_181 [gene=dinB] [locus_tag=CLAU_0181] [protein=DNA polymerase IV] [protein_id=ALU34610.1] [location=195231..196445] [gbkey=CDS]" 1 AG NG 26 TGAGCAGAATAGTATTGATGA
"lcl|CP012395.1_cds_ALU34610.1_181 [gene=dinB] [locus_tag=CLAU_0181] [protein=DNA polymerase IV] [protein_id=ALU34610.1] [location=195231..196445] [gbkey=CDS]" 1 AG NG 43 GGAGGCAGGATATTAAAGTAA
"lcl|CP012395.1_cds_ALU34610.1_181 [gene=dinB] [locus_tag=CLAU_0181] [protein=DNA polymerase IV] [protein_id=ALU34610.1] [location=195231..196445] [gbkey=CDS]" 1 AG NG 53 GTAGACAACATCTTATAAAAA
"lcl|CP012395.1_cds_ALU34610.1_181 [gene=dinB] [locus_tag=CLAU_0181] [protein=DNA polymerase IV] [protein_id=ALU34610.1] [location=195231..196445] [gbkey=CDS]" 1 AG NG 57 TCATCAGCTTGCAAATGGTAT
"lcl|CP012395.1_cds_ALU34610.1_181 [gene=dinB] [locus_tag=CLAU_0181] [protein=DNA polymerase IV] [protein_id=ALU34610.1] [location=195231..196445] [gbkey=CDS]" 1 GG NG 49 TTCACAAAAGCTTCAAAGAAT
"lcl|CP012395.1_cds_ALU34610.1_181 [gene=dinB] [locus_tag=CLAU_0181] [protein=DNA polymerase IV] [protein_id=ALU34610.1] [location=195231..196445] [gbkey=CDS]" 1 TG NG 22 AGCAAAAATCCAGAGAAGTTA
"lcl|CP012395.1_cds_ALU34610.1_181 [gene=dinB] [locus_tag=CLAU_0181] [protein=DNA polymerase IV] [protein_id=ALU34610.1] [location=195231..196445] [gbkey=CDS]" 1 TG NG 24 TTCACAGTATACTCCTTCTAT
"lcl|CP012395.1_cds_ALU34610.1_181 [gene=dinB] [locus_tag=CLAU_0181] [protein=DNA polymerase IV] [protein_id=ALU34610.1] [location=195231..196445] [gbkey=CDS]" 1 TG NG 49 CTTCACAAAAGCTTCAAAGAA
"lcl|CP012395.1_cds_ALU34610.1_181 [gene=dinB] [locus_tag=CLAU_0181] [protein=DNA polymerase IV] [protein_id=ALU34610.1] [location=195231..196445] [gbkey=CDS]" 1 AAA NAA 14 AAGCACGAAGATTTGGAGTTA
"lcl|CP012395.1_cds_ALU34610.1_181 [gene=dinB] [locus_tag=CLAU_0181] [protein=DNA polymerase IV] [protein_id=ALU34610.1] [location=195231..196445] [gbkey=CDS]" 1 AAA NAA 37 ATCTCAAAATAAGTTCTTATC
"lcl|CP012395.1_cds_ALU34610.1_181 [gene=dinB] [locus_tag=CLAU_0181] [protein=DNA polymerase IV] [protein_id=ALU34610.1] [location=195231..196445] [gbkey=CDS]" 1 AAA NAA 37 CTCAAAATAAGTTCTTATCAA
"lcl|CP012395.1_cds_ALU34610.1_181 [gene=dinB] [locus_tag=CLAU_0181] [protein=DNA polymerase IV] [protein_id=ALU34610.1] [location=195231..196445] [gbkey=CDS]" 1 AAA NAA 48 GGCAAACTTCACAAAAGCTTC
"lcl|CP012395.1_cds_ALU34610.1_181 [gene=dinB] [locus_tag=CLAU_0181] [protein=DNA polymerase IV] [protein_id=ALU34610.1] [location=195231..196445] [gbkey=CDS]" 1 AAA NAA 49 AGCTTCAAAGAATGGGAATTA
"lcl|CP012395.1_cds_ALU34610.1_181 [gene=dinB] [locus_tag=CLAU_0181] [protein=DNA polymerase IV] [protein_id=ALU34610.1] [location=195231..196445] [gbkey=CDS]" 1 AAA NAA 75 ATTTTCAAACTATTACTCGGC
"lcl|CP012395.1_cds_ALU34610.1_181 [gene=dinB] [locus_tag=CLAU_0181] [protein=DNA polymerase IV] [protein_id=ALU34610.1] [location=195231..196445] [gbkey=CDS]" 1 CAA NAA 14 CACGAAGATTTGGAGTTAAAA
"lcl|CP012395.1_cds_ALU34610.1_181 [gene=dinB] [locus_tag=CLAU_0181] [protein=DNA polymerase IV] [protein_id=ALU34610.1] [location=195231..196445] [gbkey=CDS]" 1 CAA NAA 37 TATCTCAAAATAAGTTCTTAT
"lcl|CP012395.1_cds_ALU34610.1_181 [gene=dinB] [locus_tag=CLAU_0181] [protein=DNA polymerase IV] [protein_id=ALU34610.1] [location=195231..196445] [gbkey=CDS]" 1 CAA NAA 75 TTCAAACTATTACTCGGCAAA
"lcl|CP012395.1_cds_ALU34610.1_181 [gene=dinB] [locus_tag=CLAU_0181] [protein=DNA polymerase IV] [protein_id=ALU34610.1] [location=195231..196445] [gbkey=CDS]" 1 GAA NAA 49 CACAAAAGCTTCAAAGAATGG
"lcl|CP012395.1_cds_ALU34610.1_181 [gene=dinB] [locus_tag=CLAU_0181] [protein=DNA polymerase IV] [protein_id=ALU34610.1] [location=195231..196445] [gbkey=CDS]" 1 TAA NAA 60 AACAACATTTAAAAAAGGATA
"lcl|CP012395.1_cds_ALU34610.1_181 [gene=dinB] [locus_tag=CLAU_0181] [protein=DNA polymerase IV] [protein_id=ALU34610.1] [location=195231..196445] [gbkey=CDS]" 1 AGA NGA 57 TCATCAGCTTGCAAATGGTAT
"lcl|CP012395.1_cds_ALU34610.1_181 [gene=dinB] [locus_tag=CLAU_0181] [protein=DNA polymerase IV] [protein_id=ALU34610.1] [location=195231..196445] [gbkey=CDS]" 1 TGA NGA 22 AGCAAAAATCCAGAGAAGTTA
"lcl|CP012395.1_cds_ALU34610.1_181 [gene=dinB] [locus_tag=CLAU_0181] [protein=DNA polymerase IV] [protein_id=ALU34610.1] [location=195231..196445] [gbkey=CDS]" 1 TGA NGA 24 TTCACAGTATACTCCTTCTAT
"lcl|CP012395.1_cds_ALU34611.1_182 [locus_tag=CLAU_0182] [protein=Transcriptional regulator AsnC family] [protein_id=ALU34611.1] [location=complement(196502..196954)] [gbkey=CDS]" 1 TAA NAA 59 TTATTCAAAATGAAAATGAAA
"lcl|CP012395.1_cds_ALU34612.1_183 [locus_tag=CLAU_0183] [protein=Uroporphyrinogen decarboxylase (URO-D)] [protein_id=ALU34612.1] [location=complement(197126..198151)] [gbkey=CDS]" 1 TGA NGD 57 GGCACAGTTAAATGCAGGAGC
"lcl|CP012395.1_cds_ALU34612.1_183 [locus_tag=CLAU_0183] [protein=Uroporphyrinogen decarboxylase (URO-D)] [protein_id=ALU34612.1] [location=complement(197126..198151)] [gbkey=CDS]" 1 TG NG 57 GGCACAGTTAAATGCAGGAGC
"lcl|CP012395.1_cds_ALU34612.1_183 [locus_tag=CLAU_0183] [protein=Uroporphyrinogen decarboxylase (URO-D)] [protein_id=ALU34612.1] [location=complement(197126..198151)] [gbkey=CDS]" 1 CAA NAA 37 GAGCTCAAGTAGTATTAGATA
"lcl|CP012395.1_cds_ALU34612.1_183 [locus_tag=CLAU_0183] [protein=Uroporphyrinogen decarboxylase (URO-D)] [protein_id=ALU34612.1] [location=complement(197126..198151)] [gbkey=CDS]" 1 TGA NGA 57 GGCACAGTTAAATGCAGGAGC
"lcl|CP012395.1_cds_ALU34613.1_184 [locus_tag=CLAU_0184] [protein=Uroporphyrinogen decarboxylase (URO-D)] [protein_id=ALU34613.1] [location=complement(198182..199258)] [gbkey=CDS]" 1 AGG NGG 64 TGTACGATTCATACAATCTCA
"lcl|CP012395.1_cds_ALU34613.1_184 [locus_tag=CLAU_0184] [protein=Uroporphyrinogen decarboxylase (URO-D)] [protein_id=ALU34613.1] [location=complement(198182..199258)] [gbkey=CDS]" 1 GGA NGD 64 TACGATTCATACAATCTCAAG
"lcl|CP012395.1_cds_ALU34613.1_184 [locus_tag=CLAU_0184] [protein=Uroporphyrinogen decarboxylase (URO-D)] [protein_id=ALU34613.1] [location=complement(198182..199258)] [gbkey=CDS]" 1 AGG NGD 64 TGTACGATTCATACAATCTCA
"lcl|CP012395.1_cds_ALU34613.1_184 [locus_tag=CLAU_0184] [protein=Uroporphyrinogen decarboxylase (URO-D)] [protein_id=ALU34613.1] [location=complement(198182..199258)] [gbkey=CDS]" 1 AG NG 64 TGTACGATTCATACAATCTCA
"lcl|CP012395.1_cds_ALU34613.1_184 [locus_tag=CLAU_0184] [protein=Uroporphyrinogen decarboxylase (URO-D)] [protein_id=ALU34613.1] [location=complement(198182..199258)] [gbkey=CDS]" 1 CG NG 51 CTTACAGACATGTATAGAATA
"lcl|CP012395.1_cds_ALU34613.1_184 [locus_tag=CLAU_0184] [protein=Uroporphyrinogen decarboxylase (URO-D)] [protein_id=ALU34613.1] [location=complement(198182..199258)] [gbkey=CDS]" 1 GG NG 64 TACGATTCATACAATCTCAAG
"lcl|CP012395.1_cds_ALU34613.1_184 [locus_tag=CLAU_0184] [protein=Uroporphyrinogen decarboxylase (URO-D)] [protein_id=ALU34613.1] [location=complement(198182..199258)] [gbkey=CDS]" 1 AAA NAA 2 AAGATCAAATGACACCTATAG
"lcl|CP012395.1_cds_ALU34613.1_184 [locus_tag=CLAU_0184] [protein=Uroporphyrinogen decarboxylase (URO-D)] [protein_id=ALU34613.1] [location=complement(198182..199258)] [gbkey=CDS]" 1 AAA NAA 15 GACAAGCTATAGCTGAGGCAC
"lcl|CP012395.1_cds_ALU34613.1_184 [locus_tag=CLAU_0184] [protein=Uroporphyrinogen decarboxylase (URO-D)] [protein_id=ALU34613.1] [location=complement(198182..199258)] [gbkey=CDS]" 1 AAA NAA 17 AGGCACAAATAGCAGCGTATA
"lcl|CP012395.1_cds_ALU34613.1_184 [locus_tag=CLAU_0184] [protein=Uroporphyrinogen decarboxylase (URO-D)] [protein_id=ALU34613.1] [location=complement(198182..199258)] [gbkey=CDS]" 1 AAA NAA 17 GGCACAAATAGCAGCGTATAA
"lcl|CP012395.1_cds_ALU34613.1_184 [locus_tag=CLAU_0184] [protein=Uroporphyrinogen decarboxylase (URO-D)] [protein_id=ALU34613.1] [location=complement(198182..199258)] [gbkey=CDS]" 1 CAA NAA 51 TACAGACATGTATAGAATACG
"lcl|CP012395.1_cds_ALU34613.1_184 [locus_tag=CLAU_0184] [protein=Uroporphyrinogen decarboxylase (URO-D)] [protein_id=ALU34613.1] [location=complement(198182..199258)] [gbkey=CDS]" 1 GGA NGA 64 TACGATTCATACAATCTCAAG
"lcl|CP012395.1_cds_ALU34614.1_185 [locus_tag=CLAU_0185] [protein=Methionine synthase] [protein_id=ALU34614.1] [location=complement(199274..199933)] [gbkey=CDS]" 1 AGA NGD 10 CATGCAAGAGGAGGAAACTAT
"lcl|CP012395.1_cds_ALU34614.1_185 [locus_tag=CLAU_0185] [protein=Methionine synthase] [protein_id=ALU34614.1] [location=complement(199274..199933)] [gbkey=CDS]" 1 AG NG 10 CATGCAAGAGGAGGAAACTAT
"lcl|CP012395.1_cds_ALU34614.1_185 [locus_tag=CLAU_0185] [protein=Methionine synthase] [protein_id=ALU34614.1] [location=complement(199274..199933)] [gbkey=CDS]" 1 AAA NAA 10 TGCAAGAGGAGGAAACTATAG
"lcl|CP012395.1_cds_ALU34614.1_185 [locus_tag=CLAU_0185] [protein=Methionine synthase] [protein_id=ALU34614.1] [location=complement(199274..199933)] [gbkey=CDS]" 1 AGA NGA 10 CATGCAAGAGGAGGAAACTAT
"lcl|CP012395.1_cds_ALU34615.1_186 [locus_tag=CLAU_0186] [protein=Hypothetical protein] [protein_id=ALU34615.1] [location=complement(199975..200337)] [gbkey=CDS]" 1 TGA NGD 27 AAAGCAAATTGACATAAGCAT
"lcl|CP012395.1_cds_ALU34615.1_186 [locus_tag=CLAU_0186] [protein=Hypothetical protein] [protein_id=ALU34615.1] [location=complement(199975..200337)] [gbkey=CDS]" 1 AG NG 12 AAGACAAATACAACTGGCCAA
"lcl|CP012395.1_cds_ALU34615.1_186 [locus_tag=CLAU_0186] [protein=Hypothetical protein] [protein_id=ALU34615.1] [location=complement(199975..200337)] [gbkey=CDS]" 1 TG NG 27 AAAGCAAATTGACATAAGCAT
"lcl|CP012395.1_cds_ALU34615.1_186 [locus_tag=CLAU_0186] [protein=Hypothetical protein] [protein_id=ALU34615.1] [location=complement(199975..200337)] [gbkey=CDS]" 1 AAA NAA 8 TATCGCAAAAAGATATAAGAC
"lcl|CP012395.1_cds_ALU34615.1_186 [locus_tag=CLAU_0186] [protein=Hypothetical protein] [protein_id=ALU34615.1] [location=complement(199975..200337)] [gbkey=CDS]" 1 TGA NGA 27 AAAGCAAATTGACATAAGCAT
"lcl|CP012395.1_cds_ALU34617.1_188 [locus_tag=CLAU_0188] [protein=2-hydroxyglutaryl-CoA dehydratase D-component] [protein_id=ALU34617.1] [location=200787..201935] [gbkey=CDS]" 1 TGA NGD 35 GCCGCAGATGCCTGATGATGT
"lcl|CP012395.1_cds_ALU34617.1_188 [locus_tag=CLAU_0188] [protein=2-hydroxyglutaryl-CoA dehydratase D-component] [protein_id=ALU34617.1] [location=200787..201935] [gbkey=CDS]" 1 TGA NGD 63 CACAAAATGCAAAGAGAATAT
"lcl|CP012395.1_cds_ALU34617.1_188 [locus_tag=CLAU_0188] [protein=2-hydroxyglutaryl-CoA dehydratase D-component] [protein_id=ALU34617.1] [location=200787..201935] [gbkey=CDS]" 1 TG NG 35 GCCGCAGATGCCTGATGATGT
"lcl|CP012395.1_cds_ALU34617.1_188 [locus_tag=CLAU_0188] [protein=2-hydroxyglutaryl-CoA dehydratase D-component] [protein_id=ALU34617.1] [location=200787..201935] [gbkey=CDS]" 1 TG NG 63 CACAAAATGCAAAGAGAATAT
"lcl|CP012395.1_cds_ALU34617.1_188 [locus_tag=CLAU_0188] [protein=2-hydroxyglutaryl-CoA dehydratase D-component] [protein_id=ALU34617.1] [location=200787..201935] [gbkey=CDS]" 1 AAA NAA 6 AAAACAAGGATTTATAACTAT
"lcl|CP012395.1_cds_ALU34617.1_188 [locus_tag=CLAU_0188] [protein=2-hydroxyglutaryl-CoA dehydratase D-component] [protein_id=ALU34617.1] [location=200787..201935] [gbkey=CDS]" 1 AAA NAA 6 AACAAGGATTTATAACTATAA
"lcl|CP012395.1_cds_ALU34617.1_188 [locus_tag=CLAU_0188] [protein=2-hydroxyglutaryl-CoA dehydratase D-component] [protein_id=ALU34617.1] [location=200787..201935] [gbkey=CDS]" 1 TAA NAA 6 GAAAACAAGGATTTATAACTA
"lcl|CP012395.1_cds_ALU34617.1_188 [locus_tag=CLAU_0188] [protein=2-hydroxyglutaryl-CoA dehydratase D-component] [protein_id=ALU34617.1] [location=200787..201935] [gbkey=CDS]" 1 TGA NGA 35 GCCGCAGATGCCTGATGATGT
"lcl|CP012395.1_cds_ALU34617.1_188 [locus_tag=CLAU_0188] [protein=2-hydroxyglutaryl-CoA dehydratase D-component] [protein_id=ALU34617.1] [location=200787..201935] [gbkey=CDS]" 1 TGA NGA 63 CACAAAATGCAAAGAGAATAT
"lcl|CP012395.1_cds_ALU34618.1_189 [locus_tag=CLAU_0189] [protein=Uroporphyrinogen decarboxylase (URO-D)] [protein_id=ALU34618.1] [location=202130..203197] [gbkey=CDS]" 1 TGA NGD 73 TACAAACAGGAATAACCACAT
"lcl|CP012395.1_cds_ALU34618.1_189 [locus_tag=CLAU_0189] [protein=Uroporphyrinogen decarboxylase (URO-D)] [protein_id=ALU34618.1] [location=202130..203197] [gbkey=CDS]" 1 TG NG 73 TACAAACAGGAATAACCACAT
"lcl|CP012395.1_cds_ALU34618.1_189 [locus_tag=CLAU_0189] [protein=Uroporphyrinogen decarboxylase (URO-D)] [protein_id=ALU34618.1] [location=202130..203197] [gbkey=CDS]" 1 GAA NAA 66 TGAGACAAAAAAGTGGAATGG
"lcl|CP012395.1_cds_ALU34618.1_189 [locus_tag=CLAU_0189] [protein=Uroporphyrinogen decarboxylase (URO-D)] [protein_id=ALU34618.1] [location=202130..203197] [gbkey=CDS]" 1 TGA NGA 73 TACAAACAGGAATAACCACAT
"lcl|CP012395.1_cds_ALU34619.1_190 [locus_tag=CLAU_0190] [protein=General substrate transporter] [protein_id=ALU34619.1] [location=complement(203306..204643)] [gbkey=CDS]" 1 AAA NAA 53 TATCTCAGCCCAGTGTAATAA
"lcl|CP012395.1_cds_ALU34619.1_190 [locus_tag=CLAU_0190] [protein=General substrate transporter] [protein_id=ALU34619.1] [location=complement(203306..204643)] [gbkey=CDS]" 1 AAA NAA 53 ATCTCAGCCCAGTGTAATAAA
"lcl|CP012395.1_cds_ALU34620.1_191 [locus_tag=CLAU_0191] [protein=Hypothetical protein] [protein_id=ALU34620.1] [location=205385..206002] [gbkey=CDS]" 1 AGG NGG 43 AACAATTATATACGTTTAATA
"lcl|CP012395.1_cds_ALU34620.1_191 [locus_tag=CLAU_0191] [protein=Hypothetical protein] [protein_id=ALU34620.1] [location=205385..206002] [gbkey=CDS]" 1 GGG NGG 63 CCCAAGAAGCAGAATGTAATG
"lcl|CP012395.1_cds_ALU34620.1_191 [locus_tag=CLAU_0191] [protein=Hypothetical protein] [protein_id=ALU34620.1] [location=205385..206002] [gbkey=CDS]" 1 TGG NGG 63 AACCCAAGAAGCAGAATGTAA
"lcl|CP012395.1_cds_ALU34620.1_191 [locus_tag=CLAU_0191] [protein=Hypothetical protein] [protein_id=ALU34620.1] [location=205385..206002] [gbkey=CDS]" 1 AGA NGD 14 GTCAAAATGTAGTATTATTAA
"lcl|CP012395.1_cds_ALU34620.1_191 [locus_tag=CLAU_0191] [protein=Hypothetical protein] [protein_id=ALU34620.1] [location=205385..206002] [gbkey=CDS]" 1 AGA NGD 54 GACAATATGCTGTTGAGCATA
"lcl|CP012395.1_cds_ALU34620.1_191 [locus_tag=CLAU_0191] [protein=Hypothetical protein] [protein_id=ALU34620.1] [location=205385..206002] [gbkey=CDS]" 1 TGT NGD 52 TATACAAGAAGGACAATATGC
"lcl|CP012395.1_cds_ALU34620.1_191 [locus_tag=CLAU_0191] [protein=Hypothetical protein] [protein_id=ALU34620.1] [location=205385..206002] [gbkey=CDS]" 1 AGG NGD 43 AACAATTATATACGTTTAATA
"lcl|CP012395.1_cds_ALU34620.1_191 [locus_tag=CLAU_0191] [protein=Hypothetical protein] [protein_id=ALU34620.1] [location=205385..206002] [gbkey=CDS]" 1 GGG NGD 63 CCCAAGAAGCAGAATGTAATG
"lcl|CP012395.1_cds_ALU34620.1_191 [locus_tag=CLAU_0191] [protein=Hypothetical protein] [protein_id=ALU34620.1] [location=205385..206002] [gbkey=CDS]" 1 TGG NGD 63 AACCCAAGAAGCAGAATGTAA
"lcl|CP012395.1_cds_ALU34620.1_191 [locus_tag=CLAU_0191] [protein=Hypothetical protein] [protein_id=ALU34620.1] [location=205385..206002] [gbkey=CDS]" 1 AG NG 14 GTCAAAATGTAGTATTATTAA
"lcl|CP012395.1_cds_ALU34620.1_191 [locus_tag=CLAU_0191] [protein=Hypothetical protein] [protein_id=ALU34620.1] [location=205385..206002] [gbkey=CDS]" 1 AG NG 43 AACAATTATATACGTTTAATA
"lcl|CP012395.1_cds_ALU34620.1_191 [locus_tag=CLAU_0191] [protein=Hypothetical protein] [protein_id=ALU34620.1] [location=205385..206002] [gbkey=CDS]" 1 AG NG 54 GACAATATGCTGTTGAGCATA
"lcl|CP012395.1_cds_ALU34620.1_191 [locus_tag=CLAU_0191] [protein=Hypothetical protein] [protein_id=ALU34620.1] [location=205385..206002] [gbkey=CDS]" 1 GG NG 63 CCCAAGAAGCAGAATGTAATG
"lcl|CP012395.1_cds_ALU34620.1_191 [locus_tag=CLAU_0191] [protein=Hypothetical protein] [protein_id=ALU34620.1] [location=205385..206002] [gbkey=CDS]" 1 TG NG 52 TATACAAGAAGGACAATATGC
"lcl|CP012395.1_cds_ALU34620.1_191 [locus_tag=CLAU_0191] [protein=Hypothetical protein] [protein_id=ALU34620.1] [location=205385..206002] [gbkey=CDS]" 1 TG NG 63 AACCCAAGAAGCAGAATGTAA
"lcl|CP012395.1_cds_ALU34620.1_191 [locus_tag=CLAU_0191] [protein=Hypothetical protein] [protein_id=ALU34620.1] [location=205385..206002] [gbkey=CDS]" 1 AAA NAA 14 AGGTCAAAATGTAGTATTATT
"lcl|CP012395.1_cds_ALU34620.1_191 [locus_tag=CLAU_0191] [protein=Hypothetical protein] [protein_id=ALU34620.1] [location=205385..206002] [gbkey=CDS]" 1 TAA NAA 13 CAGGTCAAAATGTAGTATTAT
"lcl|CP012395.1_cds_ALU34620.1_191 [locus_tag=CLAU_0191] [protein=Hypothetical protein] [protein_id=ALU34620.1] [location=205385..206002] [gbkey=CDS]" 1 TAA NAA 43 AAAACAATTATATACGTTTAA
"lcl|CP012395.1_cds_ALU34620.1_191 [locus_tag=CLAU_0191] [protein=Hypothetical protein] [protein_id=ALU34620.1] [location=205385..206002] [gbkey=CDS]" 1 TAA NAA 53 AGGACAATATGCTGTTGAGCA
"lcl|CP012395.1_cds_ALU34620.1_191 [locus_tag=CLAU_0191] [protein=Hypothetical protein] [protein_id=ALU34620.1] [location=205385..206002] [gbkey=CDS]" 1 AGA NGA 14 GTCAAAATGTAGTATTATTAA
"lcl|CP012395.1_cds_ALU34620.1_191 [locus_tag=CLAU_0191] [protein=Hypothetical protein] [protein_id=ALU34620.1] [location=205385..206002] [gbkey=CDS]" 1 AGA NGA 54 GACAATATGCTGTTGAGCATA
"lcl|CP012395.1_cds_ALU34621.1_192 [locus_tag=CLAU_0192] [protein=General substrate transporter] [protein_id=ALU34621.1] [location=206665..208005] [gbkey=CDS]" 1 AGG NGG 27 GTTACGATTTTTAACTGGATT
"lcl|CP012395.1_cds_ALU34621.1_192 [locus_tag=CLAU_0192] [protein=General substrate transporter] [protein_id=ALU34621.1] [location=206665..208005] [gbkey=CDS]" 1 AGG NGG 45 TCCTCGATACTTGGAACAAAA
"lcl|CP012395.1_cds_ALU34621.1_192 [locus_tag=CLAU_0192] [protein=General substrate transporter] [protein_id=ALU34621.1] [location=206665..208005] [gbkey=CDS]" 1 AGA NGD 46 GGAACAAAAAGGACGTTGGAA
"lcl|CP012395.1_cds_ALU34621.1_192 [locus_tag=CLAU_0192] [protein=General substrate transporter] [protein_id=ALU34621.1] [location=206665..208005] [gbkey=CDS]" 1 TGA NGD 66 GATTTCAATTTACATTAATTA
"lcl|CP012395.1_cds_ALU34621.1_192 [locus_tag=CLAU_0192] [protein=General substrate transporter] [protein_id=ALU34621.1] [location=206665..208005] [gbkey=CDS]" 1 TGT NGD 9 GGATCAAGGCATGATGGCTGG
"lcl|CP012395.1_cds_ALU34621.1_192 [locus_tag=CLAU_0192] [protein=General substrate transporter] [protein_id=ALU34621.1] [location=206665..208005] [gbkey=CDS]" 1 AGG NGD 27 GTTACGATTTTTAACTGGATT
"lcl|CP012395.1_cds_ALU34621.1_192 [locus_tag=CLAU_0192] [protein=General substrate transporter] [protein_id=ALU34621.1] [location=206665..208005] [gbkey=CDS]" 1 AGG NGD 45 TCCTCGATACTTGGAACAAAA
"lcl|CP012395.1_cds_ALU34621.1_192 [locus_tag=CLAU_0192] [protein=General substrate transporter] [protein_id=ALU34621.1] [location=206665..208005] [gbkey=CDS]" 1 AG NG 27 GTTACGATTTTTAACTGGATT
"lcl|CP012395.1_cds_ALU34621.1_192 [locus_tag=CLAU_0192] [protein=General substrate transporter] [protein_id=ALU34621.1] [location=206665..208005] [gbkey=CDS]" 1 AG NG 45 TCCTCGATACTTGGAACAAAA
"lcl|CP012395.1_cds_ALU34621.1_192 [locus_tag=CLAU_0192] [protein=General substrate transporter] [protein_id=ALU34621.1] [location=206665..208005] [gbkey=CDS]" 1 AG NG 46 GGAACAAAAAGGACGTTGGAA
"lcl|CP012395.1_cds_ALU34621.1_192 [locus_tag=CLAU_0192] [protein=General substrate transporter] [protein_id=ALU34621.1] [location=206665..208005] [gbkey=CDS]" 1 TG NG 2 TTTCGCGAAGAATTGAAAAAT
"lcl|CP012395.1_cds_ALU34621.1_192 [locus_tag=CLAU_0192] [protein=General substrate transporter] [protein_id=ALU34621.1] [location=206665..208005] [gbkey=CDS]" 1 TG NG 9 GGATCAAGGCATGATGGCTGG
"lcl|CP012395.1_cds_ALU34621.1_192 [locus_tag=CLAU_0192] [protein=General substrate transporter] [protein_id=ALU34621.1] [location=206665..208005] [gbkey=CDS]" 1 TG NG 66 GATTTCAATTTACATTAATTA
"lcl|CP012395.1_cds_ALU34621.1_192 [locus_tag=CLAU_0192] [protein=General substrate transporter] [protein_id=ALU34621.1] [location=206665..208005] [gbkey=CDS]" 1 TAA NAA 9 ATCAAGGCATGATGGCTGGTG
"lcl|CP012395.1_cds_ALU34621.1_192 [locus_tag=CLAU_0192] [protein=General substrate transporter] [protein_id=ALU34621.1] [location=206665..208005] [gbkey=CDS]" 1 TAA NAA 50 GGAACAACAGGCTGGAATAAT
"lcl|CP012395.1_cds_ALU34621.1_192 [locus_tag=CLAU_0192] [protein=General substrate transporter] [protein_id=ALU34621.1] [location=206665..208005] [gbkey=CDS]" 1 TAA NAA 50 ACAACAGGCTGGAATAATTAA
"lcl|CP012395.1_cds_ALU34621.1_192 [locus_tag=CLAU_0192] [protein=General substrate transporter] [protein_id=ALU34621.1] [location=206665..208005] [gbkey=CDS]" 1 AGA NGA 46 GGAACAAAAAGGACGTTGGAA
"lcl|CP012395.1_cds_ALU34621.1_192 [locus_tag=CLAU_0192] [protein=General substrate transporter] [protein_id=ALU34621.1] [location=206665..208005] [gbkey=CDS]" 1 TGA NGA 66 GATTTCAATTTACATTAATTA
"lcl|CP012395.1_cds_ALU34622.1_193 [locus_tag=CLAU_0193] [protein=YbaK/prolyl-tRNA synthetase associated region] [protein_id=ALU34622.1] [location=complement(208130..208588)] [gbkey=CDS]" 1 TGA NGD 19 GGGTCAAAGTACTGCTACCGT
"lcl|CP012395.1_cds_ALU34622.1_193 [locus_tag=CLAU_0193] [protein=YbaK/prolyl-tRNA synthetase associated region] [protein_id=ALU34622.1] [location=complement(208130..208588)] [gbkey=CDS]" 1 TGA NGD 73 AACTCAAATGGATACTTATCT
"lcl|CP012395.1_cds_ALU34622.1_193 [locus_tag=CLAU_0193] [protein=YbaK/prolyl-tRNA synthetase associated region] [protein_id=ALU34622.1] [location=complement(208130..208588)] [gbkey=CDS]" 1 TG NG 17 AATCCAAATGGGTCAAAGTAC
"lcl|CP012395.1_cds_ALU34622.1_193 [locus_tag=CLAU_0193] [protein=YbaK/prolyl-tRNA synthetase associated region] [protein_id=ALU34622.1] [location=complement(208130..208588)] [gbkey=CDS]" 1 TG NG 19 GGGTCAAAGTACTGCTACCGT
"lcl|CP012395.1_cds_ALU34622.1_193 [locus_tag=CLAU_0193] [protein=YbaK/prolyl-tRNA synthetase associated region] [protein_id=ALU34622.1] [location=complement(208130..208588)] [gbkey=CDS]" 1 TG NG 73 AACTCAAATGGATACTTATCT
"lcl|CP012395.1_cds_ALU34622.1_193 [locus_tag=CLAU_0193] [protein=YbaK/prolyl-tRNA synthetase associated region] [protein_id=ALU34622.1] [location=complement(208130..208588)] [gbkey=CDS]" 1 CAA NAA 8 AAAACAGTATTTCAAAGATAA
"lcl|CP012395.1_cds_ALU34622.1_193 [locus_tag=CLAU_0193] [protein=YbaK/prolyl-tRNA synthetase associated region] [protein_id=ALU34622.1] [location=complement(208130..208588)] [gbkey=CDS]" 1 TGA NGA 19 GGGTCAAAGTACTGCTACCGT
"lcl|CP012395.1_cds_ALU34622.1_193 [locus_tag=CLAU_0193] [protein=YbaK/prolyl-tRNA synthetase associated region] [protein_id=ALU34622.1] [location=complement(208130..208588)] [gbkey=CDS]" 1 TGA NGA 73 AACTCAAATGGATACTTATCT
"lcl|CP012395.1_cds_ALU34623.1_194 [locus_tag=CLAU_0194] [protein=Hypothetical protein] [protein_id=ALU34623.1] [location=complement(208905..209837)] [gbkey=CDS]" 1 AGA NGD 74 AGATCAAGGAAAGGCTCGGGA
"lcl|CP012395.1_cds_ALU34623.1_194 [locus_tag=CLAU_0194] [protein=Hypothetical protein] [protein_id=ALU34623.1] [location=complement(208905..209837)] [gbkey=CDS]" 1 GGT NGD 43 ATCAAAAGGTAGTTGGTGCTT
"lcl|CP012395.1_cds_ALU34623.1_194 [locus_tag=CLAU_0194] [protein=Hypothetical protein] [protein_id=ALU34623.1] [location=complement(208905..209837)] [gbkey=CDS]" 1 AG NG 74 AGATCAAGGAAAGGCTCGGGA
"lcl|CP012395.1_cds_ALU34623.1_194 [locus_tag=CLAU_0194] [protein=Hypothetical protein] [protein_id=ALU34623.1] [location=complement(208905..209837)] [gbkey=CDS]" 1 GG NG 43 ATCAAAAGGTAGTTGGTGCTT
"lcl|CP012395.1_cds_ALU34623.1_194 [locus_tag=CLAU_0194] [protein=Hypothetical protein] [protein_id=ALU34623.1] [location=complement(208905..209837)] [gbkey=CDS]" 1 CAA NAA 26 GGCAGCTAGCAAATGAGTTTT
"lcl|CP012395.1_cds_ALU34623.1_194 [locus_tag=CLAU_0194] [protein=Hypothetical protein] [protein_id=ALU34623.1] [location=complement(208905..209837)] [gbkey=CDS]" 1 AGA NGA 74 AGATCAAGGAAAGGCTCGGGA
"lcl|CP012395.1_cds_ALU34626.1_197 [locus_tag=CLAU_0197] [protein=2,4-dienoyl-CoA reductase (NADPH)] [protein_id=ALU34626.1] [location=complement(211082..213103)] [gbkey=CDS]" 1 CGG NGG 63 AATGCAGACATTACTTGACCG
"lcl|CP012395.1_cds_ALU34626.1_197 [locus_tag=CLAU_0197] [protein=2,4-dienoyl-CoA reductase (NADPH)] [protein_id=ALU34626.1] [location=complement(211082..213103)] [gbkey=CDS]" 1 AGA NGD 72 CACAGGATATGCTTGATACTC
"lcl|CP012395.1_cds_ALU34626.1_197 [locus_tag=CLAU_0197] [protein=2,4-dienoyl-CoA reductase (NADPH)] [protein_id=ALU34626.1] [location=complement(211082..213103)] [gbkey=CDS]" 1 TGA NGD 12 TTTTCAGCTTGACCTTAAGGA
"lcl|CP012395.1_cds_ALU34626.1_197 [locus_tag=CLAU_0197] [protein=2,4-dienoyl-CoA reductase (NADPH)] [protein_id=ALU34626.1] [location=complement(211082..213103)] [gbkey=CDS]" 1 CGG NGD 63 AATGCAGACATTACTTGACCG
"lcl|CP012395.1_cds_ALU34626.1_197 [locus_tag=CLAU_0197] [protein=2,4-dienoyl-CoA reductase (NADPH)] [protein_id=ALU34626.1] [location=complement(211082..213103)] [gbkey=CDS]" 1 AG NG 72 CACAGGATATGCTTGATACTC
"lcl|CP012395.1_cds_ALU34626.1_197 [locus_tag=CLAU_0197] [protein=2,4-dienoyl-CoA reductase (NADPH)] [protein_id=ALU34626.1] [location=complement(211082..213103)] [gbkey=CDS]" 1 CG NG 63 AATGCAGACATTACTTGACCG
"lcl|CP012395.1_cds_ALU34626.1_197 [locus_tag=CLAU_0197] [protein=2,4-dienoyl-CoA reductase (NADPH)] [protein_id=ALU34626.1] [location=complement(211082..213103)] [gbkey=CDS]" 1 GG NG 68 ATTGCCAGGATTATTTGAAAT
"lcl|CP012395.1_cds_ALU34626.1_197 [locus_tag=CLAU_0197] [protein=2,4-dienoyl-CoA reductase (NADPH)] [protein_id=ALU34626.1] [location=complement(211082..213103)] [gbkey=CDS]" 1 TG NG 12 TTTTCAGCTTGACCTTAAGGA
"lcl|CP012395.1_cds_ALU34626.1_197 [locus_tag=CLAU_0197] [protein=2,4-dienoyl-CoA reductase (NADPH)] [protein_id=ALU34626.1] [location=complement(211082..213103)] [gbkey=CDS]" 1 TG NG 24 TGTACAAACTGTTGAAAAATA
"lcl|CP012395.1_cds_ALU34626.1_197 [locus_tag=CLAU_0197] [protein=2,4-dienoyl-CoA reductase (NADPH)] [protein_id=ALU34626.1] [location=complement(211082..213103)] [gbkey=CDS]" 1 TG NG 70 TGCACAGTGCAAAGCTGCAGG
"lcl|CP012395.1_cds_ALU34626.1_197 [locus_tag=CLAU_0197] [protein=2,4-dienoyl-CoA reductase (NADPH)] [protein_id=ALU34626.1] [location=complement(211082..213103)] [gbkey=CDS]" 1 CAA NAA 70 CACAGTGCAAAGCTGCAGGTG
"lcl|CP012395.1_cds_ALU34626.1_197 [locus_tag=CLAU_0197] [protein=2,4-dienoyl-CoA reductase (NADPH)] [protein_id=ALU34626.1] [location=complement(211082..213103)] [gbkey=CDS]" 1 TAA NAA 73 CTCAGAATTACGATGCAATTA
"lcl|CP012395.1_cds_ALU34626.1_197 [locus_tag=CLAU_0197] [protein=2,4-dienoyl-CoA reductase (NADPH)] [protein_id=ALU34626.1] [location=complement(211082..213103)] [gbkey=CDS]" 1 AGA NGA 72 CACAGGATATGCTTGATACTC
"lcl|CP012395.1_cds_ALU34626.1_197 [locus_tag=CLAU_0197] [protein=2,4-dienoyl-CoA reductase (NADPH)] [protein_id=ALU34626.1] [location=complement(211082..213103)] [gbkey=CDS]" 1 TGA NGA 12 TTTTCAGCTTGACCTTAAGGA
"lcl|CP012395.1_cds_ALU34627.1_198 [locus_tag=CLAU_0198] [protein=Methionine gamma-lyase] [protein_id=ALU34627.1] [location=complement(213324..214601)] [gbkey=CDS]" 1 GGG NGG 10 TTCAATACTATGATGAAATAA
"lcl|CP012395.1_cds_ALU34627.1_198 [locus_tag=CLAU_0198] [protein=Methionine gamma-lyase] [protein_id=ALU34627.1] [location=complement(213324..214601)] [gbkey=CDS]" 1 TGG NGG 44 TATTCAGAGATCTACAGGTTA
"lcl|CP012395.1_cds_ALU34627.1_198 [locus_tag=CLAU_0198] [protein=Methionine gamma-lyase] [protein_id=ALU34627.1] [location=complement(213324..214601)] [gbkey=CDS]" 1 CGA NGD 14 ACTGCAAGAAGAGGGAATAAG
"lcl|CP012395.1_cds_ALU34627.1_198 [locus_tag=CLAU_0198] [protein=Methionine gamma-lyase] [protein_id=ALU34627.1] [location=complement(213324..214601)] [gbkey=CDS]" 1 TGA NGD 9 AGACCAATTTCAATACTATGA
"lcl|CP012395.1_cds_ALU34627.1_198 [locus_tag=CLAU_0198] [protein=Methionine gamma-lyase] [protein_id=ALU34627.1] [location=complement(213324..214601)] [gbkey=CDS]" 1 TGA NGD 37 TGAACAGGTAAATTTAACTGA
"lcl|CP012395.1_cds_ALU34627.1_198 [locus_tag=CLAU_0198] [protein=Methionine gamma-lyase] [protein_id=ALU34627.1] [location=complement(213324..214601)] [gbkey=CDS]" 1 GGG NGD 10 TTCAATACTATGATGAAATAA
"lcl|CP012395.1_cds_ALU34627.1_198 [locus_tag=CLAU_0198] [protein=Methionine gamma-lyase] [protein_id=ALU34627.1] [location=complement(213324..214601)] [gbkey=CDS]" 1 TGG NGD 44 TATTCAGAGATCTACAGGTTA
"lcl|CP012395.1_cds_ALU34627.1_198 [locus_tag=CLAU_0198] [protein=Methionine gamma-lyase] [protein_id=ALU34627.1] [location=complement(213324..214601)] [gbkey=CDS]" 1 CG NG 14 ACTGCAAGAAGAGGGAATAAG
"lcl|CP012395.1_cds_ALU34627.1_198 [locus_tag=CLAU_0198] [protein=Methionine gamma-lyase] [protein_id=ALU34627.1] [location=complement(213324..214601)] [gbkey=CDS]" 1 GG NG 10 TTCAATACTATGATGAAATAA
"lcl|CP012395.1_cds_ALU34627.1_198 [locus_tag=CLAU_0198] [protein=Methionine gamma-lyase] [protein_id=ALU34627.1] [location=complement(213324..214601)] [gbkey=CDS]" 1 TG NG 9 AGACCAATTTCAATACTATGA
[truncated: 10,125,812 more chars]
