# Supplementary material for: Base editing enables duplex point mutagenesis in Clostridium autoethanogenum at the price of numerous off-target mutations
Source: Front Bioeng Biotechnol. 2023 Jul 10;11:1211197. doi: 10.3389/fbioe.2023.1211197 (PMC10366002; doi:10.3389/fbioe.2023.1211197)
Supplement: Supplementary file 1 [file DataSheet1.ZIP › Supplementary material/Genomic coverage of different PAMs/2020_05 (editing window -16 to -19)/complementation_nCas9_unified_table.txt]

PAM_class Coverage_union_w_nCas9 Elements_union_w_nCas9 Elements_intersect_w_nCas9
NGG 51.6397578203834 2047 2047
NGD 82.3662966700303 3265 2047
NG 85.3178607467205 3382 2047
NAA 85.7971745711403 3401 1889
NGA 75.882946518668 3008 1522
