# Supplementary material for: Base editing enables duplex point mutagenesis in Clostridium autoethanogenum at the price of numerous off-target mutations
Source: Front Bioeng Biotechnol. 2023 Jul 10;11:1211197. doi: 10.3389/fbioe.2023.1211197 (PMC10366002; doi:10.3389/fbioe.2023.1211197)
Supplement: Supplementary file 1 [file DataSheet1.ZIP › Supplementary material/Genomic coverage of different PAMs/2020_05 (editing window -16 to -19)/list_PAMS.txt]

PAM class	PAM specific
NGG	AGG
NGG	CGG
NGG	GGG
NGG	TGG
NGD	AGA
NGD	CGA
NGD	GGA
NGD	TGA
NGD	AGT
NGD	CGT
NGD	GGT
NGD	TGT
NGD	AGG
NGD	CGG
NGD	GGG
NGD	TGG
NG	AG
NG	CG
NG	GG
NG	TG
NAA	AAA
NAA	CAA
NAA	GAA
NAA	TAA
NGA	AGA
NGA	CGA
NGA	GGA
NGA	TGA
