# Supplementary material for: Base editing enables duplex point mutagenesis in Clostridium autoethanogenum at the price of numerous off-target mutations
Source: Front Bioeng Biotechnol. 2023 Jul 10;11:1211197. doi: 10.3389/fbioe.2023.1211197 (PMC10366002; doi:10.3389/fbioe.2023.1211197)
Supplement: Supplementary file 1 [file DataSheet1.ZIP › Supplementary material/Genomic coverage of different PAMs/2020_05 (editing window -16 to -19)/pooled_results.xlsx]

## Sheet: CDS
CDS name	CDS sequence	CDS length	Direction	PAM	PAM class	PAM position	PAM % distance	Protospacer (-21, -1)	Reading frame-consistent protospacer	Sequence pre-editing window	Sequence editing window	Sequence post-editing window	Mutant editing window	Mutant reading frame-consistent protospacer	Confirmation of STOP codon being reading frame-consistent	STOP codons found
lcl|CP012395.1_cds_ALU34430.1_1 [locus_tag=CLAU_0001] [protein=TOBE domain-containing protein] [protein_id=ALU34430.1] [location=78..284] [gbkey=CDS]	ATGATTATTAGTGCAAGAAATCAAATAACAGGGAAAACTGAATCTGTTAAGGAAGGTGCAGTAAATGCAATTGTTACTTTAAAGGCCGATGACGGAAATACAATTACTTCTACTATTTCAATGGCTGCAGTTAAAGATCTTGGACTTGCACCTGGAGTCAAAGCAAAAGCTGTTATTAAAGCCACGTCTGTTATGATGGCTGTATAA	207	1	TGA	NGD	39	19	AAATCAAATAACAGGGAAAAC	AATCAAATAACAGGGAAAAC	A	ATCA	AATAACAGGGAAAAC	ATTA	AATTAAATAACAGGGAAAAC	1	TAA
lcl|CP012395.1_cds_ALU34430.1_1 [locus_tag=CLAU_0001] [protein=TOBE domain-containing protein] [protein_id=ALU34430.1] [location=78..284] [gbkey=CDS]	ATGATTATTAGTGCAAGAAATCAAATAACAGGGAAAACTGAATCTGTTAAGGAAGGTGCAGTAAATGCAATTGTTACTTTAAAGGCCGATGACGGAAATACAATTACTTCTACTATTTCAATGGCTGCAGTTAAAGATCTTGGACTTGCACCTGGAGTCAAAGCAAAAGCTGTTATTAAAGCCACGTCTGTTATGATGGCTGTATAA	207	1	TG	NG	39	19	AAATCAAATAACAGGGAAAAC	AATCAAATAACAGGGAAAAC	A	ATCA	AATAACAGGGAAAAC	ATTA	AATTAAATAACAGGGAAAAC	1	TAA
lcl|CP012395.1_cds_ALU34430.1_1 [locus_tag=CLAU_0001] [protein=TOBE domain-containing protein] [protein_id=ALU34430.1] [location=78..284] [gbkey=CDS]	ATGATTATTAGTGCAAGAAATCAAATAACAGGGAAAACTGAATCTGTTAAGGAAGGTGCAGTAAATGCAATTGTTACTTTAAAGGCCGATGACGGAAATACAATTACTTCTACTATTTCAATGGCTGCAGTTAAAGATCTTGGACTTGCACCTGGAGTCAAAGCAAAAGCTGTTATTAAAGCCACGTCTGTTATGATGGCTGTATAA	207	1	TGA	NGA	39	19	AAATCAAATAACAGGGAAAAC	AATCAAATAACAGGGAAAAC	A	ATCA	AATAACAGGGAAAAC	ATTA	AATTAAATAACAGGGAAAAC	1	TAA
lcl|CP012395.1_cds_ALU34432.1_3 [locus_tag=CLAU_0003] [protein=OsmC-like peroxiredoxin] [protein_id=ALU34432.1] [location=complement(788..1249)] [gbkey=CDS]	ATGCCACTTACAACCGTAAAAGCTGTAGTTGAAAAAAAAGATGGAATAGCAGTAGAAGCACATTCTGGTGGATTTAAAGTATTGCTAGATAAAACTAAACAATCCGGCGGCACCAATAAAGGTATGAACCCTGCCCAACTTTTATTATGTACTTTAGGAGGATGTCAGGCAATGTCTATAGCATCCTGTGCAGATAAATATGGAGTAAATATAAAATACTTATCAATAGAACTTGAAGGTGATATGGATTCAAATACCTCTCCAGATTCTTCTACCTCAAGACCTGGATATCAGGACATAAGATTTAACGTTAACATAAGAACTGATTCTCCAGAAAATAAAGTAAAAGAACTAGTTGAATTTGTTGAAAAAACATGCCCTATGGGAGACAGTATAAGA…	462	1	CGT	NGD	309	67	ATATCAGGACATAAGATTTAA	TATCAGGACATAAGATTTAA	T	ATCA	GGACATAAGATTTAA	ATTA	TATTAGGACATAAGATTTAA	1	TAG
lcl|CP012395.1_cds_ALU34432.1_3 [locus_tag=CLAU_0003] [protein=OsmC-like peroxiredoxin] [protein_id=ALU34432.1] [location=complement(788..1249)] [gbkey=CDS]	ATGCCACTTACAACCGTAAAAGCTGTAGTTGAAAAAAAAGATGGAATAGCAGTAGAAGCACATTCTGGTGGATTTAAAGTATTGCTAGATAAAACTAAACAATCCGGCGGCACCAATAAAGGTATGAACCCTGCCCAACTTTTATTATGTACTTTAGGAGGATGTCAGGCAATGTCTATAGCATCCTGTGCAGATAAATATGGAGTAAATATAAAATACTTATCAATAGAACTTGAAGGTGATATGGATTCAAATACCTCTCCAGATTCTTCTACCTCAAGACCTGGATATCAGGACATAAGATTTAACGTTAACATAAGAACTGATTCTCCAGAAAATAAAGTAAAAGAACTAGTTGAATTTGTTGAAAAAACATGCCCTATGGGAGACAGTATAAGA…	462	1	CG	NG	309	67	ATATCAGGACATAAGATTTAA	TATCAGGACATAAGATTTAA	T	ATCA	GGACATAAGATTTAA	ATTA	TATTAGGACATAAGATTTAA	1	TAG
lcl|CP012395.1_cds_ALU34432.1_3 [locus_tag=CLAU_0003] [protein=OsmC-like peroxiredoxin] [protein_id=ALU34432.1] [location=complement(788..1249)] [gbkey=CDS]	ATGCCACTTACAACCGTAAAAGCTGTAGTTGAAAAAAAAGATGGAATAGCAGTAGAAGCACATTCTGGTGGATTTAAAGTATTGCTAGATAAAACTAAACAATCCGGCGGCACCAATAAAGGTATGAACCCTGCCCAACTTTTATTATGTACTTTAGGAGGATGTCAGGCAATGTCTATAGCATCCTGTGCAGATAAATATGGAGTAAATATAAAATACTTATCAATAGAACTTGAAGGTGATATGGATTCAAATACCTCTCCAGATTCTTCTACCTCAAGACCTGGATATCAGGACATAAGATTTAACGTTAACATAAGAACTGATTCTCCAGAAAATAAAGTAAAAGAACTAGTTGAATTTGTTGAAAAAACATGCCCTATGGGAGACAGTATAAGA…	462	1	TAA	NAA	117	25	TAAACAATCCGGCGGCACCAA	AAACAATCCGGCGGCACCAA	A	AACA	ATCCGGCGGCACCAA	AATA	AAATAATCCGGCGGCACCAA	1	TAA
lcl|CP012395.1_cds_ALU34433.1_4 [locus_tag=CLAU_0004] [protein=Glyoxylate reductase] [protein_id=ALU34433.1] [location=1365..2339] [gbkey=CDS]	TTGAAAATTGTAATATTAGATGGATATGTACTAAACCCAGGTGATTTAAGTTGGTCATCTCTAGAGAAGCTTGGAGATTTAACTGTCTATGACAAAACTATATTTGATAATAGCAATGATGATCTTATAATTGAAAGAATTAGGGATGCAGAAGTAGTATTTACAAATAAAACTCCAATATCTGAAAATGTATTTAAAAGTTGTCCTAAATTAAAATATCTTGGAGTATTTGCAACAGGATATAATGTTGTAGATATAAAGGCATCAAAAAAATTTGGCGTTGTGGTGACAAATATTCCAAGTTACAGCACAGATGCTGTAGCACAAATGGCAGTATCACTTTTGCTTGAACTCACAAATCATGTATCAATTCACAATAAGGCTGTAAAGGAGGGACAG…	975	1	AGA	NGD	414	42	GGGACAGTGGAATGAAATTGG	GGACAGTGGAATGAAATTGG	G	GACA	GTGGAATGAAATTGG	GATA	GGATAGTGGAATGAAATTGG	1	TAG
lcl|CP012395.1_cds_ALU34433.1_4 [locus_tag=CLAU_0004] [protein=Glyoxylate reductase] [protein_id=ALU34433.1] [location=1365..2339] [gbkey=CDS]	TTGAAAATTGTAATATTAGATGGATATGTACTAAACCCAGGTGATTTAAGTTGGTCATCTCTAGAGAAGCTTGGAGATTTAACTGTCTATGACAAAACTATATTTGATAATAGCAATGATGATCTTATAATTGAAAGAATTAGGGATGCAGAAGTAGTATTTACAAATAAAACTCCAATATCTGAAAATGTATTTAAAAGTTGTCCTAAATTAAAATATCTTGGAGTATTTGCAACAGGATATAATGTTGTAGATATAAAGGCATCAAAAAAATTTGGCGTTGTGGTGACAAATATTCCAAGTTACAGCACAGATGCTGTAGCACAAATGGCAGTATCACTTTTGCTTGAACTCACAAATCATGTATCAATTCACAATAAGGCTGTAAAGGAGGGACAG…	975	1	AGT	NGD	510	52	AGGGCAAGCAACTAGCAAGAT	GGGCAAGCAACTAGCAAGAT	G	GGCA	AGCAACTAGCAAGAT	GGTA	GGGTAAGCAACTAGCAAGAT	1	TAA
lcl|CP012395.1_cds_ALU34433.1_4 [locus_tag=CLAU_0004] [protein=Glyoxylate reductase] [protein_id=ALU34433.1] [location=1365..2339] [gbkey=CDS]	TTGAAAATTGTAATATTAGATGGATATGTACTAAACCCAGGTGATTTAAGTTGGTCATCTCTAGAGAAGCTTGGAGATTTAACTGTCTATGACAAAACTATATTTGATAATAGCAATGATGATCTTATAATTGAAAGAATTAGGGATGCAGAAGTAGTATTTACAAATAAAACTCCAATATCTGAAAATGTATTTAAAAGTTGTCCTAAATTAAAATATCTTGGAGTATTTGCAACAGGATATAATGTTGTAGATATAAAGGCATCAAAAAAATTTGGCGTTGTGGTGACAAATATTCCAAGTTACAGCACAGATGCTGTAGCACAAATGGCAGTATCACTTTTGCTTGAACTCACAAATCATGTATCAATTCACAATAAGGCTGTAAAGGAGGGACAG…	975	1	AGT	NGD	531	54	AGTTCAGGCTATGGGAATGAA	GTTCAGGCTATGGGAATGAA	G	TTCA	GGCTATGGGAATGAA	TTTA	GTTTAGGCTATGGGAATGAA	1	TAG
lcl|CP012395.1_cds_ALU34433.1_4 [locus_tag=CLAU_0004] [protein=Glyoxylate reductase] [protein_id=ALU34433.1] [location=1365..2339] [gbkey=CDS]	TTGAAAATTGTAATATTAGATGGATATGTACTAAACCCAGGTGATTTAAGTTGGTCATCTCTAGAGAAGCTTGGAGATTTAACTGTCTATGACAAAACTATATTTGATAATAGCAATGATGATCTTATAATTGAAAGAATTAGGGATGCAGAAGTAGTATTTACAAATAAAACTCCAATATCTGAAAATGTATTTAAAAGTTGTCCTAAATTAAAATATCTTGGAGTATTTGCAACAGGATATAATGTTGTAGATATAAAGGCATCAAAAAAATTTGGCGTTGTGGTGACAAATATTCCAAGTTACAGCACAGATGCTGTAGCACAAATGGCAGTATCACTTTTGCTTGAACTCACAAATCATGTATCAATTCACAATAAGGCTGTAAAGGAGGGACAG…	975	1	AG	NG	414	42	GGGACAGTGGAATGAAATTGG	GGACAGTGGAATGAAATTGG	G	GACA	GTGGAATGAAATTGG	GATA	GGATAGTGGAATGAAATTGG	1	TAG
lcl|CP012395.1_cds_ALU34433.1_4 [locus_tag=CLAU_0004] [protein=Glyoxylate reductase] [protein_id=ALU34433.1] [location=1365..2339] [gbkey=CDS]	TTGAAAATTGTAATATTAGATGGATATGTACTAAACCCAGGTGATTTAAGTTGGTCATCTCTAGAGAAGCTTGGAGATTTAACTGTCTATGACAAAACTATATTTGATAATAGCAATGATGATCTTATAATTGAAAGAATTAGGGATGCAGAAGTAGTATTTACAAATAAAACTCCAATATCTGAAAATGTATTTAAAAGTTGTCCTAAATTAAAATATCTTGGAGTATTTGCAACAGGATATAATGTTGTAGATATAAAGGCATCAAAAAAATTTGGCGTTGTGGTGACAAATATTCCAAGTTACAGCACAGATGCTGTAGCACAAATGGCAGTATCACTTTTGCTTGAACTCACAAATCATGTATCAATTCACAATAAGGCTGTAAAGGAGGGACAG…	975	1	AG	NG	510	52	AGGGCAAGCAACTAGCAAGAT	GGGCAAGCAACTAGCAAGAT	G	GGCA	AGCAACTAGCAAGAT	GGTA	GGGTAAGCAACTAGCAAGAT	1	TAA
lcl|CP012395.1_cds_ALU34433.1_4 [locus_tag=CLAU_0004] [protein=Glyoxylate reductase] [protein_id=ALU34433.1] [location=1365..2339] [gbkey=CDS]	TTGAAAATTGTAATATTAGATGGATATGTACTAAACCCAGGTGATTTAAGTTGGTCATCTCTAGAGAAGCTTGGAGATTTAACTGTCTATGACAAAACTATATTTGATAATAGCAATGATGATCTTATAATTGAAAGAATTAGGGATGCAGAAGTAGTATTTACAAATAAAACTCCAATATCTGAAAATGTATTTAAAAGTTGTCCTAAATTAAAATATCTTGGAGTATTTGCAACAGGATATAATGTTGTAGATATAAAGGCATCAAAAAAATTTGGCGTTGTGGTGACAAATATTCCAAGTTACAGCACAGATGCTGTAGCACAAATGGCAGTATCACTTTTGCTTGAACTCACAAATCATGTATCAATTCACAATAAGGCTGTAAAGGAGGGACAG…	975	1	AG	NG	531	54	AGTTCAGGCTATGGGAATGAA	GTTCAGGCTATGGGAATGAA	G	TTCA	GGCTATGGGAATGAA	TTTA	GTTTAGGCTATGGGAATGAA	1	TAG
lcl|CP012395.1_cds_ALU34433.1_4 [locus_tag=CLAU_0004] [protein=Glyoxylate reductase] [protein_id=ALU34433.1] [location=1365..2339] [gbkey=CDS]	TTGAAAATTGTAATATTAGATGGATATGTACTAAACCCAGGTGATTTAAGTTGGTCATCTCTAGAGAAGCTTGGAGATTTAACTGTCTATGACAAAACTATATTTGATAATAGCAATGATGATCTTATAATTGAAAGAATTAGGGATGCAGAAGTAGTATTTACAAATAAAACTCCAATATCTGAAAATGTATTTAAAAGTTGTCCTAAATTAAAATATCTTGGAGTATTTGCAACAGGATATAATGTTGTAGATATAAAGGCATCAAAAAAATTTGGCGTTGTGGTGACAAATATTCCAAGTTACAGCACAGATGCTGTAGCACAAATGGCAGTATCACTTTTGCTTGAACTCACAAATCATGTATCAATTCACAATAAGGCTGTAAAGGAGGGACAG…	975	1	TG	NG	344	35	CACAAATGGCAGTATCACTTT	CAAATGGCAGTATCACTTT	CAAA	TGGCAGTATCACTTT	TAAA	TAAATGGCAGTATCACTTT	1	TAA
lcl|CP012395.1_cds_ALU34433.1_4 [locus_tag=CLAU_0004] [protein=Glyoxylate reductase] [protein_id=ALU34433.1] [location=1365..2339] [gbkey=CDS]	TTGAAAATTGTAATATTAGATGGATATGTACTAAACCCAGGTGATTTAAGTTGGTCATCTCTAGAGAAGCTTGGAGATTTAACTGTCTATGACAAAACTATATTTGATAATAGCAATGATGATCTTATAATTGAAAGAATTAGGGATGCAGAAGTAGTATTTACAAATAAAACTCCAATATCTGAAAATGTATTTAAAAGTTGTCCTAAATTAAAATATCTTGGAGTATTTGCAACAGGATATAATGTTGTAGATATAAAGGCATCAAAAAAATTTGGCGTTGTGGTGACAAATATTCCAAGTTACAGCACAGATGCTGTAGCACAAATGGCAGTATCACTTTTGCTTGAACTCACAAATCATGTATCAATTCACAATAAGGCTGTAAAGGAGGGACAG…	975	1	TG	NG	533	55	TTCAGGCTATGGGAATGAAAG	CAGGCTATGGGAATGAAAG	CAGG	CTATGGGAATGAAAG	TAGG	TAGGCTATGGGAATGAAAG	1	TAG
lcl|CP012395.1_cds_ALU34433.1_4 [locus_tag=CLAU_0004] [protein=Glyoxylate reductase] [protein_id=ALU34433.1] [location=1365..2339] [gbkey=CDS]	TTGAAAATTGTAATATTAGATGGATATGTACTAAACCCAGGTGATTTAAGTTGGTCATCTCTAGAGAAGCTTGGAGATTTAACTGTCTATGACAAAACTATATTTGATAATAGCAATGATGATCTTATAATTGAAAGAATTAGGGATGCAGAAGTAGTATTTACAAATAAAACTCCAATATCTGAAAATGTATTTAAAAGTTGTCCTAAATTAAAATATCTTGGAGTATTTGCAACAGGATATAATGTTGTAGATATAAAGGCATCAAAAAAATTTGGCGTTGTGGTGACAAATATTCCAAGTTACAGCACAGATGCTGTAGCACAAATGGCAGTATCACTTTTGCTTGAACTCACAAATCATGTATCAATTCACAATAAGGCTGTAAAGGAGGGACAG…	975	1	AGA	NGA	414	42	GGGACAGTGGAATGAAATTGG	GGACAGTGGAATGAAATTGG	G	GACA	GTGGAATGAAATTGG	GATA	GGATAGTGGAATGAAATTGG	1	TAG
lcl|CP012395.1_cds_ALU34434.1_5 [gene=pepT1] [locus_tag=CLAU_0005] [protein=Peptidase T] [protein_id=ALU34434.1] [location=2383..3609] [gbkey=CDS]	GTGTCTAAAGTTGTAGAAAGATTTGTAAAGTATGTAAAGTATGATACTAGATCCGATGAAAATTCCACAACAGTTCCCACTACGCGGGGGCAGTTAGAGTTAGCTAAGGAATTATCAAAGGAATTAAAGAATATTGGCATGGAAGATATCTGCTTGGATGAGCATGGATACATAACGGCAACACTTCCCGCAAACATTACTAAAGATGTACCAGTAGTAGGGTTTATTGCCCATATAGATACTCATCCTCAAGTTTCAGGTGCTAATGTAAAACCTAGGTTTATAGAAGCCTATAATGGTGAAGATATAATTTTAAATGAGGAAAAAAATATAGTACTTTCTCCCAAATATTTTCCAGAGCTAAAAAATTATATAGGACAAACCTTAATTACATCAGAT…	1227	1	AGG	NGG	107	9	GGGGGCAGTTAGAGTTAGCTA	GGGCAGTTAGAGTTAGCTA	GGGC	AGTTAGAGTTAGCTA	GGGT	GGGTAGTTAGAGTTAGCTA	1	TAG
lcl|CP012395.1_cds_ALU34434.1_5 [gene=pepT1] [locus_tag=CLAU_0005] [protein=Peptidase T] [protein_id=ALU34434.1] [location=2383..3609] [gbkey=CDS]	GTGTCTAAAGTTGTAGAAAGATTTGTAAAGTATGTAAAGTATGATACTAGATCCGATGAAAATTCCACAACAGTTCCCACTACGCGGGGGCAGTTAGAGTTAGCTAAGGAATTATCAAAGGAATTAAAGAATATTGGCATGGAAGATATCTGCTTGGATGAGCATGGATACATAACGGCAACACTTCCCGCAAACATTACTAAAGATGTACCAGTAGTAGGGTTTATTGCCCATATAGATACTCATCCTCAAGTTTCAGGTGCTAATGTAAAACCTAGGTTTATAGAAGCCTATAATGGTGAAGATATAATTTTAAATGAGGAAAAAAATATAGTACTTTCTCCCAAATATTTTCCAGAGCTAAAAAATTATATAGGACAAACCTTAATTACATCAGAT…	1227	1	AGA	NGD	396	32	AGGACAAACCTTAATTACATC	GGACAAACCTTAATTACATC	G	GACA	AACCTTAATTACATC	GATA	GGATAAACCTTAATTACATC	1	TAA
lcl|CP012395.1_cds_ALU34434.1_5 [gene=pepT1] [locus_tag=CLAU_0005] [protein=Peptidase T] [protein_id=ALU34434.1] [location=2383..3609] [gbkey=CDS]	GTGTCTAAAGTTGTAGAAAGATTTGTAAAGTATGTAAAGTATGATACTAGATCCGATGAAAATTCCACAACAGTTCCCACTACGCGGGGGCAGTTAGAGTTAGCTAAGGAATTATCAAAGGAATTAAAGAATATTGGCATGGAAGATATCTGCTTGGATGAGCATGGATACATAACGGCAACACTTCCCGCAAACATTACTAAAGATGTACCAGTAGTAGGGTTTATTGCCCATATAGATACTCATCCTCAAGTTTCAGGTGCTAATGTAAAACCTAGGTTTATAGAAGCCTATAATGGTGAAGATATAATTTTAAATGAGGAAAAAAATATAGTACTTTCTCCCAAATATTTTCCAGAGCTAAAAAATTATATAGGACAAACCTTAATTACATCAGAT…	1227	1	GGA	NGD	108	9	GGGGCAGTTAGAGTTAGCTAA	GGGCAGTTAGAGTTAGCTAA	G	GGCA	GTTAGAGTTAGCTAA	GGTA	GGGTAGTTAGAGTTAGCTAA	1	TAG
lcl|CP012395.1_cds_ALU34434.1_5 [gene=pepT1] [locus_tag=CLAU_0005] [protein=Peptidase T] [protein_id=ALU34434.1] [location=2383..3609] [gbkey=CDS]	GTGTCTAAAGTTGTAGAAAGATTTGTAAAGTATGTAAAGTATGATACTAGATCCGATGAAAATTCCACAACAGTTCCCACTACGCGGGGGCAGTTAGAGTTAGCTAAGGAATTATCAAAGGAATTAAAGAATATTGGCATGGAAGATATCTGCTTGGATGAGCATGGATACATAACGGCAACACTTCCCGCAAACATTACTAAAGATGTACCAGTAGTAGGGTTTATTGCCCATATAGATACTCATCCTCAAGTTTCAGGTGCTAATGTAAAACCTAGGTTTATAGAAGCCTATAATGGTGAAGATATAATTTTAAATGAGGAAAAAAATATAGTACTTTCTCCCAAATATTTTCCAGAGCTAAAAAATTATATAGGACAAACCTTAATTACATCAGAT…	1227	1	TGT	NGD	267	22	TCCTCAAGTTTCAGGTGCTAA	CCTCAAGTTTCAGGTGCTAA	C	CTCA	AGTTTCAGGTGCTAA	TTTA	CTTTAAGTTTCAGGTGCTAA	1	TAA
lcl|CP012395.1_cds_ALU34434.1_5 [gene=pepT1] [locus_tag=CLAU_0005] [protein=Peptidase T] [protein_id=ALU34434.1] [location=2383..3609] [gbkey=CDS]	GTGTCTAAAGTTGTAGAAAGATTTGTAAAGTATGTAAAGTATGATACTAGATCCGATGAAAATTCCACAACAGTTCCCACTACGCGGGGGCAGTTAGAGTTAGCTAAGGAATTATCAAAGGAATTAAAGAATATTGGCATGGAAGATATCTGCTTGGATGAGCATGGATACATAACGGCAACACTTCCCGCAAACATTACTAAAGATGTACCAGTAGTAGGGTTTATTGCCCATATAGATACTCATCCTCAAGTTTCAGGTGCTAATGTAAAACCTAGGTTTATAGAAGCCTATAATGGTGAAGATATAATTTTAAATGAGGAAAAAAATATAGTACTTTCTCCCAAATATTTTCCAGAGCTAAAAAATTATATAGGACAAACCTTAATTACATCAGAT…	1227	1	AGG	NGD	107	9	GGGGGCAGTTAGAGTTAGCTA	GGGCAGTTAGAGTTAGCTA	GGGC	AGTTAGAGTTAGCTA	GGGT	GGGTAGTTAGAGTTAGCTA	1	TAG
lcl|CP012395.1_cds_ALU34434.1_5 [gene=pepT1] [locus_tag=CLAU_0005] [protein=Peptidase T] [protein_id=ALU34434.1] [location=2383..3609] [gbkey=CDS]	GTGTCTAAAGTTGTAGAAAGATTTGTAAAGTATGTAAAGTATGATACTAGATCCGATGAAAATTCCACAACAGTTCCCACTACGCGGGGGCAGTTAGAGTTAGCTAAGGAATTATCAAAGGAATTAAAGAATATTGGCATGGAAGATATCTGCTTGGATGAGCATGGATACATAACGGCAACACTTCCCGCAAACATTACTAAAGATGTACCAGTAGTAGGGTTTATTGCCCATATAGATACTCATCCTCAAGTTTCAGGTGCTAATGTAAAACCTAGGTTTATAGAAGCCTATAATGGTGAAGATATAATTTTAAATGAGGAAAAAAATATAGTACTTTCTCCCAAATATTTTCCAGAGCTAAAAAATTATATAGGACAAACCTTAATTACATCAGAT…	1227	1	AG	NG	107	9	GGGGGCAGTTAGAGTTAGCTA	GGGCAGTTAGAGTTAGCTA	GGGC	AGTTAGAGTTAGCTA	GGGT	GGGTAGTTAGAGTTAGCTA	1	TAG
lcl|CP012395.1_cds_ALU34434.1_5 [gene=pepT1] [locus_tag=CLAU_0005] [protein=Peptidase T] [protein_id=ALU34434.1] [location=2383..3609] [gbkey=CDS]	GTGTCTAAAGTTGTAGAAAGATTTGTAAAGTATGTAAAGTATGATACTAGATCCGATGAAAATTCCACAACAGTTCCCACTACGCGGGGGCAGTTAGAGTTAGCTAAGGAATTATCAAAGGAATTAAAGAATATTGGCATGGAAGATATCTGCTTGGATGAGCATGGATACATAACGGCAACACTTCCCGCAAACATTACTAAAGATGTACCAGTAGTAGGGTTTATTGCCCATATAGATACTCATCCTCAAGTTTCAGGTGCTAATGTAAAACCTAGGTTTATAGAAGCCTATAATGGTGAAGATATAATTTTAAATGAGGAAAAAAATATAGTACTTTCTCCCAAATATTTTCCAGAGCTAAAAAATTATATAGGACAAACCTTAATTACATCAGAT…	1227	1	AG	NG	396	32	AGGACAAACCTTAATTACATC	GGACAAACCTTAATTACATC	G	GACA	AACCTTAATTACATC	GATA	GGATAAACCTTAATTACATC	1	TAA
lcl|CP012395.1_cds_ALU34434.1_5 [gene=pepT1] [locus_tag=CLAU_0005] [protein=Peptidase T] [protein_id=ALU34434.1] [location=2383..3609] [gbkey=CDS]	GTGTCTAAAGTTGTAGAAAGATTTGTAAAGTATGTAAAGTATGATACTAGATCCGATGAAAATTCCACAACAGTTCCCACTACGCGGGGGCAGTTAGAGTTAGCTAAGGAATTATCAAAGGAATTAAAGAATATTGGCATGGAAGATATCTGCTTGGATGAGCATGGATACATAACGGCAACACTTCCCGCAAACATTACTAAAGATGTACCAGTAGTAGGGTTTATTGCCCATATAGATACTCATCCTCAAGTTTCAGGTGCTAATGTAAAACCTAGGTTTATAGAAGCCTATAATGGTGAAGATATAATTTTAAATGAGGAAAAAAATATAGTACTTTCTCCCAAATATTTTCCAGAGCTAAAAAATTATATAGGACAAACCTTAATTACATCAGAT…	1227	1	AG	NG	488	40	TAATACAAAATCCTAAGATTA	ATACAAAATCCTAAGATTA	ATAC	AAAATCCTAAGATTA	ATAT	ATATAAAATCCTAAGATTA	1	TAA
lcl|CP012395.1_cds_ALU34434.1_5 [gene=pepT1] [locus_tag=CLAU_0005] [protein=Peptidase T] [protein_id=ALU34434.1] [location=2383..3609] [gbkey=CDS]	GTGTCTAAAGTTGTAGAAAGATTTGTAAAGTATGTAAAGTATGATACTAGATCCGATGAAAATTCCACAACAGTTCCCACTACGCGGGGGCAGTTAGAGTTAGCTAAGGAATTATCAAAGGAATTAAAGAATATTGGCATGGAAGATATCTGCTTGGATGAGCATGGATACATAACGGCAACACTTCCCGCAAACATTACTAAAGATGTACCAGTAGTAGGGTTTATTGCCCATATAGATACTCATCCTCAAGTTTCAGGTGCTAATGTAAAACCTAGGTTTATAGAAGCCTATAATGGTGAAGATATAATTTTAAATGAGGAAAAAAATATAGTACTTTCTCCCAAATATTTTCCAGAGCTAAAAAATTATATAGGACAAACCTTAATTACATCAGAT…	1227	1	GG	NG	108	9	GGGGCAGTTAGAGTTAGCTAA	GGGCAGTTAGAGTTAGCTAA	G	GGCA	GTTAGAGTTAGCTAA	GGTA	GGGTAGTTAGAGTTAGCTAA	1	TAG
lcl|CP012395.1_cds_ALU34434.1_5 [gene=pepT1] [locus_tag=CLAU_0005] [protein=Peptidase T] [protein_id=ALU34434.1] [location=2383..3609] [gbkey=CDS]	GTGTCTAAAGTTGTAGAAAGATTTGTAAAGTATGTAAAGTATGATACTAGATCCGATGAAAATTCCACAACAGTTCCCACTACGCGGGGGCAGTTAGAGTTAGCTAAGGAATTATCAAAGGAATTAAAGAATATTGGCATGGAAGATATCTGCTTGGATGAGCATGGATACATAACGGCAACACTTCCCGCAAACATTACTAAAGATGTACCAGTAGTAGGGTTTATTGCCCATATAGATACTCATCCTCAAGTTTCAGGTGCTAATGTAAAACCTAGGTTTATAGAAGCCTATAATGGTGAAGATATAATTTTAAATGAGGAAAAAAATATAGTACTTTCTCCCAAATATTTTCCAGAGCTAAAAAATTATATAGGACAAACCTTAATTACATCAGAT…	1227	1	TG	NG	267	22	TCCTCAAGTTTCAGGTGCTAA	CCTCAAGTTTCAGGTGCTAA	C	CTCA	AGTTTCAGGTGCTAA	TTTA	CTTTAAGTTTCAGGTGCTAA	1	TAA
lcl|CP012395.1_cds_ALU34434.1_5 [gene=pepT1] [locus_tag=CLAU_0005] [protein=Peptidase T] [protein_id=ALU34434.1] [location=2383..3609] [gbkey=CDS]	GTGTCTAAAGTTGTAGAAAGATTTGTAAAGTATGTAAAGTATGATACTAGATCCGATGAAAATTCCACAACAGTTCCCACTACGCGGGGGCAGTTAGAGTTAGCTAAGGAATTATCAAAGGAATTAAAGAATATTGGCATGGAAGATATCTGCTTGGATGAGCATGGATACATAACGGCAACACTTCCCGCAAACATTACTAAAGATGTACCAGTAGTAGGGTTTATTGCCCATATAGATACTCATCCTCAAGTTTCAGGTGCTAATGTAAAACCTAGGTTTATAGAAGCCTATAATGGTGAAGATATAATTTTAAATGAGGAAAAAAATATAGTACTTTCTCCCAAATATTTTCCAGAGCTAAAAAATTATATAGGACAAACCTTAATTACATCAGAT…	1227	1	TAA	NAA	269	22	CTCAAGTTTCAGGTGCTAATG	CAAGTTTCAGGTGCTAATG	CAAG	TTTCAGGTGCTAATG	TAAG	TAAGTTTCAGGTGCTAATG	1	TAA
lcl|CP012395.1_cds_ALU34434.1_5 [gene=pepT1] [locus_tag=CLAU_0005] [protein=Peptidase T] [protein_id=ALU34434.1] [location=2383..3609] [gbkey=CDS]	GTGTCTAAAGTTGTAGAAAGATTTGTAAAGTATGTAAAGTATGATACTAGATCCGATGAAAATTCCACAACAGTTCCCACTACGCGGGGGCAGTTAGAGTTAGCTAAGGAATTATCAAAGGAATTAAAGAATATTGGCATGGAAGATATCTGCTTGGATGAGCATGGATACATAACGGCAACACTTCCCGCAAACATTACTAAAGATGTACCAGTAGTAGGGTTTATTGCCCATATAGATACTCATCCTCAAGTTTCAGGTGCTAATGTAAAACCTAGGTTTATAGAAGCCTATAATGGTGAAGATATAATTTTAAATGAGGAAAAAAATATAGTACTTTCTCCCAAATATTTTCCAGAGCTAAAAAATTATATAGGACAAACCTTAATTACATCAGAT…	1227	1	AGA	NGA	396	32	AGGACAAACCTTAATTACATC	GGACAAACCTTAATTACATC	G	GACA	AACCTTAATTACATC	GATA	GGATAAACCTTAATTACATC	1	TAA
lcl|CP012395.1_cds_ALU34434.1_5 [gene=pepT1] [locus_tag=CLAU_0005] [protein=Peptidase T] [protein_id=ALU34434.1] [location=2383..3609] [gbkey=CDS]	GTGTCTAAAGTTGTAGAAAGATTTGTAAAGTATGTAAAGTATGATACTAGATCCGATGAAAATTCCACAACAGTTCCCACTACGCGGGGGCAGTTAGAGTTAGCTAAGGAATTATCAAAGGAATTAAAGAATATTGGCATGGAAGATATCTGCTTGGATGAGCATGGATACATAACGGCAACACTTCCCGCAAACATTACTAAAGATGTACCAGTAGTAGGGTTTATTGCCCATATAGATACTCATCCTCAAGTTTCAGGTGCTAATGTAAAACCTAGGTTTATAGAAGCCTATAATGGTGAAGATATAATTTTAAATGAGGAAAAAAATATAGTACTTTCTCCCAAATATTTTCCAGAGCTAAAAAATTATATAGGACAAACCTTAATTACATCAGAT…	1227	1	GGA	NGA	108	9	GGGGCAGTTAGAGTTAGCTAA	GGGCAGTTAGAGTTAGCTAA	G	GGCA	GTTAGAGTTAGCTAA	GGTA	GGGTAGTTAGAGTTAGCTAA	1	TAG
lcl|CP012395.1_cds_ALU34435.1_6 [locus_tag=CLAU_0006] [protein=Transcriptional regulator LuxR family] [protein_id=ALU34435.1] [location=3633..6290] [gbkey=CDS]	ATGTTATTAAATTATAAGTACAATAATACTAAATTTTTAATTCCAAAAAAGAAATGTAAGATTATAGACAGAGAAAAGGTTTTAAGTAGGCTAGATGAAGTTTTGGAAACTAAGCTTACAATTATATCTGCAGCAGCAGGTAGTGGAAAAACTACTTCCGTTATTTCATGGATATACTCAAGAAAACTAAATCATAATACAGTATGGATTTCTTTAGATGAAAGGGACGACAATTTAGATATTTTTTGGAGATCAATTATTACAGCTATTGAAAAGTTTAAAAATAATGATATGGATTGCAAACAAGCAGATCTTATCCAAGACCAAGACATATCAAGTGAATCGGCAGTAAATATGGCATTAGCTAGTATTTCATCTGTAAATAGGGATTTAATACTT…	2658	1	CGG	NGG	344	13	ACCAAGACATATCAAGTGAAT	CAAGACATATCAAGTGAAT	CAAG	ACATATCAAGTGAAT	TAAG	TAAGACATATCAAGTGAAT	1	TAA
lcl|CP012395.1_cds_ALU34435.1_6 [locus_tag=CLAU_0006] [protein=Transcriptional regulator LuxR family] [protein_id=ALU34435.1] [location=3633..6290] [gbkey=CDS]	ATGTTATTAAATTATAAGTACAATAATACTAAATTTTTAATTCCAAAAAAGAAATGTAAGATTATAGACAGAGAAAAGGTTTTAAGTAGGCTAGATGAAGTTTTGGAAACTAAGCTTACAATTATATCTGCAGCAGCAGGTAGTGGAAAAACTACTTCCGTTATTTCATGGATATACTCAAGAAAACTAAATCATAATACAGTATGGATTTCTTTAGATGAAAGGGACGACAATTTAGATATTTTTTGGAGATCAATTATTACAGCTATTGAAAAGTTTAAAAATAATGATATGGATTGCAAACAAGCAGATCTTATCCAAGACCAAGACATATCAAGTGAATCGGCAGTAAATATGGCATTAGCTAGTATTTCATCTGTAAATAGGGATTTAATACTT…	2658	1	AGA	NGD	321	12	CAAACAAGCAGATCTTATCCA	AAACAAGCAGATCTTATCCA	A	AACA	AGCAGATCTTATCCA	AATA	AAATAAGCAGATCTTATCCA	1	TAA
lcl|CP012395.1_cds_ALU34435.1_6 [locus_tag=CLAU_0006] [protein=Transcriptional regulator LuxR family] [protein_id=ALU34435.1] [location=3633..6290] [gbkey=CDS]	ATGTTATTAAATTATAAGTACAATAATACTAAATTTTTAATTCCAAAAAAGAAATGTAAGATTATAGACAGAGAAAAGGTTTTAAGTAGGCTAGATGAAGTTTTGGAAACTAAGCTTACAATTATATCTGCAGCAGCAGGTAGTGGAAAAACTACTTCCGTTATTTCATGGATATACTCAAGAAAACTAAATCATAATACAGTATGGATTTCTTTAGATGAAAGGGACGACAATTTAGATATTTTTTGGAGATCAATTATTACAGCTATTGAAAAGTTTAAAAATAATGATATGGATTGCAAACAAGCAGATCTTATCCAAGACCAAGACATATCAAGTGAATCGGCAGTAAATATGGCATTAGCTAGTATTTCATCTGTAAATAGGGATTTAATACTT…	2658	1	AGA	NGD	789	30	TATTCAGGATTATTTCTGTGA	ATTCAGGATTATTTCTGTGA	A	TTCA	GGATTATTTCTGTGA	TTTA	ATTTAGGATTATTTCTGTGA	1	TAG
lcl|CP012395.1_cds_ALU34435.1_6 [locus_tag=CLAU_0006] [protein=Transcriptional regulator LuxR family] [protein_id=ALU34435.1] [location=3633..6290] [gbkey=CDS]	ATGTTATTAAATTATAAGTACAATAATACTAAATTTTTAATTCCAAAAAAGAAATGTAAGATTATAGACAGAGAAAAGGTTTTAAGTAGGCTAGATGAAGTTTTGGAAACTAAGCTTACAATTATATCTGCAGCAGCAGGTAGTGGAAAAACTACTTCCGTTATTTCATGGATATACTCAAGAAAACTAAATCATAATACAGTATGGATTTCTTTAGATGAAAGGGACGACAATTTAGATATTTTTTGGAGATCAATTATTACAGCTATTGAAAAGTTTAAAAATAATGATATGGATTGCAAACAAGCAGATCTTATCCAAGACCAAGACATATCAAGTGAATCGGCAGTAAATATGGCATTAGCTAGTATTTCATCTGTAAATAGGGATTTAATACTT…	2658	1	AGA	NGD	822	31	TAGGCAATCAGAAGAAATTAA	AGGCAATCAGAAGAAATTAA	A	GGCA	ATCAGAAGAAATTAA	GGTA	AGGTAATCAGAAGAAATTAA	1	TAA
lcl|CP012395.1_cds_ALU34435.1_6 [locus_tag=CLAU_0006] [protein=Transcriptional regulator LuxR family] [protein_id=ALU34435.1] [location=3633..6290] [gbkey=CDS]	ATGTTATTAAATTATAAGTACAATAATACTAAATTTTTAATTCCAAAAAAGAAATGTAAGATTATAGACAGAGAAAAGGTTTTAAGTAGGCTAGATGAAGTTTTGGAAACTAAGCTTACAATTATATCTGCAGCAGCAGGTAGTGGAAAAACTACTTCCGTTATTTCATGGATATACTCAAGAAAACTAAATCATAATACAGTATGGATTTCTTTAGATGAAAGGGACGACAATTTAGATATTTTTTGGAGATCAATTATTACAGCTATTGAAAAGTTTAAAAATAATGATATGGATTGCAAACAAGCAGATCTTATCCAAGACCAAGACATATCAAGTGAATCGGCAGTAAATATGGCATTAGCTAGTATTTCATCTGTAAATAGGGATTTAATACTT…	2658	1	AGA	NGD	1347	51	ACTGCAGAGTTGTACTGATGA	CTGCAGAGTTGTACTGATGA	C	TGCA	GAGTTGTACTGATGA	TGTA	CTGTAGAGTTGTACTGATGA	1	TAG
lcl|CP012395.1_cds_ALU34435.1_6 [locus_tag=CLAU_0006] [protein=Transcriptional regulator LuxR family] [protein_id=ALU34435.1] [location=3633..6290] [gbkey=CDS]	ATGTTATTAAATTATAAGTACAATAATACTAAATTTTTAATTCCAAAAAAGAAATGTAAGATTATAGACAGAGAAAAGGTTTTAAGTAGGCTAGATGAAGTTTTGGAAACTAAGCTTACAATTATATCTGCAGCAGCAGGTAGTGGAAAAACTACTTCCGTTATTTCATGGATATACTCAAGAAAACTAAATCATAATACAGTATGGATTTCTTTAGATGAAAGGGACGACAATTTAGATATTTTTTGGAGATCAATTATTACAGCTATTGAAAAGTTTAAAAATAATGATATGGATTGCAAACAAGCAGATCTTATCCAAGACCAAGACATATCAAGTGAATCGGCAGTAAATATGGCATTAGCTAGTATTTCATCTGTAAATAGGGATTTAATACTT…	2658	1	AGA	NGD	1542	58	TATACAGGATTTTGTTTTAGA	ATACAGGATTTTGTTTTAGA	A	TACA	GGATTTTGTTTTAGA	TATA	ATATAGGATTTTGTTTTAGA	1	TAG
lcl|CP012395.1_cds_ALU34435.1_6 [locus_tag=CLAU_0006] [protein=Transcriptional regulator LuxR family] [protein_id=ALU34435.1] [location=3633..6290] [gbkey=CDS]	ATGTTATTAAATTATAAGTACAATAATACTAAATTTTTAATTCCAAAAAAGAAATGTAAGATTATAGACAGAGAAAAGGTTTTAAGTAGGCTAGATGAAGTTTTGGAAACTAAGCTTACAATTATATCTGCAGCAGCAGGTAGTGGAAAAACTACTTCCGTTATTTCATGGATATACTCAAGAAAACTAAATCATAATACAGTATGGATTTCTTTAGATGAAAGGGACGACAATTTAGATATTTTTTGGAGATCAATTATTACAGCTATTGAAAAGTTTAAAAATAATGATATGGATTGCAAACAAGCAGATCTTATCCAAGACCAAGACATATCAAGTGAATCGGCAGTAAATATGGCATTAGCTAGTATTTCATCTGTAAATAGGGATTTAATACTT…	2658	1	AGA	NGD	1919	72	ATCAAAAGAGTGAATTAAATA	CAAAAGAGTGAATTAAATA	CAAA	AGAGTGAATTAAATA	TAAA	TAAAAGAGTGAATTAAATA	1	TAA
lcl|CP012395.1_cds_ALU34435.1_6 [locus_tag=CLAU_0006] [protein=Transcriptional regulator LuxR family] [protein_id=ALU34435.1] [location=3633..6290] [gbkey=CDS]	ATGTTATTAAATTATAAGTACAATAATACTAAATTTTTAATTCCAAAAAAGAAATGTAAGATTATAGACAGAGAAAAGGTTTTAAGTAGGCTAGATGAAGTTTTGGAAACTAAGCTTACAATTATATCTGCAGCAGCAGGTAGTGGAAAAACTACTTCCGTTATTTCATGGATATACTCAAGAAAACTAAATCATAATACAGTATGGATTTCTTTAGATGAAAGGGACGACAATTTAGATATTTTTTGGAGATCAATTATTACAGCTATTGAAAAGTTTAAAAATAATGATATGGATTGCAAACAAGCAGATCTTATCCAAGACCAAGACATATCAAGTGAATCGGCAGTAAATATGGCATTAGCTAGTATTTCATCTGTAAATAGGGATTTAATACTT…	2658	1	TGA	NGD	1149	43	TGAGCAAGCAATAGAAGTAAT	GAGCAAGCAATAGAAGTAAT	G	AGCA	AGCAATAGAAGTAAT	AGTA	GAGTAAGCAATAGAAGTAAT	1	TAA
lcl|CP012395.1_cds_ALU34435.1_6 [locus_tag=CLAU_0006] [protein=Transcriptional regulator LuxR family] [protein_id=ALU34435.1] [location=3633..6290] [gbkey=CDS]	ATGTTATTAAATTATAAGTACAATAATACTAAATTTTTAATTCCAAAAAAGAAATGTAAGATTATAGACAGAGAAAAGGTTTTAAGTAGGCTAGATGAAGTTTTGGAAACTAAGCTTACAATTATATCTGCAGCAGCAGGTAGTGGAAAAACTACTTCCGTTATTTCATGGATATACTCAAGAAAACTAAATCATAATACAGTATGGATTTCTTTAGATGAAAGGGACGACAATTTAGATATTTTTTGGAGATCAATTATTACAGCTATTGAAAAGTTTAAAAATAATGATATGGATTGCAAACAAGCAGATCTTATCCAAGACCAAGACATATCAAGTGAATCGGCAGTAAATATGGCATTAGCTAGTATTTCATCTGTAAATAGGGATTTAATACTT…	2658	1	AGT	NGD	824	31	GGCAATCAGAAGAAATTAAAG	CAATCAGAAGAAATTAAAG	CAAT	CAGAAGAAATTAAAG	TAAT	TAATCAGAAGAAATTAAAG	1	TAA
lcl|CP012395.1_cds_ALU34435.1_6 [locus_tag=CLAU_0006] [protein=Transcriptional regulator LuxR family] [protein_id=ALU34435.1] [location=3633..6290] [gbkey=CDS]	ATGTTATTAAATTATAAGTACAATAATACTAAATTTTTAATTCCAAAAAAGAAATGTAAGATTATAGACAGAGAAAAGGTTTTAAGTAGGCTAGATGAAGTTTTGGAAACTAAGCTTACAATTATATCTGCAGCAGCAGGTAGTGGAAAAACTACTTCCGTTATTTCATGGATATACTCAAGAAAACTAAATCATAATACAGTATGGATTTCTTTAGATGAAAGGGACGACAATTTAGATATTTTTTGGAGATCAATTATTACAGCTATTGAAAAGTTTAAAAATAATGATATGGATTGCAAACAAGCAGATCTTATCCAAGACCAAGACATATCAAGTGAATCGGCAGTAAATATGGCATTAGCTAGTATTTCATCTGTAAATAGGGATTTAATACTT…	2658	1	CGG	NGD	344	13	ACCAAGACATATCAAGTGAAT	CAAGACATATCAAGTGAAT	CAAG	ACATATCAAGTGAAT	TAAG	TAAGACATATCAAGTGAAT	1	TAA
lcl|CP012395.1_cds_ALU34435.1_6 [locus_tag=CLAU_0006] [protein=Transcriptional regulator LuxR family] [protein_id=ALU34435.1] [location=3633..6290] [gbkey=CDS]	ATGTTATTAAATTATAAGTACAATAATACTAAATTTTTAATTCCAAAAAAGAAATGTAAGATTATAGACAGAGAAAAGGTTTTAAGTAGGCTAGATGAAGTTTTGGAAACTAAGCTTACAATTATATCTGCAGCAGCAGGTAGTGGAAAAACTACTTCCGTTATTTCATGGATATACTCAAGAAAACTAAATCATAATACAGTATGGATTTCTTTAGATGAAAGGGACGACAATTTAGATATTTTTTGGAGATCAATTATTACAGCTATTGAAAAGTTTAAAAATAATGATATGGATTGCAAACAAGCAGATCTTATCCAAGACCAAGACATATCAAGTGAATCGGCAGTAAATATGGCATTAGCTAGTATTTCATCTGTAAATAGGGATTTAATACTT…	2658	1	AG	NG	321	12	CAAACAAGCAGATCTTATCCA	AAACAAGCAGATCTTATCCA	A	AACA	AGCAGATCTTATCCA	AATA	AAATAAGCAGATCTTATCCA	1	TAA
lcl|CP012395.1_cds_ALU34435.1_6 [locus_tag=CLAU_0006] [protein=Transcriptional regulator LuxR family] [protein_id=ALU34435.1] [location=3633..6290] [gbkey=CDS]	ATGTTATTAAATTATAAGTACAATAATACTAAATTTTTAATTCCAAAAAAGAAATGTAAGATTATAGACAGAGAAAAGGTTTTAAGTAGGCTAGATGAAGTTTTGGAAACTAAGCTTACAATTATATCTGCAGCAGCAGGTAGTGGAAAAACTACTTCCGTTATTTCATGGATATACTCAAGAAAACTAAATCATAATACAGTATGGATTTCTTTAGATGAAAGGGACGACAATTTAGATATTTTTTGGAGATCAATTATTACAGCTATTGAAAAGTTTAAAAATAATGATATGGATTGCAAACAAGCAGATCTTATCCAAGACCAAGACATATCAAGTGAATCGGCAGTAAATATGGCATTAGCTAGTATTTCATCTGTAAATAGGGATTTAATACTT…	2658	1	AG	NG	789	30	TATTCAGGATTATTTCTGTGA	ATTCAGGATTATTTCTGTGA	A	TTCA	GGATTATTTCTGTGA	TTTA	ATTTAGGATTATTTCTGTGA	1	TAG
lcl|CP012395.1_cds_ALU34435.1_6 [locus_tag=CLAU_0006] [protein=Transcriptional regulator LuxR family] [protein_id=ALU34435.1] [location=3633..6290] [gbkey=CDS]	ATGTTATTAAATTATAAGTACAATAATACTAAATTTTTAATTCCAAAAAAGAAATGTAAGATTATAGACAGAGAAAAGGTTTTAAGTAGGCTAGATGAAGTTTTGGAAACTAAGCTTACAATTATATCTGCAGCAGCAGGTAGTGGAAAAACTACTTCCGTTATTTCATGGATATACTCAAGAAAACTAAATCATAATACAGTATGGATTTCTTTAGATGAAAGGGACGACAATTTAGATATTTTTTGGAGATCAATTATTACAGCTATTGAAAAGTTTAAAAATAATGATATGGATTGCAAACAAGCAGATCTTATCCAAGACCAAGACATATCAAGTGAATCGGCAGTAAATATGGCATTAGCTAGTATTTCATCTGTAAATAGGGATTTAATACTT…	2658	1	AG	NG	822	31	TAGGCAATCAGAAGAAATTAA	AGGCAATCAGAAGAAATTAA	A	GGCA	ATCAGAAGAAATTAA	GGTA	AGGTAATCAGAAGAAATTAA	1	TAA
lcl|CP012395.1_cds_ALU34435.1_6 [locus_tag=CLAU_0006] [protein=Transcriptional regulator LuxR family] [protein_id=ALU34435.1] [location=3633..6290] [gbkey=CDS]	ATGTTATTAAATTATAAGTACAATAATACTAAATTTTTAATTCCAAAAAAGAAATGTAAGATTATAGACAGAGAAAAGGTTTTAAGTAGGCTAGATGAAGTTTTGGAAACTAAGCTTACAATTATATCTGCAGCAGCAGGTAGTGGAAAAACTACTTCCGTTATTTCATGGATATACTCAAGAAAACTAAATCATAATACAGTATGGATTTCTTTAGATGAAAGGGACGACAATTTAGATATTTTTTGGAGATCAATTATTACAGCTATTGAAAAGTTTAAAAATAATGATATGGATTGCAAACAAGCAGATCTTATCCAAGACCAAGACATATCAAGTGAATCGGCAGTAAATATGGCATTAGCTAGTATTTCATCTGTAAATAGGGATTTAATACTT…	2658	1	AG	NG	824	31	GGCAATCAGAAGAAATTAAAG	CAATCAGAAGAAATTAAAG	CAAT	CAGAAGAAATTAAAG	TAAT	TAATCAGAAGAAATTAAAG	1	TAA
lcl|CP012395.1_cds_ALU34435.1_6 [locus_tag=CLAU_0006] [protein=Transcriptional regulator LuxR family] [protein_id=ALU34435.1] [location=3633..6290] [gbkey=CDS]	ATGTTATTAAATTATAAGTACAATAATACTAAATTTTTAATTCCAAAAAAGAAATGTAAGATTATAGACAGAGAAAAGGTTTTAAGTAGGCTAGATGAAGTTTTGGAAACTAAGCTTACAATTATATCTGCAGCAGCAGGTAGTGGAAAAACTACTTCCGTTATTTCATGGATATACTCAAGAAAACTAAATCATAATACAGTATGGATTTCTTTAGATGAAAGGGACGACAATTTAGATATTTTTTGGAGATCAATTATTACAGCTATTGAAAAGTTTAAAAATAATGATATGGATTGCAAACAAGCAGATCTTATCCAAGACCAAGACATATCAAGTGAATCGGCAGTAAATATGGCATTAGCTAGTATTTCATCTGTAAATAGGGATTTAATACTT…	2658	1	AG	NG	1347	51	ACTGCAGAGTTGTACTGATGA	CTGCAGAGTTGTACTGATGA	C	TGCA	GAGTTGTACTGATGA	TGTA	CTGTAGAGTTGTACTGATGA	1	TAG
lcl|CP012395.1_cds_ALU34435.1_6 [locus_tag=CLAU_0006] [protein=Transcriptional regulator LuxR family] [protein_id=ALU34435.1] [location=3633..6290] [gbkey=CDS]	ATGTTATTAAATTATAAGTACAATAATACTAAATTTTTAATTCCAAAAAAGAAATGTAAGATTATAGACAGAGAAAAGGTTTTAAGTAGGCTAGATGAAGTTTTGGAAACTAAGCTTACAATTATATCTGCAGCAGCAGGTAGTGGAAAAACTACTTCCGTTATTTCATGGATATACTCAAGAAAACTAAATCATAATACAGTATGGATTTCTTTAGATGAAAGGGACGACAATTTAGATATTTTTTGGAGATCAATTATTACAGCTATTGAAAAGTTTAAAAATAATGATATGGATTGCAAACAAGCAGATCTTATCCAAGACCAAGACATATCAAGTGAATCGGCAGTAAATATGGCATTAGCTAGTATTTCATCTGTAAATAGGGATTTAATACTT…	2658	1	AG	NG	1542	58	TATACAGGATTTTGTTTTAGA	ATACAGGATTTTGTTTTAGA	A	TACA	GGATTTTGTTTTAGA	TATA	ATATAGGATTTTGTTTTAGA	1	TAG
lcl|CP012395.1_cds_ALU34435.1_6 [locus_tag=CLAU_0006] [protein=Transcriptional regulator LuxR family] [protein_id=ALU34435.1] [location=3633..6290] [gbkey=CDS]	ATGTTATTAAATTATAAGTACAATAATACTAAATTTTTAATTCCAAAAAAGAAATGTAAGATTATAGACAGAGAAAAGGTTTTAAGTAGGCTAGATGAAGTTTTGGAAACTAAGCTTACAATTATATCTGCAGCAGCAGGTAGTGGAAAAACTACTTCCGTTATTTCATGGATATACTCAAGAAAACTAAATCATAATACAGTATGGATTTCTTTAGATGAAAGGGACGACAATTTAGATATTTTTTGGAGATCAATTATTACAGCTATTGAAAAGTTTAAAAATAATGATATGGATTGCAAACAAGCAGATCTTATCCAAGACCAAGACATATCAAGTGAATCGGCAGTAAATATGGCATTAGCTAGTATTTCATCTGTAAATAGGGATTTAATACTT…	2658	1	AG	NG	1919	72	ATCAAAAGAGTGAATTAAATA	CAAAAGAGTGAATTAAATA	CAAA	AGAGTGAATTAAATA	TAAA	TAAAAGAGTGAATTAAATA	1	TAA
lcl|CP012395.1_cds_ALU34435.1_6 [locus_tag=CLAU_0006] [protein=Transcriptional regulator LuxR family] [protein_id=ALU34435.1] [location=3633..6290] [gbkey=CDS]	ATGTTATTAAATTATAAGTACAATAATACTAAATTTTTAATTCCAAAAAAGAAATGTAAGATTATAGACAGAGAAAAGGTTTTAAGTAGGCTAGATGAAGTTTTGGAAACTAAGCTTACAATTATATCTGCAGCAGCAGGTAGTGGAAAAACTACTTCCGTTATTTCATGGATATACTCAAGAAAACTAAATCATAATACAGTATGGATTTCTTTAGATGAAAGGGACGACAATTTAGATATTTTTTGGAGATCAATTATTACAGCTATTGAAAAGTTTAAAAATAATGATATGGATTGCAAACAAGCAGATCTTATCCAAGACCAAGACATATCAAGTGAATCGGCAGTAAATATGGCATTAGCTAGTATTTCATCTGTAAATAGGGATTTAATACTT…	2658	1	CG	NG	344	13	ACCAAGACATATCAAGTGAAT	CAAGACATATCAAGTGAAT	CAAG	ACATATCAAGTGAAT	TAAG	TAAGACATATCAAGTGAAT	1	TAA
lcl|CP012395.1_cds_ALU34435.1_6 [locus_tag=CLAU_0006] [protein=Transcriptional regulator LuxR family] [protein_id=ALU34435.1] [location=3633..6290] [gbkey=CDS]	ATGTTATTAAATTATAAGTACAATAATACTAAATTTTTAATTCCAAAAAAGAAATGTAAGATTATAGACAGAGAAAAGGTTTTAAGTAGGCTAGATGAAGTTTTGGAAACTAAGCTTACAATTATATCTGCAGCAGCAGGTAGTGGAAAAACTACTTCCGTTATTTCATGGATATACTCAAGAAAACTAAATCATAATACAGTATGGATTTCTTTAGATGAAAGGGACGACAATTTAGATATTTTTTGGAGATCAATTATTACAGCTATTGAAAAGTTTAAAAATAATGATATGGATTGCAAACAAGCAGATCTTATCCAAGACCAAGACATATCAAGTGAATCGGCAGTAAATATGGCATTAGCTAGTATTTCATCTGTAAATAGGGATTTAATACTT…	2658	1	TG	NG	1149	43	TGAGCAAGCAATAGAAGTAAT	GAGCAAGCAATAGAAGTAAT	G	AGCA	AGCAATAGAAGTAAT	AGTA	GAGTAAGCAATAGAAGTAAT	1	TAA
lcl|CP012395.1_cds_ALU34435.1_6 [locus_tag=CLAU_0006] [protein=Transcriptional regulator LuxR family] [protein_id=ALU34435.1] [location=3633..6290] [gbkey=CDS]	ATGTTATTAAATTATAAGTACAATAATACTAAATTTTTAATTCCAAAAAAGAAATGTAAGATTATAGACAGAGAAAAGGTTTTAAGTAGGCTAGATGAAGTTTTGGAAACTAAGCTTACAATTATATCTGCAGCAGCAGGTAGTGGAAAAACTACTTCCGTTATTTCATGGATATACTCAAGAAAACTAAATCATAATACAGTATGGATTTCTTTAGATGAAAGGGACGACAATTTAGATATTTTTTGGAGATCAATTATTACAGCTATTGAAAAGTTTAAAAATAATGATATGGATTGCAAACAAGCAGATCTTATCCAAGACCAAGACATATCAAGTGAATCGGCAGTAAATATGGCATTAGCTAGTATTTCATCTGTAAATAGGGATTTAATACTT…	2658	1	AAA	NAA	791	30	TTCAGGATTATTTCTGTGAAG	CAGGATTATTTCTGTGAAG	CAGG	ATTATTTCTGTGAAG	TAGG	TAGGATTATTTCTGTGAAG	1	TAG
lcl|CP012395.1_cds_ALU34435.1_6 [locus_tag=CLAU_0006] [protein=Transcriptional regulator LuxR family] [protein_id=ALU34435.1] [location=3633..6290] [gbkey=CDS]	ATGTTATTAAATTATAAGTACAATAATACTAAATTTTTAATTCCAAAAAAGAAATGTAAGATTATAGACAGAGAAAAGGTTTTAAGTAGGCTAGATGAAGTTTTGGAAACTAAGCTTACAATTATATCTGCAGCAGCAGGTAGTGGAAAAACTACTTCCGTTATTTCATGGATATACTCAAGAAAACTAAATCATAATACAGTATGGATTTCTTTAGATGAAAGGGACGACAATTTAGATATTTTTTGGAGATCAATTATTACAGCTATTGAAAAGTTTAAAAATAATGATATGGATTGCAAACAAGCAGATCTTATCCAAGACCAAGACATATCAAGTGAATCGGCAGTAAATATGGCATTAGCTAGTATTTCATCTGTAAATAGGGATTTAATACTT…	2658	1	AAA	NAA	917	34	ATAGTCAGCAAATTTTAGAAA	AGTCAGCAAATTTTAGAAA	AGTC	AGCAAATTTTAGAAA	AGTT	AGTTAGCAAATTTTAGAAA	1	TAG
lcl|CP012395.1_cds_ALU34435.1_6 [locus_tag=CLAU_0006] [protein=Transcriptional regulator LuxR family] [protein_id=ALU34435.1] [location=3633..6290] [gbkey=CDS]	ATGTTATTAAATTATAAGTACAATAATACTAAATTTTTAATTCCAAAAAAGAAATGTAAGATTATAGACAGAGAAAAGGTTTTAAGTAGGCTAGATGAAGTTTTGGAAACTAAGCTTACAATTATATCTGCAGCAGCAGGTAGTGGAAAAACTACTTCCGTTATTTCATGGATATACTCAAGAAAACTAAATCATAATACAGTATGGATTTCTTTAGATGAAAGGGACGACAATTTAGATATTTTTTGGAGATCAATTATTACAGCTATTGAAAAGTTTAAAAATAATGATATGGATTGCAAACAAGCAGATCTTATCCAAGACCAAGACATATCAAGTGAATCGGCAGTAAATATGGCATTAGCTAGTATTTCATCTGTAAATAGGGATTTAATACTT…	2658	1	AAA	NAA	1121	42	TTAATCAGTATATAAGCATAG	AATCAGTATATAAGCATAG	AATC	AGTATATAAGCATAG	AATT	AATTAGTATATAAGCATAG	1	TAG
lcl|CP012395.1_cds_ALU34435.1_6 [locus_tag=CLAU_0006] [protein=Transcriptional regulator LuxR family] [protein_id=ALU34435.1] [location=3633..6290] [gbkey=CDS]	ATGTTATTAAATTATAAGTACAATAATACTAAATTTTTAATTCCAAAAAAGAAATGTAAGATTATAGACAGAGAAAAGGTTTTAAGTAGGCTAGATGAAGTTTTGGAAACTAAGCTTACAATTATATCTGCAGCAGCAGGTAGTGGAAAAACTACTTCCGTTATTTCATGGATATACTCAAGAAAACTAAATCATAATACAGTATGGATTTCTTTAGATGAAAGGGACGACAATTTAGATATTTTTTGGAGATCAATTATTACAGCTATTGAAAAGTTTAAAAATAATGATATGGATTGCAAACAAGCAGATCTTATCCAAGACCAAGACATATCAAGTGAATCGGCAGTAAATATGGCATTAGCTAGTATTTCATCTGTAAATAGGGATTTAATACTT…	2658	1	AAA	NAA	1122	42	TAATCAGTATATAAGCATAGA	AATCAGTATATAAGCATAGA	A	ATCA	GTATATAAGCATAGA	ATTA	AATTAGTATATAAGCATAGA	1	TAG
lcl|CP012395.1_cds_ALU34435.1_6 [locus_tag=CLAU_0006] [protein=Transcriptional regulator LuxR family] [protein_id=ALU34435.1] [location=3633..6290] [gbkey=CDS]	ATGTTATTAAATTATAAGTACAATAATACTAAATTTTTAATTCCAAAAAAGAAATGTAAGATTATAGACAGAGAAAAGGTTTTAAGTAGGCTAGATGAAGTTTTGGAAACTAAGCTTACAATTATATCTGCAGCAGCAGGTAGTGGAAAAACTACTTCCGTTATTTCATGGATATACTCAAGAAAACTAAATCATAATACAGTATGGATTTCTTTAGATGAAAGGGACGACAATTTAGATATTTTTTGGAGATCAATTATTACAGCTATTGAAAAGTTTAAAAATAATGATATGGATTGCAAACAAGCAGATCTTATCCAAGACCAAGACATATCAAGTGAATCGGCAGTAAATATGGCATTAGCTAGTATTTCATCTGTAAATAGGGATTTAATACTT…	2658	1	AAA	NAA	1238	47	TACCACAAGATGTTATTGTAA	CCACAAGATGTTATTGTAA	CCAC	AAGATGTTATTGTAA	TTAT	TTATAAGATGTTATTGTAA	1	TAA
lcl|CP012395.1_cds_ALU34435.1_6 [locus_tag=CLAU_0006] [protein=Transcriptional regulator LuxR family] [protein_id=ALU34435.1] [location=3633..6290] [gbkey=CDS]	ATGTTATTAAATTATAAGTACAATAATACTAAATTTTTAATTCCAAAAAAGAAATGTAAGATTATAGACAGAGAAAAGGTTTTAAGTAGGCTAGATGAAGTTTTGGAAACTAAGCTTACAATTATATCTGCAGCAGCAGGTAGTGGAAAAACTACTTCCGTTATTTCATGGATATACTCAAGAAAACTAAATCATAATACAGTATGGATTTCTTTAGATGAAAGGGACGACAATTTAGATATTTTTTGGAGATCAATTATTACAGCTATTGAAAAGTTTAAAAATAATGATATGGATTGCAAACAAGCAGATCTTATCCAAGACCAAGACATATCAAGTGAATCGGCAGTAAATATGGCATTAGCTAGTATTTCATCTGTAAATAGGGATTTAATACTT…	2658	1	AAA	NAA	1239	47	ACCACAAGATGTTATTGTAAA	CCACAAGATGTTATTGTAAA	C	CACA	AGATGTTATTGTAAA	TATA	CTATAAGATGTTATTGTAAA	1	TAA
lcl|CP012395.1_cds_ALU34435.1_6 [locus_tag=CLAU_0006] [protein=Transcriptional regulator LuxR family] [protein_id=ALU34435.1] [location=3633..6290] [gbkey=CDS]	ATGTTATTAAATTATAAGTACAATAATACTAAATTTTTAATTCCAAAAAAGAAATGTAAGATTATAGACAGAGAAAAGGTTTTAAGTAGGCTAGATGAAGTTTTGGAAACTAAGCTTACAATTATATCTGCAGCAGCAGGTAGTGGAAAAACTACTTCCGTTATTTCATGGATATACTCAAGAAAACTAAATCATAATACAGTATGGATTTCTTTAGATGAAAGGGACGACAATTTAGATATTTTTTGGAGATCAATTATTACAGCTATTGAAAAGTTTAAAAATAATGATATGGATTGCAAACAAGCAGATCTTATCCAAGACCAAGACATATCAAGTGAATCGGCAGTAAATATGGCATTAGCTAGTATTTCATCTGTAAATAGGGATTTAATACTT…	2658	1	AAA	NAA	1544	58	TACAGGATTTTGTTTTAGAAG	CAGGATTTTGTTTTAGAAG	CAGG	ATTTTGTTTTAGAAG	TAGG	TAGGATTTTGTTTTAGAAG	1	TAG
lcl|CP012395.1_cds_ALU34435.1_6 [locus_tag=CLAU_0006] [protein=Transcriptional regulator LuxR family] [protein_id=ALU34435.1] [location=3633..6290] [gbkey=CDS]	ATGTTATTAAATTATAAGTACAATAATACTAAATTTTTAATTCCAAAAAAGAAATGTAAGATTATAGACAGAGAAAAGGTTTTAAGTAGGCTAGATGAAGTTTTGGAAACTAAGCTTACAATTATATCTGCAGCAGCAGGTAGTGGAAAAACTACTTCCGTTATTTCATGGATATACTCAAGAAAACTAAATCATAATACAGTATGGATTTCTTTAGATGAAAGGGACGACAATTTAGATATTTTTTGGAGATCAATTATTACAGCTATTGAAAAGTTTAAAAATAATGATATGGATTGCAAACAAGCAGATCTTATCCAAGACCAAGACATATCAAGTGAATCGGCAGTAAATATGGCATTAGCTAGTATTTCATCTGTAAATAGGGATTTAATACTT…	2658	1	CAA	NAA	335	13	TTATCCAAGACCAAGACATAT	ATCCAAGACCAAGACATAT	ATCC	AAGACCAAGACATAT	ATTT	ATTTAAGACCAAGACATAT	1	TAA
lcl|CP012395.1_cds_ALU34435.1_6 [locus_tag=CLAU_0006] [protein=Transcriptional regulator LuxR family] [protein_id=ALU34435.1] [location=3633..6290] [gbkey=CDS]	ATGTTATTAAATTATAAGTACAATAATACTAAATTTTTAATTCCAAAAAAGAAATGTAAGATTATAGACAGAGAAAAGGTTTTAAGTAGGCTAGATGAAGTTTTGGAAACTAAGCTTACAATTATATCTGCAGCAGCAGGTAGTGGAAAAACTACTTCCGTTATTTCATGGATATACTCAAGAAAACTAAATCATAATACAGTATGGATTTCTTTAGATGAAAGGGACGACAATTTAGATATTTTTTGGAGATCAATTATTACAGCTATTGAAAAGTTTAAAAATAATGATATGGATTGCAAACAAGCAGATCTTATCCAAGACCAAGACATATCAAGTGAATCGGCAGTAAATATGGCATTAGCTAGTATTTCATCTGTAAATAGGGATTTAATACTT…	2658	1	TAA	NAA	710	27	TTCAAATGACGGTATTATCTA	CAAATGACGGTATTATCTA	CAAA	TGACGGTATTATCTA	TAAA	TAAATGACGGTATTATCTA	1	TAA
lcl|CP012395.1_cds_ALU34435.1_6 [locus_tag=CLAU_0006] [protein=Transcriptional regulator LuxR family] [protein_id=ALU34435.1] [location=3633..6290] [gbkey=CDS]	ATGTTATTAAATTATAAGTACAATAATACTAAATTTTTAATTCCAAAAAAGAAATGTAAGATTATAGACAGAGAAAAGGTTTTAAGTAGGCTAGATGAAGTTTTGGAAACTAAGCTTACAATTATATCTGCAGCAGCAGGTAGTGGAAAAACTACTTCCGTTATTTCATGGATATACTCAAGAAAACTAAATCATAATACAGTATGGATTTCTTTAGATGAAAGGGACGACAATTTAGATATTTTTTGGAGATCAATTATTACAGCTATTGAAAAGTTTAAAAATAATGATATGGATTGCAAACAAGCAGATCTTATCCAAGACCAAGACATATCAAGTGAATCGGCAGTAAATATGGCATTAGCTAGTATTTCATCTGTAAATAGGGATTTAATACTT…	2658	1	TAA	NAA	1917	72	GAATCAAAAGAGTGAATTAAA	AATCAAAAGAGTGAATTAAA	A	ATCA	AAAGAGTGAATTAAA	ATTA	AATTAAAAGAGTGAATTAAA	1	TAA
lcl|CP012395.1_cds_ALU34435.1_6 [locus_tag=CLAU_0006] [protein=Transcriptional regulator LuxR family] [protein_id=ALU34435.1] [location=3633..6290] [gbkey=CDS]	ATGTTATTAAATTATAAGTACAATAATACTAAATTTTTAATTCCAAAAAAGAAATGTAAGATTATAGACAGAGAAAAGGTTTTAAGTAGGCTAGATGAAGTTTTGGAAACTAAGCTTACAATTATATCTGCAGCAGCAGGTAGTGGAAAAACTACTTCCGTTATTTCATGGATATACTCAAGAAAACTAAATCATAATACAGTATGGATTTCTTTAGATGAAAGGGACGACAATTTAGATATTTTTTGGAGATCAATTATTACAGCTATTGAAAAGTTTAAAAATAATGATATGGATTGCAAACAAGCAGATCTTATCCAAGACCAAGACATATCAAGTGAATCGGCAGTAAATATGGCATTAGCTAGTATTTCATCTGTAAATAGGGATTTAATACTT…	2658	1	AGA	NGA	321	12	CAAACAAGCAGATCTTATCCA	AAACAAGCAGATCTTATCCA	A	AACA	AGCAGATCTTATCCA	AATA	AAATAAGCAGATCTTATCCA	1	TAA
lcl|CP012395.1_cds_ALU34435.1_6 [locus_tag=CLAU_0006] [protein=Transcriptional regulator LuxR family] [protein_id=ALU34435.1] [location=3633..6290] [gbkey=CDS]	ATGTTATTAAATTATAAGTACAATAATACTAAATTTTTAATTCCAAAAAAGAAATGTAAGATTATAGACAGAGAAAAGGTTTTAAGTAGGCTAGATGAAGTTTTGGAAACTAAGCTTACAATTATATCTGCAGCAGCAGGTAGTGGAAAAACTACTTCCGTTATTTCATGGATATACTCAAGAAAACTAAATCATAATACAGTATGGATTTCTTTAGATGAAAGGGACGACAATTTAGATATTTTTTGGAGATCAATTATTACAGCTATTGAAAAGTTTAAAAATAATGATATGGATTGCAAACAAGCAGATCTTATCCAAGACCAAGACATATCAAGTGAATCGGCAGTAAATATGGCATTAGCTAGTATTTCATCTGTAAATAGGGATTTAATACTT…	2658	1	AGA	NGA	789	30	TATTCAGGATTATTTCTGTGA	ATTCAGGATTATTTCTGTGA	A	TTCA	GGATTATTTCTGTGA	TTTA	ATTTAGGATTATTTCTGTGA	1	TAG
lcl|CP012395.1_cds_ALU34435.1_6 [locus_tag=CLAU_0006] [protein=Transcriptional regulator LuxR family] [protein_id=ALU34435.1] [location=3633..6290] [gbkey=CDS]	ATGTTATTAAATTATAAGTACAATAATACTAAATTTTTAATTCCAAAAAAGAAATGTAAGATTATAGACAGAGAAAAGGTTTTAAGTAGGCTAGATGAAGTTTTGGAAACTAAGCTTACAATTATATCTGCAGCAGCAGGTAGTGGAAAAACTACTTCCGTTATTTCATGGATATACTCAAGAAAACTAAATCATAATACAGTATGGATTTCTTTAGATGAAAGGGACGACAATTTAGATATTTTTTGGAGATCAATTATTACAGCTATTGAAAAGTTTAAAAATAATGATATGGATTGCAAACAAGCAGATCTTATCCAAGACCAAGACATATCAAGTGAATCGGCAGTAAATATGGCATTAGCTAGTATTTCATCTGTAAATAGGGATTTAATACTT…	2658	1	AGA	NGA	822	31	TAGGCAATCAGAAGAAATTAA	AGGCAATCAGAAGAAATTAA	A	GGCA	ATCAGAAGAAATTAA	GGTA	AGGTAATCAGAAGAAATTAA	1	TAA
lcl|CP012395.1_cds_ALU34435.1_6 [locus_tag=CLAU_0006] [protein=Transcriptional regulator LuxR family] [protein_id=ALU34435.1] [location=3633..6290] [gbkey=CDS]	ATGTTATTAAATTATAAGTACAATAATACTAAATTTTTAATTCCAAAAAAGAAATGTAAGATTATAGACAGAGAAAAGGTTTTAAGTAGGCTAGATGAAGTTTTGGAAACTAAGCTTACAATTATATCTGCAGCAGCAGGTAGTGGAAAAACTACTTCCGTTATTTCATGGATATACTCAAGAAAACTAAATCATAATACAGTATGGATTTCTTTAGATGAAAGGGACGACAATTTAGATATTTTTTGGAGATCAATTATTACAGCTATTGAAAAGTTTAAAAATAATGATATGGATTGCAAACAAGCAGATCTTATCCAAGACCAAGACATATCAAGTGAATCGGCAGTAAATATGGCATTAGCTAGTATTTCATCTGTAAATAGGGATTTAATACTT…	2658	1	AGA	NGA	1347	51	ACTGCAGAGTTGTACTGATGA	CTGCAGAGTTGTACTGATGA	C	TGCA	GAGTTGTACTGATGA	TGTA	CTGTAGAGTTGTACTGATGA	1	TAG
lcl|CP012395.1_cds_ALU34435.1_6 [locus_tag=CLAU_0006] [protein=Transcriptional regulator LuxR family] [protein_id=ALU34435.1] [location=3633..6290] [gbkey=CDS]	ATGTTATTAAATTATAAGTACAATAATACTAAATTTTTAATTCCAAAAAAGAAATGTAAGATTATAGACAGAGAAAAGGTTTTAAGTAGGCTAGATGAAGTTTTGGAAACTAAGCTTACAATTATATCTGCAGCAGCAGGTAGTGGAAAAACTACTTCCGTTATTTCATGGATATACTCAAGAAAACTAAATCATAATACAGTATGGATTTCTTTAGATGAAAGGGACGACAATTTAGATATTTTTTGGAGATCAATTATTACAGCTATTGAAAAGTTTAAAAATAATGATATGGATTGCAAACAAGCAGATCTTATCCAAGACCAAGACATATCAAGTGAATCGGCAGTAAATATGGCATTAGCTAGTATTTCATCTGTAAATAGGGATTTAATACTT…	2658	1	AGA	NGA	1542	58	TATACAGGATTTTGTTTTAGA	ATACAGGATTTTGTTTTAGA	A	TACA	GGATTTTGTTTTAGA	TATA	ATATAGGATTTTGTTTTAGA	1	TAG
lcl|CP012395.1_cds_ALU34435.1_6 [locus_tag=CLAU_0006] [protein=Transcriptional regulator LuxR family] [protein_id=ALU34435.1] [location=3633..6290] [gbkey=CDS]	ATGTTATTAAATTATAAGTACAATAATACTAAATTTTTAATTCCAAAAAAGAAATGTAAGATTATAGACAGAGAAAAGGTTTTAAGTAGGCTAGATGAAGTTTTGGAAACTAAGCTTACAATTATATCTGCAGCAGCAGGTAGTGGAAAAACTACTTCCGTTATTTCATGGATATACTCAAGAAAACTAAATCATAATACAGTATGGATTTCTTTAGATGAAAGGGACGACAATTTAGATATTTTTTGGAGATCAATTATTACAGCTATTGAAAAGTTTAAAAATAATGATATGGATTGCAAACAAGCAGATCTTATCCAAGACCAAGACATATCAAGTGAATCGGCAGTAAATATGGCATTAGCTAGTATTTCATCTGTAAATAGGGATTTAATACTT…	2658	1	AGA	NGA	1919	72	ATCAAAAGAGTGAATTAAATA	CAAAAGAGTGAATTAAATA	CAAA	AGAGTGAATTAAATA	TAAA	TAAAAGAGTGAATTAAATA	1	TAA
lcl|CP012395.1_cds_ALU34435.1_6 [locus_tag=CLAU_0006] [protein=Transcriptional regulator LuxR family] [protein_id=ALU34435.1] [location=3633..6290] [gbkey=CDS]	ATGTTATTAAATTATAAGTACAATAATACTAAATTTTTAATTCCAAAAAAGAAATGTAAGATTATAGACAGAGAAAAGGTTTTAAGTAGGCTAGATGAAGTTTTGGAAACTAAGCTTACAATTATATCTGCAGCAGCAGGTAGTGGAAAAACTACTTCCGTTATTTCATGGATATACTCAAGAAAACTAAATCATAATACAGTATGGATTTCTTTAGATGAAAGGGACGACAATTTAGATATTTTTTGGAGATCAATTATTACAGCTATTGAAAAGTTTAAAAATAATGATATGGATTGCAAACAAGCAGATCTTATCCAAGACCAAGACATATCAAGTGAATCGGCAGTAAATATGGCATTAGCTAGTATTTCATCTGTAAATAGGGATTTAATACTT…	2658	1	TGA	NGA	1149	43	TGAGCAAGCAATAGAAGTAAT	GAGCAAGCAATAGAAGTAAT	G	AGCA	AGCAATAGAAGTAAT	AGTA	GAGTAAGCAATAGAAGTAAT	1	TAA
lcl|CP012395.1_cds_ALU34436.1_7 [gene=pepT2] [locus_tag=CLAU_0007] [protein=Peptidase T] [protein_id=ALU34436.1] [location=6496..7722] [gbkey=CDS]	ATGTCTAAGGTCGTAGAAAAATTTACTAAATATATAAAATTTGATACTAGATCAAATGAAGAAATGAATACGGTTCCTACTACGCAAGGACAGATGGTGCTGGCAAAAGAATTGTCAAAAGAGCTAAAGAAAATAGGAATGAGAGAGGTTTCAGTAGATGAAAATGGATATGTAATGGCATCGTTACCATCTAATGTTGATAAAGAAGTTCCTACCATAGGATTTATTGCACATATGGACACAAGTCCAGAAGTTTCAGGAATGAACGTAAATCCTAAATTTATTGAAAACTATGATGGTAAGGATATAGTTTTAAATGGAGAAAAAAATATTGTTCTTTCTCCAAAGGATTTTCCAGAATTAAAAGACTATGTTGGAAAAACACTTATTACTACAGAT…	1227	1	TGG	NGG	101	8	CTACGCAAGGACAGATGGTGC	ACGCAAGGACAGATGGTGC	ACGC	AAGGACAGATGGTGC	ATGT	ATGTAAGGACAGATGGTGC	1	TAA
lcl|CP012395.1_cds_ALU34436.1_7 [gene=pepT2] [locus_tag=CLAU_0007] [protein=Peptidase T] [protein_id=ALU34436.1] [location=6496..7722] [gbkey=CDS]	ATGTCTAAGGTCGTAGAAAAATTTACTAAATATATAAAATTTGATACTAGATCAAATGAAGAAATGAATACGGTTCCTACTACGCAAGGACAGATGGTGCTGGCAAAAGAATTGTCAAAAGAGCTAAAGAAAATAGGAATGAGAGAGGTTTCAGTAGATGAAAATGGATATGTAATGGCATCGTTACCATCTAATGTTGATAAAGAAGTTCCTACCATAGGATTTATTGCACATATGGACACAAGTCCAGAAGTTTCAGGAATGAACGTAAATCCTAAATTTATTGAAAACTATGATGGTAAGGATATAGTTTTAAATGGAGAAAAAAATATTGTTCTTTCTCCAAAGGATTTTCCAGAATTAAAAGACTATGTTGGAAAAACACTTATTACTACAGAT…	1227	1	AGA	NGD	108	9	AGGACAGATGGTGCTGGCAAA	GGACAGATGGTGCTGGCAAA	G	GACA	GATGGTGCTGGCAAA	GATA	GGATAGATGGTGCTGGCAAA	1	TAG
lcl|CP012395.1_cds_ALU34436.1_7 [gene=pepT2] [locus_tag=CLAU_0007] [protein=Peptidase T] [protein_id=ALU34436.1] [location=6496..7722] [gbkey=CDS]	ATGTCTAAGGTCGTAGAAAAATTTACTAAATATATAAAATTTGATACTAGATCAAATGAAGAAATGAATACGGTTCCTACTACGCAAGGACAGATGGTGCTGGCAAAAGAATTGTCAAAAGAGCTAAAGAAAATAGGAATGAGAGAGGTTTCAGTAGATGAAAATGGATATGTAATGGCATCGTTACCATCTAATGTTGATAAAGAAGTTCCTACCATAGGATTTATTGCACATATGGACACAAGTCCAGAAGTTTCAGGAATGAACGTAAATCCTAAATTTATTGAAAACTATGATGGTAAGGATATAGTTTTAAATGGAGAAAAAAATATTGTTCTTTCTCCAAAGGATTTTCCAGAATTAAAAGACTATGTTGGAAAAACACTTATTACTACAGAT…	1227	1	TGG	NGD	101	8	CTACGCAAGGACAGATGGTGC	ACGCAAGGACAGATGGTGC	ACGC	AAGGACAGATGGTGC	ATGT	ATGTAAGGACAGATGGTGC	1	TAA
lcl|CP012395.1_cds_ALU34436.1_7 [gene=pepT2] [locus_tag=CLAU_0007] [protein=Peptidase T] [protein_id=ALU34436.1] [location=6496..7722] [gbkey=CDS]	ATGTCTAAGGTCGTAGAAAAATTTACTAAATATATAAAATTTGATACTAGATCAAATGAAGAAATGAATACGGTTCCTACTACGCAAGGACAGATGGTGCTGGCAAAAGAATTGTCAAAAGAGCTAAAGAAAATAGGAATGAGAGAGGTTTCAGTAGATGAAAATGGATATGTAATGGCATCGTTACCATCTAATGTTGATAAAGAAGTTCCTACCATAGGATTTATTGCACATATGGACACAAGTCCAGAAGTTTCAGGAATGAACGTAAATCCTAAATTTATTGAAAACTATGATGGTAAGGATATAGTTTTAAATGGAGAAAAAAATATTGTTCTTTCTCCAAAGGATTTTCCAGAATTAAAAGACTATGTTGGAAAAACACTTATTACTACAGAT…	1227	1	AG	NG	108	9	AGGACAGATGGTGCTGGCAAA	GGACAGATGGTGCTGGCAAA	G	GACA	GATGGTGCTGGCAAA	GATA	GGATAGATGGTGCTGGCAAA	1	TAG
lcl|CP012395.1_cds_ALU34436.1_7 [gene=pepT2] [locus_tag=CLAU_0007] [protein=Peptidase T] [protein_id=ALU34436.1] [location=6496..7722] [gbkey=CDS]	ATGTCTAAGGTCGTAGAAAAATTTACTAAATATATAAAATTTGATACTAGATCAAATGAAGAAATGAATACGGTTCCTACTACGCAAGGACAGATGGTGCTGGCAAAAGAATTGTCAAAAGAGCTAAAGAAAATAGGAATGAGAGAGGTTTCAGTAGATGAAAATGGATATGTAATGGCATCGTTACCATCTAATGTTGATAAAGAAGTTCCTACCATAGGATTTATTGCACATATGGACACAAGTCCAGAAGTTTCAGGAATGAACGTAAATCCTAAATTTATTGAAAACTATGATGGTAAGGATATAGTTTTAAATGGAGAAAAAAATATTGTTCTTTCTCCAAAGGATTTTCCAGAATTAAAAGACTATGTTGGAAAAACACTTATTACTACAGAT…	1227	1	GG	NG	102	8	TACGCAAGGACAGATGGTGCT	ACGCAAGGACAGATGGTGCT	A	CGCA	AGGACAGATGGTGCT	TGTA	ATGTAAGGACAGATGGTGCT	1	TAA
lcl|CP012395.1_cds_ALU34436.1_7 [gene=pepT2] [locus_tag=CLAU_0007] [protein=Peptidase T] [protein_id=ALU34436.1] [location=6496..7722] [gbkey=CDS]	ATGTCTAAGGTCGTAGAAAAATTTACTAAATATATAAAATTTGATACTAGATCAAATGAAGAAATGAATACGGTTCCTACTACGCAAGGACAGATGGTGCTGGCAAAAGAATTGTCAAAAGAGCTAAAGAAAATAGGAATGAGAGAGGTTTCAGTAGATGAAAATGGATATGTAATGGCATCGTTACCATCTAATGTTGATAAAGAAGTTCCTACCATAGGATTTATTGCACATATGGACACAAGTCCAGAAGTTTCAGGAATGAACGTAAATCCTAAATTTATTGAAAACTATGATGGTAAGGATATAGTTTTAAATGGAGAAAAAAATATTGTTCTTTCTCCAAAGGATTTTCCAGAATTAAAAGACTATGTTGGAAAAACACTTATTACTACAGAT…	1227	1	TG	NG	101	8	CTACGCAAGGACAGATGGTGC	ACGCAAGGACAGATGGTGC	ACGC	AAGGACAGATGGTGC	ATGT	ATGTAAGGACAGATGGTGC	1	TAA
lcl|CP012395.1_cds_ALU34436.1_7 [gene=pepT2] [locus_tag=CLAU_0007] [protein=Peptidase T] [protein_id=ALU34436.1] [location=6496..7722] [gbkey=CDS]	ATGTCTAAGGTCGTAGAAAAATTTACTAAATATATAAAATTTGATACTAGATCAAATGAAGAAATGAATACGGTTCCTACTACGCAAGGACAGATGGTGCTGGCAAAAGAATTGTCAAAAGAGCTAAAGAAAATAGGAATGAGAGAGGTTTCAGTAGATGAAAATGGATATGTAATGGCATCGTTACCATCTAATGTTGATAAAGAAGTTCCTACCATAGGATTTATTGCACATATGGACACAAGTCCAGAAGTTTCAGGAATGAACGTAAATCCTAAATTTATTGAAAACTATGATGGTAAGGATATAGTTTTAAATGGAGAAAAAAATATTGTTCTTTCTCCAAAGGATTTTCCAGAATTAAAAGACTATGTTGGAAAAACACTTATTACTACAGAT…	1227	1	TG	NG	897	73	AAAACAATTTATAACTGGTGC	AAACAATTTATAACTGGTGC	A	AACA	ATTTATAACTGGTGC	AATA	AAATAATTTATAACTGGTGC	1	TAA
lcl|CP012395.1_cds_ALU34436.1_7 [gene=pepT2] [locus_tag=CLAU_0007] [protein=Peptidase T] [protein_id=ALU34436.1] [location=6496..7722] [gbkey=CDS]	ATGTCTAAGGTCGTAGAAAAATTTACTAAATATATAAAATTTGATACTAGATCAAATGAAGAAATGAATACGGTTCCTACTACGCAAGGACAGATGGTGCTGGCAAAAGAATTGTCAAAAGAGCTAAAGAAAATAGGAATGAGAGAGGTTTCAGTAGATGAAAATGGATATGTAATGGCATCGTTACCATCTAATGTTGATAAAGAAGTTCCTACCATAGGATTTATTGCACATATGGACACAAGTCCAGAAGTTTCAGGAATGAACGTAAATCCTAAATTTATTGAAAACTATGATGGTAAGGATATAGTTTTAAATGGAGAAAAAAATATTGTTCTTTCTCCAAAGGATTTTCCAGAATTAAAAGACTATGTTGGAAAAACACTTATTACTACAGAT…	1227	1	CAA	NAA	104	8	CGCAAGGACAGATGGTGCTGG	CAAGGACAGATGGTGCTGG	CAAG	GACAGATGGTGCTGG	TAAG	TAAGGACAGATGGTGCTGG	1	TAA
lcl|CP012395.1_cds_ALU34436.1_7 [gene=pepT2] [locus_tag=CLAU_0007] [protein=Peptidase T] [protein_id=ALU34436.1] [location=6496..7722] [gbkey=CDS]	ATGTCTAAGGTCGTAGAAAAATTTACTAAATATATAAAATTTGATACTAGATCAAATGAAGAAATGAATACGGTTCCTACTACGCAAGGACAGATGGTGCTGGCAAAAGAATTGTCAAAAGAGCTAAAGAAAATAGGAATGAGAGAGGTTTCAGTAGATGAAAATGGATATGTAATGGCATCGTTACCATCTAATGTTGATAAAGAAGTTCCTACCATAGGATTTATTGCACATATGGACACAAGTCCAGAAGTTTCAGGAATGAACGTAAATCCTAAATTTATTGAAAACTATGATGGTAAGGATATAGTTTTAAATGGAGAAAAAAATATTGTTCTTTCTCCAAAGGATTTTCCAGAATTAAAAGACTATGTTGGAAAAACACTTATTACTACAGAT…	1227	1	CAA	NAA	761	62	TTCCACAGAATGAAACTCCAT	CCACAGAATGAAACTCCAT	CCAC	AGAATGAAACTCCAT	TTAT	TTATAGAATGAAACTCCAT	1	TAG
lcl|CP012395.1_cds_ALU34436.1_7 [gene=pepT2] [locus_tag=CLAU_0007] [protein=Peptidase T] [protein_id=ALU34436.1] [location=6496..7722] [gbkey=CDS]	ATGTCTAAGGTCGTAGAAAAATTTACTAAATATATAAAATTTGATACTAGATCAAATGAAGAAATGAATACGGTTCCTACTACGCAAGGACAGATGGTGCTGGCAAAAGAATTGTCAAAAGAGCTAAAGAAAATAGGAATGAGAGAGGTTTCAGTAGATGAAAATGGATATGTAATGGCATCGTTACCATCTAATGTTGATAAAGAAGTTCCTACCATAGGATTTATTGCACATATGGACACAAGTCCAGAAGTTTCAGGAATGAACGTAAATCCTAAATTTATTGAAAACTATGATGGTAAGGATATAGTTTTAAATGGAGAAAAAAATATTGTTCTTTCTCCAAAGGATTTTCCAGAATTAAAAGACTATGTTGGAAAAACACTTATTACTACAGAT…	1227	1	TAA	NAA	839	68	AGCAAACAAAGCTTGAATATA	CAAACAAAGCTTGAATATA	CAAA	CAAAGCTTGAATATA	TAAA	TAAACAAAGCTTGAATATA	1	TAA
lcl|CP012395.1_cds_ALU34436.1_7 [gene=pepT2] [locus_tag=CLAU_0007] [protein=Peptidase T] [protein_id=ALU34436.1] [location=6496..7722] [gbkey=CDS]	ATGTCTAAGGTCGTAGAAAAATTTACTAAATATATAAAATTTGATACTAGATCAAATGAAGAAATGAATACGGTTCCTACTACGCAAGGACAGATGGTGCTGGCAAAAGAATTGTCAAAAGAGCTAAAGAAAATAGGAATGAGAGAGGTTTCAGTAGATGAAAATGGATATGTAATGGCATCGTTACCATCTAATGTTGATAAAGAAGTTCCTACCATAGGATTTATTGCACATATGGACACAAGTCCAGAAGTTTCAGGAATGAACGTAAATCCTAAATTTATTGAAAACTATGATGGTAAGGATATAGTTTTAAATGGAGAAAAAAATATTGTTCTTTCTCCAAAGGATTTTCCAGAATTAAAAGACTATGTTGGAAAAACACTTATTACTACAGAT…	1227	1	AGA	NGA	108	9	AGGACAGATGGTGCTGGCAAA	GGACAGATGGTGCTGGCAAA	G	GACA	GATGGTGCTGGCAAA	GATA	GGATAGATGGTGCTGGCAAA	1	TAG
lcl|CP012395.1_cds_ALU34437.1_8 [locus_tag=CLAU_0008] [protein=Amino acid permease] [protein_id=ALU34437.1] [location=7752..9257] [gbkey=CDS]	ATGGAATCAACTGAGCAAAAACAAAAAAAGATGACGTTAATAGCACTAGTATTAATGATTTTTACATCAGTATTTGGATTCACTAATATACCCAGAGCATTTTATTTGATGGGTTATGGTGCAATTCCTTGGTATATTTTATCTGCAATAACTTTTTTTATTCCTTATGCATTTATGATGGCAGAATATGGAGCAGCATTTAAAAATGAAAGAGGTGGAATCTACTCGTGGATGGAAAAGTCTGTTGGAGCTAAATATGCTTTTATAGGAACATTCATGTGGTATGCTTCTTATGTAATTTGGATGGTTAATATATCTTCAACAATATGGGTACCGTTTTCAAATGCTATATTTGGAAGTGACAAAACGGCAACCTGGTCACTATTAGGATTAAATTCC…	1506	1	AGG	NGG	420	28	CACTCAAGTCTTAGGAATATT	ACTCAAGTCTTAGGAATATT	A	CTCA	AGTCTTAGGAATATT	TTTA	ATTTAAGTCTTAGGAATATT	1	TAA
lcl|CP012395.1_cds_ALU34437.1_8 [locus_tag=CLAU_0008] [protein=Amino acid permease] [protein_id=ALU34437.1] [location=7752..9257] [gbkey=CDS]	ATGGAATCAACTGAGCAAAAACAAAAAAAGATGACGTTAATAGCACTAGTATTAATGATTTTTACATCAGTATTTGGATTCACTAATATACCCAGAGCATTTTATTTGATGGGTTATGGTGCAATTCCTTGGTATATTTTATCTGCAATAACTTTTTTTATTCCTTATGCATTTATGATGGCAGAATATGGAGCAGCATTTAAAAATGAAAGAGGTGGAATCTACTCGTGGATGGAAAAGTCTGTTGGAGCTAAATATGCTTTTATAGGAACATTCATGTGGTATGCTTCTTATGTAATTTGGATGGTTAATATATCTTCAACAATATGGGTACCGTTTTCAAATGCTATATTTGGAAGTGACAAAACGGCAACCTGGTCACTATTAGGATTAAATTCC…	1506	1	TGG	NGG	650	43	ATCAAAGTGGCATTAGTGTAT	CAAAGTGGCATTAGTGTAT	CAAA	GTGGCATTAGTGTAT	TAAA	TAAAGTGGCATTAGTGTAT	1	TAA
lcl|CP012395.1_cds_ALU34437.1_8 [locus_tag=CLAU_0008] [protein=Amino acid permease] [protein_id=ALU34437.1] [location=7752..9257] [gbkey=CDS]	ATGGAATCAACTGAGCAAAAACAAAAAAAGATGACGTTAATAGCACTAGTATTAATGATTTTTACATCAGTATTTGGATTCACTAATATACCCAGAGCATTTTATTTGATGGGTTATGGTGCAATTCCTTGGTATATTTTATCTGCAATAACTTTTTTTATTCCTTATGCATTTATGATGGCAGAATATGGAGCAGCATTTAAAAATGAAAGAGGTGGAATCTACTCGTGGATGGAAAAGTCTGTTGGAGCTAAATATGCTTTTATAGGAACATTCATGTGGTATGCTTCTTATGTAATTTGGATGGTTAATATATCTTCAACAATATGGGTACCGTTTTCAAATGCTATATTTGGAAGTGACAAAACGGCAACCTGGTCACTATTAGGATTAAATTCC…	1506	1	TGG	NGG	915	61	ATATCAAATAGGACAAAGCTT	TATCAAATAGGACAAAGCTT	T	ATCA	AATAGGACAAAGCTT	ATTA	TATTAAATAGGACAAAGCTT	1	TAA
lcl|CP012395.1_cds_ALU34437.1_8 [locus_tag=CLAU_0008] [protein=Amino acid permease] [protein_id=ALU34437.1] [location=7752..9257] [gbkey=CDS]	ATGGAATCAACTGAGCAAAAACAAAAAAAGATGACGTTAATAGCACTAGTATTAATGATTTTTACATCAGTATTTGGATTCACTAATATACCCAGAGCATTTTATTTGATGGGTTATGGTGCAATTCCTTGGTATATTTTATCTGCAATAACTTTTTTTATTCCTTATGCATTTATGATGGCAGAATATGGAGCAGCATTTAAAAATGAAAGAGGTGGAATCTACTCGTGGATGGAAAAGTCTGTTGGAGCTAAATATGCTTTTATAGGAACATTCATGTGGTATGCTTCTTATGTAATTTGGATGGTTAATATATCTTCAACAATATGGGTACCGTTTTCAAATGCTATATTTGGAAGTGACAAAACGGCAACCTGGTCACTATTAGGATTAAATTCC…	1506	1	TGG	NGG	1136	75	GGGTTCAATGTATATTTGTAG	GTTCAATGTATATTTGTAG	GTTC	AATGTATATTTGTAG	GTTT	GTTTAATGTATATTTGTAG	1	TAA
lcl|CP012395.1_cds_ALU34437.1_8 [locus_tag=CLAU_0008] [protein=Amino acid permease] [protein_id=ALU34437.1] [location=7752..9257] [gbkey=CDS]	ATGGAATCAACTGAGCAAAAACAAAAAAAGATGACGTTAATAGCACTAGTATTAATGATTTTTACATCAGTATTTGGATTCACTAATATACCCAGAGCATTTTATTTGATGGGTTATGGTGCAATTCCTTGGTATATTTTATCTGCAATAACTTTTTTTATTCCTTATGCATTTATGATGGCAGAATATGGAGCAGCATTTAAAAATGAAAGAGGTGGAATCTACTCGTGGATGGAAAAGTCTGTTGGAGCTAAATATGCTTTTATAGGAACATTCATGTGGTATGCTTCTTATGTAATTTGGATGGTTAATATATCTTCAACAATATGGGTACCGTTTTCAAATGCTATATTTGGAAGTGACAAAACGGCAACCTGGTCACTATTAGGATTAAATTCC…	1506	1	GGA	NGD	422	28	CTCAAGTCTTAGGAATATTAG	CAAGTCTTAGGAATATTAG	CAAG	TCTTAGGAATATTAG	TAAG	TAAGTCTTAGGAATATTAG	1	TAA
lcl|CP012395.1_cds_ALU34437.1_8 [locus_tag=CLAU_0008] [protein=Amino acid permease] [protein_id=ALU34437.1] [location=7752..9257] [gbkey=CDS]	ATGGAATCAACTGAGCAAAAACAAAAAAAGATGACGTTAATAGCACTAGTATTAATGATTTTTACATCAGTATTTGGATTCACTAATATACCCAGAGCATTTTATTTGATGGGTTATGGTGCAATTCCTTGGTATATTTTATCTGCAATAACTTTTTTTATTCCTTATGCATTTATGATGGCAGAATATGGAGCAGCATTTAAAAATGAAAGAGGTGGAATCTACTCGTGGATGGAAAAGTCTGTTGGAGCTAAATATGCTTTTATAGGAACATTCATGTGGTATGCTTCTTATGTAATTTGGATGGTTAATATATCTTCAACAATATGGGTACCGTTTTCAAATGCTATATTTGGAAGTGACAAAACGGCAACCTGGTCACTATTAGGATTAAATTCC…	1506	1	TGA	NGD	32	2	CTGAGCAAAAACAAAAAAAGA	GAGCAAAAACAAAAAAAGA	GAGC	AAAAACAAAAAAAGA	GAGT	GAGTAAAAACAAAAAAAGA	1	TAA
lcl|CP012395.1_cds_ALU34437.1_8 [locus_tag=CLAU_0008] [protein=Amino acid permease] [protein_id=ALU34437.1] [location=7752..9257] [gbkey=CDS]	ATGGAATCAACTGAGCAAAAACAAAAAAAGATGACGTTAATAGCACTAGTATTAATGATTTTTACATCAGTATTTGGATTCACTAATATACCCAGAGCATTTTATTTGATGGGTTATGGTGCAATTCCTTGGTATATTTTATCTGCAATAACTTTTTTTATTCCTTATGCATTTATGATGGCAGAATATGGAGCAGCATTTAAAAATGAAAGAGGTGGAATCTACTCGTGGATGGAAAAGTCTGTTGGAGCTAAATATGCTTTTATAGGAACATTCATGTGGTATGCTTCTTATGTAATTTGGATGGTTAATATATCTTCAACAATATGGGTACCGTTTTCAAATGCTATATTTGGAAGTGACAAAACGGCAACCTGGTCACTATTAGGATTAAATTCC…	1506	1	AGT	NGD	732	49	AGACCAAACTGAAAAAGCAGA	GACCAAACTGAAAAAGCAGA	G	ACCA	AACTGAAAAAGCAGA	ATTA	GATTAAACTGAAAAAGCAGA	1	TAA
lcl|CP012395.1_cds_ALU34437.1_8 [locus_tag=CLAU_0008] [protein=Amino acid permease] [protein_id=ALU34437.1] [location=7752..9257] [gbkey=CDS]	ATGGAATCAACTGAGCAAAAACAAAAAAAGATGACGTTAATAGCACTAGTATTAATGATTTTTACATCAGTATTTGGATTCACTAATATACCCAGAGCATTTTATTTGATGGGTTATGGTGCAATTCCTTGGTATATTTTATCTGCAATAACTTTTTTTATTCCTTATGCATTTATGATGGCAGAATATGGAGCAGCATTTAAAAATGAAAGAGGTGGAATCTACTCGTGGATGGAAAAGTCTGTTGGAGCTAAATATGCTTTTATAGGAACATTCATGTGGTATGCTTCTTATGTAATTTGGATGGTTAATATATCTTCAACAATATGGGTACCGTTTTCAAATGCTATATTTGGAAGTGACAAAACGGCAACCTGGTCACTATTAGGATTAAATTCC…	1506	1	CGT	NGD	35	2	AGCAAAAACAAAAAAAGATGA	CAAAAACAAAAAAAGATGA	CAAA	AACAAAAAAAGATGA	TAAA	TAAAAACAAAAAAAGATGA	1	TAA
lcl|CP012395.1_cds_ALU34437.1_8 [locus_tag=CLAU_0008] [protein=Amino acid permease] [protein_id=ALU34437.1] [location=7752..9257] [gbkey=CDS]	ATGGAATCAACTGAGCAAAAACAAAAAAAGATGACGTTAATAGCACTAGTATTAATGATTTTTACATCAGTATTTGGATTCACTAATATACCCAGAGCATTTTATTTGATGGGTTATGGTGCAATTCCTTGGTATATTTTATCTGCAATAACTTTTTTTATTCCTTATGCATTTATGATGGCAGAATATGGAGCAGCATTTAAAAATGAAAGAGGTGGAATCTACTCGTGGATGGAAAAGTCTGTTGGAGCTAAATATGCTTTTATAGGAACATTCATGTGGTATGCTTCTTATGTAATTTGGATGGTTAATATATCTTCAACAATATGGGTACCGTTTTCAAATGCTATATTTGGAAGTGACAAAACGGCAACCTGGTCACTATTAGGATTAAATTCC…	1506	1	AGG	NGD	420	28	CACTCAAGTCTTAGGAATATT	ACTCAAGTCTTAGGAATATT	A	CTCA	AGTCTTAGGAATATT	TTTA	ATTTAAGTCTTAGGAATATT	1	TAA
lcl|CP012395.1_cds_ALU34437.1_8 [locus_tag=CLAU_0008] [protein=Amino acid permease] [protein_id=ALU34437.1] [location=7752..9257] [gbkey=CDS]	ATGGAATCAACTGAGCAAAAACAAAAAAAGATGACGTTAATAGCACTAGTATTAATGATTTTTACATCAGTATTTGGATTCACTAATATACCCAGAGCATTTTATTTGATGGGTTATGGTGCAATTCCTTGGTATATTTTATCTGCAATAACTTTTTTTATTCCTTATGCATTTATGATGGCAGAATATGGAGCAGCATTTAAAAATGAAAGAGGTGGAATCTACTCGTGGATGGAAAAGTCTGTTGGAGCTAAATATGCTTTTATAGGAACATTCATGTGGTATGCTTCTTATGTAATTTGGATGGTTAATATATCTTCAACAATATGGGTACCGTTTTCAAATGCTATATTTGGAAGTGACAAAACGGCAACCTGGTCACTATTAGGATTAAATTCC…	1506	1	TGG	NGD	650	43	ATCAAAGTGGCATTAGTGTAT	CAAAGTGGCATTAGTGTAT	CAAA	GTGGCATTAGTGTAT	TAAA	TAAAGTGGCATTAGTGTAT	1	TAA
lcl|CP012395.1_cds_ALU34437.1_8 [locus_tag=CLAU_0008] [protein=Amino acid permease] [protein_id=ALU34437.1] [location=7752..9257] [gbkey=CDS]	ATGGAATCAACTGAGCAAAAACAAAAAAAGATGACGTTAATAGCACTAGTATTAATGATTTTTACATCAGTATTTGGATTCACTAATATACCCAGAGCATTTTATTTGATGGGTTATGGTGCAATTCCTTGGTATATTTTATCTGCAATAACTTTTTTTATTCCTTATGCATTTATGATGGCAGAATATGGAGCAGCATTTAAAAATGAAAGAGGTGGAATCTACTCGTGGATGGAAAAGTCTGTTGGAGCTAAATATGCTTTTATAGGAACATTCATGTGGTATGCTTCTTATGTAATTTGGATGGTTAATATATCTTCAACAATATGGGTACCGTTTTCAAATGCTATATTTGGAAGTGACAAAACGGCAACCTGGTCACTATTAGGATTAAATTCC…	1506	1	TGG	NGD	915	61	ATATCAAATAGGACAAAGCTT	TATCAAATAGGACAAAGCTT	T	ATCA	AATAGGACAAAGCTT	ATTA	TATTAAATAGGACAAAGCTT	1	TAA
lcl|CP012395.1_cds_ALU34437.1_8 [locus_tag=CLAU_0008] [protein=Amino acid permease] [protein_id=ALU34437.1] [location=7752..9257] [gbkey=CDS]	ATGGAATCAACTGAGCAAAAACAAAAAAAGATGACGTTAATAGCACTAGTATTAATGATTTTTACATCAGTATTTGGATTCACTAATATACCCAGAGCATTTTATTTGATGGGTTATGGTGCAATTCCTTGGTATATTTTATCTGCAATAACTTTTTTTATTCCTTATGCATTTATGATGGCAGAATATGGAGCAGCATTTAAAAATGAAAGAGGTGGAATCTACTCGTGGATGGAAAAGTCTGTTGGAGCTAAATATGCTTTTATAGGAACATTCATGTGGTATGCTTCTTATGTAATTTGGATGGTTAATATATCTTCAACAATATGGGTACCGTTTTCAAATGCTATATTTGGAAGTGACAAAACGGCAACCTGGTCACTATTAGGATTAAATTCC…	1506	1	TGG	NGD	1136	75	GGGTTCAATGTATATTTGTAG	GTTCAATGTATATTTGTAG	GTTC	AATGTATATTTGTAG	GTTT	GTTTAATGTATATTTGTAG	1	TAA
lcl|CP012395.1_cds_ALU34437.1_8 [locus_tag=CLAU_0008] [protein=Amino acid permease] [protein_id=ALU34437.1] [location=7752..9257] [gbkey=CDS]	ATGGAATCAACTGAGCAAAAACAAAAAAAGATGACGTTAATAGCACTAGTATTAATGATTTTTACATCAGTATTTGGATTCACTAATATACCCAGAGCATTTTATTTGATGGGTTATGGTGCAATTCCTTGGTATATTTTATCTGCAATAACTTTTTTTATTCCTTATGCATTTATGATGGCAGAATATGGAGCAGCATTTAAAAATGAAAGAGGTGGAATCTACTCGTGGATGGAAAAGTCTGTTGGAGCTAAATATGCTTTTATAGGAACATTCATGTGGTATGCTTCTTATGTAATTTGGATGGTTAATATATCTTCAACAATATGGGTACCGTTTTCAAATGCTATATTTGGAAGTGACAAAACGGCAACCTGGTCACTATTAGGATTAAATTCC…	1506	1	AG	NG	420	28	CACTCAAGTCTTAGGAATATT	ACTCAAGTCTTAGGAATATT	A	CTCA	AGTCTTAGGAATATT	TTTA	ATTTAAGTCTTAGGAATATT	1	TAA
lcl|CP012395.1_cds_ALU34437.1_8 [locus_tag=CLAU_0008] [protein=Amino acid permease] [protein_id=ALU34437.1] [location=7752..9257] [gbkey=CDS]	ATGGAATCAACTGAGCAAAAACAAAAAAAGATGACGTTAATAGCACTAGTATTAATGATTTTTACATCAGTATTTGGATTCACTAATATACCCAGAGCATTTTATTTGATGGGTTATGGTGCAATTCCTTGGTATATTTTATCTGCAATAACTTTTTTTATTCCTTATGCATTTATGATGGCAGAATATGGAGCAGCATTTAAAAATGAAAGAGGTGGAATCTACTCGTGGATGGAAAAGTCTGTTGGAGCTAAATATGCTTTTATAGGAACATTCATGTGGTATGCTTCTTATGTAATTTGGATGGTTAATATATCTTCAACAATATGGGTACCGTTTTCAAATGCTATATTTGGAAGTGACAAAACGGCAACCTGGTCACTATTAGGATTAAATTCC…	1506	1	AG	NG	597	40	AGCTCAGCCAATTGTATCATC	GCTCAGCCAATTGTATCATC	G	CTCA	GCCAATTGTATCATC	TTTA	GTTTAGCCAATTGTATCATC	1	TAG
lcl|CP012395.1_cds_ALU34437.1_8 [locus_tag=CLAU_0008] [protein=Amino acid permease] [protein_id=ALU34437.1] [location=7752..9257] [gbkey=CDS]	ATGGAATCAACTGAGCAAAAACAAAAAAAGATGACGTTAATAGCACTAGTATTAATGATTTTTACATCAGTATTTGGATTCACTAATATACCCAGAGCATTTTATTTGATGGGTTATGGTGCAATTCCTTGGTATATTTTATCTGCAATAACTTTTTTTATTCCTTATGCATTTATGATGGCAGAATATGGAGCAGCATTTAAAAATGAAAGAGGTGGAATCTACTCGTGGATGGAAAAGTCTGTTGGAGCTAAATATGCTTTTATAGGAACATTCATGTGGTATGCTTCTTATGTAATTTGGATGGTTAATATATCTTCAACAATATGGGTACCGTTTTCAAATGCTATATTTGGAAGTGACAAAACGGCAACCTGGTCACTATTAGGATTAAATTCC…	1506	1	AG	NG	732	49	AGACCAAACTGAAAAAGCAGA	GACCAAACTGAAAAAGCAGA	G	ACCA	AACTGAAAAAGCAGA	ATTA	GATTAAACTGAAAAAGCAGA	1	TAA
lcl|CP012395.1_cds_ALU34437.1_8 [locus_tag=CLAU_0008] [protein=Amino acid permease] [protein_id=ALU34437.1] [location=7752..9257] [gbkey=CDS]	ATGGAATCAACTGAGCAAAAACAAAAAAAGATGACGTTAATAGCACTAGTATTAATGATTTTTACATCAGTATTTGGATTCACTAATATACCCAGAGCATTTTATTTGATGGGTTATGGTGCAATTCCTTGGTATATTTTATCTGCAATAACTTTTTTTATTCCTTATGCATTTATGATGGCAGAATATGGAGCAGCATTTAAAAATGAAAGAGGTGGAATCTACTCGTGGATGGAAAAGTCTGTTGGAGCTAAATATGCTTTTATAGGAACATTCATGTGGTATGCTTCTTATGTAATTTGGATGGTTAATATATCTTCAACAATATGGGTACCGTTTTCAAATGCTATATTTGGAAGTGACAAAACGGCAACCTGGTCACTATTAGGATTAAATTCC…	1506	1	CG	NG	35	2	AGCAAAAACAAAAAAAGATGA	CAAAAACAAAAAAAGATGA	CAAA	AACAAAAAAAGATGA	TAAA	TAAAAACAAAAAAAGATGA	1	TAA
lcl|CP012395.1_cds_ALU34437.1_8 [locus_tag=CLAU_0008] [protein=Amino acid permease] [protein_id=ALU34437.1] [location=7752..9257] [gbkey=CDS]	ATGGAATCAACTGAGCAAAAACAAAAAAAGATGACGTTAATAGCACTAGTATTAATGATTTTTACATCAGTATTTGGATTCACTAATATACCCAGAGCATTTTATTTGATGGGTTATGGTGCAATTCCTTGGTATATTTTATCTGCAATAACTTTTTTTATTCCTTATGCATTTATGATGGCAGAATATGGAGCAGCATTTAAAAATGAAAGAGGTGGAATCTACTCGTGGATGGAAAAGTCTGTTGGAGCTAAATATGCTTTTATAGGAACATTCATGTGGTATGCTTCTTATGTAATTTGGATGGTTAATATATCTTCAACAATATGGGTACCGTTTTCAAATGCTATATTTGGAAGTGACAAAACGGCAACCTGGTCACTATTAGGATTAAATTCC…	1506	1	GG	NG	422	28	CTCAAGTCTTAGGAATATTAG	CAAGTCTTAGGAATATTAG	CAAG	TCTTAGGAATATTAG	TAAG	TAAGTCTTAGGAATATTAG	1	TAA
lcl|CP012395.1_cds_ALU34437.1_8 [locus_tag=CLAU_0008] [protein=Amino acid permease] [protein_id=ALU34437.1] [location=7752..9257] [gbkey=CDS]	ATGGAATCAACTGAGCAAAAACAAAAAAAGATGACGTTAATAGCACTAGTATTAATGATTTTTACATCAGTATTTGGATTCACTAATATACCCAGAGCATTTTATTTGATGGGTTATGGTGCAATTCCTTGGTATATTTTATCTGCAATAACTTTTTTTATTCCTTATGCATTTATGATGGCAGAATATGGAGCAGCATTTAAAAATGAAAGAGGTGGAATCTACTCGTGGATGGAAAAGTCTGTTGGAGCTAAATATGCTTTTATAGGAACATTCATGTGGTATGCTTCTTATGTAATTTGGATGGTTAATATATCTTCAACAATATGGGTACCGTTTTCAAATGCTATATTTGGAAGTGACAAAACGGCAACCTGGTCACTATTAGGATTAAATTCC…	1506	1	GG	NG	1137	75	GGTTCAATGTATATTTGTAGT	GTTCAATGTATATTTGTAGT	G	TTCA	ATGTATATTTGTAGT	TTTA	GTTTAATGTATATTTGTAGT	1	TAA
lcl|CP012395.1_cds_ALU34437.1_8 [locus_tag=CLAU_0008] [protein=Amino acid permease] [protein_id=ALU34437.1] [location=7752..9257] [gbkey=CDS]	ATGGAATCAACTGAGCAAAAACAAAAAAAGATGACGTTAATAGCACTAGTATTAATGATTTTTACATCAGTATTTGGATTCACTAATATACCCAGAGCATTTTATTTGATGGGTTATGGTGCAATTCCTTGGTATATTTTATCTGCAATAACTTTTTTTATTCCTTATGCATTTATGATGGCAGAATATGGAGCAGCATTTAAAAATGAAAGAGGTGGAATCTACTCGTGGATGGAAAAGTCTGTTGGAGCTAAATATGCTTTTATAGGAACATTCATGTGGTATGCTTCTTATGTAATTTGGATGGTTAATATATCTTCAACAATATGGGTACCGTTTTCAAATGCTATATTTGGAAGTGACAAAACGGCAACCTGGTCACTATTAGGATTAAATTCC…	1506	1	TG	NG	32	2	CTGAGCAAAAACAAAAAAAGA	GAGCAAAAACAAAAAAAGA	GAGC	AAAAACAAAAAAAGA	GAGT	GAGTAAAAACAAAAAAAGA	1	TAA
lcl|CP012395.1_cds_ALU34437.1_8 [locus_tag=CLAU_0008] [protein=Amino acid permease] [protein_id=ALU34437.1] [location=7752..9257] [gbkey=CDS]	ATGGAATCAACTGAGCAAAAACAAAAAAAGATGACGTTAATAGCACTAGTATTAATGATTTTTACATCAGTATTTGGATTCACTAATATACCCAGAGCATTTTATTTGATGGGTTATGGTGCAATTCCTTGGTATATTTTATCTGCAATAACTTTTTTTATTCCTTATGCATTTATGATGGCAGAATATGGAGCAGCATTTAAAAATGAAAGAGGTGGAATCTACTCGTGGATGGAAAAGTCTGTTGGAGCTAAATATGCTTTTATAGGAACATTCATGTGGTATGCTTCTTATGTAATTTGGATGGTTAATATATCTTCAACAATATGGGTACCGTTTTCAAATGCTATATTTGGAAGTGACAAAACGGCAACCTGGTCACTATTAGGATTAAATTCC…	1506	1	TG	NG	650	43	ATCAAAGTGGCATTAGTGTAT	CAAAGTGGCATTAGTGTAT	CAAA	GTGGCATTAGTGTAT	TAAA	TAAAGTGGCATTAGTGTAT	1	TAA
lcl|CP012395.1_cds_ALU34437.1_8 [locus_tag=CLAU_0008] [protein=Amino acid permease] [protein_id=ALU34437.1] [location=7752..9257] [gbkey=CDS]	ATGGAATCAACTGAGCAAAAACAAAAAAAGATGACGTTAATAGCACTAGTATTAATGATTTTTACATCAGTATTTGGATTCACTAATATACCCAGAGCATTTTATTTGATGGGTTATGGTGCAATTCCTTGGTATATTTTATCTGCAATAACTTTTTTTATTCCTTATGCATTTATGATGGCAGAATATGGAGCAGCATTTAAAAATGAAAGAGGTGGAATCTACTCGTGGATGGAAAAGTCTGTTGGAGCTAAATATGCTTTTATAGGAACATTCATGTGGTATGCTTCTTATGTAATTTGGATGGTTAATATATCTTCAACAATATGGGTACCGTTTTCAAATGCTATATTTGGAAGTGACAAAACGGCAACCTGGTCACTATTAGGATTAAATTCC…	1506	1	TG	NG	915	61	ATATCAAATAGGACAAAGCTT	TATCAAATAGGACAAAGCTT	T	ATCA	AATAGGACAAAGCTT	ATTA	TATTAAATAGGACAAAGCTT	1	TAA
lcl|CP012395.1_cds_ALU34437.1_8 [locus_tag=CLAU_0008] [protein=Amino acid permease] [protein_id=ALU34437.1] [location=7752..9257] [gbkey=CDS]	ATGGAATCAACTGAGCAAAAACAAAAAAAGATGACGTTAATAGCACTAGTATTAATGATTTTTACATCAGTATTTGGATTCACTAATATACCCAGAGCATTTTATTTGATGGGTTATGGTGCAATTCCTTGGTATATTTTATCTGCAATAACTTTTTTTATTCCTTATGCATTTATGATGGCAGAATATGGAGCAGCATTTAAAAATGAAAGAGGTGGAATCTACTCGTGGATGGAAAAGTCTGTTGGAGCTAAATATGCTTTTATAGGAACATTCATGTGGTATGCTTCTTATGTAATTTGGATGGTTAATATATCTTCAACAATATGGGTACCGTTTTCAAATGCTATATTTGGAAGTGACAAAACGGCAACCTGGTCACTATTAGGATTAAATTCC…	1506	1	TG	NG	1136	75	GGGTTCAATGTATATTTGTAG	GTTCAATGTATATTTGTAG	GTTC	AATGTATATTTGTAG	GTTT	GTTTAATGTATATTTGTAG	1	TAA
lcl|CP012395.1_cds_ALU34437.1_8 [locus_tag=CLAU_0008] [protein=Amino acid permease] [protein_id=ALU34437.1] [location=7752..9257] [gbkey=CDS]	ATGGAATCAACTGAGCAAAAACAAAAAAAGATGACGTTAATAGCACTAGTATTAATGATTTTTACATCAGTATTTGGATTCACTAATATACCCAGAGCATTTTATTTGATGGGTTATGGTGCAATTCCTTGGTATATTTTATCTGCAATAACTTTTTTTATTCCTTATGCATTTATGATGGCAGAATATGGAGCAGCATTTAAAAATGAAAGAGGTGGAATCTACTCGTGGATGGAAAAGTCTGTTGGAGCTAAATATGCTTTTATAGGAACATTCATGTGGTATGCTTCTTATGTAATTTGGATGGTTAATATATCTTCAACAATATGGGTACCGTTTTCAAATGCTATATTTGGAAGTGACAAAACGGCAACCTGGTCACTATTAGGATTAAATTCC…	1506	1	AAA	NAA	899	60	TAATGCAAAACTTAGGATATC	ATGCAAAACTTAGGATATC	ATGC	AAAACTTAGGATATC	ATGT	ATGTAAAACTTAGGATATC	1	TAA
lcl|CP012395.1_cds_ALU34437.1_8 [locus_tag=CLAU_0008] [protein=Amino acid permease] [protein_id=ALU34437.1] [location=7752..9257] [gbkey=CDS]	ATGGAATCAACTGAGCAAAAACAAAAAAAGATGACGTTAATAGCACTAGTATTAATGATTTTTACATCAGTATTTGGATTCACTAATATACCCAGAGCATTTTATTTGATGGGTTATGGTGCAATTCCTTGGTATATTTTATCTGCAATAACTTTTTTTATTCCTTATGCATTTATGATGGCAGAATATGGAGCAGCATTTAAAAATGAAAGAGGTGGAATCTACTCGTGGATGGAAAAGTCTGTTGGAGCTAAATATGCTTTTATAGGAACATTCATGTGGTATGCTTCTTATGTAATTTGGATGGTTAATATATCTTCAACAATATGGGTACCGTTTTCAAATGCTATATTTGGAAGTGACAAAACGGCAACCTGGTCACTATTAGGATTAAATTCC…	1506	1	CAA	NAA	941	62	GCAGTCAAGCAACTTCATTGA	AGTCAAGCAACTTCATTGA	AGTC	AAGCAACTTCATTGA	AGTT	AGTTAAGCAACTTCATTGA	1	TAA
lcl|CP012395.1_cds_ALU34437.1_8 [locus_tag=CLAU_0008] [protein=Amino acid permease] [protein_id=ALU34437.1] [location=7752..9257] [gbkey=CDS]	ATGGAATCAACTGAGCAAAAACAAAAAAAGATGACGTTAATAGCACTAGTATTAATGATTTTTACATCAGTATTTGGATTCACTAATATACCCAGAGCATTTTATTTGATGGGTTATGGTGCAATTCCTTGGTATATTTTATCTGCAATAACTTTTTTTATTCCTTATGCATTTATGATGGCAGAATATGGAGCAGCATTTAAAAATGAAAGAGGTGGAATCTACTCGTGGATGGAAAAGTCTGTTGGAGCTAAATATGCTTTTATAGGAACATTCATGTGGTATGCTTCTTATGTAATTTGGATGGTTAATATATCTTCAACAATATGGGTACCGTTTTCAAATGCTATATTTGGAAGTGACAAAACGGCAACCTGGTCACTATTAGGATTAAATTCC…	1506	1	CAA	NAA	1052	70	AACAATTAGTGGAAGGTACAC	CAATTAGTGGAAGGTACAC	CAAT	TAGTGGAAGGTACAC	TAAT	TAATTAGTGGAAGGTACAC	1	TAA
lcl|CP012395.1_cds_ALU34437.1_8 [locus_tag=CLAU_0008] [protein=Amino acid permease] [protein_id=ALU34437.1] [location=7752..9257] [gbkey=CDS]	ATGGAATCAACTGAGCAAAAACAAAAAAAGATGACGTTAATAGCACTAGTATTAATGATTTTTACATCAGTATTTGGATTCACTAATATACCCAGAGCATTTTATTTGATGGGTTATGGTGCAATTCCTTGGTATATTTTATCTGCAATAACTTTTTTTATTCCTTATGCATTTATGATGGCAGAATATGGAGCAGCATTTAAAAATGAAAGAGGTGGAATCTACTCGTGGATGGAAAAGTCTGTTGGAGCTAAATATGCTTTTATAGGAACATTCATGTGGTATGCTTCTTATGTAATTTGGATGGTTAATATATCTTCAACAATATGGGTACCGTTTTCAAATGCTATATTTGGAAGTGACAAAACGGCAACCTGGTCACTATTAGGATTAAATTCC…	1506	1	TAA	NAA	38	3	AAAAACAAAAAAAGATGACGT	AAACAAAAAAAGATGACGT	AAAC	AAAAAAAGATGACGT	AAAT	AAATAAAAAAAGATGACGT	1	TAA
lcl|CP012395.1_cds_ALU34437.1_8 [locus_tag=CLAU_0008] [protein=Amino acid permease] [protein_id=ALU34437.1] [location=7752..9257] [gbkey=CDS]	ATGGAATCAACTGAGCAAAAACAAAAAAAGATGACGTTAATAGCACTAGTATTAATGATTTTTACATCAGTATTTGGATTCACTAATATACCCAGAGCATTTTATTTGATGGGTTATGGTGCAATTCCTTGGTATATTTTATCTGCAATAACTTTTTTTATTCCTTATGCATTTATGATGGCAGAATATGGAGCAGCATTTAAAAATGAAAGAGGTGGAATCTACTCGTGGATGGAAAAGTCTGTTGGAGCTAAATATGCTTTTATAGGAACATTCATGTGGTATGCTTCTTATGTAATTTGGATGGTTAATATATCTTCAACAATATGGGTACCGTTTTCAAATGCTATATTTGGAAGTGACAAAACGGCAACCTGGTCACTATTAGGATTAAATTCC…	1506	1	TAA	NAA	734	49	ACCAAACTGAAAAAGCAGAAG	CAAACTGAAAAAGCAGAAG	CAAA	CTGAAAAAGCAGAAG	TAAA	TAAACTGAAAAAGCAGAAG	1	TAA
lcl|CP012395.1_cds_ALU34437.1_8 [locus_tag=CLAU_0008] [protein=Amino acid permease] [protein_id=ALU34437.1] [location=7752..9257] [gbkey=CDS]	ATGGAATCAACTGAGCAAAAACAAAAAAAGATGACGTTAATAGCACTAGTATTAATGATTTTTACATCAGTATTTGGATTCACTAATATACCCAGAGCATTTTATTTGATGGGTTATGGTGCAATTCCTTGGTATATTTTATCTGCAATAACTTTTTTTATTCCTTATGCATTTATGATGGCAGAATATGGAGCAGCATTTAAAAATGAAAGAGGTGGAATCTACTCGTGGATGGAAAAGTCTGTTGGAGCTAAATATGCTTTTATAGGAACATTCATGTGGTATGCTTCTTATGTAATTTGGATGGTTAATATATCTTCAACAATATGGGTACCGTTTTCAAATGCTATATTTGGAAGTGACAAAACGGCAACCTGGTCACTATTAGGATTAAATTCC…	1506	1	GGA	NGA	422	28	CTCAAGTCTTAGGAATATTAG	CAAGTCTTAGGAATATTAG	CAAG	TCTTAGGAATATTAG	TAAG	TAAGTCTTAGGAATATTAG	1	TAA
lcl|CP012395.1_cds_ALU34437.1_8 [locus_tag=CLAU_0008] [protein=Amino acid permease] [protein_id=ALU34437.1] [location=7752..9257] [gbkey=CDS]	ATGGAATCAACTGAGCAAAAACAAAAAAAGATGACGTTAATAGCACTAGTATTAATGATTTTTACATCAGTATTTGGATTCACTAATATACCCAGAGCATTTTATTTGATGGGTTATGGTGCAATTCCTTGGTATATTTTATCTGCAATAACTTTTTTTATTCCTTATGCATTTATGATGGCAGAATATGGAGCAGCATTTAAAAATGAAAGAGGTGGAATCTACTCGTGGATGGAAAAGTCTGTTGGAGCTAAATATGCTTTTATAGGAACATTCATGTGGTATGCTTCTTATGTAATTTGGATGGTTAATATATCTTCAACAATATGGGTACCGTTTTCAAATGCTATATTTGGAAGTGACAAAACGGCAACCTGGTCACTATTAGGATTAAATTCC…	1506	1	TGA	NGA	32	2	CTGAGCAAAAACAAAAAAAGA	GAGCAAAAACAAAAAAAGA	GAGC	AAAAACAAAAAAAGA	GAGT	GAGTAAAAACAAAAAAAGA	1	TAA
lcl|CP012395.1_cds_ALU34438.1_9 [locus_tag=CLAU_0009] [protein=hypothetical protein] [protein_id=ALU34438.1] [location=complement(9319..9993)] [gbkey=CDS]	ATGCCACATAATCATAATATTTCAAAAAATATCTGTCCATTTGCTAAATACTTTTTTAGAAATGAAGCAAGTAATGGAGTTATCTTAAATACAGGAAAGATATCACCTGAAAAATTTAGCATAAGCTATCCATTCATACCAAATCCAAATAAGGACCAAATAATAAATAAGATAAATACTTCTATTATAAATGAAGTAAGTAAACTTTTTACATCTCAAGTCCTATTCCCAGAAAAAATAGATTTTAATGAAATTTTAGGTACTTATGACGTAATGTTAAATAAAAACGGTCTTTTAAGTATACTATTTAATATGTATACTTATGTAAATAAAGCTGCTCATGGATTTACAGCTTATTCTTCCATAACATTAAACGTTAATACAGGACAAATATACAAC…	675	1	CGA	NGD	405	60	AGGACAAATATACAACTTCAC	GGACAAATATACAACTTCAC	G	GACA	AATATACAACTTCAC	GATA	GGATAAATATACAACTTCAC	1	TAA
lcl|CP012395.1_cds_ALU34438.1_9 [locus_tag=CLAU_0009] [protein=hypothetical protein] [protein_id=ALU34438.1] [location=complement(9319..9993)] [gbkey=CDS]	ATGCCACATAATCATAATATTTCAAAAAATATCTGTCCATTTGCTAAATACTTTTTTAGAAATGAAGCAAGTAATGGAGTTATCTTAAATACAGGAAAGATATCACCTGAAAAATTTAGCATAAGCTATCCATTCATACCAAATCCAAATAAGGACCAAATAATAAATAAGATAAATACTTCTATTATAAATGAAGTAAGTAAACTTTTTACATCTCAAGTCCTATTCCCAGAAAAAATAGATTTTAATGAAATTTTAGGTACTTATGACGTAATGTTAAATAAAAACGGTCTTTTAAGTATACTATTTAATATGTATACTTATGTAAATAAAGCTGCTCATGGATTTACAGCTTATTCTTCCATAACATTAAACGTTAATACAGGACAAATATACAAC…	675	1	CG	NG	405	60	AGGACAAATATACAACTTCAC	GGACAAATATACAACTTCAC	G	GACA	AATATACAACTTCAC	GATA	GGATAAATATACAACTTCAC	1	TAA
lcl|CP012395.1_cds_ALU34438.1_9 [locus_tag=CLAU_0009] [protein=hypothetical protein] [protein_id=ALU34438.1] [location=complement(9319..9993)] [gbkey=CDS]	ATGCCACATAATCATAATATTTCAAAAAATATCTGTCCATTTGCTAAATACTTTTTTAGAAATGAAGCAAGTAATGGAGTTATCTTAAATACAGGAAAGATATCACCTGAAAAATTTAGCATAAGCTATCCATTCATACCAAATCCAAATAAGGACCAAATAATAAATAAGATAAATACTTCTATTATAAATGAAGTAAGTAAACTTTTTACATCTCAAGTCCTATTCCCAGAAAAAATAGATTTTAATGAAATTTTAGGTACTTATGACGTAATGTTAAATAAAAACGGTCTTTTAAGTATACTATTTAATATGTATACTTATGTAAATAAAGCTGCTCATGGATTTACAGCTTATTCTTCCATAACATTAAACGTTAATACAGGACAAATATACAAC…	675	1	AAA	NAA	174	26	GGACCAAATAATAAATAAGAT	GACCAAATAATAAATAAGAT	G	ACCA	AATAATAAATAAGAT	ATTA	GATTAAATAATAAATAAGAT	1	TAA
lcl|CP012395.1_cds_ALU34438.1_9 [locus_tag=CLAU_0009] [protein=hypothetical protein] [protein_id=ALU34438.1] [location=complement(9319..9993)] [gbkey=CDS]	ATGCCACATAATCATAATATTTCAAAAAATATCTGTCCATTTGCTAAATACTTTTTTAGAAATGAAGCAAGTAATGGAGTTATCTTAAATACAGGAAAGATATCACCTGAAAAATTTAGCATAAGCTATCCATTCATACCAAATCCAAATAAGGACCAAATAATAAATAAGATAAATACTTCTATTATAAATGAAGTAAGTAAACTTTTTACATCTCAAGTCCTATTCCCAGAAAAAATAGATTTTAATGAAATTTTAGGTACTTATGACGTAATGTTAAATAAAAACGGTCTTTTAAGTATACTATTTAATATGTATACTTATGTAAATAAAGCTGCTCATGGATTTACAGCTTATTCTTCCATAACATTAAACGTTAATACAGGACAAATATACAAC…	675	1	AAA	NAA	233	35	CATCTCAAGTCCTATTCCCAG	TCTCAAGTCCTATTCCCAG	TCTC	AAGTCCTATTCCCAG	TTTT	TTTTAAGTCCTATTCCCAG	1	TAA
lcl|CP012395.1_cds_ALU34438.1_9 [locus_tag=CLAU_0009] [protein=hypothetical protein] [protein_id=ALU34438.1] [location=complement(9319..9993)] [gbkey=CDS]	ATGCCACATAATCATAATATTTCAAAAAATATCTGTCCATTTGCTAAATACTTTTTTAGAAATGAAGCAAGTAATGGAGTTATCTTAAATACAGGAAAGATATCACCTGAAAAATTTAGCATAAGCTATCCATTCATACCAAATCCAAATAAGGACCAAATAATAAATAAGATAAATACTTCTATTATAAATGAAGTAAGTAAACTTTTTACATCTCAAGTCCTATTCCCAGAAAAAATAGATTTTAATGAAATTTTAGGTACTTATGACGTAATGTTAAATAAAAACGGTCTTTTAAGTATACTATTTAATATGTATACTTATGTAAATAAAGCTGCTCATGGATTTACAGCTTATTCTTCCATAACATTAAACGTTAATACAGGACAAATATACAAC…	675	1	AAA	NAA	234	35	ATCTCAAGTCCTATTCCCAGA	TCTCAAGTCCTATTCCCAGA	T	CTCA	AGTCCTATTCCCAGA	TTTA	TTTTAAGTCCTATTCCCAGA	1	TAA
lcl|CP012395.1_cds_ALU34438.1_9 [locus_tag=CLAU_0009] [protein=hypothetical protein] [protein_id=ALU34438.1] [location=complement(9319..9993)] [gbkey=CDS]	ATGCCACATAATCATAATATTTCAAAAAATATCTGTCCATTTGCTAAATACTTTTTTAGAAATGAAGCAAGTAATGGAGTTATCTTAAATACAGGAAAGATATCACCTGAAAAATTTAGCATAAGCTATCCATTCATACCAAATCCAAATAAGGACCAAATAATAAATAAGATAAATACTTCTATTATAAATGAAGTAAGTAAACTTTTTACATCTCAAGTCCTATTCCCAGAAAAAATAGATTTTAATGAAATTTTAGGTACTTATGACGTAATGTTAAATAAAAACGGTCTTTTAAGTATACTATTTAATATGTATACTTATGTAAATAAAGCTGCTCATGGATTTACAGCTTATTCTTCCATAACATTAAACGTTAATACAGGACAAATATACAAC…	675	1	AAA	NAA	236	35	CTCAAGTCCTATTCCCAGAAA	CAAGTCCTATTCCCAGAAA	CAAG	TCCTATTCCCAGAAA	TAAG	TAAGTCCTATTCCCAGAAA	1	TAA
lcl|CP012395.1_cds_ALU34438.1_9 [locus_tag=CLAU_0009] [protein=hypothetical protein] [protein_id=ALU34438.1] [location=complement(9319..9993)] [gbkey=CDS]	ATGCCACATAATCATAATATTTCAAAAAATATCTGTCCATTTGCTAAATACTTTTTTAGAAATGAAGCAAGTAATGGAGTTATCTTAAATACAGGAAAGATATCACCTGAAAAATTTAGCATAAGCTATCCATTCATACCAAATCCAAATAAGGACCAAATAATAAATAAGATAAATACTTCTATTATAAATGAAGTAAGTAAACTTTTTACATCTCAAGTCCTATTCCCAGAAAAAATAGATTTTAATGAAATTTTAGGTACTTATGACGTAATGTTAAATAAAAACGGTCTTTTAAGTATACTATTTAATATGTATACTTATGTAAATAAAGCTGCTCATGGATTTACAGCTTATTCTTCCATAACATTAAACGTTAATACAGGACAAATATACAAC…	675	1	TAA	NAA	173	26	AGGACCAAATAATAAATAAGA	GACCAAATAATAAATAAGA	GACC	AAATAATAAATAAGA	GATT	GATTAAATAATAAATAAGA	1	TAA
lcl|CP012395.1_cds_ALU34438.1_9 [locus_tag=CLAU_0009] [protein=hypothetical protein] [protein_id=ALU34438.1] [location=complement(9319..9993)] [gbkey=CDS]	ATGCCACATAATCATAATATTTCAAAAAATATCTGTCCATTTGCTAAATACTTTTTTAGAAATGAAGCAAGTAATGGAGTTATCTTAAATACAGGAAAGATATCACCTGAAAAATTTAGCATAAGCTATCCATTCATACCAAATCCAAATAAGGACCAAATAATAAATAAGATAAATACTTCTATTATAAATGAAGTAAGTAAACTTTTTACATCTCAAGTCCTATTCCCAGAAAAAATAGATTTTAATGAAATTTTAGGTACTTATGACGTAATGTTAAATAAAAACGGTCTTTTAAGTATACTATTTAATATGTATACTTATGTAAATAAAGCTGCTCATGGATTTACAGCTTATTCTTCCATAACATTAAACGTTAATACAGGACAAATATACAAC…	675	1	TAA	NAA	477	71	TAATCAGTATATTAAGGCCAA	AATCAGTATATTAAGGCCAA	A	ATCA	GTATATTAAGGCCAA	ATTA	AATTAGTATATTAAGGCCAA	1	TAG
lcl|CP012395.1_cds_ALU34438.1_9 [locus_tag=CLAU_0009] [protein=hypothetical protein] [protein_id=ALU34438.1] [location=complement(9319..9993)] [gbkey=CDS]	ATGCCACATAATCATAATATTTCAAAAAATATCTGTCCATTTGCTAAATACTTTTTTAGAAATGAAGCAAGTAATGGAGTTATCTTAAATACAGGAAAGATATCACCTGAAAAATTTAGCATAAGCTATCCATTCATACCAAATCCAAATAAGGACCAAATAATAAATAAGATAAATACTTCTATTATAAATGAAGTAAGTAAACTTTTTACATCTCAAGTCCTATTCCCAGAAAAAATAGATTTTAATGAAATTTTAGGTACTTATGACGTAATGTTAAATAAAAACGGTCTTTTAAGTATACTATTTAATATGTATACTTATGTAAATAAAGCTGCTCATGGATTTACAGCTTATTCTTCCATAACATTAAACGTTAATACAGGACAAATATACAAC…	675	1	CGA	NGA	405	60	AGGACAAATATACAACTTCAC	GGACAAATATACAACTTCAC	G	GACA	AATATACAACTTCAC	GATA	GGATAAATATACAACTTCAC	1	TAA
lcl|CP012395.1_cds_ALU34439.1_10 [locus_tag=CLAU_0010] [protein=putative signaling protein] [protein_id=ALU34439.1] [location=10179..11381] [gbkey=CDS]	TTGGATGCATTTATAGCTAGACAACCAATATTTAATAAAAAAGAGAAAGTTGTAGCTTATGAATTGCTTTATAGGGATAGTTTTGAAAATTACTATAAGGGCAATGATGAAGATAAAGCTACGTGTAATGTTATAGCAAACGTTTTTTCTCTCGTTGGAGTAGATAAAATTACATGGGGTAAAAAGGCGTTTATCAATTTTCCTAAAAAGCTCATAACAGATGATGTTATTCCGATGTTACCTAAGAATGTAGTAATTGAAATACTTGAAACCGTTGAACCAACTCCAAGAGTAGTAAATGCGTGCAGATACTTGAAAGGGTGTGGTTATACACTTGCACTTGATGATTTTATATTTGATAAAAAGTACATAGAATTATTAGATTTGGCAGATATAGTT…	1203	1	TGG	NGG	777	65	GCATCAAGCAATAACCTATCT	CATCAAGCAATAACCTATCT	C	ATCA	AGCAATAACCTATCT	ATTA	CATTAAGCAATAACCTATCT	1	TAA
lcl|CP012395.1_cds_ALU34439.1_10 [locus_tag=CLAU_0010] [protein=putative signaling protein] [protein_id=ALU34439.1] [location=10179..11381] [gbkey=CDS]	TTGGATGCATTTATAGCTAGACAACCAATATTTAATAAAAAAGAGAAAGTTGTAGCTTATGAATTGCTTTATAGGGATAGTTTTGAAAATTACTATAAGGGCAATGATGAAGATAAAGCTACGTGTAATGTTATAGCAAACGTTTTTTCTCTCGTTGGAGTAGATAAAATTACATGGGGTAAAAAGGCGTTTATCAATTTTCCTAAAAAGCTCATAACAGATGATGTTATTCCGATGTTACCTAAGAATGTAGTAATTGAAATACTTGAAACCGTTGAACCAACTCCAAGAGTAGTAAATGCGTGCAGATACTTGAAAGGGTGTGGTTATACACTTGCACTTGATGATTTTATATTTGATAAAAAGTACATAGAATTATTAGATTTGGCAGATATAGTT…	1203	1	TGG	NGD	777	65	GCATCAAGCAATAACCTATCT	CATCAAGCAATAACCTATCT	C	ATCA	AGCAATAACCTATCT	ATTA	CATTAAGCAATAACCTATCT	1	TAA
lcl|CP012395.1_cds_ALU34439.1_10 [locus_tag=CLAU_0010] [protein=putative signaling protein] [protein_id=ALU34439.1] [location=10179..11381] [gbkey=CDS]	TTGGATGCATTTATAGCTAGACAACCAATATTTAATAAAAAAGAGAAAGTTGTAGCTTATGAATTGCTTTATAGGGATAGTTTTGAAAATTACTATAAGGGCAATGATGAAGATAAAGCTACGTGTAATGTTATAGCAAACGTTTTTTCTCTCGTTGGAGTAGATAAAATTACATGGGGTAAAAAGGCGTTTATCAATTTTCCTAAAAAGCTCATAACAGATGATGTTATTCCGATGTTACCTAAGAATGTAGTAATTGAAATACTTGAAACCGTTGAACCAACTCCAAGAGTAGTAAATGCGTGCAGATACTTGAAAGGGTGTGGTTATACACTTGCACTTGATGATTTTATATTTGATAAAAAGTACATAGAATTATTAGATTTGGCAGATATAGTT…	1203	1	AG	NG	513	43	AACGCAAGAAGACTATAATAA	ACGCAAGAAGACTATAATAA	A	CGCA	AGAAGACTATAATAA	TGTA	ATGTAAGAAGACTATAATAA	1	TAA
lcl|CP012395.1_cds_ALU34439.1_10 [locus_tag=CLAU_0010] [protein=putative signaling protein] [protein_id=ALU34439.1] [location=10179..11381] [gbkey=CDS]	TTGGATGCATTTATAGCTAGACAACCAATATTTAATAAAAAAGAGAAAGTTGTAGCTTATGAATTGCTTTATAGGGATAGTTTTGAAAATTACTATAAGGGCAATGATGAAGATAAAGCTACGTGTAATGTTATAGCAAACGTTTTTTCTCTCGTTGGAGTAGATAAAATTACATGGGGTAAAAAGGCGTTTATCAATTTTCCTAAAAAGCTCATAACAGATGATGTTATTCCGATGTTACCTAAGAATGTAGTAATTGAAATACTTGAAACCGTTGAACCAACTCCAAGAGTAGTAAATGCGTGCAGATACTTGAAAGGGTGTGGTTATACACTTGCACTTGATGATTTTATATTTGATAAAAAGTACATAGAATTATTAGATTTGGCAGATATAGTT…	1203	1	AG	NG	560	47	TTCAGGGATATTTTTTTAGTA	CAGGGATATTTTTTTAGTA	CAGG	GATATTTTTTTAGTA	TAGG	TAGGGATATTTTTTTAGTA	1	TAG
lcl|CP012395.1_cds_ALU34439.1_10 [locus_tag=CLAU_0010] [protein=putative signaling protein] [protein_id=ALU34439.1] [location=10179..11381] [gbkey=CDS]	TTGGATGCATTTATAGCTAGACAACCAATATTTAATAAAAAAGAGAAAGTTGTAGCTTATGAATTGCTTTATAGGGATAGTTTTGAAAATTACTATAAGGGCAATGATGAAGATAAAGCTACGTGTAATGTTATAGCAAACGTTTTTTCTCTCGTTGGAGTAGATAAAATTACATGGGGTAAAAAGGCGTTTATCAATTTTCCTAAAAAGCTCATAACAGATGATGTTATTCCGATGTTACCTAAGAATGTAGTAATTGAAATACTTGAAACCGTTGAACCAACTCCAAGAGTAGTAAATGCGTGCAGATACTTGAAAGGGTGTGGTTATACACTTGCACTTGATGATTTTATATTTGATAAAAAGTACATAGAATTATTAGATTTGGCAGATATAGTT…	1203	1	TG	NG	777	65	GCATCAAGCAATAACCTATCT	CATCAAGCAATAACCTATCT	C	ATCA	AGCAATAACCTATCT	ATTA	CATTAAGCAATAACCTATCT	1	TAA
lcl|CP012395.1_cds_ALU34439.1_10 [locus_tag=CLAU_0010] [protein=putative signaling protein] [protein_id=ALU34439.1] [location=10179..11381] [gbkey=CDS]	TTGGATGCATTTATAGCTAGACAACCAATATTTAATAAAAAAGAGAAAGTTGTAGCTTATGAATTGCTTTATAGGGATAGTTTTGAAAATTACTATAAGGGCAATGATGAAGATAAAGCTACGTGTAATGTTATAGCAAACGTTTTTTCTCTCGTTGGAGTAGATAAAATTACATGGGGTAAAAAGGCGTTTATCAATTTTCCTAAAAAGCTCATAACAGATGATGTTATTCCGATGTTACCTAAGAATGTAGTAATTGAAATACTTGAAACCGTTGAACCAACTCCAAGAGTAGTAAATGCGTGCAGATACTTGAAAGGGTGTGGTTATACACTTGCACTTGATGATTTTATATTTGATAAAAAGTACATAGAATTATTAGATTTGGCAGATATAGTT…	1203	1	AAA	NAA	38	3	CTAGACAACCAATATTTAATA	AGACAACCAATATTTAATA	AGAC	AACCAATATTTAATA	AGAT	AGATAACCAATATTTAATA	1	TAA
lcl|CP012395.1_cds_ALU34439.1_10 [locus_tag=CLAU_0010] [protein=putative signaling protein] [protein_id=ALU34439.1] [location=10179..11381] [gbkey=CDS]	TTGGATGCATTTATAGCTAGACAACCAATATTTAATAAAAAAGAGAAAGTTGTAGCTTATGAATTGCTTTATAGGGATAGTTTTGAAAATTACTATAAGGGCAATGATGAAGATAAAGCTACGTGTAATGTTATAGCAAACGTTTTTTCTCTCGTTGGAGTAGATAAAATTACATGGGGTAAAAAGGCGTTTATCAATTTTCCTAAAAAGCTCATAACAGATGATGTTATTCCGATGTTACCTAAGAATGTAGTAATTGAAATACTTGAAACCGTTGAACCAACTCCAAGAGTAGTAAATGCGTGCAGATACTTGAAAGGGTGTGGTTATACACTTGCACTTGATGATTTTATATTTGATAAAAAGTACATAGAATTATTAGATTTGGCAGATATAGTT…	1203	1	AAA	NAA	39	3	TAGACAACCAATATTTAATAA	AGACAACCAATATTTAATAA	A	GACA	ACCAATATTTAATAA	GATA	AGATAACCAATATTTAATAA	1	TAA
lcl|CP012395.1_cds_ALU34439.1_10 [locus_tag=CLAU_0010] [protein=putative signaling protein] [protein_id=ALU34439.1] [location=10179..11381] [gbkey=CDS]	TTGGATGCATTTATAGCTAGACAACCAATATTTAATAAAAAAGAGAAAGTTGTAGCTTATGAATTGCTTTATAGGGATAGTTTTGAAAATTACTATAAGGGCAATGATGAAGATAAAGCTACGTGTAATGTTATAGCAAACGTTTTTTCTCTCGTTGGAGTAGATAAAATTACATGGGGTAAAAAGGCGTTTATCAATTTTCCTAAAAAGCTCATAACAGATGATGTTATTCCGATGTTACCTAAGAATGTAGTAATTGAAATACTTGAAACCGTTGAACCAACTCCAAGAGTAGTAAATGCGTGCAGATACTTGAAAGGGTGTGGTTATACACTTGCACTTGATGATTTTATATTTGATAAAAAGTACATAGAATTATTAGATTTGGCAGATATAGTT…	1203	1	CAA	NAA	515	43	CGCAAGAAGACTATAATAAAG	CAAGAAGACTATAATAAAG	CAAG	AAGACTATAATAAAG	TAAG	TAAGAAGACTATAATAAAG	1	TAA
lcl|CP012395.1_cds_ALU34439.1_10 [locus_tag=CLAU_0010] [protein=putative signaling protein] [protein_id=ALU34439.1] [location=10179..11381] [gbkey=CDS]	TTGGATGCATTTATAGCTAGACAACCAATATTTAATAAAAAAGAGAAAGTTGTAGCTTATGAATTGCTTTATAGGGATAGTTTTGAAAATTACTATAAGGGCAATGATGAAGATAAAGCTACGTGTAATGTTATAGCAAACGTTTTTTCTCTCGTTGGAGTAGATAAAATTACATGGGGTAAAAAGGCGTTTATCAATTTTCCTAAAAAGCTCATAACAGATGATGTTATTCCGATGTTACCTAAGAATGTAGTAATTGAAATACTTGAAACCGTTGAACCAACTCCAAGAGTAGTAAATGCGTGCAGATACTTGAAAGGGTGTGGTTATACACTTGCACTTGATGATTTTATATTTGATAAAAAGTACATAGAATTATTAGATTTGGCAGATATAGTT…	1203	1	TAA	NAA	558	46	TTTTCAGGGATATTTTTTTAG	TTTCAGGGATATTTTTTTAG	T	TTCA	GGGATATTTTTTTAG	TTTA	TTTTAGGGATATTTTTTTAG	1	TAG
lcl|CP012395.1_cds_ALU34440.1_11 [locus_tag=CLAU_0011] [protein=NADPH-dependent FMN reductase] [protein_id=ALU34440.1] [location=11631..12203] [gbkey=CDS]	ATGAAAATATTGGTTATAAATGATAGGCAAAATGAAAACAAGCTTGGAAGGGAAATAATAGAAAAAACTATAAAAACATTTCAAACTAAAAAAATTGAGTTTAAAAGTTACAATTTAGCTTTGGACGATTTACATTATTGTATTGGATGCTTTAGCTGTTGGCTCAAGACTCCTGGTATGTGTGTATTTGATGACCTGGGAAGAAAAATATGTGAGGATTTTATAAAAAGTGATGTTGTATTGTATGTAGGCCCAATAAAATATGGATGTTACAGTCCTGTTATAAAAAGATCACTGGATAGGCAAATACCTAATATACTTCCGTTTTTTGAAGAAGTGAATGGAGAAATGCATCATTCACCACGTTATGACAAGTATCCAGAACTAGTTGCTTTAGGA…	573	1	TGG	NGG	45	8	TAGGCAAAATGAAAACAAGCT	AGGCAAAATGAAAACAAGCT	A	GGCA	AAATGAAAACAAGCT	GGTA	AGGTAAAATGAAAACAAGCT	1	TAA
lcl|CP012395.1_cds_ALU34440.1_11 [locus_tag=CLAU_0011] [protein=NADPH-dependent FMN reductase] [protein_id=ALU34440.1] [location=11631..12203] [gbkey=CDS]	ATGAAAATATTGGTTATAAATGATAGGCAAAATGAAAACAAGCTTGGAAGGGAAATAATAGAAAAAACTATAAAAACATTTCAAACTAAAAAAATTGAGTTTAAAAGTTACAATTTAGCTTTGGACGATTTACATTATTGTATTGGATGCTTTAGCTGTTGGCTCAAGACTCCTGGTATGTGTGTATTTGATGACCTGGGAAGAAAAATATGTGAGGATTTTATAAAAAGTGATGTTGTATTGTATGTAGGCCCAATAAAATATGGATGTTACAGTCCTGTTATAAAAAGATCACTGGATAGGCAAATACCTAATATACTTCCGTTTTTTGAAGAAGTGAATGGAGAAATGCATCATTCACCACGTTATGACAAGTATCCAGAACTAGTTGCTTTAGGA…	573	1	AGT	NGD	98	17	CATTTCAAACTAAAAAAATTG	TTTCAAACTAAAAAAATTG	TTTC	AAACTAAAAAAATTG	TTTT	TTTTAAACTAAAAAAATTG	1	TAA
lcl|CP012395.1_cds_ALU34440.1_11 [locus_tag=CLAU_0011] [protein=NADPH-dependent FMN reductase] [protein_id=ALU34440.1] [location=11631..12203] [gbkey=CDS]	ATGAAAATATTGGTTATAAATGATAGGCAAAATGAAAACAAGCTTGGAAGGGAAATAATAGAAAAAACTATAAAAACATTTCAAACTAAAAAAATTGAGTTTAAAAGTTACAATTTAGCTTTGGACGATTTACATTATTGTATTGGATGCTTTAGCTGTTGGCTCAAGACTCCTGGTATGTGTGTATTTGATGACCTGGGAAGAAAAATATGTGAGGATTTTATAAAAAGTGATGTTGTATTGTATGTAGGCCCAATAAAATATGGATGTTACAGTCCTGTTATAAAAAGATCACTGGATAGGCAAATACCTAATATACTTCCGTTTTTTGAAGAAGTGAATGGAGAAATGCATCATTCACCACGTTATGACAAGTATCCAGAACTAGTTGCTTTAGGA…	573	1	CGT	NGD	323	56	GGCAAATACCTAATATACTTC	CAAATACCTAATATACTTC	CAAA	TACCTAATATACTTC	TAAA	TAAATACCTAATATACTTC	1	TAA
lcl|CP012395.1_cds_ALU34440.1_11 [locus_tag=CLAU_0011] [protein=NADPH-dependent FMN reductase] [protein_id=ALU34440.1] [location=11631..12203] [gbkey=CDS]	ATGAAAATATTGGTTATAAATGATAGGCAAAATGAAAACAAGCTTGGAAGGGAAATAATAGAAAAAACTATAAAAACATTTCAAACTAAAAAAATTGAGTTTAAAAGTTACAATTTAGCTTTGGACGATTTACATTATTGTATTGGATGCTTTAGCTGTTGGCTCAAGACTCCTGGTATGTGTGTATTTGATGACCTGGGAAGAAAAATATGTGAGGATTTTATAAAAAGTGATGTTGTATTGTATGTAGGCCCAATAAAATATGGATGTTACAGTCCTGTTATAAAAAGATCACTGGATAGGCAAATACCTAATATACTTCCGTTTTTTGAAGAAGTGAATGGAGAAATGCATCATTCACCACGTTATGACAAGTATCCAGAACTAGTTGCTTTAGGA…	573	1	TGG	NGD	45	8	TAGGCAAAATGAAAACAAGCT	AGGCAAAATGAAAACAAGCT	A	GGCA	AAATGAAAACAAGCT	GGTA	AGGTAAAATGAAAACAAGCT	1	TAA
lcl|CP012395.1_cds_ALU34440.1_11 [locus_tag=CLAU_0011] [protein=NADPH-dependent FMN reductase] [protein_id=ALU34440.1] [location=11631..12203] [gbkey=CDS]	ATGAAAATATTGGTTATAAATGATAGGCAAAATGAAAACAAGCTTGGAAGGGAAATAATAGAAAAAACTATAAAAACATTTCAAACTAAAAAAATTGAGTTTAAAAGTTACAATTTAGCTTTGGACGATTTACATTATTGTATTGGATGCTTTAGCTGTTGGCTCAAGACTCCTGGTATGTGTGTATTTGATGACCTGGGAAGAAAAATATGTGAGGATTTTATAAAAAGTGATGTTGTATTGTATGTAGGCCCAATAAAATATGGATGTTACAGTCCTGTTATAAAAAGATCACTGGATAGGCAAATACCTAATATACTTCCGTTTTTTGAAGAAGTGAATGGAGAAATGCATCATTCACCACGTTATGACAAGTATCCAGAACTAGTTGCTTTAGGA…	573	1	AG	NG	98	17	CATTTCAAACTAAAAAAATTG	TTTCAAACTAAAAAAATTG	TTTC	AAACTAAAAAAATTG	TTTT	TTTTAAACTAAAAAAATTG	1	TAA
lcl|CP012395.1_cds_ALU34440.1_11 [locus_tag=CLAU_0011] [protein=NADPH-dependent FMN reductase] [protein_id=ALU34440.1] [location=11631..12203] [gbkey=CDS]	ATGAAAATATTGGTTATAAATGATAGGCAAAATGAAAACAAGCTTGGAAGGGAAATAATAGAAAAAACTATAAAAACATTTCAAACTAAAAAAATTGAGTTTAAAAGTTACAATTTAGCTTTGGACGATTTACATTATTGTATTGGATGCTTTAGCTGTTGGCTCAAGACTCCTGGTATGTGTGTATTTGATGACCTGGGAAGAAAAATATGTGAGGATTTTATAAAAAGTGATGTTGTATTGTATGTAGGCCCAATAAAATATGGATGTTACAGTCCTGTTATAAAAAGATCACTGGATAGGCAAATACCTAATATACTTCCGTTTTTTGAAGAAGTGAATGGAGAAATGCATCATTCACCACGTTATGACAAGTATCCAGAACTAGTTGCTTTAGGA…	573	1	CG	NG	323	56	GGCAAATACCTAATATACTTC	CAAATACCTAATATACTTC	CAAA	TACCTAATATACTTC	TAAA	TAAATACCTAATATACTTC	1	TAA
lcl|CP012395.1_cds_ALU34440.1_11 [locus_tag=CLAU_0011] [protein=NADPH-dependent FMN reductase] [protein_id=ALU34440.1] [location=11631..12203] [gbkey=CDS]	ATGAAAATATTGGTTATAAATGATAGGCAAAATGAAAACAAGCTTGGAAGGGAAATAATAGAAAAAACTATAAAAACATTTCAAACTAAAAAAATTGAGTTTAAAAGTTACAATTTAGCTTTGGACGATTTACATTATTGTATTGGATGCTTTAGCTGTTGGCTCAAGACTCCTGGTATGTGTGTATTTGATGACCTGGGAAGAAAAATATGTGAGGATTTTATAAAAAGTGATGTTGTATTGTATGTAGGCCCAATAAAATATGGATGTTACAGTCCTGTTATAAAAAGATCACTGGATAGGCAAATACCTAATATACTTCCGTTTTTTGAAGAAGTGAATGGAGAAATGCATCATTCACCACGTTATGACAAGTATCCAGAACTAGTTGCTTTAGGA…	573	1	TG	NG	45	8	TAGGCAAAATGAAAACAAGCT	AGGCAAAATGAAAACAAGCT	A	GGCA	AAATGAAAACAAGCT	GGTA	AGGTAAAATGAAAACAAGCT	1	TAA
lcl|CP012395.1_cds_ALU34440.1_11 [locus_tag=CLAU_0011] [protein=NADPH-dependent FMN reductase] [protein_id=ALU34440.1] [location=11631..12203] [gbkey=CDS]	ATGAAAATATTGGTTATAAATGATAGGCAAAATGAAAACAAGCTTGGAAGGGAAATAATAGAAAAAACTATAAAAACATTTCAAACTAAAAAAATTGAGTTTAAAAGTTACAATTTAGCTTTGGACGATTTACATTATTGTATTGGATGCTTTAGCTGTTGGCTCAAGACTCCTGGTATGTGTGTATTTGATGACCTGGGAAGAAAAATATGTGAGGATTTTATAAAAAGTGATGTTGTATTGTATGTAGGCCCAATAAAATATGGATGTTACAGTCCTGTTATAAAAAGATCACTGGATAGGCAAATACCTAATATACTTCCGTTTTTTGAAGAAGTGAATGGAGAAATGCATCATTCACCACGTTATGACAAGTATCCAGAACTAGTTGCTTTAGGA…	573	1	GAA	NAA	47	8	GGCAAAATGAAAACAAGCTTG	CAAAATGAAAACAAGCTTG	CAAA	ATGAAAACAAGCTTG	TAAA	TAAAATGAAAACAAGCTTG	1	TAA
lcl|CP012395.1_cds_ALU34441.1_12 [locus_tag=CLAU_0012] [protein=Hypothetical protein] [protein_id=ALU34441.1] [location=12205..12876] [gbkey=CDS]	GTGAAAAAGGCATGTTTTGTAAATGGAAGCCCTAGAGAAAGTGGAAGCACTTCAGCTTATTTCATAGGAGAAATGCAGAAATTAATTAAAGATAATGATATAGAAACTCAATGTGTTTATGCAATTAAAGATTTAAAATCAGGTAAGATAGATCAAAGTTTTGAGAAAATTGTAAACTCAGATAGCGTAATATTTGTTTTCCCACTTTATGTTGATAGCATACCATCTAATTTTCTTGATTTTTTATGGAAACTTGAAAATTATATAAAAGAAAATAAGATTGATAAAAATAAACTTCCAGATTTATATGGTGTTATTAATTGTGGATTTGTAGAAGGCATTCAAAATAAAAATGCTGTAAATATAATTTATAACTTTTCGAAAAAGACAGGCTTTGAC…	672	1	TGT	NGD	171	25	AGATCAAAGTTTTGAGAAAAT	GATCAAAGTTTTGAGAAAAT	G	ATCA	AAGTTTTGAGAAAAT	ATTA	GATTAAAGTTTTGAGAAAAT	1	TAA
lcl|CP012395.1_cds_ALU34441.1_12 [locus_tag=CLAU_0012] [protein=Hypothetical protein] [protein_id=ALU34441.1] [location=12205..12876] [gbkey=CDS]	GTGAAAAAGGCATGTTTTGTAAATGGAAGCCCTAGAGAAAGTGGAAGCACTTCAGCTTATTTCATAGGAGAAATGCAGAAATTAATTAAAGATAATGATATAGAAACTCAATGTGTTTATGCAATTAAAGATTTAAAATCAGGTAAGATAGATCAAAGTTTTGAGAAAATTGTAAACTCAGATAGCGTAATATTTGTTTTCCCACTTTATGTTGATAGCATACCATCTAATTTTCTTGATTTTTTATGGAAACTTGAAAATTATATAAAAGAAAATAAGATTGATAAAAATAAACTTCCAGATTTATATGGTGTTATTAATTGTGGATTTGTAGAAGGCATTCAAAATAAAAATGCTGTAAATATAATTTATAACTTTTCGAAAAAGACAGGCTTTGAC…	672	1	TG	NG	171	25	AGATCAAAGTTTTGAGAAAAT	GATCAAAGTTTTGAGAAAAT	G	ATCA	AAGTTTTGAGAAAAT	ATTA	GATTAAAGTTTTGAGAAAAT	1	TAA
lcl|CP012395.1_cds_ALU34441.1_12 [locus_tag=CLAU_0012] [protein=Hypothetical protein] [protein_id=ALU34441.1] [location=12205..12876] [gbkey=CDS]	GTGAAAAAGGCATGTTTTGTAAATGGAAGCCCTAGAGAAAGTGGAAGCACTTCAGCTTATTTCATAGGAGAAATGCAGAAATTAATTAAAGATAATGATATAGAAACTCAATGTGTTTATGCAATTAAAGATTTAAAATCAGGTAAGATAGATCAAAGTTTTGAGAAAATTGTAAACTCAGATAGCGTAATATTTGTTTTCCCACTTTATGTTGATAGCATACCATCTAATTTTCTTGATTTTTTATGGAAACTTGAAAATTATATAAAAGAAAATAAGATTGATAAAAATAAACTTCCAGATTTATATGGTGTTATTAATTGTGGATTTGTAGAAGGCATTCAAAATAAAAATGCTGTAAATATAATTTATAACTTTTCGAAAAAGACAGGCTTTGAC…	672	1	AAA	NAA	360	54	CATTCAAAATAAAAATGCTGT	ATTCAAAATAAAAATGCTGT	A	TTCA	AAATAAAAATGCTGT	TTTA	ATTTAAAATAAAAATGCTGT	1	TAA
lcl|CP012395.1_cds_ALU34441.1_12 [locus_tag=CLAU_0012] [protein=Hypothetical protein] [protein_id=ALU34441.1] [location=12205..12876] [gbkey=CDS]	GTGAAAAAGGCATGTTTTGTAAATGGAAGCCCTAGAGAAAGTGGAAGCACTTCAGCTTATTTCATAGGAGAAATGCAGAAATTAATTAAAGATAATGATATAGAAACTCAATGTGTTTATGCAATTAAAGATTTAAAATCAGGTAAGATAGATCAAAGTTTTGAGAAAATTGTAAACTCAGATAGCGTAATATTTGTTTTCCCACTTTATGTTGATAGCATACCATCTAATTTTCTTGATTTTTTATGGAAACTTGAAAATTATATAAAAGAAAATAAGATTGATAAAAATAAACTTCCAGATTTATATGGTGTTATTAATTGTGGATTTGTAGAAGGCATTCAAAATAAAAATGCTGTAAATATAATTTATAACTTTTCGAAAAAGACAGGCTTTGAC…	672	1	TAA	NAA	93	14	AATGCAGAAATTAATTAAAGA	ATGCAGAAATTAATTAAAGA	A	TGCA	GAAATTAATTAAAGA	TGTA	ATGTAGAAATTAATTAAAGA	1	TAG
lcl|CP012395.1_cds_ALU34441.1_12 [locus_tag=CLAU_0012] [protein=Hypothetical protein] [protein_id=ALU34441.1] [location=12205..12876] [gbkey=CDS]	GTGAAAAAGGCATGTTTTGTAAATGGAAGCCCTAGAGAAAGTGGAAGCACTTCAGCTTATTTCATAGGAGAAATGCAGAAATTAATTAAAGATAATGATATAGAAACTCAATGTGTTTATGCAATTAAAGATTTAAAATCAGGTAAGATAGATCAAAGTTTTGAGAAAATTGTAAACTCAGATAGCGTAATATTTGTTTTCCCACTTTATGTTGATAGCATACCATCTAATTTTCTTGATTTTTTATGGAAACTTGAAAATTATATAAAAGAAAATAAGATTGATAAAAATAAACTTCCAGATTTATATGGTGTTATTAATTGTGGATTTGTAGAAGGCATTCAAAATAAAAATGCTGTAAATATAATTTATAACTTTTCGAAAAAGACAGGCTTTGAC…	672	1	TAA	NAA	126	19	AACTCAATGTGTTTATGCAAT	ACTCAATGTGTTTATGCAAT	A	CTCA	ATGTGTTTATGCAAT	TTTA	ATTTAATGTGTTTATGCAAT	1	TAA
lcl|CP012395.1_cds_ALU34441.1_12 [locus_tag=CLAU_0012] [protein=Hypothetical protein] [protein_id=ALU34441.1] [location=12205..12876] [gbkey=CDS]	GTGAAAAAGGCATGTTTTGTAAATGGAAGCCCTAGAGAAAGTGGAAGCACTTCAGCTTATTTCATAGGAGAAATGCAGAAATTAATTAAAGATAATGATATAGAAACTCAATGTGTTTATGCAATTAAAGATTTAAAATCAGGTAAGATAGATCAAAGTTTTGAGAAAATTGTAAACTCAGATAGCGTAATATTTGTTTTCCCACTTTATGTTGATAGCATACCATCTAATTTTCTTGATTTTTTATGGAAACTTGAAAATTATATAAAAGAAAATAAGATTGATAAAAATAAACTTCCAGATTTATATGGTGTTATTAATTGTGGATTTGTAGAAGGCATTCAAAATAAAAATGCTGTAAATATAATTTATAACTTTTCGAAAAAGACAGGCTTTGAC…	672	1	TAA	NAA	173	26	ATCAAAGTTTTGAGAAAATTG	CAAAGTTTTGAGAAAATTG	CAAA	GTTTTGAGAAAATTG	TAAA	TAAAGTTTTGAGAAAATTG	1	TAA
lcl|CP012395.1_cds_ALU34441.1_12 [locus_tag=CLAU_0012] [protein=Hypothetical protein] [protein_id=ALU34441.1] [location=12205..12876] [gbkey=CDS]	GTGAAAAAGGCATGTTTTGTAAATGGAAGCCCTAGAGAAAGTGGAAGCACTTCAGCTTATTTCATAGGAGAAATGCAGAAATTAATTAAAGATAATGATATAGAAACTCAATGTGTTTATGCAATTAAAGATTTAAAATCAGGTAAGATAGATCAAAGTTTTGAGAAAATTGTAAACTCAGATAGCGTAATATTTGTTTTCCCACTTTATGTTGATAGCATACCATCTAATTTTCTTGATTTTTTATGGAAACTTGAAAATTATATAAAAGAAAATAAGATTGATAAAAATAAACTTCCAGATTTATATGGTGTTATTAATTGTGGATTTGTAGAAGGCATTCAAAATAAAAATGCTGTAAATATAATTTATAACTTTTCGAAAAAGACAGGCTTTGAC…	672	1	TAA	NAA	359	53	GCATTCAAAATAAAAATGCTG	ATTCAAAATAAAAATGCTG	ATTC	AAAATAAAAATGCTG	ATTT	ATTTAAAATAAAAATGCTG	1	TAA
lcl|CP012395.1_cds_ALU34442.1_13 [locus_tag=CLAU_0013] [protein=Transmembrane permease] [protein_id=ALU34442.1] [location=12993..13940] [gbkey=CDS]	ATGGAGAGTTTAATATACAGTTTAAATGCGACAGTACCTGTGTTTTTAGTTATTGTGGTAGGATATGTGTTAAAACAAATAGGAATGTTGAATGATAATTTCATAGAGGTAGCTAATAAATTTAACTTTAAAGTTACTTTACCGATATTATTATTAACTGATATTGGATCAACTAATATAATTAAAAATTTTGATGGGAAGTACATATTGTTTTGTGCAGTAGTTACATCCATTTGTTTCTGGTCAATTTGGTTTTTTACTAAAAAATTTATGAAGGATTCTTCTATGACAGGAGCTTTTGTACAAGCATCTTTTCGTGGAAGTGCAGCTATACTGGGAATTGCCTTTGTTCAAAATATTTATGGAAATGCGGGGATGGCTCCTATGATGATTATAGGA…	948	1	CGG	NGG	371	39	TTCAAAATATTTATGGAAATG	CAAAATATTTATGGAAATG	CAAA	ATATTTATGGAAATG	TAAA	TAAAATATTTATGGAAATG	1	TAA
lcl|CP012395.1_cds_ALU34442.1_13 [locus_tag=CLAU_0013] [protein=Transmembrane permease] [protein_id=ALU34442.1] [location=12993..13940] [gbkey=CDS]	ATGGAGAGTTTAATATACAGTTTAAATGCGACAGTACCTGTGTTTTTAGTTATTGTGGTAGGATATGTGTTAAAACAAATAGGAATGTTGAATGATAATTTCATAGAGGTAGCTAATAAATTTAACTTTAAAGTTACTTTACCGATATTATTATTAACTGATATTGGATCAACTAATATAATTAAAAATTTTGATGGGAAGTACATATTGTTTTGTGCAGTAGTTACATCCATTTGTTTCTGGTCAATTTGGTTTTTTACTAAAAAATTTATGAAGGATTCTTCTATGACAGGAGCTTTTGTACAAGCATCTTTTCGTGGAAGTGCAGCTATACTGGGAATTGCCTTTGTTCAAAATATTTATGGAAATGCGGGGATGGCTCCTATGATGATTATAGGA…	948	1	TGA	NGD	93	10	AAAACAAATAGGAATGTTGAA	AAACAAATAGGAATGTTGAA	A	AACA	AATAGGAATGTTGAA	AATA	AAATAAATAGGAATGTTGAA	1	TAA
lcl|CP012395.1_cds_ALU34442.1_13 [locus_tag=CLAU_0013] [protein=Transmembrane permease] [protein_id=ALU34442.1] [location=12993..13940] [gbkey=CDS]	ATGGAGAGTTTAATATACAGTTTAAATGCGACAGTACCTGTGTTTTTAGTTATTGTGGTAGGATATGTGTTAAAACAAATAGGAATGTTGAATGATAATTTCATAGAGGTAGCTAATAAATTTAACTTTAAAGTTACTTTACCGATATTATTATTAACTGATATTGGATCAACTAATATAATTAAAAATTTTGATGGGAAGTACATATTGTTTTGTGCAGTAGTTACATCCATTTGTTTCTGGTCAATTTGGTTTTTTACTAAAAAATTTATGAAGGATTCTTCTATGACAGGAGCTTTTGTACAAGCATCTTTTCGTGGAAGTGCAGCTATACTGGGAATTGCCTTTGTTCAAAATATTTATGGAAATGCGGGGATGGCTCCTATGATGATTATAGGA…	948	1	CGG	NGD	371	39	TTCAAAATATTTATGGAAATG	CAAAATATTTATGGAAATG	CAAA	ATATTTATGGAAATG	TAAA	TAAAATATTTATGGAAATG	1	TAA
lcl|CP012395.1_cds_ALU34442.1_13 [locus_tag=CLAU_0013] [protein=Transmembrane permease] [protein_id=ALU34442.1] [location=12993..13940] [gbkey=CDS]	ATGGAGAGTTTAATATACAGTTTAAATGCGACAGTACCTGTGTTTTTAGTTATTGTGGTAGGATATGTGTTAAAACAAATAGGAATGTTGAATGATAATTTCATAGAGGTAGCTAATAAATTTAACTTTAAAGTTACTTTACCGATATTATTATTAACTGATATTGGATCAACTAATATAATTAAAAATTTTGATGGGAAGTACATATTGTTTTGTGCAGTAGTTACATCCATTTGTTTCTGGTCAATTTGGTTTTTTACTAAAAAATTTATGAAGGATTCTTCTATGACAGGAGCTTTTGTACAAGCATCTTTTCGTGGAAGTGCAGCTATACTGGGAATTGCCTTTGTTCAAAATATTTATGGAAATGCGGGGATGGCTCCTATGATGATTATAGGA…	948	1	CG	NG	371	39	TTCAAAATATTTATGGAAATG	CAAAATATTTATGGAAATG	CAAA	ATATTTATGGAAATG	TAAA	TAAAATATTTATGGAAATG	1	TAA
lcl|CP012395.1_cds_ALU34442.1_13 [locus_tag=CLAU_0013] [protein=Transmembrane permease] [protein_id=ALU34442.1] [location=12993..13940] [gbkey=CDS]	ATGGAGAGTTTAATATACAGTTTAAATGCGACAGTACCTGTGTTTTTAGTTATTGTGGTAGGATATGTGTTAAAACAAATAGGAATGTTGAATGATAATTTCATAGAGGTAGCTAATAAATTTAACTTTAAAGTTACTTTACCGATATTATTATTAACTGATATTGGATCAACTAATATAATTAAAAATTTTGATGGGAAGTACATATTGTTTTGTGCAGTAGTTACATCCATTTGTTTCTGGTCAATTTGGTTTTTTACTAAAAAATTTATGAAGGATTCTTCTATGACAGGAGCTTTTGTACAAGCATCTTTTCGTGGAAGTGCAGCTATACTGGGAATTGCCTTTGTTCAAAATATTTATGGAAATGCGGGGATGGCTCCTATGATGATTATAGGA…	948	1	TG	NG	93	10	AAAACAAATAGGAATGTTGAA	AAACAAATAGGAATGTTGAA	A	AACA	AATAGGAATGTTGAA	AATA	AAATAAATAGGAATGTTGAA	1	TAA
lcl|CP012395.1_cds_ALU34442.1_13 [locus_tag=CLAU_0013] [protein=Transmembrane permease] [protein_id=ALU34442.1] [location=12993..13940] [gbkey=CDS]	ATGGAGAGTTTAATATACAGTTTAAATGCGACAGTACCTGTGTTTTTAGTTATTGTGGTAGGATATGTGTTAAAACAAATAGGAATGTTGAATGATAATTTCATAGAGGTAGCTAATAAATTTAACTTTAAAGTTACTTTACCGATATTATTATTAACTGATATTGGATCAACTAATATAATTAAAAATTTTGATGGGAAGTACATATTGTTTTGTGCAGTAGTTACATCCATTTGTTTCTGGTCAATTTGGTTTTTTACTAAAAAATTTATGAAGGATTCTTCTATGACAGGAGCTTTTGTACAAGCATCTTTTCGTGGAAGTGCAGCTATACTGGGAATTGCCTTTGTTCAAAATATTTATGGAAATGCGGGGATGGCTCCTATGATGATTATAGGA…	948	1	TG	NG	369	39	TGTTCAAAATATTTATGGAAA	GTTCAAAATATTTATGGAAA	G	TTCA	AAATATTTATGGAAA	TTTA	GTTTAAAATATTTATGGAAA	1	TAA
lcl|CP012395.1_cds_ALU34442.1_13 [locus_tag=CLAU_0013] [protein=Transmembrane permease] [protein_id=ALU34442.1] [location=12993..13940] [gbkey=CDS]	ATGGAGAGTTTAATATACAGTTTAAATGCGACAGTACCTGTGTTTTTAGTTATTGTGGTAGGATATGTGTTAAAACAAATAGGAATGTTGAATGATAATTTCATAGAGGTAGCTAATAAATTTAACTTTAAAGTTACTTTACCGATATTATTATTAACTGATATTGGATCAACTAATATAATTAAAAATTTTGATGGGAAGTACATATTGTTTTGTGCAGTAGTTACATCCATTTGTTTCTGGTCAATTTGGTTTTTTACTAAAAAATTTATGAAGGATTCTTCTATGACAGGAGCTTTTGTACAAGCATCTTTTCGTGGAAGTGCAGCTATACTGGGAATTGCCTTTGTTCAAAATATTTATGGAAATGCGGGGATGGCTCCTATGATGATTATAGGA…	948	1	GAA	NAA	320	34	TTGTACAAGCATCTTTTCGTG	GTACAAGCATCTTTTCGTG	GTAC	AAGCATCTTTTCGTG	GTAT	GTATAAGCATCTTTTCGTG	1	TAA
lcl|CP012395.1_cds_ALU34442.1_13 [locus_tag=CLAU_0013] [protein=Transmembrane permease] [protein_id=ALU34442.1] [location=12993..13940] [gbkey=CDS]	ATGGAGAGTTTAATATACAGTTTAAATGCGACAGTACCTGTGTTTTTAGTTATTGTGGTAGGATATGTGTTAAAACAAATAGGAATGTTGAATGATAATTTCATAGAGGTAGCTAATAAATTTAACTTTAAAGTTACTTTACCGATATTATTATTAACTGATATTGGATCAACTAATATAATTAAAAATTTTGATGGGAAGTACATATTGTTTTGTGCAGTAGTTACATCCATTTGTTTCTGGTCAATTTGGTTTTTTACTAAAAAATTTATGAAGGATTCTTCTATGACAGGAGCTTTTGTACAAGCATCTTTTCGTGGAAGTGCAGCTATACTGGGAATTGCCTTTGTTCAAAATATTTATGGAAATGCGGGGATGGCTCCTATGATGATTATAGGA…	948	1	TGA	NGA	93	10	AAAACAAATAGGAATGTTGAA	AAACAAATAGGAATGTTGAA	A	AACA	AATAGGAATGTTGAA	AATA	AAATAAATAGGAATGTTGAA	1	TAA
lcl|CP012395.1_cds_ALU34443.1_14 [locus_tag=CLAU_0014] [protein=Transcriptional regulator XRE family] [protein_id=ALU34443.1] [location=complement(13992..14195)] [gbkey=CDS]	ATGCCAACTCTAAAAACAAAAGTAAAAGAATATAGAGAAAAAATGAATATGAAACAAAGTGAATTAGCAGAATTAATAGGGGTAAGAAGAGAAACCATTGTTCACCTTGAAAATGGTAGATACAATCCATCACTAAAACTAGCAATGGATATCGCAAAAGTATTCAATACTTCTGTGGAAGAATTATTTAAATTTGAAGATTAG	204	1	TAA	NAA	74	36	AACAAAGTGAATTAGCAGAAT	CAAAGTGAATTAGCAGAAT	CAAA	GTGAATTAGCAGAAT	TAAA	TAAAGTGAATTAGCAGAAT	1	TAA
lcl|CP012395.1_cds_ALU34445.1_16 [locus_tag=CLAU_0016] [protein=Transcriptional regulator MarR family] [protein_id=ALU34445.1] [location=15326..15868] [gbkey=CDS]	ATGGCAAATGAAGAATCAATGAAATTATTTATAGAATTACACCGTTTAGGAAGACAAATGCACCGTTTTTCACATAAAATTTCTCATGGAGGAAATCACTTTATGGGAGGACAATCGAGAATGCTTACTATCGTTGCAGAAAATGAGGGTATTACTCAACGACAGCTTGCTGAAATCATGGATGTGAGACCTGCATCAATGACTGTGATGATAGGAAAGATGGAACTATTTGGACTTGTTGAACGTAAGCAAGACGATAAAGATCAGAGAGTTATGCATATTTATATTACAGATAGTGGAAGAAAAGTTGAGGAGGAATCAAGAATTTCTACTCAAAAGTTAGTTGGGTCCCTATTTCAAAGTCTTTCTGATGAAGAAGTAAAACAAATGCTTATGATT…	543	1	TGG	NGG	179	33	AACGACAGCTTGCTGAAATCA	CGACAGCTTGCTGAAATCA	CGAC	AGCTTGCTGAAATCA	TGAT	TGATAGCTTGCTGAAATCA	1	TAG
lcl|CP012395.1_cds_ALU34445.1_16 [locus_tag=CLAU_0016] [protein=Transcriptional regulator MarR family] [protein_id=ALU34445.1] [location=15326..15868] [gbkey=CDS]	ATGGCAAATGAAGAATCAATGAAATTATTTATAGAATTACACCGTTTAGGAAGACAAATGCACCGTTTTTCACATAAAATTTCTCATGGAGGAAATCACTTTATGGGAGGACAATCGAGAATGCTTACTATCGTTGCAGAAAATGAGGGTATTACTCAACGACAGCTTGCTGAAATCATGGATGTGAGACCTGCATCAATGACTGTGATGATAGGAAAGATGGAACTATTTGGACTTGTTGAACGTAAGCAAGACGATAAAGATCAGAGAGTTATGCATATTTATATTACAGATAGTGGAAGAAAAGTTGAGGAGGAATCAAGAATTTCTACTCAAAAGTTAGTTGGGTCCCTATTTCAAAGTCTTTCTGATGAAGAAGTAAAACAAATGCTTATGATT…	543	1	AGA	NGD	266	49	GTAAGCAAGACGATAAAGATC	AAGCAAGACGATAAAGATC	AAGC	AAGACGATAAAGATC	AAGT	AAGTAAGACGATAAAGATC	1	TAA
lcl|CP012395.1_cds_ALU34445.1_16 [locus_tag=CLAU_0016] [protein=Transcriptional regulator MarR family] [protein_id=ALU34445.1] [location=15326..15868] [gbkey=CDS]	ATGGCAAATGAAGAATCAATGAAATTATTTATAGAATTACACCGTTTAGGAAGACAAATGCACCGTTTTTCACATAAAATTTCTCATGGAGGAAATCACTTTATGGGAGGACAATCGAGAATGCTTACTATCGTTGCAGAAAATGAGGGTATTACTCAACGACAGCTTGCTGAAATCATGGATGTGAGACCTGCATCAATGACTGTGATGATAGGAAAGATGGAACTATTTGGACTTGTTGAACGTAAGCAAGACGATAAAGATCAGAGAGTTATGCATATTTATATTACAGATAGTGGAAGAAAAGTTGAGGAGGAATCAAGAATTTCTACTCAAAAGTTAGTTGGGTCCCTATTTCAAAGTCTTTCTGATGAAGAAGTAAAACAAATGCTTATGATT…	543	1	AGA	NGD	375	69	ATTTCAAAGTCTTTCTGATGA	TTTCAAAGTCTTTCTGATGA	T	TTCA	AAGTCTTTCTGATGA	TTTA	TTTTAAAGTCTTTCTGATGA	1	TAA
lcl|CP012395.1_cds_ALU34445.1_16 [locus_tag=CLAU_0016] [protein=Transcriptional regulator MarR family] [protein_id=ALU34445.1] [location=15326..15868] [gbkey=CDS]	ATGGCAAATGAAGAATCAATGAAATTATTTATAGAATTACACCGTTTAGGAAGACAAATGCACCGTTTTTCACATAAAATTTCTCATGGAGGAAATCACTTTATGGGAGGACAATCGAGAATGCTTACTATCGTTGCAGAAAATGAGGGTATTACTCAACGACAGCTTGCTGAAATCATGGATGTGAGACCTGCATCAATGACTGTGATGATAGGAAAGATGGAACTATTTGGACTTGTTGAACGTAAGCAAGACGATAAAGATCAGAGAGTTATGCATATTTATATTACAGATAGTGGAAGAAAAGTTGAGGAGGAATCAAGAATTTCTACTCAAAAGTTAGTTGGGTCCCTATTTCAAAGTCTTTCTGATGAAGAAGTAAAACAAATGCTTATGATT…	543	1	GGA	NGD	180	33	ACGACAGCTTGCTGAAATCAT	CGACAGCTTGCTGAAATCAT	C	GACA	GCTTGCTGAAATCAT	GATA	CGATAGCTTGCTGAAATCAT	1	TAG
lcl|CP012395.1_cds_ALU34445.1_16 [locus_tag=CLAU_0016] [protein=Transcriptional regulator MarR family] [protein_id=ALU34445.1] [location=15326..15868] [gbkey=CDS]	ATGGCAAATGAAGAATCAATGAAATTATTTATAGAATTACACCGTTTAGGAAGACAAATGCACCGTTTTTCACATAAAATTTCTCATGGAGGAAATCACTTTATGGGAGGACAATCGAGAATGCTTACTATCGTTGCAGAAAATGAGGGTATTACTCAACGACAGCTTGCTGAAATCATGGATGTGAGACCTGCATCAATGACTGTGATGATAGGAAAGATGGAACTATTTGGACTTGTTGAACGTAAGCAAGACGATAAAGATCAGAGAGTTATGCATATTTATATTACAGATAGTGGAAGAAAAGTTGAGGAGGAATCAAGAATTTCTACTCAAAAGTTAGTTGGGTCCCTATTTCAAAGTCTTTCTGATGAAGAAGTAAAACAAATGCTTATGATT…	543	1	TGA	NGD	402	74	AAAACAAATGCTTATGATTAC	AAACAAATGCTTATGATTAC	A	AACA	AATGCTTATGATTAC	AATA	AAATAAATGCTTATGATTAC	1	TAA
lcl|CP012395.1_cds_ALU34445.1_16 [locus_tag=CLAU_0016] [protein=Transcriptional regulator MarR family] [protein_id=ALU34445.1] [location=15326..15868] [gbkey=CDS]	ATGGCAAATGAAGAATCAATGAAATTATTTATAGAATTACACCGTTTAGGAAGACAAATGCACCGTTTTTCACATAAAATTTCTCATGGAGGAAATCACTTTATGGGAGGACAATCGAGAATGCTTACTATCGTTGCAGAAAATGAGGGTATTACTCAACGACAGCTTGCTGAAATCATGGATGTGAGACCTGCATCAATGACTGTGATGATAGGAAAGATGGAACTATTTGGACTTGTTGAACGTAAGCAAGACGATAAAGATCAGAGAGTTATGCATATTTATATTACAGATAGTGGAAGAAAAGTTGAGGAGGAATCAAGAATTTCTACTCAAAAGTTAGTTGGGTCCCTATTTCAAAGTCTTTCTGATGAAGAAGTAAAACAAATGCTTATGATT…	543	1	TGG	NGD	179	33	AACGACAGCTTGCTGAAATCA	CGACAGCTTGCTGAAATCA	CGAC	AGCTTGCTGAAATCA	TGAT	TGATAGCTTGCTGAAATCA	1	TAG
lcl|CP012395.1_cds_ALU34445.1_16 [locus_tag=CLAU_0016] [protein=Transcriptional regulator MarR family] [protein_id=ALU34445.1] [location=15326..15868] [gbkey=CDS]	ATGGCAAATGAAGAATCAATGAAATTATTTATAGAATTACACCGTTTAGGAAGACAAATGCACCGTTTTTCACATAAAATTTCTCATGGAGGAAATCACTTTATGGGAGGACAATCGAGAATGCTTACTATCGTTGCAGAAAATGAGGGTATTACTCAACGACAGCTTGCTGAAATCATGGATGTGAGACCTGCATCAATGACTGTGATGATAGGAAAGATGGAACTATTTGGACTTGTTGAACGTAAGCAAGACGATAAAGATCAGAGAGTTATGCATATTTATATTACAGATAGTGGAAGAAAAGTTGAGGAGGAATCAAGAATTTCTACTCAAAAGTTAGTTGGGTCCCTATTTCAAAGTCTTTCTGATGAAGAAGTAAAACAAATGCTTATGATT…	543	1	AG	NG	266	49	GTAAGCAAGACGATAAAGATC	AAGCAAGACGATAAAGATC	AAGC	AAGACGATAAAGATC	AAGT	AAGTAAGACGATAAAGATC	1	TAA
lcl|CP012395.1_cds_ALU34445.1_16 [locus_tag=CLAU_0016] [protein=Transcriptional regulator MarR family] [protein_id=ALU34445.1] [location=15326..15868] [gbkey=CDS]	ATGGCAAATGAAGAATCAATGAAATTATTTATAGAATTACACCGTTTAGGAAGACAAATGCACCGTTTTTCACATAAAATTTCTCATGGAGGAAATCACTTTATGGGAGGACAATCGAGAATGCTTACTATCGTTGCAGAAAATGAGGGTATTACTCAACGACAGCTTGCTGAAATCATGGATGTGAGACCTGCATCAATGACTGTGATGATAGGAAAGATGGAACTATTTGGACTTGTTGAACGTAAGCAAGACGATAAAGATCAGAGAGTTATGCATATTTATATTACAGATAGTGGAAGAAAAGTTGAGGAGGAATCAAGAATTTCTACTCAAAAGTTAGTTGGGTCCCTATTTCAAAGTCTTTCTGATGAAGAAGTAAAACAAATGCTTATGATT…	543	1	AG	NG	375	69	ATTTCAAAGTCTTTCTGATGA	TTTCAAAGTCTTTCTGATGA	T	TTCA	AAGTCTTTCTGATGA	TTTA	TTTTAAAGTCTTTCTGATGA	1	TAA
lcl|CP012395.1_cds_ALU34445.1_16 [locus_tag=CLAU_0016] [protein=Transcriptional regulator MarR family] [protein_id=ALU34445.1] [location=15326..15868] [gbkey=CDS]	ATGGCAAATGAAGAATCAATGAAATTATTTATAGAATTACACCGTTTAGGAAGACAAATGCACCGTTTTTCACATAAAATTTCTCATGGAGGAAATCACTTTATGGGAGGACAATCGAGAATGCTTACTATCGTTGCAGAAAATGAGGGTATTACTCAACGACAGCTTGCTGAAATCATGGATGTGAGACCTGCATCAATGACTGTGATGATAGGAAAGATGGAACTATTTGGACTTGTTGAACGTAAGCAAGACGATAAAGATCAGAGAGTTATGCATATTTATATTACAGATAGTGGAAGAAAAGTTGAGGAGGAATCAAGAATTTCTACTCAAAAGTTAGTTGGGTCCCTATTTCAAAGTCTTTCTGATGAAGAAGTAAAACAAATGCTTATGATT…	543	1	GG	NG	180	33	ACGACAGCTTGCTGAAATCAT	CGACAGCTTGCTGAAATCAT	C	GACA	GCTTGCTGAAATCAT	GATA	CGATAGCTTGCTGAAATCAT	1	TAG
lcl|CP012395.1_cds_ALU34445.1_16 [locus_tag=CLAU_0016] [protein=Transcriptional regulator MarR family] [protein_id=ALU34445.1] [location=15326..15868] [gbkey=CDS]	ATGGCAAATGAAGAATCAATGAAATTATTTATAGAATTACACCGTTTAGGAAGACAAATGCACCGTTTTTCACATAAAATTTCTCATGGAGGAAATCACTTTATGGGAGGACAATCGAGAATGCTTACTATCGTTGCAGAAAATGAGGGTATTACTCAACGACAGCTTGCTGAAATCATGGATGTGAGACCTGCATCAATGACTGTGATGATAGGAAAGATGGAACTATTTGGACTTGTTGAACGTAAGCAAGACGATAAAGATCAGAGAGTTATGCATATTTATATTACAGATAGTGGAAGAAAAGTTGAGGAGGAATCAAGAATTTCTACTCAAAAGTTAGTTGGGTCCCTATTTCAAAGTCTTTCTGATGAAGAAGTAAAACAAATGCTTATGATT…	543	1	TG	NG	179	33	AACGACAGCTTGCTGAAATCA	CGACAGCTTGCTGAAATCA	CGAC	AGCTTGCTGAAATCA	TGAT	TGATAGCTTGCTGAAATCA	1	TAG
lcl|CP012395.1_cds_ALU34445.1_16 [locus_tag=CLAU_0016] [protein=Transcriptional regulator MarR family] [protein_id=ALU34445.1] [location=15326..15868] [gbkey=CDS]	ATGGCAAATGAAGAATCAATGAAATTATTTATAGAATTACACCGTTTAGGAAGACAAATGCACCGTTTTTCACATAAAATTTCTCATGGAGGAAATCACTTTATGGGAGGACAATCGAGAATGCTTACTATCGTTGCAGAAAATGAGGGTATTACTCAACGACAGCTTGCTGAAATCATGGATGTGAGACCTGCATCAATGACTGTGATGATAGGAAAGATGGAACTATTTGGACTTGTTGAACGTAAGCAAGACGATAAAGATCAGAGAGTTATGCATATTTATATTACAGATAGTGGAAGAAAAGTTGAGGAGGAATCAAGAATTTCTACTCAAAAGTTAGTTGGGTCCCTATTTCAAAGTCTTTCTGATGAAGAAGTAAAACAAATGCTTATGATT…	543	1	TG	NG	402	74	AAAACAAATGCTTATGATTAC	AAACAAATGCTTATGATTAC	A	AACA	AATGCTTATGATTAC	AATA	AAATAAATGCTTATGATTAC	1	TAA
lcl|CP012395.1_cds_ALU34445.1_16 [locus_tag=CLAU_0016] [protein=Transcriptional regulator MarR family] [protein_id=ALU34445.1] [location=15326..15868] [gbkey=CDS]	ATGGCAAATGAAGAATCAATGAAATTATTTATAGAATTACACCGTTTAGGAAGACAAATGCACCGTTTTTCACATAAAATTTCTCATGGAGGAAATCACTTTATGGGAGGACAATCGAGAATGCTTACTATCGTTGCAGAAAATGAGGGTATTACTCAACGACAGCTTGCTGAAATCATGGATGTGAGACCTGCATCAATGACTGTGATGATAGGAAAGATGGAACTATTTGGACTTGTTGAACGTAAGCAAGACGATAAAGATCAGAGAGTTATGCATATTTATATTACAGATAGTGGAAGAAAAGTTGAGGAGGAATCAAGAATTTCTACTCAAAAGTTAGTTGGGTCCCTATTTCAAAGTCTTTCTGATGAAGAAGTAAAACAAATGCTTATGATT…	543	1	AAA	NAA	173	32	TTACTCAACGACAGCTTGCTG	ACTCAACGACAGCTTGCTG	ACTC	AACGACAGCTTGCTG	ATTT	ATTTAACGACAGCTTGCTG	1	TAA
lcl|CP012395.1_cds_ALU34445.1_16 [locus_tag=CLAU_0016] [protein=Transcriptional regulator MarR family] [protein_id=ALU34445.1] [location=15326..15868] [gbkey=CDS]	ATGGCAAATGAAGAATCAATGAAATTATTTATAGAATTACACCGTTTAGGAAGACAAATGCACCGTTTTTCACATAAAATTTCTCATGGAGGAAATCACTTTATGGGAGGACAATCGAGAATGCTTACTATCGTTGCAGAAAATGAGGGTATTACTCAACGACAGCTTGCTGAAATCATGGATGTGAGACCTGCATCAATGACTGTGATGATAGGAAAGATGGAACTATTTGGACTTGTTGAACGTAAGCAAGACGATAAAGATCAGAGAGTTATGCATATTTATATTACAGATAGTGGAAGAAAAGTTGAGGAGGAATCAAGAATTTCTACTCAAAAGTTAGTTGGGTCCCTATTTCAAAGTCTTTCTGATGAAGAAGTAAAACAAATGCTTATGATT…	543	1	AAA	NAA	404	74	AACAAATGCTTATGATTACTG	CAAATGCTTATGATTACTG	CAAA	TGCTTATGATTACTG	TAAA	TAAATGCTTATGATTACTG	1	TAA
lcl|CP012395.1_cds_ALU34445.1_16 [locus_tag=CLAU_0016] [protein=Transcriptional regulator MarR family] [protein_id=ALU34445.1] [location=15326..15868] [gbkey=CDS]	ATGGCAAATGAAGAATCAATGAAATTATTTATAGAATTACACCGTTTAGGAAGACAAATGCACCGTTTTTCACATAAAATTTCTCATGGAGGAAATCACTTTATGGGAGGACAATCGAGAATGCTTACTATCGTTGCAGAAAATGAGGGTATTACTCAACGACAGCTTGCTGAAATCATGGATGTGAGACCTGCATCAATGACTGTGATGATAGGAAAGATGGAACTATTTGGACTTGTTGAACGTAAGCAAGACGATAAAGATCAGAGAGTTATGCATATTTATATTACAGATAGTGGAAGAAAAGTTGAGGAGGAATCAAGAATTTCTACTCAAAAGTTAGTTGGGTCCCTATTTCAAAGTCTTTCTGATGAAGAAGTAAAACAAATGCTTATGATT…	543	1	AGA	NGA	266	49	GTAAGCAAGACGATAAAGATC	AAGCAAGACGATAAAGATC	AAGC	AAGACGATAAAGATC	AAGT	AAGTAAGACGATAAAGATC	1	TAA
lcl|CP012395.1_cds_ALU34445.1_16 [locus_tag=CLAU_0016] [protein=Transcriptional regulator MarR family] [protein_id=ALU34445.1] [location=15326..15868] [gbkey=CDS]	ATGGCAAATGAAGAATCAATGAAATTATTTATAGAATTACACCGTTTAGGAAGACAAATGCACCGTTTTTCACATAAAATTTCTCATGGAGGAAATCACTTTATGGGAGGACAATCGAGAATGCTTACTATCGTTGCAGAAAATGAGGGTATTACTCAACGACAGCTTGCTGAAATCATGGATGTGAGACCTGCATCAATGACTGTGATGATAGGAAAGATGGAACTATTTGGACTTGTTGAACGTAAGCAAGACGATAAAGATCAGAGAGTTATGCATATTTATATTACAGATAGTGGAAGAAAAGTTGAGGAGGAATCAAGAATTTCTACTCAAAAGTTAGTTGGGTCCCTATTTCAAAGTCTTTCTGATGAAGAAGTAAAACAAATGCTTATGATT…	543	1	AGA	NGA	375	69	ATTTCAAAGTCTTTCTGATGA	TTTCAAAGTCTTTCTGATGA	T	TTCA	AAGTCTTTCTGATGA	TTTA	TTTTAAAGTCTTTCTGATGA	1	TAA
lcl|CP012395.1_cds_ALU34445.1_16 [locus_tag=CLAU_0016] [protein=Transcriptional regulator MarR family] [protein_id=ALU34445.1] [location=15326..15868] [gbkey=CDS]	ATGGCAAATGAAGAATCAATGAAATTATTTATAGAATTACACCGTTTAGGAAGACAAATGCACCGTTTTTCACATAAAATTTCTCATGGAGGAAATCACTTTATGGGAGGACAATCGAGAATGCTTACTATCGTTGCAGAAAATGAGGGTATTACTCAACGACAGCTTGCTGAAATCATGGATGTGAGACCTGCATCAATGACTGTGATGATAGGAAAGATGGAACTATTTGGACTTGTTGAACGTAAGCAAGACGATAAAGATCAGAGAGTTATGCATATTTATATTACAGATAGTGGAAGAAAAGTTGAGGAGGAATCAAGAATTTCTACTCAAAAGTTAGTTGGGTCCCTATTTCAAAGTCTTTCTGATGAAGAAGTAAAACAAATGCTTATGATT…	543	1	GGA	NGA	180	33	ACGACAGCTTGCTGAAATCAT	CGACAGCTTGCTGAAATCAT	C	GACA	GCTTGCTGAAATCAT	GATA	CGATAGCTTGCTGAAATCAT	1	TAG
lcl|CP012395.1_cds_ALU34445.1_16 [locus_tag=CLAU_0016] [protein=Transcriptional regulator MarR family] [protein_id=ALU34445.1] [location=15326..15868] [gbkey=CDS]	ATGGCAAATGAAGAATCAATGAAATTATTTATAGAATTACACCGTTTAGGAAGACAAATGCACCGTTTTTCACATAAAATTTCTCATGGAGGAAATCACTTTATGGGAGGACAATCGAGAATGCTTACTATCGTTGCAGAAAATGAGGGTATTACTCAACGACAGCTTGCTGAAATCATGGATGTGAGACCTGCATCAATGACTGTGATGATAGGAAAGATGGAACTATTTGGACTTGTTGAACGTAAGCAAGACGATAAAGATCAGAGAGTTATGCATATTTATATTACAGATAGTGGAAGAAAAGTTGAGGAGGAATCAAGAATTTCTACTCAAAAGTTAGTTGGGTCCCTATTTCAAAGTCTTTCTGATGAAGAAGTAAAACAAATGCTTATGATT…	543	1	TGA	NGA	402	74	AAAACAAATGCTTATGATTAC	AAACAAATGCTTATGATTAC	A	AACA	AATGCTTATGATTAC	AATA	AAATAAATGCTTATGATTAC	1	TAA
lcl|CP012395.1_cds_ALU34446.1_17 [locus_tag=CLAU_0017] [protein=Ferric uptake regulator Fur family] [protein_id=ALU34446.1] [location=15883..16341] [gbkey=CDS]	ATGATACCACAGGAAATTCAAGAAAAAATAAGGTCTGTAATTCAGGAAAAGGGATGTAAATTAACAAGTCAAAGGAGTGCAGTATTAAAGGCTTTTTTTGAAAAAAACTATGAACATATGACTGTTGAAGAGGTTCATTATTTTTCAAAAAGTTATTGTAGTAAGATTGGAATTGCCACTGTATATAGGTGCATACTTTCTTTTGAAAAAATTGGTGTGCTGAGGAAAATTGAAACTAATGAGAAGTATGGAAGATATGAATTGGTAATTCCAGATGAAAAATTTGAGCATCCACATTTAGTTTGTGTAAAATGTGGAAAAATAATTGGAGCCTTTGATAGTGAAATTTTAAAGGAATTGGACAAACAGAAAAAGTTTATTGAGAATATATATGACTTT…	459	1	AGG	NGG	89	19	GTCAAAGGAGTGCAGTATTAA	CAAAGGAGTGCAGTATTAA	CAAA	GGAGTGCAGTATTAA	TAAA	TAAAGGAGTGCAGTATTAA	1	TAA
lcl|CP012395.1_cds_ALU34446.1_17 [locus_tag=CLAU_0017] [protein=Ferric uptake regulator Fur family] [protein_id=ALU34446.1] [location=15883..16341] [gbkey=CDS]	ATGATACCACAGGAAATTCAAGAAAAAATAAGGTCTGTAATTCAGGAAAAGGGATGTAAATTAACAAGTCAAAGGAGTGCAGTATTAAAGGCTTTTTTTGAAAAAAACTATGAACATATGACTGTTGAAGAGGTTCATTATTTTTCAAAAAGTTATTGTAGTAAGATTGGAATTGCCACTGTATATAGGTGCATACTTTCTTTTGAAAAAATTGGTGTGCTGAGGAAAATTGAAACTAATGAGAAGTATGGAAGATATGAATTGGTAATTCCAGATGAAAAATTTGAGCATCCACATTTAGTTTGTGTAAAATGTGGAAAAATAATTGGAGCCTTTGATAGTGAAATTTTAAAGGAATTGGACAAACAGAAAAAGTTTATTGAGAATATATATGACTTT…	459	1	TGT	NGD	36	8	AATTCAAGAAAAAATAAGGTC	ATTCAAGAAAAAATAAGGTC	A	TTCA	AGAAAAAATAAGGTC	TTTA	ATTTAAGAAAAAATAAGGTC	1	TAA
lcl|CP012395.1_cds_ALU34446.1_17 [locus_tag=CLAU_0017] [protein=Ferric uptake regulator Fur family] [protein_id=ALU34446.1] [location=15883..16341] [gbkey=CDS]	ATGATACCACAGGAAATTCAAGAAAAAATAAGGTCTGTAATTCAGGAAAAGGGATGTAAATTAACAAGTCAAAGGAGTGCAGTATTAAAGGCTTTTTTTGAAAAAAACTATGAACATATGACTGTTGAAGAGGTTCATTATTTTTCAAAAAGTTATTGTAGTAAGATTGGAATTGCCACTGTATATAGGTGCATACTTTCTTTTGAAAAAATTGGTGTGCTGAGGAAAATTGAAACTAATGAGAAGTATGGAAGATATGAATTGGTAATTCCAGATGAAAAATTTGAGCATCCACATTTAGTTTGTGTAAAATGTGGAAAAATAATTGGAGCCTTTGATAGTGAAATTTTAAAGGAATTGGACAAACAGAAAAAGTTTATTGAGAATATATATGACTTT…	459	1	AGG	NGD	89	19	GTCAAAGGAGTGCAGTATTAA	CAAAGGAGTGCAGTATTAA	CAAA	GGAGTGCAGTATTAA	TAAA	TAAAGGAGTGCAGTATTAA	1	TAA
lcl|CP012395.1_cds_ALU34446.1_17 [locus_tag=CLAU_0017] [protein=Ferric uptake regulator Fur family] [protein_id=ALU34446.1] [location=15883..16341] [gbkey=CDS]	ATGATACCACAGGAAATTCAAGAAAAAATAAGGTCTGTAATTCAGGAAAAGGGATGTAAATTAACAAGTCAAAGGAGTGCAGTATTAAAGGCTTTTTTTGAAAAAAACTATGAACATATGACTGTTGAAGAGGTTCATTATTTTTCAAAAAGTTATTGTAGTAAGATTGGAATTGCCACTGTATATAGGTGCATACTTTCTTTTGAAAAAATTGGTGTGCTGAGGAAAATTGAAACTAATGAGAAGTATGGAAGATATGAATTGGTAATTCCAGATGAAAAATTTGAGCATCCACATTTAGTTTGTGTAAAATGTGGAAAAATAATTGGAGCCTTTGATAGTGAAATTTTAAAGGAATTGGACAAACAGAAAAAGTTTATTGAGAATATATATGACTTT…	459	1	AG	NG	89	19	GTCAAAGGAGTGCAGTATTAA	CAAAGGAGTGCAGTATTAA	CAAA	GGAGTGCAGTATTAA	TAAA	TAAAGGAGTGCAGTATTAA	1	TAA
lcl|CP012395.1_cds_ALU34446.1_17 [locus_tag=CLAU_0017] [protein=Ferric uptake regulator Fur family] [protein_id=ALU34446.1] [location=15883..16341] [gbkey=CDS]	ATGATACCACAGGAAATTCAAGAAAAAATAAGGTCTGTAATTCAGGAAAAGGGATGTAAATTAACAAGTCAAAGGAGTGCAGTATTAAAGGCTTTTTTTGAAAAAAACTATGAACATATGACTGTTGAAGAGGTTCATTATTTTTCAAAAAGTTATTGTAGTAAGATTGGAATTGCCACTGTATATAGGTGCATACTTTCTTTTGAAAAAATTGGTGTGCTGAGGAAAATTGAAACTAATGAGAAGTATGGAAGATATGAATTGGTAATTCCAGATGAAAAATTTGAGCATCCACATTTAGTTTGTGTAAAATGTGGAAAAATAATTGGAGCCTTTGATAGTGAAATTTTAAAGGAATTGGACAAACAGAAAAAGTTTATTGAGAATATATATGACTTT…	459	1	TG	NG	36	8	AATTCAAGAAAAAATAAGGTC	ATTCAAGAAAAAATAAGGTC	A	TTCA	AGAAAAAATAAGGTC	TTTA	ATTTAAGAAAAAATAAGGTC	1	TAA
lcl|CP012395.1_cds_ALU34446.1_17 [locus_tag=CLAU_0017] [protein=Ferric uptake regulator Fur family] [protein_id=ALU34446.1] [location=15883..16341] [gbkey=CDS]	ATGATACCACAGGAAATTCAAGAAAAAATAAGGTCTGTAATTCAGGAAAAGGGATGTAAATTAACAAGTCAAAGGAGTGCAGTATTAAAGGCTTTTTTTGAAAAAAACTATGAACATATGACTGTTGAAGAGGTTCATTATTTTTCAAAAAGTTATTGTAGTAAGATTGGAATTGCCACTGTATATAGGTGCATACTTTCTTTTGAAAAAATTGGTGTGCTGAGGAAAATTGAAACTAATGAGAAGTATGGAAGATATGAATTGGTAATTCCAGATGAAAAATTTGAGCATCCACATTTAGTTTGTGTAAAATGTGGAAAAATAATTGGAGCCTTTGATAGTGAAATTTTAAAGGAATTGGACAAACAGAAAAAGTTTATTGAGAATATATATGACTTT…	459	1	AAA	NAA	26	6	TACCACAGGAAATTCAAGAAA	CCACAGGAAATTCAAGAAA	CCAC	AGGAAATTCAAGAAA	TTAT	TTATAGGAAATTCAAGAAA	1	TAG
lcl|CP012395.1_cds_ALU34446.1_17 [locus_tag=CLAU_0017] [protein=Ferric uptake regulator Fur family] [protein_id=ALU34446.1] [location=15883..16341] [gbkey=CDS]	ATGATACCACAGGAAATTCAAGAAAAAATAAGGTCTGTAATTCAGGAAAAGGGATGTAAATTAACAAGTCAAAGGAGTGCAGTATTAAAGGCTTTTTTTGAAAAAAACTATGAACATATGACTGTTGAAGAGGTTCATTATTTTTCAAAAAGTTATTGTAGTAAGATTGGAATTGCCACTGTATATAGGTGCATACTTTCTTTTGAAAAAATTGGTGTGCTGAGGAAAATTGAAACTAATGAGAAGTATGGAAGATATGAATTGGTAATTCCAGATGAAAAATTTGAGCATCCACATTTAGTTTGTGTAAAATGTGGAAAAATAATTGGAGCCTTTGATAGTGAAATTTTAAAGGAATTGGACAAACAGAAAAAGTTTATTGAGAATATATATGACTTT…	459	1	AAA	NAA	87	19	AAGTCAAAGGAGTGCAGTATT	AGTCAAAGGAGTGCAGTATT	A	GTCA	AAGGAGTGCAGTATT	GTTA	AGTTAAAGGAGTGCAGTATT	1	TAA
lcl|CP012395.1_cds_ALU34446.1_17 [locus_tag=CLAU_0017] [protein=Ferric uptake regulator Fur family] [protein_id=ALU34446.1] [location=15883..16341] [gbkey=CDS]	ATGATACCACAGGAAATTCAAGAAAAAATAAGGTCTGTAATTCAGGAAAAGGGATGTAAATTAACAAGTCAAAGGAGTGCAGTATTAAAGGCTTTTTTTGAAAAAAACTATGAACATATGACTGTTGAAGAGGTTCATTATTTTTCAAAAAGTTATTGTAGTAAGATTGGAATTGCCACTGTATATAGGTGCATACTTTCTTTTGAAAAAATTGGTGTGCTGAGGAAAATTGAAACTAATGAGAAGTATGGAAGATATGAATTGGTAATTCCAGATGAAAAATTTGAGCATCCACATTTAGTTTGTGTAAAATGTGGAAAAATAATTGGAGCCTTTGATAGTGAAATTTTAAAGGAATTGGACAAACAGAAAAAGTTTATTGAGAATATATATGACTTT…	459	1	TAA	NAA	29	6	CACAGGAAATTCAAGAAAAAA	CAGGAAATTCAAGAAAAAA	CAGG	AAATTCAAGAAAAAA	TAGG	TAGGAAATTCAAGAAAAAA	1	TAG
lcl|CP012395.1_cds_ALU34446.1_17 [locus_tag=CLAU_0017] [protein=Ferric uptake regulator Fur family] [protein_id=ALU34446.1] [location=15883..16341] [gbkey=CDS]	ATGATACCACAGGAAATTCAAGAAAAAATAAGGTCTGTAATTCAGGAAAAGGGATGTAAATTAACAAGTCAAAGGAGTGCAGTATTAAAGGCTTTTTTTGAAAAAAACTATGAACATATGACTGTTGAAGAGGTTCATTATTTTTCAAAAAGTTATTGTAGTAAGATTGGAATTGCCACTGTATATAGGTGCATACTTTCTTTTGAAAAAATTGGTGTGCTGAGGAAAATTGAAACTAATGAGAAGTATGGAAGATATGAATTGGTAATTCCAGATGAAAAATTTGAGCATCCACATTTAGTTTGTGTAAAATGTGGAAAAATAATTGGAGCCTTTGATAGTGAAATTTTAAAGGAATTGGACAAACAGAAAAAGTTTATTGAGAATATATATGACTTT…	459	1	TAA	NAA	38	8	TTCAAGAAAAAATAAGGTCTG	CAAGAAAAAATAAGGTCTG	CAAG	AAAAAATAAGGTCTG	TAAG	TAAGAAAAAATAAGGTCTG	1	TAA
lcl|CP012395.1_cds_ALU34446.1_17 [locus_tag=CLAU_0017] [protein=Ferric uptake regulator Fur family] [protein_id=ALU34446.1] [location=15883..16341] [gbkey=CDS]	ATGATACCACAGGAAATTCAAGAAAAAATAAGGTCTGTAATTCAGGAAAAGGGATGTAAATTAACAAGTCAAAGGAGTGCAGTATTAAAGGCTTTTTTTGAAAAAAACTATGAACATATGACTGTTGAAGAGGTTCATTATTTTTCAAAAAGTTATTGTAGTAAGATTGGAATTGCCACTGTATATAGGTGCATACTTTCTTTTGAAAAAATTGGTGTGCTGAGGAAAATTGAAACTAATGAGAAGTATGGAAGATATGAATTGGTAATTCCAGATGAAAAATTTGAGCATCCACATTTAGTTTGTGTAAAATGTGGAAAAATAATTGGAGCCTTTGATAGTGAAATTTTAAAGGAATTGGACAAACAGAAAAAGTTTATTGAGAATATATATGACTTT…	459	1	TAA	NAA	62	14	TTCAGGAAAAGGGATGTAAAT	CAGGAAAAGGGATGTAAAT	CAGG	AAAAGGGATGTAAAT	TAGG	TAGGAAAAGGGATGTAAAT	1	TAG
lcl|CP012395.1_cds_ALU34446.1_17 [locus_tag=CLAU_0017] [protein=Ferric uptake regulator Fur family] [protein_id=ALU34446.1] [location=15883..16341] [gbkey=CDS]	ATGATACCACAGGAAATTCAAGAAAAAATAAGGTCTGTAATTCAGGAAAAGGGATGTAAATTAACAAGTCAAAGGAGTGCAGTATTAAAGGCTTTTTTTGAAAAAAACTATGAACATATGACTGTTGAAGAGGTTCATTATTTTTCAAAAAGTTATTGTAGTAAGATTGGAATTGCCACTGTATATAGGTGCATACTTTCTTTTGAAAAAATTGGTGTGCTGAGGAAAATTGAAACTAATGAGAAGTATGGAAGATATGAATTGGTAATTCCAGATGAAAAATTTGAGCATCCACATTTAGTTTGTGTAAAATGTGGAAAAATAATTGGAGCCTTTGATAGTGAAATTTTAAAGGAATTGGACAAACAGAAAAAGTTTATTGAGAATATATATGACTTT…	459	1	TAA	NAA	86	19	CAAGTCAAAGGAGTGCAGTAT	AGTCAAAGGAGTGCAGTAT	AGTC	AAAGGAGTGCAGTAT	AGTT	AGTTAAAGGAGTGCAGTAT	1	TAA
lcl|CP012395.1_cds_ALU34447.1_18 [locus_tag=CLAU_0018] [protein=Phenazine biosynthesis protein PhzF family] [protein_id=ALU34447.1] [location=16408..17190] [gbkey=CDS]	ATGAAATATTATGTTGCTGATGCTTTTACGGATGAAGTGTTTAAGGGAAATCCGGCAGGAGTATGTGTATTAGATGAGTGGCTGCAGGATGATGTAATGCAAAAAATTGCAGCAGAGAACAATTTGTCAGAAACAGCTTTTGTAGTTAAAGGTAAAAATAAAAATGAATATGATCTAAGGTGGTTTACGCCAAAGGCAGAAATAGATTTATGCGGACACGCTACACTGGGGACTTCCTATGTTATTTCCAATTATGTAGATGTTGGAACAGATAAAATGATATTTCATACTGCAAGTGGAATACTTGAAGTCAATCGTAAAAGTGATTTATATGAAATGAATTTTCCTACAAGAGAACCTAAAAAAACTCAAATACCAGAAACAATTTTGGATATCATT…	783	1	TGG	NGG	389	50	CTCAAATACCAGAAACAATTT	CAAATACCAGAAACAATTT	CAAA	TACCAGAAACAATTT	TAAA	TAAATACCAGAAACAATTT	1	TAA
lcl|CP012395.1_cds_ALU34447.1_18 [locus_tag=CLAU_0018] [protein=Phenazine biosynthesis protein PhzF family] [protein_id=ALU34447.1] [location=16408..17190] [gbkey=CDS]	ATGAAATATTATGTTGCTGATGCTTTTACGGATGAAGTGTTTAAGGGAAATCCGGCAGGAGTATGTGTATTAGATGAGTGGCTGCAGGATGATGTAATGCAAAAAATTGCAGCAGAGAACAATTTGTCAGAAACAGCTTTTGTAGTTAAAGGTAAAAATAAAAATGAATATGATCTAAGGTGGTTTACGCCAAAGGCAGAAATAGATTTATGCGGACACGCTACACTGGGGACTTCCTATGTTATTTCCAATTATGTAGATGTTGGAACAGATAAAATGATATTTCATACTGCAAGTGGAATACTTGAAGTCAATCGTAAAAGTGATTTATATGAAATGAATTTTCCTACAAGAGAACCTAAAAAAACTCAAATACCAGAAACAATTTTGGATATCATT…	783	1	AGA	NGD	116	15	TAATGCAAAAAATTGCAGCAG	ATGCAAAAAATTGCAGCAG	ATGC	AAAAAATTGCAGCAG	ATGT	ATGTAAAAAATTGCAGCAG	1	TAA
lcl|CP012395.1_cds_ALU34447.1_18 [locus_tag=CLAU_0018] [protein=Phenazine biosynthesis protein PhzF family] [protein_id=ALU34447.1] [location=16408..17190] [gbkey=CDS]	ATGAAATATTATGTTGCTGATGCTTTTACGGATGAAGTGTTTAAGGGAAATCCGGCAGGAGTATGTGTATTAGATGAGTGGCTGCAGGATGATGTAATGCAAAAAATTGCAGCAGAGAACAATTTGTCAGAAACAGCTTTTGTAGTTAAAGGTAAAAATAAAAATGAATATGATCTAAGGTGGTTTACGCCAAAGGCAGAAATAGATTTATGCGGACACGCTACACTGGGGACTTCCTATGTTATTTCCAATTATGTAGATGTTGGAACAGATAAAATGATATTTCATACTGCAAGTGGAATACTTGAAGTCAATCGTAAAAGTGATTTATATGAAATGAATTTTCCTACAAGAGAACCTAAAAAAACTCAAATACCAGAAACAATTTTGGATATCATT…	783	1	TGG	NGD	389	50	CTCAAATACCAGAAACAATTT	CAAATACCAGAAACAATTT	CAAA	TACCAGAAACAATTT	TAAA	TAAATACCAGAAACAATTT	1	TAA
lcl|CP012395.1_cds_ALU34447.1_18 [locus_tag=CLAU_0018] [protein=Phenazine biosynthesis protein PhzF family] [protein_id=ALU34447.1] [location=16408..17190] [gbkey=CDS]	ATGAAATATTATGTTGCTGATGCTTTTACGGATGAAGTGTTTAAGGGAAATCCGGCAGGAGTATGTGTATTAGATGAGTGGCTGCAGGATGATGTAATGCAAAAAATTGCAGCAGAGAACAATTTGTCAGAAACAGCTTTTGTAGTTAAAGGTAAAAATAAAAATGAATATGATCTAAGGTGGTTTACGCCAAAGGCAGAAATAGATTTATGCGGACACGCTACACTGGGGACTTCCTATGTTATTTCCAATTATGTAGATGTTGGAACAGATAAAATGATATTTCATACTGCAAGTGGAATACTTGAAGTCAATCGTAAAAGTGATTTATATGAAATGAATTTTCCTACAAGAGAACCTAAAAAAACTCAAATACCAGAAACAATTTTGGATATCATT…	783	1	AG	NG	116	15	TAATGCAAAAAATTGCAGCAG	ATGCAAAAAATTGCAGCAG	ATGC	AAAAAATTGCAGCAG	ATGT	ATGTAAAAAATTGCAGCAG	1	TAA
lcl|CP012395.1_cds_ALU34447.1_18 [locus_tag=CLAU_0018] [protein=Phenazine biosynthesis protein PhzF family] [protein_id=ALU34447.1] [location=16408..17190] [gbkey=CDS]	ATGAAATATTATGTTGCTGATGCTTTTACGGATGAAGTGTTTAAGGGAAATCCGGCAGGAGTATGTGTATTAGATGAGTGGCTGCAGGATGATGTAATGCAAAAAATTGCAGCAGAGAACAATTTGTCAGAAACAGCTTTTGTAGTTAAAGGTAAAAATAAAAATGAATATGATCTAAGGTGGTTTACGCCAAAGGCAGAAATAGATTTATGCGGACACGCTACACTGGGGACTTCCTATGTTATTTCCAATTATGTAGATGTTGGAACAGATAAAATGATATTTCATACTGCAAGTGGAATACTTGAAGTCAATCGTAAAAGTGATTTATATGAAATGAATTTTCCTACAAGAGAACCTAAAAAAACTCAAATACCAGAAACAATTTTGGATATCATT…	783	1	TG	NG	389	50	CTCAAATACCAGAAACAATTT	CAAATACCAGAAACAATTT	CAAA	TACCAGAAACAATTT	TAAA	TAAATACCAGAAACAATTT	1	TAA
lcl|CP012395.1_cds_ALU34447.1_18 [locus_tag=CLAU_0018] [protein=Phenazine biosynthesis protein PhzF family] [protein_id=ALU34447.1] [location=16408..17190] [gbkey=CDS]	ATGAAATATTATGTTGCTGATGCTTTTACGGATGAAGTGTTTAAGGGAAATCCGGCAGGAGTATGTGTATTAGATGAGTGGCTGCAGGATGATGTAATGCAAAAAATTGCAGCAGAGAACAATTTGTCAGAAACAGCTTTTGTAGTTAAAGGTAAAAATAAAAATGAATATGATCTAAGGTGGTTTACGCCAAAGGCAGAAATAGATTTATGCGGACACGCTACACTGGGGACTTCCTATGTTATTTCCAATTATGTAGATGTTGGAACAGATAAAATGATATTTCATACTGCAAGTGGAATACTTGAAGTCAATCGTAAAAGTGATTTATATGAAATGAATTTTCCTACAAGAGAACCTAAAAAAACTCAAATACCAGAAACAATTTTGGATATCATT…	783	1	AAA	NAA	101	13	GGCTGCAGGATGATGTAATGC	CTGCAGGATGATGTAATGC	CTGC	AGGATGATGTAATGC	TTGT	TTGTAGGATGATGTAATGC	1	TAG
lcl|CP012395.1_cds_ALU34447.1_18 [locus_tag=CLAU_0018] [protein=Phenazine biosynthesis protein PhzF family] [protein_id=ALU34447.1] [location=16408..17190] [gbkey=CDS]	ATGAAATATTATGTTGCTGATGCTTTTACGGATGAAGTGTTTAAGGGAAATCCGGCAGGAGTATGTGTATTAGATGAGTGGCTGCAGGATGATGTAATGCAAAAAATTGCAGCAGAGAACAATTTGTCAGAAACAGCTTTTGTAGTTAAAGGTAAAAATAAAAATGAATATGATCTAAGGTGGTTTACGCCAAAGGCAGAAATAGATTTATGCGGACACGCTACACTGGGGACTTCCTATGTTATTTCCAATTATGTAGATGTTGGAACAGATAAAATGATATTTCATACTGCAAGTGGAATACTTGAAGTCAATCGTAAAAGTGATTTATATGAAATGAATTTTCCTACAAGAGAACCTAAAAAAACTCAAATACCAGAAACAATTTTGGATATCATT…	783	1	AAA	NAA	102	13	GCTGCAGGATGATGTAATGCA	CTGCAGGATGATGTAATGCA	C	TGCA	GGATGATGTAATGCA	TGTA	CTGTAGGATGATGTAATGCA	1	TAG
lcl|CP012395.1_cds_ALU34447.1_18 [locus_tag=CLAU_0018] [protein=Phenazine biosynthesis protein PhzF family] [protein_id=ALU34447.1] [location=16408..17190] [gbkey=CDS]	ATGAAATATTATGTTGCTGATGCTTTTACGGATGAAGTGTTTAAGGGAAATCCGGCAGGAGTATGTGTATTAGATGAGTGGCTGCAGGATGATGTAATGCAAAAAATTGCAGCAGAGAACAATTTGTCAGAAACAGCTTTTGTAGTTAAAGGTAAAAATAAAAATGAATATGATCTAAGGTGGTTTACGCCAAAGGCAGAAATAGATTTATGCGGACACGCTACACTGGGGACTTCCTATGTTATTTCCAATTATGTAGATGTTGGAACAGATAAAATGATATTTCATACTGCAAGTGGAATACTTGAAGTCAATCGTAAAAGTGATTTATATGAAATGAATTTTCCTACAAGAGAACCTAAAAAAACTCAAATACCAGAAACAATTTTGGATATCATT…	783	1	AAA	NAA	104	13	TGCAGGATGATGTAATGCAAA	CAGGATGATGTAATGCAAA	CAGG	ATGATGTAATGCAAA	TAGG	TAGGATGATGTAATGCAAA	1	TAG
lcl|CP012395.1_cds_ALU34447.1_18 [locus_tag=CLAU_0018] [protein=Phenazine biosynthesis protein PhzF family] [protein_id=ALU34447.1] [location=16408..17190] [gbkey=CDS]	ATGAAATATTATGTTGCTGATGCTTTTACGGATGAAGTGTTTAAGGGAAATCCGGCAGGAGTATGTGTATTAGATGAGTGGCTGCAGGATGATGTAATGCAAAAAATTGCAGCAGAGAACAATTTGTCAGAAACAGCTTTTGTAGTTAAAGGTAAAAATAAAAATGAATATGATCTAAGGTGGTTTACGCCAAAGGCAGAAATAGATTTATGCGGACACGCTACACTGGGGACTTCCTATGTTATTTCCAATTATGTAGATGTTGGAACAGATAAAATGATATTTCATACTGCAAGTGGAATACTTGAAGTCAATCGTAAAAGTGATTTATATGAAATGAATTTTCCTACAAGAGAACCTAAAAAAACTCAAATACCAGAAACAATTTTGGATATCATT…	783	1	GAA	NAA	117	15	AATGCAAAAAATTGCAGCAGA	ATGCAAAAAATTGCAGCAGA	A	TGCA	AAAAATTGCAGCAGA	TGTA	ATGTAAAAAATTGCAGCAGA	1	TAA
lcl|CP012395.1_cds_ALU34447.1_18 [locus_tag=CLAU_0018] [protein=Phenazine biosynthesis protein PhzF family] [protein_id=ALU34447.1] [location=16408..17190] [gbkey=CDS]	ATGAAATATTATGTTGCTGATGCTTTTACGGATGAAGTGTTTAAGGGAAATCCGGCAGGAGTATGTGTATTAGATGAGTGGCTGCAGGATGATGTAATGCAAAAAATTGCAGCAGAGAACAATTTGTCAGAAACAGCTTTTGTAGTTAAAGGTAAAAATAAAAATGAATATGATCTAAGGTGGTTTACGCCAAAGGCAGAAATAGATTTATGCGGACACGCTACACTGGGGACTTCCTATGTTATTTCCAATTATGTAGATGTTGGAACAGATAAAATGATATTTCATACTGCAAGTGGAATACTTGAAGTCAATCGTAAAAGTGATTTATATGAAATGAATTTTCCTACAAGAGAACCTAAAAAAACTCAAATACCAGAAACAATTTTGGATATCATT…	783	1	AGA	NGA	116	15	TAATGCAAAAAATTGCAGCAG	ATGCAAAAAATTGCAGCAG	ATGC	AAAAAATTGCAGCAG	ATGT	ATGTAAAAAATTGCAGCAG	1	TAA
lcl|CP012395.1_cds_ALU34448.1_19 [locus_tag=CLAU_0019] [protein=EamA-like transporter family membrane protein] [protein_id=ALU34448.1] [location=17208..18098] [gbkey=CDS]	ATGGAAAATGGAAAAATAAAACTTATAGTTGCAATGCTCATATTCGGCAGCGTTGGGCTGTTTGTCAAAAATATAGACTTGTCTTCTAGCATGATTGCATTGGTAAGGGGAATAATAGGAAGTATCTTTTTATTTACAGCAAGTTACATAACAAGACAAAATACATCATGGAAAGCCATTAAATCTAATTTAATTCCATTAATAATATCTGGAGCTGCTATAGGTGTCAATTGGATTTTTTTATTTCAAGCATACAAGTATACCACTGTATCAAAAGCTACTTTGTGTTATTATTTTGCACCTGTAATTGTCATGTTTTTGTCTCCATTTATATTGAAGGAAAAATTGAATACAGTTAAGATTATGTGCATCATAGTCGCTATGGCGGGAATGTTTTTA…	891	1	AGT	NGD	561	63	GATACAACTTACTGCAGCGGC	ATACAACTTACTGCAGCGGC	A	TACA	ACTTACTGCAGCGGC	TATA	ATATAACTTACTGCAGCGGC	1	TAA
lcl|CP012395.1_cds_ALU34448.1_19 [locus_tag=CLAU_0019] [protein=EamA-like transporter family membrane protein] [protein_id=ALU34448.1] [location=17208..18098] [gbkey=CDS]	ATGGAAAATGGAAAAATAAAACTTATAGTTGCAATGCTCATATTCGGCAGCGTTGGGCTGTTTGTCAAAAATATAGACTTGTCTTCTAGCATGATTGCATTGGTAAGGGGAATAATAGGAAGTATCTTTTTATTTACAGCAAGTTACATAACAAGACAAAATACATCATGGAAAGCCATTAAATCTAATTTAATTCCATTAATAATATCTGGAGCTGCTATAGGTGTCAATTGGATTTTTTTATTTCAAGCATACAAGTATACCACTGTATCAAAAGCTACTTTGTGTTATTATTTTGCACCTGTAATTGTCATGTTTTTGTCTCCATTTATATTGAAGGAAAAATTGAATACAGTTAAGATTATGTGCATCATAGTCGCTATGGCGGGAATGTTTTTA…	891	1	AG	NG	174	20	AAGACAAAATACATCATGGAA	AGACAAAATACATCATGGAA	A	GACA	AAATACATCATGGAA	GATA	AGATAAAATACATCATGGAA	1	TAA
lcl|CP012395.1_cds_ALU34448.1_19 [locus_tag=CLAU_0019] [protein=EamA-like transporter family membrane protein] [protein_id=ALU34448.1] [location=17208..18098] [gbkey=CDS]	ATGGAAAATGGAAAAATAAAACTTATAGTTGCAATGCTCATATTCGGCAGCGTTGGGCTGTTTGTCAAAAATATAGACTTGTCTTCTAGCATGATTGCATTGGTAAGGGGAATAATAGGAAGTATCTTTTTATTTACAGCAAGTTACATAACAAGACAAAATACATCATGGAAAGCCATTAAATCTAATTTAATTCCATTAATAATATCTGGAGCTGCTATAGGTGTCAATTGGATTTTTTTATTTCAAGCATACAAGTATACCACTGTATCAAAAGCTACTTTGTGTTATTATTTTGCACCTGTAATTGTCATGTTTTTGTCTCCATTTATATTGAAGGAAAAATTGAATACAGTTAAGATTATGTGCATCATAGTCGCTATGGCGGGAATGTTTTTA…	891	1	AG	NG	561	63	GATACAACTTACTGCAGCGGC	ATACAACTTACTGCAGCGGC	A	TACA	ACTTACTGCAGCGGC	TATA	ATATAACTTACTGCAGCGGC	1	TAA
lcl|CP012395.1_cds_ALU34449.1_20 [locus_tag=CLAU_0020] [protein=Hypothetical protein] [protein_id=ALU34449.1] [location=18111..19049] [gbkey=CDS]	ATGATATTAAGTGTAAGCAGAAGAACAGACATACCAGCTTTTTATAGTGATTGGTTTTTCAATAGAATAAAGGAAGGATTTGTGTTAGTCAAGAATCCGTTTAATTCAAAGCAAGTGAGTAAAGTGATTTTAAATCCTAAAGTAATAGATTGTATAGTATTTTGGACTAAAAATCCTAAAAAAATGATGAATAGATTGGACGAAATTAAAGAATACAACTATTATTTTCAATTCACTTTAAATTCGTATGATAAGACATTGGAGACAAACGTTCCGGAGAAAAAGTATTTGATAAATACATTTATAGAATTATCAAAACGAATTGGTAAGGATAGAGTTATATGGAGGTATGATCCCATAATATTAACTGATAAGTTTACAAAAGATTACCATTATAAG…	939	1	AGT	NGD	336	36	AAAACGAATTGGTAAGGATAG	AAACGAATTGGTAAGGATAG	A	AACG	AATTGGTAAGGATAG	AATG	AAATGAATTGGTAAGGATAG	1	TGA
lcl|CP012395.1_cds_ALU34449.1_20 [locus_tag=CLAU_0020] [protein=Hypothetical protein] [protein_id=ALU34449.1] [location=18111..19049] [gbkey=CDS]	ATGATATTAAGTGTAAGCAGAAGAACAGACATACCAGCTTTTTATAGTGATTGGTTTTTCAATAGAATAAAGGAAGGATTTGTGTTAGTCAAGAATCCGTTTAATTCAAAGCAAGTGAGTAAAGTGATTTTAAATCCTAAAGTAATAGATTGTATAGTATTTTGGACTAAAAATCCTAAAAAAATGATGAATAGATTGGACGAAATTAAAGAATACAACTATTATTTTCAATTCACTTTAAATTCGTATGATAAGACATTGGAGACAAACGTTCCGGAGAAAAAGTATTTGATAAATACATTTATAGAATTATCAAAACGAATTGGTAAGGATAGAGTTATATGGAGGTATGATCCCATAATATTAACTGATAAGTTTACAAAAGATTACCATTATAAG…	939	1	CGT	NGD	245	26	ATTTTCAATTCACTTTAAATT	TTTCAATTCACTTTAAATT	TTTC	AATTCACTTTAAATT	TTTT	TTTTAATTCACTTTAAATT	1	TAA
lcl|CP012395.1_cds_ALU34449.1_20 [locus_tag=CLAU_0020] [protein=Hypothetical protein] [protein_id=ALU34449.1] [location=18111..19049] [gbkey=CDS]	ATGATATTAAGTGTAAGCAGAAGAACAGACATACCAGCTTTTTATAGTGATTGGTTTTTCAATAGAATAAAGGAAGGATTTGTGTTAGTCAAGAATCCGTTTAATTCAAAGCAAGTGAGTAAAGTGATTTTAAATCCTAAAGTAATAGATTGTATAGTATTTTGGACTAAAAATCCTAAAAAAATGATGAATAGATTGGACGAAATTAAAGAATACAACTATTATTTTCAATTCACTTTAAATTCGTATGATAAGACATTGGAGACAAACGTTCCGGAGAAAAAGTATTTGATAAATACATTTATAGAATTATCAAAACGAATTGGTAAGGATAGAGTTATATGGAGGTATGATCCCATAATATTAACTGATAAGTTTACAAAAGATTACCATTATAAG…	939	1	AG	NG	336	36	AAAACGAATTGGTAAGGATAG	AAACGAATTGGTAAGGATAG	A	AACG	AATTGGTAAGGATAG	AATG	AAATGAATTGGTAAGGATAG	1	TGA
lcl|CP012395.1_cds_ALU34449.1_20 [locus_tag=CLAU_0020] [protein=Hypothetical protein] [protein_id=ALU34449.1] [location=18111..19049] [gbkey=CDS]	ATGATATTAAGTGTAAGCAGAAGAACAGACATACCAGCTTTTTATAGTGATTGGTTTTTCAATAGAATAAAGGAAGGATTTGTGTTAGTCAAGAATCCGTTTAATTCAAAGCAAGTGAGTAAAGTGATTTTAAATCCTAAAGTAATAGATTGTATAGTATTTTGGACTAAAAATCCTAAAAAAATGATGAATAGATTGGACGAAATTAAAGAATACAACTATTATTTTCAATTCACTTTAAATTCGTATGATAAGACATTGGAGACAAACGTTCCGGAGAAAAAGTATTTGATAAATACATTTATAGAATTATCAAAACGAATTGGTAAGGATAGAGTTATATGGAGGTATGATCCCATAATATTAACTGATAAGTTTACAAAAGATTACCATTATAAG…	939	1	CG	NG	245	26	ATTTTCAATTCACTTTAAATT	TTTCAATTCACTTTAAATT	TTTC	AATTCACTTTAAATT	TTTT	TTTTAATTCACTTTAAATT	1	TAA
lcl|CP012395.1_cds_ALU34449.1_20 [locus_tag=CLAU_0020] [protein=Hypothetical protein] [protein_id=ALU34449.1] [location=18111..19049] [gbkey=CDS]	ATGATATTAAGTGTAAGCAGAAGAACAGACATACCAGCTTTTTATAGTGATTGGTTTTTCAATAGAATAAAGGAAGGATTTGTGTTAGTCAAGAATCCGTTTAATTCAAAGCAAGTGAGTAAAGTGATTTTAAATCCTAAAGTAATAGATTGTATAGTATTTTGGACTAAAAATCCTAAAAAAATGATGAATAGATTGGACGAAATTAAAGAATACAACTATTATTTTCAATTCACTTTAAATTCGTATGATAAGACATTGGAGACAAACGTTCCGGAGAAAAAGTATTTGATAAATACATTTATAGAATTATCAAAACGAATTGGTAAGGATAGAGTTATATGGAGGTATGATCCCATAATATTAACTGATAAGTTTACAAAAGATTACCATTATAAG…	939	1	TAA	NAA	131	14	AGCAAGTGAGTAAAGTGATTT	CAAGTGAGTAAAGTGATTT	CAAG	TGAGTAAAGTGATTT	TAAG	TAAGTGAGTAAAGTGATTT	1	TAA
lcl|CP012395.1_cds_ALU34451.1_22 [locus_tag=CLAU_0022] [protein=Integral membrane sensor signal transduction histidine kinase] [protein_id=ALU34451.1] [location=19988..21475] [gbkey=CDS]	ATGGTATTGGATATAAAGGGGTTGACGAATTATTTGAAGATGGGAATTAAATTCAAGCTCATATCTTTTACAGCTTCACTTTTATTGATTGTAATATCATTTTTGAGTTTCTTAGTACTTAATGGAATAAAAAGTTATCAAAATAAAGAAACACAGGCTATTTTATTTAAGCAAAAGGATATATTTGAAGAATATTTTAGTGAACGCATGAGTTTGAATAAAAATACTGATTATGATGACAGCTTAGCTAGAGGTAGTATTTTTAATAAAGCATGGTTGAGAACTATACCTGCAAATATATATAATACGAAAGGCGAACTGCTTTCGGGGTTTAAGACAGATGCAAAGTTAAATGAAAATGATGAGAAAAAGATTATGATAGACTATGCAATCAAAGGT…	1488	1	AGG	NGG	155	10	GTTATCAAAATAAAGAAACAC	TATCAAAATAAAGAAACAC	TATC	AAAATAAAGAAACAC	TATT	TATTAAAATAAAGAAACAC	1	TAA
lcl|CP012395.1_cds_ALU34451.1_22 [locus_tag=CLAU_0022] [protein=Integral membrane sensor signal transduction histidine kinase] [protein_id=ALU34451.1] [location=19988..21475] [gbkey=CDS]	ATGGTATTGGATATAAAGGGGTTGACGAATTATTTGAAGATGGGAATTAAATTCAAGCTCATATCTTTTACAGCTTCACTTTTATTGATTGTAATATCATTTTTGAGTTTCTTAGTACTTAATGGAATAAAAAGTTATCAAAATAAAGAAACACAGGCTATTTTATTTAAGCAAAAGGATATATTTGAAGAATATTTTAGTGAACGCATGAGTTTGAATAAAAATACTGATTATGATGACAGCTTAGCTAGAGGTAGTATTTTTAATAAAGCATGGTTGAGAACTATACCTGCAAATATATATAATACGAAAGGCGAACTGCTTTCGGGGTTTAAGACAGATGCAAAGTTAAATGAAAATGATGAGAAAAAGATTATGATAGACTATGCAATCAAAGGT…	1488	1	AGG	NGG	837	56	CAAGCAACAGAAAGAATTTAT	AAGCAACAGAAAGAATTTAT	A	AGCA	ACAGAAAGAATTTAT	AGTA	AAGTAACAGAAAGAATTTAT	1	TAA
lcl|CP012395.1_cds_ALU34451.1_22 [locus_tag=CLAU_0022] [protein=Integral membrane sensor signal transduction histidine kinase] [protein_id=ALU34451.1] [location=19988..21475] [gbkey=CDS]	ATGGTATTGGATATAAAGGGGTTGACGAATTATTTGAAGATGGGAATTAAATTCAAGCTCATATCTTTTACAGCTTCACTTTTATTGATTGTAATATCATTTTTGAGTTTCTTAGTACTTAATGGAATAAAAAGTTATCAAAATAAAGAAACACAGGCTATTTTATTTAAGCAAAAGGATATATTTGAAGAATATTTTAGTGAACGCATGAGTTTGAATAAAAATACTGATTATGATGACAGCTTAGCTAGAGGTAGTATTTTTAATAAAGCATGGTTGAGAACTATACCTGCAAATATATATAATACGAAAGGCGAACTGCTTTCGGGGTTTAAGACAGATGCAAAGTTAAATGAAAATGATGAGAAAAAGATTATGATAGACTATGCAATCAAAGGT…	1488	1	AGA	NGD	189	13	TAAGCAAAAGGATATATTTGA	AAGCAAAAGGATATATTTGA	A	AGCA	AAAGGATATATTTGA	AGTA	AAGTAAAAGGATATATTTGA	1	TAA
lcl|CP012395.1_cds_ALU34451.1_22 [locus_tag=CLAU_0022] [protein=Integral membrane sensor signal transduction histidine kinase] [protein_id=ALU34451.1] [location=19988..21475] [gbkey=CDS]	ATGGTATTGGATATAAAGGGGTTGACGAATTATTTGAAGATGGGAATTAAATTCAAGCTCATATCTTTTACAGCTTCACTTTTATTGATTGTAATATCATTTTTGAGTTTCTTAGTACTTAATGGAATAAAAAGTTATCAAAATAAAGAAACACAGGCTATTTTATTTAAGCAAAAGGATATATTTGAAGAATATTTTAGTGAACGCATGAGTTTGAATAAAAATACTGATTATGATGACAGCTTAGCTAGAGGTAGTATTTTTAATAAAGCATGGTTGAGAACTATACCTGCAAATATATATAATACGAAAGGCGAACTGCTTTCGGGGTTTAAGACAGATGCAAAGTTAAATGAAAATGATGAGAAAAAGATTATGATAGACTATGCAATCAAAGGT…	1488	1	AGA	NGD	702	47	AAATCGAAATGATGAATTAGG	AATCGAAATGATGAATTAGG	A	ATCG	AAATGATGAATTAGG	ATTG	AATTGAAATGATGAATTAGG	1	TGA
lcl|CP012395.1_cds_ALU34451.1_22 [locus_tag=CLAU_0022] [protein=Integral membrane sensor signal transduction histidine kinase] [protein_id=ALU34451.1] [location=19988..21475] [gbkey=CDS]	ATGGTATTGGATATAAAGGGGTTGACGAATTATTTGAAGATGGGAATTAAATTCAAGCTCATATCTTTTACAGCTTCACTTTTATTGATTGTAATATCATTTTTGAGTTTCTTAGTACTTAATGGAATAAAAAGTTATCAAAATAAAGAAACACAGGCTATTTTATTTAAGCAAAAGGATATATTTGAAGAATATTTTAGTGAACGCATGAGTTTGAATAAAAATACTGATTATGATGACAGCTTAGCTAGAGGTAGTATTTTTAATAAAGCATGGTTGAGAACTATACCTGCAAATATATATAATACGAAAGGCGAACTGCTTTCGGGGTTTAAGACAGATGCAAAGTTAAATGAAAATGATGAGAAAAAGATTATGATAGACTATGCAATCAAAGGT…	1488	1	AGG	NGD	155	10	GTTATCAAAATAAAGAAACAC	TATCAAAATAAAGAAACAC	TATC	AAAATAAAGAAACAC	TATT	TATTAAAATAAAGAAACAC	1	TAA
lcl|CP012395.1_cds_ALU34451.1_22 [locus_tag=CLAU_0022] [protein=Integral membrane sensor signal transduction histidine kinase] [protein_id=ALU34451.1] [location=19988..21475] [gbkey=CDS]	ATGGTATTGGATATAAAGGGGTTGACGAATTATTTGAAGATGGGAATTAAATTCAAGCTCATATCTTTTACAGCTTCACTTTTATTGATTGTAATATCATTTTTGAGTTTCTTAGTACTTAATGGAATAAAAAGTTATCAAAATAAAGAAACACAGGCTATTTTATTTAAGCAAAAGGATATATTTGAAGAATATTTTAGTGAACGCATGAGTTTGAATAAAAATACTGATTATGATGACAGCTTAGCTAGAGGTAGTATTTTTAATAAAGCATGGTTGAGAACTATACCTGCAAATATATATAATACGAAAGGCGAACTGCTTTCGGGGTTTAAGACAGATGCAAAGTTAAATGAAAATGATGAGAAAAAGATTATGATAGACTATGCAATCAAAGGT…	1488	1	AGG	NGD	837	56	CAAGCAACAGAAAGAATTTAT	AAGCAACAGAAAGAATTTAT	A	AGCA	ACAGAAAGAATTTAT	AGTA	AAGTAACAGAAAGAATTTAT	1	TAA
lcl|CP012395.1_cds_ALU34451.1_22 [locus_tag=CLAU_0022] [protein=Integral membrane sensor signal transduction histidine kinase] [protein_id=ALU34451.1] [location=19988..21475] [gbkey=CDS]	ATGGTATTGGATATAAAGGGGTTGACGAATTATTTGAAGATGGGAATTAAATTCAAGCTCATATCTTTTACAGCTTCACTTTTATTGATTGTAATATCATTTTTGAGTTTCTTAGTACTTAATGGAATAAAAAGTTATCAAAATAAAGAAACACAGGCTATTTTATTTAAGCAAAAGGATATATTTGAAGAATATTTTAGTGAACGCATGAGTTTGAATAAAAATACTGATTATGATGACAGCTTAGCTAGAGGTAGTATTTTTAATAAAGCATGGTTGAGAACTATACCTGCAAATATATATAATACGAAAGGCGAACTGCTTTCGGGGTTTAAGACAGATGCAAAGTTAAATGAAAATGATGAGAAAAAGATTATGATAGACTATGCAATCAAAGGT…	1488	1	AG	NG	155	10	GTTATCAAAATAAAGAAACAC	TATCAAAATAAAGAAACAC	TATC	AAAATAAAGAAACAC	TATT	TATTAAAATAAAGAAACAC	1	TAA
lcl|CP012395.1_cds_ALU34451.1_22 [locus_tag=CLAU_0022] [protein=Integral membrane sensor signal transduction histidine kinase] [protein_id=ALU34451.1] [location=19988..21475] [gbkey=CDS]	ATGGTATTGGATATAAAGGGGTTGACGAATTATTTGAAGATGGGAATTAAATTCAAGCTCATATCTTTTACAGCTTCACTTTTATTGATTGTAATATCATTTTTGAGTTTCTTAGTACTTAATGGAATAAAAAGTTATCAAAATAAAGAAACACAGGCTATTTTATTTAAGCAAAAGGATATATTTGAAGAATATTTTAGTGAACGCATGAGTTTGAATAAAAATACTGATTATGATGACAGCTTAGCTAGAGGTAGTATTTTTAATAAAGCATGGTTGAGAACTATACCTGCAAATATATATAATACGAAAGGCGAACTGCTTTCGGGGTTTAAGACAGATGCAAAGTTAAATGAAAATGATGAGAAAAAGATTATGATAGACTATGCAATCAAAGGT…	1488	1	AG	NG	170	11	AAACACAGGCTATTTTATTTA	ACACAGGCTATTTTATTTA	ACAC	AGGCTATTTTATTTA	ATAT	ATATAGGCTATTTTATTTA	1	TAG
lcl|CP012395.1_cds_ALU34451.1_22 [locus_tag=CLAU_0022] [protein=Integral membrane sensor signal transduction histidine kinase] [protein_id=ALU34451.1] [location=19988..21475] [gbkey=CDS]	ATGGTATTGGATATAAAGGGGTTGACGAATTATTTGAAGATGGGAATTAAATTCAAGCTCATATCTTTTACAGCTTCACTTTTATTGATTGTAATATCATTTTTGAGTTTCTTAGTACTTAATGGAATAAAAAGTTATCAAAATAAAGAAACACAGGCTATTTTATTTAAGCAAAAGGATATATTTGAAGAATATTTTAGTGAACGCATGAGTTTGAATAAAAATACTGATTATGATGACAGCTTAGCTAGAGGTAGTATTTTTAATAAAGCATGGTTGAGAACTATACCTGCAAATATATATAATACGAAAGGCGAACTGCTTTCGGGGTTTAAGACAGATGCAAAGTTAAATGAAAATGATGAGAAAAAGATTATGATAGACTATGCAATCAAAGGT…	1488	1	AG	NG	189	13	TAAGCAAAAGGATATATTTGA	AAGCAAAAGGATATATTTGA	A	AGCA	AAAGGATATATTTGA	AGTA	AAGTAAAAGGATATATTTGA	1	TAA
lcl|CP012395.1_cds_ALU34451.1_22 [locus_tag=CLAU_0022] [protein=Integral membrane sensor signal transduction histidine kinase] [protein_id=ALU34451.1] [location=19988..21475] [gbkey=CDS]	ATGGTATTGGATATAAAGGGGTTGACGAATTATTTGAAGATGGGAATTAAATTCAAGCTCATATCTTTTACAGCTTCACTTTTATTGATTGTAATATCATTTTTGAGTTTCTTAGTACTTAATGGAATAAAAAGTTATCAAAATAAAGAAACACAGGCTATTTTATTTAAGCAAAAGGATATATTTGAAGAATATTTTAGTGAACGCATGAGTTTGAATAAAAATACTGATTATGATGACAGCTTAGCTAGAGGTAGTATTTTTAATAAAGCATGGTTGAGAACTATACCTGCAAATATATATAATACGAAAGGCGAACTGCTTTCGGGGTTTAAGACAGATGCAAAGTTAAATGAAAATGATGAGAAAAAGATTATGATAGACTATGCAATCAAAGGT…	1488	1	AG	NG	702	47	AAATCGAAATGATGAATTAGG	AATCGAAATGATGAATTAGG	A	ATCG	AAATGATGAATTAGG	ATTG	AATTGAAATGATGAATTAGG	1	TGA
lcl|CP012395.1_cds_ALU34451.1_22 [locus_tag=CLAU_0022] [protein=Integral membrane sensor signal transduction histidine kinase] [protein_id=ALU34451.1] [location=19988..21475] [gbkey=CDS]	ATGGTATTGGATATAAAGGGGTTGACGAATTATTTGAAGATGGGAATTAAATTCAAGCTCATATCTTTTACAGCTTCACTTTTATTGATTGTAATATCATTTTTGAGTTTCTTAGTACTTAATGGAATAAAAAGTTATCAAAATAAAGAAACACAGGCTATTTTATTTAAGCAAAAGGATATATTTGAAGAATATTTTAGTGAACGCATGAGTTTGAATAAAAATACTGATTATGATGACAGCTTAGCTAGAGGTAGTATTTTTAATAAAGCATGGTTGAGAACTATACCTGCAAATATATATAATACGAAAGGCGAACTGCTTTCGGGGTTTAAGACAGATGCAAAGTTAAATGAAAATGATGAGAAAAAGATTATGATAGACTATGCAATCAAAGGT…	1488	1	AG	NG	837	56	CAAGCAACAGAAAGAATTTAT	AAGCAACAGAAAGAATTTAT	A	AGCA	ACAGAAAGAATTTAT	AGTA	AAGTAACAGAAAGAATTTAT	1	TAA
lcl|CP012395.1_cds_ALU34451.1_22 [locus_tag=CLAU_0022] [protein=Integral membrane sensor signal transduction histidine kinase] [protein_id=ALU34451.1] [location=19988..21475] [gbkey=CDS]	ATGGTATTGGATATAAAGGGGTTGACGAATTATTTGAAGATGGGAATTAAATTCAAGCTCATATCTTTTACAGCTTCACTTTTATTGATTGTAATATCATTTTTGAGTTTCTTAGTACTTAATGGAATAAAAAGTTATCAAAATAAAGAAACACAGGCTATTTTATTTAAGCAAAAGGATATATTTGAAGAATATTTTAGTGAACGCATGAGTTTGAATAAAAATACTGATTATGATGACAGCTTAGCTAGAGGTAGTATTTTTAATAAAGCATGGTTGAGAACTATACCTGCAAATATATATAATACGAAAGGCGAACTGCTTTCGGGGTTTAAGACAGATGCAAAGTTAAATGAAAATGATGAGAAAAAGATTATGATAGACTATGCAATCAAAGGT…	1488	1	GG	NG	156	10	TTATCAAAATAAAGAAACACA	TATCAAAATAAAGAAACACA	T	ATCA	AAATAAAGAAACACA	ATTA	TATTAAAATAAAGAAACACA	1	TAA
lcl|CP012395.1_cds_ALU34451.1_22 [locus_tag=CLAU_0022] [protein=Integral membrane sensor signal transduction histidine kinase] [protein_id=ALU34451.1] [location=19988..21475] [gbkey=CDS]	ATGGTATTGGATATAAAGGGGTTGACGAATTATTTGAAGATGGGAATTAAATTCAAGCTCATATCTTTTACAGCTTCACTTTTATTGATTGTAATATCATTTTTGAGTTTCTTAGTACTTAATGGAATAAAAAGTTATCAAAATAAAGAAACACAGGCTATTTTATTTAAGCAAAAGGATATATTTGAAGAATATTTTAGTGAACGCATGAGTTTGAATAAAAATACTGATTATGATGACAGCTTAGCTAGAGGTAGTATTTTTAATAAAGCATGGTTGAGAACTATACCTGCAAATATATATAATACGAAAGGCGAACTGCTTTCGGGGTTTAAGACAGATGCAAAGTTAAATGAAAATGATGAGAAAAAGATTATGATAGACTATGCAATCAAAGGT…	1488	1	AAA	NAA	173	12	CACAGGCTATTTTATTTAAGC	CAGGCTATTTTATTTAAGC	CAGG	CTATTTTATTTAAGC	TAGG	TAGGCTATTTTATTTAAGC	1	TAG
lcl|CP012395.1_cds_ALU34451.1_22 [locus_tag=CLAU_0022] [protein=Integral membrane sensor signal transduction histidine kinase] [protein_id=ALU34451.1] [location=19988..21475] [gbkey=CDS]	ATGGTATTGGATATAAAGGGGTTGACGAATTATTTGAAGATGGGAATTAAATTCAAGCTCATATCTTTTACAGCTTCACTTTTATTGATTGTAATATCATTTTTGAGTTTCTTAGTACTTAATGGAATAAAAAGTTATCAAAATAAAGAAACACAGGCTATTTTATTTAAGCAAAAGGATATATTTGAAGAATATTTTAGTGAACGCATGAGTTTGAATAAAAATACTGATTATGATGACAGCTTAGCTAGAGGTAGTATTTTTAATAAAGCATGGTTGAGAACTATACCTGCAAATATATATAATACGAAAGGCGAACTGCTTTCGGGGTTTAAGACAGATGCAAAGTTAAATGAAAATGATGAGAAAAAGATTATGATAGACTATGCAATCAAAGGT…	1488	1	AAA	NAA	840	56	GCAACAGAAAGAATTTATAGG	CAACAGAAAGAATTTATAGG	C	AACA	GAAAGAATTTATAGG	AATA	CAATAGAAAGAATTTATAGG	1	TAG
lcl|CP012395.1_cds_ALU34451.1_22 [locus_tag=CLAU_0022] [protein=Integral membrane sensor signal transduction histidine kinase] [protein_id=ALU34451.1] [location=19988..21475] [gbkey=CDS]	ATGGTATTGGATATAAAGGGGTTGACGAATTATTTGAAGATGGGAATTAAATTCAAGCTCATATCTTTTACAGCTTCACTTTTATTGATTGTAATATCATTTTTGAGTTTCTTAGTACTTAATGGAATAAAAAGTTATCAAAATAAAGAAACACAGGCTATTTTATTTAAGCAAAAGGATATATTTGAAGAATATTTTAGTGAACGCATGAGTTTGAATAAAAATACTGATTATGATGACAGCTTAGCTAGAGGTAGTATTTTTAATAAAGCATGGTTGAGAACTATACCTGCAAATATATATAATACGAAAGGCGAACTGCTTTCGGGGTTTAAGACAGATGCAAAGTTAAATGAAAATGATGAGAAAAAGATTATGATAGACTATGCAATCAAAGGT…	1488	1	GAA	NAA	839	56	AGCAACAGAAAGAATTTATAG	CAACAGAAAGAATTTATAG	CAAC	AGAAAGAATTTATAG	TAAT	TAATAGAAAGAATTTATAG	1	TAA
lcl|CP012395.1_cds_ALU34451.1_22 [locus_tag=CLAU_0022] [protein=Integral membrane sensor signal transduction histidine kinase] [protein_id=ALU34451.1] [location=19988..21475] [gbkey=CDS]	ATGGTATTGGATATAAAGGGGTTGACGAATTATTTGAAGATGGGAATTAAATTCAAGCTCATATCTTTTACAGCTTCACTTTTATTGATTGTAATATCATTTTTGAGTTTCTTAGTACTTAATGGAATAAAAAGTTATCAAAATAAAGAAACACAGGCTATTTTATTTAAGCAAAAGGATATATTTGAAGAATATTTTAGTGAACGCATGAGTTTGAATAAAAATACTGATTATGATGACAGCTTAGCTAGAGGTAGTATTTTTAATAAAGCATGGTTGAGAACTATACCTGCAAATATATATAATACGAAAGGCGAACTGCTTTCGGGGTTTAAGACAGATGCAAAGTTAAATGAAAATGATGAGAAAAAGATTATGATAGACTATGCAATCAAAGGT…	1488	1	TAA	NAA	666	45	CATTCAAAAGAGTGAATTTAG	ATTCAAAAGAGTGAATTTAG	A	TTCA	AAAGAGTGAATTTAG	TTTA	ATTTAAAAGAGTGAATTTAG	1	TAA
lcl|CP012395.1_cds_ALU34451.1_22 [locus_tag=CLAU_0022] [protein=Integral membrane sensor signal transduction histidine kinase] [protein_id=ALU34451.1] [location=19988..21475] [gbkey=CDS]	ATGGTATTGGATATAAAGGGGTTGACGAATTATTTGAAGATGGGAATTAAATTCAAGCTCATATCTTTTACAGCTTCACTTTTATTGATTGTAATATCATTTTTGAGTTTCTTAGTACTTAATGGAATAAAAAGTTATCAAAATAAAGAAACACAGGCTATTTTATTTAAGCAAAAGGATATATTTGAAGAATATTTTAGTGAACGCATGAGTTTGAATAAAAATACTGATTATGATGACAGCTTAGCTAGAGGTAGTATTTTTAATAAAGCATGGTTGAGAACTATACCTGCAAATATATATAATACGAAAGGCGAACTGCTTTCGGGGTTTAAGACAGATGCAAAGTTAAATGAAAATGATGAGAAAAAGATTATGATAGACTATGCAATCAAAGGT…	1488	1	TAA	NAA	782	53	TTCAAGTTGAAAGAGATTCTT	CAAGTTGAAAGAGATTCTT	CAAG	TTGAAAGAGATTCTT	TAAG	TAAGTTGAAAGAGATTCTT	1	TAA
lcl|CP012395.1_cds_ALU34451.1_22 [locus_tag=CLAU_0022] [protein=Integral membrane sensor signal transduction histidine kinase] [protein_id=ALU34451.1] [location=19988..21475] [gbkey=CDS]	ATGGTATTGGATATAAAGGGGTTGACGAATTATTTGAAGATGGGAATTAAATTCAAGCTCATATCTTTTACAGCTTCACTTTTATTGATTGTAATATCATTTTTGAGTTTCTTAGTACTTAATGGAATAAAAAGTTATCAAAATAAAGAAACACAGGCTATTTTATTTAAGCAAAAGGATATATTTGAAGAATATTTTAGTGAACGCATGAGTTTGAATAAAAATACTGATTATGATGACAGCTTAGCTAGAGGTAGTATTTTTAATAAAGCATGGTTGAGAACTATACCTGCAAATATATATAATACGAAAGGCGAACTGCTTTCGGGGTTTAAGACAGATGCAAAGTTAAATGAAAATGATGAGAAAAAGATTATGATAGACTATGCAATCAAAGGT…	1488	1	AGA	NGA	189	13	TAAGCAAAAGGATATATTTGA	AAGCAAAAGGATATATTTGA	A	AGCA	AAAGGATATATTTGA	AGTA	AAGTAAAAGGATATATTTGA	1	TAA
lcl|CP012395.1_cds_ALU34451.1_22 [locus_tag=CLAU_0022] [protein=Integral membrane sensor signal transduction histidine kinase] [protein_id=ALU34451.1] [location=19988..21475] [gbkey=CDS]	ATGGTATTGGATATAAAGGGGTTGACGAATTATTTGAAGATGGGAATTAAATTCAAGCTCATATCTTTTACAGCTTCACTTTTATTGATTGTAATATCATTTTTGAGTTTCTTAGTACTTAATGGAATAAAAAGTTATCAAAATAAAGAAACACAGGCTATTTTATTTAAGCAAAAGGATATATTTGAAGAATATTTTAGTGAACGCATGAGTTTGAATAAAAATACTGATTATGATGACAGCTTAGCTAGAGGTAGTATTTTTAATAAAGCATGGTTGAGAACTATACCTGCAAATATATATAATACGAAAGGCGAACTGCTTTCGGGGTTTAAGACAGATGCAAAGTTAAATGAAAATGATGAGAAAAAGATTATGATAGACTATGCAATCAAAGGT…	1488	1	AGA	NGA	702	47	AAATCGAAATGATGAATTAGG	AATCGAAATGATGAATTAGG	A	ATCG	AAATGATGAATTAGG	ATTG	AATTGAAATGATGAATTAGG	1	TGA
lcl|CP012395.1_cds_ALU34452.1_23 [locus_tag=CLAU_0023] [protein=Hypothetical protein] [protein_id=ALU34452.1] [location=21559..22923] [gbkey=CDS]	ATGTTGAGTAAAAAAGTTTTATCTTTGATTTTGGCTGTAGGAGTTATTGGAGGTGTAAGTGCATTTCAATTAACTCATCATGCAATTGCTAAATCTACACAGGGCATAAAAGTAACAGCATATAAACCTTCTGCTAAAGTTAATGAAAACGGATATCAAATTGATAAATATGAAAATATTGAGAGCACTGCATGGATTAACGAAAATGAAGTGTTGACTTTAACTAGAAAAAGTGAATTTAAAAATGCCGATTCTACTAGAATGATAAGATATTGCAGCATTTATAATTTGAATACAAAAAGTTCTAAAGATTTTAAGAATGCAAATATAGATGAATTTTTAGGAATATCCCCAGATAATAAATTCGTTCTTTATGCAGAAGCAAGGAATATTCCAGTT…	1365	1	AGG	NGG	542	40	CCCAGTTTATATGGGTAAGTA	CAGTTTATATGGGTAAGTA	CAGT	TTATATGGGTAAGTA	TAGT	TAGTTTATATGGGTAAGTA	1	TAG
lcl|CP012395.1_cds_ALU34452.1_23 [locus_tag=CLAU_0023] [protein=Hypothetical protein] [protein_id=ALU34452.1] [location=21559..22923] [gbkey=CDS]	ATGTTGAGTAAAAAAGTTTTATCTTTGATTTTGGCTGTAGGAGTTATTGGAGGTGTAAGTGCATTTCAATTAACTCATCATGCAATTGCTAAATCTACACAGGGCATAAAAGTAACAGCATATAAACCTTCTGCTAAAGTTAATGAAAACGGATATCAAATTGATAAATATGAAAATATTGAGAGCACTGCATGGATTAACGAAAATGAAGTGTTGACTTTAACTAGAAAAAGTGAATTTAAAAATGCCGATTCTACTAGAATGATAAGATATTGCAGCATTTATAATTTGAATACAAAAAGTTCTAAAGATTTTAAGAATGCAAATATAGATGAATTTTTAGGAATATCCCCAGATAATAAATTCGTTCTTTATGCAGAAGCAAGGAATATTCCAGTT…	1365	1	CGG	NGG	500	37	GTCAGATTACGGATGTAAATA	CAGATTACGGATGTAAATA	CAGA	TTACGGATGTAAATA	TAGA	TAGATTACGGATGTAAATA	1	TAG
lcl|CP012395.1_cds_ALU34452.1_23 [locus_tag=CLAU_0023] [protein=Hypothetical protein] [protein_id=ALU34452.1] [location=21559..22923] [gbkey=CDS]	ATGTTGAGTAAAAAAGTTTTATCTTTGATTTTGGCTGTAGGAGTTATTGGAGGTGTAAGTGCATTTCAATTAACTCATCATGCAATTGCTAAATCTACACAGGGCATAAAAGTAACAGCATATAAACCTTCTGCTAAAGTTAATGAAAACGGATATCAAATTGATAAATATGAAAATATTGAGAGCACTGCATGGATTAACGAAAATGAAGTGTTGACTTTAACTAGAAAAAGTGAATTTAAAAATGCCGATTCTACTAGAATGATAAGATATTGCAGCATTTATAATTTGAATACAAAAAGTTCTAAAGATTTTAAGAATGCAAATATAGATGAATTTTTAGGAATATCCCCAGATAATAAATTCGTTCTTTATGCAGAAGCAAGGAATATTCCAGTT…	1365	1	AGG	NGD	542	40	CCCAGTTTATATGGGTAAGTA	CAGTTTATATGGGTAAGTA	CAGT	TTATATGGGTAAGTA	TAGT	TAGTTTATATGGGTAAGTA	1	TAG
lcl|CP012395.1_cds_ALU34452.1_23 [locus_tag=CLAU_0023] [protein=Hypothetical protein] [protein_id=ALU34452.1] [location=21559..22923] [gbkey=CDS]	ATGTTGAGTAAAAAAGTTTTATCTTTGATTTTGGCTGTAGGAGTTATTGGAGGTGTAAGTGCATTTCAATTAACTCATCATGCAATTGCTAAATCTACACAGGGCATAAAAGTAACAGCATATAAACCTTCTGCTAAAGTTAATGAAAACGGATATCAAATTGATAAATATGAAAATATTGAGAGCACTGCATGGATTAACGAAAATGAAGTGTTGACTTTAACTAGAAAAAGTGAATTTAAAAATGCCGATTCTACTAGAATGATAAGATATTGCAGCATTTATAATTTGAATACAAAAAGTTCTAAAGATTTTAAGAATGCAAATATAGATGAATTTTTAGGAATATCCCCAGATAATAAATTCGTTCTTTATGCAGAAGCAAGGAATATTCCAGTT…	1365	1	CGG	NGD	500	37	GTCAGATTACGGATGTAAATA	CAGATTACGGATGTAAATA	CAGA	TTACGGATGTAAATA	TAGA	TAGATTACGGATGTAAATA	1	TAG
lcl|CP012395.1_cds_ALU34452.1_23 [locus_tag=CLAU_0023] [protein=Hypothetical protein] [protein_id=ALU34452.1] [location=21559..22923] [gbkey=CDS]	ATGTTGAGTAAAAAAGTTTTATCTTTGATTTTGGCTGTAGGAGTTATTGGAGGTGTAAGTGCATTTCAATTAACTCATCATGCAATTGCTAAATCTACACAGGGCATAAAAGTAACAGCATATAAACCTTCTGCTAAAGTTAATGAAAACGGATATCAAATTGATAAATATGAAAATATTGAGAGCACTGCATGGATTAACGAAAATGAAGTGTTGACTTTAACTAGAAAAAGTGAATTTAAAAATGCCGATTCTACTAGAATGATAAGATATTGCAGCATTTATAATTTGAATACAAAAAGTTCTAAAGATTTTAAGAATGCAAATATAGATGAATTTTTAGGAATATCCCCAGATAATAAATTCGTTCTTTATGCAGAAGCAAGGAATATTCCAGTT…	1365	1	AG	NG	117	9	TACACAGGGCATAAAAGTAAC	ACACAGGGCATAAAAGTAAC	A	CACA	GGGCATAAAAGTAAC	TATA	ATATAGGGCATAAAAGTAAC	1	TAG
lcl|CP012395.1_cds_ALU34452.1_23 [locus_tag=CLAU_0023] [protein=Hypothetical protein] [protein_id=ALU34452.1] [location=21559..22923] [gbkey=CDS]	ATGTTGAGTAAAAAAGTTTTATCTTTGATTTTGGCTGTAGGAGTTATTGGAGGTGTAAGTGCATTTCAATTAACTCATCATGCAATTGCTAAATCTACACAGGGCATAAAAGTAACAGCATATAAACCTTCTGCTAAAGTTAATGAAAACGGATATCAAATTGATAAATATGAAAATATTGAGAGCACTGCATGGATTAACGAAAATGAAGTGTTGACTTTAACTAGAAAAAGTGAATTTAAAAATGCCGATTCTACTAGAATGATAAGATATTGCAGCATTTATAATTTGAATACAAAAAGTTCTAAAGATTTTAAGAATGCAAATATAGATGAATTTTTAGGAATATCCCCAGATAATAAATTCGTTCTTTATGCAGAAGCAAGGAATATTCCAGTT…	1365	1	AG	NG	542	40	CCCAGTTTATATGGGTAAGTA	CAGTTTATATGGGTAAGTA	CAGT	TTATATGGGTAAGTA	TAGT	TAGTTTATATGGGTAAGTA	1	TAG
lcl|CP012395.1_cds_ALU34452.1_23 [locus_tag=CLAU_0023] [protein=Hypothetical protein] [protein_id=ALU34452.1] [location=21559..22923] [gbkey=CDS]	ATGTTGAGTAAAAAAGTTTTATCTTTGATTTTGGCTGTAGGAGTTATTGGAGGTGTAAGTGCATTTCAATTAACTCATCATGCAATTGCTAAATCTACACAGGGCATAAAAGTAACAGCATATAAACCTTCTGCTAAAGTTAATGAAAACGGATATCAAATTGATAAATATGAAAATATTGAGAGCACTGCATGGATTAACGAAAATGAAGTGTTGACTTTAACTAGAAAAAGTGAATTTAAAAATGCCGATTCTACTAGAATGATAAGATATTGCAGCATTTATAATTTGAATACAAAAAGTTCTAAAGATTTTAAGAATGCAAATATAGATGAATTTTTAGGAATATCCCCAGATAATAAATTCGTTCTTTATGCAGAAGCAAGGAATATTCCAGTT…	1365	1	CG	NG	422	31	AAACCCAGGAATGGAAAAATG	ACCCAGGAATGGAAAAATG	ACCC	AGGAATGGAAAAATG	ATTT	ATTTAGGAATGGAAAAATG	1	TAG
lcl|CP012395.1_cds_ALU34452.1_23 [locus_tag=CLAU_0023] [protein=Hypothetical protein] [protein_id=ALU34452.1] [location=21559..22923] [gbkey=CDS]	ATGTTGAGTAAAAAAGTTTTATCTTTGATTTTGGCTGTAGGAGTTATTGGAGGTGTAAGTGCATTTCAATTAACTCATCATGCAATTGCTAAATCTACACAGGGCATAAAAGTAACAGCATATAAACCTTCTGCTAAAGTTAATGAAAACGGATATCAAATTGATAAATATGAAAATATTGAGAGCACTGCATGGATTAACGAAAATGAAGTGTTGACTTTAACTAGAAAAAGTGAATTTAAAAATGCCGATTCTACTAGAATGATAAGATATTGCAGCATTTATAATTTGAATACAAAAAGTTCTAAAGATTTTAAGAATGCAAATATAGATGAATTTTTAGGAATATCCCCAGATAATAAATTCGTTCTTTATGCAGAAGCAAGGAATATTCCAGTT…	1365	1	CG	NG	500	37	GTCAGATTACGGATGTAAATA	CAGATTACGGATGTAAATA	CAGA	TTACGGATGTAAATA	TAGA	TAGATTACGGATGTAAATA	1	TAG
lcl|CP012395.1_cds_ALU34452.1_23 [locus_tag=CLAU_0023] [protein=Hypothetical protein] [protein_id=ALU34452.1] [location=21559..22923] [gbkey=CDS]	ATGTTGAGTAAAAAAGTTTTATCTTTGATTTTGGCTGTAGGAGTTATTGGAGGTGTAAGTGCATTTCAATTAACTCATCATGCAATTGCTAAATCTACACAGGGCATAAAAGTAACAGCATATAAACCTTCTGCTAAAGTTAATGAAAACGGATATCAAATTGATAAATATGAAAATATTGAGAGCACTGCATGGATTAACGAAAATGAAGTGTTGACTTTAACTAGAAAAAGTGAATTTAAAAATGCCGATTCTACTAGAATGATAAGATATTGCAGCATTTATAATTTGAATACAAAAAGTTCTAAAGATTTTAAGAATGCAAATATAGATGAATTTTTAGGAATATCCCCAGATAATAAATTCGTTCTTTATGCAGAAGCAAGGAATATTCCAGTT…	1365	1	AAA	NAA	173	13	GATATCAAATTGATAAATATG	TATCAAATTGATAAATATG	TATC	AAATTGATAAATATG	TATT	TATTAAATTGATAAATATG	1	TAA
lcl|CP012395.1_cds_ALU34452.1_23 [locus_tag=CLAU_0023] [protein=Hypothetical protein] [protein_id=ALU34452.1] [location=21559..22923] [gbkey=CDS]	ATGTTGAGTAAAAAAGTTTTATCTTTGATTTTGGCTGTAGGAGTTATTGGAGGTGTAAGTGCATTTCAATTAACTCATCATGCAATTGCTAAATCTACACAGGGCATAAAAGTAACAGCATATAAACCTTCTGCTAAAGTTAATGAAAACGGATATCAAATTGATAAATATGAAAATATTGAGAGCACTGCATGGATTAACGAAAATGAAGTGTTGACTTTAACTAGAAAAAGTGAATTTAAAAATGCCGATTCTACTAGAATGATAAGATATTGCAGCATTTATAATTTGAATACAAAAAGTTCTAAAGATTTTAAGAATGCAAATATAGATGAATTTTTAGGAATATCCCCAGATAATAAATTCGTTCTTTATGCAGAAGCAAGGAATATTCCAGTT…	1365	1	AAA	NAA	174	13	ATATCAAATTGATAAATATGA	TATCAAATTGATAAATATGA	T	ATCA	AATTGATAAATATGA	ATTA	TATTAAATTGATAAATATGA	1	TAA
lcl|CP012395.1_cds_ALU34452.1_23 [locus_tag=CLAU_0023] [protein=Hypothetical protein] [protein_id=ALU34452.1] [location=21559..22923] [gbkey=CDS]	ATGTTGAGTAAAAAAGTTTTATCTTTGATTTTGGCTGTAGGAGTTATTGGAGGTGTAAGTGCATTTCAATTAACTCATCATGCAATTGCTAAATCTACACAGGGCATAAAAGTAACAGCATATAAACCTTCTGCTAAAGTTAATGAAAACGGATATCAAATTGATAAATATGAAAATATTGAGAGCACTGCATGGATTAACGAAAATGAAGTGTTGACTTTAACTAGAAAAAGTGAATTTAAAAATGCCGATTCTACTAGAATGATAAGATATTGCAGCATTTATAATTTGAATACAAAAAGTTCTAAAGATTTTAAGAATGCAAATATAGATGAATTTTTAGGAATATCCCCAGATAATAAATTCGTTCTTTATGCAGAAGCAAGGAATATTCCAGTT…	1365	1	AAA	NAA	731	54	CTCAATACGAGGAGAATGGCA	CAATACGAGGAGAATGGCA	CAAT	ACGAGGAGAATGGCA	TAAT	TAATACGAGGAGAATGGCA	1	TAA
lcl|CP012395.1_cds_ALU34452.1_23 [locus_tag=CLAU_0023] [protein=Hypothetical protein] [protein_id=ALU34452.1] [location=21559..22923] [gbkey=CDS]	ATGTTGAGTAAAAAAGTTTTATCTTTGATTTTGGCTGTAGGAGTTATTGGAGGTGTAAGTGCATTTCAATTAACTCATCATGCAATTGCTAAATCTACACAGGGCATAAAAGTAACAGCATATAAACCTTCTGCTAAAGTTAATGAAAACGGATATCAAATTGATAAATATGAAAATATTGAGAGCACTGCATGGATTAACGAAAATGAAGTGTTGACTTTAACTAGAAAAAGTGAATTTAAAAATGCCGATTCTACTAGAATGATAAGATATTGCAGCATTTATAATTTGAATACAAAAAGTTCTAAAGATTTTAAGAATGCAAATATAGATGAATTTTTAGGAATATCCCCAGATAATAAATTCGTTCTTTATGCAGAAGCAAGGAATATTCCAGTT…	1365	1	CAA	NAA	83	6	CATTTCAATTAACTCATCATG	TTTCAATTAACTCATCATG	TTTC	AATTAACTCATCATG	TTTT	TTTTAATTAACTCATCATG	1	TAA
lcl|CP012395.1_cds_ALU34452.1_23 [locus_tag=CLAU_0023] [protein=Hypothetical protein] [protein_id=ALU34452.1] [location=21559..22923] [gbkey=CDS]	ATGTTGAGTAAAAAAGTTTTATCTTTGATTTTGGCTGTAGGAGTTATTGGAGGTGTAAGTGCATTTCAATTAACTCATCATGCAATTGCTAAATCTACACAGGGCATAAAAGTAACAGCATATAAACCTTCTGCTAAAGTTAATGAAAACGGATATCAAATTGATAAATATGAAAATATTGAGAGCACTGCATGGATTAACGAAAATGAAGTGTTGACTTTAACTAGAAAAAGTGAATTTAAAAATGCCGATTCTACTAGAATGATAAGATATTGCAGCATTTATAATTTGAATACAAAAAGTTCTAAAGATTTTAAGAATGCAAATATAGATGAATTTTTAGGAATATCCCCAGATAATAAATTCGTTCTTTATGCAGAAGCAAGGAATATTCCAGTT…	1365	1	CAA	NAA	729	53	TACTCAATACGAGGAGAATGG	ACTCAATACGAGGAGAATGG	A	CTCA	ATACGAGGAGAATGG	TTTA	ATTTAATACGAGGAGAATGG	1	TAA
lcl|CP012395.1_cds_ALU34452.1_23 [locus_tag=CLAU_0023] [protein=Hypothetical protein] [protein_id=ALU34452.1] [location=21559..22923] [gbkey=CDS]	ATGTTGAGTAAAAAAGTTTTATCTTTGATTTTGGCTGTAGGAGTTATTGGAGGTGTAAGTGCATTTCAATTAACTCATCATGCAATTGCTAAATCTACACAGGGCATAAAAGTAACAGCATATAAACCTTCTGCTAAAGTTAATGAAAACGGATATCAAATTGATAAATATGAAAATATTGAGAGCACTGCATGGATTAACGAAAATGAAGTGTTGACTTTAACTAGAAAAAGTGAATTTAAAAATGCCGATTCTACTAGAATGATAAGATATTGCAGCATTTATAATTTGAATACAAAAAGTTCTAAAGATTTTAAGAATGCAAATATAGATGAATTTTTAGGAATATCCCCAGATAATAAATTCGTTCTTTATGCAGAAGCAAGGAATATTCCAGTT…	1365	1	TAA	NAA	540	40	TGCCCAGTTTATATGGGTAAG	GCCCAGTTTATATGGGTAAG	G	CCCA	GTTTATATGGGTAAG	TTTA	GTTTAGTTTATATGGGTAAG	1	TAG
lcl|CP012395.1_cds_ALU34452.1_23 [locus_tag=CLAU_0023] [protein=Hypothetical protein] [protein_id=ALU34452.1] [location=21559..22923] [gbkey=CDS]	ATGTTGAGTAAAAAAGTTTTATCTTTGATTTTGGCTGTAGGAGTTATTGGAGGTGTAAGTGCATTTCAATTAACTCATCATGCAATTGCTAAATCTACACAGGGCATAAAAGTAACAGCATATAAACCTTCTGCTAAAGTTAATGAAAACGGATATCAAATTGATAAATATGAAAATATTGAGAGCACTGCATGGATTAACGAAAATGAAGTGTTGACTTTAACTAGAAAAAGTGAATTTAAAAATGCCGATTCTACTAGAATGATAAGATATTGCAGCATTTATAATTTGAATACAAAAAGTTCTAAAGATTTTAAGAATGCAAATATAGATGAATTTTTAGGAATATCCCCAGATAATAAATTCGTTCTTTATGCAGAAGCAAGGAATATTCCAGTT…	1365	1	TAA	NAA	960	70	ACTTCAAGATATTAAACTTCC	CTTCAAGATATTAAACTTCC	C	TTCA	AGATATTAAACTTCC	TTTA	CTTTAAGATATTAAACTTCC	1	TAA
lcl|CP012395.1_cds_ALU34453.1_24 [locus_tag=CLAU_0024] [protein=Rubredoxin domain-containing protein] [protein_id=ALU34453.1] [location=complement(23191..23880)] [gbkey=CDS]	ATGATTGATAATAAAGCTTTTTACAAATTAAGTTATGGACTATACCTTGTAAGTTCTATTTCAGAAGGAAAGAAAAATGCTCAAATTGCAAATACAGTTTTTCAAATAACATCAAATCCTGCTATTCTCGCAGTGAGCATTAACAAAAAAAATCTTACCCATGATTATATACAAAGCAGTAAATTGATAGGTGTATCTGCCCTATCCATAGAAACTCCTATTGAATTCATAGGCAAATTTGGATTTAAATCAGGAAGGGACATTGATAAATTTGAAGGAGTATCATTTAAAACAATAGAAAGTGGTGTCCCTATAATATTAGACAACACATCATCCTATTTTGAATTAAAAGTTGAAAAAGAAATTGATGTTTTTACTCATACAATATTTATCTGTAAA…	690	1	AGG	NGG	189	27	TATACAAAGCAGTAAATTGAT	ATACAAAGCAGTAAATTGAT	A	TACA	AAGCAGTAAATTGAT	TATA	ATATAAAGCAGTAAATTGAT	1	TAA
lcl|CP012395.1_cds_ALU34453.1_24 [locus_tag=CLAU_0024] [protein=Rubredoxin domain-containing protein] [protein_id=ALU34453.1] [location=complement(23191..23880)] [gbkey=CDS]	ATGATTGATAATAAAGCTTTTTACAAATTAAGTTATGGACTATACCTTGTAAGTTCTATTTCAGAAGGAAAGAAAAATGCTCAAATTGCAAATACAGTTTTTCAAATAACATCAAATCCTGCTATTCTCGCAGTGAGCATTAACAAAAAAAATCTTACCCATGATTATATACAAAGCAGTAAATTGATAGGTGTATCTGCCCTATCCATAGAAACTCCTATTGAATTCATAGGCAAATTTGGATTTAAATCAGGAAGGGACATTGATAAATTTGAAGGAGTATCATTTAAAACAATAGAAAGTGGTGTCCCTATAATATTAGACAACACATCATCCTATTTTGAATTAAAAGTTGAAAAAGAAATTGATGTTTTTACTCATACAATATTTATCTGTAAA…	690	1	AGG	NGG	482	70	TGAAACGAGGAATCTCACCTA	AAACGAGGAATCTCACCTA	AAAC	GAGGAATCTCACCTA	AAAT	AAATGAGGAATCTCACCTA	1	TGA
lcl|CP012395.1_cds_ALU34453.1_24 [locus_tag=CLAU_0024] [protein=Rubredoxin domain-containing protein] [protein_id=ALU34453.1] [location=complement(23191..23880)] [gbkey=CDS]	ATGATTGATAATAAAGCTTTTTACAAATTAAGTTATGGACTATACCTTGTAAGTTCTATTTCAGAAGGAAAGAAAAATGCTCAAATTGCAAATACAGTTTTTCAAATAACATCAAATCCTGCTATTCTCGCAGTGAGCATTAACAAAAAAAATCTTACCCATGATTATATACAAAGCAGTAAATTGATAGGTGTATCTGCCCTATCCATAGAAACTCCTATTGAATTCATAGGCAAATTTGGATTTAAATCAGGAAGGGACATTGATAAATTTGAAGGAGTATCATTTAAAACAATAGAAAGTGGTGTCCCTATAATATTAGACAACACATCATCCTATTTTGAATTAAAAGTTGAAAAAGAAATTGATGTTTTTACTCATACAATATTTATCTGTAAA…	690	1	GGT	NGD	483	70	GAAACGAGGAATCTCACCTAA	AAACGAGGAATCTCACCTAA	A	AACG	AGGAATCTCACCTAA	AATG	AAATGAGGAATCTCACCTAA	1	TGA
lcl|CP012395.1_cds_ALU34453.1_24 [locus_tag=CLAU_0024] [protein=Rubredoxin domain-containing protein] [protein_id=ALU34453.1] [location=complement(23191..23880)] [gbkey=CDS]	ATGATTGATAATAAAGCTTTTTACAAATTAAGTTATGGACTATACCTTGTAAGTTCTATTTCAGAAGGAAAGAAAAATGCTCAAATTGCAAATACAGTTTTTCAAATAACATCAAATCCTGCTATTCTCGCAGTGAGCATTAACAAAAAAAATCTTACCCATGATTATATACAAAGCAGTAAATTGATAGGTGTATCTGCCCTATCCATAGAAACTCCTATTGAATTCATAGGCAAATTTGGATTTAAATCAGGAAGGGACATTGATAAATTTGAAGGAGTATCATTTAAAACAATAGAAAGTGGTGTCCCTATAATATTAGACAACACATCATCCTATTTTGAATTAAAAGTTGAAAAAGAAATTGATGTTTTTACTCATACAATATTTATCTGTAAA…	690	1	AGG	NGD	189	27	TATACAAAGCAGTAAATTGAT	ATACAAAGCAGTAAATTGAT	A	TACA	AAGCAGTAAATTGAT	TATA	ATATAAAGCAGTAAATTGAT	1	TAA
lcl|CP012395.1_cds_ALU34453.1_24 [locus_tag=CLAU_0024] [protein=Rubredoxin domain-containing protein] [protein_id=ALU34453.1] [location=complement(23191..23880)] [gbkey=CDS]	ATGATTGATAATAAAGCTTTTTACAAATTAAGTTATGGACTATACCTTGTAAGTTCTATTTCAGAAGGAAAGAAAAATGCTCAAATTGCAAATACAGTTTTTCAAATAACATCAAATCCTGCTATTCTCGCAGTGAGCATTAACAAAAAAAATCTTACCCATGATTATATACAAAGCAGTAAATTGATAGGTGTATCTGCCCTATCCATAGAAACTCCTATTGAATTCATAGGCAAATTTGGATTTAAATCAGGAAGGGACATTGATAAATTTGAAGGAGTATCATTTAAAACAATAGAAAGTGGTGTCCCTATAATATTAGACAACACATCATCCTATTTTGAATTAAAAGTTGAAAAAGAAATTGATGTTTTTACTCATACAATATTTATCTGTAAA…	690	1	AGG	NGD	482	70	TGAAACGAGGAATCTCACCTA	AAACGAGGAATCTCACCTA	AAAC	GAGGAATCTCACCTA	AAAT	AAATGAGGAATCTCACCTA	1	TGA
lcl|CP012395.1_cds_ALU34453.1_24 [locus_tag=CLAU_0024] [protein=Rubredoxin domain-containing protein] [protein_id=ALU34453.1] [location=complement(23191..23880)] [gbkey=CDS]	ATGATTGATAATAAAGCTTTTTACAAATTAAGTTATGGACTATACCTTGTAAGTTCTATTTCAGAAGGAAAGAAAAATGCTCAAATTGCAAATACAGTTTTTCAAATAACATCAAATCCTGCTATTCTCGCAGTGAGCATTAACAAAAAAAATCTTACCCATGATTATATACAAAGCAGTAAATTGATAGGTGTATCTGCCCTATCCATAGAAACTCCTATTGAATTCATAGGCAAATTTGGATTTAAATCAGGAAGGGACATTGATAAATTTGAAGGAGTATCATTTAAAACAATAGAAAGTGGTGTCCCTATAATATTAGACAACACATCATCCTATTTTGAATTAAAAGTTGAAAAAGAAATTGATGTTTTTACTCATACAATATTTATCTGTAAA…	690	1	AG	NG	189	27	TATACAAAGCAGTAAATTGAT	ATACAAAGCAGTAAATTGAT	A	TACA	AAGCAGTAAATTGAT	TATA	ATATAAAGCAGTAAATTGAT	1	TAA
lcl|CP012395.1_cds_ALU34453.1_24 [locus_tag=CLAU_0024] [protein=Rubredoxin domain-containing protein] [protein_id=ALU34453.1] [location=complement(23191..23880)] [gbkey=CDS]	ATGATTGATAATAAAGCTTTTTACAAATTAAGTTATGGACTATACCTTGTAAGTTCTATTTCAGAAGGAAAGAAAAATGCTCAAATTGCAAATACAGTTTTTCAAATAACATCAAATCCTGCTATTCTCGCAGTGAGCATTAACAAAAAAAATCTTACCCATGATTATATACAAAGCAGTAAATTGATAGGTGTATCTGCCCTATCCATAGAAACTCCTATTGAATTCATAGGCAAATTTGGATTTAAATCAGGAAGGGACATTGATAAATTTGAAGGAGTATCATTTAAAACAATAGAAAGTGGTGTCCCTATAATATTAGACAACACATCATCCTATTTTGAATTAAAAGTTGAAAAAGAAATTGATGTTTTTACTCATACAATATTTATCTGTAAA…	690	1	AG	NG	482	70	TGAAACGAGGAATCTCACCTA	AAACGAGGAATCTCACCTA	AAAC	GAGGAATCTCACCTA	AAAT	AAATGAGGAATCTCACCTA	1	TGA
lcl|CP012395.1_cds_ALU34453.1_24 [locus_tag=CLAU_0024] [protein=Rubredoxin domain-containing protein] [protein_id=ALU34453.1] [location=complement(23191..23880)] [gbkey=CDS]	ATGATTGATAATAAAGCTTTTTACAAATTAAGTTATGGACTATACCTTGTAAGTTCTATTTCAGAAGGAAAGAAAAATGCTCAAATTGCAAATACAGTTTTTCAAATAACATCAAATCCTGCTATTCTCGCAGTGAGCATTAACAAAAAAAATCTTACCCATGATTATATACAAAGCAGTAAATTGATAGGTGTATCTGCCCTATCCATAGAAACTCCTATTGAATTCATAGGCAAATTTGGATTTAAATCAGGAAGGGACATTGATAAATTTGAAGGAGTATCATTTAAAACAATAGAAAGTGGTGTCCCTATAATATTAGACAACACATCATCCTATTTTGAATTAAAAGTTGAAAAAGAAATTGATGTTTTTACTCATACAATATTTATCTGTAAA…	690	1	GG	NG	483	70	GAAACGAGGAATCTCACCTAA	AAACGAGGAATCTCACCTAA	A	AACG	AGGAATCTCACCTAA	AATG	AAATGAGGAATCTCACCTAA	1	TGA
lcl|CP012395.1_cds_ALU34453.1_24 [locus_tag=CLAU_0024] [protein=Rubredoxin domain-containing protein] [protein_id=ALU34453.1] [location=complement(23191..23880)] [gbkey=CDS]	ATGATTGATAATAAAGCTTTTTACAAATTAAGTTATGGACTATACCTTGTAAGTTCTATTTCAGAAGGAAAGAAAAATGCTCAAATTGCAAATACAGTTTTTCAAATAACATCAAATCCTGCTATTCTCGCAGTGAGCATTAACAAAAAAAATCTTACCCATGATTATATACAAAGCAGTAAATTGATAGGTGTATCTGCCCTATCCATAGAAACTCCTATTGAATTCATAGGCAAATTTGGATTTAAATCAGGAAGGGACATTGATAAATTTGAAGGAGTATCATTTAAAACAATAGAAAGTGGTGTCCCTATAATATTAGACAACACATCATCCTATTTTGAATTAAAAGTTGAAAAAGAAATTGATGTTTTTACTCATACAATATTTATCTGTAAA…	690	1	TG	NG	120	17	TTTTCAAATAACATCAAATCC	TTTCAAATAACATCAAATCC	T	TTCA	AATAACATCAAATCC	TTTA	TTTTAAATAACATCAAATCC	1	TAA
lcl|CP012395.1_cds_ALU34453.1_24 [locus_tag=CLAU_0024] [protein=Rubredoxin domain-containing protein] [protein_id=ALU34453.1] [location=complement(23191..23880)] [gbkey=CDS]	ATGATTGATAATAAAGCTTTTTACAAATTAAGTTATGGACTATACCTTGTAAGTTCTATTTCAGAAGGAAAGAAAAATGCTCAAATTGCAAATACAGTTTTTCAAATAACATCAAATCCTGCTATTCTCGCAGTGAGCATTAACAAAAAAAATCTTACCCATGATTATATACAAAGCAGTAAATTGATAGGTGTATCTGCCCTATCCATAGAAACTCCTATTGAATTCATAGGCAAATTTGGATTTAAATCAGGAAGGGACATTGATAAATTTGAAGGAGTATCATTTAAAACAATAGAAAGTGGTGTCCCTATAATATTAGACAACACATCATCCTATTTTGAATTAAAAGTTGAAAAAGAAATTGATGTTTTTACTCATACAATATTTATCTGTAAA…	690	1	GAA	NAA	470	68	ATTACCAGGATATGAAACGAG	TACCAGGATATGAAACGAG	TACC	AGGATATGAAACGAG	TATT	TATTAGGATATGAAACGAG	1	TAG
lcl|CP012395.1_cds_ALU34454.1_25 [locus_tag=CLAU_0025] [protein=Ferritin] [protein_id=ALU34454.1] [location=complement(23941..24462)] [gbkey=CDS]	ATGTTAAGTGATAAACTTATAAAAGCTATAAACGATCAGATAAACTATGAAATGTACTCAGCAAATATTTACTTTTCTATGAAGGCATACTGTGATTCATTGGATCTAGATGGATTTTCAAATTTCTTTAAAGTGCAAATTGAAGAAGAAAACTACCATATATCAAAATTTTATGATTTTCTAAAAAGGACAAATGCTAGAATACTCATTGGATCTATAGATTCACCTGATAACAATTATGATTCAATAAATGATGTTTTCAACAAAGCACTAACACATGAAAAAAAAGTTACTGCAAGAATTTACAATTTGATGGATCTTGCTACTGAAGAAAAAGAACATGCCACAGCAAGCTTACTCAAGTGGTTTATAGATGAACAAATTGAAGAAGAAGATACT…	522	1	TGT	NGD	53	10	ACGATCAGATAAACTATGAAA	GATCAGATAAACTATGAAA	GATC	AGATAAACTATGAAA	GATT	GATTAGATAAACTATGAAA	1	TAG
lcl|CP012395.1_cds_ALU34454.1_25 [locus_tag=CLAU_0025] [protein=Ferritin] [protein_id=ALU34454.1] [location=complement(23941..24462)] [gbkey=CDS]	ATGTTAAGTGATAAACTTATAAAAGCTATAAACGATCAGATAAACTATGAAATGTACTCAGCAAATATTTACTTTTCTATGAAGGCATACTGTGATTCATTGGATCTAGATGGATTTTCAAATTTCTTTAAAGTGCAAATTGAAGAAGAAAACTACCATATATCAAAATTTTATGATTTTCTAAAAAGGACAAATGCTAGAATACTCATTGGATCTATAGATTCACCTGATAACAATTATGATTCAATAAATGATGTTTTCAACAAAGCACTAACACATGAAAAAAAAGTTACTGCAAGAATTTACAATTTGATGGATCTTGCTACTGAAGAAAAAGAACATGCCACAGCAAGCTTACTCAAGTGGTTTATAGATGAACAAATTGAAGAAGAAGATACT…	522	1	TG	NG	53	10	ACGATCAGATAAACTATGAAA	GATCAGATAAACTATGAAA	GATC	AGATAAACTATGAAA	GATT	GATTAGATAAACTATGAAA	1	TAG
lcl|CP012395.1_cds_ALU34455.1_26 [locus_tag=CLAU_0026] [protein=Cold-shock DNA-binding domain protein] [protein_id=ALU34455.1] [location=24943..25140] [gbkey=CDS]	ATGAATGGTACAGTAAAATGGTTTAATGGAGAAAAGGGATTTGGATTCATTACAGGAGAAGATGGAAAAGATGTTTTTGCACATTTTTCTCAAATAAATTCAAATGGTTATAAGTCACTCGATGAAGGTCAGAAAGTTTCTTATGATGTAGTTGAAGGACCAAAAGGACTTCAAGCAGAGAATATTACTACTATTTAG	198	1	TGT	NGD	147	74	AGGTCAGAAAGTTTCTTATGA	GGTCAGAAAGTTTCTTATGA	G	GTCA	GAAAGTTTCTTATGA	GTTA	GGTTAGAAAGTTTCTTATGA	1	TAG
lcl|CP012395.1_cds_ALU34455.1_26 [locus_tag=CLAU_0026] [protein=Cold-shock DNA-binding domain protein] [protein_id=ALU34455.1] [location=24943..25140] [gbkey=CDS]	ATGAATGGTACAGTAAAATGGTTTAATGGAGAAAAGGGATTTGGATTCATTACAGGAGAAGATGGAAAAGATGTTTTTGCACATTTTTCTCAAATAAATTCAAATGGTTATAAGTCACTCGATGAAGGTCAGAAAGTTTCTTATGATGTAGTTGAAGGACCAAAAGGACTTCAAGCAGAGAATATTACTACTATTTAG	198	1	TG	NG	147	74	AGGTCAGAAAGTTTCTTATGA	GGTCAGAAAGTTTCTTATGA	G	GTCA	GAAAGTTTCTTATGA	GTTA	GGTTAGAAAGTTTCTTATGA	1	TAG
lcl|CP012395.1_cds_ALU34456.1_27 [locus_tag=CLAU_0027] [protein=NUDIX hydrolase] [protein_id=ALU34456.1] [location=complement(25220..26041)] [gbkey=CDS]	ATGAATAATAATTTTAAAATATCATCTGATACCTTAAAAAAAGGTAAAGCTAGCGACTTATGCTGTGTGTTTCATAACCAAAATCTCTTAGTAAAAAAAGAAGGAAATACTTTTGTCATTCCTACCTTTGACGATATTAAATTGCTAAATATTGAGTATCAAACTGAATTCTTTTTAGGCAGCATTGAAAAAAAATCTTGCTTTGCCATTGAATCAACTTCTGAATTGAATTTACCAATTAATTTCAACTTAATGGACTTGTACGACCTTGGTTCTCTACTTGATGAACAATCTTTTTTAATATCAGGACGGGCTAGCCAAATACTGAATTGGGATAAGACTCATAGATTCTGTGGCAAATGTGGCTCTAAAACAGAAAATAAAAAAGATGAAATGGCT…	822	1	AGG	NGG	177	22	GTATCAAACTGAATTCTTTTT	TATCAAACTGAATTCTTTTT	T	ATCA	AACTGAATTCTTTTT	ATTA	TATTAAACTGAATTCTTTTT	1	TAA
lcl|CP012395.1_cds_ALU34456.1_27 [locus_tag=CLAU_0027] [protein=NUDIX hydrolase] [protein_id=ALU34456.1] [location=complement(25220..26041)] [gbkey=CDS]	ATGAATAATAATTTTAAAATATCATCTGATACCTTAAAAAAAGGTAAAGCTAGCGACTTATGCTGTGTGTTTCATAACCAAAATCTCTTAGTAAAAAAAGAAGGAAATACTTTTGTCATTCCTACCTTTGACGATATTAAATTGCTAAATATTGAGTATCAAACTGAATTCTTTTTAGGCAGCATTGAAAAAAAATCTTGCTTTGCCATTGAATCAACTTCTGAATTGAATTTACCAATTAATTTCAACTTAATGGACTTGTACGACCTTGGTTCTCTACTTGATGAACAATCTTTTTTAATATCAGGACGGGCTAGCCAAATACTGAATTGGGATAAGACTCATAGATTCTGTGGCAAATGTGGCTCTAAAACAGAAAATAAAAAAGATGAAATGGCT…	822	1	AGG	NGG	306	37	TGAACAATCTTTTTTAATATC	GAACAATCTTTTTTAATATC	G	AACA	ATCTTTTTTAATATC	AATA	GAATAATCTTTTTTAATATC	1	TAA
lcl|CP012395.1_cds_ALU34456.1_27 [locus_tag=CLAU_0027] [protein=NUDIX hydrolase] [protein_id=ALU34456.1] [location=complement(25220..26041)] [gbkey=CDS]	ATGAATAATAATTTTAAAATATCATCTGATACCTTAAAAAAAGGTAAAGCTAGCGACTTATGCTGTGTGTTTCATAACCAAAATCTCTTAGTAAAAAAAGAAGGAAATACTTTTGTCATTCCTACCTTTGACGATATTAAATTGCTAAATATTGAGTATCAAACTGAATTCTTTTTAGGCAGCATTGAAAAAAAATCTTGCTTTGCCATTGAATCAACTTCTGAATTGAATTTACCAATTAATTTCAACTTAATGGACTTGTACGACCTTGGTTCTCTACTTGATGAACAATCTTTTTTAATATCAGGACGGGCTAGCCAAATACTGAATTGGGATAAGACTCATAGATTCTGTGGCAAATGTGGCTCTAAAACAGAAAATAAAAAAGATGAAATGGCT…	822	1	AGA	NGD	338	41	GCCAAATACTGAATTGGGATA	CAAATACTGAATTGGGATA	CAAA	TACTGAATTGGGATA	TAAA	TAAATACTGAATTGGGATA	1	TAA
lcl|CP012395.1_cds_ALU34456.1_27 [locus_tag=CLAU_0027] [protein=NUDIX hydrolase] [protein_id=ALU34456.1] [location=complement(25220..26041)] [gbkey=CDS]	ATGAATAATAATTTTAAAATATCATCTGATACCTTAAAAAAAGGTAAAGCTAGCGACTTATGCTGTGTGTTTCATAACCAAAATCTCTTAGTAAAAAAAGAAGGAAATACTTTTGTCATTCCTACCTTTGACGATATTAAATTGCTAAATATTGAGTATCAAACTGAATTCTTTTTAGGCAGCATTGAAAAAAAATCTTGCTTTGCCATTGAATCAACTTCTGAATTGAATTTACCAATTAATTTCAACTTAATGGACTTGTACGACCTTGGTTCTCTACTTGATGAACAATCTTTTTTAATATCAGGACGGGCTAGCCAAATACTGAATTGGGATAAGACTCATAGATTCTGTGGCAAATGTGGCTCTAAAACAGAAAATAAAAAAGATGAAATGGCT…	822	1	AGG	NGD	177	22	GTATCAAACTGAATTCTTTTT	TATCAAACTGAATTCTTTTT	T	ATCA	AACTGAATTCTTTTT	ATTA	TATTAAACTGAATTCTTTTT	1	TAA
lcl|CP012395.1_cds_ALU34456.1_27 [locus_tag=CLAU_0027] [protein=NUDIX hydrolase] [protein_id=ALU34456.1] [location=complement(25220..26041)] [gbkey=CDS]	ATGAATAATAATTTTAAAATATCATCTGATACCTTAAAAAAAGGTAAAGCTAGCGACTTATGCTGTGTGTTTCATAACCAAAATCTCTTAGTAAAAAAAGAAGGAAATACTTTTGTCATTCCTACCTTTGACGATATTAAATTGCTAAATATTGAGTATCAAACTGAATTCTTTTTAGGCAGCATTGAAAAAAAATCTTGCTTTGCCATTGAATCAACTTCTGAATTGAATTTACCAATTAATTTCAACTTAATGGACTTGTACGACCTTGGTTCTCTACTTGATGAACAATCTTTTTTAATATCAGGACGGGCTAGCCAAATACTGAATTGGGATAAGACTCATAGATTCTGTGGCAAATGTGGCTCTAAAACAGAAAATAAAAAAGATGAAATGGCT…	822	1	AGG	NGD	306	37	TGAACAATCTTTTTTAATATC	GAACAATCTTTTTTAATATC	G	AACA	ATCTTTTTTAATATC	AATA	GAATAATCTTTTTTAATATC	1	TAA
lcl|CP012395.1_cds_ALU34456.1_27 [locus_tag=CLAU_0027] [protein=NUDIX hydrolase] [protein_id=ALU34456.1] [location=complement(25220..26041)] [gbkey=CDS]	ATGAATAATAATTTTAAAATATCATCTGATACCTTAAAAAAAGGTAAAGCTAGCGACTTATGCTGTGTGTTTCATAACCAAAATCTCTTAGTAAAAAAAGAAGGAAATACTTTTGTCATTCCTACCTTTGACGATATTAAATTGCTAAATATTGAGTATCAAACTGAATTCTTTTTAGGCAGCATTGAAAAAAAATCTTGCTTTGCCATTGAATCAACTTCTGAATTGAATTTACCAATTAATTTCAACTTAATGGACTTGTACGACCTTGGTTCTCTACTTGATGAACAATCTTTTTTAATATCAGGACGGGCTAGCCAAATACTGAATTGGGATAAGACTCATAGATTCTGTGGCAAATGTGGCTCTAAAACAGAAAATAAAAAAGATGAAATGGCT…	822	1	AG	NG	177	22	GTATCAAACTGAATTCTTTTT	TATCAAACTGAATTCTTTTT	T	ATCA	AACTGAATTCTTTTT	ATTA	TATTAAACTGAATTCTTTTT	1	TAA
lcl|CP012395.1_cds_ALU34456.1_27 [locus_tag=CLAU_0027] [protein=NUDIX hydrolase] [protein_id=ALU34456.1] [location=complement(25220..26041)] [gbkey=CDS]	ATGAATAATAATTTTAAAATATCATCTGATACCTTAAAAAAAGGTAAAGCTAGCGACTTATGCTGTGTGTTTCATAACCAAAATCTCTTAGTAAAAAAAGAAGGAAATACTTTTGTCATTCCTACCTTTGACGATATTAAATTGCTAAATATTGAGTATCAAACTGAATTCTTTTTAGGCAGCATTGAAAAAAAATCTTGCTTTGCCATTGAATCAACTTCTGAATTGAATTTACCAATTAATTTCAACTTAATGGACTTGTACGACCTTGGTTCTCTACTTGATGAACAATCTTTTTTAATATCAGGACGGGCTAGCCAAATACTGAATTGGGATAAGACTCATAGATTCTGTGGCAAATGTGGCTCTAAAACAGAAAATAAAAAAGATGAAATGGCT…	822	1	AG	NG	306	37	TGAACAATCTTTTTTAATATC	GAACAATCTTTTTTAATATC	G	AACA	ATCTTTTTTAATATC	AATA	GAATAATCTTTTTTAATATC	1	TAA
lcl|CP012395.1_cds_ALU34456.1_27 [locus_tag=CLAU_0027] [protein=NUDIX hydrolase] [protein_id=ALU34456.1] [location=complement(25220..26041)] [gbkey=CDS]	ATGAATAATAATTTTAAAATATCATCTGATACCTTAAAAAAAGGTAAAGCTAGCGACTTATGCTGTGTGTTTCATAACCAAAATCTCTTAGTAAAAAAAGAAGGAAATACTTTTGTCATTCCTACCTTTGACGATATTAAATTGCTAAATATTGAGTATCAAACTGAATTCTTTTTAGGCAGCATTGAAAAAAAATCTTGCTTTGCCATTGAATCAACTTCTGAATTGAATTTACCAATTAATTTCAACTTAATGGACTTGTACGACCTTGGTTCTCTACTTGATGAACAATCTTTTTTAATATCAGGACGGGCTAGCCAAATACTGAATTGGGATAAGACTCATAGATTCTGTGGCAAATGTGGCTCTAAAACAGAAAATAAAAAAGATGAAATGGCT…	822	1	AG	NG	338	41	GCCAAATACTGAATTGGGATA	CAAATACTGAATTGGGATA	CAAA	TACTGAATTGGGATA	TAAA	TAAATACTGAATTGGGATA	1	TAA
lcl|CP012395.1_cds_ALU34456.1_27 [locus_tag=CLAU_0027] [protein=NUDIX hydrolase] [protein_id=ALU34456.1] [location=complement(25220..26041)] [gbkey=CDS]	ATGAATAATAATTTTAAAATATCATCTGATACCTTAAAAAAAGGTAAAGCTAGCGACTTATGCTGTGTGTTTCATAACCAAAATCTCTTAGTAAAAAAAGAAGGAAATACTTTTGTCATTCCTACCTTTGACGATATTAAATTGCTAAATATTGAGTATCAAACTGAATTCTTTTTAGGCAGCATTGAAAAAAAATCTTGCTTTGCCATTGAATCAACTTCTGAATTGAATTTACCAATTAATTTCAACTTAATGGACTTGTACGACCTTGGTTCTCTACTTGATGAACAATCTTTTTTAATATCAGGACGGGCTAGCCAAATACTGAATTGGGATAAGACTCATAGATTCTGTGGCAAATGTGGCTCTAAAACAGAAAATAAAAAAGATGAAATGGCT…	822	1	AAA	NAA	95	12	ATAACCAAAATCTCTTAGTAA	AACCAAAATCTCTTAGTAA	AACC	AAAATCTCTTAGTAA	AATT	AATTAAAATCTCTTAGTAA	1	TAA
lcl|CP012395.1_cds_ALU34456.1_27 [locus_tag=CLAU_0027] [protein=NUDIX hydrolase] [protein_id=ALU34456.1] [location=complement(25220..26041)] [gbkey=CDS]	ATGAATAATAATTTTAAAATATCATCTGATACCTTAAAAAAAGGTAAAGCTAGCGACTTATGCTGTGTGTTTCATAACCAAAATCTCTTAGTAAAAAAAGAAGGAAATACTTTTGTCATTCCTACCTTTGACGATATTAAATTGCTAAATATTGAGTATCAAACTGAATTCTTTTTAGGCAGCATTGAAAAAAAATCTTGCTTTGCCATTGAATCAACTTCTGAATTGAATTTACCAATTAATTTCAACTTAATGGACTTGTACGACCTTGGTTCTCTACTTGATGAACAATCTTTTTTAATATCAGGACGGGCTAGCCAAATACTGAATTGGGATAAGACTCATAGATTCTGTGGCAAATGTGGCTCTAAAACAGAAAATAAAAAAGATGAAATGGCT…	822	1	AAA	NAA	96	12	TAACCAAAATCTCTTAGTAAA	AACCAAAATCTCTTAGTAAA	A	ACCA	AAATCTCTTAGTAAA	ATTA	AATTAAAATCTCTTAGTAAA	1	TAA
lcl|CP012395.1_cds_ALU34456.1_27 [locus_tag=CLAU_0027] [protein=NUDIX hydrolase] [protein_id=ALU34456.1] [location=complement(25220..26041)] [gbkey=CDS]	ATGAATAATAATTTTAAAATATCATCTGATACCTTAAAAAAAGGTAAAGCTAGCGACTTATGCTGTGTGTTTCATAACCAAAATCTCTTAGTAAAAAAAGAAGGAAATACTTTTGTCATTCCTACCTTTGACGATATTAAATTGCTAAATATTGAGTATCAAACTGAATTCTTTTTAGGCAGCATTGAAAAAAAATCTTGCTTTGCCATTGAATCAACTTCTGAATTGAATTTACCAATTAATTTCAACTTAATGGACTTGTACGACCTTGGTTCTCTACTTGATGAACAATCTTTTTTAATATCAGGACGGGCTAGCCAAATACTGAATTGGGATAAGACTCATAGATTCTGTGGCAAATGTGGCTCTAAAACAGAAAATAAAAAAGATGAAATGGCT…	822	1	TAA	NAA	336	41	TAGCCAAATACTGAATTGGGA	AGCCAAATACTGAATTGGGA	A	GCCA	AATACTGAATTGGGA	GTTA	AGTTAAATACTGAATTGGGA	1	TAA
lcl|CP012395.1_cds_ALU34456.1_27 [locus_tag=CLAU_0027] [protein=NUDIX hydrolase] [protein_id=ALU34456.1] [location=complement(25220..26041)] [gbkey=CDS]	ATGAATAATAATTTTAAAATATCATCTGATACCTTAAAAAAAGGTAAAGCTAGCGACTTATGCTGTGTGTTTCATAACCAAAATCTCTTAGTAAAAAAAGAAGGAAATACTTTTGTCATTCCTACCTTTGACGATATTAAATTGCTAAATATTGAGTATCAAACTGAATTCTTTTTAGGCAGCATTGAAAAAAAATCTTGCTTTGCCATTGAATCAACTTCTGAATTGAATTTACCAATTAATTTCAACTTAATGGACTTGTACGACCTTGGTTCTCTACTTGATGAACAATCTTTTTTAATATCAGGACGGGCTAGCCAAATACTGAATTGGGATAAGACTCATAGATTCTGTGGCAAATGTGGCTCTAAAACAGAAAATAAAAAAGATGAAATGGCT…	822	1	AGA	NGA	338	41	GCCAAATACTGAATTGGGATA	CAAATACTGAATTGGGATA	CAAA	TACTGAATTGGGATA	TAAA	TAAATACTGAATTGGGATA	1	TAA
lcl|CP012395.1_cds_ALU34457.1_28 [locus_tag=CLAU_0028] [protein=Hypothetical protein] [protein_id=ALU34457.1] [location=26263..26496] [gbkey=CDS]	ATGCAGCACCAAACTTTAGCACCACATGAATCAATGGAAATACATGAGATGCTAAATTTTAAAACAGTATCTATAGTAAAGTCCAAGATGATGCAAGGCTTAGTTTTTGATCAAGATCTCAAGAAACTTATGGAAAAGGATGTGCAGCAATCAATGGGTGCTATAAATGATTTACAAGGACTACTGCAAAAGGTTTCTAATATAAAAGAGGAGAAGGTGAAATTATATGAATAA	234	1	TGG	NGG	131	56	ATCAAGATCTCAAGAAACTTA	CAAGATCTCAAGAAACTTA	CAAG	ATCTCAAGAAACTTA	TAAG	TAAGATCTCAAGAAACTTA	1	TAA
lcl|CP012395.1_cds_ALU34457.1_28 [locus_tag=CLAU_0028] [protein=Hypothetical protein] [protein_id=ALU34457.1] [location=26263..26496] [gbkey=CDS]	ATGCAGCACCAAACTTTAGCACCACATGAATCAATGGAAATACATGAGATGCTAAATTTTAAAACAGTATCTATAGTAAAGTCCAAGATGATGCAAGGCTTAGTTTTTGATCAAGATCTCAAGAAACTTATGGAAAAGGATGTGCAGCAATCAATGGGTGCTATAAATGATTTACAAGGACTACTGCAAAAGGTTTCTAATATAAAAGAGGAGAAGGTGAAATTATATGAATAA	234	1	TGA	NGD	27	12	GCACCAAACTTTAGCACCACA	CACCAAACTTTAGCACCACA	C	ACCA	AACTTTAGCACCACA	ATTA	CATTAAACTTTAGCACCACA	1	TAA
lcl|CP012395.1_cds_ALU34457.1_28 [locus_tag=CLAU_0028] [protein=Hypothetical protein] [protein_id=ALU34457.1] [location=26263..26496] [gbkey=CDS]	ATGCAGCACCAAACTTTAGCACCACATGAATCAATGGAAATACATGAGATGCTAAATTTTAAAACAGTATCTATAGTAAAGTCCAAGATGATGCAAGGCTTAGTTTTTGATCAAGATCTCAAGAAACTTATGGAAAAGGATGTGCAGCAATCAATGGGTGCTATAAATGATTTACAAGGACTACTGCAAAAGGTTTCTAATATAAAAGAGGAGAAGGTGAAATTATATGAATAA	234	1	TGG	NGD	131	56	ATCAAGATCTCAAGAAACTTA	CAAGATCTCAAGAAACTTA	CAAG	ATCTCAAGAAACTTA	TAAG	TAAGATCTCAAGAAACTTA	1	TAA
lcl|CP012395.1_cds_ALU34457.1_28 [locus_tag=CLAU_0028] [protein=Hypothetical protein] [protein_id=ALU34457.1] [location=26263..26496] [gbkey=CDS]	ATGCAGCACCAAACTTTAGCACCACATGAATCAATGGAAATACATGAGATGCTAAATTTTAAAACAGTATCTATAGTAAAGTCCAAGATGATGCAAGGCTTAGTTTTTGATCAAGATCTCAAGAAACTTATGGAAAAGGATGTGCAGCAATCAATGGGTGCTATAAATGATTTACAAGGACTACTGCAAAAGGTTTCTAATATAAAAGAGGAGAAGGTGAAATTATATGAATAA	234	1	TG	NG	27	12	GCACCAAACTTTAGCACCACA	CACCAAACTTTAGCACCACA	C	ACCA	AACTTTAGCACCACA	ATTA	CATTAAACTTTAGCACCACA	1	TAA
lcl|CP012395.1_cds_ALU34457.1_28 [locus_tag=CLAU_0028] [protein=Hypothetical protein] [protein_id=ALU34457.1] [location=26263..26496] [gbkey=CDS]	ATGCAGCACCAAACTTTAGCACCACATGAATCAATGGAAATACATGAGATGCTAAATTTTAAAACAGTATCTATAGTAAAGTCCAAGATGATGCAAGGCTTAGTTTTTGATCAAGATCTCAAGAAACTTATGGAAAAGGATGTGCAGCAATCAATGGGTGCTATAAATGATTTACAAGGACTACTGCAAAAGGTTTCTAATATAAAAGAGGAGAAGGTGAAATTATATGAATAA	234	1	TG	NG	131	56	ATCAAGATCTCAAGAAACTTA	CAAGATCTCAAGAAACTTA	CAAG	ATCTCAAGAAACTTA	TAAG	TAAGATCTCAAGAAACTTA	1	TAA
lcl|CP012395.1_cds_ALU34457.1_28 [locus_tag=CLAU_0028] [protein=Hypothetical protein] [protein_id=ALU34457.1] [location=26263..26496] [gbkey=CDS]	ATGCAGCACCAAACTTTAGCACCACATGAATCAATGGAAATACATGAGATGCTAAATTTTAAAACAGTATCTATAGTAAAGTCCAAGATGATGCAAGGCTTAGTTTTTGATCAAGATCTCAAGAAACTTATGGAAAAGGATGTGCAGCAATCAATGGGTGCTATAAATGATTTACAAGGACTACTGCAAAAGGTTTCTAATATAAAAGAGGAGAAGGTGAAATTATATGAATAA	234	1	AAA	NAA	165	71	GCAGCAATCAATGGGTGCTAT	CAGCAATCAATGGGTGCTAT	C	AGCA	ATCAATGGGTGCTAT	AGTA	CAGTAATCAATGGGTGCTAT	1	TAA
lcl|CP012395.1_cds_ALU34457.1_28 [locus_tag=CLAU_0028] [protein=Hypothetical protein] [protein_id=ALU34457.1] [location=26263..26496] [gbkey=CDS]	ATGCAGCACCAAACTTTAGCACCACATGAATCAATGGAAATACATGAGATGCTAAATTTTAAAACAGTATCTATAGTAAAGTCCAAGATGATGCAAGGCTTAGTTTTTGATCAAGATCTCAAGAAACTTATGGAAAAGGATGTGCAGCAATCAATGGGTGCTATAAATGATTTACAAGGACTACTGCAAAAGGTTTCTAATATAAAAGAGGAGAAGGTGAAATTATATGAATAA	234	1	TAA	NAA	164	70	TGCAGCAATCAATGGGTGCTA	CAGCAATCAATGGGTGCTA	CAGC	AATCAATGGGTGCTA	TAGT	TAGTAATCAATGGGTGCTA	1	TAA
lcl|CP012395.1_cds_ALU34457.1_28 [locus_tag=CLAU_0028] [protein=Hypothetical protein] [protein_id=ALU34457.1] [location=26263..26496] [gbkey=CDS]	ATGCAGCACCAAACTTTAGCACCACATGAATCAATGGAAATACATGAGATGCTAAATTTTAAAACAGTATCTATAGTAAAGTCCAAGATGATGCAAGGCTTAGTTTTTGATCAAGATCTCAAGAAACTTATGGAAAAGGATGTGCAGCAATCAATGGGTGCTATAAATGATTTACAAGGACTACTGCAAAAGGTTTCTAATATAAAAGAGGAGAAGGTGAAATTATATGAATAA	234	1	TGA	NGA	27	12	GCACCAAACTTTAGCACCACA	CACCAAACTTTAGCACCACA	C	ACCA	AACTTTAGCACCACA	ATTA	CATTAAACTTTAGCACCACA	1	TAA
lcl|CP012395.1_cds_ALU34458.1_29 [locus_tag=CLAU_0029] [protein=Coat F domain protein] [protein_id=ALU34458.1] [location=26489..26851] [gbkey=CDS]	ATGAATAATGACTATTTAGAAATAAGAAATGCTGAGGGTATGCCTAAAATTGTTGATTCAACTGCAGCACTGGATTTTTTACTATCTGCCAAAACTGGAATTAGAAATTGTGCCATTGCGCTAACCGAAACTGCTACTCCAGAAGTTAGAACAGTTTTACATAATCAATTGAAAAATGCAATTAATATGCATGATGAGATATCAAATCTTATGGTAAACAAAGGATGGTTTCATCCCTGTGATTTAGATAAACAATTTCAAACAGATATAGAGTCATCTAACACAGCAGTACAAATTTCTAAAATGGAGCTTTTCCATGGGAACACGAGTAGACTGGGAACATTTGCAACACCAGAAAAATAG	363	1	AGA	NGD	270	74	TAAACAATTTCAAACAGATAT	AAACAATTTCAAACAGATAT	A	AACA	ATTTCAAACAGATAT	AATA	AAATAATTTCAAACAGATAT	1	TAA
lcl|CP012395.1_cds_ALU34458.1_29 [locus_tag=CLAU_0029] [protein=Coat F domain protein] [protein_id=ALU34458.1] [location=26489..26851] [gbkey=CDS]	ATGAATAATGACTATTTAGAAATAAGAAATGCTGAGGGTATGCCTAAAATTGTTGATTCAACTGCAGCACTGGATTTTTTACTATCTGCCAAAACTGGAATTAGAAATTGTGCCATTGCGCTAACCGAAACTGCTACTCCAGAAGTTAGAACAGTTTTACATAATCAATTGAAAAATGCAATTAATATGCATGATGAGATATCAAATCTTATGGTAAACAAAGGATGGTTTCATCCCTGTGATTTAGATAAACAATTTCAAACAGATATAGAGTCATCTAACACAGCAGTACAAATTTCTAAAATGGAGCTTTTCCATGGGAACACGAGTAGACTGGGAACATTTGCAACACCAGAAAAATAG	363	1	AGT	NGD	272	75	AACAATTTCAAACAGATATAG	CAATTTCAAACAGATATAG	CAAT	TTCAAACAGATATAG	TAAT	TAATTTCAAACAGATATAG	1	TAA
lcl|CP012395.1_cds_ALU34458.1_29 [locus_tag=CLAU_0029] [protein=Coat F domain protein] [protein_id=ALU34458.1] [location=26489..26851] [gbkey=CDS]	ATGAATAATGACTATTTAGAAATAAGAAATGCTGAGGGTATGCCTAAAATTGTTGATTCAACTGCAGCACTGGATTTTTTACTATCTGCCAAAACTGGAATTAGAAATTGTGCCATTGCGCTAACCGAAACTGCTACTCCAGAAGTTAGAACAGTTTTACATAATCAATTGAAAAATGCAATTAATATGCATGATGAGATATCAAATCTTATGGTAAACAAAGGATGGTTTCATCCCTGTGATTTAGATAAACAATTTCAAACAGATATAGAGTCATCTAACACAGCAGTACAAATTTCTAAAATGGAGCTTTTCCATGGGAACACGAGTAGACTGGGAACATTTGCAACACCAGAAAAATAG	363	1	AG	NG	270	74	TAAACAATTTCAAACAGATAT	AAACAATTTCAAACAGATAT	A	AACA	ATTTCAAACAGATAT	AATA	AAATAATTTCAAACAGATAT	1	TAA
lcl|CP012395.1_cds_ALU34458.1_29 [locus_tag=CLAU_0029] [protein=Coat F domain protein] [protein_id=ALU34458.1] [location=26489..26851] [gbkey=CDS]	ATGAATAATGACTATTTAGAAATAAGAAATGCTGAGGGTATGCCTAAAATTGTTGATTCAACTGCAGCACTGGATTTTTTACTATCTGCCAAAACTGGAATTAGAAATTGTGCCATTGCGCTAACCGAAACTGCTACTCCAGAAGTTAGAACAGTTTTACATAATCAATTGAAAAATGCAATTAATATGCATGATGAGATATCAAATCTTATGGTAAACAAAGGATGGTTTCATCCCTGTGATTTAGATAAACAATTTCAAACAGATATAGAGTCATCTAACACAGCAGTACAAATTTCTAAAATGGAGCTTTTCCATGGGAACACGAGTAGACTGGGAACATTTGCAACACCAGAAAAATAG	363	1	AG	NG	272	75	AACAATTTCAAACAGATATAG	CAATTTCAAACAGATATAG	CAAT	TTCAAACAGATATAG	TAAT	TAATTTCAAACAGATATAG	1	TAA
lcl|CP012395.1_cds_ALU34458.1_29 [locus_tag=CLAU_0029] [protein=Coat F domain protein] [protein_id=ALU34458.1] [location=26489..26851] [gbkey=CDS]	ATGAATAATGACTATTTAGAAATAAGAAATGCTGAGGGTATGCCTAAAATTGTTGATTCAACTGCAGCACTGGATTTTTTACTATCTGCCAAAACTGGAATTAGAAATTGTGCCATTGCGCTAACCGAAACTGCTACTCCAGAAGTTAGAACAGTTTTACATAATCAATTGAAAAATGCAATTAATATGCATGATGAGATATCAAATCTTATGGTAAACAAAGGATGGTTTCATCCCTGTGATTTAGATAAACAATTTCAAACAGATATAGAGTCATCTAACACAGCAGTACAAATTTCTAAAATGGAGCTTTTCCATGGGAACACGAGTAGACTGGGAACATTTGCAACACCAGAAAAATAG	363	1	TAA	NAA	183	50	TAATCAATTGAAAAATGCAAT	AATCAATTGAAAAATGCAAT	A	ATCA	ATTGAAAAATGCAAT	ATTA	AATTAATTGAAAAATGCAAT	1	TAA
lcl|CP012395.1_cds_ALU34458.1_29 [locus_tag=CLAU_0029] [protein=Coat F domain protein] [protein_id=ALU34458.1] [location=26489..26851] [gbkey=CDS]	ATGAATAATGACTATTTAGAAATAAGAAATGCTGAGGGTATGCCTAAAATTGTTGATTCAACTGCAGCACTGGATTTTTTACTATCTGCCAAAACTGGAATTAGAAATTGTGCCATTGCGCTAACCGAAACTGCTACTCCAGAAGTTAGAACAGTTTTACATAATCAATTGAAAAATGCAATTAATATGCATGATGAGATATCAAATCTTATGGTAAACAAAGGATGGTTTCATCCCTGTGATTTAGATAAACAATTTCAAACAGATATAGAGTCATCTAACACAGCAGTACAAATTTCTAAAATGGAGCTTTTCCATGGGAACACGAGTAGACTGGGAACATTTGCAACACCAGAAAAATAG	363	1	AGA	NGA	270	74	TAAACAATTTCAAACAGATAT	AAACAATTTCAAACAGATAT	A	AACA	ATTTCAAACAGATAT	AATA	AAATAATTTCAAACAGATAT	1	TAA
lcl|CP012395.1_cds_ALU34459.1_30 [locus_tag=CLAU_0030] [protein=Alcohol dehydrogenase] [protein_id=ALU34459.1] [location=26871..28007] [gbkey=CDS]	ATGAAAGCTGTAACGTTTCAAGGTATAAAAAATGTAAAGGTTAAAGATGTTAAGGAACCTGAGGTTCACAAAAATGATGATATAATAGTAAAACTTACAACTACAGCTATATGTGGATCGGATTTACACTTAATTCATGATATGATTCCTAATTTGCCCCAGGATTACATAATAGGGCACGAACCTATGGGAATTGTGGAAGAGGTAGGACCCGATGTTACAAAAGTGAAAAAAGGAGATAGGGTTATTGTACCATTTAATGTAAGCTGTGGTGAATGTTATTATTGTAAACATGGTCTTACAAGCCAGTGCAATAATTCAAATCCCCATGGAGAAACAGGAGCTTATTTTGGATATACTGAAACCTTTGGAGGATACCCCGGAGGTCAGGCTGAATAC…	1137	1	AGG	NGG	38	3	TTCAAGGTATAAAAAATGTAA	CAAGGTATAAAAAATGTAA	CAAG	GTATAAAAAATGTAA	TAAG	TAAGGTATAAAAAATGTAA	1	TAA
lcl|CP012395.1_cds_ALU34459.1_30 [locus_tag=CLAU_0030] [protein=Alcohol dehydrogenase] [protein_id=ALU34459.1] [location=26871..28007] [gbkey=CDS]	ATGAAAGCTGTAACGTTTCAAGGTATAAAAAATGTAAAGGTTAAAGATGTTAAGGAACCTGAGGTTCACAAAAATGATGATATAATAGTAAAACTTACAACTACAGCTATATGTGGATCGGATTTACACTTAATTCATGATATGATTCCTAATTTGCCCCAGGATTACATAATAGGGCACGAACCTATGGGAATTGTGGAAGAGGTAGGACCCGATGTTACAAAAGTGAAAAAAGGAGATAGGGTTATTGTACCATTTAATGTAAGCTGTGGTGAATGTTATTATTGTAAACATGGTCTTACAAGCCAGTGCAATAATTCAAATCCCCATGGAGAAACAGGAGCTTATTTTGGATATACTGAAACCTTTGGAGGATACCCCGGAGGTCAGGCTGAATAC…	1137	1	AGT	NGD	405	36	AGGTCAGGCTGAATACATGAG	GGTCAGGCTGAATACATGAG	G	GTCA	GGCTGAATACATGAG	GTTA	GGTTAGGCTGAATACATGAG	1	TAG
lcl|CP012395.1_cds_ALU34459.1_30 [locus_tag=CLAU_0030] [protein=Alcohol dehydrogenase] [protein_id=ALU34459.1] [location=26871..28007] [gbkey=CDS]	ATGAAAGCTGTAACGTTTCAAGGTATAAAAAATGTAAAGGTTAAAGATGTTAAGGAACCTGAGGTTCACAAAAATGATGATATAATAGTAAAACTTACAACTACAGCTATATGTGGATCGGATTTACACTTAATTCATGATATGATTCCTAATTTGCCCCAGGATTACATAATAGGGCACGAACCTATGGGAATTGTGGAAGAGGTAGGACCCGATGTTACAAAAGTGAAAAAAGGAGATAGGGTTATTGTACCATTTAATGTAAGCTGTGGTGAATGTTATTATTGTAAACATGGTCTTACAAGCCAGTGCAATAATTCAAATCCCCATGGAGAAACAGGAGCTTATTTTGGATATACTGAAACCTTTGGAGGATACCCCGGAGGTCAGGCTGAATAC…	1137	1	AGG	NGD	38	3	TTCAAGGTATAAAAAATGTAA	CAAGGTATAAAAAATGTAA	CAAG	GTATAAAAAATGTAA	TAAG	TAAGGTATAAAAAATGTAA	1	TAA
lcl|CP012395.1_cds_ALU34459.1_30 [locus_tag=CLAU_0030] [protein=Alcohol dehydrogenase] [protein_id=ALU34459.1] [location=26871..28007] [gbkey=CDS]	ATGAAAGCTGTAACGTTTCAAGGTATAAAAAATGTAAAGGTTAAAGATGTTAAGGAACCTGAGGTTCACAAAAATGATGATATAATAGTAAAACTTACAACTACAGCTATATGTGGATCGGATTTACACTTAATTCATGATATGATTCCTAATTTGCCCCAGGATTACATAATAGGGCACGAACCTATGGGAATTGTGGAAGAGGTAGGACCCGATGTTACAAAAGTGAAAAAAGGAGATAGGGTTATTGTACCATTTAATGTAAGCTGTGGTGAATGTTATTATTGTAAACATGGTCTTACAAGCCAGTGCAATAATTCAAATCCCCATGGAGAAACAGGAGCTTATTTTGGATATACTGAAACCTTTGGAGGATACCCCGGAGGTCAGGCTGAATAC…	1137	1	AG	NG	38	3	TTCAAGGTATAAAAAATGTAA	CAAGGTATAAAAAATGTAA	CAAG	GTATAAAAAATGTAA	TAAG	TAAGGTATAAAAAATGTAA	1	TAA
lcl|CP012395.1_cds_ALU34459.1_30 [locus_tag=CLAU_0030] [protein=Alcohol dehydrogenase] [protein_id=ALU34459.1] [location=26871..28007] [gbkey=CDS]	ATGAAAGCTGTAACGTTTCAAGGTATAAAAAATGTAAAGGTTAAAGATGTTAAGGAACCTGAGGTTCACAAAAATGATGATATAATAGTAAAACTTACAACTACAGCTATATGTGGATCGGATTTACACTTAATTCATGATATGATTCCTAATTTGCCCCAGGATTACATAATAGGGCACGAACCTATGGGAATTGTGGAAGAGGTAGGACCCGATGTTACAAAAGTGAAAAAAGGAGATAGGGTTATTGTACCATTTAATGTAAGCTGTGGTGAATGTTATTATTGTAAACATGGTCTTACAAGCCAGTGCAATAATTCAAATCCCCATGGAGAAACAGGAGCTTATTTTGGATATACTGAAACCTTTGGAGGATACCCCGGAGGTCAGGCTGAATAC…	1137	1	AG	NG	405	36	AGGTCAGGCTGAATACATGAG	GGTCAGGCTGAATACATGAG	G	GTCA	GGCTGAATACATGAG	GTTA	GGTTAGGCTGAATACATGAG	1	TAG
lcl|CP012395.1_cds_ALU34459.1_30 [locus_tag=CLAU_0030] [protein=Alcohol dehydrogenase] [protein_id=ALU34459.1] [location=26871..28007] [gbkey=CDS]	ATGAAAGCTGTAACGTTTCAAGGTATAAAAAATGTAAAGGTTAAAGATGTTAAGGAACCTGAGGTTCACAAAAATGATGATATAATAGTAAAACTTACAACTACAGCTATATGTGGATCGGATTTACACTTAATTCATGATATGATTCCTAATTTGCCCCAGGATTACATAATAGGGCACGAACCTATGGGAATTGTGGAAGAGGTAGGACCCGATGTTACAAAAGTGAAAAAAGGAGATAGGGTTATTGTACCATTTAATGTAAGCTGTGGTGAATGTTATTATTGTAAACATGGTCTTACAAGCCAGTGCAATAATTCAAATCCCCATGGAGAAACAGGAGCTTATTTTGGATATACTGAAACCTTTGGAGGATACCCCGGAGGTCAGGCTGAATAC…	1137	1	GG	NG	176	15	TGCCCCAGGATTACATAATAG	CCCCAGGATTACATAATAG	CCCC	AGGATTACATAATAG	TTTT	TTTTAGGATTACATAATAG	1	TAG
lcl|CP012395.1_cds_ALU34459.1_30 [locus_tag=CLAU_0030] [protein=Alcohol dehydrogenase] [protein_id=ALU34459.1] [location=26871..28007] [gbkey=CDS]	ATGAAAGCTGTAACGTTTCAAGGTATAAAAAATGTAAAGGTTAAAGATGTTAAGGAACCTGAGGTTCACAAAAATGATGATATAATAGTAAAACTTACAACTACAGCTATATGTGGATCGGATTTACACTTAATTCATGATATGATTCCTAATTTGCCCCAGGATTACATAATAGGGCACGAACCTATGGGAATTGTGGAAGAGGTAGGACCCGATGTTACAAAAGTGAAAAAAGGAGATAGGGTTATTGTACCATTTAATGTAAGCTGTGGTGAATGTTATTATTGTAAACATGGTCTTACAAGCCAGTGCAATAATTCAAATCCCCATGGAGAAACAGGAGCTTATTTTGGATATACTGAAACCTTTGGAGGATACCCCGGAGGTCAGGCTGAATAC…	1137	1	TG	NG	654	58	TATACAGTATAGATTAGAACA	ATACAGTATAGATTAGAACA	A	TACA	GTATAGATTAGAACA	TATA	ATATAGTATAGATTAGAACA	1	TAG
lcl|CP012395.1_cds_ALU34459.1_30 [locus_tag=CLAU_0030] [protein=Alcohol dehydrogenase] [protein_id=ALU34459.1] [location=26871..28007] [gbkey=CDS]	ATGAAAGCTGTAACGTTTCAAGGTATAAAAAATGTAAAGGTTAAAGATGTTAAGGAACCTGAGGTTCACAAAAATGATGATATAATAGTAAAACTTACAACTACAGCTATATGTGGATCGGATTTACACTTAATTCATGATATGATTCCTAATTTGCCCCAGGATTACATAATAGGGCACGAACCTATGGGAATTGTGGAAGAGGTAGGACCCGATGTTACAAAAGTGAAAAAAGGAGATAGGGTTATTGTACCATTTAATGTAAGCTGTGGTGAATGTTATTATTGTAAACATGGTCTTACAAGCCAGTGCAATAATTCAAATCCCCATGGAGAAACAGGAGCTTATTTTGGATATACTGAAACCTTTGGAGGATACCCCGGAGGTCAGGCTGAATAC…	1137	1	TG	NG	837	74	ATTGCAAGGAGGAGCTATGGG	TTGCAAGGAGGAGCTATGGG	T	TGCA	AGGAGGAGCTATGGG	TGTA	TTGTAAGGAGGAGCTATGGG	1	TAA
lcl|CP012395.1_cds_ALU34459.1_30 [locus_tag=CLAU_0030] [protein=Alcohol dehydrogenase] [protein_id=ALU34459.1] [location=26871..28007] [gbkey=CDS]	ATGAAAGCTGTAACGTTTCAAGGTATAAAAAATGTAAAGGTTAAAGATGTTAAGGAACCTGAGGTTCACAAAAATGATGATATAATAGTAAAACTTACAACTACAGCTATATGTGGATCGGATTTACACTTAATTCATGATATGATTCCTAATTTGCCCCAGGATTACATAATAGGGCACGAACCTATGGGAATTGTGGAAGAGGTAGGACCCGATGTTACAAAAGTGAAAAAAGGAGATAGGGTTATTGTACCATTTAATGTAAGCTGTGGTGAATGTTATTATTGTAAACATGGTCTTACAAGCCAGTGCAATAATTCAAATCCCCATGGAGAAACAGGAGCTTATTTTGGATATACTGAAACCTTTGGAGGATACCCCGGAGGTCAGGCTGAATAC…	1137	1	AAA	NAA	36	3	GTTTCAAGGTATAAAAAATGT	TTTCAAGGTATAAAAAATGT	T	TTCA	AGGTATAAAAAATGT	TTTA	TTTTAAGGTATAAAAAATGT	1	TAA
lcl|CP012395.1_cds_ALU34459.1_30 [locus_tag=CLAU_0030] [protein=Alcohol dehydrogenase] [protein_id=ALU34459.1] [location=26871..28007] [gbkey=CDS]	ATGAAAGCTGTAACGTTTCAAGGTATAAAAAATGTAAAGGTTAAAGATGTTAAGGAACCTGAGGTTCACAAAAATGATGATATAATAGTAAAACTTACAACTACAGCTATATGTGGATCGGATTTACACTTAATTCATGATATGATTCCTAATTTGCCCCAGGATTACATAATAGGGCACGAACCTATGGGAATTGTGGAAGAGGTAGGACCCGATGTTACAAAAGTGAAAAAAGGAGATAGGGTTATTGTACCATTTAATGTAAGCTGTGGTGAATGTTATTATTGTAAACATGGTCTTACAAGCCAGTGCAATAATTCAAATCCCCATGGAGAAACAGGAGCTTATTTTGGATATACTGAAACCTTTGGAGGATACCCCGGAGGTCAGGCTGAATAC…	1137	1	CAA	NAA	656	58	TACAGTATAGATTAGAACATG	CAGTATAGATTAGAACATG	CAGT	ATAGATTAGAACATG	TAGT	TAGTATAGATTAGAACATG	1	TAG
lcl|CP012395.1_cds_ALU34459.1_30 [locus_tag=CLAU_0030] [protein=Alcohol dehydrogenase] [protein_id=ALU34459.1] [location=26871..28007] [gbkey=CDS]	ATGAAAGCTGTAACGTTTCAAGGTATAAAAAATGTAAAGGTTAAAGATGTTAAGGAACCTGAGGTTCACAAAAATGATGATATAATAGTAAAACTTACAACTACAGCTATATGTGGATCGGATTTACACTTAATTCATGATATGATTCCTAATTTGCCCCAGGATTACATAATAGGGCACGAACCTATGGGAATTGTGGAAGAGGTAGGACCCGATGTTACAAAAGTGAAAAAAGGAGATAGGGTTATTGTACCATTTAATGTAAGCTGTGGTGAATGTTATTATTGTAAACATGGTCTTACAAGCCAGTGCAATAATTCAAATCCCCATGGAGAAACAGGAGCTTATTTTGGATATACTGAAACCTTTGGAGGATACCCCGGAGGTCAGGCTGAATAC…	1137	1	TAA	NAA	35	3	CGTTTCAAGGTATAAAAAATG	TTTCAAGGTATAAAAAATG	TTTC	AAGGTATAAAAAATG	TTTT	TTTTAAGGTATAAAAAATG	1	TAA
lcl|CP012395.1_cds_ALU34459.1_30 [locus_tag=CLAU_0030] [protein=Alcohol dehydrogenase] [protein_id=ALU34459.1] [location=26871..28007] [gbkey=CDS]	ATGAAAGCTGTAACGTTTCAAGGTATAAAAAATGTAAAGGTTAAAGATGTTAAGGAACCTGAGGTTCACAAAAATGATGATATAATAGTAAAACTTACAACTACAGCTATATGTGGATCGGATTTACACTTAATTCATGATATGATTCCTAATTTGCCCCAGGATTACATAATAGGGCACGAACCTATGGGAATTGTGGAAGAGGTAGGACCCGATGTTACAAAAGTGAAAAAAGGAGATAGGGTTATTGTACCATTTAATGTAAGCTGTGGTGAATGTTATTATTGTAAACATGGTCTTACAAGCCAGTGCAATAATTCAAATCCCCATGGAGAAACAGGAGCTTATTTTGGATATACTGAAACCTTTGGAGGATACCCCGGAGGTCAGGCTGAATAC…	1137	1	TAA	NAA	600	53	GGTACAAAAATTTGCATGGCT	GTACAAAAATTTGCATGGCT	G	TACA	AAAATTTGCATGGCT	TATA	GTATAAAAATTTGCATGGCT	1	TAA
lcl|CP012395.1_cds_ALU34460.1_31 [locus_tag=CLAU_0031] [protein=Spore coat protein] [protein_id=ALU34460.1] [location=28022..28234] [gbkey=CDS]	ATGTCAAAGCAAAGTGCTATAGCACCACATGAAAGTATTGAAGTGCATGAGCTTTTAACCTTTAAAAATATTTGCCTTACAAAATCAACTACTGCAGCTAAACTAGTATCAGATAGTGAGCTTAAGACAATTTTACAAAATGATGTATCTACAACAAAACGACAAATTCAGGAGTTAAAAGAAATTATGGAACGATCATGTAATGTAAAATAG	213	1	CAA	NAA	152	71	TTTTACAAAATGATGTATCTA	TTACAAAATGATGTATCTA	TTAC	AAAATGATGTATCTA	TTAT	TTATAAAATGATGTATCTA	1	TAA
lcl|CP012395.1_cds_ALU34460.1_31 [locus_tag=CLAU_0031] [protein=Spore coat protein] [protein_id=ALU34460.1] [location=28022..28234] [gbkey=CDS]	ATGTCAAAGCAAAGTGCTATAGCACCACATGAAAGTATTGAAGTGCATGAGCTTTTAACCTTTAAAAATATTTGCCTTACAAAATCAACTACTGCAGCTAAACTAGTATCAGATAGTGAGCTTAAGACAATTTTACAAAATGATGTATCTACAACAAAACGACAAATTCAGGAGTTAAAAGAAATTATGGAACGATCATGTAATGTAAAATAG	213	1	CAA	NAA	155	73	TACAAAATGATGTATCTACAA	CAAAATGATGTATCTACAA	CAAA	ATGATGTATCTACAA	TAAA	TAAAATGATGTATCTACAA	1	TAA
lcl|CP012395.1_cds_ALU34461.1_32 [locus_tag=CLAU_0032] [protein=Coat F domain protein] [protein_id=ALU34461.1] [location=28257..28559] [gbkey=CDS]	ATGAATTCAATAATAGAAAGCCTTACTGGAATGGATAAGATGAGTGATCAGGTCATTGCCACAGACTTTTTAATAGCAGCTAAAAGTGGAATAAGAAACTATTCCATTGCCATAACTGAAACTATATCAGAGGATGTGAAAGAGGTACTTAAAAAACAATTAGAAGATTCTATCCAAACTTATGAAACAATTACTGATTATATGATGAAAAATGGATATTATCATCCATATAATATGGATGAACAGTTTAAAGTGGATATGAAAACGACGAATACAGCGTTAAATTTAACAGAAGGTATGTAA	303	1	AAA	NAA	176	58	AACAATTAGAAGATTCTATCC	CAATTAGAAGATTCTATCC	CAAT	TAGAAGATTCTATCC	TAAT	TAATTAGAAGATTCTATCC	1	TAA
lcl|CP012395.1_cds_ALU34462.1_33 [locus_tag=CLAU_0033] [protein=Flavodoxin] [protein_id=ALU34462.1] [location=28806..29291] [gbkey=CDS]	ATGCAAGGTAAGATTTTAGTTGTGTATTACTCACTTGAGGGAAACACAAGACTTATAGCTGAAACTATTTCAAAAGAGATATCCAGTGACATTTTAGAAATAAAGCCTAAAAAAAGTATAGATCCACACAGCAAAATGAGGTACTTTATAGGTGGAAAGCAGGCCATAACTAAGGAAAAACCAGAAATTTTACCTTATGATATAAATCCTGAGGATTATGATGTTTTATTTATTGGAACTCCAGTTTGGGCATGGACTTTTTCACCTGCCATAAGGAGCTTTTTCGCCAATACAGATTTAAAAGGTAAGAAGATAGCTTTATTTAGCTGCAATGGTGGGGGCAATGGAAAAACTTTTAAAAATATGAAAGAGCAGCTTGAGGGCAACGAATTCCTAGGA…	486	1	TGT	NGD	23	5	TGCAAGGTAAGATTTTAGTTG	CAAGGTAAGATTTTAGTTG	CAAG	GTAAGATTTTAGTTG	TAAG	TAAGGTAAGATTTTAGTTG	1	TAA
lcl|CP012395.1_cds_ALU34462.1_33 [locus_tag=CLAU_0033] [protein=Flavodoxin] [protein_id=ALU34462.1] [location=28806..29291] [gbkey=CDS]	ATGCAAGGTAAGATTTTAGTTGTGTATTACTCACTTGAGGGAAACACAAGACTTATAGCTGAAACTATTTCAAAAGAGATATCCAGTGACATTTTAGAAATAAAGCCTAAAAAAAGTATAGATCCACACAGCAAAATGAGGTACTTTATAGGTGGAAAGCAGGCCATAACTAAGGAAAAACCAGAAATTTTACCTTATGATATAAATCCTGAGGATTATGATGTTTTATTTATTGGAACTCCAGTTTGGGCATGGACTTTTTCACCTGCCATAAGGAGCTTTTTCGCCAATACAGATTTAAAAGGTAAGAAGATAGCTTTATTTAGCTGCAATGGTGGGGGCAATGGAAAAACTTTTAAAAATATGAAAGAGCAGCTTGAGGGCAACGAATTCCTAGGA…	486	1	TG	NG	23	5	TGCAAGGTAAGATTTTAGTTG	CAAGGTAAGATTTTAGTTG	CAAG	GTAAGATTTTAGTTG	TAAG	TAAGGTAAGATTTTAGTTG	1	TAA
lcl|CP012395.1_cds_ALU34462.1_33 [locus_tag=CLAU_0033] [protein=Flavodoxin] [protein_id=ALU34462.1] [location=28806..29291] [gbkey=CDS]	ATGCAAGGTAAGATTTTAGTTGTGTATTACTCACTTGAGGGAAACACAAGACTTATAGCTGAAACTATTTCAAAAGAGATATCCAGTGACATTTTAGAAATAAAGCCTAAAAAAAGTATAGATCCACACAGCAAAATGAGGTACTTTATAGGTGGAAAGCAGGCCATAACTAAGGAAAAACCAGAAATTTTACCTTATGATATAAATCCTGAGGATTATGATGTTTTATTTATTGGAACTCCAGTTTGGGCATGGACTTTTTCACCTGCCATAAGGAGCTTTTTCGCCAATACAGATTTAAAAGGTAAGAAGATAGCTTTATTTAGCTGCAATGGTGGGGGCAATGGAAAAACTTTTAAAAATATGAAAGAGCAGCTTGAGGGCAACGAATTCCTAGGA…	486	1	AAA	NAA	176	36	GAAAGCAGGCCATAACTAAGG	AAGCAGGCCATAACTAAGG	AAGC	AGGCCATAACTAAGG	AAGT	AAGTAGGCCATAACTAAGG	1	TAG
lcl|CP012395.1_cds_ALU34462.1_33 [locus_tag=CLAU_0033] [protein=Flavodoxin] [protein_id=ALU34462.1] [location=28806..29291] [gbkey=CDS]	ATGCAAGGTAAGATTTTAGTTGTGTATTACTCACTTGAGGGAAACACAAGACTTATAGCTGAAACTATTTCAAAAGAGATATCCAGTGACATTTTAGAAATAAAGCCTAAAAAAAGTATAGATCCACACAGCAAAATGAGGTACTTTATAGGTGGAAAGCAGGCCATAACTAAGGAAAAACCAGAAATTTTACCTTATGATATAAATCCTGAGGATTATGATGTTTTATTTATTGGAACTCCAGTTTGGGCATGGACTTTTTCACCTGCCATAAGGAGCTTTTTCGCCAATACAGATTTAAAAGGTAAGAAGATAGCTTTATTTAGCTGCAATGGTGGGGGCAATGGAAAAACTTTTAAAAATATGAAAGAGCAGCTTGAGGGCAACGAATTCCTAGGA…	486	1	AAA	NAA	177	36	AAAGCAGGCCATAACTAAGGA	AAGCAGGCCATAACTAAGGA	A	AGCA	GGCCATAACTAAGGA	AGTA	AAGTAGGCCATAACTAAGGA	1	TAG
lcl|CP012395.1_cds_ALU34463.1_34 [locus_tag=CLAU_0034] [protein=Cold-shock DNA-binding domain protein] [protein_id=ALU34463.1] [location=29494..29691] [gbkey=CDS]	ATGAATGGTACAGTAAAATGGTTTAATGGAGAAAAAGGATTTGGATTTATTACAGGAGAAGATGGAAAAGATATTTTTGCACATTTTTCTCAAATAAATTCAGATGGATATAAAACACTTGAAGAAGGTCAAAAAGTTTCTTATGACGAAGGTCAAGGACAAAAAGGACCTCAAGCAGAAAATATTACTGTTCTCTAG	198	1	CGA	NGD	147	74	AGGTCAAAAAGTTTCTTATGA	GGTCAAAAAGTTTCTTATGA	G	GTCA	AAAAGTTTCTTATGA	GTTA	GGTTAAAAAGTTTCTTATGA	1	TAA
lcl|CP012395.1_cds_ALU34463.1_34 [locus_tag=CLAU_0034] [protein=Cold-shock DNA-binding domain protein] [protein_id=ALU34463.1] [location=29494..29691] [gbkey=CDS]	ATGAATGGTACAGTAAAATGGTTTAATGGAGAAAAAGGATTTGGATTTATTACAGGAGAAGATGGAAAAGATATTTTTGCACATTTTTCTCAAATAAATTCAGATGGATATAAAACACTTGAAGAAGGTCAAAAAGTTTCTTATGACGAAGGTCAAGGACAAAAAGGACCTCAAGCAGAAAATATTACTGTTCTCTAG	198	1	CG	NG	147	74	AGGTCAAAAAGTTTCTTATGA	GGTCAAAAAGTTTCTTATGA	G	GTCA	AAAAGTTTCTTATGA	GTTA	GGTTAAAAAGTTTCTTATGA	1	TAA
lcl|CP012395.1_cds_ALU34463.1_34 [locus_tag=CLAU_0034] [protein=Cold-shock DNA-binding domain protein] [protein_id=ALU34463.1] [location=29494..29691] [gbkey=CDS]	ATGAATGGTACAGTAAAATGGTTTAATGGAGAAAAAGGATTTGGATTTATTACAGGAGAAGATGGAAAAGATATTTTTGCACATTTTTCTCAAATAAATTCAGATGGATATAAAACACTTGAAGAAGGTCAAAAAGTTTCTTATGACGAAGGTCAAGGACAAAAAGGACCTCAAGCAGAAAATATTACTGTTCTCTAG	198	1	CGA	NGA	147	74	AGGTCAAAAAGTTTCTTATGA	GGTCAAAAAGTTTCTTATGA	G	GTCA	AAAAGTTTCTTATGA	GTTA	GGTTAAAAAGTTTCTTATGA	1	TAA
lcl|CP012395.1_cds_ALU34464.1_35 [locus_tag=CLAU_0035] [protein=Aminotransferase] [protein_id=ALU34464.1] [location=complement(29756..30934)] [gbkey=CDS]	ATGAATTATACTAAATTTTCAAAAAGAAATAATTTTGTTAGGCCTTCGGAAATACGTGAAATTTTAAAAGTTACAGAAAGGCCTGAAATAATATCTTTTGCAGGAGGTCTGCCAGCCCCAGAACTTTTTCCTGTTAATGAATTAAAAAACGTATGTACAGAAGTTTTAACTGAATGCGGAGAAGCATCTCTTCAATACAGTACCACTGAAGGATATATCCCCTTAAGAGAAGCTATCTGTAAGAGAATGGAGAAACTAAGTATAAAAACATCTTTGGATAACATAATAGTTACTACAGGTTCCCAGCAGGCTTTAGACCTTTCAGGAAAGGTCTTTATAGATGAAGGTGACACTATAATTTGTGAAAGTCCAACTTACCTTGCAGCTATCAGTGCTTTT…	1179	1	AGG	NGG	210	18	TCTTCAATACAGTACCACTGA	CTTCAATACAGTACCACTGA	C	TTCA	ATACAGTACCACTGA	TTTA	CTTTAATACAGTACCACTGA	1	TAA
lcl|CP012395.1_cds_ALU34464.1_35 [locus_tag=CLAU_0035] [protein=Aminotransferase] [protein_id=ALU34464.1] [location=complement(29756..30934)] [gbkey=CDS]	ATGAATTATACTAAATTTTCAAAAAGAAATAATTTTGTTAGGCCTTCGGAAATACGTGAAATTTTAAAAGTTACAGAAAGGCCTGAAATAATATCTTTTGCAGGAGGTCTGCCAGCCCCAGAACTTTTTCCTGTTAATGAATTAAAAAACGTATGTACAGAAGTTTTAACTGAATGCGGAGAAGCATCTCTTCAATACAGTACCACTGAAGGATATATCCCCTTAAGAGAAGCTATCTGTAAGAGAATGGAGAAACTAAGTATAAAAACATCTTTGGATAACATAATAGTTACTACAGGTTCCCAGCAGGCTTTAGACCTTTCAGGAAAGGTCTTTATAGATGAAGGTGACACTATAATTTGTGAAAGTCCAACTTACCTTGCAGCTATCAGTGCTTTT…	1179	1	AGG	NGG	324	27	CCAGCAGGCTTTAGACCTTTC	CAGCAGGCTTTAGACCTTTC	C	AGCA	GGCTTTAGACCTTTC	AGTA	CAGTAGGCTTTAGACCTTTC	1	TAG
lcl|CP012395.1_cds_ALU34464.1_35 [locus_tag=CLAU_0035] [protein=Aminotransferase] [protein_id=ALU34464.1] [location=complement(29756..30934)] [gbkey=CDS]	ATGAATTATACTAAATTTTCAAAAAGAAATAATTTTGTTAGGCCTTCGGAAATACGTGAAATTTTAAAAGTTACAGAAAGGCCTGAAATAATATCTTTTGCAGGAGGTCTGCCAGCCCCAGAACTTTTTCCTGTTAATGAATTAAAAAACGTATGTACAGAAGTTTTAACTGAATGCGGAGAAGCATCTCTTCAATACAGTACCACTGAAGGATATATCCCCTTAAGAGAAGCTATCTGTAAGAGAATGGAGAAACTAAGTATAAAAACATCTTTGGATAACATAATAGTTACTACAGGTTCCCAGCAGGCTTTAGACCTTTCAGGAAAGGTCTTTATAGATGAAGGTGACACTATAATTTGTGAAAGTCCAACTTACCTTGCAGCTATCAGTGCTTTT…	1179	1	AGG	NGD	210	18	TCTTCAATACAGTACCACTGA	CTTCAATACAGTACCACTGA	C	TTCA	ATACAGTACCACTGA	TTTA	CTTTAATACAGTACCACTGA	1	TAA
lcl|CP012395.1_cds_ALU34464.1_35 [locus_tag=CLAU_0035] [protein=Aminotransferase] [protein_id=ALU34464.1] [location=complement(29756..30934)] [gbkey=CDS]	ATGAATTATACTAAATTTTCAAAAAGAAATAATTTTGTTAGGCCTTCGGAAATACGTGAAATTTTAAAAGTTACAGAAAGGCCTGAAATAATATCTTTTGCAGGAGGTCTGCCAGCCCCAGAACTTTTTCCTGTTAATGAATTAAAAAACGTATGTACAGAAGTTTTAACTGAATGCGGAGAAGCATCTCTTCAATACAGTACCACTGAAGGATATATCCCCTTAAGAGAAGCTATCTGTAAGAGAATGGAGAAACTAAGTATAAAAACATCTTTGGATAACATAATAGTTACTACAGGTTCCCAGCAGGCTTTAGACCTTTCAGGAAAGGTCTTTATAGATGAAGGTGACACTATAATTTGTGAAAGTCCAACTTACCTTGCAGCTATCAGTGCTTTT…	1179	1	AGG	NGD	324	27	CCAGCAGGCTTTAGACCTTTC	CAGCAGGCTTTAGACCTTTC	C	AGCA	GGCTTTAGACCTTTC	AGTA	CAGTAGGCTTTAGACCTTTC	1	TAG
lcl|CP012395.1_cds_ALU34464.1_35 [locus_tag=CLAU_0035] [protein=Aminotransferase] [protein_id=ALU34464.1] [location=complement(29756..30934)] [gbkey=CDS]	ATGAATTATACTAAATTTTCAAAAAGAAATAATTTTGTTAGGCCTTCGGAAATACGTGAAATTTTAAAAGTTACAGAAAGGCCTGAAATAATATCTTTTGCAGGAGGTCTGCCAGCCCCAGAACTTTTTCCTGTTAATGAATTAAAAAACGTATGTACAGAAGTTTTAACTGAATGCGGAGAAGCATCTCTTCAATACAGTACCACTGAAGGATATATCCCCTTAAGAGAAGCTATCTGTAAGAGAATGGAGAAACTAAGTATAAAAACATCTTTGGATAACATAATAGTTACTACAGGTTCCCAGCAGGCTTTAGACCTTTCAGGAAAGGTCTTTATAGATGAAGGTGACACTATAATTTGTGAAAGTCCAACTTACCTTGCAGCTATCAGTGCTTTT…	1179	1	AG	NG	210	18	TCTTCAATACAGTACCACTGA	CTTCAATACAGTACCACTGA	C	TTCA	ATACAGTACCACTGA	TTTA	CTTTAATACAGTACCACTGA	1	TAA
lcl|CP012395.1_cds_ALU34464.1_35 [locus_tag=CLAU_0035] [protein=Aminotransferase] [protein_id=ALU34464.1] [location=complement(29756..30934)] [gbkey=CDS]	ATGAATTATACTAAATTTTCAAAAAGAAATAATTTTGTTAGGCCTTCGGAAATACGTGAAATTTTAAAAGTTACAGAAAGGCCTGAAATAATATCTTTTGCAGGAGGTCTGCCAGCCCCAGAACTTTTTCCTGTTAATGAATTAAAAAACGTATGTACAGAAGTTTTAACTGAATGCGGAGAAGCATCTCTTCAATACAGTACCACTGAAGGATATATCCCCTTAAGAGAAGCTATCTGTAAGAGAATGGAGAAACTAAGTATAAAAACATCTTTGGATAACATAATAGTTACTACAGGTTCCCAGCAGGCTTTAGACCTTTCAGGAAAGGTCTTTATAGATGAAGGTGACACTATAATTTGTGAAAGTCCAACTTACCTTGCAGCTATCAGTGCTTTT…	1179	1	AG	NG	324	27	CCAGCAGGCTTTAGACCTTTC	CAGCAGGCTTTAGACCTTTC	C	AGCA	GGCTTTAGACCTTTC	AGTA	CAGTAGGCTTTAGACCTTTC	1	TAG
lcl|CP012395.1_cds_ALU34464.1_35 [locus_tag=CLAU_0035] [protein=Aminotransferase] [protein_id=ALU34464.1] [location=complement(29756..30934)] [gbkey=CDS]	ATGAATTATACTAAATTTTCAAAAAGAAATAATTTTGTTAGGCCTTCGGAAATACGTGAAATTTTAAAAGTTACAGAAAGGCCTGAAATAATATCTTTTGCAGGAGGTCTGCCAGCCCCAGAACTTTTTCCTGTTAATGAATTAAAAAACGTATGTACAGAAGTTTTAACTGAATGCGGAGAAGCATCTCTTCAATACAGTACCACTGAAGGATATATCCCCTTAAGAGAAGCTATCTGTAAGAGAATGGAGAAACTAAGTATAAAAACATCTTTGGATAACATAATAGTTACTACAGGTTCCCAGCAGGCTTTAGACCTTTCAGGAAAGGTCTTTATAGATGAAGGTGACACTATAATTTGTGAAAGTCCAACTTACCTTGCAGCTATCAGTGCTTTT…	1179	1	AG	NG	785	67	TTCAAAAATATATTCCTTTTA	CAAAAATATATTCCTTTTA	CAAA	AATATATTCCTTTTA	TAAA	TAAAAATATATTCCTTTTA	1	TAA
lcl|CP012395.1_cds_ALU34464.1_35 [locus_tag=CLAU_0035] [protein=Aminotransferase] [protein_id=ALU34464.1] [location=complement(29756..30934)] [gbkey=CDS]	ATGAATTATACTAAATTTTCAAAAAGAAATAATTTTGTTAGGCCTTCGGAAATACGTGAAATTTTAAAAGTTACAGAAAGGCCTGAAATAATATCTTTTGCAGGAGGTCTGCCAGCCCCAGAACTTTTTCCTGTTAATGAATTAAAAAACGTATGTACAGAAGTTTTAACTGAATGCGGAGAAGCATCTCTTCAATACAGTACCACTGAAGGATATATCCCCTTAAGAGAAGCTATCTGTAAGAGAATGGAGAAACTAAGTATAAAAACATCTTTGGATAACATAATAGTTACTACAGGTTCCCAGCAGGCTTTAGACCTTTCAGGAAAGGTCTTTATAGATGAAGGTGACACTATAATTTGTGAAAGTCCAACTTACCTTGCAGCTATCAGTGCTTTT…	1179	1	GAA	NAA	326	28	AGCAGGCTTTAGACCTTTCAG	CAGGCTTTAGACCTTTCAG	CAGG	CTTTAGACCTTTCAG	TAGG	TAGGCTTTAGACCTTTCAG	1	TAG
lcl|CP012395.1_cds_ALU34464.1_35 [locus_tag=CLAU_0035] [protein=Aminotransferase] [protein_id=ALU34464.1] [location=complement(29756..30934)] [gbkey=CDS]	ATGAATTATACTAAATTTTCAAAAAGAAATAATTTTGTTAGGCCTTCGGAAATACGTGAAATTTTAAAAGTTACAGAAAGGCCTGAAATAATATCTTTTGCAGGAGGTCTGCCAGCCCCAGAACTTTTTCCTGTTAATGAATTAAAAAACGTATGTACAGAAGTTTTAACTGAATGCGGAGAAGCATCTCTTCAATACAGTACCACTGAAGGATATATCCCCTTAAGAGAAGCTATCTGTAAGAGAATGGAGAAACTAAGTATAAAAACATCTTTGGATAACATAATAGTTACTACAGGTTCCCAGCAGGCTTTAGACCTTTCAGGAAAGGTCTTTATAGATGAAGGTGACACTATAATTTGTGAAAGTCCAACTTACCTTGCAGCTATCAGTGCTTTT…	1179	1	GAA	NAA	539	46	ATTTTCAAAATCCAACTGGAA	TTTCAAAATCCAACTGGAA	TTTC	AAAATCCAACTGGAA	TTTT	TTTTAAAATCCAACTGGAA	1	TAA
lcl|CP012395.1_cds_ALU34464.1_35 [locus_tag=CLAU_0035] [protein=Aminotransferase] [protein_id=ALU34464.1] [location=complement(29756..30934)] [gbkey=CDS]	ATGAATTATACTAAATTTTCAAAAAGAAATAATTTTGTTAGGCCTTCGGAAATACGTGAAATTTTAAAAGTTACAGAAAGGCCTGAAATAATATCTTTTGCAGGAGGTCTGCCAGCCCCAGAACTTTTTCCTGTTAATGAATTAAAAAACGTATGTACAGAAGTTTTAACTGAATGCGGAGAAGCATCTCTTCAATACAGTACCACTGAAGGATATATCCCCTTAAGAGAAGCTATCTGTAAGAGAATGGAGAAACTAAGTATAAAAACATCTTTGGATAACATAATAGTTACTACAGGTTCCCAGCAGGCTTTAGACCTTTCAGGAAAGGTCTTTATAGATGAAGGTGACACTATAATTTGTGAAAGTCCAACTTACCTTGCAGCTATCAGTGCTTTT…	1179	1	TAA	NAA	783	66	TATTCAAAAATATATTCCTTT	ATTCAAAAATATATTCCTTT	A	TTCA	AAAATATATTCCTTT	TTTA	ATTTAAAAATATATTCCTTT	1	TAA
lcl|CP012395.1_cds_ALU34465.1_36 [locus_tag=CLAU_0036] [protein=Transcriptional regulator GntR family with aminotransferase domain-containing protein] [protein_id=ALU34465.1] [location=complement(30947..32470)] [gbkey=CDS]	ATGCGCATTTCTATAGACAAAAAAAGCTCCATACCAATTTACGTACAAATTAAAAATGAAATAAGAAATATTATTTACTCTGGTATGCTTCCATCAAATTTCTTACTTCCATCTGAGCGCAAACTTGCAGAAGAACTTAACGTCAGCAGAAGTACAGTAATTAGTGCTTATGAAGAATTAAAATCTTTAGGCTTATTAGAGTCCCACAAAGGAAAAGGAACTATAGTAGCAAATAACACAAAAAATAAGCAGTTAAGTATTAGAAATCATACTGTACCACTTTCATGGTATCAATTTTTCGATTCAAATGTAAGTTCCGCTAATAATCATGACATTGTTGACATAATAAATTCAGTAGGAGGAGAAAAAAATATATCTTTTTCAGCTGGTATTGCAGAT…	1524	1	TGG	NGG	606	40	CATGCAGGGAATAGATTTTAT	ATGCAGGGAATAGATTTTAT	A	TGCA	GGGAATAGATTTTAT	TGTA	ATGTAGGGAATAGATTTTAT	1	TAG
lcl|CP012395.1_cds_ALU34465.1_36 [locus_tag=CLAU_0036] [protein=Transcriptional regulator GntR family with aminotransferase domain-containing protein] [protein_id=ALU34465.1] [location=complement(30947..32470)] [gbkey=CDS]	ATGCGCATTTCTATAGACAAAAAAAGCTCCATACCAATTTACGTACAAATTAAAAATGAAATAAGAAATATTATTTACTCTGGTATGCTTCCATCAAATTTCTTACTTCCATCTGAGCGCAAACTTGCAGAAGAACTTAACGTCAGCAGAAGTACAGTAATTAGTGCTTATGAAGAATTAAAATCTTTAGGCTTATTAGAGTCCCACAAAGGAAAAGGAACTATAGTAGCAAATAACACAAAAAATAAGCAGTTAAGTATTAGAAATCATACTGTACCACTTTCATGGTATCAATTTTTCGATTCAAATGTAAGTTCCGCTAATAATCATGACATTGTTGACATAATAAATTCAGTAGGAGGAGAAAAAAATATATCTTTTTCAGCTGGTATTGCAGAT…	1524	1	AGA	NGD	888	58	ATATCAGCTTCCAATTATTGA	TATCAGCTTCCAATTATTGA	T	ATCA	GCTTCCAATTATTGA	ATTA	TATTAGCTTCCAATTATTGA	1	TAG
lcl|CP012395.1_cds_ALU34465.1_36 [locus_tag=CLAU_0036] [protein=Transcriptional regulator GntR family with aminotransferase domain-containing protein] [protein_id=ALU34465.1] [location=complement(30947..32470)] [gbkey=CDS]	ATGCGCATTTCTATAGACAAAAAAAGCTCCATACCAATTTACGTACAAATTAAAAATGAAATAAGAAATATTATTTACTCTGGTATGCTTCCATCAAATTTCTTACTTCCATCTGAGCGCAAACTTGCAGAAGAACTTAACGTCAGCAGAAGTACAGTAATTAGTGCTTATGAAGAATTAAAATCTTTAGGCTTATTAGAGTCCCACAAAGGAAAAGGAACTATAGTAGCAAATAACACAAAAAATAAGCAGTTAAGTATTAGAAATCATACTGTACCACTTTCATGGTATCAATTTTTCGATTCAAATGTAAGTTCCGCTAATAATCATGACATTGTTGACATAATAAATTCAGTAGGAGGAGAAAAAAATATATCTTTTTCAGCTGGTATTGCAGAT…	1524	1	AGT	NGD	819	54	TTTTCAAAATCCAACTTCAAT	TTTCAAAATCCAACTTCAAT	T	TTCA	AAATCCAACTTCAAT	TTTA	TTTTAAAATCCAACTTCAAT	1	TAA
lcl|CP012395.1_cds_ALU34465.1_36 [locus_tag=CLAU_0036] [protein=Transcriptional regulator GntR family with aminotransferase domain-containing protein] [protein_id=ALU34465.1] [location=complement(30947..32470)] [gbkey=CDS]	ATGCGCATTTCTATAGACAAAAAAAGCTCCATACCAATTTACGTACAAATTAAAAATGAAATAAGAAATATTATTTACTCTGGTATGCTTCCATCAAATTTCTTACTTCCATCTGAGCGCAAACTTGCAGAAGAACTTAACGTCAGCAGAAGTACAGTAATTAGTGCTTATGAAGAATTAAAATCTTTAGGCTTATTAGAGTCCCACAAAGGAAAAGGAACTATAGTAGCAAATAACACAAAAAATAAGCAGTTAAGTATTAGAAATCATACTGTACCACTTTCATGGTATCAATTTTTCGATTCAAATGTAAGTTCCGCTAATAATCATGACATTGTTGACATAATAAATTCAGTAGGAGGAGAAAAAAATATATCTTTTTCAGCTGGTATTGCAGAT…	1524	1	AGT	NGD	1115	73	CTTCGCAATATATATTAGATA	TCGCAATATATATTAGATA	TCGC	AATATATATTAGATA	TTGT	TTGTAATATATATTAGATA	1	TAA
lcl|CP012395.1_cds_ALU34465.1_36 [locus_tag=CLAU_0036] [protein=Transcriptional regulator GntR family with aminotransferase domain-containing protein] [protein_id=ALU34465.1] [location=complement(30947..32470)] [gbkey=CDS]	ATGCGCATTTCTATAGACAAAAAAAGCTCCATACCAATTTACGTACAAATTAAAAATGAAATAAGAAATATTATTTACTCTGGTATGCTTCCATCAAATTTCTTACTTCCATCTGAGCGCAAACTTGCAGAAGAACTTAACGTCAGCAGAAGTACAGTAATTAGTGCTTATGAAGAATTAAAATCTTTAGGCTTATTAGAGTCCCACAAAGGAAAAGGAACTATAGTAGCAAATAACACAAAAAATAAGCAGTTAAGTATTAGAAATCATACTGTACCACTTTCATGGTATCAATTTTTCGATTCAAATGTAAGTTCCGCTAATAATCATGACATTGTTGACATAATAAATTCAGTAGGAGGAGAAAAAAATATATCTTTTTCAGCTGGTATTGCAGAT…	1524	1	CGT	NGD	1083	71	AAAGCAAATGACAGATCTTCA	AAGCAAATGACAGATCTTCA	A	AGCA	AATGACAGATCTTCA	AGTA	AAGTAAATGACAGATCTTCA	1	TAA
lcl|CP012395.1_cds_ALU34465.1_36 [locus_tag=CLAU_0036] [protein=Transcriptional regulator GntR family with aminotransferase domain-containing protein] [protein_id=ALU34465.1] [location=complement(30947..32470)] [gbkey=CDS]	ATGCGCATTTCTATAGACAAAAAAAGCTCCATACCAATTTACGTACAAATTAAAAATGAAATAAGAAATATTATTTACTCTGGTATGCTTCCATCAAATTTCTTACTTCCATCTGAGCGCAAACTTGCAGAAGAACTTAACGTCAGCAGAAGTACAGTAATTAGTGCTTATGAAGAATTAAAATCTTTAGGCTTATTAGAGTCCCACAAAGGAAAAGGAACTATAGTAGCAAATAACACAAAAAATAAGCAGTTAAGTATTAGAAATCATACTGTACCACTTTCATGGTATCAATTTTTCGATTCAAATGTAAGTTCCGCTAATAATCATGACATTGTTGACATAATAAATTCAGTAGGAGGAGAAAAAAATATATCTTTTTCAGCTGGTATTGCAGAT…	1524	1	TGT	NGD	309	20	GTATCAATTTTTCGATTCAAA	TATCAATTTTTCGATTCAAA	T	ATCA	ATTTTTCGATTCAAA	ATTA	TATTAATTTTTCGATTCAAA	1	TAA
lcl|CP012395.1_cds_ALU34465.1_36 [locus_tag=CLAU_0036] [protein=Transcriptional regulator GntR family with aminotransferase domain-containing protein] [protein_id=ALU34465.1] [location=complement(30947..32470)] [gbkey=CDS]	ATGCGCATTTCTATAGACAAAAAAAGCTCCATACCAATTTACGTACAAATTAAAAATGAAATAAGAAATATTATTTACTCTGGTATGCTTCCATCAAATTTCTTACTTCCATCTGAGCGCAAACTTGCAGAAGAACTTAACGTCAGCAGAAGTACAGTAATTAGTGCTTATGAAGAATTAAAATCTTTAGGCTTATTAGAGTCCCACAAAGGAAAAGGAACTATAGTAGCAAATAACACAAAAAATAAGCAGTTAAGTATTAGAAATCATACTGTACCACTTTCATGGTATCAATTTTTCGATTCAAATGTAAGTTCCGCTAATAATCATGACATTGTTGACATAATAAATTCAGTAGGAGGAGAAAAAAATATATCTTTTTCAGCTGGTATTGCAGAT…	1524	1	TGG	NGD	606	40	CATGCAGGGAATAGATTTTAT	ATGCAGGGAATAGATTTTAT	A	TGCA	GGGAATAGATTTTAT	TGTA	ATGTAGGGAATAGATTTTAT	1	TAG
lcl|CP012395.1_cds_ALU34465.1_36 [locus_tag=CLAU_0036] [protein=Transcriptional regulator GntR family with aminotransferase domain-containing protein] [protein_id=ALU34465.1] [location=complement(30947..32470)] [gbkey=CDS]	ATGCGCATTTCTATAGACAAAAAAAGCTCCATACCAATTTACGTACAAATTAAAAATGAAATAAGAAATATTATTTACTCTGGTATGCTTCCATCAAATTTCTTACTTCCATCTGAGCGCAAACTTGCAGAAGAACTTAACGTCAGCAGAAGTACAGTAATTAGTGCTTATGAAGAATTAAAATCTTTAGGCTTATTAGAGTCCCACAAAGGAAAAGGAACTATAGTAGCAAATAACACAAAAAATAAGCAGTTAAGTATTAGAAATCATACTGTACCACTTTCATGGTATCAATTTTTCGATTCAAATGTAAGTTCCGCTAATAATCATGACATTGTTGACATAATAAATTCAGTAGGAGGAGAAAAAAATATATCTTTTTCAGCTGGTATTGCAGAT…	1524	1	AG	NG	819	54	TTTTCAAAATCCAACTTCAAT	TTTCAAAATCCAACTTCAAT	T	TTCA	AAATCCAACTTCAAT	TTTA	TTTTAAAATCCAACTTCAAT	1	TAA
lcl|CP012395.1_cds_ALU34465.1_36 [locus_tag=CLAU_0036] [protein=Transcriptional regulator GntR family with aminotransferase domain-containing protein] [protein_id=ALU34465.1] [location=complement(30947..32470)] [gbkey=CDS]	ATGCGCATTTCTATAGACAAAAAAAGCTCCATACCAATTTACGTACAAATTAAAAATGAAATAAGAAATATTATTTACTCTGGTATGCTTCCATCAAATTTCTTACTTCCATCTGAGCGCAAACTTGCAGAAGAACTTAACGTCAGCAGAAGTACAGTAATTAGTGCTTATGAAGAATTAAAATCTTTAGGCTTATTAGAGTCCCACAAAGGAAAAGGAACTATAGTAGCAAATAACACAAAAAATAAGCAGTTAAGTATTAGAAATCATACTGTACCACTTTCATGGTATCAATTTTTCGATTCAAATGTAAGTTCCGCTAATAATCATGACATTGTTGACATAATAAATTCAGTAGGAGGAGAAAAAAATATATCTTTTTCAGCTGGTATTGCAGAT…	1524	1	AG	NG	888	58	ATATCAGCTTCCAATTATTGA	TATCAGCTTCCAATTATTGA	T	ATCA	GCTTCCAATTATTGA	ATTA	TATTAGCTTCCAATTATTGA	1	TAG
lcl|CP012395.1_cds_ALU34465.1_36 [locus_tag=CLAU_0036] [protein=Transcriptional regulator GntR family with aminotransferase domain-containing protein] [protein_id=ALU34465.1] [location=complement(30947..32470)] [gbkey=CDS]	ATGCGCATTTCTATAGACAAAAAAAGCTCCATACCAATTTACGTACAAATTAAAAATGAAATAAGAAATATTATTTACTCTGGTATGCTTCCATCAAATTTCTTACTTCCATCTGAGCGCAAACTTGCAGAAGAACTTAACGTCAGCAGAAGTACAGTAATTAGTGCTTATGAAGAATTAAAATCTTTAGGCTTATTAGAGTCCCACAAAGGAAAAGGAACTATAGTAGCAAATAACACAAAAAATAAGCAGTTAAGTATTAGAAATCATACTGTACCACTTTCATGGTATCAATTTTTCGATTCAAATGTAAGTTCCGCTAATAATCATGACATTGTTGACATAATAAATTCAGTAGGAGGAGAAAAAAATATATCTTTTTCAGCTGGTATTGCAGAT…	1524	1	AG	NG	1115	73	CTTCGCAATATATATTAGATA	TCGCAATATATATTAGATA	TCGC	AATATATATTAGATA	TTGT	TTGTAATATATATTAGATA	1	TAA
lcl|CP012395.1_cds_ALU34465.1_36 [locus_tag=CLAU_0036] [protein=Transcriptional regulator GntR family with aminotransferase domain-containing protein] [protein_id=ALU34465.1] [location=complement(30947..32470)] [gbkey=CDS]	ATGCGCATTTCTATAGACAAAAAAAGCTCCATACCAATTTACGTACAAATTAAAAATGAAATAAGAAATATTATTTACTCTGGTATGCTTCCATCAAATTTCTTACTTCCATCTGAGCGCAAACTTGCAGAAGAACTTAACGTCAGCAGAAGTACAGTAATTAGTGCTTATGAAGAATTAAAATCTTTAGGCTTATTAGAGTCCCACAAAGGAAAAGGAACTATAGTAGCAAATAACACAAAAAATAAGCAGTTAAGTATTAGAAATCATACTGTACCACTTTCATGGTATCAATTTTTCGATTCAAATGTAAGTTCCGCTAATAATCATGACATTGTTGACATAATAAATTCAGTAGGAGGAGAAAAAAATATATCTTTTTCAGCTGGTATTGCAGAT…	1524	1	CG	NG	1083	71	AAAGCAAATGACAGATCTTCA	AAGCAAATGACAGATCTTCA	A	AGCA	AATGACAGATCTTCA	AGTA	AAGTAAATGACAGATCTTCA	1	TAA
lcl|CP012395.1_cds_ALU34465.1_36 [locus_tag=CLAU_0036] [protein=Transcriptional regulator GntR family with aminotransferase domain-containing protein] [protein_id=ALU34465.1] [location=complement(30947..32470)] [gbkey=CDS]	ATGCGCATTTCTATAGACAAAAAAAGCTCCATACCAATTTACGTACAAATTAAAAATGAAATAAGAAATATTATTTACTCTGGTATGCTTCCATCAAATTTCTTACTTCCATCTGAGCGCAAACTTGCAGAAGAACTTAACGTCAGCAGAAGTACAGTAATTAGTGCTTATGAAGAATTAAAATCTTTAGGCTTATTAGAGTCCCACAAAGGAAAAGGAACTATAGTAGCAAATAACACAAAAAATAAGCAGTTAAGTATTAGAAATCATACTGTACCACTTTCATGGTATCAATTTTTCGATTCAAATGTAAGTTCCGCTAATAATCATGACATTGTTGACATAATAAATTCAGTAGGAGGAGAAAAAAATATATCTTTTTCAGCTGGTATTGCAGAT…	1524	1	TG	NG	309	20	GTATCAATTTTTCGATTCAAA	TATCAATTTTTCGATTCAAA	T	ATCA	ATTTTTCGATTCAAA	ATTA	TATTAATTTTTCGATTCAAA	1	TAA
lcl|CP012395.1_cds_ALU34465.1_36 [locus_tag=CLAU_0036] [protein=Transcriptional regulator GntR family with aminotransferase domain-containing protein] [protein_id=ALU34465.1] [location=complement(30947..32470)] [gbkey=CDS]	ATGCGCATTTCTATAGACAAAAAAAGCTCCATACCAATTTACGTACAAATTAAAAATGAAATAAGAAATATTATTTACTCTGGTATGCTTCCATCAAATTTCTTACTTCCATCTGAGCGCAAACTTGCAGAAGAACTTAACGTCAGCAGAAGTACAGTAATTAGTGCTTATGAAGAATTAAAATCTTTAGGCTTATTAGAGTCCCACAAAGGAAAAGGAACTATAGTAGCAAATAACACAAAAAATAAGCAGTTAAGTATTAGAAATCATACTGTACCACTTTCATGGTATCAATTTTTCGATTCAAATGTAAGTTCCGCTAATAATCATGACATTGTTGACATAATAAATTCAGTAGGAGGAGAAAAAAATATATCTTTTTCAGCTGGTATTGCAGAT…	1524	1	TG	NG	606	40	CATGCAGGGAATAGATTTTAT	ATGCAGGGAATAGATTTTAT	A	TGCA	GGGAATAGATTTTAT	TGTA	ATGTAGGGAATAGATTTTAT	1	TAG
lcl|CP012395.1_cds_ALU34465.1_36 [locus_tag=CLAU_0036] [protein=Transcriptional regulator GntR family with aminotransferase domain-containing protein] [protein_id=ALU34465.1] [location=complement(30947..32470)] [gbkey=CDS]	ATGCGCATTTCTATAGACAAAAAAAGCTCCATACCAATTTACGTACAAATTAAAAATGAAATAAGAAATATTATTTACTCTGGTATGCTTCCATCAAATTTCTTACTTCCATCTGAGCGCAAACTTGCAGAAGAACTTAACGTCAGCAGAAGTACAGTAATTAGTGCTTATGAAGAATTAAAATCTTTAGGCTTATTAGAGTCCCACAAAGGAAAAGGAACTATAGTAGCAAATAACACAAAAAATAAGCAGTTAAGTATTAGAAATCATACTGTACCACTTTCATGGTATCAATTTTTCGATTCAAATGTAAGTTCCGCTAATAATCATGACATTGTTGACATAATAAATTCAGTAGGAGGAGAAAAAAATATATCTTTTTCAGCTGGTATTGCAGAT…	1524	1	TG	NG	1053	69	TGCACAAGTAATAAAAAAATT	GCACAAGTAATAAAAAAATT	G	CACA	AGTAATAAAAAAATT	TATA	GTATAAGTAATAAAAAAATT	1	TAA
lcl|CP012395.1_cds_ALU34465.1_36 [locus_tag=CLAU_0036] [protein=Transcriptional regulator GntR family with aminotransferase domain-containing protein] [protein_id=ALU34465.1] [location=complement(30947..32470)] [gbkey=CDS]	ATGCGCATTTCTATAGACAAAAAAAGCTCCATACCAATTTACGTACAAATTAAAAATGAAATAAGAAATATTATTTACTCTGGTATGCTTCCATCAAATTTCTTACTTCCATCTGAGCGCAAACTTGCAGAAGAACTTAACGTCAGCAGAAGTACAGTAATTAGTGCTTATGAAGAATTAAAATCTTTAGGCTTATTAGAGTCCCACAAAGGAAAAGGAACTATAGTAGCAAATAACACAAAAAATAAGCAGTTAAGTATTAGAAATCATACTGTACCACTTTCATGGTATCAATTTTTCGATTCAAATGTAAGTTCCGCTAATAATCATGACATTGTTGACATAATAAATTCAGTAGGAGGAGAAAAAAATATATCTTTTTCAGCTGGTATTGCAGAT…	1524	1	AAA	NAA	452	30	AATTGCAAAAAGACTTATGGA	TTGCAAAAAGACTTATGGA	TTGC	AAAAAGACTTATGGA	TTGT	TTGTAAAAAGACTTATGGA	1	TAA
lcl|CP012395.1_cds_ALU34465.1_36 [locus_tag=CLAU_0036] [protein=Transcriptional regulator GntR family with aminotransferase domain-containing protein] [protein_id=ALU34465.1] [location=complement(30947..32470)] [gbkey=CDS]	ATGCGCATTTCTATAGACAAAAAAAGCTCCATACCAATTTACGTACAAATTAAAAATGAAATAAGAAATATTATTTACTCTGGTATGCTTCCATCAAATTTCTTACTTCCATCTGAGCGCAAACTTGCAGAAGAACTTAACGTCAGCAGAAGTACAGTAATTAGTGCTTATGAAGAATTAAAATCTTTAGGCTTATTAGAGTCCCACAAAGGAAAAGGAACTATAGTAGCAAATAACACAAAAAATAAGCAGTTAAGTATTAGAAATCATACTGTACCACTTTCATGGTATCAATTTTTCGATTCAAATGTAAGTTCCGCTAATAATCATGACATTGTTGACATAATAAATTCAGTAGGAGGAGAAAAAAATATATCTTTTTCAGCTGGTATTGCAGAT…	1524	1	AAA	NAA	453	30	ATTGCAAAAAGACTTATGGAA	TTGCAAAAAGACTTATGGAA	T	TGCA	AAAAGACTTATGGAA	TGTA	TTGTAAAAAGACTTATGGAA	1	TAA
lcl|CP012395.1_cds_ALU34465.1_36 [locus_tag=CLAU_0036] [protein=Transcriptional regulator GntR family with aminotransferase domain-containing protein] [protein_id=ALU34465.1] [location=complement(30947..32470)] [gbkey=CDS]	ATGCGCATTTCTATAGACAAAAAAAGCTCCATACCAATTTACGTACAAATTAAAAATGAAATAAGAAATATTATTTACTCTGGTATGCTTCCATCAAATTTCTTACTTCCATCTGAGCGCAAACTTGCAGAAGAACTTAACGTCAGCAGAAGTACAGTAATTAGTGCTTATGAAGAATTAAAATCTTTAGGCTTATTAGAGTCCCACAAAGGAAAAGGAACTATAGTAGCAAATAACACAAAAAATAAGCAGTTAAGTATTAGAAATCATACTGTACCACTTTCATGGTATCAATTTTTCGATTCAAATGTAAGTTCCGCTAATAATCATGACATTGTTGACATAATAAATTCAGTAGGAGGAGAAAAAAATATATCTTTTTCAGCTGGTATTGCAGAT…	1524	1	AAA	NAA	1139	75	TTTTACGAGAAGGACTGTATG	TTACGAGAAGGACTGTATG	TTAC	GAGAAGGACTGTATG	TTAT	TTATGAGAAGGACTGTATG	1	TGA
lcl|CP012395.1_cds_ALU34465.1_36 [locus_tag=CLAU_0036] [protein=Transcriptional regulator GntR family with aminotransferase domain-containing protein] [protein_id=ALU34465.1] [location=complement(30947..32470)] [gbkey=CDS]	ATGCGCATTTCTATAGACAAAAAAAGCTCCATACCAATTTACGTACAAATTAAAAATGAAATAAGAAATATTATTTACTCTGGTATGCTTCCATCAAATTTCTTACTTCCATCTGAGCGCAAACTTGCAGAAGAACTTAACGTCAGCAGAAGTACAGTAATTAGTGCTTATGAAGAATTAAAATCTTTAGGCTTATTAGAGTCCCACAAAGGAAAAGGAACTATAGTAGCAAATAACACAAAAAATAAGCAGTTAAGTATTAGAAATCATACTGTACCACTTTCATGGTATCAATTTTTCGATTCAAATGTAAGTTCCGCTAATAATCATGACATTGTTGACATAATAAATTCAGTAGGAGGAGAAAAAAATATATCTTTTTCAGCTGGTATTGCAGAT…	1524	1	AAA	NAA	1140	75	TTTACGAGAAGGACTGTATGA	TTACGAGAAGGACTGTATGA	T	TACG	AGAAGGACTGTATGA	TATG	TTATGAGAAGGACTGTATGA	1	TGA
lcl|CP012395.1_cds_ALU34465.1_36 [locus_tag=CLAU_0036] [protein=Transcriptional regulator GntR family with aminotransferase domain-containing protein] [protein_id=ALU34465.1] [location=complement(30947..32470)] [gbkey=CDS]	ATGCGCATTTCTATAGACAAAAAAAGCTCCATACCAATTTACGTACAAATTAAAAATGAAATAAGAAATATTATTTACTCTGGTATGCTTCCATCAAATTTCTTACTTCCATCTGAGCGCAAACTTGCAGAAGAACTTAACGTCAGCAGAAGTACAGTAATTAGTGCTTATGAAGAATTAAAATCTTTAGGCTTATTAGAGTCCCACAAAGGAAAAGGAACTATAGTAGCAAATAACACAAAAAATAAGCAGTTAAGTATTAGAAATCATACTGTACCACTTTCATGGTATCAATTTTTCGATTCAAATGTAAGTTCCGCTAATAATCATGACATTGTTGACATAATAAATTCAGTAGGAGGAGAAAAAAATATATCTTTTTCAGCTGGTATTGCAGAT…	1524	1	GAA	NAA	65	4	TACAAATTAAAAATGAAATAA	CAAATTAAAAATGAAATAA	CAAA	TTAAAAATGAAATAA	TAAA	TAAATTAAAAATGAAATAA	1	TAA
lcl|CP012395.1_cds_ALU34465.1_36 [locus_tag=CLAU_0036] [protein=Transcriptional regulator GntR family with aminotransferase domain-containing protein] [protein_id=ALU34465.1] [location=complement(30947..32470)] [gbkey=CDS]	ATGCGCATTTCTATAGACAAAAAAAGCTCCATACCAATTTACGTACAAATTAAAAATGAAATAAGAAATATTATTTACTCTGGTATGCTTCCATCAAATTTCTTACTTCCATCTGAGCGCAAACTTGCAGAAGAACTTAACGTCAGCAGAAGTACAGTAATTAGTGCTTATGAAGAATTAAAATCTTTAGGCTTATTAGAGTCCCACAAAGGAAAAGGAACTATAGTAGCAAATAACACAAAAAATAAGCAGTTAAGTATTAGAAATCATACTGTACCACTTTCATGGTATCAATTTTTCGATTCAAATGTAAGTTCCGCTAATAATCATGACATTGTTGACATAATAAATTCAGTAGGAGGAGAAAAAAATATATCTTTTTCAGCTGGTATTGCAGAT…	1524	1	GAA	NAA	608	40	TGCAGGGAATAGATTTTATTG	CAGGGAATAGATTTTATTG	CAGG	GAATAGATTTTATTG	TAGG	TAGGGAATAGATTTTATTG	1	TAG
lcl|CP012395.1_cds_ALU34465.1_36 [locus_tag=CLAU_0036] [protein=Transcriptional regulator GntR family with aminotransferase domain-containing protein] [protein_id=ALU34465.1] [location=complement(30947..32470)] [gbkey=CDS]	ATGCGCATTTCTATAGACAAAAAAAGCTCCATACCAATTTACGTACAAATTAAAAATGAAATAAGAAATATTATTTACTCTGGTATGCTTCCATCAAATTTCTTACTTCCATCTGAGCGCAAACTTGCAGAAGAACTTAACGTCAGCAGAAGTACAGTAATTAGTGCTTATGAAGAATTAAAATCTTTAGGCTTATTAGAGTCCCACAAAGGAAAAGGAACTATAGTAGCAAATAACACAAAAAATAAGCAGTTAAGTATTAGAAATCATACTGTACCACTTTCATGGTATCAATTTTTCGATTCAAATGTAAGTTCCGCTAATAATCATGACATTGTTGACATAATAAATTCAGTAGGAGGAGAAAAAAATATATCTTTTTCAGCTGGTATTGCAGAT…	1524	1	TAA	NAA	62	4	ACGTACAAATTAAAAATGAAA	GTACAAATTAAAAATGAAA	GTAC	AAATTAAAAATGAAA	GTAT	GTATAAATTAAAAATGAAA	1	TAA
lcl|CP012395.1_cds_ALU34465.1_36 [locus_tag=CLAU_0036] [protein=Transcriptional regulator GntR family with aminotransferase domain-containing protein] [protein_id=ALU34465.1] [location=complement(30947..32470)] [gbkey=CDS]	ATGCGCATTTCTATAGACAAAAAAAGCTCCATACCAATTTACGTACAAATTAAAAATGAAATAAGAAATATTATTTACTCTGGTATGCTTCCATCAAATTTCTTACTTCCATCTGAGCGCAAACTTGCAGAAGAACTTAACGTCAGCAGAAGTACAGTAATTAGTGCTTATGAAGAATTAAAATCTTTAGGCTTATTAGAGTCCCACAAAGGAAAAGGAACTATAGTAGCAAATAACACAAAAAATAAGCAGTTAAGTATTAGAAATCATACTGTACCACTTTCATGGTATCAATTTTTCGATTCAAATGTAAGTTCCGCTAATAATCATGACATTGTTGACATAATAAATTCAGTAGGAGGAGAAAAAAATATATCTTTTTCAGCTGGTATTGCAGAT…	1524	1	TAA	NAA	311	20	ATCAATTTTTCGATTCAAATG	CAATTTTTCGATTCAAATG	CAAT	TTTTCGATTCAAATG	TAAT	TAATTTTTCGATTCAAATG	1	TAA
lcl|CP012395.1_cds_ALU34465.1_36 [locus_tag=CLAU_0036] [protein=Transcriptional regulator GntR family with aminotransferase domain-containing protein] [protein_id=ALU34465.1] [location=complement(30947..32470)] [gbkey=CDS]	ATGCGCATTTCTATAGACAAAAAAAGCTCCATACCAATTTACGTACAAATTAAAAATGAAATAAGAAATATTATTTACTCTGGTATGCTTCCATCAAATTTCTTACTTCCATCTGAGCGCAAACTTGCAGAAGAACTTAACGTCAGCAGAAGTACAGTAATTAGTGCTTATGAAGAATTAAAATCTTTAGGCTTATTAGAGTCCCACAAAGGAAAAGGAACTATAGTAGCAAATAACACAAAAAATAAGCAGTTAAGTATTAGAAATCATACTGTACCACTTTCATGGTATCAATTTTTCGATTCAAATGTAAGTTCCGCTAATAATCATGACATTGTTGACATAATAAATTCAGTAGGAGGAGAAAAAAATATATCTTTTTCAGCTGGTATTGCAGAT…	1524	1	AGA	NGA	888	58	ATATCAGCTTCCAATTATTGA	TATCAGCTTCCAATTATTGA	T	ATCA	GCTTCCAATTATTGA	ATTA	TATTAGCTTCCAATTATTGA	1	TAG
lcl|CP012395.1_cds_ALU34467.1_38 [locus_tag=CLAU_0038] [protein=Vesicle tethering protein] [protein_id=ALU34467.1] [location=33704..34033] [gbkey=CDS]	ATGGATAAAGAAATTCTGGAAATTTTAAAGGCTATGCAGCAGGATATGAAATCAATGAAACAAGACATAAATTCGGTGGAACAAGATATAAGTTCGATGAAGCAAGATATAGCATCGATAAAATCTACACAAAAAGAACATACCCAGCTATTAAGTGCTTTAGAACATAAGACAAATGTAATTTCAGCAGAACAGGAAAATTTGAAGCATGAAGTTGCTGAAATTAAAGGAGAAGTTAAAGGCATAAGAAAAAGCTTAAGTAATGTAGAACTCATCACAGCTAGCAATTGGTCTGATATTGTTAAATTAAAAGCAATTAAACAAGTATGA	330	1	TGG	NGG	77	23	TGAAACAAGACATAAATTCGG	AAACAAGACATAAATTCGG	AAAC	AAGACATAAATTCGG	AAAT	AAATAAGACATAAATTCGG	1	TAA
lcl|CP012395.1_cds_ALU34467.1_38 [locus_tag=CLAU_0038] [protein=Vesicle tethering protein] [protein_id=ALU34467.1] [location=33704..34033] [gbkey=CDS]	ATGGATAAAGAAATTCTGGAAATTTTAAAGGCTATGCAGCAGGATATGAAATCAATGAAACAAGACATAAATTCGGTGGAACAAGATATAAGTTCGATGAAGCAAGATATAGCATCGATAAAATCTACACAAAAAGAACATACCCAGCTATTAAGTGCTTTAGAACATAAGACAAATGTAATTTCAGCAGAACAGGAAAATTTGAAGCATGAAGTTGCTGAAATTAAAGGAGAAGTTAAAGGCATAAGAAAAAGCTTAAGTAATGTAGAACTCATCACAGCTAGCAATTGGTCTGATATTGTTAAATTAAAAGCAATTAAACAAGTATGA	330	1	AGA	NGD	162	49	TACCCAGCTATTAAGTGCTTT	ACCCAGCTATTAAGTGCTTT	A	CCCA	GCTATTAAGTGCTTT	TTTA	ATTTAGCTATTAAGTGCTTT	1	TAG
lcl|CP012395.1_cds_ALU34467.1_38 [locus_tag=CLAU_0038] [protein=Vesicle tethering protein] [protein_id=ALU34467.1] [location=33704..34033] [gbkey=CDS]	ATGGATAAAGAAATTCTGGAAATTTTAAAGGCTATGCAGCAGGATATGAAATCAATGAAACAAGACATAAATTCGGTGGAACAAGATATAAGTTCGATGAAGCAAGATATAGCATCGATAAAATCTACACAAAAAGAACATACCCAGCTATTAAGTGCTTTAGAACATAAGACAAATGTAATTTCAGCAGAACAGGAAAATTTGAAGCATGAAGTTGCTGAAATTAAAGGAGAAGTTAAAGGCATAAGAAAAAGCTTAAGTAATGTAGAACTCATCACAGCTAGCAATTGGTCTGATATTGTTAAATTAAAAGCAATTAAACAAGTATGA	330	1	GGA	NGD	78	24	GAAACAAGACATAAATTCGGT	AAACAAGACATAAATTCGGT	A	AACA	AGACATAAATTCGGT	AATA	AAATAAGACATAAATTCGGT	1	TAA
lcl|CP012395.1_cds_ALU34467.1_38 [locus_tag=CLAU_0038] [protein=Vesicle tethering protein] [protein_id=ALU34467.1] [location=33704..34033] [gbkey=CDS]	ATGGATAAAGAAATTCTGGAAATTTTAAAGGCTATGCAGCAGGATATGAAATCAATGAAACAAGACATAAATTCGGTGGAACAAGATATAAGTTCGATGAAGCAAGATATAGCATCGATAAAATCTACACAAAAAGAACATACCCAGCTATTAAGTGCTTTAGAACATAAGACAAATGTAATTTCAGCAGAACAGGAAAATTTGAAGCATGAAGTTGCTGAAATTAAAGGAGAAGTTAAAGGCATAAGAAAAAGCTTAAGTAATGTAGAACTCATCACAGCTAGCAATTGGTCTGATATTGTTAAATTAAAAGCAATTAAACAAGTATGA	330	1	TGA	NGD	56	17	TGCAGCAGGATATGAAATCAA	CAGCAGGATATGAAATCAA	CAGC	AGGATATGAAATCAA	TAGT	TAGTAGGATATGAAATCAA	1	TAG
lcl|CP012395.1_cds_ALU34467.1_38 [locus_tag=CLAU_0038] [protein=Vesicle tethering protein] [protein_id=ALU34467.1] [location=33704..34033] [gbkey=CDS]	ATGGATAAAGAAATTCTGGAAATTTTAAAGGCTATGCAGCAGGATATGAAATCAATGAAACAAGACATAAATTCGGTGGAACAAGATATAAGTTCGATGAAGCAAGATATAGCATCGATAAAATCTACACAAAAAGAACATACCCAGCTATTAAGTGCTTTAGAACATAAGACAAATGTAATTTCAGCAGAACAGGAAAATTTGAAGCATGAAGTTGCTGAAATTAAAGGAGAAGTTAAAGGCATAAGAAAAAGCTTAAGTAATGTAGAACTCATCACAGCTAGCAATTGGTCTGATATTGTTAAATTAAAAGCAATTAAACAAGTATGA	330	1	TGA	NGD	98	30	TGGAACAAGATATAAGTTCGA	GAACAAGATATAAGTTCGA	GAAC	AAGATATAAGTTCGA	GAAT	GAATAAGATATAAGTTCGA	1	TAA
lcl|CP012395.1_cds_ALU34467.1_38 [locus_tag=CLAU_0038] [protein=Vesicle tethering protein] [protein_id=ALU34467.1] [location=33704..34033] [gbkey=CDS]	ATGGATAAAGAAATTCTGGAAATTTTAAAGGCTATGCAGCAGGATATGAAATCAATGAAACAAGACATAAATTCGGTGGAACAAGATATAAGTTCGATGAAGCAAGATATAGCATCGATAAAATCTACACAAAAAGAACATACCCAGCTATTAAGTGCTTTAGAACATAAGACAAATGTAATTTCAGCAGAACAGGAAAATTTGAAGCATGAAGTTGCTGAAATTAAAGGAGAAGTTAAAGGCATAAGAAAAAGCTTAAGTAATGTAGAACTCATCACAGCTAGCAATTGGTCTGATATTGTTAAATTAAAAGCAATTAAACAAGTATGA	330	1	TGA	NGD	210	64	AGAACAGGAAAATTTGAAGCA	GAACAGGAAAATTTGAAGCA	G	AACA	GGAAAATTTGAAGCA	AATA	GAATAGGAAAATTTGAAGCA	1	TAG
lcl|CP012395.1_cds_ALU34467.1_38 [locus_tag=CLAU_0038] [protein=Vesicle tethering protein] [protein_id=ALU34467.1] [location=33704..34033] [gbkey=CDS]	ATGGATAAAGAAATTCTGGAAATTTTAAAGGCTATGCAGCAGGATATGAAATCAATGAAACAAGACATAAATTCGGTGGAACAAGATATAAGTTCGATGAAGCAAGATATAGCATCGATAAAATCTACACAAAAAGAACATACCCAGCTATTAAGTGCTTTAGAACATAAGACAAATGTAATTTCAGCAGAACAGGAAAATTTGAAGCATGAAGTTGCTGAAATTAAAGGAGAAGTTAAAGGCATAAGAAAAAGCTTAAGTAATGTAGAACTCATCACAGCTAGCAATTGGTCTGATATTGTTAAATTAAAAGCAATTAAACAAGTATGA	330	1	TGG	NGD	77	23	TGAAACAAGACATAAATTCGG	AAACAAGACATAAATTCGG	AAAC	AAGACATAAATTCGG	AAAT	AAATAAGACATAAATTCGG	1	TAA
lcl|CP012395.1_cds_ALU34467.1_38 [locus_tag=CLAU_0038] [protein=Vesicle tethering protein] [protein_id=ALU34467.1] [location=33704..34033] [gbkey=CDS]	ATGGATAAAGAAATTCTGGAAATTTTAAAGGCTATGCAGCAGGATATGAAATCAATGAAACAAGACATAAATTCGGTGGAACAAGATATAAGTTCGATGAAGCAAGATATAGCATCGATAAAATCTACACAAAAAGAACATACCCAGCTATTAAGTGCTTTAGAACATAAGACAAATGTAATTTCAGCAGAACAGGAAAATTTGAAGCATGAAGTTGCTGAAATTAAAGGAGAAGTTAAAGGCATAAGAAAAAGCTTAAGTAATGTAGAACTCATCACAGCTAGCAATTGGTCTGATATTGTTAAATTAAAAGCAATTAAACAAGTATGA	330	1	AG	NG	101	31	AACAAGATATAAGTTCGATGA	CAAGATATAAGTTCGATGA	CAAG	ATATAAGTTCGATGA	TAAG	TAAGATATAAGTTCGATGA	1	TAA
lcl|CP012395.1_cds_ALU34467.1_38 [locus_tag=CLAU_0038] [protein=Vesicle tethering protein] [protein_id=ALU34467.1] [location=33704..34033] [gbkey=CDS]	ATGGATAAAGAAATTCTGGAAATTTTAAAGGCTATGCAGCAGGATATGAAATCAATGAAACAAGACATAAATTCGGTGGAACAAGATATAAGTTCGATGAAGCAAGATATAGCATCGATAAAATCTACACAAAAAGAACATACCCAGCTATTAAGTGCTTTAGAACATAAGACAAATGTAATTTCAGCAGAACAGGAAAATTTGAAGCATGAAGTTGCTGAAATTAAAGGAGAAGTTAAAGGCATAAGAAAAAGCTTAAGTAATGTAGAACTCATCACAGCTAGCAATTGGTCTGATATTGTTAAATTAAAAGCAATTAAACAAGTATGA	330	1	AG	NG	146	44	CTACACAAAAAGAACATACCC	ACACAAAAAGAACATACCC	ACAC	AAAAAGAACATACCC	ATAT	ATATAAAAAGAACATACCC	1	TAA
lcl|CP012395.1_cds_ALU34467.1_38 [locus_tag=CLAU_0038] [protein=Vesicle tethering protein] [protein_id=ALU34467.1] [location=33704..34033] [gbkey=CDS]	ATGGATAAAGAAATTCTGGAAATTTTAAAGGCTATGCAGCAGGATATGAAATCAATGAAACAAGACATAAATTCGGTGGAACAAGATATAAGTTCGATGAAGCAAGATATAGCATCGATAAAATCTACACAAAAAGAACATACCCAGCTATTAAGTGCTTTAGAACATAAGACAAATGTAATTTCAGCAGAACAGGAAAATTTGAAGCATGAAGTTGCTGAAATTAAAGGAGAAGTTAAAGGCATAAGAAAAAGCTTAAGTAATGTAGAACTCATCACAGCTAGCAATTGGTCTGATATTGTTAAATTAAAAGCAATTAAACAAGTATGA	330	1	AG	NG	162	49	TACCCAGCTATTAAGTGCTTT	ACCCAGCTATTAAGTGCTTT	A	CCCA	GCTATTAAGTGCTTT	TTTA	ATTTAGCTATTAAGTGCTTT	1	TAG
lcl|CP012395.1_cds_ALU34467.1_38 [locus_tag=CLAU_0038] [protein=Vesicle tethering protein] [protein_id=ALU34467.1] [location=33704..34033] [gbkey=CDS]	ATGGATAAAGAAATTCTGGAAATTTTAAAGGCTATGCAGCAGGATATGAAATCAATGAAACAAGACATAAATTCGGTGGAACAAGATATAAGTTCGATGAAGCAAGATATAGCATCGATAAAATCTACACAAAAAGAACATACCCAGCTATTAAGTGCTTTAGAACATAAGACAAATGTAATTTCAGCAGAACAGGAAAATTTGAAGCATGAAGTTGCTGAAATTAAAGGAGAAGTTAAAGGCATAAGAAAAAGCTTAAGTAATGTAGAACTCATCACAGCTAGCAATTGGTCTGATATTGTTAAATTAAAAGCAATTAAACAAGTATGA	330	1	GG	NG	78	24	GAAACAAGACATAAATTCGGT	AAACAAGACATAAATTCGGT	A	AACA	AGACATAAATTCGGT	AATA	AAATAAGACATAAATTCGGT	1	TAA
lcl|CP012395.1_cds_ALU34467.1_38 [locus_tag=CLAU_0038] [protein=Vesicle tethering protein] [protein_id=ALU34467.1] [location=33704..34033] [gbkey=CDS]	ATGGATAAAGAAATTCTGGAAATTTTAAAGGCTATGCAGCAGGATATGAAATCAATGAAACAAGACATAAATTCGGTGGAACAAGATATAAGTTCGATGAAGCAAGATATAGCATCGATAAAATCTACACAAAAAGAACATACCCAGCTATTAAGTGCTTTAGAACATAAGACAAATGTAATTTCAGCAGAACAGGAAAATTTGAAGCATGAAGTTGCTGAAATTAAAGGAGAAGTTAAAGGCATAAGAAAAAGCTTAAGTAATGTAGAACTCATCACAGCTAGCAATTGGTCTGATATTGTTAAATTAAAAGCAATTAAACAAGTATGA	330	1	TG	NG	56	17	TGCAGCAGGATATGAAATCAA	CAGCAGGATATGAAATCAA	CAGC	AGGATATGAAATCAA	TAGT	TAGTAGGATATGAAATCAA	1	TAG
lcl|CP012395.1_cds_ALU34467.1_38 [locus_tag=CLAU_0038] [protein=Vesicle tethering protein] [protein_id=ALU34467.1] [location=33704..34033] [gbkey=CDS]	ATGGATAAAGAAATTCTGGAAATTTTAAAGGCTATGCAGCAGGATATGAAATCAATGAAACAAGACATAAATTCGGTGGAACAAGATATAAGTTCGATGAAGCAAGATATAGCATCGATAAAATCTACACAAAAAGAACATACCCAGCTATTAAGTGCTTTAGAACATAAGACAAATGTAATTTCAGCAGAACAGGAAAATTTGAAGCATGAAGTTGCTGAAATTAAAGGAGAAGTTAAAGGCATAAGAAAAAGCTTAAGTAATGTAGAACTCATCACAGCTAGCAATTGGTCTGATATTGTTAAATTAAAAGCAATTAAACAAGTATGA	330	1	TG	NG	77	23	TGAAACAAGACATAAATTCGG	AAACAAGACATAAATTCGG	AAAC	AAGACATAAATTCGG	AAAT	AAATAAGACATAAATTCGG	1	TAA
lcl|CP012395.1_cds_ALU34467.1_38 [locus_tag=CLAU_0038] [protein=Vesicle tethering protein] [protein_id=ALU34467.1] [location=33704..34033] [gbkey=CDS]	ATGGATAAAGAAATTCTGGAAATTTTAAAGGCTATGCAGCAGGATATGAAATCAATGAAACAAGACATAAATTCGGTGGAACAAGATATAAGTTCGATGAAGCAAGATATAGCATCGATAAAATCTACACAAAAAGAACATACCCAGCTATTAAGTGCTTTAGAACATAAGACAAATGTAATTTCAGCAGAACAGGAAAATTTGAAGCATGAAGTTGCTGAAATTAAAGGAGAAGTTAAAGGCATAAGAAAAAGCTTAAGTAATGTAGAACTCATCACAGCTAGCAATTGGTCTGATATTGTTAAATTAAAAGCAATTAAACAAGTATGA	330	1	TG	NG	98	30	TGGAACAAGATATAAGTTCGA	GAACAAGATATAAGTTCGA	GAAC	AAGATATAAGTTCGA	GAAT	GAATAAGATATAAGTTCGA	1	TAA
lcl|CP012395.1_cds_ALU34467.1_38 [locus_tag=CLAU_0038] [protein=Vesicle tethering protein] [protein_id=ALU34467.1] [location=33704..34033] [gbkey=CDS]	ATGGATAAAGAAATTCTGGAAATTTTAAAGGCTATGCAGCAGGATATGAAATCAATGAAACAAGACATAAATTCGGTGGAACAAGATATAAGTTCGATGAAGCAAGATATAGCATCGATAAAATCTACACAAAAAGAACATACCCAGCTATTAAGTGCTTTAGAACATAAGACAAATGTAATTTCAGCAGAACAGGAAAATTTGAAGCATGAAGTTGCTGAAATTAAAGGAGAAGTTAAAGGCATAAGAAAAAGCTTAAGTAATGTAGAACTCATCACAGCTAGCAATTGGTCTGATATTGTTAAATTAAAAGCAATTAAACAAGTATGA	330	1	TG	NG	210	64	AGAACAGGAAAATTTGAAGCA	GAACAGGAAAATTTGAAGCA	G	AACA	GGAAAATTTGAAGCA	AATA	GAATAGGAAAATTTGAAGCA	1	TAG
lcl|CP012395.1_cds_ALU34467.1_38 [locus_tag=CLAU_0038] [protein=Vesicle tethering protein] [protein_id=ALU34467.1] [location=33704..34033] [gbkey=CDS]	ATGGATAAAGAAATTCTGGAAATTTTAAAGGCTATGCAGCAGGATATGAAATCAATGAAACAAGACATAAATTCGGTGGAACAAGATATAAGTTCGATGAAGCAAGATATAGCATCGATAAAATCTACACAAAAAGAACATACCCAGCTATTAAGTGCTTTAGAACATAAGACAAATGTAATTTCAGCAGAACAGGAAAATTTGAAGCATGAAGTTGCTGAAATTAAAGGAGAAGTTAAAGGCATAAGAAAAAGCTTAAGTAATGTAGAACTCATCACAGCTAGCAATTGGTCTGATATTGTTAAATTAAAAGCAATTAAACAAGTATGA	330	1	AAA	NAA	120	36	GAAGCAAGATATAGCATCGAT	AAGCAAGATATAGCATCGAT	A	AGCA	AGATATAGCATCGAT	AGTA	AAGTAAGATATAGCATCGAT	1	TAA
lcl|CP012395.1_cds_ALU34467.1_38 [locus_tag=CLAU_0038] [protein=Vesicle tethering protein] [protein_id=ALU34467.1] [location=33704..34033] [gbkey=CDS]	ATGGATAAAGAAATTCTGGAAATTTTAAAGGCTATGCAGCAGGATATGAAATCAATGAAACAAGACATAAATTCGGTGGAACAAGATATAAGTTCGATGAAGCAAGATATAGCATCGATAAAATCTACACAAAAAGAACATACCCAGCTATTAAGTGCTTTAGAACATAAGACAAATGTAATTTCAGCAGAACAGGAAAATTTGAAGCATGAAGTTGCTGAAATTAAAGGAGAAGTTAAAGGCATAAGAAAAAGCTTAAGTAATGTAGAACTCATCACAGCTAGCAATTGGTCTGATATTGTTAAATTAAAAGCAATTAAACAAGTATGA	330	1	CAA	NAA	53	16	CTATGCAGCAGGATATGAAAT	ATGCAGCAGGATATGAAAT	ATGC	AGCAGGATATGAAAT	ATGT	ATGTAGCAGGATATGAAAT	1	TAG
lcl|CP012395.1_cds_ALU34467.1_38 [locus_tag=CLAU_0038] [protein=Vesicle tethering protein] [protein_id=ALU34467.1] [location=33704..34033] [gbkey=CDS]	ATGGATAAAGAAATTCTGGAAATTTTAAAGGCTATGCAGCAGGATATGAAATCAATGAAACAAGACATAAATTCGGTGGAACAAGATATAAGTTCGATGAAGCAAGATATAGCATCGATAAAATCTACACAAAAAGAACATACCCAGCTATTAAGTGCTTTAGAACATAAGACAAATGTAATTTCAGCAGAACAGGAAAATTTGAAGCATGAAGTTGCTGAAATTAAAGGAGAAGTTAAAGGCATAAGAAAAAGCTTAAGTAATGTAGAACTCATCACAGCTAGCAATTGGTCTGATATTGTTAAATTAAAAGCAATTAAACAAGTATGA	330	1	GAA	NAA	57	17	GCAGCAGGATATGAAATCAAT	CAGCAGGATATGAAATCAAT	C	AGCA	GGATATGAAATCAAT	AGTA	CAGTAGGATATGAAATCAAT	1	TAG
lcl|CP012395.1_cds_ALU34467.1_38 [locus_tag=CLAU_0038] [protein=Vesicle tethering protein] [protein_id=ALU34467.1] [location=33704..34033] [gbkey=CDS]	ATGGATAAAGAAATTCTGGAAATTTTAAAGGCTATGCAGCAGGATATGAAATCAATGAAACAAGACATAAATTCGGTGGAACAAGATATAAGTTCGATGAAGCAAGATATAGCATCGATAAAATCTACACAAAAAGAACATACCCAGCTATTAAGTGCTTTAGAACATAAGACAAATGTAATTTCAGCAGAACAGGAAAATTTGAAGCATGAAGTTGCTGAAATTAAAGGAGAAGTTAAAGGCATAAGAAAAAGCTTAAGTAATGTAGAACTCATCACAGCTAGCAATTGGTCTGATATTGTTAAATTAAAAGCAATTAAACAAGTATGA	330	1	GAA	NAA	99	30	GGAACAAGATATAAGTTCGAT	GAACAAGATATAAGTTCGAT	G	AACA	AGATATAAGTTCGAT	AATA	GAATAAGATATAAGTTCGAT	1	TAA
lcl|CP012395.1_cds_ALU34467.1_38 [locus_tag=CLAU_0038] [protein=Vesicle tethering protein] [protein_id=ALU34467.1] [location=33704..34033] [gbkey=CDS]	ATGGATAAAGAAATTCTGGAAATTTTAAAGGCTATGCAGCAGGATATGAAATCAATGAAACAAGACATAAATTCGGTGGAACAAGATATAAGTTCGATGAAGCAAGATATAGCATCGATAAAATCTACACAAAAAGAACATACCCAGCTATTAAGTGCTTTAGAACATAAGACAAATGTAATTTCAGCAGAACAGGAAAATTTGAAGCATGAAGTTGCTGAAATTAAAGGAGAAGTTAAAGGCATAAGAAAAAGCTTAAGTAATGTAGAACTCATCACAGCTAGCAATTGGTCTGATATTGTTAAATTAAAAGCAATTAAACAAGTATGA	330	1	TAA	NAA	119	36	TGAAGCAAGATATAGCATCGA	AAGCAAGATATAGCATCGA	AAGC	AAGATATAGCATCGA	AAGT	AAGTAAGATATAGCATCGA	1	TAA
lcl|CP012395.1_cds_ALU34467.1_38 [locus_tag=CLAU_0038] [protein=Vesicle tethering protein] [protein_id=ALU34467.1] [location=33704..34033] [gbkey=CDS]	ATGGATAAAGAAATTCTGGAAATTTTAAAGGCTATGCAGCAGGATATGAAATCAATGAAACAAGACATAAATTCGGTGGAACAAGATATAAGTTCGATGAAGCAAGATATAGCATCGATAAAATCTACACAAAAAGAACATACCCAGCTATTAAGTGCTTTAGAACATAAGACAAATGTAATTTCAGCAGAACAGGAAAATTTGAAGCATGAAGTTGCTGAAATTAAAGGAGAAGTTAAAGGCATAAGAAAAAGCTTAAGTAATGTAGAACTCATCACAGCTAGCAATTGGTCTGATATTGTTAAATTAAAAGCAATTAAACAAGTATGA	330	1	AGA	NGA	162	49	TACCCAGCTATTAAGTGCTTT	ACCCAGCTATTAAGTGCTTT	A	CCCA	GCTATTAAGTGCTTT	TTTA	ATTTAGCTATTAAGTGCTTT	1	TAG
lcl|CP012395.1_cds_ALU34467.1_38 [locus_tag=CLAU_0038] [protein=Vesicle tethering protein] [protein_id=ALU34467.1] [location=33704..34033] [gbkey=CDS]	ATGGATAAAGAAATTCTGGAAATTTTAAAGGCTATGCAGCAGGATATGAAATCAATGAAACAAGACATAAATTCGGTGGAACAAGATATAAGTTCGATGAAGCAAGATATAGCATCGATAAAATCTACACAAAAAGAACATACCCAGCTATTAAGTGCTTTAGAACATAAGACAAATGTAATTTCAGCAGAACAGGAAAATTTGAAGCATGAAGTTGCTGAAATTAAAGGAGAAGTTAAAGGCATAAGAAAAAGCTTAAGTAATGTAGAACTCATCACAGCTAGCAATTGGTCTGATATTGTTAAATTAAAAGCAATTAAACAAGTATGA	330	1	GGA	NGA	78	24	GAAACAAGACATAAATTCGGT	AAACAAGACATAAATTCGGT	A	AACA	AGACATAAATTCGGT	AATA	AAATAAGACATAAATTCGGT	1	TAA
lcl|CP012395.1_cds_ALU34467.1_38 [locus_tag=CLAU_0038] [protein=Vesicle tethering protein] [protein_id=ALU34467.1] [location=33704..34033] [gbkey=CDS]	ATGGATAAAGAAATTCTGGAAATTTTAAAGGCTATGCAGCAGGATATGAAATCAATGAAACAAGACATAAATTCGGTGGAACAAGATATAAGTTCGATGAAGCAAGATATAGCATCGATAAAATCTACACAAAAAGAACATACCCAGCTATTAAGTGCTTTAGAACATAAGACAAATGTAATTTCAGCAGAACAGGAAAATTTGAAGCATGAAGTTGCTGAAATTAAAGGAGAAGTTAAAGGCATAAGAAAAAGCTTAAGTAATGTAGAACTCATCACAGCTAGCAATTGGTCTGATATTGTTAAATTAAAAGCAATTAAACAAGTATGA	330	1	TGA	NGA	56	17	TGCAGCAGGATATGAAATCAA	CAGCAGGATATGAAATCAA	CAGC	AGGATATGAAATCAA	TAGT	TAGTAGGATATGAAATCAA	1	TAG
lcl|CP012395.1_cds_ALU34467.1_38 [locus_tag=CLAU_0038] [protein=Vesicle tethering protein] [protein_id=ALU34467.1] [location=33704..34033] [gbkey=CDS]	ATGGATAAAGAAATTCTGGAAATTTTAAAGGCTATGCAGCAGGATATGAAATCAATGAAACAAGACATAAATTCGGTGGAACAAGATATAAGTTCGATGAAGCAAGATATAGCATCGATAAAATCTACACAAAAAGAACATACCCAGCTATTAAGTGCTTTAGAACATAAGACAAATGTAATTTCAGCAGAACAGGAAAATTTGAAGCATGAAGTTGCTGAAATTAAAGGAGAAGTTAAAGGCATAAGAAAAAGCTTAAGTAATGTAGAACTCATCACAGCTAGCAATTGGTCTGATATTGTTAAATTAAAAGCAATTAAACAAGTATGA	330	1	TGA	NGA	98	30	TGGAACAAGATATAAGTTCGA	GAACAAGATATAAGTTCGA	GAAC	AAGATATAAGTTCGA	GAAT	GAATAAGATATAAGTTCGA	1	TAA
lcl|CP012395.1_cds_ALU34467.1_38 [locus_tag=CLAU_0038] [protein=Vesicle tethering protein] [protein_id=ALU34467.1] [location=33704..34033] [gbkey=CDS]	ATGGATAAAGAAATTCTGGAAATTTTAAAGGCTATGCAGCAGGATATGAAATCAATGAAACAAGACATAAATTCGGTGGAACAAGATATAAGTTCGATGAAGCAAGATATAGCATCGATAAAATCTACACAAAAAGAACATACCCAGCTATTAAGTGCTTTAGAACATAAGACAAATGTAATTTCAGCAGAACAGGAAAATTTGAAGCATGAAGTTGCTGAAATTAAAGGAGAAGTTAAAGGCATAAGAAAAAGCTTAAGTAATGTAGAACTCATCACAGCTAGCAATTGGTCTGATATTGTTAAATTAAAAGCAATTAAACAAGTATGA	330	1	TGA	NGA	210	64	AGAACAGGAAAATTTGAAGCA	GAACAGGAAAATTTGAAGCA	G	AACA	GGAAAATTTGAAGCA	AATA	GAATAGGAAAATTTGAAGCA	1	TAG
lcl|CP012395.1_cds_ALU34468.1_39 [locus_tag=CLAU_0039] [protein=Histidine kinase] [protein_id=ALU34468.1] [location=complement(34083..35516)] [gbkey=CDS]	TTGAAAGTTAAAATAGCAGGTATTCAAACTAAATTCTTTATATCATTTATATTTTCACTAATTGCAAGTTTTTGTATATTTACGGCTGTGTATTCAACCTACATAAGTTTTGTATCTCAAAAGTATCCTTATAAGTTTCAAAATTACAACTATAGCCTTGGCAGATTGTCGCGTATTTCCAGTGATGTAAGTTTAAATACAAGTGGTGTAAATTTCAATAATAACTCCAAATATAAATCTGTATTGTCAAAATATGAAGTTAAATATTCAAAATATAAACTAGGTTTTATTGTAACTGATCCCCAAAATAAAATTTTATATAATTCATCTAAACTTGCTGGAAATACAAGCTTGGAAAAAACATACTCTGACTTTTTAAAATACTTTAATCATACGATG…	1434	1	TGA	NGD	852	59	TTTACAAATTATAGATAATAG	TTACAAATTATAGATAATAG	T	TACA	AATTATAGATAATAG	TATA	TTATAAATTATAGATAATAG	1	TAA
lcl|CP012395.1_cds_ALU34468.1_39 [locus_tag=CLAU_0039] [protein=Histidine kinase] [protein_id=ALU34468.1] [location=complement(34083..35516)] [gbkey=CDS]	TTGAAAGTTAAAATAGCAGGTATTCAAACTAAATTCTTTATATCATTTATATTTTCACTAATTGCAAGTTTTTGTATATTTACGGCTGTGTATTCAACCTACATAAGTTTTGTATCTCAAAAGTATCCTTATAAGTTTCAAAATTACAACTATAGCCTTGGCAGATTGTCGCGTATTTCCAGTGATGTAAGTTTAAATACAAGTGGTGTAAATTTCAATAATAACTCCAAATATAAATCTGTATTGTCAAAATATGAAGTTAAATATTCAAAATATAAACTAGGTTTTATTGTAACTGATCCCCAAAATAAAATTTTATATAATTCATCTAAACTTGCTGGAAATACAAGCTTGGAAAAAACATACTCTGACTTTTTAAAATACTTTAATCATACGATG…	1434	1	AGT	NGD	134	9	TATCTCAAAAGTATCCTTATA	TCTCAAAAGTATCCTTATA	TCTC	AAAAGTATCCTTATA	TTTT	TTTTAAAAGTATCCTTATA	1	TAA
lcl|CP012395.1_cds_ALU34468.1_39 [locus_tag=CLAU_0039] [protein=Histidine kinase] [protein_id=ALU34468.1] [location=complement(34083..35516)] [gbkey=CDS]	TTGAAAGTTAAAATAGCAGGTATTCAAACTAAATTCTTTATATCATTTATATTTTCACTAATTGCAAGTTTTTGTATATTTACGGCTGTGTATTCAACCTACATAAGTTTTGTATCTCAAAAGTATCCTTATAAGTTTCAAAATTACAACTATAGCCTTGGCAGATTGTCGCGTATTTCCAGTGATGTAAGTTTAAATACAAGTGGTGTAAATTTCAATAATAACTCCAAATATAAATCTGTATTGTCAAAATATGAAGTTAAATATTCAAAATATAAACTAGGTTTTATTGTAACTGATCCCCAAAATAAAATTTTATATAATTCATCTAAACTTGCTGGAAATACAAGCTTGGAAAAAACATACTCTGACTTTTTAAAATACTTTAATCATACGATG…	1434	1	AGT	NGD	854	60	TACAAATTATAGATAATAGTG	CAAATTATAGATAATAGTG	CAAA	TTATAGATAATAGTG	TAAA	TAAATTATAGATAATAGTG	1	TAA
lcl|CP012395.1_cds_ALU34468.1_39 [locus_tag=CLAU_0039] [protein=Histidine kinase] [protein_id=ALU34468.1] [location=complement(34083..35516)] [gbkey=CDS]	TTGAAAGTTAAAATAGCAGGTATTCAAACTAAATTCTTTATATCATTTATATTTTCACTAATTGCAAGTTTTTGTATATTTACGGCTGTGTATTCAACCTACATAAGTTTTGTATCTCAAAAGTATCCTTATAAGTTTCAAAATTACAACTATAGCCTTGGCAGATTGTCGCGTATTTCCAGTGATGTAAGTTTAAATACAAGTGGTGTAAATTTCAATAATAACTCCAAATATAAATCTGTATTGTCAAAATATGAAGTTAAATATTCAAAATATAAACTAGGTTTTATTGTAACTGATCCCCAAAATAAAATTTTATATAATTCATCTAAACTTGCTGGAAATACAAGCTTGGAAAAAACATACTCTGACTTTTTAAAATACTTTAATCATACGATG…	1434	1	AG	NG	134	9	TATCTCAAAAGTATCCTTATA	TCTCAAAAGTATCCTTATA	TCTC	AAAAGTATCCTTATA	TTTT	TTTTAAAAGTATCCTTATA	1	TAA
lcl|CP012395.1_cds_ALU34468.1_39 [locus_tag=CLAU_0039] [protein=Histidine kinase] [protein_id=ALU34468.1] [location=complement(34083..35516)] [gbkey=CDS]	TTGAAAGTTAAAATAGCAGGTATTCAAACTAAATTCTTTATATCATTTATATTTTCACTAATTGCAAGTTTTTGTATATTTACGGCTGTGTATTCAACCTACATAAGTTTTGTATCTCAAAAGTATCCTTATAAGTTTCAAAATTACAACTATAGCCTTGGCAGATTGTCGCGTATTTCCAGTGATGTAAGTTTAAATACAAGTGGTGTAAATTTCAATAATAACTCCAAATATAAATCTGTATTGTCAAAATATGAAGTTAAATATTCAAAATATAAACTAGGTTTTATTGTAACTGATCCCCAAAATAAAATTTTATATAATTCATCTAAACTTGCTGGAAATACAAGCTTGGAAAAAACATACTCTGACTTTTTAAAATACTTTAATCATACGATG…	1434	1	AG	NG	854	60	TACAAATTATAGATAATAGTG	CAAATTATAGATAATAGTG	CAAA	TTATAGATAATAGTG	TAAA	TAAATTATAGATAATAGTG	1	TAA
lcl|CP012395.1_cds_ALU34468.1_39 [locus_tag=CLAU_0039] [protein=Histidine kinase] [protein_id=ALU34468.1] [location=complement(34083..35516)] [gbkey=CDS]	TTGAAAGTTAAAATAGCAGGTATTCAAACTAAATTCTTTATATCATTTATATTTTCACTAATTGCAAGTTTTTGTATATTTACGGCTGTGTATTCAACCTACATAAGTTTTGTATCTCAAAAGTATCCTTATAAGTTTCAAAATTACAACTATAGCCTTGGCAGATTGTCGCGTATTTCCAGTGATGTAAGTTTAAATACAAGTGGTGTAAATTTCAATAATAACTCCAAATATAAATCTGTATTGTCAAAATATGAAGTTAAATATTCAAAATATAAACTAGGTTTTATTGTAACTGATCCCCAAAATAAAATTTTATATAATTCATCTAAACTTGCTGGAAATACAAGCTTGGAAAAAACATACTCTGACTTTTTAAAATACTTTAATCATACGATG…	1434	1	TG	NG	852	59	TTTACAAATTATAGATAATAG	TTACAAATTATAGATAATAG	T	TACA	AATTATAGATAATAG	TATA	TTATAAATTATAGATAATAG	1	TAA
lcl|CP012395.1_cds_ALU34468.1_39 [locus_tag=CLAU_0039] [protein=Histidine kinase] [protein_id=ALU34468.1] [location=complement(34083..35516)] [gbkey=CDS]	TTGAAAGTTAAAATAGCAGGTATTCAAACTAAATTCTTTATATCATTTATATTTTCACTAATTGCAAGTTTTTGTATATTTACGGCTGTGTATTCAACCTACATAAGTTTTGTATCTCAAAAGTATCCTTATAAGTTTCAAAATTACAACTATAGCCTTGGCAGATTGTCGCGTATTTCCAGTGATGTAAGTTTAAATACAAGTGGTGTAAATTTCAATAATAACTCCAAATATAAATCTGTATTGTCAAAATATGAAGTTAAATATTCAAAATATAAACTAGGTTTTATTGTAACTGATCCCCAAAATAAAATTTTATATAATTCATCTAAACTTGCTGGAAATACAAGCTTGGAAAAAACATACTCTGACTTTTTAAAATACTTTAATCATACGATG…	1434	1	CAA	NAA	1034	72	ACCAGTTAATTGACGAATTTT	CAGTTAATTGACGAATTTT	CAGT	TAATTGACGAATTTT	TAGT	TAGTTAATTGACGAATTTT	1	TAG
lcl|CP012395.1_cds_ALU34468.1_39 [locus_tag=CLAU_0039] [protein=Histidine kinase] [protein_id=ALU34468.1] [location=complement(34083..35516)] [gbkey=CDS]	TTGAAAGTTAAAATAGCAGGTATTCAAACTAAATTCTTTATATCATTTATATTTTCACTAATTGCAAGTTTTTGTATATTTACGGCTGTGTATTCAACCTACATAAGTTTTGTATCTCAAAAGTATCCTTATAAGTTTCAAAATTACAACTATAGCCTTGGCAGATTGTCGCGTATTTCCAGTGATGTAAGTTTAAATACAAGTGGTGTAAATTTCAATAATAACTCCAAATATAAATCTGTATTGTCAAAATATGAAGTTAAATATTCAAAATATAAACTAGGTTTTATTGTAACTGATCCCCAAAATAAAATTTTATATAATTCATCTAAACTTGCTGGAAATACAAGCTTGGAAAAAACATACTCTGACTTTTTAAAATACTTTAATCATACGATG…	1434	1	TAA	NAA	321	22	TCCCCAAAATAAAATTTTATA	CCCCAAAATAAAATTTTATA	C	CCCA	AAATAAAATTTTATA	TTTA	CTTTAAAATAAAATTTTATA	1	TAA
lcl|CP012395.1_cds_ALU34468.1_39 [locus_tag=CLAU_0039] [protein=Histidine kinase] [protein_id=ALU34468.1] [location=complement(34083..35516)] [gbkey=CDS]	TTGAAAGTTAAAATAGCAGGTATTCAAACTAAATTCTTTATATCATTTATATTTTCACTAATTGCAAGTTTTTGTATATTTACGGCTGTGTATTCAACCTACATAAGTTTTGTATCTCAAAAGTATCCTTATAAGTTTCAAAATTACAACTATAGCCTTGGCAGATTGTCGCGTATTTCCAGTGATGTAAGTTTAAATACAAGTGGTGTAAATTTCAATAATAACTCCAAATATAAATCTGTATTGTCAAAATATGAAGTTAAATATTCAAAATATAAACTAGGTTTTATTGTAACTGATCCCCAAAATAAAATTTTATATAATTCATCTAAACTTGCTGGAAATACAAGCTTGGAAAAAACATACTCTGACTTTTTAAAATACTTTAATCATACGATG…	1434	1	TGA	NGA	852	59	TTTACAAATTATAGATAATAG	TTACAAATTATAGATAATAG	T	TACA	AATTATAGATAATAG	TATA	TTATAAATTATAGATAATAG	1	TAA
lcl|CP012395.1_cds_ALU34469.1_40 [locus_tag=CLAU_0040] [protein=Two component transcriptional regulator winged helix family] [protein_id=ALU34469.1] [location=complement(35506..36198)] [gbkey=CDS]	GTGAATTTTTACATGGATAAAAATGTAGTTTTAATTATAGACGACGATGAAAATATAAGAGAACTTTTAACTATAATGTTAAAAAATCAAAACATAGATTCCCTGTGCGCAAAAGATGGAATTGAAGCTCTGGAGATTTTAAAAAGCAATAAAATAGATTTGATACTTTTAGATGTTATGATGCCAAGGATGGATGGTATGATGGCATGTATGAAAATACGGGAAAGCTTAAATTTACCTATTATAATACTATCTGCTAAAGTTGACGATGCAGATAAAATAATGGGACTTACTATTGGAGCTGATGATTACATCGCAAAACCCTTTAATTCAATGCTCTTAATTGCAAAGATAAGATCTCACCTAAGAAGATATAAAGAATTTAATTCAAACTTTCAT…	693	1	TGG	NGG	443	64	TTCAGGACATGCTTATAAATA	CAGGACATGCTTATAAATA	CAGG	ACATGCTTATAAATA	TAGG	TAGGACATGCTTATAAATA	1	TAG
lcl|CP012395.1_cds_ALU34469.1_40 [locus_tag=CLAU_0040] [protein=Two component transcriptional regulator winged helix family] [protein_id=ALU34469.1] [location=complement(35506..36198)] [gbkey=CDS]	GTGAATTTTTACATGGATAAAAATGTAGTTTTAATTATAGACGACGATGAAAATATAAGAGAACTTTTAACTATAATGTTAAAAAATCAAAACATAGATTCCCTGTGCGCAAAAGATGGAATTGAAGCTCTGGAGATTTTAAAAAGCAATAAAATAGATTTGATACTTTTAGATGTTATGATGCCAAGGATGGATGGTATGATGGCATGTATGAAAATACGGGAAAGCTTAAATTTACCTATTATAATACTATCTGCTAAAGTTGACGATGCAGATAAAATAATGGGACTTACTATTGGAGCTGATGATTACATCGCAAAACCCTTTAATTCAATGCTCTTAATTGCAAAGATAAGATCTCACCTAAGAAGATATAAAGAATTTAATTCAAACTTTCAT…	693	1	TGT	NGD	104	15	AAAATCAAAACATAGATTCCC	AATCAAAACATAGATTCCC	AATC	AAAACATAGATTCCC	AATT	AATTAAAACATAGATTCCC	1	TAA
lcl|CP012395.1_cds_ALU34469.1_40 [locus_tag=CLAU_0040] [protein=Two component transcriptional regulator winged helix family] [protein_id=ALU34469.1] [location=complement(35506..36198)] [gbkey=CDS]	GTGAATTTTTACATGGATAAAAATGTAGTTTTAATTATAGACGACGATGAAAATATAAGAGAACTTTTAACTATAATGTTAAAAAATCAAAACATAGATTCCCTGTGCGCAAAAGATGGAATTGAAGCTCTGGAGATTTTAAAAAGCAATAAAATAGATTTGATACTTTTAGATGTTATGATGCCAAGGATGGATGGTATGATGGCATGTATGAAAATACGGGAAAGCTTAAATTTACCTATTATAATACTATCTGCTAAAGTTGACGATGCAGATAAAATAATGGGACTTACTATTGGAGCTGATGATTACATCGCAAAACCCTTTAATTCAATGCTCTTAATTGCAAAGATAAGATCTCACCTAAGAAGATATAAAGAATTTAATTCAAACTTTCAT…	693	1	TGG	NGD	443	64	TTCAGGACATGCTTATAAATA	CAGGACATGCTTATAAATA	CAGG	ACATGCTTATAAATA	TAGG	TAGGACATGCTTATAAATA	1	TAG
lcl|CP012395.1_cds_ALU34469.1_40 [locus_tag=CLAU_0040] [protein=Two component transcriptional regulator winged helix family] [protein_id=ALU34469.1] [location=complement(35506..36198)] [gbkey=CDS]	GTGAATTTTTACATGGATAAAAATGTAGTTTTAATTATAGACGACGATGAAAATATAAGAGAACTTTTAACTATAATGTTAAAAAATCAAAACATAGATTCCCTGTGCGCAAAAGATGGAATTGAAGCTCTGGAGATTTTAAAAAGCAATAAAATAGATTTGATACTTTTAGATGTTATGATGCCAAGGATGGATGGTATGATGGCATGTATGAAAATACGGGAAAGCTTAAATTTACCTATTATAATACTATCTGCTAAAGTTGACGATGCAGATAAAATAATGGGACTTACTATTGGAGCTGATGATTACATCGCAAAACCCTTTAATTCAATGCTCTTAATTGCAAAGATAAGATCTCACCTAAGAAGATATAAAGAATTTAATTCAAACTTTCAT…	693	1	TG	NG	104	15	AAAATCAAAACATAGATTCCC	AATCAAAACATAGATTCCC	AATC	AAAACATAGATTCCC	AATT	AATTAAAACATAGATTCCC	1	TAA
lcl|CP012395.1_cds_ALU34469.1_40 [locus_tag=CLAU_0040] [protein=Two component transcriptional regulator winged helix family] [protein_id=ALU34469.1] [location=complement(35506..36198)] [gbkey=CDS]	GTGAATTTTTACATGGATAAAAATGTAGTTTTAATTATAGACGACGATGAAAATATAAGAGAACTTTTAACTATAATGTTAAAAAATCAAAACATAGATTCCCTGTGCGCAAAAGATGGAATTGAAGCTCTGGAGATTTTAAAAAGCAATAAAATAGATTTGATACTTTTAGATGTTATGATGCCAAGGATGGATGGTATGATGGCATGTATGAAAATACGGGAAAGCTTAAATTTACCTATTATAATACTATCTGCTAAAGTTGACGATGCAGATAAAATAATGGGACTTACTATTGGAGCTGATGATTACATCGCAAAACCCTTTAATTCAATGCTCTTAATTGCAAAGATAAGATCTCACCTAAGAAGATATAAAGAATTTAATTCAAACTTTCAT…	693	1	TG	NG	443	64	TTCAGGACATGCTTATAAATA	CAGGACATGCTTATAAATA	CAGG	ACATGCTTATAAATA	TAGG	TAGGACATGCTTATAAATA	1	TAG
lcl|CP012395.1_cds_ALU34470.1_41 [locus_tag=CLAU_0041] [protein=Heme-transporting ATPase] [protein_id=ALU34470.1] [location=36360..37085] [gbkey=CDS]	TTGGAAGTATTGAAATTGCAAAATCTATCAAAGACTATAGGAAAGAGAGAAATTGTGAAGAATTTAAATTTGAGTGTAAAGGAAGGTGAAATCTTTGGATTTTTAGGACCCAATGGTGCAGGAAAGACCACAACTATAAAGATGATCGTTGGATTTTTAAAACCCACTGGCGGTAAAATTTACATAAATGGAAAAAATATTAAAAATAGTAGGATAAGCTCTATAAGTAATATGGCAGCTATGGTTGAAGCACCGGATATGTATCCATATTTAACTGGAGTTCAGAATTTAAGGCAGCTGGCAAGGCTTGATGGAGATATTAGTCAAAGTCAAATAGATGAAGCTGTAAAATTAGCTGGATTAAGTGACAGGATAAATGATAAATTTAAAAAGTATTCC…	726	1	AGG	NGG	431	59	AACAGAGGCTTGGCATTGCAC	CAGAGGCTTGGCATTGCAC	CAGA	GGCTTGGCATTGCAC	TAGA	TAGAGGCTTGGCATTGCAC	1	TAG
lcl|CP012395.1_cds_ALU34470.1_41 [locus_tag=CLAU_0041] [protein=Heme-transporting ATPase] [protein_id=ALU34470.1] [location=36360..37085] [gbkey=CDS]	TTGGAAGTATTGAAATTGCAAAATCTATCAAAGACTATAGGAAAGAGAGAAATTGTGAAGAATTTAAATTTGAGTGTAAAGGAAGGTGAAATCTTTGGATTTTTAGGACCCAATGGTGCAGGAAAGACCACAACTATAAAGATGATCGTTGGATTTTTAAAACCCACTGGCGGTAAAATTTACATAAATGGAAAAAATATTAAAAATAGTAGGATAAGCTCTATAAGTAATATGGCAGCTATGGTTGAAGCACCGGATATGTATCCATATTTAACTGGAGTTCAGAATTTAAGGCAGCTGGCAAGGCTTGATGGAGATATTAGTCAAAGTCAAATAGATGAAGCTGTAAAATTAGCTGGATTAAGTGACAGGATAAATGATAAATTTAAAAAGTATTCC…	726	1	TGG	NGG	299	41	GAGTTCAGAATTTAAGGCAGC	GTTCAGAATTTAAGGCAGC	GTTC	AGAATTTAAGGCAGC	GTTT	GTTTAGAATTTAAGGCAGC	1	TAG
lcl|CP012395.1_cds_ALU34470.1_41 [locus_tag=CLAU_0041] [protein=Heme-transporting ATPase] [protein_id=ALU34470.1] [location=36360..37085] [gbkey=CDS]	TTGGAAGTATTGAAATTGCAAAATCTATCAAAGACTATAGGAAAGAGAGAAATTGTGAAGAATTTAAATTTGAGTGTAAAGGAAGGTGAAATCTTTGGATTTTTAGGACCCAATGGTGCAGGAAAGACCACAACTATAAAGATGATCGTTGGATTTTTAAAACCCACTGGCGGTAAAATTTACATAAATGGAAAAAATATTAAAAATAGTAGGATAAGCTCTATAAGTAATATGGCAGCTATGGTTGAAGCACCGGATATGTATCCATATTTAACTGGAGTTCAGAATTTAAGGCAGCTGGCAAGGCTTGATGGAGATATTAGTCAAAGTCAAATAGATGAAGCTGTAAAATTAGCTGGATTAAGTGACAGGATAAATGATAAATTTAAAAAGTATTCC…	726	1	TGG	NGG	312	43	AAGGCAGCTGGCAAGGCTTGA	AGGCAGCTGGCAAGGCTTGA	A	GGCA	GCTGGCAAGGCTTGA	GGTA	AGGTAGCTGGCAAGGCTTGA	1	TAG
lcl|CP012395.1_cds_ALU34470.1_41 [locus_tag=CLAU_0041] [protein=Heme-transporting ATPase] [protein_id=ALU34470.1] [location=36360..37085] [gbkey=CDS]	TTGGAAGTATTGAAATTGCAAAATCTATCAAAGACTATAGGAAAGAGAGAAATTGTGAAGAATTTAAATTTGAGTGTAAAGGAAGGTGAAATCTTTGGATTTTTAGGACCCAATGGTGCAGGAAAGACCACAACTATAAAGATGATCGTTGGATTTTTAAAACCCACTGGCGGTAAAATTTACATAAATGGAAAAAATATTAAAAATAGTAGGATAAGCTCTATAAGTAATATGGCAGCTATGGTTGAAGCACCGGATATGTATCCATATTTAACTGGAGTTCAGAATTTAAGGCAGCTGGCAAGGCTTGATGGAGATATTAGTCAAAGTCAAATAGATGAAGCTGTAAAATTAGCTGGATTAAGTGACAGGATAAATGATAAATTTAAAAAGTATTCC…	726	1	AGG	NGD	431	59	AACAGAGGCTTGGCATTGCAC	CAGAGGCTTGGCATTGCAC	CAGA	GGCTTGGCATTGCAC	TAGA	TAGAGGCTTGGCATTGCAC	1	TAG
lcl|CP012395.1_cds_ALU34470.1_41 [locus_tag=CLAU_0041] [protein=Heme-transporting ATPase] [protein_id=ALU34470.1] [location=36360..37085] [gbkey=CDS]	TTGGAAGTATTGAAATTGCAAAATCTATCAAAGACTATAGGAAAGAGAGAAATTGTGAAGAATTTAAATTTGAGTGTAAAGGAAGGTGAAATCTTTGGATTTTTAGGACCCAATGGTGCAGGAAAGACCACAACTATAAAGATGATCGTTGGATTTTTAAAACCCACTGGCGGTAAAATTTACATAAATGGAAAAAATATTAAAAATAGTAGGATAAGCTCTATAAGTAATATGGCAGCTATGGTTGAAGCACCGGATATGTATCCATATTTAACTGGAGTTCAGAATTTAAGGCAGCTGGCAAGGCTTGATGGAGATATTAGTCAAAGTCAAATAGATGAAGCTGTAAAATTAGCTGGATTAAGTGACAGGATAAATGATAAATTTAAAAAGTATTCC…	726	1	TGG	NGD	299	41	GAGTTCAGAATTTAAGGCAGC	GTTCAGAATTTAAGGCAGC	GTTC	AGAATTTAAGGCAGC	GTTT	GTTTAGAATTTAAGGCAGC	1	TAG
lcl|CP012395.1_cds_ALU34470.1_41 [locus_tag=CLAU_0041] [protein=Heme-transporting ATPase] [protein_id=ALU34470.1] [location=36360..37085] [gbkey=CDS]	TTGGAAGTATTGAAATTGCAAAATCTATCAAAGACTATAGGAAAGAGAGAAATTGTGAAGAATTTAAATTTGAGTGTAAAGGAAGGTGAAATCTTTGGATTTTTAGGACCCAATGGTGCAGGAAAGACCACAACTATAAAGATGATCGTTGGATTTTTAAAACCCACTGGCGGTAAAATTTACATAAATGGAAAAAATATTAAAAATAGTAGGATAAGCTCTATAAGTAATATGGCAGCTATGGTTGAAGCACCGGATATGTATCCATATTTAACTGGAGTTCAGAATTTAAGGCAGCTGGCAAGGCTTGATGGAGATATTAGTCAAAGTCAAATAGATGAAGCTGTAAAATTAGCTGGATTAAGTGACAGGATAAATGATAAATTTAAAAAGTATTCC…	726	1	TGG	NGD	312	43	AAGGCAGCTGGCAAGGCTTGA	AGGCAGCTGGCAAGGCTTGA	A	GGCA	GCTGGCAAGGCTTGA	GGTA	AGGTAGCTGGCAAGGCTTGA	1	TAG
lcl|CP012395.1_cds_ALU34470.1_41 [locus_tag=CLAU_0041] [protein=Heme-transporting ATPase] [protein_id=ALU34470.1] [location=36360..37085] [gbkey=CDS]	TTGGAAGTATTGAAATTGCAAAATCTATCAAAGACTATAGGAAAGAGAGAAATTGTGAAGAATTTAAATTTGAGTGTAAAGGAAGGTGAAATCTTTGGATTTTTAGGACCCAATGGTGCAGGAAAGACCACAACTATAAAGATGATCGTTGGATTTTTAAAACCCACTGGCGGTAAAATTTACATAAATGGAAAAAATATTAAAAATAGTAGGATAAGCTCTATAAGTAATATGGCAGCTATGGTTGAAGCACCGGATATGTATCCATATTTAACTGGAGTTCAGAATTTAAGGCAGCTGGCAAGGCTTGATGGAGATATTAGTCAAAGTCAAATAGATGAAGCTGTAAAATTAGCTGGATTAAGTGACAGGATAAATGATAAATTTAAAAAGTATTCC…	726	1	AG	NG	342	47	TAGTCAAAGTCAAATAGATGA	AGTCAAAGTCAAATAGATGA	A	GTCA	AAGTCAAATAGATGA	GTTA	AGTTAAAGTCAAATAGATGA	1	TAA
lcl|CP012395.1_cds_ALU34470.1_41 [locus_tag=CLAU_0041] [protein=Heme-transporting ATPase] [protein_id=ALU34470.1] [location=36360..37085] [gbkey=CDS]	TTGGAAGTATTGAAATTGCAAAATCTATCAAAGACTATAGGAAAGAGAGAAATTGTGAAGAATTTAAATTTGAGTGTAAAGGAAGGTGAAATCTTTGGATTTTTAGGACCCAATGGTGCAGGAAAGACCACAACTATAAAGATGATCGTTGGATTTTTAAAACCCACTGGCGGTAAAATTTACATAAATGGAAAAAATATTAAAAATAGTAGGATAAGCTCTATAAGTAATATGGCAGCTATGGTTGAAGCACCGGATATGTATCCATATTTAACTGGAGTTCAGAATTTAAGGCAGCTGGCAAGGCTTGATGGAGATATTAGTCAAAGTCAAATAGATGAAGCTGTAAAATTAGCTGGATTAAGTGACAGGATAAATGATAAATTTAAAAAGTATTCC…	726	1	AG	NG	431	59	AACAGAGGCTTGGCATTGCAC	CAGAGGCTTGGCATTGCAC	CAGA	GGCTTGGCATTGCAC	TAGA	TAGAGGCTTGGCATTGCAC	1	TAG
lcl|CP012395.1_cds_ALU34470.1_41 [locus_tag=CLAU_0041] [protein=Heme-transporting ATPase] [protein_id=ALU34470.1] [location=36360..37085] [gbkey=CDS]	TTGGAAGTATTGAAATTGCAAAATCTATCAAAGACTATAGGAAAGAGAGAAATTGTGAAGAATTTAAATTTGAGTGTAAAGGAAGGTGAAATCTTTGGATTTTTAGGACCCAATGGTGCAGGAAAGACCACAACTATAAAGATGATCGTTGGATTTTTAAAACCCACTGGCGGTAAAATTTACATAAATGGAAAAAATATTAAAAATAGTAGGATAAGCTCTATAAGTAATATGGCAGCTATGGTTGAAGCACCGGATATGTATCCATATTTAACTGGAGTTCAGAATTTAAGGCAGCTGGCAAGGCTTGATGGAGATATTAGTCAAAGTCAAATAGATGAAGCTGTAAAATTAGCTGGATTAAGTGACAGGATAAATGATAAATTTAAAAAGTATTCC…	726	1	GG	NG	300	41	AGTTCAGAATTTAAGGCAGCT	GTTCAGAATTTAAGGCAGCT	G	TTCA	GAATTTAAGGCAGCT	TTTA	GTTTAGAATTTAAGGCAGCT	1	TAG
lcl|CP012395.1_cds_ALU34470.1_41 [locus_tag=CLAU_0041] [protein=Heme-transporting ATPase] [protein_id=ALU34470.1] [location=36360..37085] [gbkey=CDS]	TTGGAAGTATTGAAATTGCAAAATCTATCAAAGACTATAGGAAAGAGAGAAATTGTGAAGAATTTAAATTTGAGTGTAAAGGAAGGTGAAATCTTTGGATTTTTAGGACCCAATGGTGCAGGAAAGACCACAACTATAAAGATGATCGTTGGATTTTTAAAACCCACTGGCGGTAAAATTTACATAAATGGAAAAAATATTAAAAATAGTAGGATAAGCTCTATAAGTAATATGGCAGCTATGGTTGAAGCACCGGATATGTATCCATATTTAACTGGAGTTCAGAATTTAAGGCAGCTGGCAAGGCTTGATGGAGATATTAGTCAAAGTCAAATAGATGAAGCTGTAAAATTAGCTGGATTAAGTGACAGGATAAATGATAAATTTAAAAAGTATTCC…	726	1	TG	NG	299	41	GAGTTCAGAATTTAAGGCAGC	GTTCAGAATTTAAGGCAGC	GTTC	AGAATTTAAGGCAGC	GTTT	GTTTAGAATTTAAGGCAGC	1	TAG
lcl|CP012395.1_cds_ALU34470.1_41 [locus_tag=CLAU_0041] [protein=Heme-transporting ATPase] [protein_id=ALU34470.1] [location=36360..37085] [gbkey=CDS]	TTGGAAGTATTGAAATTGCAAAATCTATCAAAGACTATAGGAAAGAGAGAAATTGTGAAGAATTTAAATTTGAGTGTAAAGGAAGGTGAAATCTTTGGATTTTTAGGACCCAATGGTGCAGGAAAGACCACAACTATAAAGATGATCGTTGGATTTTTAAAACCCACTGGCGGTAAAATTTACATAAATGGAAAAAATATTAAAAATAGTAGGATAAGCTCTATAAGTAATATGGCAGCTATGGTTGAAGCACCGGATATGTATCCATATTTAACTGGAGTTCAGAATTTAAGGCAGCTGGCAAGGCTTGATGGAGATATTAGTCAAAGTCAAATAGATGAAGCTGTAAAATTAGCTGGATTAAGTGACAGGATAAATGATAAATTTAAAAAGTATTCC…	726	1	TG	NG	312	43	AAGGCAGCTGGCAAGGCTTGA	AGGCAGCTGGCAAGGCTTGA	A	GGCA	GCTGGCAAGGCTTGA	GGTA	AGGTAGCTGGCAAGGCTTGA	1	TAG
lcl|CP012395.1_cds_ALU34470.1_41 [locus_tag=CLAU_0041] [protein=Heme-transporting ATPase] [protein_id=ALU34470.1] [location=36360..37085] [gbkey=CDS]	TTGGAAGTATTGAAATTGCAAAATCTATCAAAGACTATAGGAAAGAGAGAAATTGTGAAGAATTTAAATTTGAGTGTAAAGGAAGGTGAAATCTTTGGATTTTTAGGACCCAATGGTGCAGGAAAGACCACAACTATAAAGATGATCGTTGGATTTTTAAAACCCACTGGCGGTAAAATTTACATAAATGGAAAAAATATTAAAAATAGTAGGATAAGCTCTATAAGTAATATGGCAGCTATGGTTGAAGCACCGGATATGTATCCATATTTAACTGGAGTTCAGAATTTAAGGCAGCTGGCAAGGCTTGATGGAGATATTAGTCAAAGTCAAATAGATGAAGCTGTAAAATTAGCTGGATTAAGTGACAGGATAAATGATAAATTTAAAAAGTATTCC…	726	1	AAA	NAA	348	48	AAGTCAAATAGATGAAGCTGT	AGTCAAATAGATGAAGCTGT	A	GTCA	AATAGATGAAGCTGT	GTTA	AGTTAAATAGATGAAGCTGT	1	TAA
lcl|CP012395.1_cds_ALU34470.1_41 [locus_tag=CLAU_0041] [protein=Heme-transporting ATPase] [protein_id=ALU34470.1] [location=36360..37085] [gbkey=CDS]	TTGGAAGTATTGAAATTGCAAAATCTATCAAAGACTATAGGAAAGAGAGAAATTGTGAAGAATTTAAATTTGAGTGTAAAGGAAGGTGAAATCTTTGGATTTTTAGGACCCAATGGTGCAGGAAAGACCACAACTATAAAGATGATCGTTGGATTTTTAAAACCCACTGGCGGTAAAATTTACATAAATGGAAAAAATATTAAAAATAGTAGGATAAGCTCTATAAGTAATATGGCAGCTATGGTTGAAGCACCGGATATGTATCCATATTTAACTGGAGTTCAGAATTTAAGGCAGCTGGCAAGGCTTGATGGAGATATTAGTCAAAGTCAAATAGATGAAGCTGTAAAATTAGCTGGATTAAGTGACAGGATAAATGATAAATTTAAAAAGTATTCC…	726	1	AAA	NAA	449	62	CACAGGTTCTCATGGGAAACA	CAGGTTCTCATGGGAAACA	CAGG	TTCTCATGGGAAACA	TAGG	TAGGTTCTCATGGGAAACA	1	TAG
lcl|CP012395.1_cds_ALU34470.1_41 [locus_tag=CLAU_0041] [protein=Heme-transporting ATPase] [protein_id=ALU34470.1] [location=36360..37085] [gbkey=CDS]	TTGGAAGTATTGAAATTGCAAAATCTATCAAAGACTATAGGAAAGAGAGAAATTGTGAAGAATTTAAATTTGAGTGTAAAGGAAGGTGAAATCTTTGGATTTTTAGGACCCAATGGTGCAGGAAAGACCACAACTATAAAGATGATCGTTGGATTTTTAAAACCCACTGGCGGTAAAATTTACATAAATGGAAAAAATATTAAAAATAGTAGGATAAGCTCTATAAGTAATATGGCAGCTATGGTTGAAGCACCGGATATGTATCCATATTTAACTGGAGTTCAGAATTTAAGGCAGCTGGCAAGGCTTGATGGAGATATTAGTCAAAGTCAAATAGATGAAGCTGTAAAATTAGCTGGATTAAGTGACAGGATAAATGATAAATTTAAAAAGTATTCC…	726	1	CAA	NAA	302	42	TTCAGAATTTAAGGCAGCTGG	CAGAATTTAAGGCAGCTGG	CAGA	ATTTAAGGCAGCTGG	TAGA	TAGAATTTAAGGCAGCTGG	1	TAG
lcl|CP012395.1_cds_ALU34470.1_41 [locus_tag=CLAU_0041] [protein=Heme-transporting ATPase] [protein_id=ALU34470.1] [location=36360..37085] [gbkey=CDS]	TTGGAAGTATTGAAATTGCAAAATCTATCAAAGACTATAGGAAAGAGAGAAATTGTGAAGAATTTAAATTTGAGTGTAAAGGAAGGTGAAATCTTTGGATTTTTAGGACCCAATGGTGCAGGAAAGACCACAACTATAAAGATGATCGTTGGATTTTTAAAACCCACTGGCGGTAAAATTTACATAAATGGAAAAAATATTAAAAATAGTAGGATAAGCTCTATAAGTAATATGGCAGCTATGGTTGAAGCACCGGATATGTATCCATATTTAACTGGAGTTCAGAATTTAAGGCAGCTGGCAAGGCTTGATGGAGATATTAGTCAAAGTCAAATAGATGAAGCTGTAAAATTAGCTGGATTAAGTGACAGGATAAATGATAAATTTAAAAAGTATTCC…	726	1	CAA	NAA	447	62	TGCACAGGTTCTCATGGGAAA	GCACAGGTTCTCATGGGAAA	G	CACA	GGTTCTCATGGGAAA	TATA	GTATAGGTTCTCATGGGAAA	1	TAG
lcl|CP012395.1_cds_ALU34470.1_41 [locus_tag=CLAU_0041] [protein=Heme-transporting ATPase] [protein_id=ALU34470.1] [location=36360..37085] [gbkey=CDS]	TTGGAAGTATTGAAATTGCAAAATCTATCAAAGACTATAGGAAAGAGAGAAATTGTGAAGAATTTAAATTTGAGTGTAAAGGAAGGTGAAATCTTTGGATTTTTAGGACCCAATGGTGCAGGAAAGACCACAACTATAAAGATGATCGTTGGATTTTTAAAACCCACTGGCGGTAAAATTTACATAAATGGAAAAAATATTAAAAATAGTAGGATAAGCTCTATAAGTAATATGGCAGCTATGGTTGAAGCACCGGATATGTATCCATATTTAACTGGAGTTCAGAATTTAAGGCAGCTGGCAAGGCTTGATGGAGATATTAGTCAAAGTCAAATAGATGAAGCTGTAAAATTAGCTGGATTAAGTGACAGGATAAATGATAAATTTAAAAAGTATTCC…	726	1	TAA	NAA	347	48	AAAGTCAAATAGATGAAGCTG	AGTCAAATAGATGAAGCTG	AGTC	AAATAGATGAAGCTG	AGTT	AGTTAAATAGATGAAGCTG	1	TAA
lcl|CP012395.1_cds_ALU34471.1_42 [locus_tag=CLAU_0042] [protein=ABC-type transporter-like membrane protein] [protein_id=ALU34471.1] [location=37066..38244] [gbkey=CDS]	ATGATTTTTCCAATAATTAAAAACGAGATCATTAAGATATTTTATAGAAAGAAATTTTTAATATGTTCTATTATATTGCTACTTGTAGCTGCATTTTCAGTATTAGCTGTGAATAGCGAAAATGGAGAGAGGGGACTGCGAAAAGACAAAAGTATAGAACAATACTATAAAGATCAAAAAAAATTAGTAAAGGATAAAGCAAAAATTGCTGAAATCCAAACACATATCGATAACGTTGATAAAATGGTAAAGGATTATGAATTTCAAAAAACACATCCACTAGCATGGAAAGATACTTTAAAAAAGGATGTAAAGCTTATGGAAAGTGTTAATGACAGTAAATTGGATGATGCTAAAAAAGAACAAAGAAAAAGTGAAATTACTTATAAGAAGTATTTA…	1179	1	AGG	NGG	191	16	AAGATCAAAAAAAATTAGTAA	GATCAAAAAAAATTAGTAA	GATC	AAAAAAAATTAGTAA	GATT	GATTAAAAAAAATTAGTAA	1	TAA
lcl|CP012395.1_cds_ALU34471.1_42 [locus_tag=CLAU_0042] [protein=ABC-type transporter-like membrane protein] [protein_id=ALU34471.1] [location=37066..38244] [gbkey=CDS]	ATGATTTTTCCAATAATTAAAAACGAGATCATTAAGATATTTTATAGAAAGAAATTTTTAATATGTTCTATTATATTGCTACTTGTAGCTGCATTTTCAGTATTAGCTGTGAATAGCGAAAATGGAGAGAGGGGACTGCGAAAAGACAAAAGTATAGAACAATACTATAAAGATCAAAAAAAATTAGTAAAGGATAAAGCAAAAATTGCTGAAATCCAAACACATATCGATAACGTTGATAAAATGGTAAAGGATTATGAATTTCAAAAAACACATCCACTAGCATGGAAAGATACTTTAAAAAAGGATGTAAAGCTTATGGAAAGTGTTAATGACAGTAAATTGGATGATGCTAAAAAAGAACAAAGAAAAAGTGAAATTACTTATAAGAAGTATTTA…	1179	1	AGA	NGD	156	13	ACTGCGAAAAGACAAAAGTAT	CTGCGAAAAGACAAAAGTAT	C	TGCG	AAAAGACAAAAGTAT	TGTG	CTGTGAAAAGACAAAAGTAT	1	TGA
lcl|CP012395.1_cds_ALU34471.1_42 [locus_tag=CLAU_0042] [protein=ABC-type transporter-like membrane protein] [protein_id=ALU34471.1] [location=37066..38244] [gbkey=CDS]	ATGATTTTTCCAATAATTAAAAACGAGATCATTAAGATATTTTATAGAAAGAAATTTTTAATATGTTCTATTATATTGCTACTTGTAGCTGCATTTTCAGTATTAGCTGTGAATAGCGAAAATGGAGAGAGGGGACTGCGAAAAGACAAAAGTATAGAACAATACTATAAAGATCAAAAAAAATTAGTAAAGGATAAAGCAAAAATTGCTGAAATCCAAACACATATCGATAACGTTGATAAAATGGTAAAGGATTATGAATTTCAAAAAACACATCCACTAGCATGGAAAGATACTTTAAAAAAGGATGTAAAGCTTATGGAAAGTGTTAATGACAGTAAATTGGATGATGCTAAAAAAGAACAAAGAAAAAGTGAAATTACTTATAAGAAGTATTTA…	1179	1	GGA	NGD	192	16	AGATCAAAAAAAATTAGTAAA	GATCAAAAAAAATTAGTAAA	G	ATCA	AAAAAAATTAGTAAA	ATTA	GATTAAAAAAAATTAGTAAA	1	TAA
lcl|CP012395.1_cds_ALU34471.1_42 [locus_tag=CLAU_0042] [protein=ABC-type transporter-like membrane protein] [protein_id=ALU34471.1] [location=37066..38244] [gbkey=CDS]	ATGATTTTTCCAATAATTAAAAACGAGATCATTAAGATATTTTATAGAAAGAAATTTTTAATATGTTCTATTATATTGCTACTTGTAGCTGCATTTTCAGTATTAGCTGTGAATAGCGAAAATGGAGAGAGGGGACTGCGAAAAGACAAAAGTATAGAACAATACTATAAAGATCAAAAAAAATTAGTAAAGGATAAAGCAAAAATTGCTGAAATCCAAACACATATCGATAACGTTGATAAAATGGTAAAGGATTATGAATTTCAAAAAACACATCCACTAGCATGGAAAGATACTTTAAAAAAGGATGTAAAGCTTATGGAAAGTGTTAATGACAGTAAATTGGATGATGCTAAAAAAGAACAAAGAAAAAGTGAAATTACTTATAAGAAGTATTTA…	1179	1	CGT	NGD	234	20	AATCCAAACACATATCGATAA	ATCCAAACACATATCGATAA	A	TCCA	AACACATATCGATAA	TTTA	ATTTAAACACATATCGATAA	1	TAA
lcl|CP012395.1_cds_ALU34471.1_42 [locus_tag=CLAU_0042] [protein=ABC-type transporter-like membrane protein] [protein_id=ALU34471.1] [location=37066..38244] [gbkey=CDS]	ATGATTTTTCCAATAATTAAAAACGAGATCATTAAGATATTTTATAGAAAGAAATTTTTAATATGTTCTATTATATTGCTACTTGTAGCTGCATTTTCAGTATTAGCTGTGAATAGCGAAAATGGAGAGAGGGGACTGCGAAAAGACAAAAGTATAGAACAATACTATAAAGATCAAAAAAAATTAGTAAAGGATAAAGCAAAAATTGCTGAAATCCAAACACATATCGATAACGTTGATAAAATGGTAAAGGATTATGAATTTCAAAAAACACATCCACTAGCATGGAAAGATACTTTAAAAAAGGATGTAAAGCTTATGGAAAGTGTTAATGACAGTAAATTGGATGATGCTAAAAAAGAACAAAGAAAAAGTGAAATTACTTATAAGAAGTATTTA…	1179	1	AGG	NGD	191	16	AAGATCAAAAAAAATTAGTAA	GATCAAAAAAAATTAGTAA	GATC	AAAAAAAATTAGTAA	GATT	GATTAAAAAAAATTAGTAA	1	TAA
lcl|CP012395.1_cds_ALU34471.1_42 [locus_tag=CLAU_0042] [protein=ABC-type transporter-like membrane protein] [protein_id=ALU34471.1] [location=37066..38244] [gbkey=CDS]	ATGATTTTTCCAATAATTAAAAACGAGATCATTAAGATATTTTATAGAAAGAAATTTTTAATATGTTCTATTATATTGCTACTTGTAGCTGCATTTTCAGTATTAGCTGTGAATAGCGAAAATGGAGAGAGGGGACTGCGAAAAGACAAAAGTATAGAACAATACTATAAAGATCAAAAAAAATTAGTAAAGGATAAAGCAAAAATTGCTGAAATCCAAACACATATCGATAACGTTGATAAAATGGTAAAGGATTATGAATTTCAAAAAACACATCCACTAGCATGGAAAGATACTTTAAAAAAGGATGTAAAGCTTATGGAAAGTGTTAATGACAGTAAATTGGATGATGCTAAAAAAGAACAAAGAAAAAGTGAAATTACTTATAAGAAGTATTTA…	1179	1	AG	NG	156	13	ACTGCGAAAAGACAAAAGTAT	CTGCGAAAAGACAAAAGTAT	C	TGCG	AAAAGACAAAAGTAT	TGTG	CTGTGAAAAGACAAAAGTAT	1	TGA
lcl|CP012395.1_cds_ALU34471.1_42 [locus_tag=CLAU_0042] [protein=ABC-type transporter-like membrane protein] [protein_id=ALU34471.1] [location=37066..38244] [gbkey=CDS]	ATGATTTTTCCAATAATTAAAAACGAGATCATTAAGATATTTTATAGAAAGAAATTTTTAATATGTTCTATTATATTGCTACTTGTAGCTGCATTTTCAGTATTAGCTGTGAATAGCGAAAATGGAGAGAGGGGACTGCGAAAAGACAAAAGTATAGAACAATACTATAAAGATCAAAAAAAATTAGTAAAGGATAAAGCAAAAATTGCTGAAATCCAAACACATATCGATAACGTTGATAAAATGGTAAAGGATTATGAATTTCAAAAAACACATCCACTAGCATGGAAAGATACTTTAAAAAAGGATGTAAAGCTTATGGAAAGTGTTAATGACAGTAAATTGGATGATGCTAAAAAAGAACAAAGAAAAAGTGAAATTACTTATAAGAAGTATTTA…	1179	1	AG	NG	191	16	AAGATCAAAAAAAATTAGTAA	GATCAAAAAAAATTAGTAA	GATC	AAAAAAAATTAGTAA	GATT	GATTAAAAAAAATTAGTAA	1	TAA
lcl|CP012395.1_cds_ALU34471.1_42 [locus_tag=CLAU_0042] [protein=ABC-type transporter-like membrane protein] [protein_id=ALU34471.1] [location=37066..38244] [gbkey=CDS]	ATGATTTTTCCAATAATTAAAAACGAGATCATTAAGATATTTTATAGAAAGAAATTTTTAATATGTTCTATTATATTGCTACTTGTAGCTGCATTTTCAGTATTAGCTGTGAATAGCGAAAATGGAGAGAGGGGACTGCGAAAAGACAAAAGTATAGAACAATACTATAAAGATCAAAAAAAATTAGTAAAGGATAAAGCAAAAATTGCTGAAATCCAAACACATATCGATAACGTTGATAAAATGGTAAAGGATTATGAATTTCAAAAAACACATCCACTAGCATGGAAAGATACTTTAAAAAAGGATGTAAAGCTTATGGAAAGTGTTAATGACAGTAAATTGGATGATGCTAAAAAAGAACAAAGAAAAAGTGAAATTACTTATAAGAAGTATTTA…	1179	1	AG	NG	282	24	ATTTCAAAAAACACATCCACT	TTTCAAAAAACACATCCACT	T	TTCA	AAAAACACATCCACT	TTTA	TTTTAAAAAACACATCCACT	1	TAA
lcl|CP012395.1_cds_ALU34471.1_42 [locus_tag=CLAU_0042] [protein=ABC-type transporter-like membrane protein] [protein_id=ALU34471.1] [location=37066..38244] [gbkey=CDS]	ATGATTTTTCCAATAATTAAAAACGAGATCATTAAGATATTTTATAGAAAGAAATTTTTAATATGTTCTATTATATTGCTACTTGTAGCTGCATTTTCAGTATTAGCTGTGAATAGCGAAAATGGAGAGAGGGGACTGCGAAAAGACAAAAGTATAGAACAATACTATAAAGATCAAAAAAAATTAGTAAAGGATAAAGCAAAAATTGCTGAAATCCAAACACATATCGATAACGTTGATAAAATGGTAAAGGATTATGAATTTCAAAAAACACATCCACTAGCATGGAAAGATACTTTAAAAAAGGATGTAAAGCTTATGGAAAGTGTTAATGACAGTAAATTGGATGATGCTAAAAAAGAACAAAGAAAAAGTGAAATTACTTATAAGAAGTATTTA…	1179	1	CG	NG	234	20	AATCCAAACACATATCGATAA	ATCCAAACACATATCGATAA	A	TCCA	AACACATATCGATAA	TTTA	ATTTAAACACATATCGATAA	1	TAA
lcl|CP012395.1_cds_ALU34471.1_42 [locus_tag=CLAU_0042] [protein=ABC-type transporter-like membrane protein] [protein_id=ALU34471.1] [location=37066..38244] [gbkey=CDS]	ATGATTTTTCCAATAATTAAAAACGAGATCATTAAGATATTTTATAGAAAGAAATTTTTAATATGTTCTATTATATTGCTACTTGTAGCTGCATTTTCAGTATTAGCTGTGAATAGCGAAAATGGAGAGAGGGGACTGCGAAAAGACAAAAGTATAGAACAATACTATAAAGATCAAAAAAAATTAGTAAAGGATAAAGCAAAAATTGCTGAAATCCAAACACATATCGATAACGTTGATAAAATGGTAAAGGATTATGAATTTCAAAAAACACATCCACTAGCATGGAAAGATACTTTAAAAAAGGATGTAAAGCTTATGGAAAGTGTTAATGACAGTAAATTGGATGATGCTAAAAAAGAACAAAGAAAAAGTGAAATTACTTATAAGAAGTATTTA…	1179	1	GG	NG	192	16	AGATCAAAAAAAATTAGTAAA	GATCAAAAAAAATTAGTAAA	G	ATCA	AAAAAAATTAGTAAA	ATTA	GATTAAAAAAAATTAGTAAA	1	TAA
lcl|CP012395.1_cds_ALU34471.1_42 [locus_tag=CLAU_0042] [protein=ABC-type transporter-like membrane protein] [protein_id=ALU34471.1] [location=37066..38244] [gbkey=CDS]	ATGATTTTTCCAATAATTAAAAACGAGATCATTAAGATATTTTATAGAAAGAAATTTTTAATATGTTCTATTATATTGCTACTTGTAGCTGCATTTTCAGTATTAGCTGTGAATAGCGAAAATGGAGAGAGGGGACTGCGAAAAGACAAAAGTATAGAACAATACTATAAAGATCAAAAAAAATTAGTAAAGGATAAAGCAAAAATTGCTGAAATCCAAACACATATCGATAACGTTGATAAAATGGTAAAGGATTATGAATTTCAAAAAACACATCCACTAGCATGGAAAGATACTTTAAAAAAGGATGTAAAGCTTATGGAAAGTGTTAATGACAGTAAATTGGATGATGCTAAAAAAGAACAAAGAAAAAGTGAAATTACTTATAAGAAGTATTTA…	1179	1	TG	NG	864	73	CTTACAAATAATTTTTATAAT	TTACAAATAATTTTTATAAT	T	TACA	AATAATTTTTATAAT	TATA	TTATAAATAATTTTTATAAT	1	TAA
lcl|CP012395.1_cds_ALU34471.1_42 [locus_tag=CLAU_0042] [protein=ABC-type transporter-like membrane protein] [protein_id=ALU34471.1] [location=37066..38244] [gbkey=CDS]	ATGATTTTTCCAATAATTAAAAACGAGATCATTAAGATATTTTATAGAAAGAAATTTTTAATATGTTCTATTATATTGCTACTTGTAGCTGCATTTTCAGTATTAGCTGTGAATAGCGAAAATGGAGAGAGGGGACTGCGAAAAGACAAAAGTATAGAACAATACTATAAAGATCAAAAAAAATTAGTAAAGGATAAAGCAAAAATTGCTGAAATCCAAACACATATCGATAACGTTGATAAAATGGTAAAGGATTATGAATTTCAAAAAACACATCCACTAGCATGGAAAGATACTTTAAAAAAGGATGTAAAGCTTATGGAAAGTGTTAATGACAGTAAATTGGATGATGCTAAAAAAGAACAAAGAAAAAGTGAAATTACTTATAAGAAGTATTTA…	1179	1	AAA	NAA	176	15	TAGAACAATACTATAAAGATC	GAACAATACTATAAAGATC	GAAC	AATACTATAAAGATC	GAAT	GAATAATACTATAAAGATC	1	TAA
lcl|CP012395.1_cds_ALU34471.1_42 [locus_tag=CLAU_0042] [protein=ABC-type transporter-like membrane protein] [protein_id=ALU34471.1] [location=37066..38244] [gbkey=CDS]	ATGATTTTTCCAATAATTAAAAACGAGATCATTAAGATATTTTATAGAAAGAAATTTTTAATATGTTCTATTATATTGCTACTTGTAGCTGCATTTTCAGTATTAGCTGTGAATAGCGAAAATGGAGAGAGGGGACTGCGAAAAGACAAAAGTATAGAACAATACTATAAAGATCAAAAAAAATTAGTAAAGGATAAAGCAAAAATTGCTGAAATCCAAACACATATCGATAACGTTGATAAAATGGTAAAGGATTATGAATTTCAAAAAACACATCCACTAGCATGGAAAGATACTTTAAAAAAGGATGTAAAGCTTATGGAAAGTGTTAATGACAGTAAATTGGATGATGCTAAAAAAGAACAAAGAAAAAGTGAAATTACTTATAAGAAGTATTTA…	1179	1	AAA	NAA	177	15	AGAACAATACTATAAAGATCA	GAACAATACTATAAAGATCA	G	AACA	ATACTATAAAGATCA	AATA	GAATAATACTATAAAGATCA	1	TAA
lcl|CP012395.1_cds_ALU34471.1_42 [locus_tag=CLAU_0042] [protein=ABC-type transporter-like membrane protein] [protein_id=ALU34471.1] [location=37066..38244] [gbkey=CDS]	ATGATTTTTCCAATAATTAAAAACGAGATCATTAAGATATTTTATAGAAAGAAATTTTTAATATGTTCTATTATATTGCTACTTGTAGCTGCATTTTCAGTATTAGCTGTGAATAGCGAAAATGGAGAGAGGGGACTGCGAAAAGACAAAAGTATAGAACAATACTATAAAGATCAAAAAAAATTAGTAAAGGATAAAGCAAAAATTGCTGAAATCCAAACACATATCGATAACGTTGATAAAATGGTAAAGGATTATGAATTTCAAAAAACACATCCACTAGCATGGAAAGATACTTTAAAAAAGGATGTAAAGCTTATGGAAAGTGTTAATGACAGTAAATTGGATGATGCTAAAAAAGAACAAAGAAAAAGTGAAATTACTTATAAGAAGTATTTA…	1179	1	AAA	NAA	179	15	AACAATACTATAAAGATCAAA	CAATACTATAAAGATCAAA	CAAT	ACTATAAAGATCAAA	TAAT	TAATACTATAAAGATCAAA	1	TAA
lcl|CP012395.1_cds_ALU34471.1_42 [locus_tag=CLAU_0042] [protein=ABC-type transporter-like membrane protein] [protein_id=ALU34471.1] [location=37066..38244] [gbkey=CDS]	ATGATTTTTCCAATAATTAAAAACGAGATCATTAAGATATTTTATAGAAAGAAATTTTTAATATGTTCTATTATATTGCTACTTGTAGCTGCATTTTCAGTATTAGCTGTGAATAGCGAAAATGGAGAGAGGGGACTGCGAAAAGACAAAAGTATAGAACAATACTATAAAGATCAAAAAAAATTAGTAAAGGATAAAGCAAAAATTGCTGAAATCCAAACACATATCGATAACGTTGATAAAATGGTAAAGGATTATGAATTTCAAAAAACACATCCACTAGCATGGAAAGATACTTTAAAAAAGGATGTAAAGCTTATGGAAAGTGTTAATGACAGTAAATTGGATGATGCTAAAAAAGAACAAAGAAAAAGTGAAATTACTTATAAGAAGTATTTA…	1179	1	TAA	NAA	771	65	CATACAAAATATGGACTTGCA	ATACAAAATATGGACTTGCA	A	TACA	AAATATGGACTTGCA	TATA	ATATAAAATATGGACTTGCA	1	TAA
lcl|CP012395.1_cds_ALU34471.1_42 [locus_tag=CLAU_0042] [protein=ABC-type transporter-like membrane protein] [protein_id=ALU34471.1] [location=37066..38244] [gbkey=CDS]	ATGATTTTTCCAATAATTAAAAACGAGATCATTAAGATATTTTATAGAAAGAAATTTTTAATATGTTCTATTATATTGCTACTTGTAGCTGCATTTTCAGTATTAGCTGTGAATAGCGAAAATGGAGAGAGGGGACTGCGAAAAGACAAAAGTATAGAACAATACTATAAAGATCAAAAAAAATTAGTAAAGGATAAAGCAAAAATTGCTGAAATCCAAACACATATCGATAACGTTGATAAAATGGTAAAGGATTATGAATTTCAAAAAACACATCCACTAGCATGGAAAGATACTTTAAAAAAGGATGTAAAGCTTATGGAAAGTGTTAATGACAGTAAATTGGATGATGCTAAAAAAGAACAAAGAAAAAGTGAAATTACTTATAAGAAGTATTTA…	1179	1	AGA	NGA	156	13	ACTGCGAAAAGACAAAAGTAT	CTGCGAAAAGACAAAAGTAT	C	TGCG	AAAAGACAAAAGTAT	TGTG	CTGTGAAAAGACAAAAGTAT	1	TGA
lcl|CP012395.1_cds_ALU34471.1_42 [locus_tag=CLAU_0042] [protein=ABC-type transporter-like membrane protein] [protein_id=ALU34471.1] [location=37066..38244] [gbkey=CDS]	ATGATTTTTCCAATAATTAAAAACGAGATCATTAAGATATTTTATAGAAAGAAATTTTTAATATGTTCTATTATATTGCTACTTGTAGCTGCATTTTCAGTATTAGCTGTGAATAGCGAAAATGGAGAGAGGGGACTGCGAAAAGACAAAAGTATAGAACAATACTATAAAGATCAAAAAAAATTAGTAAAGGATAAAGCAAAAATTGCTGAAATCCAAACACATATCGATAACGTTGATAAAATGGTAAAGGATTATGAATTTCAAAAAACACATCCACTAGCATGGAAAGATACTTTAAAAAAGGATGTAAAGCTTATGGAAAGTGTTAATGACAGTAAATTGGATGATGCTAAAAAAGAACAAAGAAAAAGTGAAATTACTTATAAGAAGTATTTA…	1179	1	GGA	NGA	192	16	AGATCAAAAAAAATTAGTAAA	GATCAAAAAAAATTAGTAAA	G	ATCA	AAAAAAATTAGTAAA	ATTA	GATTAAAAAAAATTAGTAAA	1	TAA
lcl|CP012395.1_cds_ALU34472.1_43 [locus_tag=CLAU_0043] [protein=Glycosyl transferase group 1] [protein_id=ALU34472.1] [location=38382..39446] [gbkey=CDS]	ATGCCTGTTATTAATATGCTCTCTTCTGCAGAACAAGTAAAAGGTCAGGGAGTACTTTCTGCTTACGTTGAACAAGTTAATTTAGTTAGAGACGGACTTCAAGATAATTATGAAATAAAAGTAAATGCTTTTAAATTGTGTGATATTATGCATTACCATACCATTGATTTTAAGTTCTTTTTAAGTATACCTTTTGCGAAATTATTGGGCACAAGTGTTGCTTATGTTCACTTTGTCCCAGAGACTATAGATAATAGTTTAAAACTACCTTATATTATAAAAAAAATGTTTTACAAGTACATAATTTTGTTCTACAAAAGTGTAGATTATTTGATAGTTGTGAATCCATATTTTATTGATACCTTAAAAAAATACAATATAGAAGAGGAAAAAGTAGTA…	1065	1	AGG	NGG	533	50	TAGGTCAGGTGCAGAACAGAA	GGTCAGGTGCAGAACAGAA	GGTC	AGGTGCAGAACAGAA	GGTT	GGTTAGGTGCAGAACAGAA	1	TAG
lcl|CP012395.1_cds_ALU34472.1_43 [locus_tag=CLAU_0043] [protein=Glycosyl transferase group 1] [protein_id=ALU34472.1] [location=38382..39446] [gbkey=CDS]	ATGCCTGTTATTAATATGCTCTCTTCTGCAGAACAAGTAAAAGGTCAGGGAGTACTTTCTGCTTACGTTGAACAAGTTAATTTAGTTAGAGACGGACTTCAAGATAATTATGAAATAAAAGTAAATGCTTTTAAATTGTGTGATATTATGCATTACCATACCATTGATTTTAAGTTCTTTTTAAGTATACCTTTTGCGAAATTATTGGGCACAAGTGTTGCTTATGTTCACTTTGTCCCAGAGACTATAGATAATAGTTTAAAACTACCTTATATTATAAAAAAAATGTTTTACAAGTACATAATTTTGTTCTACAAAAGTGTAGATTATTTGATAGTTGTGAATCCATATTTTATTGATACCTTAAAAAAATACAATATAGAAGAGGAAAAAGTAGTA…	1065	1	GGG	NGG	534	50	AGGTCAGGTGCAGAACAGAAA	GGTCAGGTGCAGAACAGAAA	G	GTCA	GGTGCAGAACAGAAA	GTTA	GGTTAGGTGCAGAACAGAAA	1	TAG
lcl|CP012395.1_cds_ALU34472.1_43 [locus_tag=CLAU_0043] [protein=Glycosyl transferase group 1] [protein_id=ALU34472.1] [location=38382..39446] [gbkey=CDS]	ATGCCTGTTATTAATATGCTCTCTTCTGCAGAACAAGTAAAAGGTCAGGGAGTACTTTCTGCTTACGTTGAACAAGTTAATTTAGTTAGAGACGGACTTCAAGATAATTATGAAATAAAAGTAAATGCTTTTAAATTGTGTGATATTATGCATTACCATACCATTGATTTTAAGTTCTTTTTAAGTATACCTTTTGCGAAATTATTGGGCACAAGTGTTGCTTATGTTCACTTTGTCCCAGAGACTATAGATAATAGTTTAAAACTACCTTATATTATAAAAAAAATGTTTTACAAGTACATAATTTTGTTCTACAAAAGTGTAGATTATTTGATAGTTGTGAATCCATATTTTATTGATACCTTAAAAAAATACAATATAGAAGAGGAAAAAGTAGTA…	1065	1	GGG	NGG	590	55	TTCCACAAATTCAATTTATAT	CCACAAATTCAATTTATAT	CCAC	AAATTCAATTTATAT	TTAT	TTATAAATTCAATTTATAT	1	TAA
lcl|CP012395.1_cds_ALU34472.1_43 [locus_tag=CLAU_0043] [protein=Glycosyl transferase group 1] [protein_id=ALU34472.1] [location=38382..39446] [gbkey=CDS]	ATGCCTGTTATTAATATGCTCTCTTCTGCAGAACAAGTAAAAGGTCAGGGAGTACTTTCTGCTTACGTTGAACAAGTTAATTTAGTTAGAGACGGACTTCAAGATAATTATGAAATAAAAGTAAATGCTTTTAAATTGTGTGATATTATGCATTACCATACCATTGATTTTAAGTTCTTTTTAAGTATACCTTTTGCGAAATTATTGGGCACAAGTGTTGCTTATGTTCACTTTGTCCCAGAGACTATAGATAATAGTTTAAAACTACCTTATATTATAAAAAAAATGTTTTACAAGTACATAATTTTGTTCTACAAAAGTGTAGATTATTTGATAGTTGTGAATCCATATTTTATTGATACCTTAAAAAAATACAATATAGAAGAGGAAAAAGTAGTA…	1065	1	TGG	NGG	597	56	AATTCAATTTATATGGGCAGG	ATTCAATTTATATGGGCAGG	A	TTCA	ATTTATATGGGCAGG	TTTA	ATTTAATTTATATGGGCAGG	1	TAA
lcl|CP012395.1_cds_ALU34472.1_43 [locus_tag=CLAU_0043] [protein=Glycosyl transferase group 1] [protein_id=ALU34472.1] [location=38382..39446] [gbkey=CDS]	ATGCCTGTTATTAATATGCTCTCTTCTGCAGAACAAGTAAAAGGTCAGGGAGTACTTTCTGCTTACGTTGAACAAGTTAATTTAGTTAGAGACGGACTTCAAGATAATTATGAAATAAAAGTAAATGCTTTTAAATTGTGTGATATTATGCATTACCATACCATTGATTTTAAGTTCTTTTTAAGTATACCTTTTGCGAAATTATTGGGCACAAGTGTTGCTTATGTTCACTTTGTCCCAGAGACTATAGATAATAGTTTAAAACTACCTTATATTATAAAAAAAATGTTTTACAAGTACATAATTTTGTTCTACAAAAGTGTAGATTATTTGATAGTTGTGAATCCATATTTTATTGATACCTTAAAAAAATACAATATAGAAGAGGAAAAAGTAGTA…	1065	1	AGA	NGD	90	8	TGAACAAGTTAATTTAGTTAG	GAACAAGTTAATTTAGTTAG	G	AACA	AGTTAATTTAGTTAG	AATA	GAATAAGTTAATTTAGTTAG	1	TAA
lcl|CP012395.1_cds_ALU34472.1_43 [locus_tag=CLAU_0043] [protein=Glycosyl transferase group 1] [protein_id=ALU34472.1] [location=38382..39446] [gbkey=CDS]	ATGCCTGTTATTAATATGCTCTCTTCTGCAGAACAAGTAAAAGGTCAGGGAGTACTTTCTGCTTACGTTGAACAAGTTAATTTAGTTAGAGACGGACTTCAAGATAATTATGAAATAAAAGTAAATGCTTTTAAATTGTGTGATATTATGCATTACCATACCATTGATTTTAAGTTCTTTTTAAGTATACCTTTTGCGAAATTATTGGGCACAAGTGTTGCTTATGTTCACTTTGTCCCAGAGACTATAGATAATAGTTTAAAACTACCTTATATTATAAAAAAAATGTTTTACAAGTACATAATTTTGTTCTACAAAAGTGTAGATTATTTGATAGTTGTGAATCCATATTTTATTGATACCTTAAAAAAATACAATATAGAAGAGGAAAAAGTAGTA…	1065	1	AGT	NGD	51	5	AGAACAAGTAAAAGGTCAGGG	GAACAAGTAAAAGGTCAGGG	G	AACA	AGTAAAAGGTCAGGG	AATA	GAATAAGTAAAAGGTCAGGG	1	TAA
lcl|CP012395.1_cds_ALU34472.1_43 [locus_tag=CLAU_0043] [protein=Glycosyl transferase group 1] [protein_id=ALU34472.1] [location=38382..39446] [gbkey=CDS]	ATGCCTGTTATTAATATGCTCTCTTCTGCAGAACAAGTAAAAGGTCAGGGAGTACTTTCTGCTTACGTTGAACAAGTTAATTTAGTTAGAGACGGACTTCAAGATAATTATGAAATAAAAGTAAATGCTTTTAAATTGTGTGATATTATGCATTACCATACCATTGATTTTAAGTTCTTTTTAAGTATACCTTTTGCGAAATTATTGGGCACAAGTGTTGCTTATGTTCACTTTGTCCCAGAGACTATAGATAATAGTTTAAAACTACCTTATATTATAAAAAAAATGTTTTACAAGTACATAATTTTGTTCTACAAAAGTGTAGATTATTTGATAGTTGTGAATCCATATTTTATTGATACCTTAAAAAAATACAATATAGAAGAGGAAAAAGTAGTA…	1065	1	AGG	NGD	533	50	TAGGTCAGGTGCAGAACAGAA	GGTCAGGTGCAGAACAGAA	GGTC	AGGTGCAGAACAGAA	GGTT	GGTTAGGTGCAGAACAGAA	1	TAG
lcl|CP012395.1_cds_ALU34472.1_43 [locus_tag=CLAU_0043] [protein=Glycosyl transferase group 1] [protein_id=ALU34472.1] [location=38382..39446] [gbkey=CDS]	ATGCCTGTTATTAATATGCTCTCTTCTGCAGAACAAGTAAAAGGTCAGGGAGTACTTTCTGCTTACGTTGAACAAGTTAATTTAGTTAGAGACGGACTTCAAGATAATTATGAAATAAAAGTAAATGCTTTTAAATTGTGTGATATTATGCATTACCATACCATTGATTTTAAGTTCTTTTTAAGTATACCTTTTGCGAAATTATTGGGCACAAGTGTTGCTTATGTTCACTTTGTCCCAGAGACTATAGATAATAGTTTAAAACTACCTTATATTATAAAAAAAATGTTTTACAAGTACATAATTTTGTTCTACAAAAGTGTAGATTATTTGATAGTTGTGAATCCATATTTTATTGATACCTTAAAAAAATACAATATAGAAGAGGAAAAAGTAGTA…	1065	1	GGG	NGD	534	50	AGGTCAGGTGCAGAACAGAAA	GGTCAGGTGCAGAACAGAAA	G	GTCA	GGTGCAGAACAGAAA	GTTA	GGTTAGGTGCAGAACAGAAA	1	TAG
lcl|CP012395.1_cds_ALU34472.1_43 [locus_tag=CLAU_0043] [protein=Glycosyl transferase group 1] [protein_id=ALU34472.1] [location=38382..39446] [gbkey=CDS]	ATGCCTGTTATTAATATGCTCTCTTCTGCAGAACAAGTAAAAGGTCAGGGAGTACTTTCTGCTTACGTTGAACAAGTTAATTTAGTTAGAGACGGACTTCAAGATAATTATGAAATAAAAGTAAATGCTTTTAAATTGTGTGATATTATGCATTACCATACCATTGATTTTAAGTTCTTTTTAAGTATACCTTTTGCGAAATTATTGGGCACAAGTGTTGCTTATGTTCACTTTGTCCCAGAGACTATAGATAATAGTTTAAAACTACCTTATATTATAAAAAAAATGTTTTACAAGTACATAATTTTGTTCTACAAAAGTGTAGATTATTTGATAGTTGTGAATCCATATTTTATTGATACCTTAAAAAAATACAATATAGAAGAGGAAAAAGTAGTA…	1065	1	GGG	NGD	590	55	TTCCACAAATTCAATTTATAT	CCACAAATTCAATTTATAT	CCAC	AAATTCAATTTATAT	TTAT	TTATAAATTCAATTTATAT	1	TAA
lcl|CP012395.1_cds_ALU34472.1_43 [locus_tag=CLAU_0043] [protein=Glycosyl transferase group 1] [protein_id=ALU34472.1] [location=38382..39446] [gbkey=CDS]	ATGCCTGTTATTAATATGCTCTCTTCTGCAGAACAAGTAAAAGGTCAGGGAGTACTTTCTGCTTACGTTGAACAAGTTAATTTAGTTAGAGACGGACTTCAAGATAATTATGAAATAAAAGTAAATGCTTTTAAATTGTGTGATATTATGCATTACCATACCATTGATTTTAAGTTCTTTTTAAGTATACCTTTTGCGAAATTATTGGGCACAAGTGTTGCTTATGTTCACTTTGTCCCAGAGACTATAGATAATAGTTTAAAACTACCTTATATTATAAAAAAAATGTTTTACAAGTACATAATTTTGTTCTACAAAAGTGTAGATTATTTGATAGTTGTGAATCCATATTTTATTGATACCTTAAAAAAATACAATATAGAAGAGGAAAAAGTAGTA…	1065	1	TGG	NGD	597	56	AATTCAATTTATATGGGCAGG	ATTCAATTTATATGGGCAGG	A	TTCA	ATTTATATGGGCAGG	TTTA	ATTTAATTTATATGGGCAGG	1	TAA
lcl|CP012395.1_cds_ALU34472.1_43 [locus_tag=CLAU_0043] [protein=Glycosyl transferase group 1] [protein_id=ALU34472.1] [location=38382..39446] [gbkey=CDS]	ATGCCTGTTATTAATATGCTCTCTTCTGCAGAACAAGTAAAAGGTCAGGGAGTACTTTCTGCTTACGTTGAACAAGTTAATTTAGTTAGAGACGGACTTCAAGATAATTATGAAATAAAAGTAAATGCTTTTAAATTGTGTGATATTATGCATTACCATACCATTGATTTTAAGTTCTTTTTAAGTATACCTTTTGCGAAATTATTGGGCACAAGTGTTGCTTATGTTCACTTTGTCCCAGAGACTATAGATAATAGTTTAAAACTACCTTATATTATAAAAAAAATGTTTTACAAGTACATAATTTTGTTCTACAAAAGTGTAGATTATTTGATAGTTGTGAATCCATATTTTATTGATACCTTAAAAAAATACAATATAGAAGAGGAAAAAGTAGTA…	1065	1	AG	NG	51	5	AGAACAAGTAAAAGGTCAGGG	GAACAAGTAAAAGGTCAGGG	G	AACA	AGTAAAAGGTCAGGG	AATA	GAATAAGTAAAAGGTCAGGG	1	TAA
lcl|CP012395.1_cds_ALU34472.1_43 [locus_tag=CLAU_0043] [protein=Glycosyl transferase group 1] [protein_id=ALU34472.1] [location=38382..39446] [gbkey=CDS]	ATGCCTGTTATTAATATGCTCTCTTCTGCAGAACAAGTAAAAGGTCAGGGAGTACTTTCTGCTTACGTTGAACAAGTTAATTTAGTTAGAGACGGACTTCAAGATAATTATGAAATAAAAGTAAATGCTTTTAAATTGTGTGATATTATGCATTACCATACCATTGATTTTAAGTTCTTTTTAAGTATACCTTTTGCGAAATTATTGGGCACAAGTGTTGCTTATGTTCACTTTGTCCCAGAGACTATAGATAATAGTTTAAAACTACCTTATATTATAAAAAAAATGTTTTACAAGTACATAATTTTGTTCTACAAAAGTGTAGATTATTTGATAGTTGTGAATCCATATTTTATTGATACCTTAAAAAAATACAATATAGAAGAGGAAAAAGTAGTA…	1065	1	AG	NG	90	8	TGAACAAGTTAATTTAGTTAG	GAACAAGTTAATTTAGTTAG	G	AACA	AGTTAATTTAGTTAG	AATA	GAATAAGTTAATTTAGTTAG	1	TAA
lcl|CP012395.1_cds_ALU34472.1_43 [locus_tag=CLAU_0043] [protein=Glycosyl transferase group 1] [protein_id=ALU34472.1] [location=38382..39446] [gbkey=CDS]	ATGCCTGTTATTAATATGCTCTCTTCTGCAGAACAAGTAAAAGGTCAGGGAGTACTTTCTGCTTACGTTGAACAAGTTAATTTAGTTAGAGACGGACTTCAAGATAATTATGAAATAAAAGTAAATGCTTTTAAATTGTGTGATATTATGCATTACCATACCATTGATTTTAAGTTCTTTTTAAGTATACCTTTTGCGAAATTATTGGGCACAAGTGTTGCTTATGTTCACTTTGTCCCAGAGACTATAGATAATAGTTTAAAACTACCTTATATTATAAAAAAAATGTTTTACAAGTACATAATTTTGTTCTACAAAAGTGTAGATTATTTGATAGTTGTGAATCCATATTTTATTGATACCTTAAAAAAATACAATATAGAAGAGGAAAAAGTAGTA…	1065	1	AG	NG	533	50	TAGGTCAGGTGCAGAACAGAA	GGTCAGGTGCAGAACAGAA	GGTC	AGGTGCAGAACAGAA	GGTT	GGTTAGGTGCAGAACAGAA	1	TAG
lcl|CP012395.1_cds_ALU34472.1_43 [locus_tag=CLAU_0043] [protein=Glycosyl transferase group 1] [protein_id=ALU34472.1] [location=38382..39446] [gbkey=CDS]	ATGCCTGTTATTAATATGCTCTCTTCTGCAGAACAAGTAAAAGGTCAGGGAGTACTTTCTGCTTACGTTGAACAAGTTAATTTAGTTAGAGACGGACTTCAAGATAATTATGAAATAAAAGTAAATGCTTTTAAATTGTGTGATATTATGCATTACCATACCATTGATTTTAAGTTCTTTTTAAGTATACCTTTTGCGAAATTATTGGGCACAAGTGTTGCTTATGTTCACTTTGTCCCAGAGACTATAGATAATAGTTTAAAACTACCTTATATTATAAAAAAAATGTTTTACAAGTACATAATTTTGTTCTACAAAAGTGTAGATTATTTGATAGTTGTGAATCCATATTTTATTGATACCTTAAAAAAATACAATATAGAAGAGGAAAAAGTAGTA…	1065	1	GG	NG	534	50	AGGTCAGGTGCAGAACAGAAA	GGTCAGGTGCAGAACAGAAA	G	GTCA	GGTGCAGAACAGAAA	GTTA	GGTTAGGTGCAGAACAGAAA	1	TAG
lcl|CP012395.1_cds_ALU34472.1_43 [locus_tag=CLAU_0043] [protein=Glycosyl transferase group 1] [protein_id=ALU34472.1] [location=38382..39446] [gbkey=CDS]	ATGCCTGTTATTAATATGCTCTCTTCTGCAGAACAAGTAAAAGGTCAGGGAGTACTTTCTGCTTACGTTGAACAAGTTAATTTAGTTAGAGACGGACTTCAAGATAATTATGAAATAAAAGTAAATGCTTTTAAATTGTGTGATATTATGCATTACCATACCATTGATTTTAAGTTCTTTTTAAGTATACCTTTTGCGAAATTATTGGGCACAAGTGTTGCTTATGTTCACTTTGTCCCAGAGACTATAGATAATAGTTTAAAACTACCTTATATTATAAAAAAAATGTTTTACAAGTACATAATTTTGTTCTACAAAAGTGTAGATTATTTGATAGTTGTGAATCCATATTTTATTGATACCTTAAAAAAATACAATATAGAAGAGGAAAAAGTAGTA…	1065	1	GG	NG	590	55	TTCCACAAATTCAATTTATAT	CCACAAATTCAATTTATAT	CCAC	AAATTCAATTTATAT	TTAT	TTATAAATTCAATTTATAT	1	TAA
lcl|CP012395.1_cds_ALU34472.1_43 [locus_tag=CLAU_0043] [protein=Glycosyl transferase group 1] [protein_id=ALU34472.1] [location=38382..39446] [gbkey=CDS]	ATGCCTGTTATTAATATGCTCTCTTCTGCAGAACAAGTAAAAGGTCAGGGAGTACTTTCTGCTTACGTTGAACAAGTTAATTTAGTTAGAGACGGACTTCAAGATAATTATGAAATAAAAGTAAATGCTTTTAAATTGTGTGATATTATGCATTACCATACCATTGATTTTAAGTTCTTTTTAAGTATACCTTTTGCGAAATTATTGGGCACAAGTGTTGCTTATGTTCACTTTGTCCCAGAGACTATAGATAATAGTTTAAAACTACCTTATATTATAAAAAAAATGTTTTACAAGTACATAATTTTGTTCTACAAAAGTGTAGATTATTTGATAGTTGTGAATCCATATTTTATTGATACCTTAAAAAAATACAATATAGAAGAGGAAAAAGTAGTA…	1065	1	GG	NG	591	55	TCCACAAATTCAATTTATATG	CCACAAATTCAATTTATATG	C	CACA	AATTCAATTTATATG	TATA	CTATAAATTCAATTTATATG	1	TAA
lcl|CP012395.1_cds_ALU34472.1_43 [locus_tag=CLAU_0043] [protein=Glycosyl transferase group 1] [protein_id=ALU34472.1] [location=38382..39446] [gbkey=CDS]	ATGCCTGTTATTAATATGCTCTCTTCTGCAGAACAAGTAAAAGGTCAGGGAGTACTTTCTGCTTACGTTGAACAAGTTAATTTAGTTAGAGACGGACTTCAAGATAATTATGAAATAAAAGTAAATGCTTTTAAATTGTGTGATATTATGCATTACCATACCATTGATTTTAAGTTCTTTTTAAGTATACCTTTTGCGAAATTATTGGGCACAAGTGTTGCTTATGTTCACTTTGTCCCAGAGACTATAGATAATAGTTTAAAACTACCTTATATTATAAAAAAAATGTTTTACAAGTACATAATTTTGTTCTACAAAAGTGTAGATTATTTGATAGTTGTGAATCCATATTTTATTGATACCTTAAAAAAATACAATATAGAAGAGGAAAAAGTAGTA…	1065	1	TG	NG	597	56	AATTCAATTTATATGGGCAGG	ATTCAATTTATATGGGCAGG	A	TTCA	ATTTATATGGGCAGG	TTTA	ATTTAATTTATATGGGCAGG	1	TAA
lcl|CP012395.1_cds_ALU34472.1_43 [locus_tag=CLAU_0043] [protein=Glycosyl transferase group 1] [protein_id=ALU34472.1] [location=38382..39446] [gbkey=CDS]	ATGCCTGTTATTAATATGCTCTCTTCTGCAGAACAAGTAAAAGGTCAGGGAGTACTTTCTGCTTACGTTGAACAAGTTAATTTAGTTAGAGACGGACTTCAAGATAATTATGAAATAAAAGTAAATGCTTTTAAATTGTGTGATATTATGCATTACCATACCATTGATTTTAAGTTCTTTTTAAGTATACCTTTTGCGAAATTATTGGGCACAAGTGTTGCTTATGTTCACTTTGTCCCAGAGACTATAGATAATAGTTTAAAACTACCTTATATTATAAAAAAAATGTTTTACAAGTACATAATTTTGTTCTACAAAAGTGTAGATTATTTGATAGTTGTGAATCCATATTTTATTGATACCTTAAAAAAATACAATATAGAAGAGGAAAAAGTAGTA…	1065	1	AAA	NAA	117	11	ACTTCAAGATAATTATGAAAT	CTTCAAGATAATTATGAAAT	C	TTCA	AGATAATTATGAAAT	TTTA	CTTTAAGATAATTATGAAAT	1	TAA
lcl|CP012395.1_cds_ALU34472.1_43 [locus_tag=CLAU_0043] [protein=Glycosyl transferase group 1] [protein_id=ALU34472.1] [location=38382..39446] [gbkey=CDS]	ATGCCTGTTATTAATATGCTCTCTTCTGCAGAACAAGTAAAAGGTCAGGGAGTACTTTCTGCTTACGTTGAACAAGTTAATTTAGTTAGAGACGGACTTCAAGATAATTATGAAATAAAAGTAAATGCTTTTAAATTGTGTGATATTATGCATTACCATACCATTGATTTTAAGTTCTTTTTAAGTATACCTTTTGCGAAATTATTGGGCACAAGTGTTGCTTATGTTCACTTTGTCCCAGAGACTATAGATAATAGTTTAAAACTACCTTATATTATAAAAAAAATGTTTTACAAGTACATAATTTTGTTCTACAAAAGTGTAGATTATTTGATAGTTGTGAATCCATATTTTATTGATACCTTAAAAAAATACAATATAGAAGAGGAAAAAGTAGTA…	1065	1	TAA	NAA	116	11	GACTTCAAGATAATTATGAAA	CTTCAAGATAATTATGAAA	CTTC	AAGATAATTATGAAA	TTTT	TTTTAAGATAATTATGAAA	1	TAA
lcl|CP012395.1_cds_ALU34472.1_43 [locus_tag=CLAU_0043] [protein=Glycosyl transferase group 1] [protein_id=ALU34472.1] [location=38382..39446] [gbkey=CDS]	ATGCCTGTTATTAATATGCTCTCTTCTGCAGAACAAGTAAAAGGTCAGGGAGTACTTTCTGCTTACGTTGAACAAGTTAATTTAGTTAGAGACGGACTTCAAGATAATTATGAAATAAAAGTAAATGCTTTTAAATTGTGTGATATTATGCATTACCATACCATTGATTTTAAGTTCTTTTTAAGTATACCTTTTGCGAAATTATTGGGCACAAGTGTTGCTTATGTTCACTTTGTCCCAGAGACTATAGATAATAGTTTAAAACTACCTTATATTATAAAAAAAATGTTTTACAAGTACATAATTTTGTTCTACAAAAGTGTAGATTATTTGATAGTTGTGAATCCATATTTTATTGATACCTTAAAAAAATACAATATAGAAGAGGAAAAAGTAGTA…	1065	1	AGA	NGA	90	8	TGAACAAGTTAATTTAGTTAG	GAACAAGTTAATTTAGTTAG	G	AACA	AGTTAATTTAGTTAG	AATA	GAATAAGTTAATTTAGTTAG	1	TAA
lcl|CP012395.1_cds_ALU34473.1_44 [locus_tag=CLAU_0044] [protein=Hypothetical protein] [protein_id=ALU34473.1] [location=39436..40446] [gbkey=CDS]	ATGAAAAATAAAATGTTTAATATAATTGTTGTATTTATTTCTGCCTGTATTTTTTTCTTATTTTTCATTTTTACAAAAGGCATCCATTCTATGATTCAAGAGTTAAAATCACTGGATATCCACTGGATATCTTTAGCTGTAATAGCTGTTATTTTATTTTGGACATTTGAAACAATGATTTTATATACTGTAATGAAAAAACTCTATTTTGGGGAGCATTTGCTTTCCAAATCAATAAAATTTCAAATGGTTGGTCAATTTTTTGGAGCAATTACACCTTTAGGAGCAGGAAGTCACCCTTCTCAATTATATGCAATGACAGAAGCAGGAATGCCTGCAGGACTTTCTGGGTCTATATTGATAATAAAGTTTATGATACATGAAATAGTAAGCATATTT…	1011	1	TGG	NGG	113	11	TGATTCAAGAGTTAAAATCAC	ATTCAAGAGTTAAAATCAC	ATTC	AAGAGTTAAAATCAC	ATTT	ATTTAAGAGTTAAAATCAC	1	TAA
lcl|CP012395.1_cds_ALU34473.1_44 [locus_tag=CLAU_0044] [protein=Hypothetical protein] [protein_id=ALU34473.1] [location=39436..40446] [gbkey=CDS]	ATGAAAAATAAAATGTTTAATATAATTGTTGTATTTATTTCTGCCTGTATTTTTTTCTTATTTTTCATTTTTACAAAAGGCATCCATTCTATGATTCAAGAGTTAAAATCACTGGATATCCACTGGATATCTTTAGCTGTAATAGCTGTTATTTTATTTTGGACATTTGAAACAATGATTTTATATACTGTAATGAAAAAACTCTATTTTGGGGAGCATTTGCTTTCCAAATCAATAAAATTTCAAATGGTTGGTCAATTTTTTGGAGCAATTACACCTTTAGGAGCAGGAAGTCACCCTTCTCAATTATATGCAATGACAGAAGCAGGAATGCCTGCAGGACTTTCTGGGTCTATATTGATAATAAAGTTTATGATACATGAAATAGTAAGCATATTT…	1011	1	AGA	NGD	321	32	TTCTCAATTATATGCAATGAC	TCTCAATTATATGCAATGAC	T	CTCA	ATTATATGCAATGAC	TTTA	TTTTAATTATATGCAATGAC	1	TAA
lcl|CP012395.1_cds_ALU34473.1_44 [locus_tag=CLAU_0044] [protein=Hypothetical protein] [protein_id=ALU34473.1] [location=39436..40446] [gbkey=CDS]	ATGAAAAATAAAATGTTTAATATAATTGTTGTATTTATTTCTGCCTGTATTTTTTTCTTATTTTTCATTTTTACAAAAGGCATCCATTCTATGATTCAAGAGTTAAAATCACTGGATATCCACTGGATATCTTTAGCTGTAATAGCTGTTATTTTATTTTGGACATTTGAAACAATGATTTTATATACTGTAATGAAAAAACTCTATTTTGGGGAGCATTTGCTTTCCAAATCAATAAAATTTCAAATGGTTGGTCAATTTTTTGGAGCAATTACACCTTTAGGAGCAGGAAGTCACCCTTCTCAATTATATGCAATGACAGAAGCAGGAATGCCTGCAGGACTTTCTGGGTCTATATTGATAATAAAGTTTATGATACATGAAATAGTAAGCATATTT…	1011	1	GGA	NGD	114	11	GATTCAAGAGTTAAAATCACT	ATTCAAGAGTTAAAATCACT	A	TTCA	AGAGTTAAAATCACT	TTTA	ATTTAAGAGTTAAAATCACT	1	TAA
lcl|CP012395.1_cds_ALU34473.1_44 [locus_tag=CLAU_0044] [protein=Hypothetical protein] [protein_id=ALU34473.1] [location=39436..40446] [gbkey=CDS]	ATGAAAAATAAAATGTTTAATATAATTGTTGTATTTATTTCTGCCTGTATTTTTTTCTTATTTTTCATTTTTACAAAAGGCATCCATTCTATGATTCAAGAGTTAAAATCACTGGATATCCACTGGATATCTTTAGCTGTAATAGCTGTTATTTTATTTTGGACATTTGAAACAATGATTTTATATACTGTAATGAAAAAACTCTATTTTGGGGAGCATTTGCTTTCCAAATCAATAAAATTTCAAATGGTTGGTCAATTTTTTGGAGCAATTACACCTTTAGGAGCAGGAAGTCACCCTTCTCAATTATATGCAATGACAGAAGCAGGAATGCCTGCAGGACTTTCTGGGTCTATATTGATAATAAAGTTTATGATACATGAAATAGTAAGCATATTT…	1011	1	TGA	NGD	630	62	AAAACAAGGGAAAATTCAAGA	AAACAAGGGAAAATTCAAGA	A	AACA	AGGGAAAATTCAAGA	AATA	AAATAAGGGAAAATTCAAGA	1	TAA
lcl|CP012395.1_cds_ALU34473.1_44 [locus_tag=CLAU_0044] [protein=Hypothetical protein] [protein_id=ALU34473.1] [location=39436..40446] [gbkey=CDS]	ATGAAAAATAAAATGTTTAATATAATTGTTGTATTTATTTCTGCCTGTATTTTTTTCTTATTTTTCATTTTTACAAAAGGCATCCATTCTATGATTCAAGAGTTAAAATCACTGGATATCCACTGGATATCTTTAGCTGTAATAGCTGTTATTTTATTTTGGACATTTGAAACAATGATTTTATATACTGTAATGAAAAAACTCTATTTTGGGGAGCATTTGCTTTCCAAATCAATAAAATTTCAAATGGTTGGTCAATTTTTTGGAGCAATTACACCTTTAGGAGCAGGAAGTCACCCTTCTCAATTATATGCAATGACAGAAGCAGGAATGCCTGCAGGACTTTCTGGGTCTATATTGATAATAAAGTTTATGATACATGAAATAGTAAGCATATTT…	1011	1	TGG	NGD	113	11	TGATTCAAGAGTTAAAATCAC	ATTCAAGAGTTAAAATCAC	ATTC	AAGAGTTAAAATCAC	ATTT	ATTTAAGAGTTAAAATCAC	1	TAA
lcl|CP012395.1_cds_ALU34473.1_44 [locus_tag=CLAU_0044] [protein=Hypothetical protein] [protein_id=ALU34473.1] [location=39436..40446] [gbkey=CDS]	ATGAAAAATAAAATGTTTAATATAATTGTTGTATTTATTTCTGCCTGTATTTTTTTCTTATTTTTCATTTTTACAAAAGGCATCCATTCTATGATTCAAGAGTTAAAATCACTGGATATCCACTGGATATCTTTAGCTGTAATAGCTGTTATTTTATTTTGGACATTTGAAACAATGATTTTATATACTGTAATGAAAAAACTCTATTTTGGGGAGCATTTGCTTTCCAAATCAATAAAATTTCAAATGGTTGGTCAATTTTTTGGAGCAATTACACCTTTAGGAGCAGGAAGTCACCCTTCTCAATTATATGCAATGACAGAAGCAGGAATGCCTGCAGGACTTTCTGGGTCTATATTGATAATAAAGTTTATGATACATGAAATAGTAAGCATATTT…	1011	1	AG	NG	321	32	TTCTCAATTATATGCAATGAC	TCTCAATTATATGCAATGAC	T	CTCA	ATTATATGCAATGAC	TTTA	TTTTAATTATATGCAATGAC	1	TAA
lcl|CP012395.1_cds_ALU34473.1_44 [locus_tag=CLAU_0044] [protein=Hypothetical protein] [protein_id=ALU34473.1] [location=39436..40446] [gbkey=CDS]	ATGAAAAATAAAATGTTTAATATAATTGTTGTATTTATTTCTGCCTGTATTTTTTTCTTATTTTTCATTTTTACAAAAGGCATCCATTCTATGATTCAAGAGTTAAAATCACTGGATATCCACTGGATATCTTTAGCTGTAATAGCTGTTATTTTATTTTGGACATTTGAAACAATGATTTTATATACTGTAATGAAAAAACTCTATTTTGGGGAGCATTTGCTTTCCAAATCAATAAAATTTCAAATGGTTGGTCAATTTTTTGGAGCAATTACACCTTTAGGAGCAGGAAGTCACCCTTCTCAATTATATGCAATGACAGAAGCAGGAATGCCTGCAGGACTTTCTGGGTCTATATTGATAATAAAGTTTATGATACATGAAATAGTAAGCATATTT…	1011	1	GG	NG	114	11	GATTCAAGAGTTAAAATCACT	ATTCAAGAGTTAAAATCACT	A	TTCA	AGAGTTAAAATCACT	TTTA	ATTTAAGAGTTAAAATCACT	1	TAA
lcl|CP012395.1_cds_ALU34473.1_44 [locus_tag=CLAU_0044] [protein=Hypothetical protein] [protein_id=ALU34473.1] [location=39436..40446] [gbkey=CDS]	ATGAAAAATAAAATGTTTAATATAATTGTTGTATTTATTTCTGCCTGTATTTTTTTCTTATTTTTCATTTTTACAAAAGGCATCCATTCTATGATTCAAGAGTTAAAATCACTGGATATCCACTGGATATCTTTAGCTGTAATAGCTGTTATTTTATTTTGGACATTTGAAACAATGATTTTATATACTGTAATGAAAAAACTCTATTTTGGGGAGCATTTGCTTTCCAAATCAATAAAATTTCAAATGGTTGGTCAATTTTTTGGAGCAATTACACCTTTAGGAGCAGGAAGTCACCCTTCTCAATTATATGCAATGACAGAAGCAGGAATGCCTGCAGGACTTTCTGGGTCTATATTGATAATAAAGTTTATGATACATGAAATAGTAAGCATATTT…	1011	1	TG	NG	113	11	TGATTCAAGAGTTAAAATCAC	ATTCAAGAGTTAAAATCAC	ATTC	AAGAGTTAAAATCAC	ATTT	ATTTAAGAGTTAAAATCAC	1	TAA
lcl|CP012395.1_cds_ALU34473.1_44 [locus_tag=CLAU_0044] [protein=Hypothetical protein] [protein_id=ALU34473.1] [location=39436..40446] [gbkey=CDS]	ATGAAAAATAAAATGTTTAATATAATTGTTGTATTTATTTCTGCCTGTATTTTTTTCTTATTTTTCATTTTTACAAAAGGCATCCATTCTATGATTCAAGAGTTAAAATCACTGGATATCCACTGGATATCTTTAGCTGTAATAGCTGTTATTTTATTTTGGACATTTGAAACAATGATTTTATATACTGTAATGAAAAAACTCTATTTTGGGGAGCATTTGCTTTCCAAATCAATAAAATTTCAAATGGTTGGTCAATTTTTTGGAGCAATTACACCTTTAGGAGCAGGAAGTCACCCTTCTCAATTATATGCAATGACAGAAGCAGGAATGCCTGCAGGACTTTCTGGGTCTATATTGATAATAAAGTTTATGATACATGAAATAGTAAGCATATTT…	1011	1	TG	NG	630	62	AAAACAAGGGAAAATTCAAGA	AAACAAGGGAAAATTCAAGA	A	AACA	AGGGAAAATTCAAGA	AATA	AAATAAGGGAAAATTCAAGA	1	TAA
lcl|CP012395.1_cds_ALU34473.1_44 [locus_tag=CLAU_0044] [protein=Hypothetical protein] [protein_id=ALU34473.1] [location=39436..40446] [gbkey=CDS]	ATGAAAAATAAAATGTTTAATATAATTGTTGTATTTATTTCTGCCTGTATTTTTTTCTTATTTTTCATTTTTACAAAAGGCATCCATTCTATGATTCAAGAGTTAAAATCACTGGATATCCACTGGATATCTTTAGCTGTAATAGCTGTTATTTTATTTTGGACATTTGAAACAATGATTTTATATACTGTAATGAAAAAACTCTATTTTGGGGAGCATTTGCTTTCCAAATCAATAAAATTTCAAATGGTTGGTCAATTTTTTGGAGCAATTACACCTTTAGGAGCAGGAAGTCACCCTTCTCAATTATATGCAATGACAGAAGCAGGAATGCCTGCAGGACTTTCTGGGTCTATATTGATAATAAAGTTTATGATACATGAAATAGTAAGCATATTT…	1011	1	AAA	NAA	632	63	AACAAGGGAAAATTCAAGATG	CAAGGGAAAATTCAAGATG	CAAG	GGAAAATTCAAGATG	TAAG	TAAGGGAAAATTCAAGATG	1	TAA
lcl|CP012395.1_cds_ALU34473.1_44 [locus_tag=CLAU_0044] [protein=Hypothetical protein] [protein_id=ALU34473.1] [location=39436..40446] [gbkey=CDS]	ATGAAAAATAAAATGTTTAATATAATTGTTGTATTTATTTCTGCCTGTATTTTTTTCTTATTTTTCATTTTTACAAAAGGCATCCATTCTATGATTCAAGAGTTAAAATCACTGGATATCCACTGGATATCTTTAGCTGTAATAGCTGTTATTTTATTTTGGACATTTGAAACAATGATTTTATATACTGTAATGAAAAAACTCTATTTTGGGGAGCATTTGCTTTCCAAATCAATAAAATTTCAAATGGTTGGTCAATTTTTTGGAGCAATTACACCTTTAGGAGCAGGAAGTCACCCTTCTCAATTATATGCAATGACAGAAGCAGGAATGCCTGCAGGACTTTCTGGGTCTATATTGATAATAAAGTTTATGATACATGAAATAGTAAGCATATTT…	1011	1	AGA	NGA	321	32	TTCTCAATTATATGCAATGAC	TCTCAATTATATGCAATGAC	T	CTCA	ATTATATGCAATGAC	TTTA	TTTTAATTATATGCAATGAC	1	TAA
lcl|CP012395.1_cds_ALU34473.1_44 [locus_tag=CLAU_0044] [protein=Hypothetical protein] [protein_id=ALU34473.1] [location=39436..40446] [gbkey=CDS]	ATGAAAAATAAAATGTTTAATATAATTGTTGTATTTATTTCTGCCTGTATTTTTTTCTTATTTTTCATTTTTACAAAAGGCATCCATTCTATGATTCAAGAGTTAAAATCACTGGATATCCACTGGATATCTTTAGCTGTAATAGCTGTTATTTTATTTTGGACATTTGAAACAATGATTTTATATACTGTAATGAAAAAACTCTATTTTGGGGAGCATTTGCTTTCCAAATCAATAAAATTTCAAATGGTTGGTCAATTTTTTGGAGCAATTACACCTTTAGGAGCAGGAAGTCACCCTTCTCAATTATATGCAATGACAGAAGCAGGAATGCCTGCAGGACTTTCTGGGTCTATATTGATAATAAAGTTTATGATACATGAAATAGTAAGCATATTT…	1011	1	GGA	NGA	114	11	GATTCAAGAGTTAAAATCACT	ATTCAAGAGTTAAAATCACT	A	TTCA	AGAGTTAAAATCACT	TTTA	ATTTAAGAGTTAAAATCACT	1	TAA
lcl|CP012395.1_cds_ALU34473.1_44 [locus_tag=CLAU_0044] [protein=Hypothetical protein] [protein_id=ALU34473.1] [location=39436..40446] [gbkey=CDS]	ATGAAAAATAAAATGTTTAATATAATTGTTGTATTTATTTCTGCCTGTATTTTTTTCTTATTTTTCATTTTTACAAAAGGCATCCATTCTATGATTCAAGAGTTAAAATCACTGGATATCCACTGGATATCTTTAGCTGTAATAGCTGTTATTTTATTTTGGACATTTGAAACAATGATTTTATATACTGTAATGAAAAAACTCTATTTTGGGGAGCATTTGCTTTCCAAATCAATAAAATTTCAAATGGTTGGTCAATTTTTTGGAGCAATTACACCTTTAGGAGCAGGAAGTCACCCTTCTCAATTATATGCAATGACAGAAGCAGGAATGCCTGCAGGACTTTCTGGGTCTATATTGATAATAAAGTTTATGATACATGAAATAGTAAGCATATTT…	1011	1	TGA	NGA	630	62	AAAACAAGGGAAAATTCAAGA	AAACAAGGGAAAATTCAAGA	A	AACA	AGGGAAAATTCAAGA	AATA	AAATAAGGGAAAATTCAAGA	1	TAA
lcl|CP012395.1_cds_ALU34474.1_45 [locus_tag=CLAU_0045] [protein=Glycosyl transferase group 1] [protein_id=ALU34474.1] [location=complement(40449..41621)] [gbkey=CDS]	ATGAAAATCTTAATTACTACCGACACATATTTTCCTATGATAAATGGTGTTGTCACTTCAATATACAATTTGTATAAAGAATTAAAGAATAATAATTACGATGTTAAAATTCTAACCCTATCTCCTACAGGAAATGAGAAAATCATAGGAGATATATGTTACTTAAAGTCCATTGGCGTTGGAATTTACCCTAATGCCAGAATTAAATTTCCCTTTCGTAATAGAATCATAAATAGGCTTATAGATTGGAAACCTGATATGATCCATTCCCAAACAGAATTTTCTACCTTATTTACAGCCAAGTACATCGCCAGCAAAATAAATGCGCCTCAAATTCACACCTATCATACAATGTATGAAGAATATTTAGACTATTTATTTGGTGGAAAACTTATAAAA…	1173	1	AGG	NGG	761	65	ATTTACAAAATTTAAAAGAGC	TTACAAAATTTAAAAGAGC	TTAC	AAAATTTAAAAGAGC	TTAT	TTATAAAATTTAAAAGAGC	1	TAA
lcl|CP012395.1_cds_ALU34474.1_45 [locus_tag=CLAU_0045] [protein=Glycosyl transferase group 1] [protein_id=ALU34474.1] [location=complement(40449..41621)] [gbkey=CDS]	ATGAAAATCTTAATTACTACCGACACATATTTTCCTATGATAAATGGTGTTGTCACTTCAATATACAATTTGTATAAAGAATTAAAGAATAATAATTACGATGTTAAAATTCTAACCCTATCTCCTACAGGAAATGAGAAAATCATAGGAGATATATGTTACTTAAAGTCCATTGGCGTTGGAATTTACCCTAATGCCAGAATTAAATTTCCCTTTCGTAATAGAATCATAAATAGGCTTATAGATTGGAAACCTGATATGATCCATTCCCAAACAGAATTTTCTACCTTATTTACAGCCAAGTACATCGCCAGCAAAATAAATGCGCCTCAAATTCACACCTATCATACAATGTATGAAGAATATTTAGACTATTTATTTGGTGGAAAACTTATAAAA…	1173	1	GGT	NGD	762	65	TTTACAAAATTTAAAAGAGCA	TTACAAAATTTAAAAGAGCA	T	TACA	AAATTTAAAAGAGCA	TATA	TTATAAAATTTAAAAGAGCA	1	TAA
lcl|CP012395.1_cds_ALU34474.1_45 [locus_tag=CLAU_0045] [protein=Glycosyl transferase group 1] [protein_id=ALU34474.1] [location=complement(40449..41621)] [gbkey=CDS]	ATGAAAATCTTAATTACTACCGACACATATTTTCCTATGATAAATGGTGTTGTCACTTCAATATACAATTTGTATAAAGAATTAAAGAATAATAATTACGATGTTAAAATTCTAACCCTATCTCCTACAGGAAATGAGAAAATCATAGGAGATATATGTTACTTAAAGTCCATTGGCGTTGGAATTTACCCTAATGCCAGAATTAAATTTCCCTTTCGTAATAGAATCATAAATAGGCTTATAGATTGGAAACCTGATATGATCCATTCCCAAACAGAATTTTCTACCTTATTTACAGCCAAGTACATCGCCAGCAAAATAAATGCGCCTCAAATTCACACCTATCATACAATGTATGAAGAATATTTAGACTATTTATTTGGTGGAAAACTTATAAAA…	1173	1	AGG	NGD	761	65	ATTTACAAAATTTAAAAGAGC	TTACAAAATTTAAAAGAGC	TTAC	AAAATTTAAAAGAGC	TTAT	TTATAAAATTTAAAAGAGC	1	TAA
lcl|CP012395.1_cds_ALU34474.1_45 [locus_tag=CLAU_0045] [protein=Glycosyl transferase group 1] [protein_id=ALU34474.1] [location=complement(40449..41621)] [gbkey=CDS]	ATGAAAATCTTAATTACTACCGACACATATTTTCCTATGATAAATGGTGTTGTCACTTCAATATACAATTTGTATAAAGAATTAAAGAATAATAATTACGATGTTAAAATTCTAACCCTATCTCCTACAGGAAATGAGAAAATCATAGGAGATATATGTTACTTAAAGTCCATTGGCGTTGGAATTTACCCTAATGCCAGAATTAAATTTCCCTTTCGTAATAGAATCATAAATAGGCTTATAGATTGGAAACCTGATATGATCCATTCCCAAACAGAATTTTCTACCTTATTTACAGCCAAGTACATCGCCAGCAAAATAAATGCGCCTCAAATTCACACCTATCATACAATGTATGAAGAATATTTAGACTATTTATTTGGTGGAAAACTTATAAAA…	1173	1	AG	NG	761	65	ATTTACAAAATTTAAAAGAGC	TTACAAAATTTAAAAGAGC	TTAC	AAAATTTAAAAGAGC	TTAT	TTATAAAATTTAAAAGAGC	1	TAA
lcl|CP012395.1_cds_ALU34474.1_45 [locus_tag=CLAU_0045] [protein=Glycosyl transferase group 1] [protein_id=ALU34474.1] [location=complement(40449..41621)] [gbkey=CDS]	ATGAAAATCTTAATTACTACCGACACATATTTTCCTATGATAAATGGTGTTGTCACTTCAATATACAATTTGTATAAAGAATTAAAGAATAATAATTACGATGTTAAAATTCTAACCCTATCTCCTACAGGAAATGAGAAAATCATAGGAGATATATGTTACTTAAAGTCCATTGGCGTTGGAATTTACCCTAATGCCAGAATTAAATTTCCCTTTCGTAATAGAATCATAAATAGGCTTATAGATTGGAAACCTGATATGATCCATTCCCAAACAGAATTTTCTACCTTATTTACAGCCAAGTACATCGCCAGCAAAATAAATGCGCCTCAAATTCACACCTATCATACAATGTATGAAGAATATTTAGACTATTTATTTGGTGGAAAACTTATAAAA…	1173	1	GG	NG	762	65	TTTACAAAATTTAAAAGAGCA	TTACAAAATTTAAAAGAGCA	T	TACA	AAATTTAAAAGAGCA	TATA	TTATAAAATTTAAAAGAGCA	1	TAA
lcl|CP012395.1_cds_ALU34474.1_45 [locus_tag=CLAU_0045] [protein=Glycosyl transferase group 1] [protein_id=ALU34474.1] [location=complement(40449..41621)] [gbkey=CDS]	ATGAAAATCTTAATTACTACCGACACATATTTTCCTATGATAAATGGTGTTGTCACTTCAATATACAATTTGTATAAAGAATTAAAGAATAATAATTACGATGTTAAAATTCTAACCCTATCTCCTACAGGAAATGAGAAAATCATAGGAGATATATGTTACTTAAAGTCCATTGGCGTTGGAATTTACCCTAATGCCAGAATTAAATTTCCCTTTCGTAATAGAATCATAAATAGGCTTATAGATTGGAAACCTGATATGATCCATTCCCAAACAGAATTTTCTACCTTATTTACAGCCAAGTACATCGCCAGCAAAATAAATGCGCCTCAAATTCACACCTATCATACAATGTATGAAGAATATTTAGACTATTTATTTGGTGGAAAACTTATAAAA…	1173	1	CAA	NAA	350	30	CTCAAATTCACACCTATCATA	CAAATTCACACCTATCATA	CAAA	TTCACACCTATCATA	TAAA	TAAATTCACACCTATCATA	1	TAA
lcl|CP012395.1_cds_ALU34475.1_46 [locus_tag=CLAU_0046] [protein=Rubrerythrin] [protein_id=ALU34475.1] [location=41760..42284] [gbkey=CDS]	ATGCCAGGCGATATATCAAAACATACAAAATATATTGTTAATTTACCTTATCCTAAGCCAAGAGTGGAAAAAACAAGTATAGGATATGCGAATGTTCTTCTTAAAGATTATGCAGGAGAAGTAAGTGAATTTACTGCAGTCTCCCTCTATGTGTATCAACATATGGTAAGTGAAGGAATATTTGAAGATTATGCCAAGATTATAGGGGGTATATCTATGGCTGAAATGAAACATCTAGAGCTTATAGGAAAAACAGTTAAACTTCTTGGTATAAAGCCAGTTTATATTGATTCTGCATGTCCACCTGGACAGTTATGGACACCTGCTTACGTTAACTTTATGACCTTCATTAAAGATATGCTTTTAGAAGATATTAAATCGGAAAAAAAGGCTATTAAA…	525	1	AGG	NGG	174	33	GTATCAACATATGGTAAGTGA	TATCAACATATGGTAAGTGA	T	ATCA	ACATATGGTAAGTGA	ATTA	TATTAACATATGGTAAGTGA	1	TAA
lcl|CP012395.1_cds_ALU34475.1_46 [locus_tag=CLAU_0046] [protein=Rubrerythrin] [protein_id=ALU34475.1] [location=41760..42284] [gbkey=CDS]	ATGCCAGGCGATATATCAAAACATACAAAATATATTGTTAATTTACCTTATCCTAAGCCAAGAGTGGAAAAAACAAGTATAGGATATGCGAATGTTCTTCTTAAAGATTATGCAGGAGAAGTAAGTGAATTTACTGCAGTCTCCCTCTATGTGTATCAACATATGGTAAGTGAAGGAATATTTGAAGATTATGCCAAGATTATAGGGGGTATATCTATGGCTGAAATGAAACATCTAGAGCTTATAGGAAAAACAGTTAAACTTCTTGGTATAAAGCCAGTTTATATTGATTCTGCATGTCCACCTGGACAGTTATGGACACCTGCTTACGTTAACTTTATGACCTTCATTAAAGATATGCTTTTAGAAGATATTAAATCGGAAAAAAAGGCTATTAAA…	525	1	AGG	NGD	174	33	GTATCAACATATGGTAAGTGA	TATCAACATATGGTAAGTGA	T	ATCA	ACATATGGTAAGTGA	ATTA	TATTAACATATGGTAAGTGA	1	TAA
lcl|CP012395.1_cds_ALU34475.1_46 [locus_tag=CLAU_0046] [protein=Rubrerythrin] [protein_id=ALU34475.1] [location=41760..42284] [gbkey=CDS]	ATGCCAGGCGATATATCAAAACATACAAAATATATTGTTAATTTACCTTATCCTAAGCCAAGAGTGGAAAAAACAAGTATAGGATATGCGAATGTTCTTCTTAAAGATTATGCAGGAGAAGTAAGTGAATTTACTGCAGTCTCCCTCTATGTGTATCAACATATGGTAAGTGAAGGAATATTTGAAGATTATGCCAAGATTATAGGGGGTATATCTATGGCTGAAATGAAACATCTAGAGCTTATAGGAAAAACAGTTAAACTTCTTGGTATAAAGCCAGTTTATATTGATTCTGCATGTCCACCTGGACAGTTATGGACACCTGCTTACGTTAACTTTATGACCTTCATTAAAGATATGCTTTTAGAAGATATTAAATCGGAAAAAAAGGCTATTAAA…	525	1	AG	NG	174	33	GTATCAACATATGGTAAGTGA	TATCAACATATGGTAAGTGA	T	ATCA	ACATATGGTAAGTGA	ATTA	TATTAACATATGGTAAGTGA	1	TAA
lcl|CP012395.1_cds_ALU34475.1_46 [locus_tag=CLAU_0046] [protein=Rubrerythrin] [protein_id=ALU34475.1] [location=41760..42284] [gbkey=CDS]	ATGCCAGGCGATATATCAAAACATACAAAATATATTGTTAATTTACCTTATCCTAAGCCAAGAGTGGAAAAAACAAGTATAGGATATGCGAATGTTCTTCTTAAAGATTATGCAGGAGAAGTAAGTGAATTTACTGCAGTCTCCCTCTATGTGTATCAACATATGGTAAGTGAAGGAATATTTGAAGATTATGCCAAGATTATAGGGGGTATATCTATGGCTGAAATGAAACATCTAGAGCTTATAGGAAAAACAGTTAAACTTCTTGGTATAAAGCCAGTTTATATTGATTCTGCATGTCCACCTGGACAGTTATGGACACCTGCTTACGTTAACTTTATGACCTTCATTAAAGATATGCTTTTAGAAGATATTAAATCGGAAAAAAAGGCTATTAAA…	525	1	GAA	NAA	176	34	ATCAACATATGGTAAGTGAAG	CAACATATGGTAAGTGAAG	CAAC	ATATGGTAAGTGAAG	TAAT	TAATATATGGTAAGTGAAG	1	TAA
lcl|CP012395.1_cds_ALU34476.1_47 [locus_tag=CLAU_0047] [protein=Motility protein B N-terminal domain-containing protein] [protein_id=ALU34476.1] [location=complement(42356..43105)] [gbkey=CDS]	ATGGGTAAAAAGAGACAACACCATGAAGAACATGTAGATGAAACGTGGCTCATTCCATATGCAGATATGCTTACTCTCCTATTGGCTCTTTTCATAGTTATGTTTGCCATAAGTAAAGTTGATCAAGAAAAACTTGCCAAAATAAGCCAGCAATTCAATGTCATTTTTTCGGGAGAAAAAAGCATACAAAATAATGGTGGCAGCAGTACCAATCAATTTATTGAGACAGGAGAATCCACTGATAAACCCGATGAAAGTGCGGGCAAAACTGAACAAGATACCATGAATGAAATTAAGAAAACTCTAGATGCAAAAATTAAACAAGATGGATATGATGATAAAGTTAAAGTTGAAATTAGCAAAGACGGCCTGGGTATTTCAATACAGGAAGCAATTTTA…	750	1	CGG	NGG	170	23	AGCAATTCAATGTCATTTTTT	CAATTCAATGTCATTTTTT	CAAT	TCAATGTCATTTTTT	TAAT	TAATTCAATGTCATTTTTT	1	TAA
lcl|CP012395.1_cds_ALU34476.1_47 [locus_tag=CLAU_0047] [protein=Motility protein B N-terminal domain-containing protein] [protein_id=ALU34476.1] [location=complement(42356..43105)] [gbkey=CDS]	ATGGGTAAAAAGAGACAACACCATGAAGAACATGTAGATGAAACGTGGCTCATTCCATATGCAGATATGCTTACTCTCCTATTGGCTCTTTTCATAGTTATGTTTGCCATAAGTAAAGTTGATCAAGAAAAACTTGCCAAAATAAGCCAGCAATTCAATGTCATTTTTTCGGGAGAAAAAAGCATACAAAATAATGGTGGCAGCAGTACCAATCAATTTATTGAGACAGGAGAATCCACTGATAAACCCGATGAAAGTGCGGGCAAAACTGAACAAGATACCATGAATGAAATTAAGAAAACTCTAGATGCAAAAATTAAACAAGATGGATATGATGATAAAGTTAAAGTTGAAATTAGCAAAGACGGCCTGGGTATTTCAATACAGGAAGCAATTTTA…	750	1	AGA	NGD	231	31	CAATCAATTTATTGAGACAGG	AATCAATTTATTGAGACAGG	A	ATCA	ATTTATTGAGACAGG	ATTA	AATTAATTTATTGAGACAGG	1	TAA
lcl|CP012395.1_cds_ALU34476.1_47 [locus_tag=CLAU_0047] [protein=Motility protein B N-terminal domain-containing protein] [protein_id=ALU34476.1] [location=complement(42356..43105)] [gbkey=CDS]	ATGGGTAAAAAGAGACAACACCATGAAGAACATGTAGATGAAACGTGGCTCATTCCATATGCAGATATGCTTACTCTCCTATTGGCTCTTTTCATAGTTATGTTTGCCATAAGTAAAGTTGATCAAGAAAAACTTGCCAAAATAAGCCAGCAATTCAATGTCATTTTTTCGGGAGAAAAAAGCATACAAAATAATGGTGGCAGCAGTACCAATCAATTTATTGAGACAGGAGAATCCACTGATAAACCCGATGAAAGTGCGGGCAAAACTGAACAAGATACCATGAATGAAATTAAGAAAACTCTAGATGCAAAAATTAAACAAGATGGATATGATGATAAAGTTAAAGTTGAAATTAGCAAAGACGGCCTGGGTATTTCAATACAGGAAGCAATTTTA…	750	1	TGT	NGD	33	4	GAGACAACACCATGAAGAACA	AGACAACACCATGAAGAACA	A	GACA	ACACCATGAAGAACA	GATA	AGATAACACCATGAAGAACA	1	TAA
lcl|CP012395.1_cds_ALU34476.1_47 [locus_tag=CLAU_0047] [protein=Motility protein B N-terminal domain-containing protein] [protein_id=ALU34476.1] [location=complement(42356..43105)] [gbkey=CDS]	ATGGGTAAAAAGAGACAACACCATGAAGAACATGTAGATGAAACGTGGCTCATTCCATATGCAGATATGCTTACTCTCCTATTGGCTCTTTTCATAGTTATGTTTGCCATAAGTAAAGTTGATCAAGAAAAACTTGCCAAAATAAGCCAGCAATTCAATGTCATTTTTTCGGGAGAAAAAAGCATACAAAATAATGGTGGCAGCAGTACCAATCAATTTATTGAGACAGGAGAATCCACTGATAAACCCGATGAAAGTGCGGGCAAAACTGAACAAGATACCATGAATGAAATTAAGAAAACTCTAGATGCAAAAATTAAACAAGATGGATATGATGATAAAGTTAAAGTTGAAATTAGCAAAGACGGCCTGGGTATTTCAATACAGGAAGCAATTTTA…	750	1	CGG	NGD	170	23	AGCAATTCAATGTCATTTTTT	CAATTCAATGTCATTTTTT	CAAT	TCAATGTCATTTTTT	TAAT	TAATTCAATGTCATTTTTT	1	TAA
lcl|CP012395.1_cds_ALU34476.1_47 [locus_tag=CLAU_0047] [protein=Motility protein B N-terminal domain-containing protein] [protein_id=ALU34476.1] [location=complement(42356..43105)] [gbkey=CDS]	ATGGGTAAAAAGAGACAACACCATGAAGAACATGTAGATGAAACGTGGCTCATTCCATATGCAGATATGCTTACTCTCCTATTGGCTCTTTTCATAGTTATGTTTGCCATAAGTAAAGTTGATCAAGAAAAACTTGCCAAAATAAGCCAGCAATTCAATGTCATTTTTTCGGGAGAAAAAAGCATACAAAATAATGGTGGCAGCAGTACCAATCAATTTATTGAGACAGGAGAATCCACTGATAAACCCGATGAAAGTGCGGGCAAAACTGAACAAGATACCATGAATGAAATTAAGAAAACTCTAGATGCAAAAATTAAACAAGATGGATATGATGATAAAGTTAAAGTTGAAATTAGCAAAGACGGCCTGGGTATTTCAATACAGGAAGCAATTTTA…	750	1	AG	NG	231	31	CAATCAATTTATTGAGACAGG	AATCAATTTATTGAGACAGG	A	ATCA	ATTTATTGAGACAGG	ATTA	AATTAATTTATTGAGACAGG	1	TAA
lcl|CP012395.1_cds_ALU34476.1_47 [locus_tag=CLAU_0047] [protein=Motility protein B N-terminal domain-containing protein] [protein_id=ALU34476.1] [location=complement(42356..43105)] [gbkey=CDS]	ATGGGTAAAAAGAGACAACACCATGAAGAACATGTAGATGAAACGTGGCTCATTCCATATGCAGATATGCTTACTCTCCTATTGGCTCTTTTCATAGTTATGTTTGCCATAAGTAAAGTTGATCAAGAAAAACTTGCCAAAATAAGCCAGCAATTCAATGTCATTTTTTCGGGAGAAAAAAGCATACAAAATAATGGTGGCAGCAGTACCAATCAATTTATTGAGACAGGAGAATCCACTGATAAACCCGATGAAAGTGCGGGCAAAACTGAACAAGATACCATGAATGAAATTAAGAAAACTCTAGATGCAAAAATTAAACAAGATGGATATGATGATAAAGTTAAAGTTGAAATTAGCAAAGACGGCCTGGGTATTTCAATACAGGAAGCAATTTTA…	750	1	CG	NG	170	23	AGCAATTCAATGTCATTTTTT	CAATTCAATGTCATTTTTT	CAAT	TCAATGTCATTTTTT	TAAT	TAATTCAATGTCATTTTTT	1	TAA
lcl|CP012395.1_cds_ALU34476.1_47 [locus_tag=CLAU_0047] [protein=Motility protein B N-terminal domain-containing protein] [protein_id=ALU34476.1] [location=complement(42356..43105)] [gbkey=CDS]	ATGGGTAAAAAGAGACAACACCATGAAGAACATGTAGATGAAACGTGGCTCATTCCATATGCAGATATGCTTACTCTCCTATTGGCTCTTTTCATAGTTATGTTTGCCATAAGTAAAGTTGATCAAGAAAAACTTGCCAAAATAAGCCAGCAATTCAATGTCATTTTTTCGGGAGAAAAAAGCATACAAAATAATGGTGGCAGCAGTACCAATCAATTTATTGAGACAGGAGAATCCACTGATAAACCCGATGAAAGTGCGGGCAAAACTGAACAAGATACCATGAATGAAATTAAGAAAACTCTAGATGCAAAAATTAAACAAGATGGATATGATGATAAAGTTAAAGTTGAAATTAGCAAAGACGGCCTGGGTATTTCAATACAGGAAGCAATTTTA…	750	1	TG	NG	33	4	GAGACAACACCATGAAGAACA	AGACAACACCATGAAGAACA	A	GACA	ACACCATGAAGAACA	GATA	AGATAACACCATGAAGAACA	1	TAA
lcl|CP012395.1_cds_ALU34476.1_47 [locus_tag=CLAU_0047] [protein=Motility protein B N-terminal domain-containing protein] [protein_id=ALU34476.1] [location=complement(42356..43105)] [gbkey=CDS]	ATGGGTAAAAAGAGACAACACCATGAAGAACATGTAGATGAAACGTGGCTCATTCCATATGCAGATATGCTTACTCTCCTATTGGCTCTTTTCATAGTTATGTTTGCCATAAGTAAAGTTGATCAAGAAAAACTTGCCAAAATAAGCCAGCAATTCAATGTCATTTTTTCGGGAGAAAAAAGCATACAAAATAATGGTGGCAGCAGTACCAATCAATTTATTGAGACAGGAGAATCCACTGATAAACCCGATGAAAGTGCGGGCAAAACTGAACAAGATACCATGAATGAAATTAAGAAAACTCTAGATGCAAAAATTAAACAAGATGGATATGATGATAAAGTTAAAGTTGAAATTAGCAAAGACGGCCTGGGTATTTCAATACAGGAAGCAATTTTA…	750	1	AAA	NAA	140	19	TTGATCAAGAAAAACTTGCCA	GATCAAGAAAAACTTGCCA	GATC	AAGAAAAACTTGCCA	GATT	GATTAAGAAAAACTTGCCA	1	TAA
lcl|CP012395.1_cds_ALU34476.1_47 [locus_tag=CLAU_0047] [protein=Motility protein B N-terminal domain-containing protein] [protein_id=ALU34476.1] [location=complement(42356..43105)] [gbkey=CDS]	ATGGGTAAAAAGAGACAACACCATGAAGAACATGTAGATGAAACGTGGCTCATTCCATATGCAGATATGCTTACTCTCCTATTGGCTCTTTTCATAGTTATGTTTGCCATAAGTAAAGTTGATCAAGAAAAACTTGCCAAAATAAGCCAGCAATTCAATGTCATTTTTTCGGGAGAAAAAAGCATACAAAATAATGGTGGCAGCAGTACCAATCAATTTATTGAGACAGGAGAATCCACTGATAAACCCGATGAAAGTGCGGGCAAAACTGAACAAGATACCATGAATGAAATTAAGAAAACTCTAGATGCAAAAATTAAACAAGATGGATATGATGATAAAGTTAAAGTTGAAATTAGCAAAGACGGCCTGGGTATTTCAATACAGGAAGCAATTTTA…	750	1	AAA	NAA	290	39	CTGAACAAGATACCATGAATG	GAACAAGATACCATGAATG	GAAC	AAGATACCATGAATG	GAAT	GAATAAGATACCATGAATG	1	TAA
lcl|CP012395.1_cds_ALU34476.1_47 [locus_tag=CLAU_0047] [protein=Motility protein B N-terminal domain-containing protein] [protein_id=ALU34476.1] [location=complement(42356..43105)] [gbkey=CDS]	ATGGGTAAAAAGAGACAACACCATGAAGAACATGTAGATGAAACGTGGCTCATTCCATATGCAGATATGCTTACTCTCCTATTGGCTCTTTTCATAGTTATGTTTGCCATAAGTAAAGTTGATCAAGAAAAACTTGCCAAAATAAGCCAGCAATTCAATGTCATTTTTTCGGGAGAAAAAAGCATACAAAATAATGGTGGCAGCAGTACCAATCAATTTATTGAGACAGGAGAATCCACTGATAAACCCGATGAAAGTGCGGGCAAAACTGAACAAGATACCATGAATGAAATTAAGAAAACTCTAGATGCAAAAATTAAACAAGATGGATATGATGATAAAGTTAAAGTTGAAATTAGCAAAGACGGCCTGGGTATTTCAATACAGGAAGCAATTTTA…	750	1	TAA	NAA	143	19	ATCAAGAAAAACTTGCCAAAA	CAAGAAAAACTTGCCAAAA	CAAG	AAAAACTTGCCAAAA	TAAG	TAAGAAAAACTTGCCAAAA	1	TAA
lcl|CP012395.1_cds_ALU34476.1_47 [locus_tag=CLAU_0047] [protein=Motility protein B N-terminal domain-containing protein] [protein_id=ALU34476.1] [location=complement(42356..43105)] [gbkey=CDS]	ATGGGTAAAAAGAGACAACACCATGAAGAACATGTAGATGAAACGTGGCTCATTCCATATGCAGATATGCTTACTCTCCTATTGGCTCTTTTCATAGTTATGTTTGCCATAAGTAAAGTTGATCAAGAAAAACTTGCCAAAATAAGCCAGCAATTCAATGTCATTTTTTCGGGAGAAAAAAGCATACAAAATAATGGTGGCAGCAGTACCAATCAATTTATTGAGACAGGAGAATCCACTGATAAACCCGATGAAAGTGCGGGCAAAACTGAACAAGATACCATGAATGAAATTAAGAAAACTCTAGATGCAAAAATTAAACAAGATGGATATGATGATAAAGTTAAAGTTGAAATTAGCAAAGACGGCCTGGGTATTTCAATACAGGAAGCAATTTTA…	750	1	TAA	NAA	339	45	TAAACAAGATGGATATGATGA	AAACAAGATGGATATGATGA	A	AACA	AGATGGATATGATGA	AATA	AAATAAGATGGATATGATGA	1	TAA
lcl|CP012395.1_cds_ALU34476.1_47 [locus_tag=CLAU_0047] [protein=Motility protein B N-terminal domain-containing protein] [protein_id=ALU34476.1] [location=complement(42356..43105)] [gbkey=CDS]	ATGGGTAAAAAGAGACAACACCATGAAGAACATGTAGATGAAACGTGGCTCATTCCATATGCAGATATGCTTACTCTCCTATTGGCTCTTTTCATAGTTATGTTTGCCATAAGTAAAGTTGATCAAGAAAAACTTGCCAAAATAAGCCAGCAATTCAATGTCATTTTTTCGGGAGAAAAAAGCATACAAAATAATGGTGGCAGCAGTACCAATCAATTTATTGAGACAGGAGAATCCACTGATAAACCCGATGAAAGTGCGGGCAAAACTGAACAAGATACCATGAATGAAATTAAGAAAACTCTAGATGCAAAAATTAAACAAGATGGATATGATGATAAAGTTAAAGTTGAAATTAGCAAAGACGGCCTGGGTATTTCAATACAGGAAGCAATTTTA…	750	1	TAA	NAA	402	54	AATACAGGAAGCAATTTTATT	ATACAGGAAGCAATTTTATT	A	TACA	GGAAGCAATTTTATT	TATA	ATATAGGAAGCAATTTTATT	1	TAG
lcl|CP012395.1_cds_ALU34476.1_47 [locus_tag=CLAU_0047] [protein=Motility protein B N-terminal domain-containing protein] [protein_id=ALU34476.1] [location=complement(42356..43105)] [gbkey=CDS]	ATGGGTAAAAAGAGACAACACCATGAAGAACATGTAGATGAAACGTGGCTCATTCCATATGCAGATATGCTTACTCTCCTATTGGCTCTTTTCATAGTTATGTTTGCCATAAGTAAAGTTGATCAAGAAAAACTTGCCAAAATAAGCCAGCAATTCAATGTCATTTTTTCGGGAGAAAAAAGCATACAAAATAATGGTGGCAGCAGTACCAATCAATTTATTGAGACAGGAGAATCCACTGATAAACCCGATGAAAGTGCGGGCAAAACTGAACAAGATACCATGAATGAAATTAAGAAAACTCTAGATGCAAAAATTAAACAAGATGGATATGATGATAAAGTTAAAGTTGAAATTAGCAAAGACGGCCTGGGTATTTCAATACAGGAAGCAATTTTA…	750	1	AGA	NGA	231	31	CAATCAATTTATTGAGACAGG	AATCAATTTATTGAGACAGG	A	ATCA	ATTTATTGAGACAGG	ATTA	AATTAATTTATTGAGACAGG	1	TAA
lcl|CP012395.1_cds_ALU34477.1_48 [locus_tag=CLAU_0048] [protein=MotA/TolQ/ExbB proton channel] [protein_id=ALU34477.1] [location=complement(43108..43899)] [gbkey=CDS]	ATGGATATTTTTCTAGTTATAGGTATTATAATAGGCATCCTTGCTGTTGTTGTAGGAATGATTGTAAAAGGCGCAAATGTAGCGGTACTATTAAATCCTGCTGCAGCAATTATAATTTTGGTGGGCACTACAGCAGCAGTAATGAACTCTTTTCCAAAGGAAGAGTTTCTTAATATTCCTAAAATATTAAAAGTTCTTTTTAAAAATAGAAAAACTGATGATCCCGTTGCAATTATAAATCAACTTGTGGACATGTCTCACCAAACTAGGAAAAATGGATTGTTATCTCTTGAAAATACTTTACAATCTTTGGATAATGAATTTATGAAAAAAGGTCTTGAAATGGTTGTAGATGGAGTAGAACCTCAATATATAATTGAAGTTTTAGAGCTTGAAATT…	792	1	TGT	NGD	281	35	ACCAAACTAGGAAAAATGGAT	CAAACTAGGAAAAATGGAT	CAAA	CTAGGAAAAATGGAT	TAAA	TAAACTAGGAAAAATGGAT	1	TAA
lcl|CP012395.1_cds_ALU34477.1_48 [locus_tag=CLAU_0048] [protein=MotA/TolQ/ExbB proton channel] [protein_id=ALU34477.1] [location=complement(43108..43899)] [gbkey=CDS]	ATGGATATTTTTCTAGTTATAGGTATTATAATAGGCATCCTTGCTGTTGTTGTAGGAATGATTGTAAAAGGCGCAAATGTAGCGGTACTATTAAATCCTGCTGCAGCAATTATAATTTTGGTGGGCACTACAGCAGCAGTAATGAACTCTTTTCCAAAGGAAGAGTTTCTTAATATTCCTAAAATATTAAAAGTTCTTTTTAAAAATAGAAAAACTGATGATCCCGTTGCAATTATAAATCAACTTGTGGACATGTCTCACCAAACTAGGAAAAATGGATTGTTATCTCTTGAAAATACTTTACAATCTTTGGATAATGAATTTATGAAAAAAGGTCTTGAAATGGTTGTAGATGGAGTAGAACCTCAATATATAATTGAAGTTTTAGAGCTTGAAATT…	792	1	TG	NG	281	35	ACCAAACTAGGAAAAATGGAT	CAAACTAGGAAAAATGGAT	CAAA	CTAGGAAAAATGGAT	TAAA	TAAACTAGGAAAAATGGAT	1	TAA
lcl|CP012395.1_cds_ALU34478.1_49 [locus_tag=CLAU_0049] [protein=Hypothetical protein] [protein_id=ALU34478.1] [location=complement(44141..45220)] [gbkey=CDS]	ATGAAAAAAGTAATGATTTTAGTAACAAGTATAGTGGTAACAATGAGTTTAGGGAGCAGCGTATTTGCTTATGATGCAGCAACTTTAACAGGTCAAGCAGGTATAACACCAGACAGTATTTTATATTCAGCAGATAAAGCTGTAGACAACTTAAAGGTTACATTATCTTCTTCAGAAGAAGATAAAGCTAATACCTTATCTGAAATAGCCGAAGAAAGATTAGGTGAAAGTGAAGTAATGACAAGTGAAGATAAACAAGATCTTGCAAATACAGCCCTTACTGACTACGAAAATACCATGAATGAAGCTCAAACTAAAATTGAAGATGCAGTAGACAAAACTCAAACTTCAGGAGATGAAGATAAACTTAAAGACGTTGAAAACATAGAAAGCAAAATT…	1080	1	AGA	NGD	111	10	AGGTCAAGCAGGTATAACACC	GGTCAAGCAGGTATAACACC	G	GTCA	AGCAGGTATAACACC	GTTA	GGTTAAGCAGGTATAACACC	1	TAA
lcl|CP012395.1_cds_ALU34478.1_49 [locus_tag=CLAU_0049] [protein=Hypothetical protein] [protein_id=ALU34478.1] [location=complement(44141..45220)] [gbkey=CDS]	ATGAAAAAAGTAATGATTTTAGTAACAAGTATAGTGGTAACAATGAGTTTAGGGAGCAGCGTATTTGCTTATGATGCAGCAACTTTAACAGGTCAAGCAGGTATAACACCAGACAGTATTTTATATTCAGCAGATAAAGCTGTAGACAACTTAAAGGTTACATTATCTTCTTCAGAAGAAGATAAAGCTAATACCTTATCTGAAATAGCCGAAGAAAGATTAGGTGAAAGTGAAGTAATGACAAGTGAAGATAAACAAGATCTTGCAAATACAGCCCTTACTGACTACGAAAATACCATGAATGAAGCTCAAACTAAAATTGAAGATGCAGTAGACAAAACTCAAACTTCAGGAGATGAAGATAAACTTAAAGACGTTGAAAACATAGAAAGCAAAATT…	1080	1	AGA	NGD	360	33	AACTCAAACTTCAGGAGATGA	ACTCAAACTTCAGGAGATGA	A	CTCA	AACTTCAGGAGATGA	TTTA	ATTTAAACTTCAGGAGATGA	1	TAA
lcl|CP012395.1_cds_ALU34478.1_49 [locus_tag=CLAU_0049] [protein=Hypothetical protein] [protein_id=ALU34478.1] [location=complement(44141..45220)] [gbkey=CDS]	ATGAAAAAAGTAATGATTTTAGTAACAAGTATAGTGGTAACAATGAGTTTAGGGAGCAGCGTATTTGCTTATGATGCAGCAACTTTAACAGGTCAAGCAGGTATAACACCAGACAGTATTTTATATTCAGCAGATAAAGCTGTAGACAACTTAAAGGTTACATTATCTTCTTCAGAAGAAGATAAAGCTAATACCTTATCTGAAATAGCCGAAGAAAGATTAGGTGAAAGTGAAGTAATGACAAGTGAAGATAAACAAGATCTTGCAAATACAGCCCTTACTGACTACGAAAATACCATGAATGAAGCTCAAACTAAAATTGAAGATGCAGTAGACAAAACTCAAACTTCAGGAGATGAAGATAAACTTAAAGACGTTGAAAACATAGAAAGCAAAATT…	1080	1	AGA	NGD	669	62	GCAGCAGAAAAAACTAGCATT	CAGCAGAAAAAACTAGCATT	C	AGCA	GAAAAAACTAGCATT	AGTA	CAGTAGAAAAAACTAGCATT	1	TAG
lcl|CP012395.1_cds_ALU34478.1_49 [locus_tag=CLAU_0049] [protein=Hypothetical protein] [protein_id=ALU34478.1] [location=complement(44141..45220)] [gbkey=CDS]	ATGAAAAAAGTAATGATTTTAGTAACAAGTATAGTGGTAACAATGAGTTTAGGGAGCAGCGTATTTGCTTATGATGCAGCAACTTTAACAGGTCAAGCAGGTATAACACCAGACAGTATTTTATATTCAGCAGATAAAGCTGTAGACAACTTAAAGGTTACATTATCTTCTTCAGAAGAAGATAAAGCTAATACCTTATCTGAAATAGCCGAAGAAAGATTAGGTGAAAGTGAAGTAATGACAAGTGAAGATAAACAAGATCTTGCAAATACAGCCCTTACTGACTACGAAAATACCATGAATGAAGCTCAAACTAAAATTGAAGATGCAGTAGACAAAACTCAAACTTCAGGAGATGAAGATAAACTTAAAGACGTTGAAAACATAGAAAGCAAAATT…	1080	1	TGT	NGD	426	39	TAAGCAGAAAAACTCTTTAGC	AAGCAGAAAAACTCTTTAGC	A	AGCA	GAAAAACTCTTTAGC	AGTA	AAGTAGAAAAACTCTTTAGC	1	TAG
lcl|CP012395.1_cds_ALU34478.1_49 [locus_tag=CLAU_0049] [protein=Hypothetical protein] [protein_id=ALU34478.1] [location=complement(44141..45220)] [gbkey=CDS]	ATGAAAAAAGTAATGATTTTAGTAACAAGTATAGTGGTAACAATGAGTTTAGGGAGCAGCGTATTTGCTTATGATGCAGCAACTTTAACAGGTCAAGCAGGTATAACACCAGACAGTATTTTATATTCAGCAGATAAAGCTGTAGACAACTTAAAGGTTACATTATCTTCTTCAGAAGAAGATAAAGCTAATACCTTATCTGAAATAGCCGAAGAAAGATTAGGTGAAAGTGAAGTAATGACAAGTGAAGATAAACAAGATCTTGCAAATACAGCCCTTACTGACTACGAAAATACCATGAATGAAGCTCAAACTAAAATTGAAGATGCAGTAGACAAAACTCAAACTTCAGGAGATGAAGATAAACTTAAAGACGTTGAAAACATAGAAAGCAAAATT…	1080	1	TGT	NGD	699	65	AAAACAAAATCTTGCAAAAGC	AAACAAAATCTTGCAAAAGC	A	AACA	AAATCTTGCAAAAGC	AATA	AAATAAAATCTTGCAAAAGC	1	TAA
lcl|CP012395.1_cds_ALU34478.1_49 [locus_tag=CLAU_0049] [protein=Hypothetical protein] [protein_id=ALU34478.1] [location=complement(44141..45220)] [gbkey=CDS]	ATGAAAAAAGTAATGATTTTAGTAACAAGTATAGTGGTAACAATGAGTTTAGGGAGCAGCGTATTTGCTTATGATGCAGCAACTTTAACAGGTCAAGCAGGTATAACACCAGACAGTATTTTATATTCAGCAGATAAAGCTGTAGACAACTTAAAGGTTACATTATCTTCTTCAGAAGAAGATAAAGCTAATACCTTATCTGAAATAGCCGAAGAAAGATTAGGTGAAAGTGAAGTAATGACAAGTGAAGATAAACAAGATCTTGCAAATACAGCCCTTACTGACTACGAAAATACCATGAATGAAGCTCAAACTAAAATTGAAGATGCAGTAGACAAAACTCAAACTTCAGGAGATGAAGATAAACTTAAAGACGTTGAAAACATAGAAAGCAAAATT…	1080	1	AG	NG	111	10	AGGTCAAGCAGGTATAACACC	GGTCAAGCAGGTATAACACC	G	GTCA	AGCAGGTATAACACC	GTTA	GGTTAAGCAGGTATAACACC	1	TAA
lcl|CP012395.1_cds_ALU34478.1_49 [locus_tag=CLAU_0049] [protein=Hypothetical protein] [protein_id=ALU34478.1] [location=complement(44141..45220)] [gbkey=CDS]	ATGAAAAAAGTAATGATTTTAGTAACAAGTATAGTGGTAACAATGAGTTTAGGGAGCAGCGTATTTGCTTATGATGCAGCAACTTTAACAGGTCAAGCAGGTATAACACCAGACAGTATTTTATATTCAGCAGATAAAGCTGTAGACAACTTAAAGGTTACATTATCTTCTTCAGAAGAAGATAAAGCTAATACCTTATCTGAAATAGCCGAAGAAAGATTAGGTGAAAGTGAAGTAATGACAAGTGAAGATAAACAAGATCTTGCAAATACAGCCCTTACTGACTACGAAAATACCATGAATGAAGCTCAAACTAAAATTGAAGATGCAGTAGACAAAACTCAAACTTCAGGAGATGAAGATAAACTTAAAGACGTTGAAAACATAGAAAGCAAAATT…	1080	1	AG	NG	273	25	TAAACAAGATCTTGCAAATAC	AAACAAGATCTTGCAAATAC	A	AACA	AGATCTTGCAAATAC	AATA	AAATAAGATCTTGCAAATAC	1	TAA
lcl|CP012395.1_cds_ALU34478.1_49 [locus_tag=CLAU_0049] [protein=Hypothetical protein] [protein_id=ALU34478.1] [location=complement(44141..45220)] [gbkey=CDS]	ATGAAAAAAGTAATGATTTTAGTAACAAGTATAGTGGTAACAATGAGTTTAGGGAGCAGCGTATTTGCTTATGATGCAGCAACTTTAACAGGTCAAGCAGGTATAACACCAGACAGTATTTTATATTCAGCAGATAAAGCTGTAGACAACTTAAAGGTTACATTATCTTCTTCAGAAGAAGATAAAGCTAATACCTTATCTGAAATAGCCGAAGAAAGATTAGGTGAAAGTGAAGTAATGACAAGTGAAGATAAACAAGATCTTGCAAATACAGCCCTTACTGACTACGAAAATACCATGAATGAAGCTCAAACTAAAATTGAAGATGCAGTAGACAAAACTCAAACTTCAGGAGATGAAGATAAACTTAAAGACGTTGAAAACATAGAAAGCAAAATT…	1080	1	AG	NG	360	33	AACTCAAACTTCAGGAGATGA	ACTCAAACTTCAGGAGATGA	A	CTCA	AACTTCAGGAGATGA	TTTA	ATTTAAACTTCAGGAGATGA	1	TAA
lcl|CP012395.1_cds_ALU34478.1_49 [locus_tag=CLAU_0049] [protein=Hypothetical protein] [protein_id=ALU34478.1] [location=complement(44141..45220)] [gbkey=CDS]	ATGAAAAAAGTAATGATTTTAGTAACAAGTATAGTGGTAACAATGAGTTTAGGGAGCAGCGTATTTGCTTATGATGCAGCAACTTTAACAGGTCAAGCAGGTATAACACCAGACAGTATTTTATATTCAGCAGATAAAGCTGTAGACAACTTAAAGGTTACATTATCTTCTTCAGAAGAAGATAAAGCTAATACCTTATCTGAAATAGCCGAAGAAAGATTAGGTGAAAGTGAAGTAATGACAAGTGAAGATAAACAAGATCTTGCAAATACAGCCCTTACTGACTACGAAAATACCATGAATGAAGCTCAAACTAAAATTGAAGATGCAGTAGACAAAACTCAAACTTCAGGAGATGAAGATAAACTTAAAGACGTTGAAAACATAGAAAGCAAAATT…	1080	1	AG	NG	582	54	AAAACAATATAATGAAGCCAA	AAACAATATAATGAAGCCAA	A	AACA	ATATAATGAAGCCAA	AATA	AAATAATATAATGAAGCCAA	1	TAA
lcl|CP012395.1_cds_ALU34478.1_49 [locus_tag=CLAU_0049] [protein=Hypothetical protein] [protein_id=ALU34478.1] [location=complement(44141..45220)] [gbkey=CDS]	ATGAAAAAAGTAATGATTTTAGTAACAAGTATAGTGGTAACAATGAGTTTAGGGAGCAGCGTATTTGCTTATGATGCAGCAACTTTAACAGGTCAAGCAGGTATAACACCAGACAGTATTTTATATTCAGCAGATAAAGCTGTAGACAACTTAAAGGTTACATTATCTTCTTCAGAAGAAGATAAAGCTAATACCTTATCTGAAATAGCCGAAGAAAGATTAGGTGAAAGTGAAGTAATGACAAGTGAAGATAAACAAGATCTTGCAAATACAGCCCTTACTGACTACGAAAATACCATGAATGAAGCTCAAACTAAAATTGAAGATGCAGTAGACAAAACTCAAACTTCAGGAGATGAAGATAAACTTAAAGACGTTGAAAACATAGAAAGCAAAATT…	1080	1	AG	NG	669	62	GCAGCAGAAAAAACTAGCATT	CAGCAGAAAAAACTAGCATT	C	AGCA	GAAAAAACTAGCATT	AGTA	CAGTAGAAAAAACTAGCATT	1	TAG
lcl|CP012395.1_cds_ALU34478.1_49 [locus_tag=CLAU_0049] [protein=Hypothetical protein] [protein_id=ALU34478.1] [location=complement(44141..45220)] [gbkey=CDS]	ATGAAAAAAGTAATGATTTTAGTAACAAGTATAGTGGTAACAATGAGTTTAGGGAGCAGCGTATTTGCTTATGATGCAGCAACTTTAACAGGTCAAGCAGGTATAACACCAGACAGTATTTTATATTCAGCAGATAAAGCTGTAGACAACTTAAAGGTTACATTATCTTCTTCAGAAGAAGATAAAGCTAATACCTTATCTGAAATAGCCGAAGAAAGATTAGGTGAAAGTGAAGTAATGACAAGTGAAGATAAACAAGATCTTGCAAATACAGCCCTTACTGACTACGAAAATACCATGAATGAAGCTCAAACTAAAATTGAAGATGCAGTAGACAAAACTCAAACTTCAGGAGATGAAGATAAACTTAAAGACGTTGAAAACATAGAAAGCAAAATT…	1080	1	TG	NG	327	30	AGCTCAAACTAAAATTGAAGA	GCTCAAACTAAAATTGAAGA	G	CTCA	AACTAAAATTGAAGA	TTTA	GTTTAAACTAAAATTGAAGA	1	TAA
lcl|CP012395.1_cds_ALU34478.1_49 [locus_tag=CLAU_0049] [protein=Hypothetical protein] [protein_id=ALU34478.1] [location=complement(44141..45220)] [gbkey=CDS]	ATGAAAAAAGTAATGATTTTAGTAACAAGTATAGTGGTAACAATGAGTTTAGGGAGCAGCGTATTTGCTTATGATGCAGCAACTTTAACAGGTCAAGCAGGTATAACACCAGACAGTATTTTATATTCAGCAGATAAAGCTGTAGACAACTTAAAGGTTACATTATCTTCTTCAGAAGAAGATAAAGCTAATACCTTATCTGAAATAGCCGAAGAAAGATTAGGTGAAAGTGAAGTAATGACAAGTGAAGATAAACAAGATCTTGCAAATACAGCCCTTACTGACTACGAAAATACCATGAATGAAGCTCAAACTAAAATTGAAGATGCAGTAGACAAAACTCAAACTTCAGGAGATGAAGATAAACTTAAAGACGTTGAAAACATAGAAAGCAAAATT…	1080	1	TG	NG	426	39	TAAGCAGAAAAACTCTTTAGC	AAGCAGAAAAACTCTTTAGC	A	AGCA	GAAAAACTCTTTAGC	AGTA	AAGTAGAAAAACTCTTTAGC	1	TAG
lcl|CP012395.1_cds_ALU34478.1_49 [locus_tag=CLAU_0049] [protein=Hypothetical protein] [protein_id=ALU34478.1] [location=complement(44141..45220)] [gbkey=CDS]	ATGAAAAAAGTAATGATTTTAGTAACAAGTATAGTGGTAACAATGAGTTTAGGGAGCAGCGTATTTGCTTATGATGCAGCAACTTTAACAGGTCAAGCAGGTATAACACCAGACAGTATTTTATATTCAGCAGATAAAGCTGTAGACAACTTAAAGGTTACATTATCTTCTTCAGAAGAAGATAAAGCTAATACCTTATCTGAAATAGCCGAAGAAAGATTAGGTGAAAGTGAAGTAATGACAAGTGAAGATAAACAAGATCTTGCAAATACAGCCCTTACTGACTACGAAAATACCATGAATGAAGCTCAAACTAAAATTGAAGATGCAGTAGACAAAACTCAAACTTCAGGAGATGAAGATAAACTTAAAGACGTTGAAAACATAGAAAGCAAAATT…	1080	1	TG	NG	513	48	AATGCAAACAGCAAAAAGAAA	ATGCAAACAGCAAAAAGAAA	A	TGCA	AACAGCAAAAAGAAA	TGTA	ATGTAAACAGCAAAAAGAAA	1	TAA
lcl|CP012395.1_cds_ALU34478.1_49 [locus_tag=CLAU_0049] [protein=Hypothetical protein] [protein_id=ALU34478.1] [location=complement(44141..45220)] [gbkey=CDS]	ATGAAAAAAGTAATGATTTTAGTAACAAGTATAGTGGTAACAATGAGTTTAGGGAGCAGCGTATTTGCTTATGATGCAGCAACTTTAACAGGTCAAGCAGGTATAACACCAGACAGTATTTTATATTCAGCAGATAAAGCTGTAGACAACTTAAAGGTTACATTATCTTCTTCAGAAGAAGATAAAGCTAATACCTTATCTGAAATAGCCGAAGAAAGATTAGGTGAAAGTGAAGTAATGACAAGTGAAGATAAACAAGATCTTGCAAATACAGCCCTTACTGACTACGAAAATACCATGAATGAAGCTCAAACTAAAATTGAAGATGCAGTAGACAAAACTCAAACTTCAGGAGATGAAGATAAACTTAAAGACGTTGAAAACATAGAAAGCAAAATT…	1080	1	TG	NG	621	57	AAAACAATCAGGAGATGAAGC	AAACAATCAGGAGATGAAGC	A	AACA	ATCAGGAGATGAAGC	AATA	AAATAATCAGGAGATGAAGC	1	TAA
lcl|CP012395.1_cds_ALU34478.1_49 [locus_tag=CLAU_0049] [protein=Hypothetical protein] [protein_id=ALU34478.1] [location=complement(44141..45220)] [gbkey=CDS]	ATGAAAAAAGTAATGATTTTAGTAACAAGTATAGTGGTAACAATGAGTTTAGGGAGCAGCGTATTTGCTTATGATGCAGCAACTTTAACAGGTCAAGCAGGTATAACACCAGACAGTATTTTATATTCAGCAGATAAAGCTGTAGACAACTTAAAGGTTACATTATCTTCTTCAGAAGAAGATAAAGCTAATACCTTATCTGAAATAGCCGAAGAAAGATTAGGTGAAAGTGAAGTAATGACAAGTGAAGATAAACAAGATCTTGCAAATACAGCCCTTACTGACTACGAAAATACCATGAATGAAGCTCAAACTAAAATTGAAGATGCAGTAGACAAAACTCAAACTTCAGGAGATGAAGATAAACTTAAAGACGTTGAAAACATAGAAAGCAAAATT…	1080	1	TG	NG	699	65	AAAACAAAATCTTGCAAAAGC	AAACAAAATCTTGCAAAAGC	A	AACA	AAATCTTGCAAAAGC	AATA	AAATAAAATCTTGCAAAAGC	1	TAA
lcl|CP012395.1_cds_ALU34478.1_49 [locus_tag=CLAU_0049] [protein=Hypothetical protein] [protein_id=ALU34478.1] [location=complement(44141..45220)] [gbkey=CDS]	ATGAAAAAAGTAATGATTTTAGTAACAAGTATAGTGGTAACAATGAGTTTAGGGAGCAGCGTATTTGCTTATGATGCAGCAACTTTAACAGGTCAAGCAGGTATAACACCAGACAGTATTTTATATTCAGCAGATAAAGCTGTAGACAACTTAAAGGTTACATTATCTTCTTCAGAAGAAGATAAAGCTAATACCTTATCTGAAATAGCCGAAGAAAGATTAGGTGAAAGTGAAGTAATGACAAGTGAAGATAAACAAGATCTTGCAAATACAGCCCTTACTGACTACGAAAATACCATGAATGAAGCTCAAACTAAAATTGAAGATGCAGTAGACAAAACTCAAACTTCAGGAGATGAAGATAAACTTAAAGACGTTGAAAACATAGAAAGCAAAATT…	1080	1	AAA	NAA	560	52	GTCAAGTTTACAATGATGCTA	CAAGTTTACAATGATGCTA	CAAG	TTTACAATGATGCTA	TAAG	TAAGTTTACAATGATGCTA	1	TAA
lcl|CP012395.1_cds_ALU34478.1_49 [locus_tag=CLAU_0049] [protein=Hypothetical protein] [protein_id=ALU34478.1] [location=complement(44141..45220)] [gbkey=CDS]	ATGAAAAAAGTAATGATTTTAGTAACAAGTATAGTGGTAACAATGAGTTTAGGGAGCAGCGTATTTGCTTATGATGCAGCAACTTTAACAGGTCAAGCAGGTATAACACCAGACAGTATTTTATATTCAGCAGATAAAGCTGTAGACAACTTAAAGGTTACATTATCTTCTTCAGAAGAAGATAAAGCTAATACCTTATCTGAAATAGCCGAAGAAAGATTAGGTGAAAGTGAAGTAATGACAAGTGAAGATAAACAAGATCTTGCAAATACAGCCCTTACTGACTACGAAAATACCATGAATGAAGCTCAAACTAAAATTGAAGATGCAGTAGACAAAACTCAAACTTCAGGAGATGAAGATAAACTTAAAGACGTTGAAAACATAGAAAGCAAAATT…	1080	1	AAA	NAA	780	72	AGGCCAGACAAAGAAGGATTC	GGCCAGACAAAGAAGGATTC	G	GCCA	GACAAAGAAGGATTC	GTTA	GGTTAGACAAAGAAGGATTC	1	TAG
lcl|CP012395.1_cds_ALU34478.1_49 [locus_tag=CLAU_0049] [protein=Hypothetical protein] [protein_id=ALU34478.1] [location=complement(44141..45220)] [gbkey=CDS]	ATGAAAAAAGTAATGATTTTAGTAACAAGTATAGTGGTAACAATGAGTTTAGGGAGCAGCGTATTTGCTTATGATGCAGCAACTTTAACAGGTCAAGCAGGTATAACACCAGACAGTATTTTATATTCAGCAGATAAAGCTGTAGACAACTTAAAGGTTACATTATCTTCTTCAGAAGAAGATAAAGCTAATACCTTATCTGAAATAGCCGAAGAAAGATTAGGTGAAAGTGAAGTAATGACAAGTGAAGATAAACAAGATCTTGCAAATACAGCCCTTACTGACTACGAAAATACCATGAATGAAGCTCAAACTAAAATTGAAGATGCAGTAGACAAAACTCAAACTTCAGGAGATGAAGATAAACTTAAAGACGTTGAAAACATAGAAAGCAAAATT…	1080	1	AAA	NAA	782	72	GCCAGACAAAGAAGGATTCAA	CAGACAAAGAAGGATTCAA	CAGA	CAAAGAAGGATTCAA	TAGA	TAGACAAAGAAGGATTCAA	1	TAG
lcl|CP012395.1_cds_ALU34478.1_49 [locus_tag=CLAU_0049] [protein=Hypothetical protein] [protein_id=ALU34478.1] [location=complement(44141..45220)] [gbkey=CDS]	ATGAAAAAAGTAATGATTTTAGTAACAAGTATAGTGGTAACAATGAGTTTAGGGAGCAGCGTATTTGCTTATGATGCAGCAACTTTAACAGGTCAAGCAGGTATAACACCAGACAGTATTTTATATTCAGCAGATAAAGCTGTAGACAACTTAAAGGTTACATTATCTTCTTCAGAAGAAGATAAAGCTAATACCTTATCTGAAATAGCCGAAGAAAGATTAGGTGAAAGTGAAGTAATGACAAGTGAAGATAAACAAGATCTTGCAAATACAGCCCTTACTGACTACGAAAATACCATGAATGAAGCTCAAACTAAAATTGAAGATGCAGTAGACAAAACTCAAACTTCAGGAGATGAAGATAAACTTAAAGACGTTGAAAACATAGAAAGCAAAATT…	1080	1	AAA	NAA	815	75	CTGCACAAAAAAGTAAAGAAC	GCACAAAAAAGTAAAGAAC	GCAC	AAAAAAGTAAAGAAC	GTAT	GTATAAAAAAGTAAAGAAC	1	TAA
lcl|CP012395.1_cds_ALU34478.1_49 [locus_tag=CLAU_0049] [protein=Hypothetical protein] [protein_id=ALU34478.1] [location=complement(44141..45220)] [gbkey=CDS]	ATGAAAAAAGTAATGATTTTAGTAACAAGTATAGTGGTAACAATGAGTTTAGGGAGCAGCGTATTTGCTTATGATGCAGCAACTTTAACAGGTCAAGCAGGTATAACACCAGACAGTATTTTATATTCAGCAGATAAAGCTGTAGACAACTTAAAGGTTACATTATCTTCTTCAGAAGAAGATAAAGCTAATACCTTATCTGAAATAGCCGAAGAAAGATTAGGTGAAAGTGAAGTAATGACAAGTGAAGATAAACAAGATCTTGCAAATACAGCCCTTACTGACTACGAAAATACCATGAATGAAGCTCAAACTAAAATTGAAGATGCAGTAGACAAAACTCAAACTTCAGGAGATGAAGATAAACTTAAAGACGTTGAAAACATAGAAAGCAAAATT…	1080	1	CAA	NAA	623	58	AACAATCAGGAGATGAAGCTG	CAATCAGGAGATGAAGCTG	CAAT	CAGGAGATGAAGCTG	TAAT	TAATCAGGAGATGAAGCTG	1	TAA
lcl|CP012395.1_cds_ALU34478.1_49 [locus_tag=CLAU_0049] [protein=Hypothetical protein] [protein_id=ALU34478.1] [location=complement(44141..45220)] [gbkey=CDS]	ATGAAAAAAGTAATGATTTTAGTAACAAGTATAGTGGTAACAATGAGTTTAGGGAGCAGCGTATTTGCTTATGATGCAGCAACTTTAACAGGTCAAGCAGGTATAACACCAGACAGTATTTTATATTCAGCAGATAAAGCTGTAGACAACTTAAAGGTTACATTATCTTCTTCAGAAGAAGATAAAGCTAATACCTTATCTGAAATAGCCGAAGAAAGATTAGGTGAAAGTGAAGTAATGACAAGTGAAGATAAACAAGATCTTGCAAATACAGCCCTTACTGACTACGAAAATACCATGAATGAAGCTCAAACTAAAATTGAAGATGCAGTAGACAAAACTCAAACTTCAGGAGATGAAGATAAACTTAAAGACGTTGAAAACATAGAAAGCAAAATT…	1080	1	CAA	NAA	779	72	AAGGCCAGACAAAGAAGGATT	GGCCAGACAAAGAAGGATT	GGCC	AGACAAAGAAGGATT	GGTT	GGTTAGACAAAGAAGGATT	1	TAG
lcl|CP012395.1_cds_ALU34478.1_49 [locus_tag=CLAU_0049] [protein=Hypothetical protein] [protein_id=ALU34478.1] [location=complement(44141..45220)] [gbkey=CDS]	ATGAAAAAAGTAATGATTTTAGTAACAAGTATAGTGGTAACAATGAGTTTAGGGAGCAGCGTATTTGCTTATGATGCAGCAACTTTAACAGGTCAAGCAGGTATAACACCAGACAGTATTTTATATTCAGCAGATAAAGCTGTAGACAACTTAAAGGTTACATTATCTTCTTCAGAAGAAGATAAAGCTAATACCTTATCTGAAATAGCCGAAGAAAGATTAGGTGAAAGTGAAGTAATGACAAGTGAAGATAAACAAGATCTTGCAAATACAGCCCTTACTGACTACGAAAATACCATGAATGAAGCTCAAACTAAAATTGAAGATGCAGTAGACAAAACTCAAACTTCAGGAGATGAAGATAAACTTAAAGACGTTGAAAACATAGAAAGCAAAATT…	1080	1	TAA	NAA	459	43	ACTTCAAGATAAACTTCCAGA	CTTCAAGATAAACTTCCAGA	C	TTCA	AGATAAACTTCCAGA	TTTA	CTTTAAGATAAACTTCCAGA	1	TAA
lcl|CP012395.1_cds_ALU34478.1_49 [locus_tag=CLAU_0049] [protein=Hypothetical protein] [protein_id=ALU34478.1] [location=complement(44141..45220)] [gbkey=CDS]	ATGAAAAAAGTAATGATTTTAGTAACAAGTATAGTGGTAACAATGAGTTTAGGGAGCAGCGTATTTGCTTATGATGCAGCAACTTTAACAGGTCAAGCAGGTATAACACCAGACAGTATTTTATATTCAGCAGATAAAGCTGTAGACAACTTAAAGGTTACATTATCTTCTTCAGAAGAAGATAAAGCTAATACCTTATCTGAAATAGCCGAAGAAAGATTAGGTGAAAGTGAAGTAATGACAAGTGAAGATAAACAAGATCTTGCAAATACAGCCCTTACTGACTACGAAAATACCATGAATGAAGCTCAAACTAAAATTGAAGATGCAGTAGACAAAACTCAAACTTCAGGAGATGAAGATAAACTTAAAGACGTTGAAAACATAGAAAGCAAAATT…	1080	1	TAA	NAA	558	52	ACGTCAAGTTTACAATGATGC	CGTCAAGTTTACAATGATGC	C	GTCA	AGTTTACAATGATGC	GTTA	CGTTAAGTTTACAATGATGC	1	TAA
lcl|CP012395.1_cds_ALU34478.1_49 [locus_tag=CLAU_0049] [protein=Hypothetical protein] [protein_id=ALU34478.1] [location=complement(44141..45220)] [gbkey=CDS]	ATGAAAAAAGTAATGATTTTAGTAACAAGTATAGTGGTAACAATGAGTTTAGGGAGCAGCGTATTTGCTTATGATGCAGCAACTTTAACAGGTCAAGCAGGTATAACACCAGACAGTATTTTATATTCAGCAGATAAAGCTGTAGACAACTTAAAGGTTACATTATCTTCTTCAGAAGAAGATAAAGCTAATACCTTATCTGAAATAGCCGAAGAAAGATTAGGTGAAAGTGAAGTAATGACAAGTGAAGATAAACAAGATCTTGCAAATACAGCCCTTACTGACTACGAAAATACCATGAATGAAGCTCAAACTAAAATTGAAGATGCAGTAGACAAAACTCAAACTTCAGGAGATGAAGATAAACTTAAAGACGTTGAAAACATAGAAAGCAAAATT…	1080	1	AGA	NGA	111	10	AGGTCAAGCAGGTATAACACC	GGTCAAGCAGGTATAACACC	G	GTCA	AGCAGGTATAACACC	GTTA	GGTTAAGCAGGTATAACACC	1	TAA
lcl|CP012395.1_cds_ALU34478.1_49 [locus_tag=CLAU_0049] [protein=Hypothetical protein] [protein_id=ALU34478.1] [location=complement(44141..45220)] [gbkey=CDS]	ATGAAAAAAGTAATGATTTTAGTAACAAGTATAGTGGTAACAATGAGTTTAGGGAGCAGCGTATTTGCTTATGATGCAGCAACTTTAACAGGTCAAGCAGGTATAACACCAGACAGTATTTTATATTCAGCAGATAAAGCTGTAGACAACTTAAAGGTTACATTATCTTCTTCAGAAGAAGATAAAGCTAATACCTTATCTGAAATAGCCGAAGAAAGATTAGGTGAAAGTGAAGTAATGACAAGTGAAGATAAACAAGATCTTGCAAATACAGCCCTTACTGACTACGAAAATACCATGAATGAAGCTCAAACTAAAATTGAAGATGCAGTAGACAAAACTCAAACTTCAGGAGATGAAGATAAACTTAAAGACGTTGAAAACATAGAAAGCAAAATT…	1080	1	AGA	NGA	360	33	AACTCAAACTTCAGGAGATGA	ACTCAAACTTCAGGAGATGA	A	CTCA	AACTTCAGGAGATGA	TTTA	ATTTAAACTTCAGGAGATGA	1	TAA
lcl|CP012395.1_cds_ALU34478.1_49 [locus_tag=CLAU_0049] [protein=Hypothetical protein] [protein_id=ALU34478.1] [location=complement(44141..45220)] [gbkey=CDS]	ATGAAAAAAGTAATGATTTTAGTAACAAGTATAGTGGTAACAATGAGTTTAGGGAGCAGCGTATTTGCTTATGATGCAGCAACTTTAACAGGTCAAGCAGGTATAACACCAGACAGTATTTTATATTCAGCAGATAAAGCTGTAGACAACTTAAAGGTTACATTATCTTCTTCAGAAGAAGATAAAGCTAATACCTTATCTGAAATAGCCGAAGAAAGATTAGGTGAAAGTGAAGTAATGACAAGTGAAGATAAACAAGATCTTGCAAATACAGCCCTTACTGACTACGAAAATACCATGAATGAAGCTCAAACTAAAATTGAAGATGCAGTAGACAAAACTCAAACTTCAGGAGATGAAGATAAACTTAAAGACGTTGAAAACATAGAAAGCAAAATT…	1080	1	AGA	NGA	669	62	GCAGCAGAAAAAACTAGCATT	CAGCAGAAAAAACTAGCATT	C	AGCA	GAAAAAACTAGCATT	AGTA	CAGTAGAAAAAACTAGCATT	1	TAG
lcl|CP012395.1_cds_ALU34479.1_50 [locus_tag=CLAU_0050] [protein=Major facilitator superfamily MFS_1] [protein_id=ALU34479.1] [location=45610..46848] [gbkey=CDS]	ATGAAACATTGGAAAGTAAATCTTTATACTGTTTGGTTTTCCCAGATATTGTCCATAATGAGTTTTAATTTTGGTATGCCTTTTTTGCCATTTTATATACAGCAGCTTGGCATTACAGCTCCAAATGACATTAAGTTTTATTCTGGTATTTTAAATGCAGCACCAGCTGTTACAATGGCAATTATGTGCCCTATTTGGGGGATTATTTCAGACAAATATGGTAGAAAGCTTATGCTTATAAGGGCTATGCTTTTTGCATCGTTTATAATTGGGGCAACAGGTATGGTTGCTAATGTAAATCAACTTATAATCTTAAGACTTTTACAAGGTGTGTTTACGGGAACTGTTACTGCAGCTCAAATTTTAGTAGCAGCTAATACACCTAAAAATAGAATTTCT…	1239	1	TGA	NGD	59	5	TTTCCCAGATATTGTCCATAA	TCCCAGATATTGTCCATAA	TCCC	AGATATTGTCCATAA	TTTT	TTTTAGATATTGTCCATAA	1	TAG
lcl|CP012395.1_cds_ALU34479.1_50 [locus_tag=CLAU_0050] [protein=Major facilitator superfamily MFS_1] [protein_id=ALU34479.1] [location=45610..46848] [gbkey=CDS]	ATGAAACATTGGAAAGTAAATCTTTATACTGTTTGGTTTTCCCAGATATTGTCCATAATGAGTTTTAATTTTGGTATGCCTTTTTTGCCATTTTATATACAGCAGCTTGGCATTACAGCTCCAAATGACATTAAGTTTTATTCTGGTATTTTAAATGCAGCACCAGCTGTTACAATGGCAATTATGTGCCCTATTTGGGGGATTATTTCAGACAAATATGGTAGAAAGCTTATGCTTATAAGGGCTATGCTTTTTGCATCGTTTATAATTGGGGCAACAGGTATGGTTGCTAATGTAAATCAACTTATAATCTTAAGACTTTTACAAGGTGTGTTTACGGGAACTGTTACTGCAGCTCAAATTTTAGTAGCAGCTAATACACCTAAAAATAGAATTTCT…	1239	1	AG	NG	117	9	TATACAGCAGCTTGGCATTAC	ATACAGCAGCTTGGCATTAC	A	TACA	GCAGCTTGGCATTAC	TATA	ATATAGCAGCTTGGCATTAC	1	TAG
lcl|CP012395.1_cds_ALU34479.1_50 [locus_tag=CLAU_0050] [protein=Major facilitator superfamily MFS_1] [protein_id=ALU34479.1] [location=45610..46848] [gbkey=CDS]	ATGAAACATTGGAAAGTAAATCTTTATACTGTTTGGTTTTCCCAGATATTGTCCATAATGAGTTTTAATTTTGGTATGCCTTTTTTGCCATTTTATATACAGCAGCTTGGCATTACAGCTCCAAATGACATTAAGTTTTATTCTGGTATTTTAAATGCAGCACCAGCTGTTACAATGGCAATTATGTGCCCTATTTGGGGGATTATTTCAGACAAATATGGTAGAAAGCTTATGCTTATAAGGGCTATGCTTTTTGCATCGTTTATAATTGGGGCAACAGGTATGGTTGCTAATGTAAATCAACTTATAATCTTAAGACTTTTACAAGGTGTGTTTACGGGAACTGTTACTGCAGCTCAAATTTTAGTAGCAGCTAATACACCTAAAAATAGAATTTCT…	1239	1	TG	NG	59	5	TTTCCCAGATATTGTCCATAA	TCCCAGATATTGTCCATAA	TCCC	AGATATTGTCCATAA	TTTT	TTTTAGATATTGTCCATAA	1	TAG
lcl|CP012395.1_cds_ALU34479.1_50 [locus_tag=CLAU_0050] [protein=Major facilitator superfamily MFS_1] [protein_id=ALU34479.1] [location=45610..46848] [gbkey=CDS]	ATGAAACATTGGAAAGTAAATCTTTATACTGTTTGGTTTTCCCAGATATTGTCCATAATGAGTTTTAATTTTGGTATGCCTTTTTTGCCATTTTATATACAGCAGCTTGGCATTACAGCTCCAAATGACATTAAGTTTTATTCTGGTATTTTAAATGCAGCACCAGCTGTTACAATGGCAATTATGTGCCCTATTTGGGGGATTATTTCAGACAAATATGGTAGAAAGCTTATGCTTATAAGGGCTATGCTTTTTGCATCGTTTATAATTGGGGCAACAGGTATGGTTGCTAATGTAAATCAACTTATAATCTTAAGACTTTTACAAGGTGTGTTTACGGGAACTGTTACTGCAGCTCAAATTTTAGTAGCAGCTAATACACCTAAAAATAGAATTTCT…	1239	1	CAA	NAA	122	10	AGCAGCTTGGCATTACAGCTC	CAGCTTGGCATTACAGCTC	CAGC	TTGGCATTACAGCTC	TAGT	TAGTTTGGCATTACAGCTC	1	TAG
lcl|CP012395.1_cds_ALU34479.1_50 [locus_tag=CLAU_0050] [protein=Major facilitator superfamily MFS_1] [protein_id=ALU34479.1] [location=45610..46848] [gbkey=CDS]	ATGAAACATTGGAAAGTAAATCTTTATACTGTTTGGTTTTCCCAGATATTGTCCATAATGAGTTTTAATTTTGGTATGCCTTTTTTGCCATTTTATATACAGCAGCTTGGCATTACAGCTCCAAATGACATTAAGTTTTATTCTGGTATTTTAAATGCAGCACCAGCTGTTACAATGGCAATTATGTGCCCTATTTGGGGGATTATTTCAGACAAATATGGTAGAAAGCTTATGCTTATAAGGGCTATGCTTTTTGCATCGTTTATAATTGGGGCAACAGGTATGGTTGCTAATGTAAATCAACTTATAATCTTAAGACTTTTACAAGGTGTGTTTACGGGAACTGTTACTGCAGCTCAAATTTTAGTAGCAGCTAATACACCTAAAAATAGAATTTCT…	1239	1	CAA	NAA	737	59	ATGTACAAGAAGTTACAGCTA	GTACAAGAAGTTACAGCTA	GTAC	AAGAAGTTACAGCTA	GTAT	GTATAAGAAGTTACAGCTA	1	TAA
lcl|CP012395.1_cds_ALU34479.1_50 [locus_tag=CLAU_0050] [protein=Major facilitator superfamily MFS_1] [protein_id=ALU34479.1] [location=45610..46848] [gbkey=CDS]	ATGAAACATTGGAAAGTAAATCTTTATACTGTTTGGTTTTCCCAGATATTGTCCATAATGAGTTTTAATTTTGGTATGCCTTTTTTGCCATTTTATATACAGCAGCTTGGCATTACAGCTCCAAATGACATTAAGTTTTATTCTGGTATTTTAAATGCAGCACCAGCTGTTACAATGGCAATTATGTGCCCTATTTGGGGGATTATTTCAGACAAATATGGTAGAAAGCTTATGCTTATAAGGGCTATGCTTTTTGCATCGTTTATAATTGGGGCAACAGGTATGGTTGCTAATGTAAATCAACTTATAATCTTAAGACTTTTACAAGGTGTGTTTACGGGAACTGTTACTGCAGCTCAAATTTTAGTAGCAGCTAATACACCTAAAAATAGAATTTCT…	1239	1	CAA	NAA	740	60	TACAAGAAGTTACAGCTACAA	CAAGAAGTTACAGCTACAA	CAAG	AAGTTACAGCTACAA	TAAG	TAAGAAGTTACAGCTACAA	1	TAA
lcl|CP012395.1_cds_ALU34479.1_50 [locus_tag=CLAU_0050] [protein=Major facilitator superfamily MFS_1] [protein_id=ALU34479.1] [location=45610..46848] [gbkey=CDS]	ATGAAACATTGGAAAGTAAATCTTTATACTGTTTGGTTTTCCCAGATATTGTCCATAATGAGTTTTAATTTTGGTATGCCTTTTTTGCCATTTTATATACAGCAGCTTGGCATTACAGCTCCAAATGACATTAAGTTTTATTCTGGTATTTTAAATGCAGCACCAGCTGTTACAATGGCAATTATGTGCCCTATTTGGGGGATTATTTCAGACAAATATGGTAGAAAGCTTATGCTTATAAGGGCTATGCTTTTTGCATCGTTTATAATTGGGGCAACAGGTATGGTTGCTAATGTAAATCAACTTATAATCTTAAGACTTTTACAAGGTGTGTTTACGGGAACTGTTACTGCAGCTCAAATTTTAGTAGCAGCTAATACACCTAAAAATAGAATTTCT…	1239	1	GAA	NAA	341	28	TTTTACAAGGTGTGTTTACGG	TTACAAGGTGTGTTTACGG	TTAC	AAGGTGTGTTTACGG	TTAT	TTATAAGGTGTGTTTACGG	1	TAA
lcl|CP012395.1_cds_ALU34479.1_50 [locus_tag=CLAU_0050] [protein=Major facilitator superfamily MFS_1] [protein_id=ALU34479.1] [location=45610..46848] [gbkey=CDS]	ATGAAACATTGGAAAGTAAATCTTTATACTGTTTGGTTTTCCCAGATATTGTCCATAATGAGTTTTAATTTTGGTATGCCTTTTTTGCCATTTTATATACAGCAGCTTGGCATTACAGCTCCAAATGACATTAAGTTTTATTCTGGTATTTTAAATGCAGCACCAGCTGTTACAATGGCAATTATGTGCCCTATTTGGGGGATTATTTCAGACAAATATGGTAGAAAGCTTATGCTTATAAGGGCTATGCTTTTTGCATCGTTTATAATTGGGGCAACAGGTATGGTTGCTAATGTAAATCAACTTATAATCTTAAGACTTTTACAAGGTGTGTTTACGGGAACTGTTACTGCAGCTCAAATTTTAGTAGCAGCTAATACACCTAAAAATAGAATTTCT…	1239	1	TAA	NAA	375	30	AGCTCAAATTTTAGTAGCAGC	GCTCAAATTTTAGTAGCAGC	G	CTCA	AATTTTAGTAGCAGC	TTTA	GTTTAAATTTTAGTAGCAGC	1	TAA
lcl|CP012395.1_cds_ALU34479.1_50 [locus_tag=CLAU_0050] [protein=Major facilitator superfamily MFS_1] [protein_id=ALU34479.1] [location=45610..46848] [gbkey=CDS]	ATGAAACATTGGAAAGTAAATCTTTATACTGTTTGGTTTTCCCAGATATTGTCCATAATGAGTTTTAATTTTGGTATGCCTTTTTTGCCATTTTATATACAGCAGCTTGGCATTACAGCTCCAAATGACATTAAGTTTTATTCTGGTATTTTAAATGCAGCACCAGCTGTTACAATGGCAATTATGTGCCCTATTTGGGGGATTATTTCAGACAAATATGGTAGAAAGCTTATGCTTATAAGGGCTATGCTTTTTGCATCGTTTATAATTGGGGCAACAGGTATGGTTGCTAATGTAAATCAACTTATAATCTTAAGACTTTTACAAGGTGTGTTTACGGGAACTGTTACTGCAGCTCAAATTTTAGTAGCAGCTAATACACCTAAAAATAGAATTTCT…	1239	1	TAA	NAA	455	37	TTGGACAATCTATTGGACCAG	GGACAATCTATTGGACCAG	GGAC	AATCTATTGGACCAG	GGAT	GGATAATCTATTGGACCAG	1	TAA
lcl|CP012395.1_cds_ALU34479.1_50 [locus_tag=CLAU_0050] [protein=Major facilitator superfamily MFS_1] [protein_id=ALU34479.1] [location=45610..46848] [gbkey=CDS]	ATGAAACATTGGAAAGTAAATCTTTATACTGTTTGGTTTTCCCAGATATTGTCCATAATGAGTTTTAATTTTGGTATGCCTTTTTTGCCATTTTATATACAGCAGCTTGGCATTACAGCTCCAAATGACATTAAGTTTTATTCTGGTATTTTAAATGCAGCACCAGCTGTTACAATGGCAATTATGTGCCCTATTTGGGGGATTATTTCAGACAAATATGGTAGAAAGCTTATGCTTATAAGGGCTATGCTTTTTGCATCGTTTATAATTGGGGCAACAGGTATGGTTGCTAATGTAAATCAACTTATAATCTTAAGACTTTTACAAGGTGTGTTTACGGGAACTGTTACTGCAGCTCAAATTTTAGTAGCAGCTAATACACCTAAAAATAGAATTTCT…	1239	1	TGA	NGA	59	5	TTTCCCAGATATTGTCCATAA	TCCCAGATATTGTCCATAA	TCCC	AGATATTGTCCATAA	TTTT	TTTTAGATATTGTCCATAA	1	TAG
lcl|CP012395.1_cds_ALU34480.1_51 [locus_tag=CLAU_0051] [protein=putative signal transduction protein] [protein_id=ALU34480.1] [location=46932..48278] [gbkey=CDS]	TTGGCTGGTAAGATAAAAGAAATTATTGATAATGTGATTAAACACCGTTCTAAAGGGAATCCTGCTATTGCAGAAATGACTAAAACTAAATTTATTTTAAAGGGAATCAATCCAAATAAATTTGATAGCAATTCCTATGATGATCCAATTATCATAGAAAAACTTATTAAAATTGTTGAACAAATGGATGTAAAAAACTCAGTATATAAGGGGATAAATATAAAATCAGTTTTTTCAACTAAATCCTTAGAAAAGGAAGTAGTAGAAGATATTAAAAATAAACTAGCTCCTTGTAATGCCAAACTTATAATATTTTTTGCTTCTTCTAAATTTGATCAATATAAGTTAAGTAATTTAATGAAGGAAGCATTTAAAGATTGTCTAGTAGCGGGATGTTCT…	1347	1	GGG	NGG	530	39	AACAAGGATTAGATGTGGAGA	CAAGGATTAGATGTGGAGA	CAAG	GATTAGATGTGGAGA	TAAG	TAAGGATTAGATGTGGAGA	1	TAA
lcl|CP012395.1_cds_ALU34480.1_51 [locus_tag=CLAU_0051] [protein=putative signal transduction protein] [protein_id=ALU34480.1] [location=46932..48278] [gbkey=CDS]	TTGGCTGGTAAGATAAAAGAAATTATTGATAATGTGATTAAACACCGTTCTAAAGGGAATCCTGCTATTGCAGAAATGACTAAAACTAAATTTATTTTAAAGGGAATCAATCCAAATAAATTTGATAGCAATTCCTATGATGATCCAATTATCATAGAAAAACTTATTAAAATTGTTGAACAAATGGATGTAAAAAACTCAGTATATAAGGGGATAAATATAAAATCAGTTTTTTCAACTAAATCCTTAGAAAAGGAAGTAGTAGAAGATATTAAAAATAAACTAGCTCCTTGTAATGCCAAACTTATAATATTTTTTGCTTCTTCTAAATTTGATCAATATAAGTTAAGTAATTTAATGAAGGAAGCATTTAAAGATTGTCTAGTAGCGGGATGTTCT…	1347	1	AGA	NGD	527	39	TGAAACAAGGATTAGATGTGG	AAACAAGGATTAGATGTGG	AAAC	AAGGATTAGATGTGG	AAAT	AAATAAGGATTAGATGTGG	1	TAA
lcl|CP012395.1_cds_ALU34480.1_51 [locus_tag=CLAU_0051] [protein=putative signal transduction protein] [protein_id=ALU34480.1] [location=46932..48278] [gbkey=CDS]	TTGGCTGGTAAGATAAAAGAAATTATTGATAATGTGATTAAACACCGTTCTAAAGGGAATCCTGCTATTGCAGAAATGACTAAAACTAAATTTATTTTAAAGGGAATCAATCCAAATAAATTTGATAGCAATTCCTATGATGATCCAATTATCATAGAAAAACTTATTAAAATTGTTGAACAAATGGATGTAAAAAACTCAGTATATAAGGGGATAAATATAAAATCAGTTTTTTCAACTAAATCCTTAGAAAAGGAAGTAGTAGAAGATATTAAAAATAAACTAGCTCCTTGTAATGCCAAACTTATAATATTTTTTGCTTCTTCTAAATTTGATCAATATAAGTTAAGTAATTTAATGAAGGAAGCATTTAAAGATTGTCTAGTAGCGGGATGTTCT…	1347	1	GGG	NGD	530	39	AACAAGGATTAGATGTGGAGA	CAAGGATTAGATGTGGAGA	CAAG	GATTAGATGTGGAGA	TAAG	TAAGGATTAGATGTGGAGA	1	TAA
lcl|CP012395.1_cds_ALU34480.1_51 [locus_tag=CLAU_0051] [protein=putative signal transduction protein] [protein_id=ALU34480.1] [location=46932..48278] [gbkey=CDS]	TTGGCTGGTAAGATAAAAGAAATTATTGATAATGTGATTAAACACCGTTCTAAAGGGAATCCTGCTATTGCAGAAATGACTAAAACTAAATTTATTTTAAAGGGAATCAATCCAAATAAATTTGATAGCAATTCCTATGATGATCCAATTATCATAGAAAAACTTATTAAAATTGTTGAACAAATGGATGTAAAAAACTCAGTATATAAGGGGATAAATATAAAATCAGTTTTTTCAACTAAATCCTTAGAAAAGGAAGTAGTAGAAGATATTAAAAATAAACTAGCTCCTTGTAATGCCAAACTTATAATATTTTTTGCTTCTTCTAAATTTGATCAATATAAGTTAAGTAATTTAATGAAGGAAGCATTTAAAGATTGTCTAGTAGCGGGATGTTCT…	1347	1	AG	NG	527	39	TGAAACAAGGATTAGATGTGG	AAACAAGGATTAGATGTGG	AAAC	AAGGATTAGATGTGG	AAAT	AAATAAGGATTAGATGTGG	1	TAA
lcl|CP012395.1_cds_ALU34480.1_51 [locus_tag=CLAU_0051] [protein=putative signal transduction protein] [protein_id=ALU34480.1] [location=46932..48278] [gbkey=CDS]	TTGGCTGGTAAGATAAAAGAAATTATTGATAATGTGATTAAACACCGTTCTAAAGGGAATCCTGCTATTGCAGAAATGACTAAAACTAAATTTATTTTAAAGGGAATCAATCCAAATAAATTTGATAGCAATTCCTATGATGATCCAATTATCATAGAAAAACTTATTAAAATTGTTGAACAAATGGATGTAAAAAACTCAGTATATAAGGGGATAAATATAAAATCAGTTTTTTCAACTAAATCCTTAGAAAAGGAAGTAGTAGAAGATATTAAAAATAAACTAGCTCCTTGTAATGCCAAACTTATAATATTTTTTGCTTCTTCTAAATTTGATCAATATAAGTTAAGTAATTTAATGAAGGAAGCATTTAAAGATTGTCTAGTAGCGGGATGTTCT…	1347	1	GG	NG	530	39	AACAAGGATTAGATGTGGAGA	CAAGGATTAGATGTGGAGA	CAAG	GATTAGATGTGGAGA	TAAG	TAAGGATTAGATGTGGAGA	1	TAA
lcl|CP012395.1_cds_ALU34480.1_51 [locus_tag=CLAU_0051] [protein=putative signal transduction protein] [protein_id=ALU34480.1] [location=46932..48278] [gbkey=CDS]	TTGGCTGGTAAGATAAAAGAAATTATTGATAATGTGATTAAACACCGTTCTAAAGGGAATCCTGCTATTGCAGAAATGACTAAAACTAAATTTATTTTAAAGGGAATCAATCCAAATAAATTTGATAGCAATTCCTATGATGATCCAATTATCATAGAAAAACTTATTAAAATTGTTGAACAAATGGATGTAAAAAACTCAGTATATAAGGGGATAAATATAAAATCAGTTTTTTCAACTAAATCCTTAGAAAAGGAAGTAGTAGAAGATATTAAAAATAAACTAGCTCCTTGTAATGCCAAACTTATAATATTTTTTGCTTCTTCTAAATTTGATCAATATAAGTTAAGTAATTTAATGAAGGAAGCATTTAAAGATTGTCTAGTAGCGGGATGTTCT…	1347	1	AAA	NAA	969	72	TGCACAAAATTATTTTACGAT	GCACAAAATTATTTTACGAT	G	CACA	AAATTATTTTACGAT	TATA	GTATAAAATTATTTTACGAT	1	TAA
lcl|CP012395.1_cds_ALU34480.1_51 [locus_tag=CLAU_0051] [protein=putative signal transduction protein] [protein_id=ALU34480.1] [location=46932..48278] [gbkey=CDS]	TTGGCTGGTAAGATAAAAGAAATTATTGATAATGTGATTAAACACCGTTCTAAAGGGAATCCTGCTATTGCAGAAATGACTAAAACTAAATTTATTTTAAAGGGAATCAATCCAAATAAATTTGATAGCAATTCCTATGATGATCCAATTATCATAGAAAAACTTATTAAAATTGTTGAACAAATGGATGTAAAAAACTCAGTATATAAGGGGATAAATATAAAATCAGTTTTTTCAACTAAATCCTTAGAAAAGGAAGTAGTAGAAGATATTAAAAATAAACTAGCTCCTTGTAATGCCAAACTTATAATATTTTTTGCTTCTTCTAAATTTGATCAATATAAGTTAAGTAATTTAATGAAGGAAGCATTTAAAGATTGTCTAGTAGCGGGATGTTCT…	1347	1	TAA	NAA	356	26	ATCAATATAAGTTAAGTAATT	CAATATAAGTTAAGTAATT	CAAT	ATAAGTTAAGTAATT	TAAT	TAATATAAGTTAAGTAATT	1	TAA
lcl|CP012395.1_cds_ALU34480.1_51 [locus_tag=CLAU_0051] [protein=putative signal transduction protein] [protein_id=ALU34480.1] [location=46932..48278] [gbkey=CDS]	TTGGCTGGTAAGATAAAAGAAATTATTGATAATGTGATTAAACACCGTTCTAAAGGGAATCCTGCTATTGCAGAAATGACTAAAACTAAATTTATTTTAAAGGGAATCAATCCAAATAAATTTGATAGCAATTCCTATGATGATCCAATTATCATAGAAAAACTTATTAAAATTGTTGAACAAATGGATGTAAAAAACTCAGTATATAAGGGGATAAATATAAAATCAGTTTTTTCAACTAAATCCTTAGAAAAGGAAGTAGTAGAAGATATTAAAAATAAACTAGCTCCTTGTAATGCCAAACTTATAATATTTTTTGCTTCTTCTAAATTTGATCAATATAAGTTAAGTAATTTAATGAAGGAAGCATTTAAAGATTGTCTAGTAGCGGGATGTTCT…	1347	1	TAA	NAA	968	72	ATGCACAAAATTATTTTACGA	GCACAAAATTATTTTACGA	GCAC	AAAATTATTTTACGA	GTAT	GTATAAAATTATTTTACGA	1	TAA
lcl|CP012395.1_cds_ALU34480.1_51 [locus_tag=CLAU_0051] [protein=putative signal transduction protein] [protein_id=ALU34480.1] [location=46932..48278] [gbkey=CDS]	TTGGCTGGTAAGATAAAAGAAATTATTGATAATGTGATTAAACACCGTTCTAAAGGGAATCCTGCTATTGCAGAAATGACTAAAACTAAATTTATTTTAAAGGGAATCAATCCAAATAAATTTGATAGCAATTCCTATGATGATCCAATTATCATAGAAAAACTTATTAAAATTGTTGAACAAATGGATGTAAAAAACTCAGTATATAAGGGGATAAATATAAAATCAGTTTTTTCAACTAAATCCTTAGAAAAGGAAGTAGTAGAAGATATTAAAAATAAACTAGCTCCTTGTAATGCCAAACTTATAATATTTTTTGCTTCTTCTAAATTTGATCAATATAAGTTAAGTAATTTAATGAAGGAAGCATTTAAAGATTGTCTAGTAGCGGGATGTTCT…	1347	1	AGA	NGA	527	39	TGAAACAAGGATTAGATGTGG	AAACAAGGATTAGATGTGG	AAAC	AAGGATTAGATGTGG	AAAT	AAATAAGGATTAGATGTGG	1	TAA
lcl|CP012395.1_cds_ALU34481.1_52 [locus_tag=CLAU_0052] [protein=Response regulator receiver protein] [protein_id=ALU34481.1] [location=48330..48797] [gbkey=CDS]	ATGGGGCAGCAAATCATGGATATGGATAATATGCAAATTCTTTTAAATAATTCTAATGTACTTATTATTGATGATTCCTATTACAATGTTAAAATACTTACAGCAATGTTTGAACAGAAAGAATACTGTGTTAGGAATGCTTATAGTTATGAATTAGGACTTAAATCTGTAAGAGAAAATATACCGGACATAATTTTACTTAAAGTTAATATAGGCAATATATATGGATATGAAATATGTGGAAGGTTAAAGGCTAGTTATAAACTTCAGAAAATTCCTGTTATTTTTATCATTGATGAAAATGAAACTATTAATAAAGACAAGATATTTGCTGCTGGAGCTTCTGATTATATAACTGTACCATTTAATTATAAAGAGGTTACTACACGAGTTGATAAT…	468	1	TGG	NGG	23	5	TGGGGCAGCAAATCATGGATA	GGGCAGCAAATCATGGATA	GGGC	AGCAAATCATGGATA	GGGT	GGGTAGCAAATCATGGATA	1	TAG
lcl|CP012395.1_cds_ALU34481.1_52 [locus_tag=CLAU_0052] [protein=Response regulator receiver protein] [protein_id=ALU34481.1] [location=48330..48797] [gbkey=CDS]	ATGGGGCAGCAAATCATGGATATGGATAATATGCAAATTCTTTTAAATAATTCTAATGTACTTATTATTGATGATTCCTATTACAATGTTAAAATACTTACAGCAATGTTTGAACAGAAAGAATACTGTGTTAGGAATGCTTATAGTTATGAATTAGGACTTAAATCTGTAAGAGAAAATATACCGGACATAATTTTACTTAAAGTTAATATAGGCAATATATATGGATATGAAATATGTGGAAGGTTAAAGGCTAGTTATAAACTTCAGAAAATTCCTGTTATTTTTATCATTGATGAAAATGAAACTATTAATAAAGACAAGATATTTGCTGCTGGAGCTTCTGATTATATAACTGTACCATTTAATTATAAAGAGGTTACTACACGAGTTGATAAT…	468	1	GGA	NGD	24	5	GGGGCAGCAAATCATGGATAT	GGGCAGCAAATCATGGATAT	G	GGCA	GCAAATCATGGATAT	GGTA	GGGTAGCAAATCATGGATAT	1	TAG
lcl|CP012395.1_cds_ALU34481.1_52 [locus_tag=CLAU_0052] [protein=Response regulator receiver protein] [protein_id=ALU34481.1] [location=48330..48797] [gbkey=CDS]	ATGGGGCAGCAAATCATGGATATGGATAATATGCAAATTCTTTTAAATAATTCTAATGTACTTATTATTGATGATTCCTATTACAATGTTAAAATACTTACAGCAATGTTTGAACAGAAAGAATACTGTGTTAGGAATGCTTATAGTTATGAATTAGGACTTAAATCTGTAAGAGAAAATATACCGGACATAATTTTACTTAAAGTTAATATAGGCAATATATATGGATATGAAATATGTGGAAGGTTAAAGGCTAGTTATAAACTTCAGAAAATTCCTGTTATTTTTATCATTGATGAAAATGAAACTATTAATAAAGACAAGATATTTGCTGCTGGAGCTTCTGATTATATAACTGTACCATTTAATTATAAAGAGGTTACTACACGAGTTGATAAT…	468	1	GGA	NGD	134	29	AACAGAAAGAATACTGTGTTA	CAGAAAGAATACTGTGTTA	CAGA	AAGAATACTGTGTTA	TAGA	TAGAAAGAATACTGTGTTA	1	TAG
lcl|CP012395.1_cds_ALU34481.1_52 [locus_tag=CLAU_0052] [protein=Response regulator receiver protein] [protein_id=ALU34481.1] [location=48330..48797] [gbkey=CDS]	ATGGGGCAGCAAATCATGGATATGGATAATATGCAAATTCTTTTAAATAATTCTAATGTACTTATTATTGATGATTCCTATTACAATGTTAAAATACTTACAGCAATGTTTGAACAGAAAGAATACTGTGTTAGGAATGCTTATAGTTATGAATTAGGACTTAAATCTGTAAGAGAAAATATACCGGACATAATTTTACTTAAAGTTAATATAGGCAATATATATGGATATGAAATATGTGGAAGGTTAAAGGCTAGTTATAAACTTCAGAAAATTCCTGTTATTTTTATCATTGATGAAAATGAAACTATTAATAAAGACAAGATATTTGCTGCTGGAGCTTCTGATTATATAACTGTACCATTTAATTATAAAGAGGTTACTACACGAGTTGATAAT…	468	1	TGG	NGD	23	5	TGGGGCAGCAAATCATGGATA	GGGCAGCAAATCATGGATA	GGGC	AGCAAATCATGGATA	GGGT	GGGTAGCAAATCATGGATA	1	TAG
lcl|CP012395.1_cds_ALU34481.1_52 [locus_tag=CLAU_0052] [protein=Response regulator receiver protein] [protein_id=ALU34481.1] [location=48330..48797] [gbkey=CDS]	ATGGGGCAGCAAATCATGGATATGGATAATATGCAAATTCTTTTAAATAATTCTAATGTACTTATTATTGATGATTCCTATTACAATGTTAAAATACTTACAGCAATGTTTGAACAGAAAGAATACTGTGTTAGGAATGCTTATAGTTATGAATTAGGACTTAAATCTGTAAGAGAAAATATACCGGACATAATTTTACTTAAAGTTAATATAGGCAATATATATGGATATGAAATATGTGGAAGGTTAAAGGCTAGTTATAAACTTCAGAAAATTCCTGTTATTTTTATCATTGATGAAAATGAAACTATTAATAAAGACAAGATATTTGCTGCTGGAGCTTCTGATTATATAACTGTACCATTTAATTATAAAGAGGTTACTACACGAGTTGATAAT…	468	1	GG	NG	24	5	GGGGCAGCAAATCATGGATAT	GGGCAGCAAATCATGGATAT	G	GGCA	GCAAATCATGGATAT	GGTA	GGGTAGCAAATCATGGATAT	1	TAG
lcl|CP012395.1_cds_ALU34481.1_52 [locus_tag=CLAU_0052] [protein=Response regulator receiver protein] [protein_id=ALU34481.1] [location=48330..48797] [gbkey=CDS]	ATGGGGCAGCAAATCATGGATATGGATAATATGCAAATTCTTTTAAATAATTCTAATGTACTTATTATTGATGATTCCTATTACAATGTTAAAATACTTACAGCAATGTTTGAACAGAAAGAATACTGTGTTAGGAATGCTTATAGTTATGAATTAGGACTTAAATCTGTAAGAGAAAATATACCGGACATAATTTTACTTAAAGTTAATATAGGCAATATATATGGATATGAAATATGTGGAAGGTTAAAGGCTAGTTATAAACTTCAGAAAATTCCTGTTATTTTTATCATTGATGAAAATGAAACTATTAATAAAGACAAGATATTTGCTGCTGGAGCTTCTGATTATATAACTGTACCATTTAATTATAAAGAGGTTACTACACGAGTTGATAAT…	468	1	GG	NG	134	29	AACAGAAAGAATACTGTGTTA	CAGAAAGAATACTGTGTTA	CAGA	AAGAATACTGTGTTA	TAGA	TAGAAAGAATACTGTGTTA	1	TAG
lcl|CP012395.1_cds_ALU34481.1_52 [locus_tag=CLAU_0052] [protein=Response regulator receiver protein] [protein_id=ALU34481.1] [location=48330..48797] [gbkey=CDS]	ATGGGGCAGCAAATCATGGATATGGATAATATGCAAATTCTTTTAAATAATTCTAATGTACTTATTATTGATGATTCCTATTACAATGTTAAAATACTTACAGCAATGTTTGAACAGAAAGAATACTGTGTTAGGAATGCTTATAGTTATGAATTAGGACTTAAATCTGTAAGAGAAAATATACCGGACATAATTTTACTTAAAGTTAATATAGGCAATATATATGGATATGAAATATGTGGAAGGTTAAAGGCTAGTTATAAACTTCAGAAAATTCCTGTTATTTTTATCATTGATGAAAATGAAACTATTAATAAAGACAAGATATTTGCTGCTGGAGCTTCTGATTATATAACTGTACCATTTAATTATAAAGAGGTTACTACACGAGTTGATAAT…	468	1	TG	NG	23	5	TGGGGCAGCAAATCATGGATA	GGGCAGCAAATCATGGATA	GGGC	AGCAAATCATGGATA	GGGT	GGGTAGCAAATCATGGATA	1	TAG
lcl|CP012395.1_cds_ALU34481.1_52 [locus_tag=CLAU_0052] [protein=Response regulator receiver protein] [protein_id=ALU34481.1] [location=48330..48797] [gbkey=CDS]	ATGGGGCAGCAAATCATGGATATGGATAATATGCAAATTCTTTTAAATAATTCTAATGTACTTATTATTGATGATTCCTATTACAATGTTAAAATACTTACAGCAATGTTTGAACAGAAAGAATACTGTGTTAGGAATGCTTATAGTTATGAATTAGGACTTAAATCTGTAAGAGAAAATATACCGGACATAATTTTACTTAAAGTTAATATAGGCAATATATATGGATATGAAATATGTGGAAGGTTAAAGGCTAGTTATAAACTTCAGAAAATTCCTGTTATTTTTATCATTGATGAAAATGAAACTATTAATAAAGACAAGATATTTGCTGCTGGAGCTTCTGATTATATAACTGTACCATTTAATTATAAAGAGGTTACTACACGAGTTGATAAT…	468	1	TAA	NAA	27	6	GCAGCAAATCATGGATATGGA	CAGCAAATCATGGATATGGA	C	AGCA	AATCATGGATATGGA	AGTA	CAGTAAATCATGGATATGGA	1	TAA
lcl|CP012395.1_cds_ALU34481.1_52 [locus_tag=CLAU_0052] [protein=Response regulator receiver protein] [protein_id=ALU34481.1] [location=48330..48797] [gbkey=CDS]	ATGGGGCAGCAAATCATGGATATGGATAATATGCAAATTCTTTTAAATAATTCTAATGTACTTATTATTGATGATTCCTATTACAATGTTAAAATACTTACAGCAATGTTTGAACAGAAAGAATACTGTGTTAGGAATGCTTATAGTTATGAATTAGGACTTAAATCTGTAAGAGAAAATATACCGGACATAATTTTACTTAAAGTTAATATAGGCAATATATATGGATATGAAATATGTGGAAGGTTAAAGGCTAGTTATAAACTTCAGAAAATTCCTGTTATTTTTATCATTGATGAAAATGAAACTATTAATAAAGACAAGATATTTGCTGCTGGAGCTTCTGATTATATAACTGTACCATTTAATTATAAAGAGGTTACTACACGAGTTGATAAT…	468	1	GGA	NGA	24	5	GGGGCAGCAAATCATGGATAT	GGGCAGCAAATCATGGATAT	G	GGCA	GCAAATCATGGATAT	GGTA	GGGTAGCAAATCATGGATAT	1	TAG
lcl|CP012395.1_cds_ALU34481.1_52 [locus_tag=CLAU_0052] [protein=Response regulator receiver protein] [protein_id=ALU34481.1] [location=48330..48797] [gbkey=CDS]	ATGGGGCAGCAAATCATGGATATGGATAATATGCAAATTCTTTTAAATAATTCTAATGTACTTATTATTGATGATTCCTATTACAATGTTAAAATACTTACAGCAATGTTTGAACAGAAAGAATACTGTGTTAGGAATGCTTATAGTTATGAATTAGGACTTAAATCTGTAAGAGAAAATATACCGGACATAATTTTACTTAAAGTTAATATAGGCAATATATATGGATATGAAATATGTGGAAGGTTAAAGGCTAGTTATAAACTTCAGAAAATTCCTGTTATTTTTATCATTGATGAAAATGAAACTATTAATAAAGACAAGATATTTGCTGCTGGAGCTTCTGATTATATAACTGTACCATTTAATTATAAAGAGGTTACTACACGAGTTGATAAT…	468	1	GGA	NGA	134	29	AACAGAAAGAATACTGTGTTA	CAGAAAGAATACTGTGTTA	CAGA	AAGAATACTGTGTTA	TAGA	TAGAAAGAATACTGTGTTA	1	TAG
lcl|CP012395.1_cds_ALU34482.1_53 [locus_tag=CLAU_0053] [protein=PAS/PAC sensor signal transduction histidine kinase] [protein_id=ALU34482.1] [location=48851..50005] [gbkey=CDS]	ATGTTGTATACACAAGATGGTGAAGTATTAAAGATCAATAGAACGTGGAGTTACATTACAGGATATACTATTGACGATATTCCTACAACATCTAAATTAGCAGAAATATCAGATGTATTTAAAGAAGATATATACAAGCTATCAAACTTTAGTGAAAAGCAAAACAGCGGCGAATATTCTGTAAAGACAAAACATGGTAATATACGGATATGGGATTTTTACTTAGCATGTATTGGAAAGTTGACTGATAAACGAAATATGTTAATAGCAGTAGCTGTAGATGTAACCGAAAAAAGGTGTATGGAACAATTACAAAAAAACATAGAAAAAGAGAGAATTAGACTAAGTGAGATCAAAAAGTATGACAGAATGAAAACGGACTTTTTTGCCAATATTTCT…	1155	1	AGA	NGD	32	3	CACAAGATGGTGAAGTATTAA	CAAGATGGTGAAGTATTAA	CAAG	ATGGTGAAGTATTAA	TAAG	TAAGATGGTGAAGTATTAA	1	TAA
lcl|CP012395.1_cds_ALU34482.1_53 [locus_tag=CLAU_0053] [protein=PAS/PAC sensor signal transduction histidine kinase] [protein_id=ALU34482.1] [location=48851..50005] [gbkey=CDS]	ATGTTGTATACACAAGATGGTGAAGTATTAAAGATCAATAGAACGTGGAGTTACATTACAGGATATACTATTGACGATATTCCTACAACATCTAAATTAGCAGAAATATCAGATGTATTTAAAGAAGATATATACAAGCTATCAAACTTTAGTGAAAAGCAAAACAGCGGCGAATATTCTGTAAAGACAAAACATGGTAATATACGGATATGGGATTTTTACTTAGCATGTATTGGAAAGTTGACTGATAAACGAAATATGTTAATAGCAGTAGCTGTAGATGTAACCGAAAAAAGGTGTATGGAACAATTACAAAAAAACATAGAAAAAGAGAGAATTAGACTAAGTGAGATCAAAAAGTATGACAGAATGAAAACGGACTTTTTTGCCAATATTTCT…	1155	1	AGA	NGD	324	28	GGAACAATTACAAAAAAACAT	GAACAATTACAAAAAAACAT	G	AACA	ATTACAAAAAAACAT	AATA	GAATAATTACAAAAAAACAT	1	TAA
lcl|CP012395.1_cds_ALU34482.1_53 [locus_tag=CLAU_0053] [protein=PAS/PAC sensor signal transduction histidine kinase] [protein_id=ALU34482.1] [location=48851..50005] [gbkey=CDS]	ATGTTGTATACACAAGATGGTGAAGTATTAAAGATCAATAGAACGTGGAGTTACATTACAGGATATACTATTGACGATATTCCTACAACATCTAAATTAGCAGAAATATCAGATGTATTTAAAGAAGATATATACAAGCTATCAAACTTTAGTGAAAAGCAAAACAGCGGCGAATATTCTGTAAAGACAAAACATGGTAATATACGGATATGGGATTTTTACTTAGCATGTATTGGAAAGTTGACTGATAAACGAAATATGTTAATAGCAGTAGCTGTAGATGTAACCGAAAAAAGGTGTATGGAACAATTACAAAAAAACATAGAAAAAGAGAGAATTAGACTAAGTGAGATCAAAAAGTATGACAGAATGAAAACGGACTTTTTTGCCAATATTTCT…	1155	1	AGA	NGD	330	29	ATTACAAAAAAACATAGAAAA	TTACAAAAAAACATAGAAAA	T	TACA	AAAAAACATAGAAAA	TATA	TTATAAAAAAACATAGAAAA	1	TAA
lcl|CP012395.1_cds_ALU34482.1_53 [locus_tag=CLAU_0053] [protein=PAS/PAC sensor signal transduction histidine kinase] [protein_id=ALU34482.1] [location=48851..50005] [gbkey=CDS]	ATGTTGTATACACAAGATGGTGAAGTATTAAAGATCAATAGAACGTGGAGTTACATTACAGGATATACTATTGACGATATTCCTACAACATCTAAATTAGCAGAAATATCAGATGTATTTAAAGAAGATATATACAAGCTATCAAACTTTAGTGAAAAGCAAAACAGCGGCGAATATTCTGTAAAGACAAAACATGGTAATATACGGATATGGGATTTTTACTTAGCATGTATTGGAAAGTTGACTGATAAACGAAATATGTTAATAGCAGTAGCTGTAGATGTAACCGAAAAAAGGTGTATGGAACAATTACAAAAAAACATAGAAAAAGAGAGAATTAGACTAAGTGAGATCAAAAAGTATGACAGAATGAAAACGGACTTTTTTGCCAATATTTCT…	1155	1	AGA	NGD	332	29	TACAAAAAAACATAGAAAAAG	CAAAAAAACATAGAAAAAG	CAAA	AAAACATAGAAAAAG	TAAA	TAAAAAAACATAGAAAAAG	1	TAA
lcl|CP012395.1_cds_ALU34482.1_53 [locus_tag=CLAU_0053] [protein=PAS/PAC sensor signal transduction histidine kinase] [protein_id=ALU34482.1] [location=48851..50005] [gbkey=CDS]	ATGTTGTATACACAAGATGGTGAAGTATTAAAGATCAATAGAACGTGGAGTTACATTACAGGATATACTATTGACGATATTCCTACAACATCTAAATTAGCAGAAATATCAGATGTATTTAAAGAAGATATATACAAGCTATCAAACTTTAGTGAAAAGCAAAACAGCGGCGAATATTCTGTAAAGACAAAACATGGTAATATACGGATATGGGATTTTTACTTAGCATGTATTGGAAAGTTGACTGATAAACGAAATATGTTAATAGCAGTAGCTGTAGATGTAACCGAAAAAAGGTGTATGGAACAATTACAAAAAAACATAGAAAAAGAGAGAATTAGACTAAGTGAGATCAAAAAGTATGACAGAATGAAAACGGACTTTTTTGCCAATATTTCT…	1155	1	AGT	NGD	270	23	TAAACGAAATATGTTAATAGC	AAACGAAATATGTTAATAGC	A	AACG	AAATATGTTAATAGC	AATG	AAATGAAATATGTTAATAGC	1	TGA
lcl|CP012395.1_cds_ALU34482.1_53 [locus_tag=CLAU_0053] [protein=PAS/PAC sensor signal transduction histidine kinase] [protein_id=ALU34482.1] [location=48851..50005] [gbkey=CDS]	ATGTTGTATACACAAGATGGTGAAGTATTAAAGATCAATAGAACGTGGAGTTACATTACAGGATATACTATTGACGATATTCCTACAACATCTAAATTAGCAGAAATATCAGATGTATTTAAAGAAGATATATACAAGCTATCAAACTTTAGTGAAAAGCAAAACAGCGGCGAATATTCTGTAAAGACAAAACATGGTAATATACGGATATGGGATTTTTACTTAGCATGTATTGGAAAGTTGACTGATAAACGAAATATGTTAATAGCAGTAGCTGTAGATGTAACCGAAAAAAGGTGTATGGAACAATTACAAAAAAACATAGAAAAAGAGAGAATTAGACTAAGTGAGATCAAAAAGTATGACAGAATGAAAACGGACTTTTTTGCCAATATTTCT…	1155	1	AGT	NGD	458	40	CCATACAGGTGTACAAACTTA	ATACAGGTGTACAAACTTA	ATAC	AGGTGTACAAACTTA	ATAT	ATATAGGTGTACAAACTTA	1	TAG
lcl|CP012395.1_cds_ALU34482.1_53 [locus_tag=CLAU_0053] [protein=PAS/PAC sensor signal transduction histidine kinase] [protein_id=ALU34482.1] [location=48851..50005] [gbkey=CDS]	ATGTTGTATACACAAGATGGTGAAGTATTAAAGATCAATAGAACGTGGAGTTACATTACAGGATATACTATTGACGATATTCCTACAACATCTAAATTAGCAGAAATATCAGATGTATTTAAAGAAGATATATACAAGCTATCAAACTTTAGTGAAAAGCAAAACAGCGGCGAATATTCTGTAAAGACAAAACATGGTAATATACGGATATGGGATTTTTACTTAGCATGTATTGGAAAGTTGACTGATAAACGAAATATGTTAATAGCAGTAGCTGTAGATGTAACCGAAAAAAGGTGTATGGAACAATTACAAAAAAACATAGAAAAAGAGAGAATTAGACTAAGTGAGATCAAAAAGTATGACAGAATGAAAACGGACTTTTTTGCCAATATTTCT…	1155	1	AG	NG	32	3	CACAAGATGGTGAAGTATTAA	CAAGATGGTGAAGTATTAA	CAAG	ATGGTGAAGTATTAA	TAAG	TAAGATGGTGAAGTATTAA	1	TAA
lcl|CP012395.1_cds_ALU34482.1_53 [locus_tag=CLAU_0053] [protein=PAS/PAC sensor signal transduction histidine kinase] [protein_id=ALU34482.1] [location=48851..50005] [gbkey=CDS]	ATGTTGTATACACAAGATGGTGAAGTATTAAAGATCAATAGAACGTGGAGTTACATTACAGGATATACTATTGACGATATTCCTACAACATCTAAATTAGCAGAAATATCAGATGTATTTAAAGAAGATATATACAAGCTATCAAACTTTAGTGAAAAGCAAAACAGCGGCGAATATTCTGTAAAGACAAAACATGGTAATATACGGATATGGGATTTTTACTTAGCATGTATTGGAAAGTTGACTGATAAACGAAATATGTTAATAGCAGTAGCTGTAGATGTAACCGAAAAAAGGTGTATGGAACAATTACAAAAAAACATAGAAAAAGAGAGAATTAGACTAAGTGAGATCAAAAAGTATGACAGAATGAAAACGGACTTTTTTGCCAATATTTCT…	1155	1	AG	NG	270	23	TAAACGAAATATGTTAATAGC	AAACGAAATATGTTAATAGC	A	AACG	AAATATGTTAATAGC	AATG	AAATGAAATATGTTAATAGC	1	TGA
lcl|CP012395.1_cds_ALU34482.1_53 [locus_tag=CLAU_0053] [protein=PAS/PAC sensor signal transduction histidine kinase] [protein_id=ALU34482.1] [location=48851..50005] [gbkey=CDS]	ATGTTGTATACACAAGATGGTGAAGTATTAAAGATCAATAGAACGTGGAGTTACATTACAGGATATACTATTGACGATATTCCTACAACATCTAAATTAGCAGAAATATCAGATGTATTTAAAGAAGATATATACAAGCTATCAAACTTTAGTGAAAAGCAAAACAGCGGCGAATATTCTGTAAAGACAAAACATGGTAATATACGGATATGGGATTTTTACTTAGCATGTATTGGAAAGTTGACTGATAAACGAAATATGTTAATAGCAGTAGCTGTAGATGTAACCGAAAAAAGGTGTATGGAACAATTACAAAAAAACATAGAAAAAGAGAGAATTAGACTAAGTGAGATCAAAAAGTATGACAGAATGAAAACGGACTTTTTTGCCAATATTTCT…	1155	1	AG	NG	324	28	GGAACAATTACAAAAAAACAT	GAACAATTACAAAAAAACAT	G	AACA	ATTACAAAAAAACAT	AATA	GAATAATTACAAAAAAACAT	1	TAA
lcl|CP012395.1_cds_ALU34482.1_53 [locus_tag=CLAU_0053] [protein=PAS/PAC sensor signal transduction histidine kinase] [protein_id=ALU34482.1] [location=48851..50005] [gbkey=CDS]	ATGTTGTATACACAAGATGGTGAAGTATTAAAGATCAATAGAACGTGGAGTTACATTACAGGATATACTATTGACGATATTCCTACAACATCTAAATTAGCAGAAATATCAGATGTATTTAAAGAAGATATATACAAGCTATCAAACTTTAGTGAAAAGCAAAACAGCGGCGAATATTCTGTAAAGACAAAACATGGTAATATACGGATATGGGATTTTTACTTAGCATGTATTGGAAAGTTGACTGATAAACGAAATATGTTAATAGCAGTAGCTGTAGATGTAACCGAAAAAAGGTGTATGGAACAATTACAAAAAAACATAGAAAAAGAGAGAATTAGACTAAGTGAGATCAAAAAGTATGACAGAATGAAAACGGACTTTTTTGCCAATATTTCT…	1155	1	AG	NG	330	29	ATTACAAAAAAACATAGAAAA	TTACAAAAAAACATAGAAAA	T	TACA	AAAAAACATAGAAAA	TATA	TTATAAAAAAACATAGAAAA	1	TAA
lcl|CP012395.1_cds_ALU34482.1_53 [locus_tag=CLAU_0053] [protein=PAS/PAC sensor signal transduction histidine kinase] [protein_id=ALU34482.1] [location=48851..50005] [gbkey=CDS]	ATGTTGTATACACAAGATGGTGAAGTATTAAAGATCAATAGAACGTGGAGTTACATTACAGGATATACTATTGACGATATTCCTACAACATCTAAATTAGCAGAAATATCAGATGTATTTAAAGAAGATATATACAAGCTATCAAACTTTAGTGAAAAGCAAAACAGCGGCGAATATTCTGTAAAGACAAAACATGGTAATATACGGATATGGGATTTTTACTTAGCATGTATTGGAAAGTTGACTGATAAACGAAATATGTTAATAGCAGTAGCTGTAGATGTAACCGAAAAAAGGTGTATGGAACAATTACAAAAAAACATAGAAAAAGAGAGAATTAGACTAAGTGAGATCAAAAAGTATGACAGAATGAAAACGGACTTTTTTGCCAATATTTCT…	1155	1	AG	NG	332	29	TACAAAAAAACATAGAAAAAG	CAAAAAAACATAGAAAAAG	CAAA	AAAACATAGAAAAAG	TAAA	TAAAAAAACATAGAAAAAG	1	TAA
lcl|CP012395.1_cds_ALU34482.1_53 [locus_tag=CLAU_0053] [protein=PAS/PAC sensor signal transduction histidine kinase] [protein_id=ALU34482.1] [location=48851..50005] [gbkey=CDS]	ATGTTGTATACACAAGATGGTGAAGTATTAAAGATCAATAGAACGTGGAGTTACATTACAGGATATACTATTGACGATATTCCTACAACATCTAAATTAGCAGAAATATCAGATGTATTTAAAGAAGATATATACAAGCTATCAAACTTTAGTGAAAAGCAAAACAGCGGCGAATATTCTGTAAAGACAAAACATGGTAATATACGGATATGGGATTTTTACTTAGCATGTATTGGAAAGTTGACTGATAAACGAAATATGTTAATAGCAGTAGCTGTAGATGTAACCGAAAAAAGGTGTATGGAACAATTACAAAAAAACATAGAAAAAGAGAGAATTAGACTAAGTGAGATCAAAAAGTATGACAGAATGAAAACGGACTTTTTTGCCAATATTTCT…	1155	1	AG	NG	458	40	CCATACAGGTGTACAAACTTA	ATACAGGTGTACAAACTTA	ATAC	AGGTGTACAAACTTA	ATAT	ATATAGGTGTACAAACTTA	1	TAG
lcl|CP012395.1_cds_ALU34482.1_53 [locus_tag=CLAU_0053] [protein=PAS/PAC sensor signal transduction histidine kinase] [protein_id=ALU34482.1] [location=48851..50005] [gbkey=CDS]	ATGTTGTATACACAAGATGGTGAAGTATTAAAGATCAATAGAACGTGGAGTTACATTACAGGATATACTATTGACGATATTCCTACAACATCTAAATTAGCAGAAATATCAGATGTATTTAAAGAAGATATATACAAGCTATCAAACTTTAGTGAAAAGCAAAACAGCGGCGAATATTCTGTAAAGACAAAACATGGTAATATACGGATATGGGATTTTTACTTAGCATGTATTGGAAAGTTGACTGATAAACGAAATATGTTAATAGCAGTAGCTGTAGATGTAACCGAAAAAAGGTGTATGGAACAATTACAAAAAAACATAGAAAAAGAGAGAATTAGACTAAGTGAGATCAAAAAGTATGACAGAATGAAAACGGACTTTTTTGCCAATATTTCT…	1155	1	AAA	NAA	30	3	TACACAAGATGGTGAAGTATT	ACACAAGATGGTGAAGTATT	A	CACA	AGATGGTGAAGTATT	TATA	ATATAAGATGGTGAAGTATT	1	TAA
lcl|CP012395.1_cds_ALU34482.1_53 [locus_tag=CLAU_0053] [protein=PAS/PAC sensor signal transduction histidine kinase] [protein_id=ALU34482.1] [location=48851..50005] [gbkey=CDS]	ATGTTGTATACACAAGATGGTGAAGTATTAAAGATCAATAGAACGTGGAGTTACATTACAGGATATACTATTGACGATATTCCTACAACATCTAAATTAGCAGAAATATCAGATGTATTTAAAGAAGATATATACAAGCTATCAAACTTTAGTGAAAAGCAAAACAGCGGCGAATATTCTGTAAAGACAAAACATGGTAATATACGGATATGGGATTTTTACTTAGCATGTATTGGAAAGTTGACTGATAAACGAAATATGTTAATAGCAGTAGCTGTAGATGTAACCGAAAAAAGGTGTATGGAACAATTACAAAAAAACATAGAAAAAGAGAGAATTAGACTAAGTGAGATCAAAAAGTATGACAGAATGAAAACGGACTTTTTTGCCAATATTTCT…	1155	1	AAA	NAA	326	28	AACAATTACAAAAAAACATAG	CAATTACAAAAAAACATAG	CAAT	TACAAAAAAACATAG	TAAT	TAATTACAAAAAAACATAG	1	TAA
lcl|CP012395.1_cds_ALU34482.1_53 [locus_tag=CLAU_0053] [protein=PAS/PAC sensor signal transduction histidine kinase] [protein_id=ALU34482.1] [location=48851..50005] [gbkey=CDS]	ATGTTGTATACACAAGATGGTGAAGTATTAAAGATCAATAGAACGTGGAGTTACATTACAGGATATACTATTGACGATATTCCTACAACATCTAAATTAGCAGAAATATCAGATGTATTTAAAGAAGATATATACAAGCTATCAAACTTTAGTGAAAAGCAAAACAGCGGCGAATATTCTGTAAAGACAAAACATGGTAATATACGGATATGGGATTTTTACTTAGCATGTATTGGAAAGTTGACTGATAAACGAAATATGTTAATAGCAGTAGCTGTAGATGTAACCGAAAAAAGGTGTATGGAACAATTACAAAAAAACATAGAAAAAGAGAGAATTAGACTAAGTGAGATCAAAAAGTATGACAGAATGAAAACGGACTTTTTTGCCAATATTTCT…	1155	1	TAA	NAA	29	3	ATACACAAGATGGTGAAGTAT	ACACAAGATGGTGAAGTAT	ACAC	AAGATGGTGAAGTAT	ATAT	ATATAAGATGGTGAAGTAT	1	TAA
lcl|CP012395.1_cds_ALU34482.1_53 [locus_tag=CLAU_0053] [protein=PAS/PAC sensor signal transduction histidine kinase] [protein_id=ALU34482.1] [location=48851..50005] [gbkey=CDS]	ATGTTGTATACACAAGATGGTGAAGTATTAAAGATCAATAGAACGTGGAGTTACATTACAGGATATACTATTGACGATATTCCTACAACATCTAAATTAGCAGAAATATCAGATGTATTTAAAGAAGATATATACAAGCTATCAAACTTTAGTGAAAAGCAAAACAGCGGCGAATATTCTGTAAAGACAAAACATGGTAATATACGGATATGGGATTTTTACTTAGCATGTATTGGAAAGTTGACTGATAAACGAAATATGTTAATAGCAGTAGCTGTAGATGTAACCGAAAAAAGGTGTATGGAACAATTACAAAAAAACATAGAAAAAGAGAGAATTAGACTAAGTGAGATCAAAAAGTATGACAGAATGAAAACGGACTTTTTTGCCAATATTTCT…	1155	1	TAA	NAA	461	40	TACAGGTGTACAAACTTAAGT	CAGGTGTACAAACTTAAGT	CAGG	TGTACAAACTTAAGT	TAGG	TAGGTGTACAAACTTAAGT	1	TAG
lcl|CP012395.1_cds_ALU34482.1_53 [locus_tag=CLAU_0053] [protein=PAS/PAC sensor signal transduction histidine kinase] [protein_id=ALU34482.1] [location=48851..50005] [gbkey=CDS]	ATGTTGTATACACAAGATGGTGAAGTATTAAAGATCAATAGAACGTGGAGTTACATTACAGGATATACTATTGACGATATTCCTACAACATCTAAATTAGCAGAAATATCAGATGTATTTAAAGAAGATATATACAAGCTATCAAACTTTAGTGAAAAGCAAAACAGCGGCGAATATTCTGTAAAGACAAAACATGGTAATATACGGATATGGGATTTTTACTTAGCATGTATTGGAAAGTTGACTGATAAACGAAATATGTTAATAGCAGTAGCTGTAGATGTAACCGAAAAAAGGTGTATGGAACAATTACAAAAAAACATAGAAAAAGAGAGAATTAGACTAAGTGAGATCAAAAAGTATGACAGAATGAAAACGGACTTTTTTGCCAATATTTCT…	1155	1	TAA	NAA	542	47	AACAAAATTGCTATCGCCTTT	CAAAATTGCTATCGCCTTT	CAAA	ATTGCTATCGCCTTT	TAAA	TAAAATTGCTATCGCCTTT	1	TAA
lcl|CP012395.1_cds_ALU34482.1_53 [locus_tag=CLAU_0053] [protein=PAS/PAC sensor signal transduction histidine kinase] [protein_id=ALU34482.1] [location=48851..50005] [gbkey=CDS]	ATGTTGTATACACAAGATGGTGAAGTATTAAAGATCAATAGAACGTGGAGTTACATTACAGGATATACTATTGACGATATTCCTACAACATCTAAATTAGCAGAAATATCAGATGTATTTAAAGAAGATATATACAAGCTATCAAACTTTAGTGAAAAGCAAAACAGCGGCGAATATTCTGTAAAGACAAAACATGGTAATATACGGATATGGGATTTTTACTTAGCATGTATTGGAAAGTTGACTGATAAACGAAATATGTTAATAGCAGTAGCTGTAGATGTAACCGAAAAAAGGTGTATGGAACAATTACAAAAAAACATAGAAAAAGAGAGAATTAGACTAAGTGAGATCAAAAAGTATGACAGAATGAAAACGGACTTTTTTGCCAATATTTCT…	1155	1	AGA	NGA	32	3	CACAAGATGGTGAAGTATTAA	CAAGATGGTGAAGTATTAA	CAAG	ATGGTGAAGTATTAA	TAAG	TAAGATGGTGAAGTATTAA	1	TAA
lcl|CP012395.1_cds_ALU34482.1_53 [locus_tag=CLAU_0053] [protein=PAS/PAC sensor signal transduction histidine kinase] [protein_id=ALU34482.1] [location=48851..50005] [gbkey=CDS]	ATGTTGTATACACAAGATGGTGAAGTATTAAAGATCAATAGAACGTGGAGTTACATTACAGGATATACTATTGACGATATTCCTACAACATCTAAATTAGCAGAAATATCAGATGTATTTAAAGAAGATATATACAAGCTATCAAACTTTAGTGAAAAGCAAAACAGCGGCGAATATTCTGTAAAGACAAAACATGGTAATATACGGATATGGGATTTTTACTTAGCATGTATTGGAAAGTTGACTGATAAACGAAATATGTTAATAGCAGTAGCTGTAGATGTAACCGAAAAAAGGTGTATGGAACAATTACAAAAAAACATAGAAAAAGAGAGAATTAGACTAAGTGAGATCAAAAAGTATGACAGAATGAAAACGGACTTTTTTGCCAATATTTCT…	1155	1	AGA	NGA	324	28	GGAACAATTACAAAAAAACAT	GAACAATTACAAAAAAACAT	G	AACA	ATTACAAAAAAACAT	AATA	GAATAATTACAAAAAAACAT	1	TAA
lcl|CP012395.1_cds_ALU34482.1_53 [locus_tag=CLAU_0053] [protein=PAS/PAC sensor signal transduction histidine kinase] [protein_id=ALU34482.1] [location=48851..50005] [gbkey=CDS]	ATGTTGTATACACAAGATGGTGAAGTATTAAAGATCAATAGAACGTGGAGTTACATTACAGGATATACTATTGACGATATTCCTACAACATCTAAATTAGCAGAAATATCAGATGTATTTAAAGAAGATATATACAAGCTATCAAACTTTAGTGAAAAGCAAAACAGCGGCGAATATTCTGTAAAGACAAAACATGGTAATATACGGATATGGGATTTTTACTTAGCATGTATTGGAAAGTTGACTGATAAACGAAATATGTTAATAGCAGTAGCTGTAGATGTAACCGAAAAAAGGTGTATGGAACAATTACAAAAAAACATAGAAAAAGAGAGAATTAGACTAAGTGAGATCAAAAAGTATGACAGAATGAAAACGGACTTTTTTGCCAATATTTCT…	1155	1	AGA	NGA	330	29	ATTACAAAAAAACATAGAAAA	TTACAAAAAAACATAGAAAA	T	TACA	AAAAAACATAGAAAA	TATA	TTATAAAAAAACATAGAAAA	1	TAA
lcl|CP012395.1_cds_ALU34482.1_53 [locus_tag=CLAU_0053] [protein=PAS/PAC sensor signal transduction histidine kinase] [protein_id=ALU34482.1] [location=48851..50005] [gbkey=CDS]	ATGTTGTATACACAAGATGGTGAAGTATTAAAGATCAATAGAACGTGGAGTTACATTACAGGATATACTATTGACGATATTCCTACAACATCTAAATTAGCAGAAATATCAGATGTATTTAAAGAAGATATATACAAGCTATCAAACTTTAGTGAAAAGCAAAACAGCGGCGAATATTCTGTAAAGACAAAACATGGTAATATACGGATATGGGATTTTTACTTAGCATGTATTGGAAAGTTGACTGATAAACGAAATATGTTAATAGCAGTAGCTGTAGATGTAACCGAAAAAAGGTGTATGGAACAATTACAAAAAAACATAGAAAAAGAGAGAATTAGACTAAGTGAGATCAAAAAGTATGACAGAATGAAAACGGACTTTTTTGCCAATATTTCT…	1155	1	AGA	NGA	332	29	TACAAAAAAACATAGAAAAAG	CAAAAAAACATAGAAAAAG	CAAA	AAAACATAGAAAAAG	TAAA	TAAAAAAACATAGAAAAAG	1	TAA
lcl|CP012395.1_cds_ALU34483.1_54 [gene=htpG] [locus_tag=CLAU_0054] [protein=Chaperone protein htpG] [protein_id=ALU34483.1] [location=50419..52293] [gbkey=CDS]	ATGGCTACAAAACAATTTAAGGCTGAATCCAAAAGATTACTTAATTTAATGATTAATTCTATTTACACAAATAAGGAAATATTTTTGAGGGAACTTATATCAAATGCCAGTGATGCAATTGATAAAAGTTATTATCGTTCACTAGTTGATGAAAATGTTAGCTTTAATAAAGAAGACTTTTATATTAGAATTGCAGCAGATAAAGAAAACAAAACCCTTACTATTACTGATACTGGTATAGGTATGACAAAAGATGAACTTGAAAATAATCTAGGTACTATTGCAAAAAGTGGTTCCTTTACATTTAAAAATGAAAATGAAGCAAAAGAAGGAGTAGATATCATAGGTCAATTTGGAGTTGGCTTTTACTCTGCTTTTATGGTGTCAGATTTAGTTACT…	1875	1	AGG	NGG	1361	73	TACCACAAACTGAAGTCGTTA	CCACAAACTGAAGTCGTTA	CCAC	AAACTGAAGTCGTTA	TTAT	TTATAAACTGAAGTCGTTA	1	TAA
lcl|CP012395.1_cds_ALU34483.1_54 [gene=htpG] [locus_tag=CLAU_0054] [protein=Chaperone protein htpG] [protein_id=ALU34483.1] [location=50419..52293] [gbkey=CDS]	ATGGCTACAAAACAATTTAAGGCTGAATCCAAAAGATTACTTAATTTAATGATTAATTCTATTTACACAAATAAGGAAATATTTTTGAGGGAACTTATATCAAATGCCAGTGATGCAATTGATAAAAGTTATTATCGTTCACTAGTTGATGAAAATGTTAGCTTTAATAAAGAAGACTTTTATATTAGAATTGCAGCAGATAAAGAAAACAAAACCCTTACTATTACTGATACTGGTATAGGTATGACAAAAGATGAACTTGAAAATAATCTAGGTACTATTGCAAAAAGTGGTTCCTTTACATTTAAAAATGAAAATGAAGCAAAAGAAGGAGTAGATATCATAGGTCAATTTGGAGTTGGCTTTTACTCTGCTTTTATGGTGTCAGATTTAGTTACT…	1875	1	GGA	NGD	1362	73	ACCACAAACTGAAGTCGTTAA	CCACAAACTGAAGTCGTTAA	C	CACA	AACTGAAGTCGTTAA	TATA	CTATAAACTGAAGTCGTTAA	1	TAA
lcl|CP012395.1_cds_ALU34483.1_54 [gene=htpG] [locus_tag=CLAU_0054] [protein=Chaperone protein htpG] [protein_id=ALU34483.1] [location=50419..52293] [gbkey=CDS]	ATGGCTACAAAACAATTTAAGGCTGAATCCAAAAGATTACTTAATTTAATGATTAATTCTATTTACACAAATAAGGAAATATTTTTGAGGGAACTTATATCAAATGCCAGTGATGCAATTGATAAAAGTTATTATCGTTCACTAGTTGATGAAAATGTTAGCTTTAATAAAGAAGACTTTTATATTAGAATTGCAGCAGATAAAGAAAACAAAACCCTTACTATTACTGATACTGGTATAGGTATGACAAAAGATGAACTTGAAAATAATCTAGGTACTATTGCAAAAAGTGGTTCCTTTACATTTAAAAATGAAAATGAAGCAAAAGAAGGAGTAGATATCATAGGTCAATTTGGAGTTGGCTTTTACTCTGCTTTTATGGTGTCAGATTTAGTTACT…	1875	1	AGT	NGD	1124	60	TGCAGAAAAATGATAGAGAAA	CAGAAAAATGATAGAGAAA	CAGA	AAAATGATAGAGAAA	TAGA	TAGAAAAATGATAGAGAAA	1	TAG
lcl|CP012395.1_cds_ALU34483.1_54 [gene=htpG] [locus_tag=CLAU_0054] [protein=Chaperone protein htpG] [protein_id=ALU34483.1] [location=50419..52293] [gbkey=CDS]	ATGGCTACAAAACAATTTAAGGCTGAATCCAAAAGATTACTTAATTTAATGATTAATTCTATTTACACAAATAAGGAAATATTTTTGAGGGAACTTATATCAAATGCCAGTGATGCAATTGATAAAAGTTATTATCGTTCACTAGTTGATGAAAATGTTAGCTTTAATAAAGAAGACTTTTATATTAGAATTGCAGCAGATAAAGAAAACAAAACCCTTACTATTACTGATACTGGTATAGGTATGACAAAAGATGAACTTGAAAATAATCTAGGTACTATTGCAAAAAGTGGTTCCTTTACATTTAAAAATGAAAATGAAGCAAAAGAAGGAGTAGATATCATAGGTCAATTTGGAGTTGGCTTTTACTCTGCTTTTATGGTGTCAGATTTAGTTACT…	1875	1	AGG	NGD	1361	73	TACCACAAACTGAAGTCGTTA	CCACAAACTGAAGTCGTTA	CCAC	AAACTGAAGTCGTTA	TTAT	TTATAAACTGAAGTCGTTA	1	TAA
lcl|CP012395.1_cds_ALU34483.1_54 [gene=htpG] [locus_tag=CLAU_0054] [protein=Chaperone protein htpG] [protein_id=ALU34483.1] [location=50419..52293] [gbkey=CDS]	ATGGCTACAAAACAATTTAAGGCTGAATCCAAAAGATTACTTAATTTAATGATTAATTCTATTTACACAAATAAGGAAATATTTTTGAGGGAACTTATATCAAATGCCAGTGATGCAATTGATAAAAGTTATTATCGTTCACTAGTTGATGAAAATGTTAGCTTTAATAAAGAAGACTTTTATATTAGAATTGCAGCAGATAAAGAAAACAAAACCCTTACTATTACTGATACTGGTATAGGTATGACAAAAGATGAACTTGAAAATAATCTAGGTACTATTGCAAAAAGTGGTTCCTTTACATTTAAAAATGAAAATGAAGCAAAAGAAGGAGTAGATATCATAGGTCAATTTGGAGTTGGCTTTTACTCTGCTTTTATGGTGTCAGATTTAGTTACT…	1875	1	AG	NG	996	53	TGTACAGGGATTAGTTGATTC	GTACAGGGATTAGTTGATTC	G	TACA	GGGATTAGTTGATTC	TATA	GTATAGGGATTAGTTGATTC	1	TAG
lcl|CP012395.1_cds_ALU34483.1_54 [gene=htpG] [locus_tag=CLAU_0054] [protein=Chaperone protein htpG] [protein_id=ALU34483.1] [location=50419..52293] [gbkey=CDS]	ATGGCTACAAAACAATTTAAGGCTGAATCCAAAAGATTACTTAATTTAATGATTAATTCTATTTACACAAATAAGGAAATATTTTTGAGGGAACTTATATCAAATGCCAGTGATGCAATTGATAAAAGTTATTATCGTTCACTAGTTGATGAAAATGTTAGCTTTAATAAAGAAGACTTTTATATTAGAATTGCAGCAGATAAAGAAAACAAAACCCTTACTATTACTGATACTGGTATAGGTATGACAAAAGATGAACTTGAAAATAATCTAGGTACTATTGCAAAAAGTGGTTCCTTTACATTTAAAAATGAAAATGAAGCAAAAGAAGGAGTAGATATCATAGGTCAATTTGGAGTTGGCTTTTACTCTGCTTTTATGGTGTCAGATTTAGTTACT…	1875	1	AG	NG	1124	60	TGCAGAAAAATGATAGAGAAA	CAGAAAAATGATAGAGAAA	CAGA	AAAATGATAGAGAAA	TAGA	TAGAAAAATGATAGAGAAA	1	TAG
lcl|CP012395.1_cds_ALU34483.1_54 [gene=htpG] [locus_tag=CLAU_0054] [protein=Chaperone protein htpG] [protein_id=ALU34483.1] [location=50419..52293] [gbkey=CDS]	ATGGCTACAAAACAATTTAAGGCTGAATCCAAAAGATTACTTAATTTAATGATTAATTCTATTTACACAAATAAGGAAATATTTTTGAGGGAACTTATATCAAATGCCAGTGATGCAATTGATAAAAGTTATTATCGTTCACTAGTTGATGAAAATGTTAGCTTTAATAAAGAAGACTTTTATATTAGAATTGCAGCAGATAAAGAAAACAAAACCCTTACTATTACTGATACTGGTATAGGTATGACAAAAGATGAACTTGAAAATAATCTAGGTACTATTGCAAAAAGTGGTTCCTTTACATTTAAAAATGAAAATGAAGCAAAAGAAGGAGTAGATATCATAGGTCAATTTGGAGTTGGCTTTTACTCTGCTTTTATGGTGTCAGATTTAGTTACT…	1875	1	AG	NG	1361	73	TACCACAAACTGAAGTCGTTA	CCACAAACTGAAGTCGTTA	CCAC	AAACTGAAGTCGTTA	TTAT	TTATAAACTGAAGTCGTTA	1	TAA
lcl|CP012395.1_cds_ALU34483.1_54 [gene=htpG] [locus_tag=CLAU_0054] [protein=Chaperone protein htpG] [protein_id=ALU34483.1] [location=50419..52293] [gbkey=CDS]	ATGGCTACAAAACAATTTAAGGCTGAATCCAAAAGATTACTTAATTTAATGATTAATTCTATTTACACAAATAAGGAAATATTTTTGAGGGAACTTATATCAAATGCCAGTGATGCAATTGATAAAAGTTATTATCGTTCACTAGTTGATGAAAATGTTAGCTTTAATAAAGAAGACTTTTATATTAGAATTGCAGCAGATAAAGAAAACAAAACCCTTACTATTACTGATACTGGTATAGGTATGACAAAAGATGAACTTGAAAATAATCTAGGTACTATTGCAAAAAGTGGTTCCTTTACATTTAAAAATGAAAATGAAGCAAAAGAAGGAGTAGATATCATAGGTCAATTTGGAGTTGGCTTTTACTCTGCTTTTATGGTGTCAGATTTAGTTACT…	1875	1	GG	NG	1362	73	ACCACAAACTGAAGTCGTTAA	CCACAAACTGAAGTCGTTAA	C	CACA	AACTGAAGTCGTTAA	TATA	CTATAAACTGAAGTCGTTAA	1	TAA
lcl|CP012395.1_cds_ALU34483.1_54 [gene=htpG] [locus_tag=CLAU_0054] [protein=Chaperone protein htpG] [protein_id=ALU34483.1] [location=50419..52293] [gbkey=CDS]	ATGGCTACAAAACAATTTAAGGCTGAATCCAAAAGATTACTTAATTTAATGATTAATTCTATTTACACAAATAAGGAAATATTTTTGAGGGAACTTATATCAAATGCCAGTGATGCAATTGATAAAAGTTATTATCGTTCACTAGTTGATGAAAATGTTAGCTTTAATAAAGAAGACTTTTATATTAGAATTGCAGCAGATAAAGAAAACAAAACCCTTACTATTACTGATACTGGTATAGGTATGACAAAAGATGAACTTGAAAATAATCTAGGTACTATTGCAAAAAGTGGTTCCTTTACATTTAAAAATGAAAATGAAGCAAAAGAAGGAGTAGATATCATAGGTCAATTTGGAGTTGGCTTTTACTCTGCTTTTATGGTGTCAGATTTAGTTACT…	1875	1	TG	NG	1305	70	AGACCAGAAGTTTATATACTA	GACCAGAAGTTTATATACTA	G	ACCA	GAAGTTTATATACTA	ATTA	GATTAGAAGTTTATATACTA	1	TAG
lcl|CP012395.1_cds_ALU34483.1_54 [gene=htpG] [locus_tag=CLAU_0054] [protein=Chaperone protein htpG] [protein_id=ALU34483.1] [location=50419..52293] [gbkey=CDS]	ATGGCTACAAAACAATTTAAGGCTGAATCCAAAAGATTACTTAATTTAATGATTAATTCTATTTACACAAATAAGGAAATATTTTTGAGGGAACTTATATCAAATGCCAGTGATGCAATTGATAAAAGTTATTATCGTTCACTAGTTGATGAAAATGTTAGCTTTAATAAAGAAGACTTTTATATTAGAATTGCAGCAGATAAAGAAAACAAAACCCTTACTATTACTGATACTGGTATAGGTATGACAAAAGATGAACTTGAAAATAATCTAGGTACTATTGCAAAAAGTGGTTCCTTTACATTTAAAAATGAAAATGAAGCAAAAGAAGGAGTAGATATCATAGGTCAATTTGGAGTTGGCTTTTACTCTGCTTTTATGGTGTCAGATTTAGTTACT…	1875	1	AAA	NAA	32	2	AACAATTTAAGGCTGAATCCA	CAATTTAAGGCTGAATCCA	CAAT	TTAAGGCTGAATCCA	TAAT	TAATTTAAGGCTGAATCCA	1	TAA
lcl|CP012395.1_cds_ALU34483.1_54 [gene=htpG] [locus_tag=CLAU_0054] [protein=Chaperone protein htpG] [protein_id=ALU34483.1] [location=50419..52293] [gbkey=CDS]	ATGGCTACAAAACAATTTAAGGCTGAATCCAAAAGATTACTTAATTTAATGATTAATTCTATTTACACAAATAAGGAAATATTTTTGAGGGAACTTATATCAAATGCCAGTGATGCAATTGATAAAAGTTATTATCGTTCACTAGTTGATGAAAATGTTAGCTTTAATAAAGAAGACTTTTATATTAGAATTGCAGCAGATAAAGAAAACAAAACCCTTACTATTACTGATACTGGTATAGGTATGACAAAAGATGAACTTGAAAATAATCTAGGTACTATTGCAAAAAGTGGTTCCTTTACATTTAAAAATGAAAATGAAGCAAAAGAAGGAGTAGATATCATAGGTCAATTTGGAGTTGGCTTTTACTCTGCTTTTATGGTGTCAGATTTAGTTACT…	1875	1	AAA	NAA	1062	57	TAGACAGCTTAAATTTATTGC	AGACAGCTTAAATTTATTGC	A	GACA	GCTTAAATTTATTGC	GATA	AGATAGCTTAAATTTATTGC	1	TAG
lcl|CP012395.1_cds_ALU34483.1_54 [gene=htpG] [locus_tag=CLAU_0054] [protein=Chaperone protein htpG] [protein_id=ALU34483.1] [location=50419..52293] [gbkey=CDS]	ATGGCTACAAAACAATTTAAGGCTGAATCCAAAAGATTACTTAATTTAATGATTAATTCTATTTACACAAATAAGGAAATATTTTTGAGGGAACTTATATCAAATGCCAGTGATGCAATTGATAAAAGTTATTATCGTTCACTAGTTGATGAAAATGTTAGCTTTAATAAAGAAGACTTTTATATTAGAATTGCAGCAGATAAAGAAAACAAAACCCTTACTATTACTGATACTGGTATAGGTATGACAAAAGATGAACTTGAAAATAATCTAGGTACTATTGCAAAAAGTGGTTCCTTTACATTTAAAAATGAAAATGAAGCAAAAGAAGGAGTAGATATCATAGGTCAATTTGGAGTTGGCTTTTACTCTGCTTTTATGGTGTCAGATTTAGTTACT…	1875	1	AAA	NAA	1064	57	GACAGCTTAAATTTATTGCAA	CAGCTTAAATTTATTGCAA	CAGC	TTAAATTTATTGCAA	TAGT	TAGTTTAAATTTATTGCAA	1	TAG
lcl|CP012395.1_cds_ALU34483.1_54 [gene=htpG] [locus_tag=CLAU_0054] [protein=Chaperone protein htpG] [protein_id=ALU34483.1] [location=50419..52293] [gbkey=CDS]	ATGGCTACAAAACAATTTAAGGCTGAATCCAAAAGATTACTTAATTTAATGATTAATTCTATTTACACAAATAAGGAAATATTTTTGAGGGAACTTATATCAAATGCCAGTGATGCAATTGATAAAAGTTATTATCGTTCACTAGTTGATGAAAATGTTAGCTTTAATAAAGAAGACTTTTATATTAGAATTGCAGCAGATAAAGAAAACAAAACCCTTACTATTACTGATACTGGTATAGGTATGACAAAAGATGAACTTGAAAATAATCTAGGTACTATTGCAAAAAGTGGTTCCTTTACATTTAAAAATGAAAATGAAGCAAAAGAAGGAGTAGATATCATAGGTCAATTTGGAGTTGGCTTTTACTCTGCTTTTATGGTGTCAGATTTAGTTACT…	1875	1	AAA	NAA	1121	60	TAATGCAGAAAAATGATAGAG	ATGCAGAAAAATGATAGAG	ATGC	AGAAAAATGATAGAG	ATGT	ATGTAGAAAAATGATAGAG	1	TAG
lcl|CP012395.1_cds_ALU34483.1_54 [gene=htpG] [locus_tag=CLAU_0054] [protein=Chaperone protein htpG] [protein_id=ALU34483.1] [location=50419..52293] [gbkey=CDS]	ATGGCTACAAAACAATTTAAGGCTGAATCCAAAAGATTACTTAATTTAATGATTAATTCTATTTACACAAATAAGGAAATATTTTTGAGGGAACTTATATCAAATGCCAGTGATGCAATTGATAAAAGTTATTATCGTTCACTAGTTGATGAAAATGTTAGCTTTAATAAAGAAGACTTTTATATTAGAATTGCAGCAGATAAAGAAAACAAAACCCTTACTATTACTGATACTGGTATAGGTATGACAAAAGATGAACTTGAAAATAATCTAGGTACTATTGCAAAAAGTGGTTCCTTTACATTTAAAAATGAAAATGAAGCAAAAGAAGGAGTAGATATCATAGGTCAATTTGGAGTTGGCTTTTACTCTGCTTTTATGGTGTCAGATTTAGTTACT…	1875	1	AAA	NAA	1122	60	AATGCAGAAAAATGATAGAGA	ATGCAGAAAAATGATAGAGA	A	TGCA	GAAAAATGATAGAGA	TGTA	ATGTAGAAAAATGATAGAGA	1	TAG
lcl|CP012395.1_cds_ALU34483.1_54 [gene=htpG] [locus_tag=CLAU_0054] [protein=Chaperone protein htpG] [protein_id=ALU34483.1] [location=50419..52293] [gbkey=CDS]	ATGGCTACAAAACAATTTAAGGCTGAATCCAAAAGATTACTTAATTTAATGATTAATTCTATTTACACAAATAAGGAAATATTTTTGAGGGAACTTATATCAAATGCCAGTGATGCAATTGATAAAAGTTATTATCGTTCACTAGTTGATGAAAATGTTAGCTTTAATAAAGAAGACTTTTATATTAGAATTGCAGCAGATAAAGAAAACAAAACCCTTACTATTACTGATACTGGTATAGGTATGACAAAAGATGAACTTGAAAATAATCTAGGTACTATTGCAAAAAGTGGTTCCTTTACATTTAAAAATGAAAATGAAGCAAAAGAAGGAGTAGATATCATAGGTCAATTTGGAGTTGGCTTTTACTCTGCTTTTATGGTGTCAGATTTAGTTACT…	1875	1	CAA	NAA	30	2	AAAACAATTTAAGGCTGAATC	AAACAATTTAAGGCTGAATC	A	AACA	ATTTAAGGCTGAATC	AATA	AAATAATTTAAGGCTGAATC	1	TAA
lcl|CP012395.1_cds_ALU34483.1_54 [gene=htpG] [locus_tag=CLAU_0054] [protein=Chaperone protein htpG] [protein_id=ALU34483.1] [location=50419..52293] [gbkey=CDS]	ATGGCTACAAAACAATTTAAGGCTGAATCCAAAAGATTACTTAATTTAATGATTAATTCTATTTACACAAATAAGGAAATATTTTTGAGGGAACTTATATCAAATGCCAGTGATGCAATTGATAAAAGTTATTATCGTTCACTAGTTGATGAAAATGTTAGCTTTAATAAAGAAGACTTTTATATTAGAATTGCAGCAGATAAAGAAAACAAAACCCTTACTATTACTGATACTGGTATAGGTATGACAAAAGATGAACTTGAAAATAATCTAGGTACTATTGCAAAAAGTGGTTCCTTTACATTTAAAAATGAAAATGAAGCAAAAGAAGGAGTAGATATCATAGGTCAATTTGGAGTTGGCTTTTACTCTGCTTTTATGGTGTCAGATTTAGTTACT…	1875	1	CAA	NAA	1061	57	ATAGACAGCTTAAATTTATTG	AGACAGCTTAAATTTATTG	AGAC	AGCTTAAATTTATTG	AGAT	AGATAGCTTAAATTTATTG	1	TAG
lcl|CP012395.1_cds_ALU34483.1_54 [gene=htpG] [locus_tag=CLAU_0054] [protein=Chaperone protein htpG] [protein_id=ALU34483.1] [location=50419..52293] [gbkey=CDS]	ATGGCTACAAAACAATTTAAGGCTGAATCCAAAAGATTACTTAATTTAATGATTAATTCTATTTACACAAATAAGGAAATATTTTTGAGGGAACTTATATCAAATGCCAGTGATGCAATTGATAAAAGTTATTATCGTTCACTAGTTGATGAAAATGTTAGCTTTAATAAAGAAGACTTTTATATTAGAATTGCAGCAGATAAAGAAAACAAAACCCTTACTATTACTGATACTGGTATAGGTATGACAAAAGATGAACTTGAAAATAATCTAGGTACTATTGCAAAAAGTGGTTCCTTTACATTTAAAAATGAAAATGAAGCAAAAGAAGGAGTAGATATCATAGGTCAATTTGGAGTTGGCTTTTACTCTGCTTTTATGGTGTCAGATTTAGTTACT…	1875	1	CAA	NAA	1307	70	ACCAGAAGTTTATATACTATG	CAGAAGTTTATATACTATG	CAGA	AGTTTATATACTATG	TAGA	TAGAAGTTTATATACTATG	1	TAG
lcl|CP012395.1_cds_ALU34483.1_54 [gene=htpG] [locus_tag=CLAU_0054] [protein=Chaperone protein htpG] [protein_id=ALU34483.1] [location=50419..52293] [gbkey=CDS]	ATGGCTACAAAACAATTTAAGGCTGAATCCAAAAGATTACTTAATTTAATGATTAATTCTATTTACACAAATAAGGAAATATTTTTGAGGGAACTTATATCAAATGCCAGTGATGCAATTGATAAAAGTTATTATCGTTCACTAGTTGATGAAAATGTTAGCTTTAATAAAGAAGACTTTTATATTAGAATTGCAGCAGATAAAGAAAACAAAACCCTTACTATTACTGATACTGGTATAGGTATGACAAAAGATGAACTTGAAAATAATCTAGGTACTATTGCAAAAAGTGGTTCCTTTACATTTAAAAATGAAAATGAAGCAAAAGAAGGAGTAGATATCATAGGTCAATTTGGAGTTGGCTTTTACTCTGCTTTTATGGTGTCAGATTTAGTTACT…	1875	1	TAA	NAA	1050	56	TTTGCAGCATGATAGACAGCT	TTGCAGCATGATAGACAGCT	T	TGCA	GCATGATAGACAGCT	TGTA	TTGTAGCATGATAGACAGCT	1	TAG
lcl|CP012395.1_cds_ALU34483.1_54 [gene=htpG] [locus_tag=CLAU_0054] [protein=Chaperone protein htpG] [protein_id=ALU34483.1] [location=50419..52293] [gbkey=CDS]	ATGGCTACAAAACAATTTAAGGCTGAATCCAAAAGATTACTTAATTTAATGATTAATTCTATTTACACAAATAAGGAAATATTTTTGAGGGAACTTATATCAAATGCCAGTGATGCAATTGATAAAAGTTATTATCGTTCACTAGTTGATGAAAATGTTAGCTTTAATAAAGAAGACTTTTATATTAGAATTGCAGCAGATAAAGAAAACAAAACCCTTACTATTACTGATACTGGTATAGGTATGACAAAAGATGAACTTGAAAATAATCTAGGTACTATTGCAAAAAGTGGTTCCTTTACATTTAAAAATGAAAATGAAGCAAAAGAAGGAGTAGATATCATAGGTCAATTTGGAGTTGGCTTTTACTCTGCTTTTATGGTGTCAGATTTAGTTACT…	1875	1	GGA	NGA	1362	73	ACCACAAACTGAAGTCGTTAA	CCACAAACTGAAGTCGTTAA	C	CACA	AACTGAAGTCGTTAA	TATA	CTATAAACTGAAGTCGTTAA	1	TAA
lcl|CP012395.1_cds_ALU34485.1_56 [locus_tag=CLAU_0056] [protein=Transcriptional regulator LysR family] [protein_id=ALU34485.1] [location=54265..55140] [gbkey=CDS]	ATGGAATTTAGAAATCTAAGAACATTTTCTGAAATTGCACATTTAAAAAGTTATACTAAGGCAGCAGAGGAATTGGGATATGCCCAGTCTACTATTACGACCCAAATTCAACTTTTAGAGGAACAACTTGGTGTAAAACTTTTTGAAAGGGTTGGAAGAAAAATACACCTTACTTCAAAGGGTGAAGTGCTTCTTAAATATGCAGAAAATATAATAAACCTTACAGAGGAAGCTAAAGAGGCAGTAAGTGAAATAGATGTTCCCTGTGGAATTCTAAAAATAGGAATTGTTGAATCCCTATGCACTATGAGACTCCCAGAACTGCTTAAAAAATATCATATGAAATATCCTGAAGTGGAAGTGATAATTAAAGTAGGTGTTTGTTCAGATTTGCGAAGT…	876	1	AGG	NGG	119	14	CGACCCAAATTCAACTTTTAG	ACCCAAATTCAACTTTTAG	ACCC	AAATTCAACTTTTAG	ATTT	ATTTAAATTCAACTTTTAG	1	TAA
lcl|CP012395.1_cds_ALU34485.1_56 [locus_tag=CLAU_0056] [protein=Transcriptional regulator LysR family] [protein_id=ALU34485.1] [location=54265..55140] [gbkey=CDS]	ATGGAATTTAGAAATCTAAGAACATTTTCTGAAATTGCACATTTAAAAAGTTATACTAAGGCAGCAGAGGAATTGGGATATGCCCAGTCTACTATTACGACCCAAATTCAACTTTTAGAGGAACAACTTGGTGTAAAACTTTTTGAAAGGGTTGGAAGAAAAATACACCTTACTTCAAAGGGTGAAGTGCTTCTTAAATATGCAGAAAATATAATAAACCTTACAGAGGAAGCTAAAGAGGCAGTAAGTGAAATAGATGTTCCCTGTGGAATTCTAAAAATAGGAATTGTTGAATCCCTATGCACTATGAGACTCCCAGAACTGCTTAAAAAATATCATATGAAATATCCTGAAGTGGAAGTGATAATTAAAGTAGGTGTTTGTTCAGATTTGCGAAGT…	876	1	GGA	NGD	120	14	GACCCAAATTCAACTTTTAGA	ACCCAAATTCAACTTTTAGA	A	CCCA	AATTCAACTTTTAGA	TTTA	ATTTAAATTCAACTTTTAGA	1	TAA
lcl|CP012395.1_cds_ALU34485.1_56 [locus_tag=CLAU_0056] [protein=Transcriptional regulator LysR family] [protein_id=ALU34485.1] [location=54265..55140] [gbkey=CDS]	ATGGAATTTAGAAATCTAAGAACATTTTCTGAAATTGCACATTTAAAAAGTTATACTAAGGCAGCAGAGGAATTGGGATATGCCCAGTCTACTATTACGACCCAAATTCAACTTTTAGAGGAACAACTTGGTGTAAAACTTTTTGAAAGGGTTGGAAGAAAAATACACCTTACTTCAAAGGGTGAAGTGCTTCTTAAATATGCAGAAAATATAATAAACCTTACAGAGGAAGCTAAAGAGGCAGTAAGTGAAATAGATGTTCCCTGTGGAATTCTAAAAATAGGAATTGTTGAATCCCTATGCACTATGAGACTCCCAGAACTGCTTAAAAAATATCATATGAAATATCCTGAAGTGGAAGTGATAATTAAAGTAGGTGTTTGTTCAGATTTGCGAAGT…	876	1	AGG	NGD	119	14	CGACCCAAATTCAACTTTTAG	ACCCAAATTCAACTTTTAG	ACCC	AAATTCAACTTTTAG	ATTT	ATTTAAATTCAACTTTTAG	1	TAA
lcl|CP012395.1_cds_ALU34485.1_56 [locus_tag=CLAU_0056] [protein=Transcriptional regulator LysR family] [protein_id=ALU34485.1] [location=54265..55140] [gbkey=CDS]	ATGGAATTTAGAAATCTAAGAACATTTTCTGAAATTGCACATTTAAAAAGTTATACTAAGGCAGCAGAGGAATTGGGATATGCCCAGTCTACTATTACGACCCAAATTCAACTTTTAGAGGAACAACTTGGTGTAAAACTTTTTGAAAGGGTTGGAAGAAAAATACACCTTACTTCAAAGGGTGAAGTGCTTCTTAAATATGCAGAAAATATAATAAACCTTACAGAGGAAGCTAAAGAGGCAGTAAGTGAAATAGATGTTCCCTGTGGAATTCTAAAAATAGGAATTGTTGAATCCCTATGCACTATGAGACTCCCAGAACTGCTTAAAAAATATCATATGAAATATCCTGAAGTGGAAGTGATAATTAAAGTAGGTGTTTGTTCAGATTTGCGAAGT…	876	1	AG	NG	119	14	CGACCCAAATTCAACTTTTAG	ACCCAAATTCAACTTTTAG	ACCC	AAATTCAACTTTTAG	ATTT	ATTTAAATTCAACTTTTAG	1	TAA
lcl|CP012395.1_cds_ALU34485.1_56 [locus_tag=CLAU_0056] [protein=Transcriptional regulator LysR family] [protein_id=ALU34485.1] [location=54265..55140] [gbkey=CDS]	ATGGAATTTAGAAATCTAAGAACATTTTCTGAAATTGCACATTTAAAAAGTTATACTAAGGCAGCAGAGGAATTGGGATATGCCCAGTCTACTATTACGACCCAAATTCAACTTTTAGAGGAACAACTTGGTGTAAAACTTTTTGAAAGGGTTGGAAGAAAAATACACCTTACTTCAAAGGGTGAAGTGCTTCTTAAATATGCAGAAAATATAATAAACCTTACAGAGGAAGCTAAAGAGGCAGTAAGTGAAATAGATGTTCCCTGTGGAATTCTAAAAATAGGAATTGTTGAATCCCTATGCACTATGAGACTCCCAGAACTGCTTAAAAAATATCATATGAAATATCCTGAAGTGGAAGTGATAATTAAAGTAGGTGTTTGTTCAGATTTGCGAAGT…	876	1	GG	NG	120	14	GACCCAAATTCAACTTTTAGA	ACCCAAATTCAACTTTTAGA	A	CCCA	AATTCAACTTTTAGA	TTTA	ATTTAAATTCAACTTTTAGA	1	TAA
lcl|CP012395.1_cds_ALU34485.1_56 [locus_tag=CLAU_0056] [protein=Transcriptional regulator LysR family] [protein_id=ALU34485.1] [location=54265..55140] [gbkey=CDS]	ATGGAATTTAGAAATCTAAGAACATTTTCTGAAATTGCACATTTAAAAAGTTATACTAAGGCAGCAGAGGAATTGGGATATGCCCAGTCTACTATTACGACCCAAATTCAACTTTTAGAGGAACAACTTGGTGTAAAACTTTTTGAAAGGGTTGGAAGAAAAATACACCTTACTTCAAAGGGTGAAGTGCTTCTTAAATATGCAGAAAATATAATAAACCTTACAGAGGAAGCTAAAGAGGCAGTAAGTGAAATAGATGTTCCCTGTGGAATTCTAAAAATAGGAATTGTTGAATCCCTATGCACTATGAGACTCCCAGAACTGCTTAAAAAATATCATATGAAATATCCTGAAGTGGAAGTGATAATTAAAGTAGGTGTTTGTTCAGATTTGCGAAGT…	876	1	AAA	NAA	104	12	CCCAGTCTACTATTACGACCC	CAGTCTACTATTACGACCC	CAGT	CTACTATTACGACCC	TAGT	TAGTCTACTATTACGACCC	1	TAG
lcl|CP012395.1_cds_ALU34485.1_56 [locus_tag=CLAU_0056] [protein=Transcriptional regulator LysR family] [protein_id=ALU34485.1] [location=54265..55140] [gbkey=CDS]	ATGGAATTTAGAAATCTAAGAACATTTTCTGAAATTGCACATTTAAAAAGTTATACTAAGGCAGCAGAGGAATTGGGATATGCCCAGTCTACTATTACGACCCAAATTCAACTTTTAGAGGAACAACTTGGTGTAAAACTTTTTGAAAGGGTTGGAAGAAAAATACACCTTACTTCAAAGGGTGAAGTGCTTCTTAAATATGCAGAAAATATAATAAACCTTACAGAGGAAGCTAAAGAGGCAGTAAGTGAAATAGATGTTCCCTGTGGAATTCTAAAAATAGGAATTGTTGAATCCCTATGCACTATGAGACTCCCAGAACTGCTTAAAAAATATCATATGAAATATCCTGAAGTGGAAGTGATAATTAAAGTAGGTGTTTGTTCAGATTTGCGAAGT…	876	1	CAA	NAA	411	47	TTTGCGAAGTATGCTTAAAAA	TTGCGAAGTATGCTTAAAAA	T	TGCG	AAGTATGCTTAAAAA	TGTG	TTGTGAAGTATGCTTAAAAA	1	TGA
lcl|CP012395.1_cds_ALU34485.1_56 [locus_tag=CLAU_0056] [protein=Transcriptional regulator LysR family] [protein_id=ALU34485.1] [location=54265..55140] [gbkey=CDS]	ATGGAATTTAGAAATCTAAGAACATTTTCTGAAATTGCACATTTAAAAAGTTATACTAAGGCAGCAGAGGAATTGGGATATGCCCAGTCTACTATTACGACCCAAATTCAACTTTTAGAGGAACAACTTGGTGTAAAACTTTTTGAAAGGGTTGGAAGAAAAATACACCTTACTTCAAAGGGTGAAGTGCTTCTTAAATATGCAGAAAATATAATAAACCTTACAGAGGAAGCTAAAGAGGCAGTAAGTGAAATAGATGTTCCCTGTGGAATTCTAAAAATAGGAATTGTTGAATCCCTATGCACTATGAGACTCCCAGAACTGCTTAAAAAATATCATATGAAATATCCTGAAGTGGAAGTGATAATTAAAGTAGGTGTTTGTTCAGATTTGCGAAGT…	876	1	GGA	NGA	120	14	GACCCAAATTCAACTTTTAGA	ACCCAAATTCAACTTTTAGA	A	CCCA	AATTCAACTTTTAGA	TTTA	ATTTAAATTCAACTTTTAGA	1	TAA
lcl|CP012395.1_cds_ALU34486.1_57 [locus_tag=CLAU_0057] [protein=Hypothetical protein] [protein_id=ALU34486.1] [location=55305..56126] [gbkey=CDS]	ATGAATAGAAAAAAAATATTAGTTTGGGCTTTAACATTATTAGTAGTAGGAGGTGCTTCAGGAATTACCTATGCAAGTGAAAAAATGGATACTACTAAAAATGTAGTTGCAGCAGCAGAAAATAAGAGTAATAGTAATGCTTTAAAGCAGGGAACTATGAATGATGAAGAGGCAATTAAAATAGCTGCAGAAGCAATGAAAAATTACATGGGAAAAGATGCAAACTATTTTTCACAAATTAAAGTAGACAGATCAGCTGATATTGCAAAAGAAACACAACAATTAAATAAGAAAGACGAAAAAGAAGGTTCAGAGGGTGAAAAAAAATTTGAAGAAATAAGGGAAAAATACTCAAAAGAACATCCAGAAGATGCAAAAGTAGAGGCAGAAAATATGGCT…	822	1	AGA	NGD	294	36	AACACAACAATTAAATAAGAA	ACACAACAATTAAATAAGAA	A	CACA	ACAATTAAATAAGAA	TATA	ATATAACAATTAAATAAGAA	1	TAA
lcl|CP012395.1_cds_ALU34486.1_57 [locus_tag=CLAU_0057] [protein=Hypothetical protein] [protein_id=ALU34486.1] [location=55305..56126] [gbkey=CDS]	ATGAATAGAAAAAAAATATTAGTTTGGGCTTTAACATTATTAGTAGTAGGAGGTGCTTCAGGAATTACCTATGCAAGTGAAAAAATGGATACTACTAAAAATGTAGTTGCAGCAGCAGAAAATAAGAGTAATAGTAATGCTTTAAAGCAGGGAACTATGAATGATGAAGAGGCAATTAAAATAGCTGCAGAAGCAATGAAAAATTACATGGGAAAAGATGCAAACTATTTTTCACAAATTAAAGTAGACAGATCAGCTGATATTGCAAAAGAAACACAACAATTAAATAAGAAAGACGAAAAAGAAGGTTCAGAGGGTGAAAAAAAATTTGAAGAAATAAGGGAAAAATACTCAAAAGAACATCCAGAAGATGCAAAAGTAGAGGCAGAAAATATGGCT…	822	1	CGA	NGD	297	36	ACAACAATTAAATAAGAAAGA	CAACAATTAAATAAGAAAGA	C	AACA	ATTAAATAAGAAAGA	AATA	CAATAATTAAATAAGAAAGA	1	TAA
lcl|CP012395.1_cds_ALU34486.1_57 [locus_tag=CLAU_0057] [protein=Hypothetical protein] [protein_id=ALU34486.1] [location=55305..56126] [gbkey=CDS]	ATGAATAGAAAAAAAATATTAGTTTGGGCTTTAACATTATTAGTAGTAGGAGGTGCTTCAGGAATTACCTATGCAAGTGAAAAAATGGATACTACTAAAAATGTAGTTGCAGCAGCAGAAAATAAGAGTAATAGTAATGCTTTAAAGCAGGGAACTATGAATGATGAAGAGGCAATTAAAATAGCTGCAGAAGCAATGAAAAATTACATGGGAAAAGATGCAAACTATTTTTCACAAATTAAAGTAGACAGATCAGCTGATATTGCAAAAGAAACACAACAATTAAATAAGAAAGACGAAAAAGAAGGTTCAGAGGGTGAAAAAAAATTTGAAGAAATAAGGGAAAAATACTCAAAAGAACATCCAGAAGATGCAAAAGTAGAGGCAGAAAATATGGCT…	822	1	TGA	NGD	165	20	AAAGCAGGGAACTATGAATGA	AAGCAGGGAACTATGAATGA	A	AGCA	GGGAACTATGAATGA	AGTA	AAGTAGGGAACTATGAATGA	1	TAG
lcl|CP012395.1_cds_ALU34486.1_57 [locus_tag=CLAU_0057] [protein=Hypothetical protein] [protein_id=ALU34486.1] [location=55305..56126] [gbkey=CDS]	ATGAATAGAAAAAAAATATTAGTTTGGGCTTTAACATTATTAGTAGTAGGAGGTGCTTCAGGAATTACCTATGCAAGTGAAAAAATGGATACTACTAAAAATGTAGTTGCAGCAGCAGAAAATAAGAGTAATAGTAATGCTTTAAAGCAGGGAACTATGAATGATGAAGAGGCAATTAAAATAGCTGCAGAAGCAATGAAAAATTACATGGGAAAAGATGCAAACTATTTTTCACAAATTAAAGTAGACAGATCAGCTGATATTGCAAAAGAAACACAACAATTAAATAAGAAAGACGAAAAAGAAGGTTCAGAGGGTGAAAAAAAATTTGAAGAAATAAGGGAAAAATACTCAAAAGAACATCCAGAAGATGCAAAAGTAGAGGCAGAAAATATGGCT…	822	1	AG	NG	294	36	AACACAACAATTAAATAAGAA	ACACAACAATTAAATAAGAA	A	CACA	ACAATTAAATAAGAA	TATA	ATATAACAATTAAATAAGAA	1	TAA
lcl|CP012395.1_cds_ALU34486.1_57 [locus_tag=CLAU_0057] [protein=Hypothetical protein] [protein_id=ALU34486.1] [location=55305..56126] [gbkey=CDS]	ATGAATAGAAAAAAAATATTAGTTTGGGCTTTAACATTATTAGTAGTAGGAGGTGCTTCAGGAATTACCTATGCAAGTGAAAAAATGGATACTACTAAAAATGTAGTTGCAGCAGCAGAAAATAAGAGTAATAGTAATGCTTTAAAGCAGGGAACTATGAATGATGAAGAGGCAATTAAAATAGCTGCAGAAGCAATGAAAAATTACATGGGAAAAGATGCAAACTATTTTTCACAAATTAAAGTAGACAGATCAGCTGATATTGCAAAAGAAACACAACAATTAAATAAGAAAGACGAAAAAGAAGGTTCAGAGGGTGAAAAAAAATTTGAAGAAATAAGGGAAAAATACTCAAAAGAACATCCAGAAGATGCAAAAGTAGAGGCAGAAAATATGGCT…	822	1	CG	NG	297	36	ACAACAATTAAATAAGAAAGA	CAACAATTAAATAAGAAAGA	C	AACA	ATTAAATAAGAAAGA	AATA	CAATAATTAAATAAGAAAGA	1	TAA
lcl|CP012395.1_cds_ALU34486.1_57 [locus_tag=CLAU_0057] [protein=Hypothetical protein] [protein_id=ALU34486.1] [location=55305..56126] [gbkey=CDS]	ATGAATAGAAAAAAAATATTAGTTTGGGCTTTAACATTATTAGTAGTAGGAGGTGCTTCAGGAATTACCTATGCAAGTGAAAAAATGGATACTACTAAAAATGTAGTTGCAGCAGCAGAAAATAAGAGTAATAGTAATGCTTTAAAGCAGGGAACTATGAATGATGAAGAGGCAATTAAAATAGCTGCAGAAGCAATGAAAAATTACATGGGAAAAGATGCAAACTATTTTTCACAAATTAAAGTAGACAGATCAGCTGATATTGCAAAAGAAACACAACAATTAAATAAGAAAGACGAAAAAGAAGGTTCAGAGGGTGAAAAAAAATTTGAAGAAATAAGGGAAAAATACTCAAAAGAACATCCAGAAGATGCAAAAGTAGAGGCAGAAAATATGGCT…	822	1	TG	NG	165	20	AAAGCAGGGAACTATGAATGA	AAGCAGGGAACTATGAATGA	A	AGCA	GGGAACTATGAATGA	AGTA	AAGTAGGGAACTATGAATGA	1	TAG
lcl|CP012395.1_cds_ALU34486.1_57 [locus_tag=CLAU_0057] [protein=Hypothetical protein] [protein_id=ALU34486.1] [location=55305..56126] [gbkey=CDS]	ATGAATAGAAAAAAAATATTAGTTTGGGCTTTAACATTATTAGTAGTAGGAGGTGCTTCAGGAATTACCTATGCAAGTGAAAAAATGGATACTACTAAAAATGTAGTTGCAGCAGCAGAAAATAAGAGTAATAGTAATGCTTTAAAGCAGGGAACTATGAATGATGAAGAGGCAATTAAAATAGCTGCAGAAGCAATGAAAAATTACATGGGAAAAGATGCAAACTATTTTTCACAAATTAAAGTAGACAGATCAGCTGATATTGCAAAAGAAACACAACAATTAAATAAGAAAGACGAAAAAGAAGGTTCAGAGGGTGAAAAAAAATTTGAAGAAATAAGGGAAAAATACTCAAAAGAACATCCAGAAGATGCAAAAGTAGAGGCAGAAAATATGGCT…	822	1	AAA	NAA	299	36	AACAATTAAATAAGAAAGACG	CAATTAAATAAGAAAGACG	CAAT	TAAATAAGAAAGACG	TAAT	TAATTAAATAAGAAAGACG	1	TAA
lcl|CP012395.1_cds_ALU34486.1_57 [locus_tag=CLAU_0057] [protein=Hypothetical protein] [protein_id=ALU34486.1] [location=55305..56126] [gbkey=CDS]	ATGAATAGAAAAAAAATATTAGTTTGGGCTTTAACATTATTAGTAGTAGGAGGTGCTTCAGGAATTACCTATGCAAGTGAAAAAATGGATACTACTAAAAATGTAGTTGCAGCAGCAGAAAATAAGAGTAATAGTAATGCTTTAAAGCAGGGAACTATGAATGATGAAGAGGCAATTAAAATAGCTGCAGAAGCAATGAAAAATTACATGGGAAAAGATGCAAACTATTTTTCACAAATTAAAGTAGACAGATCAGCTGATATTGCAAAAGAAACACAACAATTAAATAAGAAAGACGAAAAAGAAGGTTCAGAGGGTGAAAAAAAATTTGAAGAAATAAGGGAAAAATACTCAAAAGAACATCCAGAAGATGCAAAAGTAGAGGCAGAAAATATGGCT…	822	1	AGA	NGA	294	36	AACACAACAATTAAATAAGAA	ACACAACAATTAAATAAGAA	A	CACA	ACAATTAAATAAGAA	TATA	ATATAACAATTAAATAAGAA	1	TAA
lcl|CP012395.1_cds_ALU34486.1_57 [locus_tag=CLAU_0057] [protein=Hypothetical protein] [protein_id=ALU34486.1] [location=55305..56126] [gbkey=CDS]	ATGAATAGAAAAAAAATATTAGTTTGGGCTTTAACATTATTAGTAGTAGGAGGTGCTTCAGGAATTACCTATGCAAGTGAAAAAATGGATACTACTAAAAATGTAGTTGCAGCAGCAGAAAATAAGAGTAATAGTAATGCTTTAAAGCAGGGAACTATGAATGATGAAGAGGCAATTAAAATAGCTGCAGAAGCAATGAAAAATTACATGGGAAAAGATGCAAACTATTTTTCACAAATTAAAGTAGACAGATCAGCTGATATTGCAAAAGAAACACAACAATTAAATAAGAAAGACGAAAAAGAAGGTTCAGAGGGTGAAAAAAAATTTGAAGAAATAAGGGAAAAATACTCAAAAGAACATCCAGAAGATGCAAAAGTAGAGGCAGAAAATATGGCT…	822	1	CGA	NGA	297	36	ACAACAATTAAATAAGAAAGA	CAACAATTAAATAAGAAAGA	C	AACA	ATTAAATAAGAAAGA	AATA	CAATAATTAAATAAGAAAGA	1	TAA
lcl|CP012395.1_cds_ALU34486.1_57 [locus_tag=CLAU_0057] [protein=Hypothetical protein] [protein_id=ALU34486.1] [location=55305..56126] [gbkey=CDS]	ATGAATAGAAAAAAAATATTAGTTTGGGCTTTAACATTATTAGTAGTAGGAGGTGCTTCAGGAATTACCTATGCAAGTGAAAAAATGGATACTACTAAAAATGTAGTTGCAGCAGCAGAAAATAAGAGTAATAGTAATGCTTTAAAGCAGGGAACTATGAATGATGAAGAGGCAATTAAAATAGCTGCAGAAGCAATGAAAAATTACATGGGAAAAGATGCAAACTATTTTTCACAAATTAAAGTAGACAGATCAGCTGATATTGCAAAAGAAACACAACAATTAAATAAGAAAGACGAAAAAGAAGGTTCAGAGGGTGAAAAAAAATTTGAAGAAATAAGGGAAAAATACTCAAAAGAACATCCAGAAGATGCAAAAGTAGAGGCAGAAAATATGGCT…	822	1	TGA	NGA	165	20	AAAGCAGGGAACTATGAATGA	AAGCAGGGAACTATGAATGA	A	AGCA	GGGAACTATGAATGA	AGTA	AAGTAGGGAACTATGAATGA	1	TAG
lcl|CP012395.1_cds_ALU34488.1_59 [locus_tag=CLAU_0059] [protein=Integral membrane sensor signal transduction histidine kinase] [protein_id=ALU34488.1] [location=56986..58419] [gbkey=CDS]	ATGAAATTCTGGGAAAAGATATTTTTATGCACACTGGTTATATTTGAAATATTTTTTGTTCCTTCATCAATATATTTAATTAACAGTAATTTTAAACTAAATCTTAATACAGAAATTGATTCTGGAATAAATGAGCAGCAAAGATTTTGCTCTTTTGTAGAATCAAATTTATTTTTATTTAAAATTCAAAAAGAGTCTAATTCTTACAAGACTGAACTTGATAAACAAAGTATAGATTCAATGATTAGTACATATTTAAATAATTTTGGAAAACAGGATATATATATTGAGGTAATAGATAATAACAATAAAGTTATTTTTACTAATTTAAGCATGAATATATCAGATAAAAGAGAGGAACTTAATGTTCAGCTTAATAAAGTGAAGTATATAATACGT…	1434	1	AGG	NGG	290	20	GAAAACAGGATATATATATTG	AAACAGGATATATATATTG	AAAC	AGGATATATATATTG	AAAT	AAATAGGATATATATATTG	1	TAG
lcl|CP012395.1_cds_ALU34488.1_59 [locus_tag=CLAU_0059] [protein=Integral membrane sensor signal transduction histidine kinase] [protein_id=ALU34488.1] [location=56986..58419] [gbkey=CDS]	ATGAAATTCTGGGAAAAGATATTTTTATGCACACTGGTTATATTTGAAATATTTTTTGTTCCTTCATCAATATATTTAATTAACAGTAATTTTAAACTAAATCTTAATACAGAAATTGATTCTGGAATAAATGAGCAGCAAAGATTTTGCTCTTTTGTAGAATCAAATTTATTTTTATTTAAAATTCAAAAAGAGTCTAATTCTTACAAGACTGAACTTGATAAACAAAGTATAGATTCAATGATTAGTACATATTTAAATAATTTTGGAAAACAGGATATATATATTGAGGTAATAGATAATAACAATAAAGTTATTTTTACTAATTTAAGCATGAATATATCAGATAAAAGAGAGGAACTTAATGTTCAGCTTAATAAAGTGAAGTATATAATACGT…	1434	1	AGA	NGD	1043	73	CCATGCAGCCAAAATTGGAGA	ATGCAGCCAAAATTGGAGA	ATGC	AGCCAAAATTGGAGA	ATGT	ATGTAGCCAAAATTGGAGA	1	TAG
lcl|CP012395.1_cds_ALU34488.1_59 [locus_tag=CLAU_0059] [protein=Integral membrane sensor signal transduction histidine kinase] [protein_id=ALU34488.1] [location=56986..58419] [gbkey=CDS]	ATGAAATTCTGGGAAAAGATATTTTTATGCACACTGGTTATATTTGAAATATTTTTTGTTCCTTCATCAATATATTTAATTAACAGTAATTTTAAACTAAATCTTAATACAGAAATTGATTCTGGAATAAATGAGCAGCAAAGATTTTGCTCTTTTGTAGAATCAAATTTATTTTTATTTAAAATTCAAAAAGAGTCTAATTCTTACAAGACTGAACTTGATAAACAAAGTATAGATTCAATGATTAGTACATATTTAAATAATTTTGGAAAACAGGATATATATATTGAGGTAATAGATAATAACAATAAAGTTATTTTTACTAATTTAAGCATGAATATATCAGATAAAAGAGAGGAACTTAATGTTCAGCTTAATAAAGTGAAGTATATAATACGT…	1434	1	TGA	NGD	242	17	ATAAACAAAGTATAGATTCAA	AAACAAAGTATAGATTCAA	AAAC	AAAGTATAGATTCAA	AAAT	AAATAAAGTATAGATTCAA	1	TAA
lcl|CP012395.1_cds_ALU34488.1_59 [locus_tag=CLAU_0059] [protein=Integral membrane sensor signal transduction histidine kinase] [protein_id=ALU34488.1] [location=56986..58419] [gbkey=CDS]	ATGAAATTCTGGGAAAAGATATTTTTATGCACACTGGTTATATTTGAAATATTTTTTGTTCCTTCATCAATATATTTAATTAACAGTAATTTTAAACTAAATCTTAATACAGAAATTGATTCTGGAATAAATGAGCAGCAAAGATTTTGCTCTTTTGTAGAATCAAATTTATTTTTATTTAAAATTCAAAAAGAGTCTAATTCTTACAAGACTGAACTTGATAAACAAAGTATAGATTCAATGATTAGTACATATTTAAATAATTTTGGAAAACAGGATATATATATTGAGGTAATAGATAATAACAATAAAGTTATTTTTACTAATTTAAGCATGAATATATCAGATAAAAGAGAGGAACTTAATGTTCAGCTTAATAAAGTGAAGTATATAATACGT…	1434	1	AGT	NGD	386	27	ATGTTCAGCTTAATAAAGTGA	GTTCAGCTTAATAAAGTGA	GTTC	AGCTTAATAAAGTGA	GTTT	GTTTAGCTTAATAAAGTGA	1	TAG
lcl|CP012395.1_cds_ALU34488.1_59 [locus_tag=CLAU_0059] [protein=Integral membrane sensor signal transduction histidine kinase] [protein_id=ALU34488.1] [location=56986..58419] [gbkey=CDS]	ATGAAATTCTGGGAAAAGATATTTTTATGCACACTGGTTATATTTGAAATATTTTTTGTTCCTTCATCAATATATTTAATTAACAGTAATTTTAAACTAAATCTTAATACAGAAATTGATTCTGGAATAAATGAGCAGCAAAGATTTTGCTCTTTTGTAGAATCAAATTTATTTTTATTTAAAATTCAAAAAGAGTCTAATTCTTACAAGACTGAACTTGATAAACAAAGTATAGATTCAATGATTAGTACATATTTAAATAATTTTGGAAAACAGGATATATATATTGAGGTAATAGATAATAACAATAAAGTTATTTTTACTAATTTAAGCATGAATATATCAGATAAAAGAGAGGAACTTAATGTTCAGCTTAATAAAGTGAAGTATATAATACGT…	1434	1	GGT	NGD	291	20	AAAACAGGATATATATATTGA	AAACAGGATATATATATTGA	A	AACA	GGATATATATATTGA	AATA	AAATAGGATATATATATTGA	1	TAG
lcl|CP012395.1_cds_ALU34488.1_59 [locus_tag=CLAU_0059] [protein=Integral membrane sensor signal transduction histidine kinase] [protein_id=ALU34488.1] [location=56986..58419] [gbkey=CDS]	ATGAAATTCTGGGAAAAGATATTTTTATGCACACTGGTTATATTTGAAATATTTTTTGTTCCTTCATCAATATATTTAATTAACAGTAATTTTAAACTAAATCTTAATACAGAAATTGATTCTGGAATAAATGAGCAGCAAAGATTTTGCTCTTTTGTAGAATCAAATTTATTTTTATTTAAAATTCAAAAAGAGTCTAATTCTTACAAGACTGAACTTGATAAACAAAGTATAGATTCAATGATTAGTACATATTTAAATAATTTTGGAAAACAGGATATATATATTGAGGTAATAGATAATAACAATAAAGTTATTTTTACTAATTTAAGCATGAATATATCAGATAAAAGAGAGGAACTTAATGTTCAGCTTAATAAAGTGAAGTATATAATACGT…	1434	1	TGT	NGD	156	11	GCAGCAAAGATTTTGCTCTTT	CAGCAAAGATTTTGCTCTTT	C	AGCA	AAGATTTTGCTCTTT	AGTA	CAGTAAAGATTTTGCTCTTT	1	TAA
lcl|CP012395.1_cds_ALU34488.1_59 [locus_tag=CLAU_0059] [protein=Integral membrane sensor signal transduction histidine kinase] [protein_id=ALU34488.1] [location=56986..58419] [gbkey=CDS]	ATGAAATTCTGGGAAAAGATATTTTTATGCACACTGGTTATATTTGAAATATTTTTTGTTCCTTCATCAATATATTTAATTAACAGTAATTTTAAACTAAATCTTAATACAGAAATTGATTCTGGAATAAATGAGCAGCAAAGATTTTGCTCTTTTGTAGAATCAAATTTATTTTTATTTAAAATTCAAAAAGAGTCTAATTCTTACAAGACTGAACTTGATAAACAAAGTATAGATTCAATGATTAGTACATATTTAAATAATTTTGGAAAACAGGATATATATATTGAGGTAATAGATAATAACAATAAAGTTATTTTTACTAATTTAAGCATGAATATATCAGATAAAAGAGAGGAACTTAATGTTCAGCTTAATAAAGTGAAGTATATAATACGT…	1434	1	AGG	NGD	290	20	GAAAACAGGATATATATATTG	AAACAGGATATATATATTG	AAAC	AGGATATATATATTG	AAAT	AAATAGGATATATATATTG	1	TAG
lcl|CP012395.1_cds_ALU34488.1_59 [locus_tag=CLAU_0059] [protein=Integral membrane sensor signal transduction histidine kinase] [protein_id=ALU34488.1] [location=56986..58419] [gbkey=CDS]	ATGAAATTCTGGGAAAAGATATTTTTATGCACACTGGTTATATTTGAAATATTTTTTGTTCCTTCATCAATATATTTAATTAACAGTAATTTTAAACTAAATCTTAATACAGAAATTGATTCTGGAATAAATGAGCAGCAAAGATTTTGCTCTTTTGTAGAATCAAATTTATTTTTATTTAAAATTCAAAAAGAGTCTAATTCTTACAAGACTGAACTTGATAAACAAAGTATAGATTCAATGATTAGTACATATTTAAATAATTTTGGAAAACAGGATATATATATTGAGGTAATAGATAATAACAATAAAGTTATTTTTACTAATTTAAGCATGAATATATCAGATAAAAGAGAGGAACTTAATGTTCAGCTTAATAAAGTGAAGTATATAATACGT…	1434	1	AG	NG	290	20	GAAAACAGGATATATATATTG	AAACAGGATATATATATTG	AAAC	AGGATATATATATTG	AAAT	AAATAGGATATATATATTG	1	TAG
lcl|CP012395.1_cds_ALU34488.1_59 [locus_tag=CLAU_0059] [protein=Integral membrane sensor signal transduction histidine kinase] [protein_id=ALU34488.1] [location=56986..58419] [gbkey=CDS]	ATGAAATTCTGGGAAAAGATATTTTTATGCACACTGGTTATATTTGAAATATTTTTTGTTCCTTCATCAATATATTTAATTAACAGTAATTTTAAACTAAATCTTAATACAGAAATTGATTCTGGAATAAATGAGCAGCAAAGATTTTGCTCTTTTGTAGAATCAAATTTATTTTTATTTAAAATTCAAAAAGAGTCTAATTCTTACAAGACTGAACTTGATAAACAAAGTATAGATTCAATGATTAGTACATATTTAAATAATTTTGGAAAACAGGATATATATATTGAGGTAATAGATAATAACAATAAAGTTATTTTTACTAATTTAAGCATGAATATATCAGATAAAAGAGAGGAACTTAATGTTCAGCTTAATAAAGTGAAGTATATAATACGT…	1434	1	AG	NG	386	27	ATGTTCAGCTTAATAAAGTGA	GTTCAGCTTAATAAAGTGA	GTTC	AGCTTAATAAAGTGA	GTTT	GTTTAGCTTAATAAAGTGA	1	TAG
lcl|CP012395.1_cds_ALU34488.1_59 [locus_tag=CLAU_0059] [protein=Integral membrane sensor signal transduction histidine kinase] [protein_id=ALU34488.1] [location=56986..58419] [gbkey=CDS]	ATGAAATTCTGGGAAAAGATATTTTTATGCACACTGGTTATATTTGAAATATTTTTTGTTCCTTCATCAATATATTTAATTAACAGTAATTTTAAACTAAATCTTAATACAGAAATTGATTCTGGAATAAATGAGCAGCAAAGATTTTGCTCTTTTGTAGAATCAAATTTATTTTTATTTAAAATTCAAAAAGAGTCTAATTCTTACAAGACTGAACTTGATAAACAAAGTATAGATTCAATGATTAGTACATATTTAAATAATTTTGGAAAACAGGATATATATATTGAGGTAATAGATAATAACAATAAAGTTATTTTTACTAATTTAAGCATGAATATATCAGATAAAAGAGAGGAACTTAATGTTCAGCTTAATAAAGTGAAGTATATAATACGT…	1434	1	AG	NG	1043	73	CCATGCAGCCAAAATTGGAGA	ATGCAGCCAAAATTGGAGA	ATGC	AGCCAAAATTGGAGA	ATGT	ATGTAGCCAAAATTGGAGA	1	TAG
lcl|CP012395.1_cds_ALU34488.1_59 [locus_tag=CLAU_0059] [protein=Integral membrane sensor signal transduction histidine kinase] [protein_id=ALU34488.1] [location=56986..58419] [gbkey=CDS]	ATGAAATTCTGGGAAAAGATATTTTTATGCACACTGGTTATATTTGAAATATTTTTTGTTCCTTCATCAATATATTTAATTAACAGTAATTTTAAACTAAATCTTAATACAGAAATTGATTCTGGAATAAATGAGCAGCAAAGATTTTGCTCTTTTGTAGAATCAAATTTATTTTTATTTAAAATTCAAAAAGAGTCTAATTCTTACAAGACTGAACTTGATAAACAAAGTATAGATTCAATGATTAGTACATATTTAAATAATTTTGGAAAACAGGATATATATATTGAGGTAATAGATAATAACAATAAAGTTATTTTTACTAATTTAAGCATGAATATATCAGATAAAAGAGAGGAACTTAATGTTCAGCTTAATAAAGTGAAGTATATAATACGT…	1434	1	GG	NG	291	20	AAAACAGGATATATATATTGA	AAACAGGATATATATATTGA	A	AACA	GGATATATATATTGA	AATA	AAATAGGATATATATATTGA	1	TAG
lcl|CP012395.1_cds_ALU34488.1_59 [locus_tag=CLAU_0059] [protein=Integral membrane sensor signal transduction histidine kinase] [protein_id=ALU34488.1] [location=56986..58419] [gbkey=CDS]	ATGAAATTCTGGGAAAAGATATTTTTATGCACACTGGTTATATTTGAAATATTTTTTGTTCCTTCATCAATATATTTAATTAACAGTAATTTTAAACTAAATCTTAATACAGAAATTGATTCTGGAATAAATGAGCAGCAAAGATTTTGCTCTTTTGTAGAATCAAATTTATTTTTATTTAAAATTCAAAAAGAGTCTAATTCTTACAAGACTGAACTTGATAAACAAAGTATAGATTCAATGATTAGTACATATTTAAATAATTTTGGAAAACAGGATATATATATTGAGGTAATAGATAATAACAATAAAGTTATTTTTACTAATTTAAGCATGAATATATCAGATAAAAGAGAGGAACTTAATGTTCAGCTTAATAAAGTGAAGTATATAATACGT…	1434	1	TG	NG	156	11	GCAGCAAAGATTTTGCTCTTT	CAGCAAAGATTTTGCTCTTT	C	AGCA	AAGATTTTGCTCTTT	AGTA	CAGTAAAGATTTTGCTCTTT	1	TAA
lcl|CP012395.1_cds_ALU34488.1_59 [locus_tag=CLAU_0059] [protein=Integral membrane sensor signal transduction histidine kinase] [protein_id=ALU34488.1] [location=56986..58419] [gbkey=CDS]	ATGAAATTCTGGGAAAAGATATTTTTATGCACACTGGTTATATTTGAAATATTTTTTGTTCCTTCATCAATATATTTAATTAACAGTAATTTTAAACTAAATCTTAATACAGAAATTGATTCTGGAATAAATGAGCAGCAAAGATTTTGCTCTTTTGTAGAATCAAATTTATTTTTATTTAAAATTCAAAAAGAGTCTAATTCTTACAAGACTGAACTTGATAAACAAAGTATAGATTCAATGATTAGTACATATTTAAATAATTTTGGAAAACAGGATATATATATTGAGGTAATAGATAATAACAATAAAGTTATTTTTACTAATTTAAGCATGAATATATCAGATAAAAGAGAGGAACTTAATGTTCAGCTTAATAAAGTGAAGTATATAATACGT…	1434	1	TG	NG	242	17	ATAAACAAAGTATAGATTCAA	AAACAAAGTATAGATTCAA	AAAC	AAAGTATAGATTCAA	AAAT	AAATAAAGTATAGATTCAA	1	TAA
lcl|CP012395.1_cds_ALU34488.1_59 [locus_tag=CLAU_0059] [protein=Integral membrane sensor signal transduction histidine kinase] [protein_id=ALU34488.1] [location=56986..58419] [gbkey=CDS]	ATGAAATTCTGGGAAAAGATATTTTTATGCACACTGGTTATATTTGAAATATTTTTTGTTCCTTCATCAATATATTTAATTAACAGTAATTTTAAACTAAATCTTAATACAGAAATTGATTCTGGAATAAATGAGCAGCAAAGATTTTGCTCTTTTGTAGAATCAAATTTATTTTTATTTAAAATTCAAAAAGAGTCTAATTCTTACAAGACTGAACTTGATAAACAAAGTATAGATTCAATGATTAGTACATATTTAAATAATTTTGGAAAACAGGATATATATATTGAGGTAATAGATAATAACAATAAAGTTATTTTTACTAATTTAAGCATGAATATATCAGATAAAAGAGAGGAACTTAATGTTCAGCTTAATAAAGTGAAGTATATAATACGT…	1434	1	AAA	NAA	645	45	CACTCAAAAAATAGCTGCTGG	ACTCAAAAAATAGCTGCTGG	A	CTCA	AAAAATAGCTGCTGG	TTTA	ATTTAAAAAATAGCTGCTGG	1	TAA
lcl|CP012395.1_cds_ALU34488.1_59 [locus_tag=CLAU_0059] [protein=Integral membrane sensor signal transduction histidine kinase] [protein_id=ALU34488.1] [location=56986..58419] [gbkey=CDS]	ATGAAATTCTGGGAAAAGATATTTTTATGCACACTGGTTATATTTGAAATATTTTTTGTTCCTTCATCAATATATTTAATTAACAGTAATTTTAAACTAAATCTTAATACAGAAATTGATTCTGGAATAAATGAGCAGCAAAGATTTTGCTCTTTTGTAGAATCAAATTTATTTTTATTTAAAATTCAAAAAGAGTCTAATTCTTACAAGACTGAACTTGATAAACAAAGTATAGATTCAATGATTAGTACATATTTAAATAATTTTGGAAAACAGGATATATATATTGAGGTAATAGATAATAACAATAAAGTTATTTTTACTAATTTAAGCATGAATATATCAGATAAAAGAGAGGAACTTAATGTTCAGCTTAATAAAGTGAAGTATATAATACGT…	1434	1	AAA	NAA	1046	73	TGCAGCCAAAATTGGAGAAGA	CAGCCAAAATTGGAGAAGA	CAGC	CAAAATTGGAGAAGA	TAGT	TAGTCAAAATTGGAGAAGA	1	TAG
lcl|CP012395.1_cds_ALU34488.1_59 [locus_tag=CLAU_0059] [protein=Integral membrane sensor signal transduction histidine kinase] [protein_id=ALU34488.1] [location=56986..58419] [gbkey=CDS]	ATGAAATTCTGGGAAAAGATATTTTTATGCACACTGGTTATATTTGAAATATTTTTTGTTCCTTCATCAATATATTTAATTAACAGTAATTTTAAACTAAATCTTAATACAGAAATTGATTCTGGAATAAATGAGCAGCAAAGATTTTGCTCTTTTGTAGAATCAAATTTATTTTTATTTAAAATTCAAAAAGAGTCTAATTCTTACAAGACTGAACTTGATAAACAAAGTATAGATTCAATGATTAGTACATATTTAAATAATTTTGGAAAACAGGATATATATATTGAGGTAATAGATAATAACAATAAAGTTATTTTTACTAATTTAAGCATGAATATATCAGATAAAAGAGAGGAACTTAATGTTCAGCTTAATAAAGTGAAGTATATAATACGT…	1434	1	GAA	NAA	644	45	CCACTCAAAAAATAGCTGCTG	ACTCAAAAAATAGCTGCTG	ACTC	AAAAAATAGCTGCTG	ATTT	ATTTAAAAAATAGCTGCTG	1	TAA
lcl|CP012395.1_cds_ALU34488.1_59 [locus_tag=CLAU_0059] [protein=Integral membrane sensor signal transduction histidine kinase] [protein_id=ALU34488.1] [location=56986..58419] [gbkey=CDS]	ATGAAATTCTGGGAAAAGATATTTTTATGCACACTGGTTATATTTGAAATATTTTTTGTTCCTTCATCAATATATTTAATTAACAGTAATTTTAAACTAAATCTTAATACAGAAATTGATTCTGGAATAAATGAGCAGCAAAGATTTTGCTCTTTTGTAGAATCAAATTTATTTTTATTTAAAATTCAAAAAGAGTCTAATTCTTACAAGACTGAACTTGATAAACAAAGTATAGATTCAATGATTAGTACATATTTAAATAATTTTGGAAAACAGGATATATATATTGAGGTAATAGATAATAACAATAAAGTTATTTTTACTAATTTAAGCATGAATATATCAGATAAAAGAGAGGAACTTAATGTTCAGCTTAATAAAGTGAAGTATATAATACGT…	1434	1	GAA	NAA	1044	73	CATGCAGCCAAAATTGGAGAA	ATGCAGCCAAAATTGGAGAA	A	TGCA	GCCAAAATTGGAGAA	TGTA	ATGTAGCCAAAATTGGAGAA	1	TAG
lcl|CP012395.1_cds_ALU34488.1_59 [locus_tag=CLAU_0059] [protein=Integral membrane sensor signal transduction histidine kinase] [protein_id=ALU34488.1] [location=56986..58419] [gbkey=CDS]	ATGAAATTCTGGGAAAAGATATTTTTATGCACACTGGTTATATTTGAAATATTTTTTGTTCCTTCATCAATATATTTAATTAACAGTAATTTTAAACTAAATCTTAATACAGAAATTGATTCTGGAATAAATGAGCAGCAAAGATTTTGCTCTTTTGTAGAATCAAATTTATTTTTATTTAAAATTCAAAAAGAGTCTAATTCTTACAAGACTGAACTTGATAAACAAAGTATAGATTCAATGATTAGTACATATTTAAATAATTTTGGAAAACAGGATATATATATTGAGGTAATAGATAATAACAATAAAGTTATTTTTACTAATTTAAGCATGAATATATCAGATAAAAGAGAGGAACTTAATGTTCAGCTTAATAAAGTGAAGTATATAATACGT…	1434	1	TAA	NAA	293	20	AACAGGATATATATATTGAGG	CAGGATATATATATTGAGG	CAGG	ATATATATATTGAGG	TAGG	TAGGATATATATATTGAGG	1	TAG
lcl|CP012395.1_cds_ALU34488.1_59 [locus_tag=CLAU_0059] [protein=Integral membrane sensor signal transduction histidine kinase] [protein_id=ALU34488.1] [location=56986..58419] [gbkey=CDS]	ATGAAATTCTGGGAAAAGATATTTTTATGCACACTGGTTATATTTGAAATATTTTTTGTTCCTTCATCAATATATTTAATTAACAGTAATTTTAAACTAAATCTTAATACAGAAATTGATTCTGGAATAAATGAGCAGCAAAGATTTTGCTCTTTTGTAGAATCAAATTTATTTTTATTTAAAATTCAAAAAGAGTCTAATTCTTACAAGACTGAACTTGATAAACAAAGTATAGATTCAATGATTAGTACATATTTAAATAATTTTGGAAAACAGGATATATATATTGAGGTAATAGATAATAACAATAAAGTTATTTTTACTAATTTAAGCATGAATATATCAGATAAAAGAGAGGAACTTAATGTTCAGCTTAATAAAGTGAAGTATATAATACGT…	1434	1	AGA	NGA	1043	73	CCATGCAGCCAAAATTGGAGA	ATGCAGCCAAAATTGGAGA	ATGC	AGCCAAAATTGGAGA	ATGT	ATGTAGCCAAAATTGGAGA	1	TAG
lcl|CP012395.1_cds_ALU34488.1_59 [locus_tag=CLAU_0059] [protein=Integral membrane sensor signal transduction histidine kinase] [protein_id=ALU34488.1] [location=56986..58419] [gbkey=CDS]	ATGAAATTCTGGGAAAAGATATTTTTATGCACACTGGTTATATTTGAAATATTTTTTGTTCCTTCATCAATATATTTAATTAACAGTAATTTTAAACTAAATCTTAATACAGAAATTGATTCTGGAATAAATGAGCAGCAAAGATTTTGCTCTTTTGTAGAATCAAATTTATTTTTATTTAAAATTCAAAAAGAGTCTAATTCTTACAAGACTGAACTTGATAAACAAAGTATAGATTCAATGATTAGTACATATTTAAATAATTTTGGAAAACAGGATATATATATTGAGGTAATAGATAATAACAATAAAGTTATTTTTACTAATTTAAGCATGAATATATCAGATAAAAGAGAGGAACTTAATGTTCAGCTTAATAAAGTGAAGTATATAATACGT…	1434	1	TGA	NGA	242	17	ATAAACAAAGTATAGATTCAA	AAACAAAGTATAGATTCAA	AAAC	AAAGTATAGATTCAA	AAAT	AAATAAAGTATAGATTCAA	1	TAA
lcl|CP012395.1_cds_ALU34489.1_60 [locus_tag=CLAU_0060] [protein=YbaK/prolyl-tRNA synthetase associated region] [protein_id=ALU34489.1] [location=58459..59016] [gbkey=CDS]	ATGACAAAGATACATATTGATCCAACTATTTATACTACAAAACCATCAGGTTCTCGATTATCCAAGGAGATGGCAGTTTATGATTTACTGGAGAAGCTAGATATTCCTTATAGTCGTATAGATCATGATGTAACAGCAAGCATTGAGGACTGTTATGATGTAGAAAGGCTTTTGGGCATTACTATTTGCAAAAATTTATTTTTATGTAATAGCCAAAAAACTCAATTTTATTTGCTTATGATGCCTGGTGATAAAAAGTTCAAGACAAAAGAATTGTCTAATCAGATTCAATCTTCCCGTTTGTCATTTGCACCAGCGGAGTATATGGAAAAGTATCTTGATATCACGCCAGGATCTGTGAGTGTTATGGGACTTATGAATGATGCAGAACATAACGTA…	558	1	TGG	NGG	71	13	GTTCTCGATTATCCAAGGAGA	TCTCGATTATCCAAGGAGA	TCTC	GATTATCCAAGGAGA	TTTT	TTTTGATTATCCAAGGAGA	1	TGA
lcl|CP012395.1_cds_ALU34489.1_60 [locus_tag=CLAU_0060] [protein=YbaK/prolyl-tRNA synthetase associated region] [protein_id=ALU34489.1] [location=58459..59016] [gbkey=CDS]	ATGACAAAGATACATATTGATCCAACTATTTATACTACAAAACCATCAGGTTCTCGATTATCCAAGGAGATGGCAGTTTATGATTTACTGGAGAAGCTAGATATTCCTTATAGTCGTATAGATCATGATGTAACAGCAAGCATTGAGGACTGTTATGATGTAGAAAGGCTTTTGGGCATTACTATTTGCAAAAATTTATTTTTATGTAATAGCCAAAAAACTCAATTTTATTTGCTTATGATGCCTGGTGATAAAAAGTTCAAGACAAAAGAATTGTCTAATCAGATTCAATCTTCCCGTTTGTCATTTGCACCAGCGGAGTATATGGAAAAGTATCTTGATATCACGCCAGGATCTGTGAGTGTTATGGGACTTATGAATGATGCAGAACATAACGTA…	558	1	TGA	NGD	239	43	AAACTCAATTTTATTTGCTTA	ACTCAATTTTATTTGCTTA	ACTC	AATTTTATTTGCTTA	ATTT	ATTTAATTTTATTTGCTTA	1	TAA
lcl|CP012395.1_cds_ALU34489.1_60 [locus_tag=CLAU_0060] [protein=YbaK/prolyl-tRNA synthetase associated region] [protein_id=ALU34489.1] [location=58459..59016] [gbkey=CDS]	ATGACAAAGATACATATTGATCCAACTATTTATACTACAAAACCATCAGGTTCTCGATTATCCAAGGAGATGGCAGTTTATGATTTACTGGAGAAGCTAGATATTCCTTATAGTCGTATAGATCATGATGTAACAGCAAGCATTGAGGACTGTTATGATGTAGAAAGGCTTTTGGGCATTACTATTTGCAAAAATTTATTTTTATGTAATAGCCAAAAAACTCAATTTTATTTGCTTATGATGCCTGGTGATAAAAAGTTCAAGACAAAAGAATTGTCTAATCAGATTCAATCTTCCCGTTTGTCATTTGCACCAGCGGAGTATATGGAAAAGTATCTTGATATCACGCCAGGATCTGTGAGTGTTATGGGACTTATGAATGATGCAGAACATAACGTA…	558	1	TGT	NGD	302	54	ATCAGATTCAATCTTCCCGTT	CAGATTCAATCTTCCCGTT	CAGA	TTCAATCTTCCCGTT	TAGA	TAGATTCAATCTTCCCGTT	1	TAG
lcl|CP012395.1_cds_ALU34489.1_60 [locus_tag=CLAU_0060] [protein=YbaK/prolyl-tRNA synthetase associated region] [protein_id=ALU34489.1] [location=58459..59016] [gbkey=CDS]	ATGACAAAGATACATATTGATCCAACTATTTATACTACAAAACCATCAGGTTCTCGATTATCCAAGGAGATGGCAGTTTATGATTTACTGGAGAAGCTAGATATTCCTTATAGTCGTATAGATCATGATGTAACAGCAAGCATTGAGGACTGTTATGATGTAGAAAGGCTTTTGGGCATTACTATTTGCAAAAATTTATTTTTATGTAATAGCCAAAAAACTCAATTTTATTTGCTTATGATGCCTGGTGATAAAAAGTTCAAGACAAAAGAATTGTCTAATCAGATTCAATCTTCCCGTTTGTCATTTGCACCAGCGGAGTATATGGAAAAGTATCTTGATATCACGCCAGGATCTGTGAGTGTTATGGGACTTATGAATGATGCAGAACATAACGTA…	558	1	TGG	NGD	71	13	GTTCTCGATTATCCAAGGAGA	TCTCGATTATCCAAGGAGA	TCTC	GATTATCCAAGGAGA	TTTT	TTTTGATTATCCAAGGAGA	1	TGA
lcl|CP012395.1_cds_ALU34489.1_60 [locus_tag=CLAU_0060] [protein=YbaK/prolyl-tRNA synthetase associated region] [protein_id=ALU34489.1] [location=58459..59016] [gbkey=CDS]	ATGACAAAGATACATATTGATCCAACTATTTATACTACAAAACCATCAGGTTCTCGATTATCCAAGGAGATGGCAGTTTATGATTTACTGGAGAAGCTAGATATTCCTTATAGTCGTATAGATCATGATGTAACAGCAAGCATTGAGGACTGTTATGATGTAGAAAGGCTTTTGGGCATTACTATTTGCAAAAATTTATTTTTATGTAATAGCCAAAAAACTCAATTTTATTTGCTTATGATGCCTGGTGATAAAAAGTTCAAGACAAAAGAATTGTCTAATCAGATTCAATCTTCCCGTTTGTCATTTGCACCAGCGGAGTATATGGAAAAGTATCTTGATATCACGCCAGGATCTGTGAGTGTTATGGGACTTATGAATGATGCAGAACATAACGTA…	558	1	GG	NG	72	13	TTCTCGATTATCCAAGGAGAT	TCTCGATTATCCAAGGAGAT	T	CTCG	ATTATCCAAGGAGAT	TTTG	TTTTGATTATCCAAGGAGAT	1	TGA
lcl|CP012395.1_cds_ALU34489.1_60 [locus_tag=CLAU_0060] [protein=YbaK/prolyl-tRNA synthetase associated region] [protein_id=ALU34489.1] [location=58459..59016] [gbkey=CDS]	ATGACAAAGATACATATTGATCCAACTATTTATACTACAAAACCATCAGGTTCTCGATTATCCAAGGAGATGGCAGTTTATGATTTACTGGAGAAGCTAGATATTCCTTATAGTCGTATAGATCATGATGTAACAGCAAGCATTGAGGACTGTTATGATGTAGAAAGGCTTTTGGGCATTACTATTTGCAAAAATTTATTTTTATGTAATAGCCAAAAAACTCAATTTTATTTGCTTATGATGCCTGGTGATAAAAAGTTCAAGACAAAAGAATTGTCTAATCAGATTCAATCTTCCCGTTTGTCATTTGCACCAGCGGAGTATATGGAAAAGTATCTTGATATCACGCCAGGATCTGTGAGTGTTATGGGACTTATGAATGATGCAGAACATAACGTA…	558	1	TG	NG	71	13	GTTCTCGATTATCCAAGGAGA	TCTCGATTATCCAAGGAGA	TCTC	GATTATCCAAGGAGA	TTTT	TTTTGATTATCCAAGGAGA	1	TGA
[truncated: 41,748 more rows]

## Sheet: CDS_rev
CDS name	CDS sequence (flipped and complementary)	CDS length	Direction	PAM	PAM class	PAM position	PAM % distance (corrected)	Protospacer (-21, -1)	Equivalent PAM position in the reverse complementary strand	Sequence pre-editing window	Sequence editing window	Sequence post-editing window	Mutant editing window	Mutant protospacer	Obtain flipped and complementary (mutant ‘sense’ strand)	Mutant reading frame-consistent protospacer	Confirmation of STOP codon being reading frame-consistent	STOP codons found
[truncated: 8,355 more rows]
