# Supplementary material for: Base editing enables duplex point mutagenesis in Clostridium autoethanogenum at the price of numerous off-target mutations
Source: Front Bioeng Biotechnol. 2023 Jul 10;11:1211197. doi: 10.3389/fbioe.2023.1211197 (PMC10366002; doi:10.3389/fbioe.2023.1211197)
Supplement: Supplementary file 1 [file DataSheet1.ZIP › Supplementary material/Genomic coverage of different PAMs/2020_05 (editing window -16 to -19)/pooled_window_CDS_clean_table.txt]

pooled_window_CDS_clean1 pooled_window_CDS_clean2 pooled_window_CDS_clean3 pooled_window_CDS_clean4 pooled_window_CDS_clean5 pooled_window_CDS_clean6 pooled_window_CDS_clean7 pooled_window_CDS_clean8 pooled_window_CDS_clean9 pooled_window_CDS_clean10 pooled_window_CDS_clean11 pooled_window_CDS_clean12 pooled_window_CDS_clean13 pooled_window_CDS_clean14 pooled_window_CDS_clean15 pooled_window_CDS_clean16 pooled_window_CDS_clean17
"lcl|CP012395.1_cds_ALU34430.1_1 [locus_tag=CLAU_0001] [protein=TOBE domain-containing protein] [protein_id=ALU34430.1] [location=78..284] [gbkey=CDS]" ATGATTATTAGTGCAAGAAATCAAATAACAGGGAAAACTGAATCTGTTAAGGAAGGTGCAGTAAATGCAATTGTTACTTTAAAGGCCGATGACGGAAATACAATTACTTCTACTATTTCAATGGCTGCAGTTAAAGATCTTGGACTTGCACCTGGAGTCAAAGCAAAAGCTGTTATTAAAGCCACGTCTGTTATGATGGCTGTATAA 207 1 TGA NGD 39 19 AAATCAAATAACAGGGAAAAC AATCAAATAACAGGGAAAAC A ATCA AATAACAGGGAAAAC ATTA AATTAAATAACAGGGAAAAC 1 TAA
"lcl|CP012395.1_cds_ALU34430.1_1 [locus_tag=CLAU_0001] [protein=TOBE domain-containing protein] [protein_id=ALU34430.1] [location=78..284] [gbkey=CDS]" ATGATTATTAGTGCAAGAAATCAAATAACAGGGAAAACTGAATCTGTTAAGGAAGGTGCAGTAAATGCAATTGTTACTTTAAAGGCCGATGACGGAAATACAATTACTTCTACTATTTCAATGGCTGCAGTTAAAGATCTTGGACTTGCACCTGGAGTCAAAGCAAAAGCTGTTATTAAAGCCACGTCTGTTATGATGGCTGTATAA 207 1 TG NG 39 19 AAATCAAATAACAGGGAAAAC AATCAAATAACAGGGAAAAC A ATCA AATAACAGGGAAAAC ATTA AATTAAATAACAGGGAAAAC 1 TAA
"lcl|CP012395.1_cds_ALU34430.1_1 [locus_tag=CLAU_0001] [protein=TOBE domain-containing protein] [protein_id=ALU34430.1] [location=78..284] [gbkey=CDS]" ATGATTATTAGTGCAAGAAATCAAATAACAGGGAAAACTGAATCTGTTAAGGAAGGTGCAGTAAATGCAATTGTTACTTTAAAGGCCGATGACGGAAATACAATTACTTCTACTATTTCAATGGCTGCAGTTAAAGATCTTGGACTTGCACCTGGAGTCAAAGCAAAAGCTGTTATTAAAGCCACGTCTGTTATGATGGCTGTATAA 207 1 TGA NGA 39 19 AAATCAAATAACAGGGAAAAC AATCAAATAACAGGGAAAAC A ATCA AATAACAGGGAAAAC ATTA AATTAAATAACAGGGAAAAC 1 TAA
"lcl|CP012395.1_cds_ALU34432.1_3 [locus_tag=CLAU_0003] [protein=OsmC-like peroxiredoxin] [protein_id=ALU34432.1] [location=complement(788..1249)] [gbkey=CDS]" ATGCCACTTACAACCGTAAAAGCTGTAGTTGAAAAAAAAGATGGAATAGCAGTAGAAGCACATTCTGGTGGATTTAAAGTATTGCTAGATAAAACTAAACAATCCGGCGGCACCAATAAAGGTATGAACCCTGCCCAACTTTTATTATGTACTTTAGGAGGATGTCAGGCAATGTCTATAGCATCCTGTGCAGATAAATATGGAGTAAATATAAAATACTTATCAATAGAACTTGAAGGTGATATGGATTCAAATACCTCTCCAGATTCTTCTACCTCAAGACCTGGATATCAGGACATAAGATTTAACGTTAACATAAGAACTGATTCTCCAGAAAATAAAGTAAAAGAACTAGTTGAATTTGTTGAAAAAACATGCCCTATGGGAGACAGTATAAGAAATGGCGTACCAATAGAACCAGCTAAAATTTCAATAGAAAAACAAATGCACTATATGGTTTGA 462 1 CGT NGD 309 67 ATATCAGGACATAAGATTTAA TATCAGGACATAAGATTTAA T ATCA GGACATAAGATTTAA ATTA TATTAGGACATAAGATTTAA 1 TAG
"lcl|CP012395.1_cds_ALU34432.1_3 [locus_tag=CLAU_0003] [protein=OsmC-like peroxiredoxin] [protein_id=ALU34432.1] [location=complement(788..1249)] [gbkey=CDS]" ATGCCACTTACAACCGTAAAAGCTGTAGTTGAAAAAAAAGATGGAATAGCAGTAGAAGCACATTCTGGTGGATTTAAAGTATTGCTAGATAAAACTAAACAATCCGGCGGCACCAATAAAGGTATGAACCCTGCCCAACTTTTATTATGTACTTTAGGAGGATGTCAGGCAATGTCTATAGCATCCTGTGCAGATAAATATGGAGTAAATATAAAATACTTATCAATAGAACTTGAAGGTGATATGGATTCAAATACCTCTCCAGATTCTTCTACCTCAAGACCTGGATATCAGGACATAAGATTTAACGTTAACATAAGAACTGATTCTCCAGAAAATAAAGTAAAAGAACTAGTTGAATTTGTTGAAAAAACATGCCCTATGGGAGACAGTATAAGAAATGGCGTACCAATAGAACCAGCTAAAATTTCAATAGAAAAACAAATGCACTATATGGTTTGA 462 1 CG NG 309 67 ATATCAGGACATAAGATTTAA TATCAGGACATAAGATTTAA T ATCA GGACATAAGATTTAA ATTA TATTAGGACATAAGATTTAA 1 TAG
"lcl|CP012395.1_cds_ALU34432.1_3 [locus_tag=CLAU_0003] [protein=OsmC-like peroxiredoxin] [protein_id=ALU34432.1] [location=complement(788..1249)] [gbkey=CDS]" ATGCCACTTACAACCGTAAAAGCTGTAGTTGAAAAAAAAGATGGAATAGCAGTAGAAGCACATTCTGGTGGATTTAAAGTATTGCTAGATAAAACTAAACAATCCGGCGGCACCAATAAAGGTATGAACCCTGCCCAACTTTTATTATGTACTTTAGGAGGATGTCAGGCAATGTCTATAGCATCCTGTGCAGATAAATATGGAGTAAATATAAAATACTTATCAATAGAACTTGAAGGTGATATGGATTCAAATACCTCTCCAGATTCTTCTACCTCAAGACCTGGATATCAGGACATAAGATTTAACGTTAACATAAGAACTGATTCTCCAGAAAATAAAGTAAAAGAACTAGTTGAATTTGTTGAAAAAACATGCCCTATGGGAGACAGTATAAGAAATGGCGTACCAATAGAACCAGCTAAAATTTCAATAGAAAAACAAATGCACTATATGGTTTGA 462 1 TAA NAA 117 25 TAAACAATCCGGCGGCACCAA AAACAATCCGGCGGCACCAA A AACA ATCCGGCGGCACCAA AATA AAATAATCCGGCGGCACCAA 1 TAA
"lcl|CP012395.1_cds_ALU34433.1_4 [locus_tag=CLAU_0004] [protein=Glyoxylate reductase] [protein_id=ALU34433.1] [location=1365..2339] [gbkey=CDS]" TTGAAAATTGTAATATTAGATGGATATGTACTAAACCCAGGTGATTTAAGTTGGTCATCTCTAGAGAAGCTTGGAGATTTAACTGTCTATGACAAAACTATATTTGATAATAGCAATGATGATCTTATAATTGAAAGAATTAGGGATGCAGAAGTAGTATTTACAAATAAAACTCCAATATCTGAAAATGTATTTAAAAGTTGTCCTAAATTAAAATATCTTGGAGTATTTGCAACAGGATATAATGTTGTAGATATAAAGGCATCAAAAAAATTTGGCGTTGTGGTGACAAATATTCCAAGTTACAGCACAGATGCTGTAGCACAAATGGCAGTATCACTTTTGCTTGAACTCACAAATCATGTATCAATTCACAATAAGGCTGTAAAGGAGGGACAGTGGAATGAAATTGGAGAATGGTGTTTCTGGAAAAAACCGCTTATGGAATTAGGCAGTAAGACAGCAGGAATAATAGGATATGGAAAAATAGGGCAAGCAACTAGCAAGATAGTTCAGGCTATGGGAATGAAAGTGCTTGCATATAATAGACATAAAAATAAGGTATTGGAGAGTGAAAATGTAAAGTATGCAGAGCTAAATGATGTATTTGAAAAATCAGATGTAATTTTCCTCCACTGTCCATTAACTGAAGAAACTAAGGGTATAATTAATAGTAAATCTATAGAACATATGAAAGATGGAGTGATAATAGTAAATAATGCTAGAGGTCCTTTAATTGTAGAAGAGGACTTAGCTCATGCATTAAATATTGGAAAAGTATATGGTGCTGCATTGGATGTAACTTCTAGAGAGCCTATAGAAAAAGAAAGTCCTCTTTTAAAAGCAGAAAATTGTATAATTACTCCACATATTTCCTGGGCAGCAAAGGAAACGAGAGAAAGACTCCTAAATATTGCTGTGGAAAACTTAAAAAATTTTTTAGAAGGAAATCCTATAAATGTAATCATACTTTAG 975 1 AGA NGD 414 42 GGGACAGTGGAATGAAATTGG GGACAGTGGAATGAAATTGG G GACA GTGGAATGAAATTGG GATA GGATAGTGGAATGAAATTGG 1 TAG
"lcl|CP012395.1_cds_ALU34433.1_4 [locus_tag=CLAU_0004] [protein=Glyoxylate reductase] [protein_id=ALU34433.1] [location=1365..2339] [gbkey=CDS]" TTGAAAATTGTAATATTAGATGGATATGTACTAAACCCAGGTGATTTAAGTTGGTCATCTCTAGAGAAGCTTGGAGATTTAACTGTCTATGACAAAACTATATTTGATAATAGCAATGATGATCTTATAATTGAAAGAATTAGGGATGCAGAAGTAGTATTTACAAATAAAACTCCAATATCTGAAAATGTATTTAAAAGTTGTCCTAAATTAAAATATCTTGGAGTATTTGCAACAGGATATAATGTTGTAGATATAAAGGCATCAAAAAAATTTGGCGTTGTGGTGACAAATATTCCAAGTTACAGCACAGATGCTGTAGCACAAATGGCAGTATCACTTTTGCTTGAACTCACAAATCATGTATCAATTCACAATAAGGCTGTAAAGGAGGGACAGTGGAATGAAATTGGAGAATGGTGTTTCTGGAAAAAACCGCTTATGGAATTAGGCAGTAAGACAGCAGGAATAATAGGATATGGAAAAATAGGGCAAGCAACTAGCAAGATAGTTCAGGCTATGGGAATGAAAGTGCTTGCATATAATAGACATAAAAATAAGGTATTGGAGAGTGAAAATGTAAAGTATGCAGAGCTAAATGATGTATTTGAAAAATCAGATGTAATTTTCCTCCACTGTCCATTAACTGAAGAAACTAAGGGTATAATTAATAGTAAATCTATAGAACATATGAAAGATGGAGTGATAATAGTAAATAATGCTAGAGGTCCTTTAATTGTAGAAGAGGACTTAGCTCATGCATTAAATATTGGAAAAGTATATGGTGCTGCATTGGATGTAACTTCTAGAGAGCCTATAGAAAAAGAAAGTCCTCTTTTAAAAGCAGAAAATTGTATAATTACTCCACATATTTCCTGGGCAGCAAAGGAAACGAGAGAAAGACTCCTAAATATTGCTGTGGAAAACTTAAAAAATTTTTTAGAAGGAAATCCTATAAATGTAATCATACTTTAG 975 1 AGT NGD 510 52 AGGGCAAGCAACTAGCAAGAT GGGCAAGCAACTAGCAAGAT G GGCA AGCAACTAGCAAGAT GGTA GGGTAAGCAACTAGCAAGAT 1 TAA
"lcl|CP012395.1_cds_ALU34433.1_4 [locus_tag=CLAU_0004] [protein=Glyoxylate reductase] [protein_id=ALU34433.1] [location=1365..2339] [gbkey=CDS]" TTGAAAATTGTAATATTAGATGGATATGTACTAAACCCAGGTGATTTAAGTTGGTCATCTCTAGAGAAGCTTGGAGATTTAACTGTCTATGACAAAACTATATTTGATAATAGCAATGATGATCTTATAATTGAAAGAATTAGGGATGCAGAAGTAGTATTTACAAATAAAACTCCAATATCTGAAAATGTATTTAAAAGTTGTCCTAAATTAAAATATCTTGGAGTATTTGCAACAGGATATAATGTTGTAGATATAAAGGCATCAAAAAAATTTGGCGTTGTGGTGACAAATATTCCAAGTTACAGCACAGATGCTGTAGCACAAATGGCAGTATCACTTTTGCTTGAACTCACAAATCATGTATCAATTCACAATAAGGCTGTAAAGGAGGGACAGTGGAATGAAATTGGAGAATGGTGTTTCTGGAAAAAACCGCTTATGGAATTAGGCAGTAAGACAGCAGGAATAATAGGATATGGAAAAATAGGGCAAGCAACTAGCAAGATAGTTCAGGCTATGGGAATGAAAGTGCTTGCATATAATAGACATAAAAATAAGGTATTGGAGAGTGAAAATGTAAAGTATGCAGAGCTAAATGATGTATTTGAAAAATCAGATGTAATTTTCCTCCACTGTCCATTAACTGAAGAAACTAAGGGTATAATTAATAGTAAATCTATAGAACATATGAAAGATGGAGTGATAATAGTAAATAATGCTAGAGGTCCTTTAATTGTAGAAGAGGACTTAGCTCATGCATTAAATATTGGAAAAGTATATGGTGCTGCATTGGATGTAACTTCTAGAGAGCCTATAGAAAAAGAAAGTCCTCTTTTAAAAGCAGAAAATTGTATAATTACTCCACATATTTCCTGGGCAGCAAAGGAAACGAGAGAAAGACTCCTAAATATTGCTGTGGAAAACTTAAAAAATTTTTTAGAAGGAAATCCTATAAATGTAATCATACTTTAG 975 1 AGT NGD 531 54 AGTTCAGGCTATGGGAATGAA GTTCAGGCTATGGGAATGAA G TTCA GGCTATGGGAATGAA TTTA GTTTAGGCTATGGGAATGAA 1 TAG
"lcl|CP012395.1_cds_ALU34433.1_4 [locus_tag=CLAU_0004] [protein=Glyoxylate reductase] [protein_id=ALU34433.1] [location=1365..2339] [gbkey=CDS]" TTGAAAATTGTAATATTAGATGGATATGTACTAAACCCAGGTGATTTAAGTTGGTCATCTCTAGAGAAGCTTGGAGATTTAACTGTCTATGACAAAACTATATTTGATAATAGCAATGATGATCTTATAATTGAAAGAATTAGGGATGCAGAAGTAGTATTTACAAATAAAACTCCAATATCTGAAAATGTATTTAAAAGTTGTCCTAAATTAAAATATCTTGGAGTATTTGCAACAGGATATAATGTTGTAGATATAAAGGCATCAAAAAAATTTGGCGTTGTGGTGACAAATATTCCAAGTTACAGCACAGATGCTGTAGCACAAATGGCAGTATCACTTTTGCTTGAACTCACAAATCATGTATCAATTCACAATAAGGCTGTAAAGGAGGGACAGTGGAATGAAATTGGAGAATGGTGTTTCTGGAAAAAACCGCTTATGGAATTAGGCAGTAAGACAGCAGGAATAATAGGATATGGAAAAATAGGGCAAGCAACTAGCAAGATAGTTCAGGCTATGGGAATGAAAGTGCTTGCATATAATAGACATAAAAATAAGGTATTGGAGAGTGAAAATGTAAAGTATGCAGAGCTAAATGATGTATTTGAAAAATCAGATGTAATTTTCCTCCACTGTCCATTAACTGAAGAAACTAAGGGTATAATTAATAGTAAATCTATAGAACATATGAAAGATGGAGTGATAATAGTAAATAATGCTAGAGGTCCTTTAATTGTAGAAGAGGACTTAGCTCATGCATTAAATATTGGAAAAGTATATGGTGCTGCATTGGATGTAACTTCTAGAGAGCCTATAGAAAAAGAAAGTCCTCTTTTAAAAGCAGAAAATTGTATAATTACTCCACATATTTCCTGGGCAGCAAAGGAAACGAGAGAAAGACTCCTAAATATTGCTGTGGAAAACTTAAAAAATTTTTTAGAAGGAAATCCTATAAATGTAATCATACTTTAG 975 1 AG NG 414 42 GGGACAGTGGAATGAAATTGG GGACAGTGGAATGAAATTGG G GACA GTGGAATGAAATTGG GATA GGATAGTGGAATGAAATTGG 1 TAG
"lcl|CP012395.1_cds_ALU34433.1_4 [locus_tag=CLAU_0004] [protein=Glyoxylate reductase] [protein_id=ALU34433.1] [location=1365..2339] [gbkey=CDS]" TTGAAAATTGTAATATTAGATGGATATGTACTAAACCCAGGTGATTTAAGTTGGTCATCTCTAGAGAAGCTTGGAGATTTAACTGTCTATGACAAAACTATATTTGATAATAGCAATGATGATCTTATAATTGAAAGAATTAGGGATGCAGAAGTAGTATTTACAAATAAAACTCCAATATCTGAAAATGTATTTAAAAGTTGTCCTAAATTAAAATATCTTGGAGTATTTGCAACAGGATATAATGTTGTAGATATAAAGGCATCAAAAAAATTTGGCGTTGTGGTGACAAATATTCCAAGTTACAGCACAGATGCTGTAGCACAAATGGCAGTATCACTTTTGCTTGAACTCACAAATCATGTATCAATTCACAATAAGGCTGTAAAGGAGGGACAGTGGAATGAAATTGGAGAATGGTGTTTCTGGAAAAAACCGCTTATGGAATTAGGCAGTAAGACAGCAGGAATAATAGGATATGGAAAAATAGGGCAAGCAACTAGCAAGATAGTTCAGGCTATGGGAATGAAAGTGCTTGCATATAATAGACATAAAAATAAGGTATTGGAGAGTGAAAATGTAAAGTATGCAGAGCTAAATGATGTATTTGAAAAATCAGATGTAATTTTCCTCCACTGTCCATTAACTGAAGAAACTAAGGGTATAATTAATAGTAAATCTATAGAACATATGAAAGATGGAGTGATAATAGTAAATAATGCTAGAGGTCCTTTAATTGTAGAAGAGGACTTAGCTCATGCATTAAATATTGGAAAAGTATATGGTGCTGCATTGGATGTAACTTCTAGAGAGCCTATAGAAAAAGAAAGTCCTCTTTTAAAAGCAGAAAATTGTATAATTACTCCACATATTTCCTGGGCAGCAAAGGAAACGAGAGAAAGACTCCTAAATATTGCTGTGGAAAACTTAAAAAATTTTTTAGAAGGAAATCCTATAAATGTAATCATACTTTAG 975 1 AG NG 510 52 AGGGCAAGCAACTAGCAAGAT GGGCAAGCAACTAGCAAGAT G GGCA AGCAACTAGCAAGAT GGTA GGGTAAGCAACTAGCAAGAT 1 TAA
"lcl|CP012395.1_cds_ALU34433.1_4 [locus_tag=CLAU_0004] [protein=Glyoxylate reductase] [protein_id=ALU34433.1] [location=1365..2339] [gbkey=CDS]" TTGAAAATTGTAATATTAGATGGATATGTACTAAACCCAGGTGATTTAAGTTGGTCATCTCTAGAGAAGCTTGGAGATTTAACTGTCTATGACAAAACTATATTTGATAATAGCAATGATGATCTTATAATTGAAAGAATTAGGGATGCAGAAGTAGTATTTACAAATAAAACTCCAATATCTGAAAATGTATTTAAAAGTTGTCCTAAATTAAAATATCTTGGAGTATTTGCAACAGGATATAATGTTGTAGATATAAAGGCATCAAAAAAATTTGGCGTTGTGGTGACAAATATTCCAAGTTACAGCACAGATGCTGTAGCACAAATGGCAGTATCACTTTTGCTTGAACTCACAAATCATGTATCAATTCACAATAAGGCTGTAAAGGAGGGACAGTGGAATGAAATTGGAGAATGGTGTTTCTGGAAAAAACCGCTTATGGAATTAGGCAGTAAGACAGCAGGAATAATAGGATATGGAAAAATAGGGCAAGCAACTAGCAAGATAGTTCAGGCTATGGGAATGAAAGTGCTTGCATATAATAGACATAAAAATAAGGTATTGGAGAGTGAAAATGTAAAGTATGCAGAGCTAAATGATGTATTTGAAAAATCAGATGTAATTTTCCTCCACTGTCCATTAACTGAAGAAACTAAGGGTATAATTAATAGTAAATCTATAGAACATATGAAAGATGGAGTGATAATAGTAAATAATGCTAGAGGTCCTTTAATTGTAGAAGAGGACTTAGCTCATGCATTAAATATTGGAAAAGTATATGGTGCTGCATTGGATGTAACTTCTAGAGAGCCTATAGAAAAAGAAAGTCCTCTTTTAAAAGCAGAAAATTGTATAATTACTCCACATATTTCCTGGGCAGCAAAGGAAACGAGAGAAAGACTCCTAAATATTGCTGTGGAAAACTTAAAAAATTTTTTAGAAGGAAATCCTATAAATGTAATCATACTTTAG 975 1 AG NG 531 54 AGTTCAGGCTATGGGAATGAA GTTCAGGCTATGGGAATGAA G TTCA GGCTATGGGAATGAA TTTA GTTTAGGCTATGGGAATGAA 1 TAG
"lcl|CP012395.1_cds_ALU34433.1_4 [locus_tag=CLAU_0004] [protein=Glyoxylate reductase] [protein_id=ALU34433.1] [location=1365..2339] [gbkey=CDS]" TTGAAAATTGTAATATTAGATGGATATGTACTAAACCCAGGTGATTTAAGTTGGTCATCTCTAGAGAAGCTTGGAGATTTAACTGTCTATGACAAAACTATATTTGATAATAGCAATGATGATCTTATAATTGAAAGAATTAGGGATGCAGAAGTAGTATTTACAAATAAAACTCCAATATCTGAAAATGTATTTAAAAGTTGTCCTAAATTAAAATATCTTGGAGTATTTGCAACAGGATATAATGTTGTAGATATAAAGGCATCAAAAAAATTTGGCGTTGTGGTGACAAATATTCCAAGTTACAGCACAGATGCTGTAGCACAAATGGCAGTATCACTTTTGCTTGAACTCACAAATCATGTATCAATTCACAATAAGGCTGTAAAGGAGGGACAGTGGAATGAAATTGGAGAATGGTGTTTCTGGAAAAAACCGCTTATGGAATTAGGCAGTAAGACAGCAGGAATAATAGGATATGGAAAAATAGGGCAAGCAACTAGCAAGATAGTTCAGGCTATGGGAATGAAAGTGCTTGCATATAATAGACATAAAAATAAGGTATTGGAGAGTGAAAATGTAAAGTATGCAGAGCTAAATGATGTATTTGAAAAATCAGATGTAATTTTCCTCCACTGTCCATTAACTGAAGAAACTAAGGGTATAATTAATAGTAAATCTATAGAACATATGAAAGATGGAGTGATAATAGTAAATAATGCTAGAGGTCCTTTAATTGTAGAAGAGGACTTAGCTCATGCATTAAATATTGGAAAAGTATATGGTGCTGCATTGGATGTAACTTCTAGAGAGCCTATAGAAAAAGAAAGTCCTCTTTTAAAAGCAGAAAATTGTATAATTACTCCACATATTTCCTGGGCAGCAAAGGAAACGAGAGAAAGACTCCTAAATATTGCTGTGGAAAACTTAAAAAATTTTTTAGAAGGAAATCCTATAAATGTAATCATACTTTAG 975 1 TG NG 344 35 CACAAATGGCAGTATCACTTT CAAATGGCAGTATCACTTT  CAAA TGGCAGTATCACTTT TAAA TAAATGGCAGTATCACTTT 1 TAA
"lcl|CP012395.1_cds_ALU34433.1_4 [locus_tag=CLAU_0004] [protein=Glyoxylate reductase] [protein_id=ALU34433.1] [location=1365..2339] [gbkey=CDS]" TTGAAAATTGTAATATTAGATGGATATGTACTAAACCCAGGTGATTTAAGTTGGTCATCTCTAGAGAAGCTTGGAGATTTAACTGTCTATGACAAAACTATATTTGATAATAGCAATGATGATCTTATAATTGAAAGAATTAGGGATGCAGAAGTAGTATTTACAAATAAAACTCCAATATCTGAAAATGTATTTAAAAGTTGTCCTAAATTAAAATATCTTGGAGTATTTGCAACAGGATATAATGTTGTAGATATAAAGGCATCAAAAAAATTTGGCGTTGTGGTGACAAATATTCCAAGTTACAGCACAGATGCTGTAGCACAAATGGCAGTATCACTTTTGCTTGAACTCACAAATCATGTATCAATTCACAATAAGGCTGTAAAGGAGGGACAGTGGAATGAAATTGGAGAATGGTGTTTCTGGAAAAAACCGCTTATGGAATTAGGCAGTAAGACAGCAGGAATAATAGGATATGGAAAAATAGGGCAAGCAACTAGCAAGATAGTTCAGGCTATGGGAATGAAAGTGCTTGCATATAATAGACATAAAAATAAGGTATTGGAGAGTGAAAATGTAAAGTATGCAGAGCTAAATGATGTATTTGAAAAATCAGATGTAATTTTCCTCCACTGTCCATTAACTGAAGAAACTAAGGGTATAATTAATAGTAAATCTATAGAACATATGAAAGATGGAGTGATAATAGTAAATAATGCTAGAGGTCCTTTAATTGTAGAAGAGGACTTAGCTCATGCATTAAATATTGGAAAAGTATATGGTGCTGCATTGGATGTAACTTCTAGAGAGCCTATAGAAAAAGAAAGTCCTCTTTTAAAAGCAGAAAATTGTATAATTACTCCACATATTTCCTGGGCAGCAAAGGAAACGAGAGAAAGACTCCTAAATATTGCTGTGGAAAACTTAAAAAATTTTTTAGAAGGAAATCCTATAAATGTAATCATACTTTAG 975 1 TG NG 533 55 TTCAGGCTATGGGAATGAAAG CAGGCTATGGGAATGAAAG  CAGG CTATGGGAATGAAAG TAGG TAGGCTATGGGAATGAAAG 1 TAG
"lcl|CP012395.1_cds_ALU34433.1_4 [locus_tag=CLAU_0004] [protein=Glyoxylate reductase] [protein_id=ALU34433.1] [location=1365..2339] [gbkey=CDS]" TTGAAAATTGTAATATTAGATGGATATGTACTAAACCCAGGTGATTTAAGTTGGTCATCTCTAGAGAAGCTTGGAGATTTAACTGTCTATGACAAAACTATATTTGATAATAGCAATGATGATCTTATAATTGAAAGAATTAGGGATGCAGAAGTAGTATTTACAAATAAAACTCCAATATCTGAAAATGTATTTAAAAGTTGTCCTAAATTAAAATATCTTGGAGTATTTGCAACAGGATATAATGTTGTAGATATAAAGGCATCAAAAAAATTTGGCGTTGTGGTGACAAATATTCCAAGTTACAGCACAGATGCTGTAGCACAAATGGCAGTATCACTTTTGCTTGAACTCACAAATCATGTATCAATTCACAATAAGGCTGTAAAGGAGGGACAGTGGAATGAAATTGGAGAATGGTGTTTCTGGAAAAAACCGCTTATGGAATTAGGCAGTAAGACAGCAGGAATAATAGGATATGGAAAAATAGGGCAAGCAACTAGCAAGATAGTTCAGGCTATGGGAATGAAAGTGCTTGCATATAATAGACATAAAAATAAGGTATTGGAGAGTGAAAATGTAAAGTATGCAGAGCTAAATGATGTATTTGAAAAATCAGATGTAATTTTCCTCCACTGTCCATTAACTGAAGAAACTAAGGGTATAATTAATAGTAAATCTATAGAACATATGAAAGATGGAGTGATAATAGTAAATAATGCTAGAGGTCCTTTAATTGTAGAAGAGGACTTAGCTCATGCATTAAATATTGGAAAAGTATATGGTGCTGCATTGGATGTAACTTCTAGAGAGCCTATAGAAAAAGAAAGTCCTCTTTTAAAAGCAGAAAATTGTATAATTACTCCACATATTTCCTGGGCAGCAAAGGAAACGAGAGAAAGACTCCTAAATATTGCTGTGGAAAACTTAAAAAATTTTTTAGAAGGAAATCCTATAAATGTAATCATACTTTAG 975 1 AGA NGA 414 42 GGGACAGTGGAATGAAATTGG GGACAGTGGAATGAAATTGG G GACA GTGGAATGAAATTGG GATA GGATAGTGGAATGAAATTGG 1 TAG
"lcl|CP012395.1_cds_ALU34434.1_5 [gene=pepT1] [locus_tag=CLAU_0005] [protein=Peptidase T] [protein_id=ALU34434.1] [location=2383..3609] [gbkey=CDS]" GTGTCTAAAGTTGTAGAAAGATTTGTAAAGTATGTAAAGTATGATACTAGATCCGATGAAAATTCCACAACAGTTCCCACTACGCGGGGGCAGTTAGAGTTAGCTAAGGAATTATCAAAGGAATTAAAGAATATTGGCATGGAAGATATCTGCTTGGATGAGCATGGATACATAACGGCAACACTTCCCGCAAACATTACTAAAGATGTACCAGTAGTAGGGTTTATTGCCCATATAGATACTCATCCTCAAGTTTCAGGTGCTAATGTAAAACCTAGGTTTATAGAAGCCTATAATGGTGAAGATATAATTTTAAATGAGGAAAAAAATATAGTACTTTCTCCCAAATATTTTCCAGAGCTAAAAAATTATATAGGACAAACCTTAATTACATCAGATGGAACTACTCTTCTTGGAGCAGATGATAAAGCGGGTATAGCAGAAATTATTACTGTTGTAGAGTTTTTAATACAAAATCCTAAGATTAAGCATGGGCCTATAAGAATAGCATTTACTACAGATGAAGAGGTAGGAAAAATAGGAGAATATTTTAATGTAGAAAAATTCAAGGCTGATTTAGCCTATACGATAGATGGAGAATCTATTGGAAGTTTAAAATATGAAAACTTTAACGCAGCAAGTGCTAAAATAACTATAAATGGCAAAAATACCTATACCGGTGAAGCTAAAGGGAGAATGGTAAATTCATTGAGAATTGCAACAGAGCTTATGAATATGTTTCCGGAAAAAGAGACCCCTGAAAATACAGAGGGAGTTGAAGGTTTTTATCATCCTTCATTTATTAATGGCAAGGTAGAAAAGACAGAAATCCATTATTTAATAAGAGATTTTGATAATAAAAATTTTGAAAAAAGAAAAAATTTTATTTCTAATGTAGTACAAACTATAAATAAAAAATATGGTAAAGACACAGTGATGCTTGAAATAACTGAGCAGTATAGAAATATGAAAGAAAAAATTGAACCGGAAAAATATATTGTGGATATAGCTATTCAAGCTATGAAAGAAGTAAATGTATTTCCAGATGTAACACCACTAAGGGGAGGAACAGATGGAGCTAAGTTATCTTATATGGGACTTCCCACACCAGATATATTTAATGGTGTTCATAATATCCACAGCAAATATGAATATATCTCAACTTATTCTATGGAAAAATCTGTAGAAGTGATATTGAAAATAATTCAATTATTTACAGAAACATAA 1227 1 AGG NGG 107 9 GGGGGCAGTTAGAGTTAGCTA GGGCAGTTAGAGTTAGCTA  GGGC AGTTAGAGTTAGCTA GGGT GGGTAGTTAGAGTTAGCTA 1 TAG
"lcl|CP012395.1_cds_ALU34434.1_5 [gene=pepT1] [locus_tag=CLAU_0005] [protein=Peptidase T] [protein_id=ALU34434.1] [location=2383..3609] [gbkey=CDS]" GTGTCTAAAGTTGTAGAAAGATTTGTAAAGTATGTAAAGTATGATACTAGATCCGATGAAAATTCCACAACAGTTCCCACTACGCGGGGGCAGTTAGAGTTAGCTAAGGAATTATCAAAGGAATTAAAGAATATTGGCATGGAAGATATCTGCTTGGATGAGCATGGATACATAACGGCAACACTTCCCGCAAACATTACTAAAGATGTACCAGTAGTAGGGTTTATTGCCCATATAGATACTCATCCTCAAGTTTCAGGTGCTAATGTAAAACCTAGGTTTATAGAAGCCTATAATGGTGAAGATATAATTTTAAATGAGGAAAAAAATATAGTACTTTCTCCCAAATATTTTCCAGAGCTAAAAAATTATATAGGACAAACCTTAATTACATCAGATGGAACTACTCTTCTTGGAGCAGATGATAAAGCGGGTATAGCAGAAATTATTACTGTTGTAGAGTTTTTAATACAAAATCCTAAGATTAAGCATGGGCCTATAAGAATAGCATTTACTACAGATGAAGAGGTAGGAAAAATAGGAGAATATTTTAATGTAGAAAAATTCAAGGCTGATTTAGCCTATACGATAGATGGAGAATCTATTGGAAGTTTAAAATATGAAAACTTTAACGCAGCAAGTGCTAAAATAACTATAAATGGCAAAAATACCTATACCGGTGAAGCTAAAGGGAGAATGGTAAATTCATTGAGAATTGCAACAGAGCTTATGAATATGTTTCCGGAAAAAGAGACCCCTGAAAATACAGAGGGAGTTGAAGGTTTTTATCATCCTTCATTTATTAATGGCAAGGTAGAAAAGACAGAAATCCATTATTTAATAAGAGATTTTGATAATAAAAATTTTGAAAAAAGAAAAAATTTTATTTCTAATGTAGTACAAACTATAAATAAAAAATATGGTAAAGACACAGTGATGCTTGAAATAACTGAGCAGTATAGAAATATGAAAGAAAAAATTGAACCGGAAAAATATATTGTGGATATAGCTATTCAAGCTATGAAAGAAGTAAATGTATTTCCAGATGTAACACCACTAAGGGGAGGAACAGATGGAGCTAAGTTATCTTATATGGGACTTCCCACACCAGATATATTTAATGGTGTTCATAATATCCACAGCAAATATGAATATATCTCAACTTATTCTATGGAAAAATCTGTAGAAGTGATATTGAAAATAATTCAATTATTTACAGAAACATAA 1227 1 AGA NGD 396 32 AGGACAAACCTTAATTACATC GGACAAACCTTAATTACATC G GACA AACCTTAATTACATC GATA GGATAAACCTTAATTACATC 1 TAA
"lcl|CP012395.1_cds_ALU34434.1_5 [gene=pepT1] [locus_tag=CLAU_0005] [protein=Peptidase T] [protein_id=ALU34434.1] [location=2383..3609] [gbkey=CDS]" GTGTCTAAAGTTGTAGAAAGATTTGTAAAGTATGTAAAGTATGATACTAGATCCGATGAAAATTCCACAACAGTTCCCACTACGCGGGGGCAGTTAGAGTTAGCTAAGGAATTATCAAAGGAATTAAAGAATATTGGCATGGAAGATATCTGCTTGGATGAGCATGGATACATAACGGCAACACTTCCCGCAAACATTACTAAAGATGTACCAGTAGTAGGGTTTATTGCCCATATAGATACTCATCCTCAAGTTTCAGGTGCTAATGTAAAACCTAGGTTTATAGAAGCCTATAATGGTGAAGATATAATTTTAAATGAGGAAAAAAATATAGTACTTTCTCCCAAATATTTTCCAGAGCTAAAAAATTATATAGGACAAACCTTAATTACATCAGATGGAACTACTCTTCTTGGAGCAGATGATAAAGCGGGTATAGCAGAAATTATTACTGTTGTAGAGTTTTTAATACAAAATCCTAAGATTAAGCATGGGCCTATAAGAATAGCATTTACTACAGATGAAGAGGTAGGAAAAATAGGAGAATATTTTAATGTAGAAAAATTCAAGGCTGATTTAGCCTATACGATAGATGGAGAATCTATTGGAAGTTTAAAATATGAAAACTTTAACGCAGCAAGTGCTAAAATAACTATAAATGGCAAAAATACCTATACCGGTGAAGCTAAAGGGAGAATGGTAAATTCATTGAGAATTGCAACAGAGCTTATGAATATGTTTCCGGAAAAAGAGACCCCTGAAAATACAGAGGGAGTTGAAGGTTTTTATCATCCTTCATTTATTAATGGCAAGGTAGAAAAGACAGAAATCCATTATTTAATAAGAGATTTTGATAATAAAAATTTTGAAAAAAGAAAAAATTTTATTTCTAATGTAGTACAAACTATAAATAAAAAATATGGTAAAGACACAGTGATGCTTGAAATAACTGAGCAGTATAGAAATATGAAAGAAAAAATTGAACCGGAAAAATATATTGTGGATATAGCTATTCAAGCTATGAAAGAAGTAAATGTATTTCCAGATGTAACACCACTAAGGGGAGGAACAGATGGAGCTAAGTTATCTTATATGGGACTTCCCACACCAGATATATTTAATGGTGTTCATAATATCCACAGCAAATATGAATATATCTCAACTTATTCTATGGAAAAATCTGTAGAAGTGATATTGAAAATAATTCAATTATTTACAGAAACATAA 1227 1 GGA NGD 108 9 GGGGCAGTTAGAGTTAGCTAA GGGCAGTTAGAGTTAGCTAA G GGCA GTTAGAGTTAGCTAA GGTA GGGTAGTTAGAGTTAGCTAA 1 TAG
"lcl|CP012395.1_cds_ALU34434.1_5 [gene=pepT1] [locus_tag=CLAU_0005] [protein=Peptidase T] [protein_id=ALU34434.1] [location=2383..3609] [gbkey=CDS]" GTGTCTAAAGTTGTAGAAAGATTTGTAAAGTATGTAAAGTATGATACTAGATCCGATGAAAATTCCACAACAGTTCCCACTACGCGGGGGCAGTTAGAGTTAGCTAAGGAATTATCAAAGGAATTAAAGAATATTGGCATGGAAGATATCTGCTTGGATGAGCATGGATACATAACGGCAACACTTCCCGCAAACATTACTAAAGATGTACCAGTAGTAGGGTTTATTGCCCATATAGATACTCATCCTCAAGTTTCAGGTGCTAATGTAAAACCTAGGTTTATAGAAGCCTATAATGGTGAAGATATAATTTTAAATGAGGAAAAAAATATAGTACTTTCTCCCAAATATTTTCCAGAGCTAAAAAATTATATAGGACAAACCTTAATTACATCAGATGGAACTACTCTTCTTGGAGCAGATGATAAAGCGGGTATAGCAGAAATTATTACTGTTGTAGAGTTTTTAATACAAAATCCTAAGATTAAGCATGGGCCTATAAGAATAGCATTTACTACAGATGAAGAGGTAGGAAAAATAGGAGAATATTTTAATGTAGAAAAATTCAAGGCTGATTTAGCCTATACGATAGATGGAGAATCTATTGGAAGTTTAAAATATGAAAACTTTAACGCAGCAAGTGCTAAAATAACTATAAATGGCAAAAATACCTATACCGGTGAAGCTAAAGGGAGAATGGTAAATTCATTGAGAATTGCAACAGAGCTTATGAATATGTTTCCGGAAAAAGAGACCCCTGAAAATACAGAGGGAGTTGAAGGTTTTTATCATCCTTCATTTATTAATGGCAAGGTAGAAAAGACAGAAATCCATTATTTAATAAGAGATTTTGATAATAAAAATTTTGAAAAAAGAAAAAATTTTATTTCTAATGTAGTACAAACTATAAATAAAAAATATGGTAAAGACACAGTGATGCTTGAAATAACTGAGCAGTATAGAAATATGAAAGAAAAAATTGAACCGGAAAAATATATTGTGGATATAGCTATTCAAGCTATGAAAGAAGTAAATGTATTTCCAGATGTAACACCACTAAGGGGAGGAACAGATGGAGCTAAGTTATCTTATATGGGACTTCCCACACCAGATATATTTAATGGTGTTCATAATATCCACAGCAAATATGAATATATCTCAACTTATTCTATGGAAAAATCTGTAGAAGTGATATTGAAAATAATTCAATTATTTACAGAAACATAA 1227 1 TGT NGD 267 22 TCCTCAAGTTTCAGGTGCTAA CCTCAAGTTTCAGGTGCTAA C CTCA AGTTTCAGGTGCTAA TTTA CTTTAAGTTTCAGGTGCTAA 1 TAA
"lcl|CP012395.1_cds_ALU34434.1_5 [gene=pepT1] [locus_tag=CLAU_0005] [protein=Peptidase T] [protein_id=ALU34434.1] [location=2383..3609] [gbkey=CDS]" GTGTCTAAAGTTGTAGAAAGATTTGTAAAGTATGTAAAGTATGATACTAGATCCGATGAAAATTCCACAACAGTTCCCACTACGCGGGGGCAGTTAGAGTTAGCTAAGGAATTATCAAAGGAATTAAAGAATATTGGCATGGAAGATATCTGCTTGGATGAGCATGGATACATAACGGCAACACTTCCCGCAAACATTACTAAAGATGTACCAGTAGTAGGGTTTATTGCCCATATAGATACTCATCCTCAAGTTTCAGGTGCTAATGTAAAACCTAGGTTTATAGAAGCCTATAATGGTGAAGATATAATTTTAAATGAGGAAAAAAATATAGTACTTTCTCCCAAATATTTTCCAGAGCTAAAAAATTATATAGGACAAACCTTAATTACATCAGATGGAACTACTCTTCTTGGAGCAGATGATAAAGCGGGTATAGCAGAAATTATTACTGTTGTAGAGTTTTTAATACAAAATCCTAAGATTAAGCATGGGCCTATAAGAATAGCATTTACTACAGATGAAGAGGTAGGAAAAATAGGAGAATATTTTAATGTAGAAAAATTCAAGGCTGATTTAGCCTATACGATAGATGGAGAATCTATTGGAAGTTTAAAATATGAAAACTTTAACGCAGCAAGTGCTAAAATAACTATAAATGGCAAAAATACCTATACCGGTGAAGCTAAAGGGAGAATGGTAAATTCATTGAGAATTGCAACAGAGCTTATGAATATGTTTCCGGAAAAAGAGACCCCTGAAAATACAGAGGGAGTTGAAGGTTTTTATCATCCTTCATTTATTAATGGCAAGGTAGAAAAGACAGAAATCCATTATTTAATAAGAGATTTTGATAATAAAAATTTTGAAAAAAGAAAAAATTTTATTTCTAATGTAGTACAAACTATAAATAAAAAATATGGTAAAGACACAGTGATGCTTGAAATAACTGAGCAGTATAGAAATATGAAAGAAAAAATTGAACCGGAAAAATATATTGTGGATATAGCTATTCAAGCTATGAAAGAAGTAAATGTATTTCCAGATGTAACACCACTAAGGGGAGGAACAGATGGAGCTAAGTTATCTTATATGGGACTTCCCACACCAGATATATTTAATGGTGTTCATAATATCCACAGCAAATATGAATATATCTCAACTTATTCTATGGAAAAATCTGTAGAAGTGATATTGAAAATAATTCAATTATTTACAGAAACATAA 1227 1 AGG NGD 107 9 GGGGGCAGTTAGAGTTAGCTA GGGCAGTTAGAGTTAGCTA  GGGC AGTTAGAGTTAGCTA GGGT GGGTAGTTAGAGTTAGCTA 1 TAG
"lcl|CP012395.1_cds_ALU34434.1_5 [gene=pepT1] [locus_tag=CLAU_0005] [protein=Peptidase T] [protein_id=ALU34434.1] [location=2383..3609] [gbkey=CDS]" GTGTCTAAAGTTGTAGAAAGATTTGTAAAGTATGTAAAGTATGATACTAGATCCGATGAAAATTCCACAACAGTTCCCACTACGCGGGGGCAGTTAGAGTTAGCTAAGGAATTATCAAAGGAATTAAAGAATATTGGCATGGAAGATATCTGCTTGGATGAGCATGGATACATAACGGCAACACTTCCCGCAAACATTACTAAAGATGTACCAGTAGTAGGGTTTATTGCCCATATAGATACTCATCCTCAAGTTTCAGGTGCTAATGTAAAACCTAGGTTTATAGAAGCCTATAATGGTGAAGATATAATTTTAAATGAGGAAAAAAATATAGTACTTTCTCCCAAATATTTTCCAGAGCTAAAAAATTATATAGGACAAACCTTAATTACATCAGATGGAACTACTCTTCTTGGAGCAGATGATAAAGCGGGTATAGCAGAAATTATTACTGTTGTAGAGTTTTTAATACAAAATCCTAAGATTAAGCATGGGCCTATAAGAATAGCATTTACTACAGATGAAGAGGTAGGAAAAATAGGAGAATATTTTAATGTAGAAAAATTCAAGGCTGATTTAGCCTATACGATAGATGGAGAATCTATTGGAAGTTTAAAATATGAAAACTTTAACGCAGCAAGTGCTAAAATAACTATAAATGGCAAAAATACCTATACCGGTGAAGCTAAAGGGAGAATGGTAAATTCATTGAGAATTGCAACAGAGCTTATGAATATGTTTCCGGAAAAAGAGACCCCTGAAAATACAGAGGGAGTTGAAGGTTTTTATCATCCTTCATTTATTAATGGCAAGGTAGAAAAGACAGAAATCCATTATTTAATAAGAGATTTTGATAATAAAAATTTTGAAAAAAGAAAAAATTTTATTTCTAATGTAGTACAAACTATAAATAAAAAATATGGTAAAGACACAGTGATGCTTGAAATAACTGAGCAGTATAGAAATATGAAAGAAAAAATTGAACCGGAAAAATATATTGTGGATATAGCTATTCAAGCTATGAAAGAAGTAAATGTATTTCCAGATGTAACACCACTAAGGGGAGGAACAGATGGAGCTAAGTTATCTTATATGGGACTTCCCACACCAGATATATTTAATGGTGTTCATAATATCCACAGCAAATATGAATATATCTCAACTTATTCTATGGAAAAATCTGTAGAAGTGATATTGAAAATAATTCAATTATTTACAGAAACATAA 1227 1 AG NG 107 9 GGGGGCAGTTAGAGTTAGCTA GGGCAGTTAGAGTTAGCTA  GGGC AGTTAGAGTTAGCTA GGGT GGGTAGTTAGAGTTAGCTA 1 TAG
"lcl|CP012395.1_cds_ALU34434.1_5 [gene=pepT1] [locus_tag=CLAU_0005] [protein=Peptidase T] [protein_id=ALU34434.1] [location=2383..3609] [gbkey=CDS]" GTGTCTAAAGTTGTAGAAAGATTTGTAAAGTATGTAAAGTATGATACTAGATCCGATGAAAATTCCACAACAGTTCCCACTACGCGGGGGCAGTTAGAGTTAGCTAAGGAATTATCAAAGGAATTAAAGAATATTGGCATGGAAGATATCTGCTTGGATGAGCATGGATACATAACGGCAACACTTCCCGCAAACATTACTAAAGATGTACCAGTAGTAGGGTTTATTGCCCATATAGATACTCATCCTCAAGTTTCAGGTGCTAATGTAAAACCTAGGTTTATAGAAGCCTATAATGGTGAAGATATAATTTTAAATGAGGAAAAAAATATAGTACTTTCTCCCAAATATTTTCCAGAGCTAAAAAATTATATAGGACAAACCTTAATTACATCAGATGGAACTACTCTTCTTGGAGCAGATGATAAAGCGGGTATAGCAGAAATTATTACTGTTGTAGAGTTTTTAATACAAAATCCTAAGATTAAGCATGGGCCTATAAGAATAGCATTTACTACAGATGAAGAGGTAGGAAAAATAGGAGAATATTTTAATGTAGAAAAATTCAAGGCTGATTTAGCCTATACGATAGATGGAGAATCTATTGGAAGTTTAAAATATGAAAACTTTAACGCAGCAAGTGCTAAAATAACTATAAATGGCAAAAATACCTATACCGGTGAAGCTAAAGGGAGAATGGTAAATTCATTGAGAATTGCAACAGAGCTTATGAATATGTTTCCGGAAAAAGAGACCCCTGAAAATACAGAGGGAGTTGAAGGTTTTTATCATCCTTCATTTATTAATGGCAAGGTAGAAAAGACAGAAATCCATTATTTAATAAGAGATTTTGATAATAAAAATTTTGAAAAAAGAAAAAATTTTATTTCTAATGTAGTACAAACTATAAATAAAAAATATGGTAAAGACACAGTGATGCTTGAAATAACTGAGCAGTATAGAAATATGAAAGAAAAAATTGAACCGGAAAAATATATTGTGGATATAGCTATTCAAGCTATGAAAGAAGTAAATGTATTTCCAGATGTAACACCACTAAGGGGAGGAACAGATGGAGCTAAGTTATCTTATATGGGACTTCCCACACCAGATATATTTAATGGTGTTCATAATATCCACAGCAAATATGAATATATCTCAACTTATTCTATGGAAAAATCTGTAGAAGTGATATTGAAAATAATTCAATTATTTACAGAAACATAA 1227 1 AG NG 396 32 AGGACAAACCTTAATTACATC GGACAAACCTTAATTACATC G GACA AACCTTAATTACATC GATA GGATAAACCTTAATTACATC 1 TAA
"lcl|CP012395.1_cds_ALU34434.1_5 [gene=pepT1] [locus_tag=CLAU_0005] [protein=Peptidase T] [protein_id=ALU34434.1] [location=2383..3609] [gbkey=CDS]" GTGTCTAAAGTTGTAGAAAGATTTGTAAAGTATGTAAAGTATGATACTAGATCCGATGAAAATTCCACAACAGTTCCCACTACGCGGGGGCAGTTAGAGTTAGCTAAGGAATTATCAAAGGAATTAAAGAATATTGGCATGGAAGATATCTGCTTGGATGAGCATGGATACATAACGGCAACACTTCCCGCAAACATTACTAAAGATGTACCAGTAGTAGGGTTTATTGCCCATATAGATACTCATCCTCAAGTTTCAGGTGCTAATGTAAAACCTAGGTTTATAGAAGCCTATAATGGTGAAGATATAATTTTAAATGAGGAAAAAAATATAGTACTTTCTCCCAAATATTTTCCAGAGCTAAAAAATTATATAGGACAAACCTTAATTACATCAGATGGAACTACTCTTCTTGGAGCAGATGATAAAGCGGGTATAGCAGAAATTATTACTGTTGTAGAGTTTTTAATACAAAATCCTAAGATTAAGCATGGGCCTATAAGAATAGCATTTACTACAGATGAAGAGGTAGGAAAAATAGGAGAATATTTTAATGTAGAAAAATTCAAGGCTGATTTAGCCTATACGATAGATGGAGAATCTATTGGAAGTTTAAAATATGAAAACTTTAACGCAGCAAGTGCTAAAATAACTATAAATGGCAAAAATACCTATACCGGTGAAGCTAAAGGGAGAATGGTAAATTCATTGAGAATTGCAACAGAGCTTATGAATATGTTTCCGGAAAAAGAGACCCCTGAAAATACAGAGGGAGTTGAAGGTTTTTATCATCCTTCATTTATTAATGGCAAGGTAGAAAAGACAGAAATCCATTATTTAATAAGAGATTTTGATAATAAAAATTTTGAAAAAAGAAAAAATTTTATTTCTAATGTAGTACAAACTATAAATAAAAAATATGGTAAAGACACAGTGATGCTTGAAATAACTGAGCAGTATAGAAATATGAAAGAAAAAATTGAACCGGAAAAATATATTGTGGATATAGCTATTCAAGCTATGAAAGAAGTAAATGTATTTCCAGATGTAACACCACTAAGGGGAGGAACAGATGGAGCTAAGTTATCTTATATGGGACTTCCCACACCAGATATATTTAATGGTGTTCATAATATCCACAGCAAATATGAATATATCTCAACTTATTCTATGGAAAAATCTGTAGAAGTGATATTGAAAATAATTCAATTATTTACAGAAACATAA 1227 1 AG NG 488 40 TAATACAAAATCCTAAGATTA ATACAAAATCCTAAGATTA  ATAC AAAATCCTAAGATTA ATAT ATATAAAATCCTAAGATTA 1 TAA
"lcl|CP012395.1_cds_ALU34434.1_5 [gene=pepT1] [locus_tag=CLAU_0005] [protein=Peptidase T] [protein_id=ALU34434.1] [location=2383..3609] [gbkey=CDS]" GTGTCTAAAGTTGTAGAAAGATTTGTAAAGTATGTAAAGTATGATACTAGATCCGATGAAAATTCCACAACAGTTCCCACTACGCGGGGGCAGTTAGAGTTAGCTAAGGAATTATCAAAGGAATTAAAGAATATTGGCATGGAAGATATCTGCTTGGATGAGCATGGATACATAACGGCAACACTTCCCGCAAACATTACTAAAGATGTACCAGTAGTAGGGTTTATTGCCCATATAGATACTCATCCTCAAGTTTCAGGTGCTAATGTAAAACCTAGGTTTATAGAAGCCTATAATGGTGAAGATATAATTTTAAATGAGGAAAAAAATATAGTACTTTCTCCCAAATATTTTCCAGAGCTAAAAAATTATATAGGACAAACCTTAATTACATCAGATGGAACTACTCTTCTTGGAGCAGATGATAAAGCGGGTATAGCAGAAATTATTACTGTTGTAGAGTTTTTAATACAAAATCCTAAGATTAAGCATGGGCCTATAAGAATAGCATTTACTACAGATGAAGAGGTAGGAAAAATAGGAGAATATTTTAATGTAGAAAAATTCAAGGCTGATTTAGCCTATACGATAGATGGAGAATCTATTGGAAGTTTAAAATATGAAAACTTTAACGCAGCAAGTGCTAAAATAACTATAAATGGCAAAAATACCTATACCGGTGAAGCTAAAGGGAGAATGGTAAATTCATTGAGAATTGCAACAGAGCTTATGAATATGTTTCCGGAAAAAGAGACCCCTGAAAATACAGAGGGAGTTGAAGGTTTTTATCATCCTTCATTTATTAATGGCAAGGTAGAAAAGACAGAAATCCATTATTTAATAAGAGATTTTGATAATAAAAATTTTGAAAAAAGAAAAAATTTTATTTCTAATGTAGTACAAACTATAAATAAAAAATATGGTAAAGACACAGTGATGCTTGAAATAACTGAGCAGTATAGAAATATGAAAGAAAAAATTGAACCGGAAAAATATATTGTGGATATAGCTATTCAAGCTATGAAAGAAGTAAATGTATTTCCAGATGTAACACCACTAAGGGGAGGAACAGATGGAGCTAAGTTATCTTATATGGGACTTCCCACACCAGATATATTTAATGGTGTTCATAATATCCACAGCAAATATGAATATATCTCAACTTATTCTATGGAAAAATCTGTAGAAGTGATATTGAAAATAATTCAATTATTTACAGAAACATAA 1227 1 GG NG 108 9 GGGGCAGTTAGAGTTAGCTAA GGGCAGTTAGAGTTAGCTAA G GGCA GTTAGAGTTAGCTAA GGTA GGGTAGTTAGAGTTAGCTAA 1 TAG
"lcl|CP012395.1_cds_ALU34434.1_5 [gene=pepT1] [locus_tag=CLAU_0005] [protein=Peptidase T] [protein_id=ALU34434.1] [location=2383..3609] [gbkey=CDS]" GTGTCTAAAGTTGTAGAAAGATTTGTAAAGTATGTAAAGTATGATACTAGATCCGATGAAAATTCCACAACAGTTCCCACTACGCGGGGGCAGTTAGAGTTAGCTAAGGAATTATCAAAGGAATTAAAGAATATTGGCATGGAAGATATCTGCTTGGATGAGCATGGATACATAACGGCAACACTTCCCGCAAACATTACTAAAGATGTACCAGTAGTAGGGTTTATTGCCCATATAGATACTCATCCTCAAGTTTCAGGTGCTAATGTAAAACCTAGGTTTATAGAAGCCTATAATGGTGAAGATATAATTTTAAATGAGGAAAAAAATATAGTACTTTCTCCCAAATATTTTCCAGAGCTAAAAAATTATATAGGACAAACCTTAATTACATCAGATGGAACTACTCTTCTTGGAGCAGATGATAAAGCGGGTATAGCAGAAATTATTACTGTTGTAGAGTTTTTAATACAAAATCCTAAGATTAAGCATGGGCCTATAAGAATAGCATTTACTACAGATGAAGAGGTAGGAAAAATAGGAGAATATTTTAATGTAGAAAAATTCAAGGCTGATTTAGCCTATACGATAGATGGAGAATCTATTGGAAGTTTAAAATATGAAAACTTTAACGCAGCAAGTGCTAAAATAACTATAAATGGCAAAAATACCTATACCGGTGAAGCTAAAGGGAGAATGGTAAATTCATTGAGAATTGCAACAGAGCTTATGAATATGTTTCCGGAAAAAGAGACCCCTGAAAATACAGAGGGAGTTGAAGGTTTTTATCATCCTTCATTTATTAATGGCAAGGTAGAAAAGACAGAAATCCATTATTTAATAAGAGATTTTGATAATAAAAATTTTGAAAAAAGAAAAAATTTTATTTCTAATGTAGTACAAACTATAAATAAAAAATATGGTAAAGACACAGTGATGCTTGAAATAACTGAGCAGTATAGAAATATGAAAGAAAAAATTGAACCGGAAAAATATATTGTGGATATAGCTATTCAAGCTATGAAAGAAGTAAATGTATTTCCAGATGTAACACCACTAAGGGGAGGAACAGATGGAGCTAAGTTATCTTATATGGGACTTCCCACACCAGATATATTTAATGGTGTTCATAATATCCACAGCAAATATGAATATATCTCAACTTATTCTATGGAAAAATCTGTAGAAGTGATATTGAAAATAATTCAATTATTTACAGAAACATAA 1227 1 TG NG 267 22 TCCTCAAGTTTCAGGTGCTAA CCTCAAGTTTCAGGTGCTAA C CTCA AGTTTCAGGTGCTAA TTTA CTTTAAGTTTCAGGTGCTAA 1 TAA
"lcl|CP012395.1_cds_ALU34434.1_5 [gene=pepT1] [locus_tag=CLAU_0005] [protein=Peptidase T] [protein_id=ALU34434.1] [location=2383..3609] [gbkey=CDS]" GTGTCTAAAGTTGTAGAAAGATTTGTAAAGTATGTAAAGTATGATACTAGATCCGATGAAAATTCCACAACAGTTCCCACTACGCGGGGGCAGTTAGAGTTAGCTAAGGAATTATCAAAGGAATTAAAGAATATTGGCATGGAAGATATCTGCTTGGATGAGCATGGATACATAACGGCAACACTTCCCGCAAACATTACTAAAGATGTACCAGTAGTAGGGTTTATTGCCCATATAGATACTCATCCTCAAGTTTCAGGTGCTAATGTAAAACCTAGGTTTATAGAAGCCTATAATGGTGAAGATATAATTTTAAATGAGGAAAAAAATATAGTACTTTCTCCCAAATATTTTCCAGAGCTAAAAAATTATATAGGACAAACCTTAATTACATCAGATGGAACTACTCTTCTTGGAGCAGATGATAAAGCGGGTATAGCAGAAATTATTACTGTTGTAGAGTTTTTAATACAAAATCCTAAGATTAAGCATGGGCCTATAAGAATAGCATTTACTACAGATGAAGAGGTAGGAAAAATAGGAGAATATTTTAATGTAGAAAAATTCAAGGCTGATTTAGCCTATACGATAGATGGAGAATCTATTGGAAGTTTAAAATATGAAAACTTTAACGCAGCAAGTGCTAAAATAACTATAAATGGCAAAAATACCTATACCGGTGAAGCTAAAGGGAGAATGGTAAATTCATTGAGAATTGCAACAGAGCTTATGAATATGTTTCCGGAAAAAGAGACCCCTGAAAATACAGAGGGAGTTGAAGGTTTTTATCATCCTTCATTTATTAATGGCAAGGTAGAAAAGACAGAAATCCATTATTTAATAAGAGATTTTGATAATAAAAATTTTGAAAAAAGAAAAAATTTTATTTCTAATGTAGTACAAACTATAAATAAAAAATATGGTAAAGACACAGTGATGCTTGAAATAACTGAGCAGTATAGAAATATGAAAGAAAAAATTGAACCGGAAAAATATATTGTGGATATAGCTATTCAAGCTATGAAAGAAGTAAATGTATTTCCAGATGTAACACCACTAAGGGGAGGAACAGATGGAGCTAAGTTATCTTATATGGGACTTCCCACACCAGATATATTTAATGGTGTTCATAATATCCACAGCAAATATGAATATATCTCAACTTATTCTATGGAAAAATCTGTAGAAGTGATATTGAAAATAATTCAATTATTTACAGAAACATAA 1227 1 TAA NAA 269 22 CTCAAGTTTCAGGTGCTAATG CAAGTTTCAGGTGCTAATG  CAAG TTTCAGGTGCTAATG TAAG TAAGTTTCAGGTGCTAATG 1 TAA
"lcl|CP012395.1_cds_ALU34434.1_5 [gene=pepT1] [locus_tag=CLAU_0005] [protein=Peptidase T] [protein_id=ALU34434.1] [location=2383..3609] [gbkey=CDS]" GTGTCTAAAGTTGTAGAAAGATTTGTAAAGTATGTAAAGTATGATACTAGATCCGATGAAAATTCCACAACAGTTCCCACTACGCGGGGGCAGTTAGAGTTAGCTAAGGAATTATCAAAGGAATTAAAGAATATTGGCATGGAAGATATCTGCTTGGATGAGCATGGATACATAACGGCAACACTTCCCGCAAACATTACTAAAGATGTACCAGTAGTAGGGTTTATTGCCCATATAGATACTCATCCTCAAGTTTCAGGTGCTAATGTAAAACCTAGGTTTATAGAAGCCTATAATGGTGAAGATATAATTTTAAATGAGGAAAAAAATATAGTACTTTCTCCCAAATATTTTCCAGAGCTAAAAAATTATATAGGACAAACCTTAATTACATCAGATGGAACTACTCTTCTTGGAGCAGATGATAAAGCGGGTATAGCAGAAATTATTACTGTTGTAGAGTTTTTAATACAAAATCCTAAGATTAAGCATGGGCCTATAAGAATAGCATTTACTACAGATGAAGAGGTAGGAAAAATAGGAGAATATTTTAATGTAGAAAAATTCAAGGCTGATTTAGCCTATACGATAGATGGAGAATCTATTGGAAGTTTAAAATATGAAAACTTTAACGCAGCAAGTGCTAAAATAACTATAAATGGCAAAAATACCTATACCGGTGAAGCTAAAGGGAGAATGGTAAATTCATTGAGAATTGCAACAGAGCTTATGAATATGTTTCCGGAAAAAGAGACCCCTGAAAATACAGAGGGAGTTGAAGGTTTTTATCATCCTTCATTTATTAATGGCAAGGTAGAAAAGACAGAAATCCATTATTTAATAAGAGATTTTGATAATAAAAATTTTGAAAAAAGAAAAAATTTTATTTCTAATGTAGTACAAACTATAAATAAAAAATATGGTAAAGACACAGTGATGCTTGAAATAACTGAGCAGTATAGAAATATGAAAGAAAAAATTGAACCGGAAAAATATATTGTGGATATAGCTATTCAAGCTATGAAAGAAGTAAATGTATTTCCAGATGTAACACCACTAAGGGGAGGAACAGATGGAGCTAAGTTATCTTATATGGGACTTCCCACACCAGATATATTTAATGGTGTTCATAATATCCACAGCAAATATGAATATATCTCAACTTATTCTATGGAAAAATCTGTAGAAGTGATATTGAAAATAATTCAATTATTTACAGAAACATAA 1227 1 AGA NGA 396 32 AGGACAAACCTTAATTACATC GGACAAACCTTAATTACATC G GACA AACCTTAATTACATC GATA GGATAAACCTTAATTACATC 1 TAA
"lcl|CP012395.1_cds_ALU34434.1_5 [gene=pepT1] [locus_tag=CLAU_0005] [protein=Peptidase T] [protein_id=ALU34434.1] [location=2383..3609] [gbkey=CDS]" GTGTCTAAAGTTGTAGAAAGATTTGTAAAGTATGTAAAGTATGATACTAGATCCGATGAAAATTCCACAACAGTTCCCACTACGCGGGGGCAGTTAGAGTTAGCTAAGGAATTATCAAAGGAATTAAAGAATATTGGCATGGAAGATATCTGCTTGGATGAGCATGGATACATAACGGCAACACTTCCCGCAAACATTACTAAAGATGTACCAGTAGTAGGGTTTATTGCCCATATAGATACTCATCCTCAAGTTTCAGGTGCTAATGTAAAACCTAGGTTTATAGAAGCCTATAATGGTGAAGATATAATTTTAAATGAGGAAAAAAATATAGTACTTTCTCCCAAATATTTTCCAGAGCTAAAAAATTATATAGGACAAACCTTAATTACATCAGATGGAACTACTCTTCTTGGAGCAGATGATAAAGCGGGTATAGCAGAAATTATTACTGTTGTAGAGTTTTTAATACAAAATCCTAAGATTAAGCATGGGCCTATAAGAATAGCATTTACTACAGATGAAGAGGTAGGAAAAATAGGAGAATATTTTAATGTAGAAAAATTCAAGGCTGATTTAGCCTATACGATAGATGGAGAATCTATTGGAAGTTTAAAATATGAAAACTTTAACGCAGCAAGTGCTAAAATAACTATAAATGGCAAAAATACCTATACCGGTGAAGCTAAAGGGAGAATGGTAAATTCATTGAGAATTGCAACAGAGCTTATGAATATGTTTCCGGAAAAAGAGACCCCTGAAAATACAGAGGGAGTTGAAGGTTTTTATCATCCTTCATTTATTAATGGCAAGGTAGAAAAGACAGAAATCCATTATTTAATAAGAGATTTTGATAATAAAAATTTTGAAAAAAGAAAAAATTTTATTTCTAATGTAGTACAAACTATAAATAAAAAATATGGTAAAGACACAGTGATGCTTGAAATAACTGAGCAGTATAGAAATATGAAAGAAAAAATTGAACCGGAAAAATATATTGTGGATATAGCTATTCAAGCTATGAAAGAAGTAAATGTATTTCCAGATGTAACACCACTAAGGGGAGGAACAGATGGAGCTAAGTTATCTTATATGGGACTTCCCACACCAGATATATTTAATGGTGTTCATAATATCCACAGCAAATATGAATATATCTCAACTTATTCTATGGAAAAATCTGTAGAAGTGATATTGAAAATAATTCAATTATTTACAGAAACATAA 1227 1 GGA NGA 108 9 GGGGCAGTTAGAGTTAGCTAA GGGCAGTTAGAGTTAGCTAA G GGCA GTTAGAGTTAGCTAA GGTA GGGTAGTTAGAGTTAGCTAA 1 TAG
"lcl|CP012395.1_cds_ALU34435.1_6 [locus_tag=CLAU_0006] [protein=Transcriptional regulator LuxR family] [protein_id=ALU34435.1] [location=3633..6290] [gbkey=CDS]" ATGTTATTAAATTATAAGTACAATAATACTAAATTTTTAATTCCAAAAAAGAAATGTAAGATTATAGACAGAGAAAAGGTTTTAAGTAGGCTAGATGAAGTTTTGGAAACTAAGCTTACAATTATATCTGCAGCAGCAGGTAGTGGAAAAACTACTTCCGTTATTTCATGGATATACTCAAGAAAACTAAATCATAATACAGTATGGATTTCTTTAGATGAAAGGGACGACAATTTAGATATTTTTTGGAGATCAATTATTACAGCTATTGAAAAGTTTAAAAATAATGATATGGATTGCAAACAAGCAGATCTTATCCAAGACCAAGACATATCAAGTGAATCGGCAGTAAATATGGCATTAGCTAGTATTTCATCTGTAAATAGGGATTTAATACTTGTAATAGATGATTTACATTTTGTAAAGAATGAGGATATACTTGTGGAAATAAAACATTTTATTGACGGTATTTCTGATAATATTCATATTATAATAACAAGTAGGACAAAGCTGAGCATAAATATTTCTAAGTTAAGGTTGGATGGAGAAGTAACGGAGATAGGTAAAGAAGATCTTAGTTTTTCATTAGAAGAGACAGATGAGTTTATAAAAACCAATATGGAAATTACAATGCCAAAGGAAAGTGTACAAATATTAAATAAGTATACAGAGGGCTGGATAGCAGGAATTCAAATGACGGTATTATCTATAAAAGAAAGAAAAAATGTAACGGAAATGAATGAAAAATTTATTGAAAGTAATAAGTATATTCAGGATTATTTCTGTGAAGAAATTTTTAATAGGCAATCAGAAGAAATTAAAGAGTTTTTATTAAAAACGTGTATTTTAGATGAATTAAATATTGAGTTATGCAATGCTGTTAGCTGCATGGAAAATAGTCAGCAAATTTTAGAAAAAATATATGATAAAAATTTGTTTATTAATAAATTGGATTATGATGGAAAATTATTTAAATATGATATACTTTTTAAGAAATTTTTAATGAGTAAAGCAAATGTTATAAATAAGGAAGAAATGCGTGAAGCTAGCAATAAGGCCGCTAAATGGTATGAAAATAATGGACGTATAAATAATGCTGTTAATCAGTATATAAGCATAGAAAACTATGAGCAAGCAATAGAAGTAATTGAAGATAAATGTATTAAGGAGACTTTTACCAATGAATATTTTTATGTAGAAAATTGGTTAAAAAACATACCACAAGATGTTATTGTAAAAAATGCTAGGTTTTGTATCATATATATGTATACGTATATATATGATGACATCAATTATAAGAAATATTTAGAGTTTGCGGAAAAAGCACTGCAGAGTTGTACTGATGAAGATTACAAGAAAGAATGCTTAGGTATATTGTATATTATTAGAGGAGATAAAAGTTATATCGAATTAGATTATAAAAAAAGTATTTCATATTATGAAAATGCTTTGAATTATTTAGGAAAAGACATGTTTTGGCATACAATAATAAATCTAAAATCAGGTATAGTATATTTTTATATACAGGATTTTGTTTTAGAAGAAAAGTTTTTTCATGAATCAATAATTTTAAGTCAATCCTATAAGGATAATACTTTGTATTTAATGACTAATAGAATAATTATTTTTGCAAAGTTACTTAAAGGAGAATTAAATGAATGCGAAAATATATGTAATACATGCTTAAATAGCACTATAAGTAATGATTTAGAAAAATCTTCACTGATGTCAATTTTTTATGTAGCACTAGCACTAGTGTATTATGAAAAAAATTATATTATAAAAGCAGAGGAGTACGTATTTAAGGGATTAGAGCTTGTTGAAGAATGGGATTTTTATACGGCATTTATAGGGTATTATGTATATTCTGGAGTAGCCCTCAAAAATAATAAGAAGAATCAAAAGAGTGAATTAAATAAGATTTATGAAAAAGTACAAGAATTATCTAAAAAATATAAGAACAATAAGTTAGCAGATAAATACTATTTTTATAAATTAAAAGATCATTTCAAAGTGCTGGAAATGGAGAGGTTTATAGAGTATGGCAGAATTAAATGTGTAGAAAAGTATATTGCAAAAAGGGATTTTAAAATTGCAGAAGAACTTGTTGTGTTTTCTAAAATACTCATGTGTAAAGGGAAAAATGAAGATGCATTAATGTTATTAAATAAGATTTTAGCTTCTGATAAAGAAAAAGATAACAAGAATTTAATTATAAGAGCCTATATTTTTAGATCAGAAATTCTTTCACAAAAGGATCAATACGAAAATGCCACAAAGGATTTAAGACAAGCTTTAATAATTGGATATAAGAGTGGTTTTGTCAGGTTATTTTTAATAAAGCAGACAAAGGCAAGAAAAATCTTGATAAAAACTATTAAGTCTATGAAATTTAACAAGGATTATTATGAAATGGGGGATTATTTAAATAAAATACTAAGTTTGTATTCAACTAAGGAAGATAGCCAAATAATAAGTAAAAGAGAAAGAGAAGTGTTAATGCTAATAGAAAAAGGAGCCAAAAATTCAGAAATAGCAAAGAGATTATTTATTACAGAAAGTACTGCTAAAAGTCATATATTAAACATATTTAGCAAACTGAGTGTGCGAAATAGAATTGAAGCTGTAGCGAAGGCAAAAGAGATAGGGATTATTTAA 2658 1 CGG NGG 344 13 ACCAAGACATATCAAGTGAAT CAAGACATATCAAGTGAAT  CAAG ACATATCAAGTGAAT TAAG TAAGACATATCAAGTGAAT 1 TAA
"lcl|CP012395.1_cds_ALU34435.1_6 [locus_tag=CLAU_0006] [protein=Transcriptional regulator LuxR family] [protein_id=ALU34435.1] [location=3633..6290] [gbkey=CDS]" ATGTTATTAAATTATAAGTACAATAATACTAAATTTTTAATTCCAAAAAAGAAATGTAAGATTATAGACAGAGAAAAGGTTTTAAGTAGGCTAGATGAAGTTTTGGAAACTAAGCTTACAATTATATCTGCAGCAGCAGGTAGTGGAAAAACTACTTCCGTTATTTCATGGATATACTCAAGAAAACTAAATCATAATACAGTATGGATTTCTTTAGATGAAAGGGACGACAATTTAGATATTTTTTGGAGATCAATTATTACAGCTATTGAAAAGTTTAAAAATAATGATATGGATTGCAAACAAGCAGATCTTATCCAAGACCAAGACATATCAAGTGAATCGGCAGTAAATATGGCATTAGCTAGTATTTCATCTGTAAATAGGGATTTAATACTTGTAATAGATGATTTACATTTTGTAAAGAATGAGGATATACTTGTGGAAATAAAACATTTTATTGACGGTATTTCTGATAATATTCATATTATAATAACAAGTAGGACAAAGCTGAGCATAAATATTTCTAAGTTAAGGTTGGATGGAGAAGTAACGGAGATAGGTAAAGAAGATCTTAGTTTTTCATTAGAAGAGACAGATGAGTTTATAAAAACCAATATGGAAATTACAATGCCAAAGGAAAGTGTACAAATATTAAATAAGTATACAGAGGGCTGGATAGCAGGAATTCAAATGACGGTATTATCTATAAAAGAAAGAAAAAATGTAACGGAAATGAATGAAAAATTTATTGAAAGTAATAAGTATATTCAGGATTATTTCTGTGAAGAAATTTTTAATAGGCAATCAGAAGAAATTAAAGAGTTTTTATTAAAAACGTGTATTTTAGATGAATTAAATATTGAGTTATGCAATGCTGTTAGCTGCATGGAAAATAGTCAGCAAATTTTAGAAAAAATATATGATAAAAATTTGTTTATTAATAAATTGGATTATGATGGAAAATTATTTAAATATGATATACTTTTTAAGAAATTTTTAATGAGTAAAGCAAATGTTATAAATAAGGAAGAAATGCGTGAAGCTAGCAATAAGGCCGCTAAATGGTATGAAAATAATGGACGTATAAATAATGCTGTTAATCAGTATATAAGCATAGAAAACTATGAGCAAGCAATAGAAGTAATTGAAGATAAATGTATTAAGGAGACTTTTACCAATGAATATTTTTATGTAGAAAATTGGTTAAAAAACATACCACAAGATGTTATTGTAAAAAATGCTAGGTTTTGTATCATATATATGTATACGTATATATATGATGACATCAATTATAAGAAATATTTAGAGTTTGCGGAAAAAGCACTGCAGAGTTGTACTGATGAAGATTACAAGAAAGAATGCTTAGGTATATTGTATATTATTAGAGGAGATAAAAGTTATATCGAATTAGATTATAAAAAAAGTATTTCATATTATGAAAATGCTTTGAATTATTTAGGAAAAGACATGTTTTGGCATACAATAATAAATCTAAAATCAGGTATAGTATATTTTTATATACAGGATTTTGTTTTAGAAGAAAAGTTTTTTCATGAATCAATAATTTTAAGTCAATCCTATAAGGATAATACTTTGTATTTAATGACTAATAGAATAATTATTTTTGCAAAGTTACTTAAAGGAGAATTAAATGAATGCGAAAATATATGTAATACATGCTTAAATAGCACTATAAGTAATGATTTAGAAAAATCTTCACTGATGTCAATTTTTTATGTAGCACTAGCACTAGTGTATTATGAAAAAAATTATATTATAAAAGCAGAGGAGTACGTATTTAAGGGATTAGAGCTTGTTGAAGAATGGGATTTTTATACGGCATTTATAGGGTATTATGTATATTCTGGAGTAGCCCTCAAAAATAATAAGAAGAATCAAAAGAGTGAATTAAATAAGATTTATGAAAAAGTACAAGAATTATCTAAAAAATATAAGAACAATAAGTTAGCAGATAAATACTATTTTTATAAATTAAAAGATCATTTCAAAGTGCTGGAAATGGAGAGGTTTATAGAGTATGGCAGAATTAAATGTGTAGAAAAGTATATTGCAAAAAGGGATTTTAAAATTGCAGAAGAACTTGTTGTGTTTTCTAAAATACTCATGTGTAAAGGGAAAAATGAAGATGCATTAATGTTATTAAATAAGATTTTAGCTTCTGATAAAGAAAAAGATAACAAGAATTTAATTATAAGAGCCTATATTTTTAGATCAGAAATTCTTTCACAAAAGGATCAATACGAAAATGCCACAAAGGATTTAAGACAAGCTTTAATAATTGGATATAAGAGTGGTTTTGTCAGGTTATTTTTAATAAAGCAGACAAAGGCAAGAAAAATCTTGATAAAAACTATTAAGTCTATGAAATTTAACAAGGATTATTATGAAATGGGGGATTATTTAAATAAAATACTAAGTTTGTATTCAACTAAGGAAGATAGCCAAATAATAAGTAAAAGAGAAAGAGAAGTGTTAATGCTAATAGAAAAAGGAGCCAAAAATTCAGAAATAGCAAAGAGATTATTTATTACAGAAAGTACTGCTAAAAGTCATATATTAAACATATTTAGCAAACTGAGTGTGCGAAATAGAATTGAAGCTGTAGCGAAGGCAAAAGAGATAGGGATTATTTAA 2658 1 AGA NGD 321 12 CAAACAAGCAGATCTTATCCA AAACAAGCAGATCTTATCCA A AACA AGCAGATCTTATCCA AATA AAATAAGCAGATCTTATCCA 1 TAA
"lcl|CP012395.1_cds_ALU34435.1_6 [locus_tag=CLAU_0006] [protein=Transcriptional regulator LuxR family] [protein_id=ALU34435.1] [location=3633..6290] [gbkey=CDS]" ATGTTATTAAATTATAAGTACAATAATACTAAATTTTTAATTCCAAAAAAGAAATGTAAGATTATAGACAGAGAAAAGGTTTTAAGTAGGCTAGATGAAGTTTTGGAAACTAAGCTTACAATTATATCTGCAGCAGCAGGTAGTGGAAAAACTACTTCCGTTATTTCATGGATATACTCAAGAAAACTAAATCATAATACAGTATGGATTTCTTTAGATGAAAGGGACGACAATTTAGATATTTTTTGGAGATCAATTATTACAGCTATTGAAAAGTTTAAAAATAATGATATGGATTGCAAACAAGCAGATCTTATCCAAGACCAAGACATATCAAGTGAATCGGCAGTAAATATGGCATTAGCTAGTATTTCATCTGTAAATAGGGATTTAATACTTGTAATAGATGATTTACATTTTGTAAAGAATGAGGATATACTTGTGGAAATAAAACATTTTATTGACGGTATTTCTGATAATATTCATATTATAATAACAAGTAGGACAAAGCTGAGCATAAATATTTCTAAGTTAAGGTTGGATGGAGAAGTAACGGAGATAGGTAAAGAAGATCTTAGTTTTTCATTAGAAGAGACAGATGAGTTTATAAAAACCAATATGGAAATTACAATGCCAAAGGAAAGTGTACAAATATTAAATAAGTATACAGAGGGCTGGATAGCAGGAATTCAAATGACGGTATTATCTATAAAAGAAAGAAAAAATGTAACGGAAATGAATGAAAAATTTATTGAAAGTAATAAGTATATTCAGGATTATTTCTGTGAAGAAATTTTTAATAGGCAATCAGAAGAAATTAAAGAGTTTTTATTAAAAACGTGTATTTTAGATGAATTAAATATTGAGTTATGCAATGCTGTTAGCTGCATGGAAAATAGTCAGCAAATTTTAGAAAAAATATATGATAAAAATTTGTTTATTAATAAATTGGATTATGATGGAAAATTATTTAAATATGATATACTTTTTAAGAAATTTTTAATGAGTAAAGCAAATGTTATAAATAAGGAAGAAATGCGTGAAGCTAGCAATAAGGCCGCTAAATGGTATGAAAATAATGGACGTATAAATAATGCTGTTAATCAGTATATAAGCATAGAAAACTATGAGCAAGCAATAGAAGTAATTGAAGATAAATGTATTAAGGAGACTTTTACCAATGAATATTTTTATGTAGAAAATTGGTTAAAAAACATACCACAAGATGTTATTGTAAAAAATGCTAGGTTTTGTATCATATATATGTATACGTATATATATGATGACATCAATTATAAGAAATATTTAGAGTTTGCGGAAAAAGCACTGCAGAGTTGTACTGATGAAGATTACAAGAAAGAATGCTTAGGTATATTGTATATTATTAGAGGAGATAAAAGTTATATCGAATTAGATTATAAAAAAAGTATTTCATATTATGAAAATGCTTTGAATTATTTAGGAAAAGACATGTTTTGGCATACAATAATAAATCTAAAATCAGGTATAGTATATTTTTATATACAGGATTTTGTTTTAGAAGAAAAGTTTTTTCATGAATCAATAATTTTAAGTCAATCCTATAAGGATAATACTTTGTATTTAATGACTAATAGAATAATTATTTTTGCAAAGTTACTTAAAGGAGAATTAAATGAATGCGAAAATATATGTAATACATGCTTAAATAGCACTATAAGTAATGATTTAGAAAAATCTTCACTGATGTCAATTTTTTATGTAGCACTAGCACTAGTGTATTATGAAAAAAATTATATTATAAAAGCAGAGGAGTACGTATTTAAGGGATTAGAGCTTGTTGAAGAATGGGATTTTTATACGGCATTTATAGGGTATTATGTATATTCTGGAGTAGCCCTCAAAAATAATAAGAAGAATCAAAAGAGTGAATTAAATAAGATTTATGAAAAAGTACAAGAATTATCTAAAAAATATAAGAACAATAAGTTAGCAGATAAATACTATTTTTATAAATTAAAAGATCATTTCAAAGTGCTGGAAATGGAGAGGTTTATAGAGTATGGCAGAATTAAATGTGTAGAAAAGTATATTGCAAAAAGGGATTTTAAAATTGCAGAAGAACTTGTTGTGTTTTCTAAAATACTCATGTGTAAAGGGAAAAATGAAGATGCATTAATGTTATTAAATAAGATTTTAGCTTCTGATAAAGAAAAAGATAACAAGAATTTAATTATAAGAGCCTATATTTTTAGATCAGAAATTCTTTCACAAAAGGATCAATACGAAAATGCCACAAAGGATTTAAGACAAGCTTTAATAATTGGATATAAGAGTGGTTTTGTCAGGTTATTTTTAATAAAGCAGACAAAGGCAAGAAAAATCTTGATAAAAACTATTAAGTCTATGAAATTTAACAAGGATTATTATGAAATGGGGGATTATTTAAATAAAATACTAAGTTTGTATTCAACTAAGGAAGATAGCCAAATAATAAGTAAAAGAGAAAGAGAAGTGTTAATGCTAATAGAAAAAGGAGCCAAAAATTCAGAAATAGCAAAGAGATTATTTATTACAGAAAGTACTGCTAAAAGTCATATATTAAACATATTTAGCAAACTGAGTGTGCGAAATAGAATTGAAGCTGTAGCGAAGGCAAAAGAGATAGGGATTATTTAA 2658 1 AGA NGD 789 30 TATTCAGGATTATTTCTGTGA ATTCAGGATTATTTCTGTGA A TTCA GGATTATTTCTGTGA TTTA ATTTAGGATTATTTCTGTGA 1 TAG
"lcl|CP012395.1_cds_ALU34435.1_6 [locus_tag=CLAU_0006] [protein=Transcriptional regulator LuxR family] [protein_id=ALU34435.1] [location=3633..6290] [gbkey=CDS]" ATGTTATTAAATTATAAGTACAATAATACTAAATTTTTAATTCCAAAAAAGAAATGTAAGATTATAGACAGAGAAAAGGTTTTAAGTAGGCTAGATGAAGTTTTGGAAACTAAGCTTACAATTATATCTGCAGCAGCAGGTAGTGGAAAAACTACTTCCGTTATTTCATGGATATACTCAAGAAAACTAAATCATAATACAGTATGGATTTCTTTAGATGAAAGGGACGACAATTTAGATATTTTTTGGAGATCAATTATTACAGCTATTGAAAAGTTTAAAAATAATGATATGGATTGCAAACAAGCAGATCTTATCCAAGACCAAGACATATCAAGTGAATCGGCAGTAAATATGGCATTAGCTAGTATTTCATCTGTAAATAGGGATTTAATACTTGTAATAGATGATTTACATTTTGTAAAGAATGAGGATATACTTGTGGAAATAAAACATTTTATTGACGGTATTTCTGATAATATTCATATTATAATAACAAGTAGGACAAAGCTGAGCATAAATATTTCTAAGTTAAGGTTGGATGGAGAAGTAACGGAGATAGGTAAAGAAGATCTTAGTTTTTCATTAGAAGAGACAGATGAGTTTATAAAAACCAATATGGAAATTACAATGCCAAAGGAAAGTGTACAAATATTAAATAAGTATACAGAGGGCTGGATAGCAGGAATTCAAATGACGGTATTATCTATAAAAGAAAGAAAAAATGTAACGGAAATGAATGAAAAATTTATTGAAAGTAATAAGTATATTCAGGATTATTTCTGTGAAGAAATTTTTAATAGGCAATCAGAAGAAATTAAAGAGTTTTTATTAAAAACGTGTATTTTAGATGAATTAAATATTGAGTTATGCAATGCTGTTAGCTGCATGGAAAATAGTCAGCAAATTTTAGAAAAAATATATGATAAAAATTTGTTTATTAATAAATTGGATTATGATGGAAAATTATTTAAATATGATATACTTTTTAAGAAATTTTTAATGAGTAAAGCAAATGTTATAAATAAGGAAGAAATGCGTGAAGCTAGCAATAAGGCCGCTAAATGGTATGAAAATAATGGACGTATAAATAATGCTGTTAATCAGTATATAAGCATAGAAAACTATGAGCAAGCAATAGAAGTAATTGAAGATAAATGTATTAAGGAGACTTTTACCAATGAATATTTTTATGTAGAAAATTGGTTAAAAAACATACCACAAGATGTTATTGTAAAAAATGCTAGGTTTTGTATCATATATATGTATACGTATATATATGATGACATCAATTATAAGAAATATTTAGAGTTTGCGGAAAAAGCACTGCAGAGTTGTACTGATGAAGATTACAAGAAAGAATGCTTAGGTATATTGTATATTATTAGAGGAGATAAAAGTTATATCGAATTAGATTATAAAAAAAGTATTTCATATTATGAAAATGCTTTGAATTATTTAGGAAAAGACATGTTTTGGCATACAATAATAAATCTAAAATCAGGTATAGTATATTTTTATATACAGGATTTTGTTTTAGAAGAAAAGTTTTTTCATGAATCAATAATTTTAAGTCAATCCTATAAGGATAATACTTTGTATTTAATGACTAATAGAATAATTATTTTTGCAAAGTTACTTAAAGGAGAATTAAATGAATGCGAAAATATATGTAATACATGCTTAAATAGCACTATAAGTAATGATTTAGAAAAATCTTCACTGATGTCAATTTTTTATGTAGCACTAGCACTAGTGTATTATGAAAAAAATTATATTATAAAAGCAGAGGAGTACGTATTTAAGGGATTAGAGCTTGTTGAAGAATGGGATTTTTATACGGCATTTATAGGGTATTATGTATATTCTGGAGTAGCCCTCAAAAATAATAAGAAGAATCAAAAGAGTGAATTAAATAAGATTTATGAAAAAGTACAAGAATTATCTAAAAAATATAAGAACAATAAGTTAGCAGATAAATACTATTTTTATAAATTAAAAGATCATTTCAAAGTGCTGGAAATGGAGAGGTTTATAGAGTATGGCAGAATTAAATGTGTAGAAAAGTATATTGCAAAAAGGGATTTTAAAATTGCAGAAGAACTTGTTGTGTTTTCTAAAATACTCATGTGTAAAGGGAAAAATGAAGATGCATTAATGTTATTAAATAAGATTTTAGCTTCTGATAAAGAAAAAGATAACAAGAATTTAATTATAAGAGCCTATATTTTTAGATCAGAAATTCTTTCACAAAAGGATCAATACGAAAATGCCACAAAGGATTTAAGACAAGCTTTAATAATTGGATATAAGAGTGGTTTTGTCAGGTTATTTTTAATAAAGCAGACAAAGGCAAGAAAAATCTTGATAAAAACTATTAAGTCTATGAAATTTAACAAGGATTATTATGAAATGGGGGATTATTTAAATAAAATACTAAGTTTGTATTCAACTAAGGAAGATAGCCAAATAATAAGTAAAAGAGAAAGAGAAGTGTTAATGCTAATAGAAAAAGGAGCCAAAAATTCAGAAATAGCAAAGAGATTATTTATTACAGAAAGTACTGCTAAAAGTCATATATTAAACATATTTAGCAAACTGAGTGTGCGAAATAGAATTGAAGCTGTAGCGAAGGCAAAAGAGATAGGGATTATTTAA 2658 1 AGA NGD 822 31 TAGGCAATCAGAAGAAATTAA AGGCAATCAGAAGAAATTAA A GGCA ATCAGAAGAAATTAA GGTA AGGTAATCAGAAGAAATTAA 1 TAA
"lcl|CP012395.1_cds_ALU34435.1_6 [locus_tag=CLAU_0006] [protein=Transcriptional regulator LuxR family] [protein_id=ALU34435.1] [location=3633..6290] [gbkey=CDS]" ATGTTATTAAATTATAAGTACAATAATACTAAATTTTTAATTCCAAAAAAGAAATGTAAGATTATAGACAGAGAAAAGGTTTTAAGTAGGCTAGATGAAGTTTTGGAAACTAAGCTTACAATTATATCTGCAGCAGCAGGTAGTGGAAAAACTACTTCCGTTATTTCATGGATATACTCAAGAAAACTAAATCATAATACAGTATGGATTTCTTTAGATGAAAGGGACGACAATTTAGATATTTTTTGGAGATCAATTATTACAGCTATTGAAAAGTTTAAAAATAATGATATGGATTGCAAACAAGCAGATCTTATCCAAGACCAAGACATATCAAGTGAATCGGCAGTAAATATGGCATTAGCTAGTATTTCATCTGTAAATAGGGATTTAATACTTGTAATAGATGATTTACATTTTGTAAAGAATGAGGATATACTTGTGGAAATAAAACATTTTATTGACGGTATTTCTGATAATATTCATATTATAATAACAAGTAGGACAAAGCTGAGCATAAATATTTCTAAGTTAAGGTTGGATGGAGAAGTAACGGAGATAGGTAAAGAAGATCTTAGTTTTTCATTAGAAGAGACAGATGAGTTTATAAAAACCAATATGGAAATTACAATGCCAAAGGAAAGTGTACAAATATTAAATAAGTATACAGAGGGCTGGATAGCAGGAATTCAAATGACGGTATTATCTATAAAAGAAAGAAAAAATGTAACGGAAATGAATGAAAAATTTATTGAAAGTAATAAGTATATTCAGGATTATTTCTGTGAAGAAATTTTTAATAGGCAATCAGAAGAAATTAAAGAGTTTTTATTAAAAACGTGTATTTTAGATGAATTAAATATTGAGTTATGCAATGCTGTTAGCTGCATGGAAAATAGTCAGCAAATTTTAGAAAAAATATATGATAAAAATTTGTTTATTAATAAATTGGATTATGATGGAAAATTATTTAAATATGATATACTTTTTAAGAAATTTTTAATGAGTAAAGCAAATGTTATAAATAAGGAAGAAATGCGTGAAGCTAGCAATAAGGCCGCTAAATGGTATGAAAATAATGGACGTATAAATAATGCTGTTAATCAGTATATAAGCATAGAAAACTATGAGCAAGCAATAGAAGTAATTGAAGATAAATGTATTAAGGAGACTTTTACCAATGAATATTTTTATGTAGAAAATTGGTTAAAAAACATACCACAAGATGTTATTGTAAAAAATGCTAGGTTTTGTATCATATATATGTATACGTATATATATGATGACATCAATTATAAGAAATATTTAGAGTTTGCGGAAAAAGCACTGCAGAGTTGTACTGATGAAGATTACAAGAAAGAATGCTTAGGTATATTGTATATTATTAGAGGAGATAAAAGTTATATCGAATTAGATTATAAAAAAAGTATTTCATATTATGAAAATGCTTTGAATTATTTAGGAAAAGACATGTTTTGGCATACAATAATAAATCTAAAATCAGGTATAGTATATTTTTATATACAGGATTTTGTTTTAGAAGAAAAGTTTTTTCATGAATCAATAATTTTAAGTCAATCCTATAAGGATAATACTTTGTATTTAATGACTAATAGAATAATTATTTTTGCAAAGTTACTTAAAGGAGAATTAAATGAATGCGAAAATATATGTAATACATGCTTAAATAGCACTATAAGTAATGATTTAGAAAAATCTTCACTGATGTCAATTTTTTATGTAGCACTAGCACTAGTGTATTATGAAAAAAATTATATTATAAAAGCAGAGGAGTACGTATTTAAGGGATTAGAGCTTGTTGAAGAATGGGATTTTTATACGGCATTTATAGGGTATTATGTATATTCTGGAGTAGCCCTCAAAAATAATAAGAAGAATCAAAAGAGTGAATTAAATAAGATTTATGAAAAAGTACAAGAATTATCTAAAAAATATAAGAACAATAAGTTAGCAGATAAATACTATTTTTATAAATTAAAAGATCATTTCAAAGTGCTGGAAATGGAGAGGTTTATAGAGTATGGCAGAATTAAATGTGTAGAAAAGTATATTGCAAAAAGGGATTTTAAAATTGCAGAAGAACTTGTTGTGTTTTCTAAAATACTCATGTGTAAAGGGAAAAATGAAGATGCATTAATGTTATTAAATAAGATTTTAGCTTCTGATAAAGAAAAAGATAACAAGAATTTAATTATAAGAGCCTATATTTTTAGATCAGAAATTCTTTCACAAAAGGATCAATACGAAAATGCCACAAAGGATTTAAGACAAGCTTTAATAATTGGATATAAGAGTGGTTTTGTCAGGTTATTTTTAATAAAGCAGACAAAGGCAAGAAAAATCTTGATAAAAACTATTAAGTCTATGAAATTTAACAAGGATTATTATGAAATGGGGGATTATTTAAATAAAATACTAAGTTTGTATTCAACTAAGGAAGATAGCCAAATAATAAGTAAAAGAGAAAGAGAAGTGTTAATGCTAATAGAAAAAGGAGCCAAAAATTCAGAAATAGCAAAGAGATTATTTATTACAGAAAGTACTGCTAAAAGTCATATATTAAACATATTTAGCAAACTGAGTGTGCGAAATAGAATTGAAGCTGTAGCGAAGGCAAAAGAGATAGGGATTATTTAA 2658 1 AGA NGD 1347 51 ACTGCAGAGTTGTACTGATGA CTGCAGAGTTGTACTGATGA C TGCA GAGTTGTACTGATGA TGTA CTGTAGAGTTGTACTGATGA 1 TAG
"lcl|CP012395.1_cds_ALU34435.1_6 [locus_tag=CLAU_0006] [protein=Transcriptional regulator LuxR family] [protein_id=ALU34435.1] [location=3633..6290] [gbkey=CDS]" ATGTTATTAAATTATAAGTACAATAATACTAAATTTTTAATTCCAAAAAAGAAATGTAAGATTATAGACAGAGAAAAGGTTTTAAGTAGGCTAGATGAAGTTTTGGAAACTAAGCTTACAATTATATCTGCAGCAGCAGGTAGTGGAAAAACTACTTCCGTTATTTCATGGATATACTCAAGAAAACTAAATCATAATACAGTATGGATTTCTTTAGATGAAAGGGACGACAATTTAGATATTTTTTGGAGATCAATTATTACAGCTATTGAAAAGTTTAAAAATAATGATATGGATTGCAAACAAGCAGATCTTATCCAAGACCAAGACATATCAAGTGAATCGGCAGTAAATATGGCATTAGCTAGTATTTCATCTGTAAATAGGGATTTAATACTTGTAATAGATGATTTACATTTTGTAAAGAATGAGGATATACTTGTGGAAATAAAACATTTTATTGACGGTATTTCTGATAATATTCATATTATAATAACAAGTAGGACAAAGCTGAGCATAAATATTTCTAAGTTAAGGTTGGATGGAGAAGTAACGGAGATAGGTAAAGAAGATCTTAGTTTTTCATTAGAAGAGACAGATGAGTTTATAAAAACCAATATGGAAATTACAATGCCAAAGGAAAGTGTACAAATATTAAATAAGTATACAGAGGGCTGGATAGCAGGAATTCAAATGACGGTATTATCTATAAAAGAAAGAAAAAATGTAACGGAAATGAATGAAAAATTTATTGAAAGTAATAAGTATATTCAGGATTATTTCTGTGAAGAAATTTTTAATAGGCAATCAGAAGAAATTAAAGAGTTTTTATTAAAAACGTGTATTTTAGATGAATTAAATATTGAGTTATGCAATGCTGTTAGCTGCATGGAAAATAGTCAGCAAATTTTAGAAAAAATATATGATAAAAATTTGTTTATTAATAAATTGGATTATGATGGAAAATTATTTAAATATGATATACTTTTTAAGAAATTTTTAATGAGTAAAGCAAATGTTATAAATAAGGAAGAAATGCGTGAAGCTAGCAATAAGGCCGCTAAATGGTATGAAAATAATGGACGTATAAATAATGCTGTTAATCAGTATATAAGCATAGAAAACTATGAGCAAGCAATAGAAGTAATTGAAGATAAATGTATTAAGGAGACTTTTACCAATGAATATTTTTATGTAGAAAATTGGTTAAAAAACATACCACAAGATGTTATTGTAAAAAATGCTAGGTTTTGTATCATATATATGTATACGTATATATATGATGACATCAATTATAAGAAATATTTAGAGTTTGCGGAAAAAGCACTGCAGAGTTGTACTGATGAAGATTACAAGAAAGAATGCTTAGGTATATTGTATATTATTAGAGGAGATAAAAGTTATATCGAATTAGATTATAAAAAAAGTATTTCATATTATGAAAATGCTTTGAATTATTTAGGAAAAGACATGTTTTGGCATACAATAATAAATCTAAAATCAGGTATAGTATATTTTTATATACAGGATTTTGTTTTAGAAGAAAAGTTTTTTCATGAATCAATAATTTTAAGTCAATCCTATAAGGATAATACTTTGTATTTAATGACTAATAGAATAATTATTTTTGCAAAGTTACTTAAAGGAGAATTAAATGAATGCGAAAATATATGTAATACATGCTTAAATAGCACTATAAGTAATGATTTAGAAAAATCTTCACTGATGTCAATTTTTTATGTAGCACTAGCACTAGTGTATTATGAAAAAAATTATATTATAAAAGCAGAGGAGTACGTATTTAAGGGATTAGAGCTTGTTGAAGAATGGGATTTTTATACGGCATTTATAGGGTATTATGTATATTCTGGAGTAGCCCTCAAAAATAATAAGAAGAATCAAAAGAGTGAATTAAATAAGATTTATGAAAAAGTACAAGAATTATCTAAAAAATATAAGAACAATAAGTTAGCAGATAAATACTATTTTTATAAATTAAAAGATCATTTCAAAGTGCTGGAAATGGAGAGGTTTATAGAGTATGGCAGAATTAAATGTGTAGAAAAGTATATTGCAAAAAGGGATTTTAAAATTGCAGAAGAACTTGTTGTGTTTTCTAAAATACTCATGTGTAAAGGGAAAAATGAAGATGCATTAATGTTATTAAATAAGATTTTAGCTTCTGATAAAGAAAAAGATAACAAGAATTTAATTATAAGAGCCTATATTTTTAGATCAGAAATTCTTTCACAAAAGGATCAATACGAAAATGCCACAAAGGATTTAAGACAAGCTTTAATAATTGGATATAAGAGTGGTTTTGTCAGGTTATTTTTAATAAAGCAGACAAAGGCAAGAAAAATCTTGATAAAAACTATTAAGTCTATGAAATTTAACAAGGATTATTATGAAATGGGGGATTATTTAAATAAAATACTAAGTTTGTATTCAACTAAGGAAGATAGCCAAATAATAAGTAAAAGAGAAAGAGAAGTGTTAATGCTAATAGAAAAAGGAGCCAAAAATTCAGAAATAGCAAAGAGATTATTTATTACAGAAAGTACTGCTAAAAGTCATATATTAAACATATTTAGCAAACTGAGTGTGCGAAATAGAATTGAAGCTGTAGCGAAGGCAAAAGAGATAGGGATTATTTAA 2658 1 AGA NGD 1542 58 TATACAGGATTTTGTTTTAGA ATACAGGATTTTGTTTTAGA A TACA GGATTTTGTTTTAGA TATA ATATAGGATTTTGTTTTAGA 1 TAG
"lcl|CP012395.1_cds_ALU34435.1_6 [locus_tag=CLAU_0006] [protein=Transcriptional regulator LuxR family] [protein_id=ALU34435.1] [location=3633..6290] [gbkey=CDS]" ATGTTATTAAATTATAAGTACAATAATACTAAATTTTTAATTCCAAAAAAGAAATGTAAGATTATAGACAGAGAAAAGGTTTTAAGTAGGCTAGATGAAGTTTTGGAAACTAAGCTTACAATTATATCTGCAGCAGCAGGTAGTGGAAAAACTACTTCCGTTATTTCATGGATATACTCAAGAAAACTAAATCATAATACAGTATGGATTTCTTTAGATGAAAGGGACGACAATTTAGATATTTTTTGGAGATCAATTATTACAGCTATTGAAAAGTTTAAAAATAATGATATGGATTGCAAACAAGCAGATCTTATCCAAGACCAAGACATATCAAGTGAATCGGCAGTAAATATGGCATTAGCTAGTATTTCATCTGTAAATAGGGATTTAATACTTGTAATAGATGATTTACATTTTGTAAAGAATGAGGATATACTTGTGGAAATAAAACATTTTATTGACGGTATTTCTGATAATATTCATATTATAATAACAAGTAGGACAAAGCTGAGCATAAATATTTCTAAGTTAAGGTTGGATGGAGAAGTAACGGAGATAGGTAAAGAAGATCTTAGTTTTTCATTAGAAGAGACAGATGAGTTTATAAAAACCAATATGGAAATTACAATGCCAAAGGAAAGTGTACAAATATTAAATAAGTATACAGAGGGCTGGATAGCAGGAATTCAAATGACGGTATTATCTATAAAAGAAAGAAAAAATGTAACGGAAATGAATGAAAAATTTATTGAAAGTAATAAGTATATTCAGGATTATTTCTGTGAAGAAATTTTTAATAGGCAATCAGAAGAAATTAAAGAGTTTTTATTAAAAACGTGTATTTTAGATGAATTAAATATTGAGTTATGCAATGCTGTTAGCTGCATGGAAAATAGTCAGCAAATTTTAGAAAAAATATATGATAAAAATTTGTTTATTAATAAATTGGATTATGATGGAAAATTATTTAAATATGATATACTTTTTAAGAAATTTTTAATGAGTAAAGCAAATGTTATAAATAAGGAAGAAATGCGTGAAGCTAGCAATAAGGCCGCTAAATGGTATGAAAATAATGGACGTATAAATAATGCTGTTAATCAGTATATAAGCATAGAAAACTATGAGCAAGCAATAGAAGTAATTGAAGATAAATGTATTAAGGAGACTTTTACCAATGAATATTTTTATGTAGAAAATTGGTTAAAAAACATACCACAAGATGTTATTGTAAAAAATGCTAGGTTTTGTATCATATATATGTATACGTATATATATGATGACATCAATTATAAGAAATATTTAGAGTTTGCGGAAAAAGCACTGCAGAGTTGTACTGATGAAGATTACAAGAAAGAATGCTTAGGTATATTGTATATTATTAGAGGAGATAAAAGTTATATCGAATTAGATTATAAAAAAAGTATTTCATATTATGAAAATGCTTTGAATTATTTAGGAAAAGACATGTTTTGGCATACAATAATAAATCTAAAATCAGGTATAGTATATTTTTATATACAGGATTTTGTTTTAGAAGAAAAGTTTTTTCATGAATCAATAATTTTAAGTCAATCCTATAAGGATAATACTTTGTATTTAATGACTAATAGAATAATTATTTTTGCAAAGTTACTTAAAGGAGAATTAAATGAATGCGAAAATATATGTAATACATGCTTAAATAGCACTATAAGTAATGATTTAGAAAAATCTTCACTGATGTCAATTTTTTATGTAGCACTAGCACTAGTGTATTATGAAAAAAATTATATTATAAAAGCAGAGGAGTACGTATTTAAGGGATTAGAGCTTGTTGAAGAATGGGATTTTTATACGGCATTTATAGGGTATTATGTATATTCTGGAGTAGCCCTCAAAAATAATAAGAAGAATCAAAAGAGTGAATTAAATAAGATTTATGAAAAAGTACAAGAATTATCTAAAAAATATAAGAACAATAAGTTAGCAGATAAATACTATTTTTATAAATTAAAAGATCATTTCAAAGTGCTGGAAATGGAGAGGTTTATAGAGTATGGCAGAATTAAATGTGTAGAAAAGTATATTGCAAAAAGGGATTTTAAAATTGCAGAAGAACTTGTTGTGTTTTCTAAAATACTCATGTGTAAAGGGAAAAATGAAGATGCATTAATGTTATTAAATAAGATTTTAGCTTCTGATAAAGAAAAAGATAACAAGAATTTAATTATAAGAGCCTATATTTTTAGATCAGAAATTCTTTCACAAAAGGATCAATACGAAAATGCCACAAAGGATTTAAGACAAGCTTTAATAATTGGATATAAGAGTGGTTTTGTCAGGTTATTTTTAATAAAGCAGACAAAGGCAAGAAAAATCTTGATAAAAACTATTAAGTCTATGAAATTTAACAAGGATTATTATGAAATGGGGGATTATTTAAATAAAATACTAAGTTTGTATTCAACTAAGGAAGATAGCCAAATAATAAGTAAAAGAGAAAGAGAAGTGTTAATGCTAATAGAAAAAGGAGCCAAAAATTCAGAAATAGCAAAGAGATTATTTATTACAGAAAGTACTGCTAAAAGTCATATATTAAACATATTTAGCAAACTGAGTGTGCGAAATAGAATTGAAGCTGTAGCGAAGGCAAAAGAGATAGGGATTATTTAA 2658 1 AGA NGD 1919 72 ATCAAAAGAGTGAATTAAATA CAAAAGAGTGAATTAAATA  CAAA AGAGTGAATTAAATA TAAA TAAAAGAGTGAATTAAATA 1 TAA
"lcl|CP012395.1_cds_ALU34435.1_6 [locus_tag=CLAU_0006] [protein=Transcriptional regulator LuxR family] [protein_id=ALU34435.1] [location=3633..6290] [gbkey=CDS]" ATGTTATTAAATTATAAGTACAATAATACTAAATTTTTAATTCCAAAAAAGAAATGTAAGATTATAGACAGAGAAAAGGTTTTAAGTAGGCTAGATGAAGTTTTGGAAACTAAGCTTACAATTATATCTGCAGCAGCAGGTAGTGGAAAAACTACTTCCGTTATTTCATGGATATACTCAAGAAAACTAAATCATAATACAGTATGGATTTCTTTAGATGAAAGGGACGACAATTTAGATATTTTTTGGAGATCAATTATTACAGCTATTGAAAAGTTTAAAAATAATGATATGGATTGCAAACAAGCAGATCTTATCCAAGACCAAGACATATCAAGTGAATCGGCAGTAAATATGGCATTAGCTAGTATTTCATCTGTAAATAGGGATTTAATACTTGTAATAGATGATTTACATTTTGTAAAGAATGAGGATATACTTGTGGAAATAAAACATTTTATTGACGGTATTTCTGATAATATTCATATTATAATAACAAGTAGGACAAAGCTGAGCATAAATATTTCTAAGTTAAGGTTGGATGGAGAAGTAACGGAGATAGGTAAAGAAGATCTTAGTTTTTCATTAGAAGAGACAGATGAGTTTATAAAAACCAATATGGAAATTACAATGCCAAAGGAAAGTGTACAAATATTAAATAAGTATACAGAGGGCTGGATAGCAGGAATTCAAATGACGGTATTATCTATAAAAGAAAGAAAAAATGTAACGGAAATGAATGAAAAATTTATTGAAAGTAATAAGTATATTCAGGATTATTTCTGTGAAGAAATTTTTAATAGGCAATCAGAAGAAATTAAAGAGTTTTTATTAAAAACGTGTATTTTAGATGAATTAAATATTGAGTTATGCAATGCTGTTAGCTGCATGGAAAATAGTCAGCAAATTTTAGAAAAAATATATGATAAAAATTTGTTTATTAATAAATTGGATTATGATGGAAAATTATTTAAATATGATATACTTTTTAAGAAATTTTTAATGAGTAAAGCAAATGTTATAAATAAGGAAGAAATGCGTGAAGCTAGCAATAAGGCCGCTAAATGGTATGAAAATAATGGACGTATAAATAATGCTGTTAATCAGTATATAAGCATAGAAAACTATGAGCAAGCAATAGAAGTAATTGAAGATAAATGTATTAAGGAGACTTTTACCAATGAATATTTTTATGTAGAAAATTGGTTAAAAAACATACCACAAGATGTTATTGTAAAAAATGCTAGGTTTTGTATCATATATATGTATACGTATATATATGATGACATCAATTATAAGAAATATTTAGAGTTTGCGGAAAAAGCACTGCAGAGTTGTACTGATGAAGATTACAAGAAAGAATGCTTAGGTATATTGTATATTATTAGAGGAGATAAAAGTTATATCGAATTAGATTATAAAAAAAGTATTTCATATTATGAAAATGCTTTGAATTATTTAGGAAAAGACATGTTTTGGCATACAATAATAAATCTAAAATCAGGTATAGTATATTTTTATATACAGGATTTTGTTTTAGAAGAAAAGTTTTTTCATGAATCAATAATTTTAAGTCAATCCTATAAGGATAATACTTTGTATTTAATGACTAATAGAATAATTATTTTTGCAAAGTTACTTAAAGGAGAATTAAATGAATGCGAAAATATATGTAATACATGCTTAAATAGCACTATAAGTAATGATTTAGAAAAATCTTCACTGATGTCAATTTTTTATGTAGCACTAGCACTAGTGTATTATGAAAAAAATTATATTATAAAAGCAGAGGAGTACGTATTTAAGGGATTAGAGCTTGTTGAAGAATGGGATTTTTATACGGCATTTATAGGGTATTATGTATATTCTGGAGTAGCCCTCAAAAATAATAAGAAGAATCAAAAGAGTGAATTAAATAAGATTTATGAAAAAGTACAAGAATTATCTAAAAAATATAAGAACAATAAGTTAGCAGATAAATACTATTTTTATAAATTAAAAGATCATTTCAAAGTGCTGGAAATGGAGAGGTTTATAGAGTATGGCAGAATTAAATGTGTAGAAAAGTATATTGCAAAAAGGGATTTTAAAATTGCAGAAGAACTTGTTGTGTTTTCTAAAATACTCATGTGTAAAGGGAAAAATGAAGATGCATTAATGTTATTAAATAAGATTTTAGCTTCTGATAAAGAAAAAGATAACAAGAATTTAATTATAAGAGCCTATATTTTTAGATCAGAAATTCTTTCACAAAAGGATCAATACGAAAATGCCACAAAGGATTTAAGACAAGCTTTAATAATTGGATATAAGAGTGGTTTTGTCAGGTTATTTTTAATAAAGCAGACAAAGGCAAGAAAAATCTTGATAAAAACTATTAAGTCTATGAAATTTAACAAGGATTATTATGAAATGGGGGATTATTTAAATAAAATACTAAGTTTGTATTCAACTAAGGAAGATAGCCAAATAATAAGTAAAAGAGAAAGAGAAGTGTTAATGCTAATAGAAAAAGGAGCCAAAAATTCAGAAATAGCAAAGAGATTATTTATTACAGAAAGTACTGCTAAAAGTCATATATTAAACATATTTAGCAAACTGAGTGTGCGAAATAGAATTGAAGCTGTAGCGAAGGCAAAAGAGATAGGGATTATTTAA 2658 1 TGA NGD 1149 43 TGAGCAAGCAATAGAAGTAAT GAGCAAGCAATAGAAGTAAT G AGCA AGCAATAGAAGTAAT AGTA GAGTAAGCAATAGAAGTAAT 1 TAA
"lcl|CP012395.1_cds_ALU34435.1_6 [locus_tag=CLAU_0006] [protein=Transcriptional regulator LuxR family] [protein_id=ALU34435.1] [location=3633..6290] [gbkey=CDS]" ATGTTATTAAATTATAAGTACAATAATACTAAATTTTTAATTCCAAAAAAGAAATGTAAGATTATAGACAGAGAAAAGGTTTTAAGTAGGCTAGATGAAGTTTTGGAAACTAAGCTTACAATTATATCTGCAGCAGCAGGTAGTGGAAAAACTACTTCCGTTATTTCATGGATATACTCAAGAAAACTAAATCATAATACAGTATGGATTTCTTTAGATGAAAGGGACGACAATTTAGATATTTTTTGGAGATCAATTATTACAGCTATTGAAAAGTTTAAAAATAATGATATGGATTGCAAACAAGCAGATCTTATCCAAGACCAAGACATATCAAGTGAATCGGCAGTAAATATGGCATTAGCTAGTATTTCATCTGTAAATAGGGATTTAATACTTGTAATAGATGATTTACATTTTGTAAAGAATGAGGATATACTTGTGGAAATAAAACATTTTATTGACGGTATTTCTGATAATATTCATATTATAATAACAAGTAGGACAAAGCTGAGCATAAATATTTCTAAGTTAAGGTTGGATGGAGAAGTAACGGAGATAGGTAAAGAAGATCTTAGTTTTTCATTAGAAGAGACAGATGAGTTTATAAAAACCAATATGGAAATTACAATGCCAAAGGAAAGTGTACAAATATTAAATAAGTATACAGAGGGCTGGATAGCAGGAATTCAAATGACGGTATTATCTATAAAAGAAAGAAAAAATGTAACGGAAATGAATGAAAAATTTATTGAAAGTAATAAGTATATTCAGGATTATTTCTGTGAAGAAATTTTTAATAGGCAATCAGAAGAAATTAAAGAGTTTTTATTAAAAACGTGTATTTTAGATGAATTAAATATTGAGTTATGCAATGCTGTTAGCTGCATGGAAAATAGTCAGCAAATTTTAGAAAAAATATATGATAAAAATTTGTTTATTAATAAATTGGATTATGATGGAAAATTATTTAAATATGATATACTTTTTAAGAAATTTTTAATGAGTAAAGCAAATGTTATAAATAAGGAAGAAATGCGTGAAGCTAGCAATAAGGCCGCTAAATGGTATGAAAATAATGGACGTATAAATAATGCTGTTAATCAGTATATAAGCATAGAAAACTATGAGCAAGCAATAGAAGTAATTGAAGATAAATGTATTAAGGAGACTTTTACCAATGAATATTTTTATGTAGAAAATTGGTTAAAAAACATACCACAAGATGTTATTGTAAAAAATGCTAGGTTTTGTATCATATATATGTATACGTATATATATGATGACATCAATTATAAGAAATATTTAGAGTTTGCGGAAAAAGCACTGCAGAGTTGTACTGATGAAGATTACAAGAAAGAATGCTTAGGTATATTGTATATTATTAGAGGAGATAAAAGTTATATCGAATTAGATTATAAAAAAAGTATTTCATATTATGAAAATGCTTTGAATTATTTAGGAAAAGACATGTTTTGGCATACAATAATAAATCTAAAATCAGGTATAGTATATTTTTATATACAGGATTTTGTTTTAGAAGAAAAGTTTTTTCATGAATCAATAATTTTAAGTCAATCCTATAAGGATAATACTTTGTATTTAATGACTAATAGAATAATTATTTTTGCAAAGTTACTTAAAGGAGAATTAAATGAATGCGAAAATATATGTAATACATGCTTAAATAGCACTATAAGTAATGATTTAGAAAAATCTTCACTGATGTCAATTTTTTATGTAGCACTAGCACTAGTGTATTATGAAAAAAATTATATTATAAAAGCAGAGGAGTACGTATTTAAGGGATTAGAGCTTGTTGAAGAATGGGATTTTTATACGGCATTTATAGGGTATTATGTATATTCTGGAGTAGCCCTCAAAAATAATAAGAAGAATCAAAAGAGTGAATTAAATAAGATTTATGAAAAAGTACAAGAATTATCTAAAAAATATAAGAACAATAAGTTAGCAGATAAATACTATTTTTATAAATTAAAAGATCATTTCAAAGTGCTGGAAATGGAGAGGTTTATAGAGTATGGCAGAATTAAATGTGTAGAAAAGTATATTGCAAAAAGGGATTTTAAAATTGCAGAAGAACTTGTTGTGTTTTCTAAAATACTCATGTGTAAAGGGAAAAATGAAGATGCATTAATGTTATTAAATAAGATTTTAGCTTCTGATAAAGAAAAAGATAACAAGAATTTAATTATAAGAGCCTATATTTTTAGATCAGAAATTCTTTCACAAAAGGATCAATACGAAAATGCCACAAAGGATTTAAGACAAGCTTTAATAATTGGATATAAGAGTGGTTTTGTCAGGTTATTTTTAATAAAGCAGACAAAGGCAAGAAAAATCTTGATAAAAACTATTAAGTCTATGAAATTTAACAAGGATTATTATGAAATGGGGGATTATTTAAATAAAATACTAAGTTTGTATTCAACTAAGGAAGATAGCCAAATAATAAGTAAAAGAGAAAGAGAAGTGTTAATGCTAATAGAAAAAGGAGCCAAAAATTCAGAAATAGCAAAGAGATTATTTATTACAGAAAGTACTGCTAAAAGTCATATATTAAACATATTTAGCAAACTGAGTGTGCGAAATAGAATTGAAGCTGTAGCGAAGGCAAAAGAGATAGGGATTATTTAA 2658 1 AGT NGD 824 31 GGCAATCAGAAGAAATTAAAG CAATCAGAAGAAATTAAAG  CAAT CAGAAGAAATTAAAG TAAT TAATCAGAAGAAATTAAAG 1 TAA
"lcl|CP012395.1_cds_ALU34435.1_6 [locus_tag=CLAU_0006] [protein=Transcriptional regulator LuxR family] [protein_id=ALU34435.1] [location=3633..6290] [gbkey=CDS]" ATGTTATTAAATTATAAGTACAATAATACTAAATTTTTAATTCCAAAAAAGAAATGTAAGATTATAGACAGAGAAAAGGTTTTAAGTAGGCTAGATGAAGTTTTGGAAACTAAGCTTACAATTATATCTGCAGCAGCAGGTAGTGGAAAAACTACTTCCGTTATTTCATGGATATACTCAAGAAAACTAAATCATAATACAGTATGGATTTCTTTAGATGAAAGGGACGACAATTTAGATATTTTTTGGAGATCAATTATTACAGCTATTGAAAAGTTTAAAAATAATGATATGGATTGCAAACAAGCAGATCTTATCCAAGACCAAGACATATCAAGTGAATCGGCAGTAAATATGGCATTAGCTAGTATTTCATCTGTAAATAGGGATTTAATACTTGTAATAGATGATTTACATTTTGTAAAGAATGAGGATATACTTGTGGAAATAAAACATTTTATTGACGGTATTTCTGATAATATTCATATTATAATAACAAGTAGGACAAAGCTGAGCATAAATATTTCTAAGTTAAGGTTGGATGGAGAAGTAACGGAGATAGGTAAAGAAGATCTTAGTTTTTCATTAGAAGAGACAGATGAGTTTATAAAAACCAATATGGAAATTACAATGCCAAAGGAAAGTGTACAAATATTAAATAAGTATACAGAGGGCTGGATAGCAGGAATTCAAATGACGGTATTATCTATAAAAGAAAGAAAAAATGTAACGGAAATGAATGAAAAATTTATTGAAAGTAATAAGTATATTCAGGATTATTTCTGTGAAGAAATTTTTAATAGGCAATCAGAAGAAATTAAAGAGTTTTTATTAAAAACGTGTATTTTAGATGAATTAAATATTGAGTTATGCAATGCTGTTAGCTGCATGGAAAATAGTCAGCAAATTTTAGAAAAAATATATGATAAAAATTTGTTTATTAATAAATTGGATTATGATGGAAAATTATTTAAATATGATATACTTTTTAAGAAATTTTTAATGAGTAAAGCAAATGTTATAAATAAGGAAGAAATGCGTGAAGCTAGCAATAAGGCCGCTAAATGGTATGAAAATAATGGACGTATAAATAATGCTGTTAATCAGTATATAAGCATAGAAAACTATGAGCAAGCAATAGAAGTAATTGAAGATAAATGTATTAAGGAGACTTTTACCAATGAATATTTTTATGTAGAAAATTGGTTAAAAAACATACCACAAGATGTTATTGTAAAAAATGCTAGGTTTTGTATCATATATATGTATACGTATATATATGATGACATCAATTATAAGAAATATTTAGAGTTTGCGGAAAAAGCACTGCAGAGTTGTACTGATGAAGATTACAAGAAAGAATGCTTAGGTATATTGTATATTATTAGAGGAGATAAAAGTTATATCGAATTAGATTATAAAAAAAGTATTTCATATTATGAAAATGCTTTGAATTATTTAGGAAAAGACATGTTTTGGCATACAATAATAAATCTAAAATCAGGTATAGTATATTTTTATATACAGGATTTTGTTTTAGAAGAAAAGTTTTTTCATGAATCAATAATTTTAAGTCAATCCTATAAGGATAATACTTTGTATTTAATGACTAATAGAATAATTATTTTTGCAAAGTTACTTAAAGGAGAATTAAATGAATGCGAAAATATATGTAATACATGCTTAAATAGCACTATAAGTAATGATTTAGAAAAATCTTCACTGATGTCAATTTTTTATGTAGCACTAGCACTAGTGTATTATGAAAAAAATTATATTATAAAAGCAGAGGAGTACGTATTTAAGGGATTAGAGCTTGTTGAAGAATGGGATTTTTATACGGCATTTATAGGGTATTATGTATATTCTGGAGTAGCCCTCAAAAATAATAAGAAGAATCAAAAGAGTGAATTAAATAAGATTTATGAAAAAGTACAAGAATTATCTAAAAAATATAAGAACAATAAGTTAGCAGATAAATACTATTTTTATAAATTAAAAGATCATTTCAAAGTGCTGGAAATGGAGAGGTTTATAGAGTATGGCAGAATTAAATGTGTAGAAAAGTATATTGCAAAAAGGGATTTTAAAATTGCAGAAGAACTTGTTGTGTTTTCTAAAATACTCATGTGTAAAGGGAAAAATGAAGATGCATTAATGTTATTAAATAAGATTTTAGCTTCTGATAAAGAAAAAGATAACAAGAATTTAATTATAAGAGCCTATATTTTTAGATCAGAAATTCTTTCACAAAAGGATCAATACGAAAATGCCACAAAGGATTTAAGACAAGCTTTAATAATTGGATATAAGAGTGGTTTTGTCAGGTTATTTTTAATAAAGCAGACAAAGGCAAGAAAAATCTTGATAAAAACTATTAAGTCTATGAAATTTAACAAGGATTATTATGAAATGGGGGATTATTTAAATAAAATACTAAGTTTGTATTCAACTAAGGAAGATAGCCAAATAATAAGTAAAAGAGAAAGAGAAGTGTTAATGCTAATAGAAAAAGGAGCCAAAAATTCAGAAATAGCAAAGAGATTATTTATTACAGAAAGTACTGCTAAAAGTCATATATTAAACATATTTAGCAAACTGAGTGTGCGAAATAGAATTGAAGCTGTAGCGAAGGCAAAAGAGATAGGGATTATTTAA 2658 1 CGG NGD 344 13 ACCAAGACATATCAAGTGAAT CAAGACATATCAAGTGAAT  CAAG ACATATCAAGTGAAT TAAG TAAGACATATCAAGTGAAT 1 TAA
"lcl|CP012395.1_cds_ALU34435.1_6 [locus_tag=CLAU_0006] [protein=Transcriptional regulator LuxR family] [protein_id=ALU34435.1] [location=3633..6290] [gbkey=CDS]" ATGTTATTAAATTATAAGTACAATAATACTAAATTTTTAATTCCAAAAAAGAAATGTAAGATTATAGACAGAGAAAAGGTTTTAAGTAGGCTAGATGAAGTTTTGGAAACTAAGCTTACAATTATATCTGCAGCAGCAGGTAGTGGAAAAACTACTTCCGTTATTTCATGGATATACTCAAGAAAACTAAATCATAATACAGTATGGATTTCTTTAGATGAAAGGGACGACAATTTAGATATTTTTTGGAGATCAATTATTACAGCTATTGAAAAGTTTAAAAATAATGATATGGATTGCAAACAAGCAGATCTTATCCAAGACCAAGACATATCAAGTGAATCGGCAGTAAATATGGCATTAGCTAGTATTTCATCTGTAAATAGGGATTTAATACTTGTAATAGATGATTTACATTTTGTAAAGAATGAGGATATACTTGTGGAAATAAAACATTTTATTGACGGTATTTCTGATAATATTCATATTATAATAACAAGTAGGACAAAGCTGAGCATAAATATTTCTAAGTTAAGGTTGGATGGAGAAGTAACGGAGATAGGTAAAGAAGATCTTAGTTTTTCATTAGAAGAGACAGATGAGTTTATAAAAACCAATATGGAAATTACAATGCCAAAGGAAAGTGTACAAATATTAAATAAGTATACAGAGGGCTGGATAGCAGGAATTCAAATGACGGTATTATCTATAAAAGAAAGAAAAAATGTAACGGAAATGAATGAAAAATTTATTGAAAGTAATAAGTATATTCAGGATTATTTCTGTGAAGAAATTTTTAATAGGCAATCAGAAGAAATTAAAGAGTTTTTATTAAAAACGTGTATTTTAGATGAATTAAATATTGAGTTATGCAATGCTGTTAGCTGCATGGAAAATAGTCAGCAAATTTTAGAAAAAATATATGATAAAAATTTGTTTATTAATAAATTGGATTATGATGGAAAATTATTTAAATATGATATACTTTTTAAGAAATTTTTAATGAGTAAAGCAAATGTTATAAATAAGGAAGAAATGCGTGAAGCTAGCAATAAGGCCGCTAAATGGTATGAAAATAATGGACGTATAAATAATGCTGTTAATCAGTATATAAGCATAGAAAACTATGAGCAAGCAATAGAAGTAATTGAAGATAAATGTATTAAGGAGACTTTTACCAATGAATATTTTTATGTAGAAAATTGGTTAAAAAACATACCACAAGATGTTATTGTAAAAAATGCTAGGTTTTGTATCATATATATGTATACGTATATATATGATGACATCAATTATAAGAAATATTTAGAGTTTGCGGAAAAAGCACTGCAGAGTTGTACTGATGAAGATTACAAGAAAGAATGCTTAGGTATATTGTATATTATTAGAGGAGATAAAAGTTATATCGAATTAGATTATAAAAAAAGTATTTCATATTATGAAAATGCTTTGAATTATTTAGGAAAAGACATGTTTTGGCATACAATAATAAATCTAAAATCAGGTATAGTATATTTTTATATACAGGATTTTGTTTTAGAAGAAAAGTTTTTTCATGAATCAATAATTTTAAGTCAATCCTATAAGGATAATACTTTGTATTTAATGACTAATAGAATAATTATTTTTGCAAAGTTACTTAAAGGAGAATTAAATGAATGCGAAAATATATGTAATACATGCTTAAATAGCACTATAAGTAATGATTTAGAAAAATCTTCACTGATGTCAATTTTTTATGTAGCACTAGCACTAGTGTATTATGAAAAAAATTATATTATAAAAGCAGAGGAGTACGTATTTAAGGGATTAGAGCTTGTTGAAGAATGGGATTTTTATACGGCATTTATAGGGTATTATGTATATTCTGGAGTAGCCCTCAAAAATAATAAGAAGAATCAAAAGAGTGAATTAAATAAGATTTATGAAAAAGTACAAGAATTATCTAAAAAATATAAGAACAATAAGTTAGCAGATAAATACTATTTTTATAAATTAAAAGATCATTTCAAAGTGCTGGAAATGGAGAGGTTTATAGAGTATGGCAGAATTAAATGTGTAGAAAAGTATATTGCAAAAAGGGATTTTAAAATTGCAGAAGAACTTGTTGTGTTTTCTAAAATACTCATGTGTAAAGGGAAAAATGAAGATGCATTAATGTTATTAAATAAGATTTTAGCTTCTGATAAAGAAAAAGATAACAAGAATTTAATTATAAGAGCCTATATTTTTAGATCAGAAATTCTTTCACAAAAGGATCAATACGAAAATGCCACAAAGGATTTAAGACAAGCTTTAATAATTGGATATAAGAGTGGTTTTGTCAGGTTATTTTTAATAAAGCAGACAAAGGCAAGAAAAATCTTGATAAAAACTATTAAGTCTATGAAATTTAACAAGGATTATTATGAAATGGGGGATTATTTAAATAAAATACTAAGTTTGTATTCAACTAAGGAAGATAGCCAAATAATAAGTAAAAGAGAAAGAGAAGTGTTAATGCTAATAGAAAAAGGAGCCAAAAATTCAGAAATAGCAAAGAGATTATTTATTACAGAAAGTACTGCTAAAAGTCATATATTAAACATATTTAGCAAACTGAGTGTGCGAAATAGAATTGAAGCTGTAGCGAAGGCAAAAGAGATAGGGATTATTTAA 2658 1 AG NG 321 12 CAAACAAGCAGATCTTATCCA AAACAAGCAGATCTTATCCA A AACA AGCAGATCTTATCCA AATA AAATAAGCAGATCTTATCCA 1 TAA
"lcl|CP012395.1_cds_ALU34435.1_6 [locus_tag=CLAU_0006] [protein=Transcriptional regulator LuxR family] [protein_id=ALU34435.1] [location=3633..6290] [gbkey=CDS]" ATGTTATTAAATTATAAGTACAATAATACTAAATTTTTAATTCCAAAAAAGAAATGTAAGATTATAGACAGAGAAAAGGTTTTAAGTAGGCTAGATGAAGTTTTGGAAACTAAGCTTACAATTATATCTGCAGCAGCAGGTAGTGGAAAAACTACTTCCGTTATTTCATGGATATACTCAAGAAAACTAAATCATAATACAGTATGGATTTCTTTAGATGAAAGGGACGACAATTTAGATATTTTTTGGAGATCAATTATTACAGCTATTGAAAAGTTTAAAAATAATGATATGGATTGCAAACAAGCAGATCTTATCCAAGACCAAGACATATCAAGTGAATCGGCAGTAAATATGGCATTAGCTAGTATTTCATCTGTAAATAGGGATTTAATACTTGTAATAGATGATTTACATTTTGTAAAGAATGAGGATATACTTGTGGAAATAAAACATTTTATTGACGGTATTTCTGATAATATTCATATTATAATAACAAGTAGGACAAAGCTGAGCATAAATATTTCTAAGTTAAGGTTGGATGGAGAAGTAACGGAGATAGGTAAAGAAGATCTTAGTTTTTCATTAGAAGAGACAGATGAGTTTATAAAAACCAATATGGAAATTACAATGCCAAAGGAAAGTGTACAAATATTAAATAAGTATACAGAGGGCTGGATAGCAGGAATTCAAATGACGGTATTATCTATAAAAGAAAGAAAAAATGTAACGGAAATGAATGAAAAATTTATTGAAAGTAATAAGTATATTCAGGATTATTTCTGTGAAGAAATTTTTAATAGGCAATCAGAAGAAATTAAAGAGTTTTTATTAAAAACGTGTATTTTAGATGAATTAAATATTGAGTTATGCAATGCTGTTAGCTGCATGGAAAATAGTCAGCAAATTTTAGAAAAAATATATGATAAAAATTTGTTTATTAATAAATTGGATTATGATGGAAAATTATTTAAATATGATATACTTTTTAAGAAATTTTTAATGAGTAAAGCAAATGTTATAAATAAGGAAGAAATGCGTGAAGCTAGCAATAAGGCCGCTAAATGGTATGAAAATAATGGACGTATAAATAATGCTGTTAATCAGTATATAAGCATAGAAAACTATGAGCAAGCAATAGAAGTAATTGAAGATAAATGTATTAAGGAGACTTTTACCAATGAATATTTTTATGTAGAAAATTGGTTAAAAAACATACCACAAGATGTTATTGTAAAAAATGCTAGGTTTTGTATCATATATATGTATACGTATATATATGATGACATCAATTATAAGAAATATTTAGAGTTTGCGGAAAAAGCACTGCAGAGTTGTACTGATGAAGATTACAAGAAAGAATGCTTAGGTATATTGTATATTATTAGAGGAGATAAAAGTTATATCGAATTAGATTATAAAAAAAGTATTTCATATTATGAAAATGCTTTGAATTATTTAGGAAAAGACATGTTTTGGCATACAATAATAAATCTAAAATCAGGTATAGTATATTTTTATATACAGGATTTTGTTTTAGAAGAAAAGTTTTTTCATGAATCAATAATTTTAAGTCAATCCTATAAGGATAATACTTTGTATTTAATGACTAATAGAATAATTATTTTTGCAAAGTTACTTAAAGGAGAATTAAATGAATGCGAAAATATATGTAATACATGCTTAAATAGCACTATAAGTAATGATTTAGAAAAATCTTCACTGATGTCAATTTTTTATGTAGCACTAGCACTAGTGTATTATGAAAAAAATTATATTATAAAAGCAGAGGAGTACGTATTTAAGGGATTAGAGCTTGTTGAAGAATGGGATTTTTATACGGCATTTATAGGGTATTATGTATATTCTGGAGTAGCCCTCAAAAATAATAAGAAGAATCAAAAGAGTGAATTAAATAAGATTTATGAAAAAGTACAAGAATTATCTAAAAAATATAAGAACAATAAGTTAGCAGATAAATACTATTTTTATAAATTAAAAGATCATTTCAAAGTGCTGGAAATGGAGAGGTTTATAGAGTATGGCAGAATTAAATGTGTAGAAAAGTATATTGCAAAAAGGGATTTTAAAATTGCAGAAGAACTTGTTGTGTTTTCTAAAATACTCATGTGTAAAGGGAAAAATGAAGATGCATTAATGTTATTAAATAAGATTTTAGCTTCTGATAAAGAAAAAGATAACAAGAATTTAATTATAAGAGCCTATATTTTTAGATCAGAAATTCTTTCACAAAAGGATCAATACGAAAATGCCACAAAGGATTTAAGACAAGCTTTAATAATTGGATATAAGAGTGGTTTTGTCAGGTTATTTTTAATAAAGCAGACAAAGGCAAGAAAAATCTTGATAAAAACTATTAAGTCTATGAAATTTAACAAGGATTATTATGAAATGGGGGATTATTTAAATAAAATACTAAGTTTGTATTCAACTAAGGAAGATAGCCAAATAATAAGTAAAAGAGAAAGAGAAGTGTTAATGCTAATAGAAAAAGGAGCCAAAAATTCAGAAATAGCAAAGAGATTATTTATTACAGAAAGTACTGCTAAAAGTCATATATTAAACATATTTAGCAAACTGAGTGTGCGAAATAGAATTGAAGCTGTAGCGAAGGCAAAAGAGATAGGGATTATTTAA 2658 1 AG NG 789 30 TATTCAGGATTATTTCTGTGA ATTCAGGATTATTTCTGTGA A TTCA GGATTATTTCTGTGA TTTA ATTTAGGATTATTTCTGTGA 1 TAG
"lcl|CP012395.1_cds_ALU34435.1_6 [locus_tag=CLAU_0006] [protein=Transcriptional regulator LuxR family] [protein_id=ALU34435.1] [location=3633..6290] [gbkey=CDS]" ATGTTATTAAATTATAAGTACAATAATACTAAATTTTTAATTCCAAAAAAGAAATGTAAGATTATAGACAGAGAAAAGGTTTTAAGTAGGCTAGATGAAGTTTTGGAAACTAAGCTTACAATTATATCTGCAGCAGCAGGTAGTGGAAAAACTACTTCCGTTATTTCATGGATATACTCAAGAAAACTAAATCATAATACAGTATGGATTTCTTTAGATGAAAGGGACGACAATTTAGATATTTTTTGGAGATCAATTATTACAGCTATTGAAAAGTTTAAAAATAATGATATGGATTGCAAACAAGCAGATCTTATCCAAGACCAAGACATATCAAGTGAATCGGCAGTAAATATGGCATTAGCTAGTATTTCATCTGTAAATAGGGATTTAATACTTGTAATAGATGATTTACATTTTGTAAAGAATGAGGATATACTTGTGGAAATAAAACATTTTATTGACGGTATTTCTGATAATATTCATATTATAATAACAAGTAGGACAAAGCTGAGCATAAATATTTCTAAGTTAAGGTTGGATGGAGAAGTAACGGAGATAGGTAAAGAAGATCTTAGTTTTTCATTAGAAGAGACAGATGAGTTTATAAAAACCAATATGGAAATTACAATGCCAAAGGAAAGTGTACAAATATTAAATAAGTATACAGAGGGCTGGATAGCAGGAATTCAAATGACGGTATTATCTATAAAAGAAAGAAAAAATGTAACGGAAATGAATGAAAAATTTATTGAAAGTAATAAGTATATTCAGGATTATTTCTGTGAAGAAATTTTTAATAGGCAATCAGAAGAAATTAAAGAGTTTTTATTAAAAACGTGTATTTTAGATGAATTAAATATTGAGTTATGCAATGCTGTTAGCTGCATGGAAAATAGTCAGCAAATTTTAGAAAAAATATATGATAAAAATTTGTTTATTAATAAATTGGATTATGATGGAAAATTATTTAAATATGATATACTTTTTAAGAAATTTTTAATGAGTAAAGCAAATGTTATAAATAAGGAAGAAATGCGTGAAGCTAGCAATAAGGCCGCTAAATGGTATGAAAATAATGGACGTATAAATAATGCTGTTAATCAGTATATAAGCATAGAAAACTATGAGCAAGCAATAGAAGTAATTGAAGATAAATGTATTAAGGAGACTTTTACCAATGAATATTTTTATGTAGAAAATTGGTTAAAAAACATACCACAAGATGTTATTGTAAAAAATGCTAGGTTTTGTATCATATATATGTATACGTATATATATGATGACATCAATTATAAGAAATATTTAGAGTTTGCGGAAAAAGCACTGCAGAGTTGTACTGATGAAGATTACAAGAAAGAATGCTTAGGTATATTGTATATTATTAGAGGAGATAAAAGTTATATCGAATTAGATTATAAAAAAAGTATTTCATATTATGAAAATGCTTTGAATTATTTAGGAAAAGACATGTTTTGGCATACAATAATAAATCTAAAATCAGGTATAGTATATTTTTATATACAGGATTTTGTTTTAGAAGAAAAGTTTTTTCATGAATCAATAATTTTAAGTCAATCCTATAAGGATAATACTTTGTATTTAATGACTAATAGAATAATTATTTTTGCAAAGTTACTTAAAGGAGAATTAAATGAATGCGAAAATATATGTAATACATGCTTAAATAGCACTATAAGTAATGATTTAGAAAAATCTTCACTGATGTCAATTTTTTATGTAGCACTAGCACTAGTGTATTATGAAAAAAATTATATTATAAAAGCAGAGGAGTACGTATTTAAGGGATTAGAGCTTGTTGAAGAATGGGATTTTTATACGGCATTTATAGGGTATTATGTATATTCTGGAGTAGCCCTCAAAAATAATAAGAAGAATCAAAAGAGTGAATTAAATAAGATTTATGAAAAAGTACAAGAATTATCTAAAAAATATAAGAACAATAAGTTAGCAGATAAATACTATTTTTATAAATTAAAAGATCATTTCAAAGTGCTGGAAATGGAGAGGTTTATAGAGTATGGCAGAATTAAATGTGTAGAAAAGTATATTGCAAAAAGGGATTTTAAAATTGCAGAAGAACTTGTTGTGTTTTCTAAAATACTCATGTGTAAAGGGAAAAATGAAGATGCATTAATGTTATTAAATAAGATTTTAGCTTCTGATAAAGAAAAAGATAACAAGAATTTAATTATAAGAGCCTATATTTTTAGATCAGAAATTCTTTCACAAAAGGATCAATACGAAAATGCCACAAAGGATTTAAGACAAGCTTTAATAATTGGATATAAGAGTGGTTTTGTCAGGTTATTTTTAATAAAGCAGACAAAGGCAAGAAAAATCTTGATAAAAACTATTAAGTCTATGAAATTTAACAAGGATTATTATGAAATGGGGGATTATTTAAATAAAATACTAAGTTTGTATTCAACTAAGGAAGATAGCCAAATAATAAGTAAAAGAGAAAGAGAAGTGTTAATGCTAATAGAAAAAGGAGCCAAAAATTCAGAAATAGCAAAGAGATTATTTATTACAGAAAGTACTGCTAAAAGTCATATATTAAACATATTTAGCAAACTGAGTGTGCGAAATAGAATTGAAGCTGTAGCGAAGGCAAAAGAGATAGGGATTATTTAA 2658 1 AG NG 822 31 TAGGCAATCAGAAGAAATTAA AGGCAATCAGAAGAAATTAA A GGCA ATCAGAAGAAATTAA GGTA AGGTAATCAGAAGAAATTAA 1 TAA
"lcl|CP012395.1_cds_ALU34435.1_6 [locus_tag=CLAU_0006] [protein=Transcriptional regulator LuxR family] [protein_id=ALU34435.1] [location=3633..6290] [gbkey=CDS]" ATGTTATTAAATTATAAGTACAATAATACTAAATTTTTAATTCCAAAAAAGAAATGTAAGATTATAGACAGAGAAAAGGTTTTAAGTAGGCTAGATGAAGTTTTGGAAACTAAGCTTACAATTATATCTGCAGCAGCAGGTAGTGGAAAAACTACTTCCGTTATTTCATGGATATACTCAAGAAAACTAAATCATAATACAGTATGGATTTCTTTAGATGAAAGGGACGACAATTTAGATATTTTTTGGAGATCAATTATTACAGCTATTGAAAAGTTTAAAAATAATGATATGGATTGCAAACAAGCAGATCTTATCCAAGACCAAGACATATCAAGTGAATCGGCAGTAAATATGGCATTAGCTAGTATTTCATCTGTAAATAGGGATTTAATACTTGTAATAGATGATTTACATTTTGTAAAGAATGAGGATATACTTGTGGAAATAAAACATTTTATTGACGGTATTTCTGATAATATTCATATTATAATAACAAGTAGGACAAAGCTGAGCATAAATATTTCTAAGTTAAGGTTGGATGGAGAAGTAACGGAGATAGGTAAAGAAGATCTTAGTTTTTCATTAGAAGAGACAGATGAGTTTATAAAAACCAATATGGAAATTACAATGCCAAAGGAAAGTGTACAAATATTAAATAAGTATACAGAGGGCTGGATAGCAGGAATTCAAATGACGGTATTATCTATAAAAGAAAGAAAAAATGTAACGGAAATGAATGAAAAATTTATTGAAAGTAATAAGTATATTCAGGATTATTTCTGTGAAGAAATTTTTAATAGGCAATCAGAAGAAATTAAAGAGTTTTTATTAAAAACGTGTATTTTAGATGAATTAAATATTGAGTTATGCAATGCTGTTAGCTGCATGGAAAATAGTCAGCAAATTTTAGAAAAAATATATGATAAAAATTTGTTTATTAATAAATTGGATTATGATGGAAAATTATTTAAATATGATATACTTTTTAAGAAATTTTTAATGAGTAAAGCAAATGTTATAAATAAGGAAGAAATGCGTGAAGCTAGCAATAAGGCCGCTAAATGGTATGAAAATAATGGACGTATAAATAATGCTGTTAATCAGTATATAAGCATAGAAAACTATGAGCAAGCAATAGAAGTAATTGAAGATAAATGTATTAAGGAGACTTTTACCAATGAATATTTTTATGTAGAAAATTGGTTAAAAAACATACCACAAGATGTTATTGTAAAAAATGCTAGGTTTTGTATCATATATATGTATACGTATATATATGATGACATCAATTATAAGAAATATTTAGAGTTTGCGGAAAAAGCACTGCAGAGTTGTACTGATGAAGATTACAAGAAAGAATGCTTAGGTATATTGTATATTATTAGAGGAGATAAAAGTTATATCGAATTAGATTATAAAAAAAGTATTTCATATTATGAAAATGCTTTGAATTATTTAGGAAAAGACATGTTTTGGCATACAATAATAAATCTAAAATCAGGTATAGTATATTTTTATATACAGGATTTTGTTTTAGAAGAAAAGTTTTTTCATGAATCAATAATTTTAAGTCAATCCTATAAGGATAATACTTTGTATTTAATGACTAATAGAATAATTATTTTTGCAAAGTTACTTAAAGGAGAATTAAATGAATGCGAAAATATATGTAATACATGCTTAAATAGCACTATAAGTAATGATTTAGAAAAATCTTCACTGATGTCAATTTTTTATGTAGCACTAGCACTAGTGTATTATGAAAAAAATTATATTATAAAAGCAGAGGAGTACGTATTTAAGGGATTAGAGCTTGTTGAAGAATGGGATTTTTATACGGCATTTATAGGGTATTATGTATATTCTGGAGTAGCCCTCAAAAATAATAAGAAGAATCAAAAGAGTGAATTAAATAAGATTTATGAAAAAGTACAAGAATTATCTAAAAAATATAAGAACAATAAGTTAGCAGATAAATACTATTTTTATAAATTAAAAGATCATTTCAAAGTGCTGGAAATGGAGAGGTTTATAGAGTATGGCAGAATTAAATGTGTAGAAAAGTATATTGCAAAAAGGGATTTTAAAATTGCAGAAGAACTTGTTGTGTTTTCTAAAATACTCATGTGTAAAGGGAAAAATGAAGATGCATTAATGTTATTAAATAAGATTTTAGCTTCTGATAAAGAAAAAGATAACAAGAATTTAATTATAAGAGCCTATATTTTTAGATCAGAAATTCTTTCACAAAAGGATCAATACGAAAATGCCACAAAGGATTTAAGACAAGCTTTAATAATTGGATATAAGAGTGGTTTTGTCAGGTTATTTTTAATAAAGCAGACAAAGGCAAGAAAAATCTTGATAAAAACTATTAAGTCTATGAAATTTAACAAGGATTATTATGAAATGGGGGATTATTTAAATAAAATACTAAGTTTGTATTCAACTAAGGAAGATAGCCAAATAATAAGTAAAAGAGAAAGAGAAGTGTTAATGCTAATAGAAAAAGGAGCCAAAAATTCAGAAATAGCAAAGAGATTATTTATTACAGAAAGTACTGCTAAAAGTCATATATTAAACATATTTAGCAAACTGAGTGTGCGAAATAGAATTGAAGCTGTAGCGAAGGCAAAAGAGATAGGGATTATTTAA 2658 1 AG NG 824 31 GGCAATCAGAAGAAATTAAAG CAATCAGAAGAAATTAAAG  CAAT CAGAAGAAATTAAAG TAAT TAATCAGAAGAAATTAAAG 1 TAA
"lcl|CP012395.1_cds_ALU34435.1_6 [locus_tag=CLAU_0006] [protein=Transcriptional regulator LuxR family] [protein_id=ALU34435.1] [location=3633..6290] [gbkey=CDS]" ATGTTATTAAATTATAAGTACAATAATACTAAATTTTTAATTCCAAAAAAGAAATGTAAGATTATAGACAGAGAAAAGGTTTTAAGTAGGCTAGATGAAGTTTTGGAAACTAAGCTTACAATTATATCTGCAGCAGCAGGTAGTGGAAAAACTACTTCCGTTATTTCATGGATATACTCAAGAAAACTAAATCATAATACAGTATGGATTTCTTTAGATGAAAGGGACGACAATTTAGATATTTTTTGGAGATCAATTATTACAGCTATTGAAAAGTTTAAAAATAATGATATGGATTGCAAACAAGCAGATCTTATCCAAGACCAAGACATATCAAGTGAATCGGCAGTAAATATGGCATTAGCTAGTATTTCATCTGTAAATAGGGATTTAATACTTGTAATAGATGATTTACATTTTGTAAAGAATGAGGATATACTTGTGGAAATAAAACATTTTATTGACGGTATTTCTGATAATATTCATATTATAATAACAAGTAGGACAAAGCTGAGCATAAATATTTCTAAGTTAAGGTTGGATGGAGAAGTAACGGAGATAGGTAAAGAAGATCTTAGTTTTTCATTAGAAGAGACAGATGAGTTTATAAAAACCAATATGGAAATTACAATGCCAAAGGAAAGTGTACAAATATTAAATAAGTATACAGAGGGCTGGATAGCAGGAATTCAAATGACGGTATTATCTATAAAAGAAAGAAAAAATGTAACGGAAATGAATGAAAAATTTATTGAAAGTAATAAGTATATTCAGGATTATTTCTGTGAAGAAATTTTTAATAGGCAATCAGAAGAAATTAAAGAGTTTTTATTAAAAACGTGTATTTTAGATGAATTAAATATTGAGTTATGCAATGCTGTTAGCTGCATGGAAAATAGTCAGCAAATTTTAGAAAAAATATATGATAAAAATTTGTTTATTAATAAATTGGATTATGATGGAAAATTATTTAAATATGATATACTTTTTAAGAAATTTTTAATGAGTAAAGCAAATGTTATAAATAAGGAAGAAATGCGTGAAGCTAGCAATAAGGCCGCTAAATGGTATGAAAATAATGGACGTATAAATAATGCTGTTAATCAGTATATAAGCATAGAAAACTATGAGCAAGCAATAGAAGTAATTGAAGATAAATGTATTAAGGAGACTTTTACCAATGAATATTTTTATGTAGAAAATTGGTTAAAAAACATACCACAAGATGTTATTGTAAAAAATGCTAGGTTTTGTATCATATATATGTATACGTATATATATGATGACATCAATTATAAGAAATATTTAGAGTTTGCGGAAAAAGCACTGCAGAGTTGTACTGATGAAGATTACAAGAAAGAATGCTTAGGTATATTGTATATTATTAGAGGAGATAAAAGTTATATCGAATTAGATTATAAAAAAAGTATTTCATATTATGAAAATGCTTTGAATTATTTAGGAAAAGACATGTTTTGGCATACAATAATAAATCTAAAATCAGGTATAGTATATTTTTATATACAGGATTTTGTTTTAGAAGAAAAGTTTTTTCATGAATCAATAATTTTAAGTCAATCCTATAAGGATAATACTTTGTATTTAATGACTAATAGAATAATTATTTTTGCAAAGTTACTTAAAGGAGAATTAAATGAATGCGAAAATATATGTAATACATGCTTAAATAGCACTATAAGTAATGATTTAGAAAAATCTTCACTGATGTCAATTTTTTATGTAGCACTAGCACTAGTGTATTATGAAAAAAATTATATTATAAAAGCAGAGGAGTACGTATTTAAGGGATTAGAGCTTGTTGAAGAATGGGATTTTTATACGGCATTTATAGGGTATTATGTATATTCTGGAGTAGCCCTCAAAAATAATAAGAAGAATCAAAAGAGTGAATTAAATAAGATTTATGAAAAAGTACAAGAATTATCTAAAAAATATAAGAACAATAAGTTAGCAGATAAATACTATTTTTATAAATTAAAAGATCATTTCAAAGTGCTGGAAATGGAGAGGTTTATAGAGTATGGCAGAATTAAATGTGTAGAAAAGTATATTGCAAAAAGGGATTTTAAAATTGCAGAAGAACTTGTTGTGTTTTCTAAAATACTCATGTGTAAAGGGAAAAATGAAGATGCATTAATGTTATTAAATAAGATTTTAGCTTCTGATAAAGAAAAAGATAACAAGAATTTAATTATAAGAGCCTATATTTTTAGATCAGAAATTCTTTCACAAAAGGATCAATACGAAAATGCCACAAAGGATTTAAGACAAGCTTTAATAATTGGATATAAGAGTGGTTTTGTCAGGTTATTTTTAATAAAGCAGACAAAGGCAAGAAAAATCTTGATAAAAACTATTAAGTCTATGAAATTTAACAAGGATTATTATGAAATGGGGGATTATTTAAATAAAATACTAAGTTTGTATTCAACTAAGGAAGATAGCCAAATAATAAGTAAAAGAGAAAGAGAAGTGTTAATGCTAATAGAAAAAGGAGCCAAAAATTCAGAAATAGCAAAGAGATTATTTATTACAGAAAGTACTGCTAAAAGTCATATATTAAACATATTTAGCAAACTGAGTGTGCGAAATAGAATTGAAGCTGTAGCGAAGGCAAAAGAGATAGGGATTATTTAA 2658 1 AG NG 1347 51 ACTGCAGAGTTGTACTGATGA CTGCAGAGTTGTACTGATGA C TGCA GAGTTGTACTGATGA TGTA CTGTAGAGTTGTACTGATGA 1 TAG
"lcl|CP012395.1_cds_ALU34435.1_6 [locus_tag=CLAU_0006] [protein=Transcriptional regulator LuxR family] [protein_id=ALU34435.1] [location=3633..6290] [gbkey=CDS]" ATGTTATTAAATTATAAGTACAATAATACTAAATTTTTAATTCCAAAAAAGAAATGTAAGATTATAGACAGAGAAAAGGTTTTAAGTAGGCTAGATGAAGTTTTGGAAACTAAGCTTACAATTATATCTGCAGCAGCAGGTAGTGGAAAAACTACTTCCGTTATTTCATGGATATACTCAAGAAAACTAAATCATAATACAGTATGGATTTCTTTAGATGAAAGGGACGACAATTTAGATATTTTTTGGAGATCAATTATTACAGCTATTGAAAAGTTTAAAAATAATGATATGGATTGCAAACAAGCAGATCTTATCCAAGACCAAGACATATCAAGTGAATCGGCAGTAAATATGGCATTAGCTAGTATTTCATCTGTAAATAGGGATTTAATACTTGTAATAGATGATTTACATTTTGTAAAGAATGAGGATATACTTGTGGAAATAAAACATTTTATTGACGGTATTTCTGATAATATTCATATTATAATAACAAGTAGGACAAAGCTGAGCATAAATATTTCTAAGTTAAGGTTGGATGGAGAAGTAACGGAGATAGGTAAAGAAGATCTTAGTTTTTCATTAGAAGAGACAGATGAGTTTATAAAAACCAATATGGAAATTACAATGCCAAAGGAAAGTGTACAAATATTAAATAAGTATACAGAGGGCTGGATAGCAGGAATTCAAATGACGGTATTATCTATAAAAGAAAGAAAAAATGTAACGGAAATGAATGAAAAATTTATTGAAAGTAATAAGTATATTCAGGATTATTTCTGTGAAGAAATTTTTAATAGGCAATCAGAAGAAATTAAAGAGTTTTTATTAAAAACGTGTATTTTAGATGAATTAAATATTGAGTTATGCAATGCTGTTAGCTGCATGGAAAATAGTCAGCAAATTTTAGAAAAAATATATGATAAAAATTTGTTTATTAATAAATTGGATTATGATGGAAAATTATTTAAATATGATATACTTTTTAAGAAATTTTTAATGAGTAAAGCAAATGTTATAAATAAGGAAGAAATGCGTGAAGCTAGCAATAAGGCCGCTAAATGGTATGAAAATAATGGACGTATAAATAATGCTGTTAATCAGTATATAAGCATAGAAAACTATGAGCAAGCAATAGAAGTAATTGAAGATAAATGTATTAAGGAGACTTTTACCAATGAATATTTTTATGTAGAAAATTGGTTAAAAAACATACCACAAGATGTTATTGTAAAAAATGCTAGGTTTTGTATCATATATATGTATACGTATATATATGATGACATCAATTATAAGAAATATTTAGAGTTTGCGGAAAAAGCACTGCAGAGTTGTACTGATGAAGATTACAAGAAAGAATGCTTAGGTATATTGTATATTATTAGAGGAGATAAAAGTTATATCGAATTAGATTATAAAAAAAGTATTTCATATTATGAAAATGCTTTGAATTATTTAGGAAAAGACATGTTTTGGCATACAATAATAAATCTAAAATCAGGTATAGTATATTTTTATATACAGGATTTTGTTTTAGAAGAAAAGTTTTTTCATGAATCAATAATTTTAAGTCAATCCTATAAGGATAATACTTTGTATTTAATGACTAATAGAATAATTATTTTTGCAAAGTTACTTAAAGGAGAATTAAATGAATGCGAAAATATATGTAATACATGCTTAAATAGCACTATAAGTAATGATTTAGAAAAATCTTCACTGATGTCAATTTTTTATGTAGCACTAGCACTAGTGTATTATGAAAAAAATTATATTATAAAAGCAGAGGAGTACGTATTTAAGGGATTAGAGCTTGTTGAAGAATGGGATTTTTATACGGCATTTATAGGGTATTATGTATATTCTGGAGTAGCCCTCAAAAATAATAAGAAGAATCAAAAGAGTGAATTAAATAAGATTTATGAAAAAGTACAAGAATTATCTAAAAAATATAAGAACAATAAGTTAGCAGATAAATACTATTTTTATAAATTAAAAGATCATTTCAAAGTGCTGGAAATGGAGAGGTTTATAGAGTATGGCAGAATTAAATGTGTAGAAAAGTATATTGCAAAAAGGGATTTTAAAATTGCAGAAGAACTTGTTGTGTTTTCTAAAATACTCATGTGTAAAGGGAAAAATGAAGATGCATTAATGTTATTAAATAAGATTTTAGCTTCTGATAAAGAAAAAGATAACAAGAATTTAATTATAAGAGCCTATATTTTTAGATCAGAAATTCTTTCACAAAAGGATCAATACGAAAATGCCACAAAGGATTTAAGACAAGCTTTAATAATTGGATATAAGAGTGGTTTTGTCAGGTTATTTTTAATAAAGCAGACAAAGGCAAGAAAAATCTTGATAAAAACTATTAAGTCTATGAAATTTAACAAGGATTATTATGAAATGGGGGATTATTTAAATAAAATACTAAGTTTGTATTCAACTAAGGAAGATAGCCAAATAATAAGTAAAAGAGAAAGAGAAGTGTTAATGCTAATAGAAAAAGGAGCCAAAAATTCAGAAATAGCAAAGAGATTATTTATTACAGAAAGTACTGCTAAAAGTCATATATTAAACATATTTAGCAAACTGAGTGTGCGAAATAGAATTGAAGCTGTAGCGAAGGCAAAAGAGATAGGGATTATTTAA 2658 1 AG NG 1542 58 TATACAGGATTTTGTTTTAGA ATACAGGATTTTGTTTTAGA A TACA GGATTTTGTTTTAGA TATA ATATAGGATTTTGTTTTAGA 1 TAG
"lcl|CP012395.1_cds_ALU34435.1_6 [locus_tag=CLAU_0006] [protein=Transcriptional regulator LuxR family] [protein_id=ALU34435.1] [location=3633..6290] [gbkey=CDS]" ATGTTATTAAATTATAAGTACAATAATACTAAATTTTTAATTCCAAAAAAGAAATGTAAGATTATAGACAGAGAAAAGGTTTTAAGTAGGCTAGATGAAGTTTTGGAAACTAAGCTTACAATTATATCTGCAGCAGCAGGTAGTGGAAAAACTACTTCCGTTATTTCATGGATATACTCAAGAAAACTAAATCATAATACAGTATGGATTTCTTTAGATGAAAGGGACGACAATTTAGATATTTTTTGGAGATCAATTATTACAGCTATTGAAAAGTTTAAAAATAATGATATGGATTGCAAACAAGCAGATCTTATCCAAGACCAAGACATATCAAGTGAATCGGCAGTAAATATGGCATTAGCTAGTATTTCATCTGTAAATAGGGATTTAATACTTGTAATAGATGATTTACATTTTGTAAAGAATGAGGATATACTTGTGGAAATAAAACATTTTATTGACGGTATTTCTGATAATATTCATATTATAATAACAAGTAGGACAAAGCTGAGCATAAATATTTCTAAGTTAAGGTTGGATGGAGAAGTAACGGAGATAGGTAAAGAAGATCTTAGTTTTTCATTAGAAGAGACAGATGAGTTTATAAAAACCAATATGGAAATTACAATGCCAAAGGAAAGTGTACAAATATTAAATAAGTATACAGAGGGCTGGATAGCAGGAATTCAAATGACGGTATTATCTATAAAAGAAAGAAAAAATGTAACGGAAATGAATGAAAAATTTATTGAAAGTAATAAGTATATTCAGGATTATTTCTGTGAAGAAATTTTTAATAGGCAATCAGAAGAAATTAAAGAGTTTTTATTAAAAACGTGTATTTTAGATGAATTAAATATTGAGTTATGCAATGCTGTTAGCTGCATGGAAAATAGTCAGCAAATTTTAGAAAAAATATATGATAAAAATTTGTTTATTAATAAATTGGATTATGATGGAAAATTATTTAAATATGATATACTTTTTAAGAAATTTTTAATGAGTAAAGCAAATGTTATAAATAAGGAAGAAATGCGTGAAGCTAGCAATAAGGCCGCTAAATGGTATGAAAATAATGGACGTATAAATAATGCTGTTAATCAGTATATAAGCATAGAAAACTATGAGCAAGCAATAGAAGTAATTGAAGATAAATGTATTAAGGAGACTTTTACCAATGAATATTTTTATGTAGAAAATTGGTTAAAAAACATACCACAAGATGTTATTGTAAAAAATGCTAGGTTTTGTATCATATATATGTATACGTATATATATGATGACATCAATTATAAGAAATATTTAGAGTTTGCGGAAAAAGCACTGCAGAGTTGTACTGATGAAGATTACAAGAAAGAATGCTTAGGTATATTGTATATTATTAGAGGAGATAAAAGTTATATCGAATTAGATTATAAAAAAAGTATTTCATATTATGAAAATGCTTTGAATTATTTAGGAAAAGACATGTTTTGGCATACAATAATAAATCTAAAATCAGGTATAGTATATTTTTATATACAGGATTTTGTTTTAGAAGAAAAGTTTTTTCATGAATCAATAATTTTAAGTCAATCCTATAAGGATAATACTTTGTATTTAATGACTAATAGAATAATTATTTTTGCAAAGTTACTTAAAGGAGAATTAAATGAATGCGAAAATATATGTAATACATGCTTAAATAGCACTATAAGTAATGATTTAGAAAAATCTTCACTGATGTCAATTTTTTATGTAGCACTAGCACTAGTGTATTATGAAAAAAATTATATTATAAAAGCAGAGGAGTACGTATTTAAGGGATTAGAGCTTGTTGAAGAATGGGATTTTTATACGGCATTTATAGGGTATTATGTATATTCTGGAGTAGCCCTCAAAAATAATAAGAAGAATCAAAAGAGTGAATTAAATAAGATTTATGAAAAAGTACAAGAATTATCTAAAAAATATAAGAACAATAAGTTAGCAGATAAATACTATTTTTATAAATTAAAAGATCATTTCAAAGTGCTGGAAATGGAGAGGTTTATAGAGTATGGCAGAATTAAATGTGTAGAAAAGTATATTGCAAAAAGGGATTTTAAAATTGCAGAAGAACTTGTTGTGTTTTCTAAAATACTCATGTGTAAAGGGAAAAATGAAGATGCATTAATGTTATTAAATAAGATTTTAGCTTCTGATAAAGAAAAAGATAACAAGAATTTAATTATAAGAGCCTATATTTTTAGATCAGAAATTCTTTCACAAAAGGATCAATACGAAAATGCCACAAAGGATTTAAGACAAGCTTTAATAATTGGATATAAGAGTGGTTTTGTCAGGTTATTTTTAATAAAGCAGACAAAGGCAAGAAAAATCTTGATAAAAACTATTAAGTCTATGAAATTTAACAAGGATTATTATGAAATGGGGGATTATTTAAATAAAATACTAAGTTTGTATTCAACTAAGGAAGATAGCCAAATAATAAGTAAAAGAGAAAGAGAAGTGTTAATGCTAATAGAAAAAGGAGCCAAAAATTCAGAAATAGCAAAGAGATTATTTATTACAGAAAGTACTGCTAAAAGTCATATATTAAACATATTTAGCAAACTGAGTGTGCGAAATAGAATTGAAGCTGTAGCGAAGGCAAAAGAGATAGGGATTATTTAA 2658 1 AG NG 1919 72 ATCAAAAGAGTGAATTAAATA CAAAAGAGTGAATTAAATA  CAAA AGAGTGAATTAAATA TAAA TAAAAGAGTGAATTAAATA 1 TAA
"lcl|CP012395.1_cds_ALU34435.1_6 [locus_tag=CLAU_0006] [protein=Transcriptional regulator LuxR family] [protein_id=ALU34435.1] [location=3633..6290] [gbkey=CDS]" ATGTTATTAAATTATAAGTACAATAATACTAAATTTTTAATTCCAAAAAAGAAATGTAAGATTATAGACAGAGAAAAGGTTTTAAGTAGGCTAGATGAAGTTTTGGAAACTAAGCTTACAATTATATCTGCAGCAGCAGGTAGTGGAAAAACTACTTCCGTTATTTCATGGATATACTCAAGAAAACTAAATCATAATACAGTATGGATTTCTTTAGATGAAAGGGACGACAATTTAGATATTTTTTGGAGATCAATTATTACAGCTATTGAAAAGTTTAAAAATAATGATATGGATTGCAAACAAGCAGATCTTATCCAAGACCAAGACATATCAAGTGAATCGGCAGTAAATATGGCATTAGCTAGTATTTCATCTGTAAATAGGGATTTAATACTTGTAATAGATGATTTACATTTTGTAAAGAATGAGGATATACTTGTGGAAATAAAACATTTTATTGACGGTATTTCTGATAATATTCATATTATAATAACAAGTAGGACAAAGCTGAGCATAAATATTTCTAAGTTAAGGTTGGATGGAGAAGTAACGGAGATAGGTAAAGAAGATCTTAGTTTTTCATTAGAAGAGACAGATGAGTTTATAAAAACCAATATGGAAATTACAATGCCAAAGGAAAGTGTACAAATATTAAATAAGTATACAGAGGGCTGGATAGCAGGAATTCAAATGACGGTATTATCTATAAAAGAAAGAAAAAATGTAACGGAAATGAATGAAAAATTTATTGAAAGTAATAAGTATATTCAGGATTATTTCTGTGAAGAAATTTTTAATAGGCAATCAGAAGAAATTAAAGAGTTTTTATTAAAAACGTGTATTTTAGATGAATTAAATATTGAGTTATGCAATGCTGTTAGCTGCATGGAAAATAGTCAGCAAATTTTAGAAAAAATATATGATAAAAATTTGTTTATTAATAAATTGGATTATGATGGAAAATTATTTAAATATGATATACTTTTTAAGAAATTTTTAATGAGTAAAGCAAATGTTATAAATAAGGAAGAAATGCGTGAAGCTAGCAATAAGGCCGCTAAATGGTATGAAAATAATGGACGTATAAATAATGCTGTTAATCAGTATATAAGCATAGAAAACTATGAGCAAGCAATAGAAGTAATTGAAGATAAATGTATTAAGGAGACTTTTACCAATGAATATTTTTATGTAGAAAATTGGTTAAAAAACATACCACAAGATGTTATTGTAAAAAATGCTAGGTTTTGTATCATATATATGTATACGTATATATATGATGACATCAATTATAAGAAATATTTAGAGTTTGCGGAAAAAGCACTGCAGAGTTGTACTGATGAAGATTACAAGAAAGAATGCTTAGGTATATTGTATATTATTAGAGGAGATAAAAGTTATATCGAATTAGATTATAAAAAAAGTATTTCATATTATGAAAATGCTTTGAATTATTTAGGAAAAGACATGTTTTGGCATACAATAATAAATCTAAAATCAGGTATAGTATATTTTTATATACAGGATTTTGTTTTAGAAGAAAAGTTTTTTCATGAATCAATAATTTTAAGTCAATCCTATAAGGATAATACTTTGTATTTAATGACTAATAGAATAATTATTTTTGCAAAGTTACTTAAAGGAGAATTAAATGAATGCGAAAATATATGTAATACATGCTTAAATAGCACTATAAGTAATGATTTAGAAAAATCTTCACTGATGTCAATTTTTTATGTAGCACTAGCACTAGTGTATTATGAAAAAAATTATATTATAAAAGCAGAGGAGTACGTATTTAAGGGATTAGAGCTTGTTGAAGAATGGGATTTTTATACGGCATTTATAGGGTATTATGTATATTCTGGAGTAGCCCTCAAAAATAATAAGAAGAATCAAAAGAGTGAATTAAATAAGATTTATGAAAAAGTACAAGAATTATCTAAAAAATATAAGAACAATAAGTTAGCAGATAAATACTATTTTTATAAATTAAAAGATCATTTCAAAGTGCTGGAAATGGAGAGGTTTATAGAGTATGGCAGAATTAAATGTGTAGAAAAGTATATTGCAAAAAGGGATTTTAAAATTGCAGAAGAACTTGTTGTGTTTTCTAAAATACTCATGTGTAAAGGGAAAAATGAAGATGCATTAATGTTATTAAATAAGATTTTAGCTTCTGATAAAGAAAAAGATAACAAGAATTTAATTATAAGAGCCTATATTTTTAGATCAGAAATTCTTTCACAAAAGGATCAATACGAAAATGCCACAAAGGATTTAAGACAAGCTTTAATAATTGGATATAAGAGTGGTTTTGTCAGGTTATTTTTAATAAAGCAGACAAAGGCAAGAAAAATCTTGATAAAAACTATTAAGTCTATGAAATTTAACAAGGATTATTATGAAATGGGGGATTATTTAAATAAAATACTAAGTTTGTATTCAACTAAGGAAGATAGCCAAATAATAAGTAAAAGAGAAAGAGAAGTGTTAATGCTAATAGAAAAAGGAGCCAAAAATTCAGAAATAGCAAAGAGATTATTTATTACAGAAAGTACTGCTAAAAGTCATATATTAAACATATTTAGCAAACTGAGTGTGCGAAATAGAATTGAAGCTGTAGCGAAGGCAAAAGAGATAGGGATTATTTAA 2658 1 CG NG 344 13 ACCAAGACATATCAAGTGAAT CAAGACATATCAAGTGAAT  CAAG ACATATCAAGTGAAT TAAG TAAGACATATCAAGTGAAT 1 TAA
"lcl|CP012395.1_cds_ALU34435.1_6 [locus_tag=CLAU_0006] [protein=Transcriptional regulator LuxR family] [protein_id=ALU34435.1] [location=3633..6290] [gbkey=CDS]" ATGTTATTAAATTATAAGTACAATAATACTAAATTTTTAATTCCAAAAAAGAAATGTAAGATTATAGACAGAGAAAAGGTTTTAAGTAGGCTAGATGAAGTTTTGGAAACTAAGCTTACAATTATATCTGCAGCAGCAGGTAGTGGAAAAACTACTTCCGTTATTTCATGGATATACTCAAGAAAACTAAATCATAATACAGTATGGATTTCTTTAGATGAAAGGGACGACAATTTAGATATTTTTTGGAGATCAATTATTACAGCTATTGAAAAGTTTAAAAATAATGATATGGATTGCAAACAAGCAGATCTTATCCAAGACCAAGACATATCAAGTGAATCGGCAGTAAATATGGCATTAGCTAGTATTTCATCTGTAAATAGGGATTTAATACTTGTAATAGATGATTTACATTTTGTAAAGAATGAGGATATACTTGTGGAAATAAAACATTTTATTGACGGTATTTCTGATAATATTCATATTATAATAACAAGTAGGACAAAGCTGAGCATAAATATTTCTAAGTTAAGGTTGGATGGAGAAGTAACGGAGATAGGTAAAGAAGATCTTAGTTTTTCATTAGAAGAGACAGATGAGTTTATAAAAACCAATATGGAAATTACAATGCCAAAGGAAAGTGTACAAATATTAAATAAGTATACAGAGGGCTGGATAGCAGGAATTCAAATGACGGTATTATCTATAAAAGAAAGAAAAAATGTAACGGAAATGAATGAAAAATTTATTGAAAGTAATAAGTATATTCAGGATTATTTCTGTGAAGAAATTTTTAATAGGCAATCAGAAGAAATTAAAGAGTTTTTATTAAAAACGTGTATTTTAGATGAATTAAATATTGAGTTATGCAATGCTGTTAGCTGCATGGAAAATAGTCAGCAAATTTTAGAAAAAATATATGATAAAAATTTGTTTATTAATAAATTGGATTATGATGGAAAATTATTTAAATATGATATACTTTTTAAGAAATTTTTAATGAGTAAAGCAAATGTTATAAATAAGGAAGAAATGCGTGAAGCTAGCAATAAGGCCGCTAAATGGTATGAAAATAATGGACGTATAAATAATGCTGTTAATCAGTATATAAGCATAGAAAACTATGAGCAAGCAATAGAAGTAATTGAAGATAAATGTATTAAGGAGACTTTTACCAATGAATATTTTTATGTAGAAAATTGGTTAAAAAACATACCACAAGATGTTATTGTAAAAAATGCTAGGTTTTGTATCATATATATGTATACGTATATATATGATGACATCAATTATAAGAAATATTTAGAGTTTGCGGAAAAAGCACTGCAGAGTTGTACTGATGAAGATTACAAGAAAGAATGCTTAGGTATATTGTATATTATTAGAGGAGATAAAAGTTATATCGAATTAGATTATAAAAAAAGTATTTCATATTATGAAAATGCTTTGAATTATTTAGGAAAAGACATGTTTTGGCATACAATAATAAATCTAAAATCAGGTATAGTATATTTTTATATACAGGATTTTGTTTTAGAAGAAAAGTTTTTTCATGAATCAATAATTTTAAGTCAATCCTATAAGGATAATACTTTGTATTTAATGACTAATAGAATAATTATTTTTGCAAAGTTACTTAAAGGAGAATTAAATGAATGCGAAAATATATGTAATACATGCTTAAATAGCACTATAAGTAATGATTTAGAAAAATCTTCACTGATGTCAATTTTTTATGTAGCACTAGCACTAGTGTATTATGAAAAAAATTATATTATAAAAGCAGAGGAGTACGTATTTAAGGGATTAGAGCTTGTTGAAGAATGGGATTTTTATACGGCATTTATAGGGTATTATGTATATTCTGGAGTAGCCCTCAAAAATAATAAGAAGAATCAAAAGAGTGAATTAAATAAGATTTATGAAAAAGTACAAGAATTATCTAAAAAATATAAGAACAATAAGTTAGCAGATAAATACTATTTTTATAAATTAAAAGATCATTTCAAAGTGCTGGAAATGGAGAGGTTTATAGAGTATGGCAGAATTAAATGTGTAGAAAAGTATATTGCAAAAAGGGATTTTAAAATTGCAGAAGAACTTGTTGTGTTTTCTAAAATACTCATGTGTAAAGGGAAAAATGAAGATGCATTAATGTTATTAAATAAGATTTTAGCTTCTGATAAAGAAAAAGATAACAAGAATTTAATTATAAGAGCCTATATTTTTAGATCAGAAATTCTTTCACAAAAGGATCAATACGAAAATGCCACAAAGGATTTAAGACAAGCTTTAATAATTGGATATAAGAGTGGTTTTGTCAGGTTATTTTTAATAAAGCAGACAAAGGCAAGAAAAATCTTGATAAAAACTATTAAGTCTATGAAATTTAACAAGGATTATTATGAAATGGGGGATTATTTAAATAAAATACTAAGTTTGTATTCAACTAAGGAAGATAGCCAAATAATAAGTAAAAGAGAAAGAGAAGTGTTAATGCTAATAGAAAAAGGAGCCAAAAATTCAGAAATAGCAAAGAGATTATTTATTACAGAAAGTACTGCTAAAAGTCATATATTAAACATATTTAGCAAACTGAGTGTGCGAAATAGAATTGAAGCTGTAGCGAAGGCAAAAGAGATAGGGATTATTTAA 2658 1 TG NG 1149 43 TGAGCAAGCAATAGAAGTAAT GAGCAAGCAATAGAAGTAAT G AGCA AGCAATAGAAGTAAT AGTA GAGTAAGCAATAGAAGTAAT 1 TAA
"lcl|CP012395.1_cds_ALU34435.1_6 [locus_tag=CLAU_0006] [protein=Transcriptional regulator LuxR family] [protein_id=ALU34435.1] [location=3633..6290] [gbkey=CDS]" ATGTTATTAAATTATAAGTACAATAATACTAAATTTTTAATTCCAAAAAAGAAATGTAAGATTATAGACAGAGAAAAGGTTTTAAGTAGGCTAGATGAAGTTTTGGAAACTAAGCTTACAATTATATCTGCAGCAGCAGGTAGTGGAAAAACTACTTCCGTTATTTCATGGATATACTCAAGAAAACTAAATCATAATACAGTATGGATTTCTTTAGATGAAAGGGACGACAATTTAGATATTTTTTGGAGATCAATTATTACAGCTATTGAAAAGTTTAAAAATAATGATATGGATTGCAAACAAGCAGATCTTATCCAAGACCAAGACATATCAAGTGAATCGGCAGTAAATATGGCATTAGCTAGTATTTCATCTGTAAATAGGGATTTAATACTTGTAATAGATGATTTACATTTTGTAAAGAATGAGGATATACTTGTGGAAATAAAACATTTTATTGACGGTATTTCTGATAATATTCATATTATAATAACAAGTAGGACAAAGCTGAGCATAAATATTTCTAAGTTAAGGTTGGATGGAGAAGTAACGGAGATAGGTAAAGAAGATCTTAGTTTTTCATTAGAAGAGACAGATGAGTTTATAAAAACCAATATGGAAATTACAATGCCAAAGGAAAGTGTACAAATATTAAATAAGTATACAGAGGGCTGGATAGCAGGAATTCAAATGACGGTATTATCTATAAAAGAAAGAAAAAATGTAACGGAAATGAATGAAAAATTTATTGAAAGTAATAAGTATATTCAGGATTATTTCTGTGAAGAAATTTTTAATAGGCAATCAGAAGAAATTAAAGAGTTTTTATTAAAAACGTGTATTTTAGATGAATTAAATATTGAGTTATGCAATGCTGTTAGCTGCATGGAAAATAGTCAGCAAATTTTAGAAAAAATATATGATAAAAATTTGTTTATTAATAAATTGGATTATGATGGAAAATTATTTAAATATGATATACTTTTTAAGAAATTTTTAATGAGTAAAGCAAATGTTATAAATAAGGAAGAAATGCGTGAAGCTAGCAATAAGGCCGCTAAATGGTATGAAAATAATGGACGTATAAATAATGCTGTTAATCAGTATATAAGCATAGAAAACTATGAGCAAGCAATAGAAGTAATTGAAGATAAATGTATTAAGGAGACTTTTACCAATGAATATTTTTATGTAGAAAATTGGTTAAAAAACATACCACAAGATGTTATTGTAAAAAATGCTAGGTTTTGTATCATATATATGTATACGTATATATATGATGACATCAATTATAAGAAATATTTAGAGTTTGCGGAAAAAGCACTGCAGAGTTGTACTGATGAAGATTACAAGAAAGAATGCTTAGGTATATTGTATATTATTAGAGGAGATAAAAGTTATATCGAATTAGATTATAAAAAAAGTATTTCATATTATGAAAATGCTTTGAATTATTTAGGAAAAGACATGTTTTGGCATACAATAATAAATCTAAAATCAGGTATAGTATATTTTTATATACAGGATTTTGTTTTAGAAGAAAAGTTTTTTCATGAATCAATAATTTTAAGTCAATCCTATAAGGATAATACTTTGTATTTAATGACTAATAGAATAATTATTTTTGCAAAGTTACTTAAAGGAGAATTAAATGAATGCGAAAATATATGTAATACATGCTTAAATAGCACTATAAGTAATGATTTAGAAAAATCTTCACTGATGTCAATTTTTTATGTAGCACTAGCACTAGTGTATTATGAAAAAAATTATATTATAAAAGCAGAGGAGTACGTATTTAAGGGATTAGAGCTTGTTGAAGAATGGGATTTTTATACGGCATTTATAGGGTATTATGTATATTCTGGAGTAGCCCTCAAAAATAATAAGAAGAATCAAAAGAGTGAATTAAATAAGATTTATGAAAAAGTACAAGAATTATCTAAAAAATATAAGAACAATAAGTTAGCAGATAAATACTATTTTTATAAATTAAAAGATCATTTCAAAGTGCTGGAAATGGAGAGGTTTATAGAGTATGGCAGAATTAAATGTGTAGAAAAGTATATTGCAAAAAGGGATTTTAAAATTGCAGAAGAACTTGTTGTGTTTTCTAAAATACTCATGTGTAAAGGGAAAAATGAAGATGCATTAATGTTATTAAATAAGATTTTAGCTTCTGATAAAGAAAAAGATAACAAGAATTTAATTATAAGAGCCTATATTTTTAGATCAGAAATTCTTTCACAAAAGGATCAATACGAAAATGCCACAAAGGATTTAAGACAAGCTTTAATAATTGGATATAAGAGTGGTTTTGTCAGGTTATTTTTAATAAAGCAGACAAAGGCAAGAAAAATCTTGATAAAAACTATTAAGTCTATGAAATTTAACAAGGATTATTATGAAATGGGGGATTATTTAAATAAAATACTAAGTTTGTATTCAACTAAGGAAGATAGCCAAATAATAAGTAAAAGAGAAAGAGAAGTGTTAATGCTAATAGAAAAAGGAGCCAAAAATTCAGAAATAGCAAAGAGATTATTTATTACAGAAAGTACTGCTAAAAGTCATATATTAAACATATTTAGCAAACTGAGTGTGCGAAATAGAATTGAAGCTGTAGCGAAGGCAAAAGAGATAGGGATTATTTAA 2658 1 AAA NAA 791 30 TTCAGGATTATTTCTGTGAAG CAGGATTATTTCTGTGAAG  CAGG ATTATTTCTGTGAAG TAGG TAGGATTATTTCTGTGAAG 1 TAG
"lcl|CP012395.1_cds_ALU34435.1_6 [locus_tag=CLAU_0006] [protein=Transcriptional regulator LuxR family] [protein_id=ALU34435.1] [location=3633..6290] [gbkey=CDS]" ATGTTATTAAATTATAAGTACAATAATACTAAATTTTTAATTCCAAAAAAGAAATGTAAGATTATAGACAGAGAAAAGGTTTTAAGTAGGCTAGATGAAGTTTTGGAAACTAAGCTTACAATTATATCTGCAGCAGCAGGTAGTGGAAAAACTACTTCCGTTATTTCATGGATATACTCAAGAAAACTAAATCATAATACAGTATGGATTTCTTTAGATGAAAGGGACGACAATTTAGATATTTTTTGGAGATCAATTATTACAGCTATTGAAAAGTTTAAAAATAATGATATGGATTGCAAACAAGCAGATCTTATCCAAGACCAAGACATATCAAGTGAATCGGCAGTAAATATGGCATTAGCTAGTATTTCATCTGTAAATAGGGATTTAATACTTGTAATAGATGATTTACATTTTGTAAAGAATGAGGATATACTTGTGGAAATAAAACATTTTATTGACGGTATTTCTGATAATATTCATATTATAATAACAAGTAGGACAAAGCTGAGCATAAATATTTCTAAGTTAAGGTTGGATGGAGAAGTAACGGAGATAGGTAAAGAAGATCTTAGTTTTTCATTAGAAGAGACAGATGAGTTTATAAAAACCAATATGGAAATTACAATGCCAAAGGAAAGTGTACAAATATTAAATAAGTATACAGAGGGCTGGATAGCAGGAATTCAAATGACGGTATTATCTATAAAAGAAAGAAAAAATGTAACGGAAATGAATGAAAAATTTATTGAAAGTAATAAGTATATTCAGGATTATTTCTGTGAAGAAATTTTTAATAGGCAATCAGAAGAAATTAAAGAGTTTTTATTAAAAACGTGTATTTTAGATGAATTAAATATTGAGTTATGCAATGCTGTTAGCTGCATGGAAAATAGTCAGCAAATTTTAGAAAAAATATATGATAAAAATTTGTTTATTAATAAATTGGATTATGATGGAAAATTATTTAAATATGATATACTTTTTAAGAAATTTTTAATGAGTAAAGCAAATGTTATAAATAAGGAAGAAATGCGTGAAGCTAGCAATAAGGCCGCTAAATGGTATGAAAATAATGGACGTATAAATAATGCTGTTAATCAGTATATAAGCATAGAAAACTATGAGCAAGCAATAGAAGTAATTGAAGATAAATGTATTAAGGAGACTTTTACCAATGAATATTTTTATGTAGAAAATTGGTTAAAAAACATACCACAAGATGTTATTGTAAAAAATGCTAGGTTTTGTATCATATATATGTATACGTATATATATGATGACATCAATTATAAGAAATATTTAGAGTTTGCGGAAAAAGCACTGCAGAGTTGTACTGATGAAGATTACAAGAAAGAATGCTTAGGTATATTGTATATTATTAGAGGAGATAAAAGTTATATCGAATTAGATTATAAAAAAAGTATTTCATATTATGAAAATGCTTTGAATTATTTAGGAAAAGACATGTTTTGGCATACAATAATAAATCTAAAATCAGGTATAGTATATTTTTATATACAGGATTTTGTTTTAGAAGAAAAGTTTTTTCATGAATCAATAATTTTAAGTCAATCCTATAAGGATAATACTTTGTATTTAATGACTAATAGAATAATTATTTTTGCAAAGTTACTTAAAGGAGAATTAAATGAATGCGAAAATATATGTAATACATGCTTAAATAGCACTATAAGTAATGATTTAGAAAAATCTTCACTGATGTCAATTTTTTATGTAGCACTAGCACTAGTGTATTATGAAAAAAATTATATTATAAAAGCAGAGGAGTACGTATTTAAGGGATTAGAGCTTGTTGAAGAATGGGATTTTTATACGGCATTTATAGGGTATTATGTATATTCTGGAGTAGCCCTCAAAAATAATAAGAAGAATCAAAAGAGTGAATTAAATAAGATTTATGAAAAAGTACAAGAATTATCTAAAAAATATAAGAACAATAAGTTAGCAGATAAATACTATTTTTATAAATTAAAAGATCATTTCAAAGTGCTGGAAATGGAGAGGTTTATAGAGTATGGCAGAATTAAATGTGTAGAAAAGTATATTGCAAAAAGGGATTTTAAAATTGCAGAAGAACTTGTTGTGTTTTCTAAAATACTCATGTGTAAAGGGAAAAATGAAGATGCATTAATGTTATTAAATAAGATTTTAGCTTCTGATAAAGAAAAAGATAACAAGAATTTAATTATAAGAGCCTATATTTTTAGATCAGAAATTCTTTCACAAAAGGATCAATACGAAAATGCCACAAAGGATTTAAGACAAGCTTTAATAATTGGATATAAGAGTGGTTTTGTCAGGTTATTTTTAATAAAGCAGACAAAGGCAAGAAAAATCTTGATAAAAACTATTAAGTCTATGAAATTTAACAAGGATTATTATGAAATGGGGGATTATTTAAATAAAATACTAAGTTTGTATTCAACTAAGGAAGATAGCCAAATAATAAGTAAAAGAGAAAGAGAAGTGTTAATGCTAATAGAAAAAGGAGCCAAAAATTCAGAAATAGCAAAGAGATTATTTATTACAGAAAGTACTGCTAAAAGTCATATATTAAACATATTTAGCAAACTGAGTGTGCGAAATAGAATTGAAGCTGTAGCGAAGGCAAAAGAGATAGGGATTATTTAA 2658 1 AAA NAA 917 34 ATAGTCAGCAAATTTTAGAAA AGTCAGCAAATTTTAGAAA  AGTC AGCAAATTTTAGAAA AGTT AGTTAGCAAATTTTAGAAA 1 TAG
"lcl|CP012395.1_cds_ALU34435.1_6 [locus_tag=CLAU_0006] [protein=Transcriptional regulator LuxR family] [protein_id=ALU34435.1] [location=3633..6290] [gbkey=CDS]" ATGTTATTAAATTATAAGTACAATAATACTAAATTTTTAATTCCAAAAAAGAAATGTAAGATTATAGACAGAGAAAAGGTTTTAAGTAGGCTAGATGAAGTTTTGGAAACTAAGCTTACAATTATATCTGCAGCAGCAGGTAGTGGAAAAACTACTTCCGTTATTTCATGGATATACTCAAGAAAACTAAATCATAATACAGTATGGATTTCTTTAGATGAAAGGGACGACAATTTAGATATTTTTTGGAGATCAATTATTACAGCTATTGAAAAGTTTAAAAATAATGATATGGATTGCAAACAAGCAGATCTTATCCAAGACCAAGACATATCAAGTGAATCGGCAGTAAATATGGCATTAGCTAGTATTTCATCTGTAAATAGGGATTTAATACTTGTAATAGATGATTTACATTTTGTAAAGAATGAGGATATACTTGTGGAAATAAAACATTTTATTGACGGTATTTCTGATAATATTCATATTATAATAACAAGTAGGACAAAGCTGAGCATAAATATTTCTAAGTTAAGGTTGGATGGAGAAGTAACGGAGATAGGTAAAGAAGATCTTAGTTTTTCATTAGAAGAGACAGATGAGTTTATAAAAACCAATATGGAAATTACAATGCCAAAGGAAAGTGTACAAATATTAAATAAGTATACAGAGGGCTGGATAGCAGGAATTCAAATGACGGTATTATCTATAAAAGAAAGAAAAAATGTAACGGAAATGAATGAAAAATTTATTGAAAGTAATAAGTATATTCAGGATTATTTCTGTGAAGAAATTTTTAATAGGCAATCAGAAGAAATTAAAGAGTTTTTATTAAAAACGTGTATTTTAGATGAATTAAATATTGAGTTATGCAATGCTGTTAGCTGCATGGAAAATAGTCAGCAAATTTTAGAAAAAATATATGATAAAAATTTGTTTATTAATAAATTGGATTATGATGGAAAATTATTTAAATATGATATACTTTTTAAGAAATTTTTAATGAGTAAAGCAAATGTTATAAATAAGGAAGAAATGCGTGAAGCTAGCAATAAGGCCGCTAAATGGTATGAAAATAATGGACGTATAAATAATGCTGTTAATCAGTATATAAGCATAGAAAACTATGAGCAAGCAATAGAAGTAATTGAAGATAAATGTATTAAGGAGACTTTTACCAATGAATATTTTTATGTAGAAAATTGGTTAAAAAACATACCACAAGATGTTATTGTAAAAAATGCTAGGTTTTGTATCATATATATGTATACGTATATATATGATGACATCAATTATAAGAAATATTTAGAGTTTGCGGAAAAAGCACTGCAGAGTTGTACTGATGAAGATTACAAGAAAGAATGCTTAGGTATATTGTATATTATTAGAGGAGATAAAAGTTATATCGAATTAGATTATAAAAAAAGTATTTCATATTATGAAAATGCTTTGAATTATTTAGGAAAAGACATGTTTTGGCATACAATAATAAATCTAAAATCAGGTATAGTATATTTTTATATACAGGATTTTGTTTTAGAAGAAAAGTTTTTTCATGAATCAATAATTTTAAGTCAATCCTATAAGGATAATACTTTGTATTTAATGACTAATAGAATAATTATTTTTGCAAAGTTACTTAAAGGAGAATTAAATGAATGCGAAAATATATGTAATACATGCTTAAATAGCACTATAAGTAATGATTTAGAAAAATCTTCACTGATGTCAATTTTTTATGTAGCACTAGCACTAGTGTATTATGAAAAAAATTATATTATAAAAGCAGAGGAGTACGTATTTAAGGGATTAGAGCTTGTTGAAGAATGGGATTTTTATACGGCATTTATAGGGTATTATGTATATTCTGGAGTAGCCCTCAAAAATAATAAGAAGAATCAAAAGAGTGAATTAAATAAGATTTATGAAAAAGTACAAGAATTATCTAAAAAATATAAGAACAATAAGTTAGCAGATAAATACTATTTTTATAAATTAAAAGATCATTTCAAAGTGCTGGAAATGGAGAGGTTTATAGAGTATGGCAGAATTAAATGTGTAGAAAAGTATATTGCAAAAAGGGATTTTAAAATTGCAGAAGAACTTGTTGTGTTTTCTAAAATACTCATGTGTAAAGGGAAAAATGAAGATGCATTAATGTTATTAAATAAGATTTTAGCTTCTGATAAAGAAAAAGATAACAAGAATTTAATTATAAGAGCCTATATTTTTAGATCAGAAATTCTTTCACAAAAGGATCAATACGAAAATGCCACAAAGGATTTAAGACAAGCTTTAATAATTGGATATAAGAGTGGTTTTGTCAGGTTATTTTTAATAAAGCAGACAAAGGCAAGAAAAATCTTGATAAAAACTATTAAGTCTATGAAATTTAACAAGGATTATTATGAAATGGGGGATTATTTAAATAAAATACTAAGTTTGTATTCAACTAAGGAAGATAGCCAAATAATAAGTAAAAGAGAAAGAGAAGTGTTAATGCTAATAGAAAAAGGAGCCAAAAATTCAGAAATAGCAAAGAGATTATTTATTACAGAAAGTACTGCTAAAAGTCATATATTAAACATATTTAGCAAACTGAGTGTGCGAAATAGAATTGAAGCTGTAGCGAAGGCAAAAGAGATAGGGATTATTTAA 2658 1 AAA NAA 1121 42 TTAATCAGTATATAAGCATAG AATCAGTATATAAGCATAG  AATC AGTATATAAGCATAG AATT AATTAGTATATAAGCATAG 1 TAG
"lcl|CP012395.1_cds_ALU34435.1_6 [locus_tag=CLAU_0006] [protein=Transcriptional regulator LuxR family] [protein_id=ALU34435.1] [location=3633..6290] [gbkey=CDS]" ATGTTATTAAATTATAAGTACAATAATACTAAATTTTTAATTCCAAAAAAGAAATGTAAGATTATAGACAGAGAAAAGGTTTTAAGTAGGCTAGATGAAGTTTTGGAAACTAAGCTTACAATTATATCTGCAGCAGCAGGTAGTGGAAAAACTACTTCCGTTATTTCATGGATATACTCAAGAAAACTAAATCATAATACAGTATGGATTTCTTTAGATGAAAGGGACGACAATTTAGATATTTTTTGGAGATCAATTATTACAGCTATTGAAAAGTTTAAAAATAATGATATGGATTGCAAACAAGCAGATCTTATCCAAGACCAAGACATATCAAGTGAATCGGCAGTAAATATGGCATTAGCTAGTATTTCATCTGTAAATAGGGATTTAATACTTGTAATAGATGATTTACATTTTGTAAAGAATGAGGATATACTTGTGGAAATAAAACATTTTATTGACGGTATTTCTGATAATATTCATATTATAATAACAAGTAGGACAAAGCTGAGCATAAATATTTCTAAGTTAAGGTTGGATGGAGAAGTAACGGAGATAGGTAAAGAAGATCTTAGTTTTTCATTAGAAGAGACAGATGAGTTTATAAAAACCAATATGGAAATTACAATGCCAAAGGAAAGTGTACAAATATTAAATAAGTATACAGAGGGCTGGATAGCAGGAATTCAAATGACGGTATTATCTATAAAAGAAAGAAAAAATGTAACGGAAATGAATGAAAAATTTATTGAAAGTAATAAGTATATTCAGGATTATTTCTGTGAAGAAATTTTTAATAGGCAATCAGAAGAAATTAAAGAGTTTTTATTAAAAACGTGTATTTTAGATGAATTAAATATTGAGTTATGCAATGCTGTTAGCTGCATGGAAAATAGTCAGCAAATTTTAGAAAAAATATATGATAAAAATTTGTTTATTAATAAATTGGATTATGATGGAAAATTATTTAAATATGATATACTTTTTAAGAAATTTTTAATGAGTAAAGCAAATGTTATAAATAAGGAAGAAATGCGTGAAGCTAGCAATAAGGCCGCTAAATGGTATGAAAATAATGGACGTATAAATAATGCTGTTAATCAGTATATAAGCATAGAAAACTATGAGCAAGCAATAGAAGTAATTGAAGATAAATGTATTAAGGAGACTTTTACCAATGAATATTTTTATGTAGAAAATTGGTTAAAAAACATACCACAAGATGTTATTGTAAAAAATGCTAGGTTTTGTATCATATATATGTATACGTATATATATGATGACATCAATTATAAGAAATATTTAGAGTTTGCGGAAAAAGCACTGCAGAGTTGTACTGATGAAGATTACAAGAAAGAATGCTTAGGTATATTGTATATTATTAGAGGAGATAAAAGTTATATCGAATTAGATTATAAAAAAAGTATTTCATATTATGAAAATGCTTTGAATTATTTAGGAAAAGACATGTTTTGGCATACAATAATAAATCTAAAATCAGGTATAGTATATTTTTATATACAGGATTTTGTTTTAGAAGAAAAGTTTTTTCATGAATCAATAATTTTAAGTCAATCCTATAAGGATAATACTTTGTATTTAATGACTAATAGAATAATTATTTTTGCAAAGTTACTTAAAGGAGAATTAAATGAATGCGAAAATATATGTAATACATGCTTAAATAGCACTATAAGTAATGATTTAGAAAAATCTTCACTGATGTCAATTTTTTATGTAGCACTAGCACTAGTGTATTATGAAAAAAATTATATTATAAAAGCAGAGGAGTACGTATTTAAGGGATTAGAGCTTGTTGAAGAATGGGATTTTTATACGGCATTTATAGGGTATTATGTATATTCTGGAGTAGCCCTCAAAAATAATAAGAAGAATCAAAAGAGTGAATTAAATAAGATTTATGAAAAAGTACAAGAATTATCTAAAAAATATAAGAACAATAAGTTAGCAGATAAATACTATTTTTATAAATTAAAAGATCATTTCAAAGTGCTGGAAATGGAGAGGTTTATAGAGTATGGCAGAATTAAATGTGTAGAAAAGTATATTGCAAAAAGGGATTTTAAAATTGCAGAAGAACTTGTTGTGTTTTCTAAAATACTCATGTGTAAAGGGAAAAATGAAGATGCATTAATGTTATTAAATAAGATTTTAGCTTCTGATAAAGAAAAAGATAACAAGAATTTAATTATAAGAGCCTATATTTTTAGATCAGAAATTCTTTCACAAAAGGATCAATACGAAAATGCCACAAAGGATTTAAGACAAGCTTTAATAATTGGATATAAGAGTGGTTTTGTCAGGTTATTTTTAATAAAGCAGACAAAGGCAAGAAAAATCTTGATAAAAACTATTAAGTCTATGAAATTTAACAAGGATTATTATGAAATGGGGGATTATTTAAATAAAATACTAAGTTTGTATTCAACTAAGGAAGATAGCCAAATAATAAGTAAAAGAGAAAGAGAAGTGTTAATGCTAATAGAAAAAGGAGCCAAAAATTCAGAAATAGCAAAGAGATTATTTATTACAGAAAGTACTGCTAAAAGTCATATATTAAACATATTTAGCAAACTGAGTGTGCGAAATAGAATTGAAGCTGTAGCGAAGGCAAAAGAGATAGGGATTATTTAA 2658 1 AAA NAA 1122 42 TAATCAGTATATAAGCATAGA AATCAGTATATAAGCATAGA A ATCA GTATATAAGCATAGA ATTA AATTAGTATATAAGCATAGA 1 TAG
"lcl|CP012395.1_cds_ALU34435.1_6 [locus_tag=CLAU_0006] [protein=Transcriptional regulator LuxR family] [protein_id=ALU34435.1] [location=3633..6290] [gbkey=CDS]" ATGTTATTAAATTATAAGTACAATAATACTAAATTTTTAATTCCAAAAAAGAAATGTAAGATTATAGACAGAGAAAAGGTTTTAAGTAGGCTAGATGAAGTTTTGGAAACTAAGCTTACAATTATATCTGCAGCAGCAGGTAGTGGAAAAACTACTTCCGTTATTTCATGGATATACTCAAGAAAACTAAATCATAATACAGTATGGATTTCTTTAGATGAAAGGGACGACAATTTAGATATTTTTTGGAGATCAATTATTACAGCTATTGAAAAGTTTAAAAATAATGATATGGATTGCAAACAAGCAGATCTTATCCAAGACCAAGACATATCAAGTGAATCGGCAGTAAATATGGCATTAGCTAGTATTTCATCTGTAAATAGGGATTTAATACTTGTAATAGATGATTTACATTTTGTAAAGAATGAGGATATACTTGTGGAAATAAAACATTTTATTGACGGTATTTCTGATAATATTCATATTATAATAACAAGTAGGACAAAGCTGAGCATAAATATTTCTAAGTTAAGGTTGGATGGAGAAGTAACGGAGATAGGTAAAGAAGATCTTAGTTTTTCATTAGAAGAGACAGATGAGTTTATAAAAACCAATATGGAAATTACAATGCCAAAGGAAAGTGTACAAATATTAAATAAGTATACAGAGGGCTGGATAGCAGGAATTCAAATGACGGTATTATCTATAAAAGAAAGAAAAAATGTAACGGAAATGAATGAAAAATTTATTGAAAGTAATAAGTATATTCAGGATTATTTCTGTGAAGAAATTTTTAATAGGCAATCAGAAGAAATTAAAGAGTTTTTATTAAAAACGTGTATTTTAGATGAATTAAATATTGAGTTATGCAATGCTGTTAGCTGCATGGAAAATAGTCAGCAAATTTTAGAAAAAATATATGATAAAAATTTGTTTATTAATAAATTGGATTATGATGGAAAATTATTTAAATATGATATACTTTTTAAGAAATTTTTAATGAGTAAAGCAAATGTTATAAATAAGGAAGAAATGCGTGAAGCTAGCAATAAGGCCGCTAAATGGTATGAAAATAATGGACGTATAAATAATGCTGTTAATCAGTATATAAGCATAGAAAACTATGAGCAAGCAATAGAAGTAATTGAAGATAAATGTATTAAGGAGACTTTTACCAATGAATATTTTTATGTAGAAAATTGGTTAAAAAACATACCACAAGATGTTATTGTAAAAAATGCTAGGTTTTGTATCATATATATGTATACGTATATATATGATGACATCAATTATAAGAAATATTTAGAGTTTGCGGAAAAAGCACTGCAGAGTTGTACTGATGAAGATTACAAGAAAGAATGCTTAGGTATATTGTATATTATTAGAGGAGATAAAAGTTATATCGAATTAGATTATAAAAAAAGTATTTCATATTATGAAAATGCTTTGAATTATTTAGGAAAAGACATGTTTTGGCATACAATAATAAATCTAAAATCAGGTATAGTATATTTTTATATACAGGATTTTGTTTTAGAAGAAAAGTTTTTTCATGAATCAATAATTTTAAGTCAATCCTATAAGGATAATACTTTGTATTTAATGACTAATAGAATAATTATTTTTGCAAAGTTACTTAAAGGAGAATTAAATGAATGCGAAAATATATGTAATACATGCTTAAATAGCACTATAAGTAATGATTTAGAAAAATCTTCACTGATGTCAATTTTTTATGTAGCACTAGCACTAGTGTATTATGAAAAAAATTATATTATAAAAGCAGAGGAGTACGTATTTAAGGGATTAGAGCTTGTTGAAGAATGGGATTTTTATACGGCATTTATAGGGTATTATGTATATTCTGGAGTAGCCCTCAAAAATAATAAGAAGAATCAAAAGAGTGAATTAAATAAGATTTATGAAAAAGTACAAGAATTATCTAAAAAATATAAGAACAATAAGTTAGCAGATAAATACTATTTTTATAAATTAAAAGATCATTTCAAAGTGCTGGAAATGGAGAGGTTTATAGAGTATGGCAGAATTAAATGTGTAGAAAAGTATATTGCAAAAAGGGATTTTAAAATTGCAGAAGAACTTGTTGTGTTTTCTAAAATACTCATGTGTAAAGGGAAAAATGAAGATGCATTAATGTTATTAAATAAGATTTTAGCTTCTGATAAAGAAAAAGATAACAAGAATTTAATTATAAGAGCCTATATTTTTAGATCAGAAATTCTTTCACAAAAGGATCAATACGAAAATGCCACAAAGGATTTAAGACAAGCTTTAATAATTGGATATAAGAGTGGTTTTGTCAGGTTATTTTTAATAAAGCAGACAAAGGCAAGAAAAATCTTGATAAAAACTATTAAGTCTATGAAATTTAACAAGGATTATTATGAAATGGGGGATTATTTAAATAAAATACTAAGTTTGTATTCAACTAAGGAAGATAGCCAAATAATAAGTAAAAGAGAAAGAGAAGTGTTAATGCTAATAGAAAAAGGAGCCAAAAATTCAGAAATAGCAAAGAGATTATTTATTACAGAAAGTACTGCTAAAAGTCATATATTAAACATATTTAGCAAACTGAGTGTGCGAAATAGAATTGAAGCTGTAGCGAAGGCAAAAGAGATAGGGATTATTTAA 2658 1 AAA NAA 1238 47 TACCACAAGATGTTATTGTAA CCACAAGATGTTATTGTAA  CCAC AAGATGTTATTGTAA TTAT TTATAAGATGTTATTGTAA 1 TAA
"lcl|CP012395.1_cds_ALU34435.1_6 [locus_tag=CLAU_0006] [protein=Transcriptional regulator LuxR family] [protein_id=ALU34435.1] [location=3633..6290] [gbkey=CDS]" ATGTTATTAAATTATAAGTACAATAATACTAAATTTTTAATTCCAAAAAAGAAATGTAAGATTATAGACAGAGAAAAGGTTTTAAGTAGGCTAGATGAAGTTTTGGAAACTAAGCTTACAATTATATCTGCAGCAGCAGGTAGTGGAAAAACTACTTCCGTTATTTCATGGATATACTCAAGAAAACTAAATCATAATACAGTATGGATTTCTTTAGATGAAAGGGACGACAATTTAGATATTTTTTGGAGATCAATTATTACAGCTATTGAAAAGTTTAAAAATAATGATATGGATTGCAAACAAGCAGATCTTATCCAAGACCAAGACATATCAAGTGAATCGGCAGTAAATATGGCATTAGCTAGTATTTCATCTGTAAATAGGGATTTAATACTTGTAATAGATGATTTACATTTTGTAAAGAATGAGGATATACTTGTGGAAATAAAACATTTTATTGACGGTATTTCTGATAATATTCATATTATAATAACAAGTAGGACAAAGCTGAGCATAAATATTTCTAAGTTAAGGTTGGATGGAGAAGTAACGGAGATAGGTAAAGAAGATCTTAGTTTTTCATTAGAAGAGACAGATGAGTTTATAAAAACCAATATGGAAATTACAATGCCAAAGGAAAGTGTACAAATATTAAATAAGTATACAGAGGGCTGGATAGCAGGAATTCAAATGACGGTATTATCTATAAAAGAAAGAAAAAATGTAACGGAAATGAATGAAAAATTTATTGAAAGTAATAAGTATATTCAGGATTATTTCTGTGAAGAAATTTTTAATAGGCAATCAGAAGAAATTAAAGAGTTTTTATTAAAAACGTGTATTTTAGATGAATTAAATATTGAGTTATGCAATGCTGTTAGCTGCATGGAAAATAGTCAGCAAATTTTAGAAAAAATATATGATAAAAATTTGTTTATTAATAAATTGGATTATGATGGAAAATTATTTAAATATGATATACTTTTTAAGAAATTTTTAATGAGTAAAGCAAATGTTATAAATAAGGAAGAAATGCGTGAAGCTAGCAATAAGGCCGCTAAATGGTATGAAAATAATGGACGTATAAATAATGCTGTTAATCAGTATATAAGCATAGAAAACTATGAGCAAGCAATAGAAGTAATTGAAGATAAATGTATTAAGGAGACTTTTACCAATGAATATTTTTATGTAGAAAATTGGTTAAAAAACATACCACAAGATGTTATTGTAAAAAATGCTAGGTTTTGTATCATATATATGTATACGTATATATATGATGACATCAATTATAAGAAATATTTAGAGTTTGCGGAAAAAGCACTGCAGAGTTGTACTGATGAAGATTACAAGAAAGAATGCTTAGGTATATTGTATATTATTAGAGGAGATAAAAGTTATATCGAATTAGATTATAAAAAAAGTATTTCATATTATGAAAATGCTTTGAATTATTTAGGAAAAGACATGTTTTGGCATACAATAATAAATCTAAAATCAGGTATAGTATATTTTTATATACAGGATTTTGTTTTAGAAGAAAAGTTTTTTCATGAATCAATAATTTTAAGTCAATCCTATAAGGATAATACTTTGTATTTAATGACTAATAGAATAATTATTTTTGCAAAGTTACTTAAAGGAGAATTAAATGAATGCGAAAATATATGTAATACATGCTTAAATAGCACTATAAGTAATGATTTAGAAAAATCTTCACTGATGTCAATTTTTTATGTAGCACTAGCACTAGTGTATTATGAAAAAAATTATATTATAAAAGCAGAGGAGTACGTATTTAAGGGATTAGAGCTTGTTGAAGAATGGGATTTTTATACGGCATTTATAGGGTATTATGTATATTCTGGAGTAGCCCTCAAAAATAATAAGAAGAATCAAAAGAGTGAATTAAATAAGATTTATGAAAAAGTACAAGAATTATCTAAAAAATATAAGAACAATAAGTTAGCAGATAAATACTATTTTTATAAATTAAAAGATCATTTCAAAGTGCTGGAAATGGAGAGGTTTATAGAGTATGGCAGAATTAAATGTGTAGAAAAGTATATTGCAAAAAGGGATTTTAAAATTGCAGAAGAACTTGTTGTGTTTTCTAAAATACTCATGTGTAAAGGGAAAAATGAAGATGCATTAATGTTATTAAATAAGATTTTAGCTTCTGATAAAGAAAAAGATAACAAGAATTTAATTATAAGAGCCTATATTTTTAGATCAGAAATTCTTTCACAAAAGGATCAATACGAAAATGCCACAAAGGATTTAAGACAAGCTTTAATAATTGGATATAAGAGTGGTTTTGTCAGGTTATTTTTAATAAAGCAGACAAAGGCAAGAAAAATCTTGATAAAAACTATTAAGTCTATGAAATTTAACAAGGATTATTATGAAATGGGGGATTATTTAAATAAAATACTAAGTTTGTATTCAACTAAGGAAGATAGCCAAATAATAAGTAAAAGAGAAAGAGAAGTGTTAATGCTAATAGAAAAAGGAGCCAAAAATTCAGAAATAGCAAAGAGATTATTTATTACAGAAAGTACTGCTAAAAGTCATATATTAAACATATTTAGCAAACTGAGTGTGCGAAATAGAATTGAAGCTGTAGCGAAGGCAAAAGAGATAGGGATTATTTAA 2658 1 AAA NAA 1239 47 ACCACAAGATGTTATTGTAAA CCACAAGATGTTATTGTAAA C CACA AGATGTTATTGTAAA TATA CTATAAGATGTTATTGTAAA 1 TAA
"lcl|CP012395.1_cds_ALU34435.1_6 [locus_tag=CLAU_0006] [protein=Transcriptional regulator LuxR family] [protein_id=ALU34435.1] [location=3633..6290] [gbkey=CDS]" ATGTTATTAAATTATAAGTACAATAATACTAAATTTTTAATTCCAAAAAAGAAATGTAAGATTATAGACAGAGAAAAGGTTTTAAGTAGGCTAGATGAAGTTTTGGAAACTAAGCTTACAATTATATCTGCAGCAGCAGGTAGTGGAAAAACTACTTCCGTTATTTCATGGATATACTCAAGAAAACTAAATCATAATACAGTATGGATTTCTTTAGATGAAAGGGACGACAATTTAGATATTTTTTGGAGATCAATTATTACAGCTATTGAAAAGTTTAAAAATAATGATATGGATTGCAAACAAGCAGATCTTATCCAAGACCAAGACATATCAAGTGAATCGGCAGTAAATATGGCATTAGCTAGTATTTCATCTGTAAATAGGGATTTAATACTTGTAATAGATGATTTACATTTTGTAAAGAATGAGGATATACTTGTGGAAATAAAACATTTTATTGACGGTATTTCTGATAATATTCATATTATAATAACAAGTAGGACAAAGCTGAGCATAAATATTTCTAAGTTAAGGTTGGATGGAGAAGTAACGGAGATAGGTAAAGAAGATCTTAGTTTTTCATTAGAAGAGACAGATGAGTTTATAAAAACCAATATGGAAATTACAATGCCAAAGGAAAGTGTACAAATATTAAATAAGTATACAGAGGGCTGGATAGCAGGAATTCAAATGACGGTATTATCTATAAAAGAAAGAAAAAATGTAACGGAAATGAATGAAAAATTTATTGAAAGTAATAAGTATATTCAGGATTATTTCTGTGAAGAAATTTTTAATAGGCAATCAGAAGAAATTAAAGAGTTTTTATTAAAAACGTGTATTTTAGATGAATTAAATATTGAGTTATGCAATGCTGTTAGCTGCATGGAAAATAGTCAGCAAATTTTAGAAAAAATATATGATAAAAATTTGTTTATTAATAAATTGGATTATGATGGAAAATTATTTAAATATGATATACTTTTTAAGAAATTTTTAATGAGTAAAGCAAATGTTATAAATAAGGAAGAAATGCGTGAAGCTAGCAATAAGGCCGCTAAATGGTATGAAAATAATGGACGTATAAATAATGCTGTTAATCAGTATATAAGCATAGAAAACTATGAGCAAGCAATAGAAGTAATTGAAGATAAATGTATTAAGGAGACTTTTACCAATGAATATTTTTATGTAGAAAATTGGTTAAAAAACATACCACAAGATGTTATTGTAAAAAATGCTAGGTTTTGTATCATATATATGTATACGTATATATATGATGACATCAATTATAAGAAATATTTAGAGTTTGCGGAAAAAGCACTGCAGAGTTGTACTGATGAAGATTACAAGAAAGAATGCTTAGGTATATTGTATATTATTAGAGGAGATAAAAGTTATATCGAATTAGATTATAAAAAAAGTATTTCATATTATGAAAATGCTTTGAATTATTTAGGAAAAGACATGTTTTGGCATACAATAATAAATCTAAAATCAGGTATAGTATATTTTTATATACAGGATTTTGTTTTAGAAGAAAAGTTTTTTCATGAATCAATAATTTTAAGTCAATCCTATAAGGATAATACTTTGTATTTAATGACTAATAGAATAATTATTTTTGCAAAGTTACTTAAAGGAGAATTAAATGAATGCGAAAATATATGTAATACATGCTTAAATAGCACTATAAGTAATGATTTAGAAAAATCTTCACTGATGTCAATTTTTTATGTAGCACTAGCACTAGTGTATTATGAAAAAAATTATATTATAAAAGCAGAGGAGTACGTATTTAAGGGATTAGAGCTTGTTGAAGAATGGGATTTTTATACGGCATTTATAGGGTATTATGTATATTCTGGAGTAGCCCTCAAAAATAATAAGAAGAATCAAAAGAGTGAATTAAATAAGATTTATGAAAAAGTACAAGAATTATCTAAAAAATATAAGAACAATAAGTTAGCAGATAAATACTATTTTTATAAATTAAAAGATCATTTCAAAGTGCTGGAAATGGAGAGGTTTATAGAGTATGGCAGAATTAAATGTGTAGAAAAGTATATTGCAAAAAGGGATTTTAAAATTGCAGAAGAACTTGTTGTGTTTTCTAAAATACTCATGTGTAAAGGGAAAAATGAAGATGCATTAATGTTATTAAATAAGATTTTAGCTTCTGATAAAGAAAAAGATAACAAGAATTTAATTATAAGAGCCTATATTTTTAGATCAGAAATTCTTTCACAAAAGGATCAATACGAAAATGCCACAAAGGATTTAAGACAAGCTTTAATAATTGGATATAAGAGTGGTTTTGTCAGGTTATTTTTAATAAAGCAGACAAAGGCAAGAAAAATCTTGATAAAAACTATTAAGTCTATGAAATTTAACAAGGATTATTATGAAATGGGGGATTATTTAAATAAAATACTAAGTTTGTATTCAACTAAGGAAGATAGCCAAATAATAAGTAAAAGAGAAAGAGAAGTGTTAATGCTAATAGAAAAAGGAGCCAAAAATTCAGAAATAGCAAAGAGATTATTTATTACAGAAAGTACTGCTAAAAGTCATATATTAAACATATTTAGCAAACTGAGTGTGCGAAATAGAATTGAAGCTGTAGCGAAGGCAAAAGAGATAGGGATTATTTAA 2658 1 AAA NAA 1544 58 TACAGGATTTTGTTTTAGAAG CAGGATTTTGTTTTAGAAG  CAGG ATTTTGTTTTAGAAG TAGG TAGGATTTTGTTTTAGAAG 1 TAG
"lcl|CP012395.1_cds_ALU34435.1_6 [locus_tag=CLAU_0006] [protein=Transcriptional regulator LuxR family] [protein_id=ALU34435.1] [location=3633..6290] [gbkey=CDS]" ATGTTATTAAATTATAAGTACAATAATACTAAATTTTTAATTCCAAAAAAGAAATGTAAGATTATAGACAGAGAAAAGGTTTTAAGTAGGCTAGATGAAGTTTTGGAAACTAAGCTTACAATTATATCTGCAGCAGCAGGTAGTGGAAAAACTACTTCCGTTATTTCATGGATATACTCAAGAAAACTAAATCATAATACAGTATGGATTTCTTTAGATGAAAGGGACGACAATTTAGATATTTTTTGGAGATCAATTATTACAGCTATTGAAAAGTTTAAAAATAATGATATGGATTGCAAACAAGCAGATCTTATCCAAGACCAAGACATATCAAGTGAATCGGCAGTAAATATGGCATTAGCTAGTATTTCATCTGTAAATAGGGATTTAATACTTGTAATAGATGATTTACATTTTGTAAAGAATGAGGATATACTTGTGGAAATAAAACATTTTATTGACGGTATTTCTGATAATATTCATATTATAATAACAAGTAGGACAAAGCTGAGCATAAATATTTCTAAGTTAAGGTTGGATGGAGAAGTAACGGAGATAGGTAAAGAAGATCTTAGTTTTTCATTAGAAGAGACAGATGAGTTTATAAAAACCAATATGGAAATTACAATGCCAAAGGAAAGTGTACAAATATTAAATAAGTATACAGAGGGCTGGATAGCAGGAATTCAAATGACGGTATTATCTATAAAAGAAAGAAAAAATGTAACGGAAATGAATGAAAAATTTATTGAAAGTAATAAGTATATTCAGGATTATTTCTGTGAAGAAATTTTTAATAGGCAATCAGAAGAAATTAAAGAGTTTTTATTAAAAACGTGTATTTTAGATGAATTAAATATTGAGTTATGCAATGCTGTTAGCTGCATGGAAAATAGTCAGCAAATTTTAGAAAAAATATATGATAAAAATTTGTTTATTAATAAATTGGATTATGATGGAAAATTATTTAAATATGATATACTTTTTAAGAAATTTTTAATGAGTAAAGCAAATGTTATAAATAAGGAAGAAATGCGTGAAGCTAGCAATAAGGCCGCTAAATGGTATGAAAATAATGGACGTATAAATAATGCTGTTAATCAGTATATAAGCATAGAAAACTATGAGCAAGCAATAGAAGTAATTGAAGATAAATGTATTAAGGAGACTTTTACCAATGAATATTTTTATGTAGAAAATTGGTTAAAAAACATACCACAAGATGTTATTGTAAAAAATGCTAGGTTTTGTATCATATATATGTATACGTATATATATGATGACATCAATTATAAGAAATATTTAGAGTTTGCGGAAAAAGCACTGCAGAGTTGTACTGATGAAGATTACAAGAAAGAATGCTTAGGTATATTGTATATTATTAGAGGAGATAAAAGTTATATCGAATTAGATTATAAAAAAAGTATTTCATATTATGAAAATGCTTTGAATTATTTAGGAAAAGACATGTTTTGGCATACAATAATAAATCTAAAATCAGGTATAGTATATTTTTATATACAGGATTTTGTTTTAGAAGAAAAGTTTTTTCATGAATCAATAATTTTAAGTCAATCCTATAAGGATAATACTTTGTATTTAATGACTAATAGAATAATTATTTTTGCAAAGTTACTTAAAGGAGAATTAAATGAATGCGAAAATATATGTAATACATGCTTAAATAGCACTATAAGTAATGATTTAGAAAAATCTTCACTGATGTCAATTTTTTATGTAGCACTAGCACTAGTGTATTATGAAAAAAATTATATTATAAAAGCAGAGGAGTACGTATTTAAGGGATTAGAGCTTGTTGAAGAATGGGATTTTTATACGGCATTTATAGGGTATTATGTATATTCTGGAGTAGCCCTCAAAAATAATAAGAAGAATCAAAAGAGTGAATTAAATAAGATTTATGAAAAAGTACAAGAATTATCTAAAAAATATAAGAACAATAAGTTAGCAGATAAATACTATTTTTATAAATTAAAAGATCATTTCAAAGTGCTGGAAATGGAGAGGTTTATAGAGTATGGCAGAATTAAATGTGTAGAAAAGTATATTGCAAAAAGGGATTTTAAAATTGCAGAAGAACTTGTTGTGTTTTCTAAAATACTCATGTGTAAAGGGAAAAATGAAGATGCATTAATGTTATTAAATAAGATTTTAGCTTCTGATAAAGAAAAAGATAACAAGAATTTAATTATAAGAGCCTATATTTTTAGATCAGAAATTCTTTCACAAAAGGATCAATACGAAAATGCCACAAAGGATTTAAGACAAGCTTTAATAATTGGATATAAGAGTGGTTTTGTCAGGTTATTTTTAATAAAGCAGACAAAGGCAAGAAAAATCTTGATAAAAACTATTAAGTCTATGAAATTTAACAAGGATTATTATGAAATGGGGGATTATTTAAATAAAATACTAAGTTTGTATTCAACTAAGGAAGATAGCCAAATAATAAGTAAAAGAGAAAGAGAAGTGTTAATGCTAATAGAAAAAGGAGCCAAAAATTCAGAAATAGCAAAGAGATTATTTATTACAGAAAGTACTGCTAAAAGTCATATATTAAACATATTTAGCAAACTGAGTGTGCGAAATAGAATTGAAGCTGTAGCGAAGGCAAAAGAGATAGGGATTATTTAA 2658 1 CAA NAA 335 13 TTATCCAAGACCAAGACATAT ATCCAAGACCAAGACATAT  ATCC AAGACCAAGACATAT ATTT ATTTAAGACCAAGACATAT 1 TAA
"lcl|CP012395.1_cds_ALU34435.1_6 [locus_tag=CLAU_0006] [protein=Transcriptional regulator LuxR family] [protein_id=ALU34435.1] [location=3633..6290] [gbkey=CDS]" ATGTTATTAAATTATAAGTACAATAATACTAAATTTTTAATTCCAAAAAAGAAATGTAAGATTATAGACAGAGAAAAGGTTTTAAGTAGGCTAGATGAAGTTTTGGAAACTAAGCTTACAATTATATCTGCAGCAGCAGGTAGTGGAAAAACTACTTCCGTTATTTCATGGATATACTCAAGAAAACTAAATCATAATACAGTATGGATTTCTTTAGATGAAAGGGACGACAATTTAGATATTTTTTGGAGATCAATTATTACAGCTATTGAAAAGTTTAAAAATAATGATATGGATTGCAAACAAGCAGATCTTATCCAAGACCAAGACATATCAAGTGAATCGGCAGTAAATATGGCATTAGCTAGTATTTCATCTGTAAATAGGGATTTAATACTTGTAATAGATGATTTACATTTTGTAAAGAATGAGGATATACTTGTGGAAATAAAACATTTTATTGACGGTATTTCTGATAATATTCATATTATAATAACAAGTAGGACAAAGCTGAGCATAAATATTTCTAAGTTAAGGTTGGATGGAGAAGTAACGGAGATAGGTAAAGAAGATCTTAGTTTTTCATTAGAAGAGACAGATGAGTTTATAAAAACCAATATGGAAATTACAATGCCAAAGGAAAGTGTACAAATATTAAATAAGTATACAGAGGGCTGGATAGCAGGAATTCAAATGACGGTATTATCTATAAAAGAAAGAAAAAATGTAACGGAAATGAATGAAAAATTTATTGAAAGTAATAAGTATATTCAGGATTATTTCTGTGAAGAAATTTTTAATAGGCAATCAGAAGAAATTAAAGAGTTTTTATTAAAAACGTGTATTTTAGATGAATTAAATATTGAGTTATGCAATGCTGTTAGCTGCATGGAAAATAGTCAGCAAATTTTAGAAAAAATATATGATAAAAATTTGTTTATTAATAAATTGGATTATGATGGAAAATTATTTAAATATGATATACTTTTTAAGAAATTTTTAATGAGTAAAGCAAATGTTATAAATAAGGAAGAAATGCGTGAAGCTAGCAATAAGGCCGCTAAATGGTATGAAAATAATGGACGTATAAATAATGCTGTTAATCAGTATATAAGCATAGAAAACTATGAGCAAGCAATAGAAGTAATTGAAGATAAATGTATTAAGGAGACTTTTACCAATGAATATTTTTATGTAGAAAATTGGTTAAAAAACATACCACAAGATGTTATTGTAAAAAATGCTAGGTTTTGTATCATATATATGTATACGTATATATATGATGACATCAATTATAAGAAATATTTAGAGTTTGCGGAAAAAGCACTGCAGAGTTGTACTGATGAAGATTACAAGAAAGAATGCTTAGGTATATTGTATATTATTAGAGGAGATAAAAGTTATATCGAATTAGATTATAAAAAAAGTATTTCATATTATGAAAATGCTTTGAATTATTTAGGAAAAGACATGTTTTGGCATACAATAATAAATCTAAAATCAGGTATAGTATATTTTTATATACAGGATTTTGTTTTAGAAGAAAAGTTTTTTCATGAATCAATAATTTTAAGTCAATCCTATAAGGATAATACTTTGTATTTAATGACTAATAGAATAATTATTTTTGCAAAGTTACTTAAAGGAGAATTAAATGAATGCGAAAATATATGTAATACATGCTTAAATAGCACTATAAGTAATGATTTAGAAAAATCTTCACTGATGTCAATTTTTTATGTAGCACTAGCACTAGTGTATTATGAAAAAAATTATATTATAAAAGCAGAGGAGTACGTATTTAAGGGATTAGAGCTTGTTGAAGAATGGGATTTTTATACGGCATTTATAGGGTATTATGTATATTCTGGAGTAGCCCTCAAAAATAATAAGAAGAATCAAAAGAGTGAATTAAATAAGATTTATGAAAAAGTACAAGAATTATCTAAAAAATATAAGAACAATAAGTTAGCAGATAAATACTATTTTTATAAATTAAAAGATCATTTCAAAGTGCTGGAAATGGAGAGGTTTATAGAGTATGGCAGAATTAAATGTGTAGAAAAGTATATTGCAAAAAGGGATTTTAAAATTGCAGAAGAACTTGTTGTGTTTTCTAAAATACTCATGTGTAAAGGGAAAAATGAAGATGCATTAATGTTATTAAATAAGATTTTAGCTTCTGATAAAGAAAAAGATAACAAGAATTTAATTATAAGAGCCTATATTTTTAGATCAGAAATTCTTTCACAAAAGGATCAATACGAAAATGCCACAAAGGATTTAAGACAAGCTTTAATAATTGGATATAAGAGTGGTTTTGTCAGGTTATTTTTAATAAAGCAGACAAAGGCAAGAAAAATCTTGATAAAAACTATTAAGTCTATGAAATTTAACAAGGATTATTATGAAATGGGGGATTATTTAAATAAAATACTAAGTTTGTATTCAACTAAGGAAGATAGCCAAATAATAAGTAAAAGAGAAAGAGAAGTGTTAATGCTAATAGAAAAAGGAGCCAAAAATTCAGAAATAGCAAAGAGATTATTTATTACAGAAAGTACTGCTAAAAGTCATATATTAAACATATTTAGCAAACTGAGTGTGCGAAATAGAATTGAAGCTGTAGCGAAGGCAAAAGAGATAGGGATTATTTAA 2658 1 TAA NAA 710 27 TTCAAATGACGGTATTATCTA CAAATGACGGTATTATCTA  CAAA TGACGGTATTATCTA TAAA TAAATGACGGTATTATCTA 1 TAA
"lcl|CP012395.1_cds_ALU34435.1_6 [locus_tag=CLAU_0006] [protein=Transcriptional regulator LuxR family] [protein_id=ALU34435.1] [location=3633..6290] [gbkey=CDS]" ATGTTATTAAATTATAAGTACAATAATACTAAATTTTTAATTCCAAAAAAGAAATGTAAGATTATAGACAGAGAAAAGGTTTTAAGTAGGCTAGATGAAGTTTTGGAAACTAAGCTTACAATTATATCTGCAGCAGCAGGTAGTGGAAAAACTACTTCCGTTATTTCATGGATATACTCAAGAAAACTAAATCATAATACAGTATGGATTTCTTTAGATGAAAGGGACGACAATTTAGATATTTTTTGGAGATCAATTATTACAGCTATTGAAAAGTTTAAAAATAATGATATGGATTGCAAACAAGCAGATCTTATCCAAGACCAAGACATATCAAGTGAATCGGCAGTAAATATGGCATTAGCTAGTATTTCATCTGTAAATAGGGATTTAATACTTGTAATAGATGATTTACATTTTGTAAAGAATGAGGATATACTTGTGGAAATAAAACATTTTATTGACGGTATTTCTGATAATATTCATATTATAATAACAAGTAGGACAAAGCTGAGCATAAATATTTCTAAGTTAAGGTTGGATGGAGAAGTAACGGAGATAGGTAAAGAAGATCTTAGTTTTTCATTAGAAGAGACAGATGAGTTTATAAAAACCAATATGGAAATTACAATGCCAAAGGAAAGTGTACAAATATTAAATAAGTATACAGAGGGCTGGATAGCAGGAATTCAAATGACGGTATTATCTATAAAAGAAAGAAAAAATGTAACGGAAATGAATGAAAAATTTATTGAAAGTAATAAGTATATTCAGGATTATTTCTGTGAAGAAATTTTTAATAGGCAATCAGAAGAAATTAAAGAGTTTTTATTAAAAACGTGTATTTTAGATGAATTAAATATTGAGTTATGCAATGCTGTTAGCTGCATGGAAAATAGTCAGCAAATTTTAGAAAAAATATATGATAAAAATTTGTTTATTAATAAATTGGATTATGATGGAAAATTATTTAAATATGATATACTTTTTAAGAAATTTTTAATGAGTAAAGCAAATGTTATAAATAAGGAAGAAATGCGTGAAGCTAGCAATAAGGCCGCTAAATGGTATGAAAATAATGGACGTATAAATAATGCTGTTAATCAGTATATAAGCATAGAAAACTATGAGCAAGCAATAGAAGTAATTGAAGATAAATGTATTAAGGAGACTTTTACCAATGAATATTTTTATGTAGAAAATTGGTTAAAAAACATACCACAAGATGTTATTGTAAAAAATGCTAGGTTTTGTATCATATATATGTATACGTATATATATGATGACATCAATTATAAGAAATATTTAGAGTTTGCGGAAAAAGCACTGCAGAGTTGTACTGATGAAGATTACAAGAAAGAATGCTTAGGTATATTGTATATTATTAGAGGAGATAAAAGTTATATCGAATTAGATTATAAAAAAAGTATTTCATATTATGAAAATGCTTTGAATTATTTAGGAAAAGACATGTTTTGGCATACAATAATAAATCTAAAATCAGGTATAGTATATTTTTATATACAGGATTTTGTTTTAGAAGAAAAGTTTTTTCATGAATCAATAATTTTAAGTCAATCCTATAAGGATAATACTTTGTATTTAATGACTAATAGAATAATTATTTTTGCAAAGTTACTTAAAGGAGAATTAAATGAATGCGAAAATATATGTAATACATGCTTAAATAGCACTATAAGTAATGATTTAGAAAAATCTTCACTGATGTCAATTTTTTATGTAGCACTAGCACTAGTGTATTATGAAAAAAATTATATTATAAAAGCAGAGGAGTACGTATTTAAGGGATTAGAGCTTGTTGAAGAATGGGATTTTTATACGGCATTTATAGGGTATTATGTATATTCTGGAGTAGCCCTCAAAAATAATAAGAAGAATCAAAAGAGTGAATTAAATAAGATTTATGAAAAAGTACAAGAATTATCTAAAAAATATAAGAACAATAAGTTAGCAGATAAATACTATTTTTATAAATTAAAAGATCATTTCAAAGTGCTGGAAATGGAGAGGTTTATAGAGTATGGCAGAATTAAATGTGTAGAAAAGTATATTGCAAAAAGGGATTTTAAAATTGCAGAAGAACTTGTTGTGTTTTCTAAAATACTCATGTGTAAAGGGAAAAATGAAGATGCATTAATGTTATTAAATAAGATTTTAGCTTCTGATAAAGAAAAAGATAACAAGAATTTAATTATAAGAGCCTATATTTTTAGATCAGAAATTCTTTCACAAAAGGATCAATACGAAAATGCCACAAAGGATTTAAGACAAGCTTTAATAATTGGATATAAGAGTGGTTTTGTCAGGTTATTTTTAATAAAGCAGACAAAGGCAAGAAAAATCTTGATAAAAACTATTAAGTCTATGAAATTTAACAAGGATTATTATGAAATGGGGGATTATTTAAATAAAATACTAAGTTTGTATTCAACTAAGGAAGATAGCCAAATAATAAGTAAAAGAGAAAGAGAAGTGTTAATGCTAATAGAAAAAGGAGCCAAAAATTCAGAAATAGCAAAGAGATTATTTATTACAGAAAGTACTGCTAAAAGTCATATATTAAACATATTTAGCAAACTGAGTGTGCGAAATAGAATTGAAGCTGTAGCGAAGGCAAAAGAGATAGGGATTATTTAA 2658 1 TAA NAA 1917 72 GAATCAAAAGAGTGAATTAAA AATCAAAAGAGTGAATTAAA A ATCA AAAGAGTGAATTAAA ATTA AATTAAAAGAGTGAATTAAA 1 TAA
"lcl|CP012395.1_cds_ALU34435.1_6 [locus_tag=CLAU_0006] [protein=Transcriptional regulator LuxR family] [protein_id=ALU34435.1] [location=3633..6290] [gbkey=CDS]" ATGTTATTAAATTATAAGTACAATAATACTAAATTTTTAATTCCAAAAAAGAAATGTAAGATTATAGACAGAGAAAAGGTTTTAAGTAGGCTAGATGAAGTTTTGGAAACTAAGCTTACAATTATATCTGCAGCAGCAGGTAGTGGAAAAACTACTTCCGTTATTTCATGGATATACTCAAGAAAACTAAATCATAATACAGTATGGATTTCTTTAGATGAAAGGGACGACAATTTAGATATTTTTTGGAGATCAATTATTACAGCTATTGAAAAGTTTAAAAATAATGATATGGATTGCAAACAAGCAGATCTTATCCAAGACCAAGACATATCAAGTGAATCGGCAGTAAATATGGCATTAGCTAGTATTTCATCTGTAAATAGGGATTTAATACTTGTAATAGATGATTTACATTTTGTAAAGAATGAGGATATACTTGTGGAAATAAAACATTTTATTGACGGTATTTCTGATAATATTCATATTATAATAACAAGTAGGACAAAGCTGAGCATAAATATTTCTAAGTTAAGGTTGGATGGAGAAGTAACGGAGATAGGTAAAGAAGATCTTAGTTTTTCATTAGAAGAGACAGATGAGTTTATAAAAACCAATATGGAAATTACAATGCCAAAGGAAAGTGTACAAATATTAAATAAGTATACAGAGGGCTGGATAGCAGGAATTCAAATGACGGTATTATCTATAAAAGAAAGAAAAAATGTAACGGAAATGAATGAAAAATTTATTGAAAGTAATAAGTATATTCAGGATTATTTCTGTGAAGAAATTTTTAATAGGCAATCAGAAGAAATTAAAGAGTTTTTATTAAAAACGTGTATTTTAGATGAATTAAATATTGAGTTATGCAATGCTGTTAGCTGCATGGAAAATAGTCAGCAAATTTTAGAAAAAATATATGATAAAAATTTGTTTATTAATAAATTGGATTATGATGGAAAATTATTTAAATATGATATACTTTTTAAGAAATTTTTAATGAGTAAAGCAAATGTTATAAATAAGGAAGAAATGCGTGAAGCTAGCAATAAGGCCGCTAAATGGTATGAAAATAATGGACGTATAAATAATGCTGTTAATCAGTATATAAGCATAGAAAACTATGAGCAAGCAATAGAAGTAATTGAAGATAAATGTATTAAGGAGACTTTTACCAATGAATATTTTTATGTAGAAAATTGGTTAAAAAACATACCACAAGATGTTATTGTAAAAAATGCTAGGTTTTGTATCATATATATGTATACGTATATATATGATGACATCAATTATAAGAAATATTTAGAGTTTGCGGAAAAAGCACTGCAGAGTTGTACTGATGAAGATTACAAGAAAGAATGCTTAGGTATATTGTATATTATTAGAGGAGATAAAAGTTATATCGAATTAGATTATAAAAAAAGTATTTCATATTATGAAAATGCTTTGAATTATTTAGGAAAAGACATGTTTTGGCATACAATAATAAATCTAAAATCAGGTATAGTATATTTTTATATACAGGATTTTGTTTTAGAAGAAAAGTTTTTTCATGAATCAATAATTTTAAGTCAATCCTATAAGGATAATACTTTGTATTTAATGACTAATAGAATAATTATTTTTGCAAAGTTACTTAAAGGAGAATTAAATGAATGCGAAAATATATGTAATACATGCTTAAATAGCACTATAAGTAATGATTTAGAAAAATCTTCACTGATGTCAATTTTTTATGTAGCACTAGCACTAGTGTATTATGAAAAAAATTATATTATAAAAGCAGAGGAGTACGTATTTAAGGGATTAGAGCTTGTTGAAGAATGGGATTTTTATACGGCATTTATAGGGTATTATGTATATTCTGGAGTAGCCCTCAAAAATAATAAGAAGAATCAAAAGAGTGAATTAAATAAGATTTATGAAAAAGTACAAGAATTATCTAAAAAATATAAGAACAATAAGTTAGCAGATAAATACTATTTTTATAAATTAAAAGATCATTTCAAAGTGCTGGAAATGGAGAGGTTTATAGAGTATGGCAGAATTAAATGTGTAGAAAAGTATATTGCAAAAAGGGATTTTAAAATTGCAGAAGAACTTGTTGTGTTTTCTAAAATACTCATGTGTAAAGGGAAAAATGAAGATGCATTAATGTTATTAAATAAGATTTTAGCTTCTGATAAAGAAAAAGATAACAAGAATTTAATTATAAGAGCCTATATTTTTAGATCAGAAATTCTTTCACAAAAGGATCAATACGAAAATGCCACAAAGGATTTAAGACAAGCTTTAATAATTGGATATAAGAGTGGTTTTGTCAGGTTATTTTTAATAAAGCAGACAAAGGCAAGAAAAATCTTGATAAAAACTATTAAGTCTATGAAATTTAACAAGGATTATTATGAAATGGGGGATTATTTAAATAAAATACTAAGTTTGTATTCAACTAAGGAAGATAGCCAAATAATAAGTAAAAGAGAAAGAGAAGTGTTAATGCTAATAGAAAAAGGAGCCAAAAATTCAGAAATAGCAAAGAGATTATTTATTACAGAAAGTACTGCTAAAAGTCATATATTAAACATATTTAGCAAACTGAGTGTGCGAAATAGAATTGAAGCTGTAGCGAAGGCAAAAGAGATAGGGATTATTTAA 2658 1 AGA NGA 321 12 CAAACAAGCAGATCTTATCCA AAACAAGCAGATCTTATCCA A AACA AGCAGATCTTATCCA AATA AAATAAGCAGATCTTATCCA 1 TAA
"lcl|CP012395.1_cds_ALU34435.1_6 [locus_tag=CLAU_0006] [protein=Transcriptional regulator LuxR family] [protein_id=ALU34435.1] [location=3633..6290] [gbkey=CDS]" ATGTTATTAAATTATAAGTACAATAATACTAAATTTTTAATTCCAAAAAAGAAATGTAAGATTATAGACAGAGAAAAGGTTTTAAGTAGGCTAGATGAAGTTTTGGAAACTAAGCTTACAATTATATCTGCAGCAGCAGGTAGTGGAAAAACTACTTCCGTTATTTCATGGATATACTCAAGAAAACTAAATCATAATACAGTATGGATTTCTTTAGATGAAAGGGACGACAATTTAGATATTTTTTGGAGATCAATTATTACAGCTATTGAAAAGTTTAAAAATAATGATATGGATTGCAAACAAGCAGATCTTATCCAAGACCAAGACATATCAAGTGAATCGGCAGTAAATATGGCATTAGCTAGTATTTCATCTGTAAATAGGGATTTAATACTTGTAATAGATGATTTACATTTTGTAAAGAATGAGGATATACTTGTGGAAATAAAACATTTTATTGACGGTATTTCTGATAATATTCATATTATAATAACAAGTAGGACAAAGCTGAGCATAAATATTTCTAAGTTAAGGTTGGATGGAGAAGTAACGGAGATAGGTAAAGAAGATCTTAGTTTTTCATTAGAAGAGACAGATGAGTTTATAAAAACCAATATGGAAATTACAATGCCAAAGGAAAGTGTACAAATATTAAATAAGTATACAGAGGGCTGGATAGCAGGAATTCAAATGACGGTATTATCTATAAAAGAAAGAAAAAATGTAACGGAAATGAATGAAAAATTTATTGAAAGTAATAAGTATATTCAGGATTATTTCTGTGAAGAAATTTTTAATAGGCAATCAGAAGAAATTAAAGAGTTTTTATTAAAAACGTGTATTTTAGATGAATTAAATATTGAGTTATGCAATGCTGTTAGCTGCATGGAAAATAGTCAGCAAATTTTAGAAAAAATATATGATAAAAATTTGTTTATTAATAAATTGGATTATGATGGAAAATTATTTAAATATGATATACTTTTTAAGAAATTTTTAATGAGTAAAGCAAATGTTATAAATAAGGAAGAAATGCGTGAAGCTAGCAATAAGGCCGCTAAATGGTATGAAAATAATGGACGTATAAATAATGCTGTTAATCAGTATATAAGCATAGAAAACTATGAGCAAGCAATAGAAGTAATTGAAGATAAATGTATTAAGGAGACTTTTACCAATGAATATTTTTATGTAGAAAATTGGTTAAAAAACATACCACAAGATGTTATTGTAAAAAATGCTAGGTTTTGTATCATATATATGTATACGTATATATATGATGACATCAATTATAAGAAATATTTAGAGTTTGCGGAAAAAGCACTGCAGAGTTGTACTGATGAAGATTACAAGAAAGAATGCTTAGGTATATTGTATATTATTAGAGGAGATAAAAGTTATATCGAATTAGATTATAAAAAAAGTATTTCATATTATGAAAATGCTTTGAATTATTTAGGAAAAGACATGTTTTGGCATACAATAATAAATCTAAAATCAGGTATAGTATATTTTTATATACAGGATTTTGTTTTAGAAGAAAAGTTTTTTCATGAATCAATAATTTTAAGTCAATCCTATAAGGATAATACTTTGTATTTAATGACTAATAGAATAATTATTTTTGCAAAGTTACTTAAAGGAGAATTAAATGAATGCGAAAATATATGTAATACATGCTTAAATAGCACTATAAGTAATGATTTAGAAAAATCTTCACTGATGTCAATTTTTTATGTAGCACTAGCACTAGTGTATTATGAAAAAAATTATATTATAAAAGCAGAGGAGTACGTATTTAAGGGATTAGAGCTTGTTGAAGAATGGGATTTTTATACGGCATTTATAGGGTATTATGTATATTCTGGAGTAGCCCTCAAAAATAATAAGAAGAATCAAAAGAGTGAATTAAATAAGATTTATGAAAAAGTACAAGAATTATCTAAAAAATATAAGAACAATAAGTTAGCAGATAAATACTATTTTTATAAATTAAAAGATCATTTCAAAGTGCTGGAAATGGAGAGGTTTATAGAGTATGGCAGAATTAAATGTGTAGAAAAGTATATTGCAAAAAGGGATTTTAAAATTGCAGAAGAACTTGTTGTGTTTTCTAAAATACTCATGTGTAAAGGGAAAAATGAAGATGCATTAATGTTATTAAATAAGATTTTAGCTTCTGATAAAGAAAAAGATAACAAGAATTTAATTATAAGAGCCTATATTTTTAGATCAGAAATTCTTTCACAAAAGGATCAATACGAAAATGCCACAAAGGATTTAAGACAAGCTTTAATAATTGGATATAAGAGTGGTTTTGTCAGGTTATTTTTAATAAAGCAGACAAAGGCAAGAAAAATCTTGATAAAAACTATTAAGTCTATGAAATTTAACAAGGATTATTATGAAATGGGGGATTATTTAAATAAAATACTAAGTTTGTATTCAACTAAGGAAGATAGCCAAATAATAAGTAAAAGAGAAAGAGAAGTGTTAATGCTAATAGAAAAAGGAGCCAAAAATTCAGAAATAGCAAAGAGATTATTTATTACAGAAAGTACTGCTAAAAGTCATATATTAAACATATTTAGCAAACTGAGTGTGCGAAATAGAATTGAAGCTGTAGCGAAGGCAAAAGAGATAGGGATTATTTAA 2658 1 AGA NGA 789 30 TATTCAGGATTATTTCTGTGA ATTCAGGATTATTTCTGTGA A TTCA GGATTATTTCTGTGA TTTA ATTTAGGATTATTTCTGTGA 1 TAG
"lcl|CP012395.1_cds_ALU34435.1_6 [locus_tag=CLAU_0006] [protein=Transcriptional regulator LuxR family] [protein_id=ALU34435.1] [location=3633..6290] [gbkey=CDS]" ATGTTATTAAATTATAAGTACAATAATACTAAATTTTTAATTCCAAAAAAGAAATGTAAGATTATAGACAGAGAAAAGGTTTTAAGTAGGCTAGATGAAGTTTTGGAAACTAAGCTTACAATTATATCTGCAGCAGCAGGTAGTGGAAAAACTACTTCCGTTATTTCATGGATATACTCAAGAAAACTAAATCATAATACAGTATGGATTTCTTTAGATGAAAGGGACGACAATTTAGATATTTTTTGGAGATCAATTATTACAGCTATTGAAAAGTTTAAAAATAATGATATGGATTGCAAACAAGCAGATCTTATCCAAGACCAAGACATATCAAGTGAATCGGCAGTAAATATGGCATTAGCTAGTATTTCATCTGTAAATAGGGATTTAATACTTGTAATAGATGATTTACATTTTGTAAAGAATGAGGATATACTTGTGGAAATAAAACATTTTATTGACGGTATTTCTGATAATATTCATATTATAATAACAAGTAGGACAAAGCTGAGCATAAATATTTCTAAGTTAAGGTTGGATGGAGAAGTAACGGAGATAGGTAAAGAAGATCTTAGTTTTTCATTAGAAGAGACAGATGAGTTTATAAAAACCAATATGGAAATTACAATGCCAAAGGAAAGTGTACAAATATTAAATAAGTATACAGAGGGCTGGATAGCAGGAATTCAAATGACGGTATTATCTATAAAAGAAAGAAAAAATGTAACGGAAATGAATGAAAAATTTATTGAAAGTAATAAGTATATTCAGGATTATTTCTGTGAAGAAATTTTTAATAGGCAATCAGAAGAAATTAAAGAGTTTTTATTAAAAACGTGTATTTTAGATGAATTAAATATTGAGTTATGCAATGCTGTTAGCTGCATGGAAAATAGTCAGCAAATTTTAGAAAAAATATATGATAAAAATTTGTTTATTAATAAATTGGATTATGATGGAAAATTATTTAAATATGATATACTTTTTAAGAAATTTTTAATGAGTAAAGCAAATGTTATAAATAAGGAAGAAATGCGTGAAGCTAGCAATAAGGCCGCTAAATGGTATGAAAATAATGGACGTATAAATAATGCTGTTAATCAGTATATAAGCATAGAAAACTATGAGCAAGCAATAGAAGTAATTGAAGATAAATGTATTAAGGAGACTTTTACCAATGAATATTTTTATGTAGAAAATTGGTTAAAAAACATACCACAAGATGTTATTGTAAAAAATGCTAGGTTTTGTATCATATATATGTATACGTATATATATGATGACATCAATTATAAGAAATATTTAGAGTTTGCGGAAAAAGCACTGCAGAGTTGTACTGATGAAGATTACAAGAAAGAATGCTTAGGTATATTGTATATTATTAGAGGAGATAAAAGTTATATCGAATTAGATTATAAAAAAAGTATTTCATATTATGAAAATGCTTTGAATTATTTAGGAAAAGACATGTTTTGGCATACAATAATAAATCTAAAATCAGGTATAGTATATTTTTATATACAGGATTTTGTTTTAGAAGAAAAGTTTTTTCATGAATCAATAATTTTAAGTCAATCCTATAAGGATAATACTTTGTATTTAATGACTAATAGAATAATTATTTTTGCAAAGTTACTTAAAGGAGAATTAAATGAATGCGAAAATATATGTAATACATGCTTAAATAGCACTATAAGTAATGATTTAGAAAAATCTTCACTGATGTCAATTTTTTATGTAGCACTAGCACTAGTGTATTATGAAAAAAATTATATTATAAAAGCAGAGGAGTACGTATTTAAGGGATTAGAGCTTGTTGAAGAATGGGATTTTTATACGGCATTTATAGGGTATTATGTATATTCTGGAGTAGCCCTCAAAAATAATAAGAAGAATCAAAAGAGTGAATTAAATAAGATTTATGAAAAAGTACAAGAATTATCTAAAAAATATAAGAACAATAAGTTAGCAGATAAATACTATTTTTATAAATTAAAAGATCATTTCAAAGTGCTGGAAATGGAGAGGTTTATAGAGTATGGCAGAATTAAATGTGTAGAAAAGTATATTGCAAAAAGGGATTTTAAAATTGCAGAAGAACTTGTTGTGTTTTCTAAAATACTCATGTGTAAAGGGAAAAATGAAGATGCATTAATGTTATTAAATAAGATTTTAGCTTCTGATAAAGAAAAAGATAACAAGAATTTAATTATAAGAGCCTATATTTTTAGATCAGAAATTCTTTCACAAAAGGATCAATACGAAAATGCCACAAAGGATTTAAGACAAGCTTTAATAATTGGATATAAGAGTGGTTTTGTCAGGTTATTTTTAATAAAGCAGACAAAGGCAAGAAAAATCTTGATAAAAACTATTAAGTCTATGAAATTTAACAAGGATTATTATGAAATGGGGGATTATTTAAATAAAATACTAAGTTTGTATTCAACTAAGGAAGATAGCCAAATAATAAGTAAAAGAGAAAGAGAAGTGTTAATGCTAATAGAAAAAGGAGCCAAAAATTCAGAAATAGCAAAGAGATTATTTATTACAGAAAGTACTGCTAAAAGTCATATATTAAACATATTTAGCAAACTGAGTGTGCGAAATAGAATTGAAGCTGTAGCGAAGGCAAAAGAGATAGGGATTATTTAA 2658 1 AGA NGA 822 31 TAGGCAATCAGAAGAAATTAA AGGCAATCAGAAGAAATTAA A GGCA ATCAGAAGAAATTAA GGTA AGGTAATCAGAAGAAATTAA 1 TAA
"lcl|CP012395.1_cds_ALU34435.1_6 [locus_tag=CLAU_0006] [protein=Transcriptional regulator LuxR family] [protein_id=ALU34435.1] [location=3633..6290] [gbkey=CDS]" ATGTTATTAAATTATAAGTACAATAATACTAAATTTTTAATTCCAAAAAAGAAATGTAAGATTATAGACAGAGAAAAGGTTTTAAGTAGGCTAGATGAAGTTTTGGAAACTAAGCTTACAATTATATCTGCAGCAGCAGGTAGTGGAAAAACTACTTCCGTTATTTCATGGATATACTCAAGAAAACTAAATCATAATACAGTATGGATTTCTTTAGATGAAAGGGACGACAATTTAGATATTTTTTGGAGATCAATTATTACAGCTATTGAAAAGTTTAAAAATAATGATATGGATTGCAAACAAGCAGATCTTATCCAAGACCAAGACATATCAAGTGAATCGGCAGTAAATATGGCATTAGCTAGTATTTCATCTGTAAATAGGGATTTAATACTTGTAATAGATGATTTACATTTTGTAAAGAATGAGGATATACTTGTGGAAATAAAACATTTTATTGACGGTATTTCTGATAATATTCATATTATAATAACAAGTAGGACAAAGCTGAGCATAAATATTTCTAAGTTAAGGTTGGATGGAGAAGTAACGGAGATAGGTAAAGAAGATCTTAGTTTTTCATTAGAAGAGACAGATGAGTTTATAAAAACCAATATGGAAATTACAATGCCAAAGGAAAGTGTACAAATATTAAATAAGTATACAGAGGGCTGGATAGCAGGAATTCAAATGACGGTATTATCTATAAAAGAAAGAAAAAATGTAACGGAAATGAATGAAAAATTTATTGAAAGTAATAAGTATATTCAGGATTATTTCTGTGAAGAAATTTTTAATAGGCAATCAGAAGAAATTAAAGAGTTTTTATTAAAAACGTGTATTTTAGATGAATTAAATATTGAGTTATGCAATGCTGTTAGCTGCATGGAAAATAGTCAGCAAATTTTAGAAAAAATATATGATAAAAATTTGTTTATTAATAAATTGGATTATGATGGAAAATTATTTAAATATGATATACTTTTTAAGAAATTTTTAATGAGTAAAGCAAATGTTATAAATAAGGAAGAAATGCGTGAAGCTAGCAATAAGGCCGCTAAATGGTATGAAAATAATGGACGTATAAATAATGCTGTTAATCAGTATATAAGCATAGAAAACTATGAGCAAGCAATAGAAGTAATTGAAGATAAATGTATTAAGGAGACTTTTACCAATGAATATTTTTATGTAGAAAATTGGTTAAAAAACATACCACAAGATGTTATTGTAAAAAATGCTAGGTTTTGTATCATATATATGTATACGTATATATATGATGACATCAATTATAAGAAATATTTAGAGTTTGCGGAAAAAGCACTGCAGAGTTGTACTGATGAAGATTACAAGAAAGAATGCTTAGGTATATTGTATATTATTAGAGGAGATAAAAGTTATATCGAATTAGATTATAAAAAAAGTATTTCATATTATGAAAATGCTTTGAATTATTTAGGAAAAGACATGTTTTGGCATACAATAATAAATCTAAAATCAGGTATAGTATATTTTTATATACAGGATTTTGTTTTAGAAGAAAAGTTTTTTCATGAATCAATAATTTTAAGTCAATCCTATAAGGATAATACTTTGTATTTAATGACTAATAGAATAATTATTTTTGCAAAGTTACTTAAAGGAGAATTAAATGAATGCGAAAATATATGTAATACATGCTTAAATAGCACTATAAGTAATGATTTAGAAAAATCTTCACTGATGTCAATTTTTTATGTAGCACTAGCACTAGTGTATTATGAAAAAAATTATATTATAAAAGCAGAGGAGTACGTATTTAAGGGATTAGAGCTTGTTGAAGAATGGGATTTTTATACGGCATTTATAGGGTATTATGTATATTCTGGAGTAGCCCTCAAAAATAATAAGAAGAATCAAAAGAGTGAATTAAATAAGATTTATGAAAAAGTACAAGAATTATCTAAAAAATATAAGAACAATAAGTTAGCAGATAAATACTATTTTTATAAATTAAAAGATCATTTCAAAGTGCTGGAAATGGAGAGGTTTATAGAGTATGGCAGAATTAAATGTGTAGAAAAGTATATTGCAAAAAGGGATTTTAAAATTGCAGAAGAACTTGTTGTGTTTTCTAAAATACTCATGTGTAAAGGGAAAAATGAAGATGCATTAATGTTATTAAATAAGATTTTAGCTTCTGATAAAGAAAAAGATAACAAGAATTTAATTATAAGAGCCTATATTTTTAGATCAGAAATTCTTTCACAAAAGGATCAATACGAAAATGCCACAAAGGATTTAAGACAAGCTTTAATAATTGGATATAAGAGTGGTTTTGTCAGGTTATTTTTAATAAAGCAGACAAAGGCAAGAAAAATCTTGATAAAAACTATTAAGTCTATGAAATTTAACAAGGATTATTATGAAATGGGGGATTATTTAAATAAAATACTAAGTTTGTATTCAACTAAGGAAGATAGCCAAATAATAAGTAAAAGAGAAAGAGAAGTGTTAATGCTAATAGAAAAAGGAGCCAAAAATTCAGAAATAGCAAAGAGATTATTTATTACAGAAAGTACTGCTAAAAGTCATATATTAAACATATTTAGCAAACTGAGTGTGCGAAATAGAATTGAAGCTGTAGCGAAGGCAAAAGAGATAGGGATTATTTAA 2658 1 AGA NGA 1347 51 ACTGCAGAGTTGTACTGATGA CTGCAGAGTTGTACTGATGA C TGCA GAGTTGTACTGATGA TGTA CTGTAGAGTTGTACTGATGA 1 TAG
"lcl|CP012395.1_cds_ALU34435.1_6 [locus_tag=CLAU_0006] [protein=Transcriptional regulator LuxR family] [protein_id=ALU34435.1] [location=3633..6290] [gbkey=CDS]" ATGTTATTAAATTATAAGTACAATAATACTAAATTTTTAATTCCAAAAAAGAAATGTAAGATTATAGACAGAGAAAAGGTTTTAAGTAGGCTAGATGAAGTTTTGGAAACTAAGCTTACAATTATATCTGCAGCAGCAGGTAGTGGAAAAACTACTTCCGTTATTTCATGGATATACTCAAGAAAACTAAATCATAATACAGTATGGATTTCTTTAGATGAAAGGGACGACAATTTAGATATTTTTTGGAGATCAATTATTACAGCTATTGAAAAGTTTAAAAATAATGATATGGATTGCAAACAAGCAGATCTTATCCAAGACCAAGACATATCAAGTGAATCGGCAGTAAATATGGCATTAGCTAGTATTTCATCTGTAAATAGGGATTTAATACTTGTAATAGATGATTTACATTTTGTAAAGAATGAGGATATACTTGTGGAAATAAAACATTTTATTGACGGTATTTCTGATAATATTCATATTATAATAACAAGTAGGACAAAGCTGAGCATAAATATTTCTAAGTTAAGGTTGGATGGAGAAGTAACGGAGATAGGTAAAGAAGATCTTAGTTTTTCATTAGAAGAGACAGATGAGTTTATAAAAACCAATATGGAAATTACAATGCCAAAGGAAAGTGTACAAATATTAAATAAGTATACAGAGGGCTGGATAGCAGGAATTCAAATGACGGTATTATCTATAAAAGAAAGAAAAAATGTAACGGAAATGAATGAAAAATTTATTGAAAGTAATAAGTATATTCAGGATTATTTCTGTGAAGAAATTTTTAATAGGCAATCAGAAGAAATTAAAGAGTTTTTATTAAAAACGTGTATTTTAGATGAATTAAATATTGAGTTATGCAATGCTGTTAGCTGCATGGAAAATAGTCAGCAAATTTTAGAAAAAATATATGATAAAAATTTGTTTATTAATAAATTGGATTATGATGGAAAATTATTTAAATATGATATACTTTTTAAGAAATTTTTAATGAGTAAAGCAAATGTTATAAATAAGGAAGAAATGCGTGAAGCTAGCAATAAGGCCGCTAAATGGTATGAAAATAATGGACGTATAAATAATGCTGTTAATCAGTATATAAGCATAGAAAACTATGAGCAAGCAATAGAAGTAATTGAAGATAAATGTATTAAGGAGACTTTTACCAATGAATATTTTTATGTAGAAAATTGGTTAAAAAACATACCACAAGATGTTATTGTAAAAAATGCTAGGTTTTGTATCATATATATGTATACGTATATATATGATGACATCAATTATAAGAAATATTTAGAGTTTGCGGAAAAAGCACTGCAGAGTTGTACTGATGAAGATTACAAGAAAGAATGCTTAGGTATATTGTATATTATTAGAGGAGATAAAAGTTATATCGAATTAGATTATAAAAAAAGTATTTCATATTATGAAAATGCTTTGAATTATTTAGGAAAAGACATGTTTTGGCATACAATAATAAATCTAAAATCAGGTATAGTATATTTTTATATACAGGATTTTGTTTTAGAAGAAAAGTTTTTTCATGAATCAATAATTTTAAGTCAATCCTATAAGGATAATACTTTGTATTTAATGACTAATAGAATAATTATTTTTGCAAAGTTACTTAAAGGAGAATTAAATGAATGCGAAAATATATGTAATACATGCTTAAATAGCACTATAAGTAATGATTTAGAAAAATCTTCACTGATGTCAATTTTTTATGTAGCACTAGCACTAGTGTATTATGAAAAAAATTATATTATAAAAGCAGAGGAGTACGTATTTAAGGGATTAGAGCTTGTTGAAGAATGGGATTTTTATACGGCATTTATAGGGTATTATGTATATTCTGGAGTAGCCCTCAAAAATAATAAGAAGAATCAAAAGAGTGAATTAAATAAGATTTATGAAAAAGTACAAGAATTATCTAAAAAATATAAGAACAATAAGTTAGCAGATAAATACTATTTTTATAAATTAAAAGATCATTTCAAAGTGCTGGAAATGGAGAGGTTTATAGAGTATGGCAGAATTAAATGTGTAGAAAAGTATATTGCAAAAAGGGATTTTAAAATTGCAGAAGAACTTGTTGTGTTTTCTAAAATACTCATGTGTAAAGGGAAAAATGAAGATGCATTAATGTTATTAAATAAGATTTTAGCTTCTGATAAAGAAAAAGATAACAAGAATTTAATTATAAGAGCCTATATTTTTAGATCAGAAATTCTTTCACAAAAGGATCAATACGAAAATGCCACAAAGGATTTAAGACAAGCTTTAATAATTGGATATAAGAGTGGTTTTGTCAGGTTATTTTTAATAAAGCAGACAAAGGCAAGAAAAATCTTGATAAAAACTATTAAGTCTATGAAATTTAACAAGGATTATTATGAAATGGGGGATTATTTAAATAAAATACTAAGTTTGTATTCAACTAAGGAAGATAGCCAAATAATAAGTAAAAGAGAAAGAGAAGTGTTAATGCTAATAGAAAAAGGAGCCAAAAATTCAGAAATAGCAAAGAGATTATTTATTACAGAAAGTACTGCTAAAAGTCATATATTAAACATATTTAGCAAACTGAGTGTGCGAAATAGAATTGAAGCTGTAGCGAAGGCAAAAGAGATAGGGATTATTTAA 2658 1 AGA NGA 1542 58 TATACAGGATTTTGTTTTAGA ATACAGGATTTTGTTTTAGA A TACA GGATTTTGTTTTAGA TATA ATATAGGATTTTGTTTTAGA 1 TAG
"lcl|CP012395.1_cds_ALU34435.1_6 [locus_tag=CLAU_0006] [protein=Transcriptional regulator LuxR family] [protein_id=ALU34435.1] [location=3633..6290] [gbkey=CDS]" ATGTTATTAAATTATAAGTACAATAATACTAAATTTTTAATTCCAAAAAAGAAATGTAAGATTATAGACAGAGAAAAGGTTTTAAGTAGGCTAGATGAAGTTTTGGAAACTAAGCTTACAATTATATCTGCAGCAGCAGGTAGTGGAAAAACTACTTCCGTTATTTCATGGATATACTCAAGAAAACTAAATCATAATACAGTATGGATTTCTTTAGATGAAAGGGACGACAATTTAGATATTTTTTGGAGATCAATTATTACAGCTATTGAAAAGTTTAAAAATAATGATATGGATTGCAAACAAGCAGATCTTATCCAAGACCAAGACATATCAAGTGAATCGGCAGTAAATATGGCATTAGCTAGTATTTCATCTGTAAATAGGGATTTAATACTTGTAATAGATGATTTACATTTTGTAAAGAATGAGGATATACTTGTGGAAATAAAACATTTTATTGACGGTATTTCTGATAATATTCATATTATAATAACAAGTAGGACAAAGCTGAGCATAAATATTTCTAAGTTAAGGTTGGATGGAGAAGTAACGGAGATAGGTAAAGAAGATCTTAGTTTTTCATTAGAAGAGACAGATGAGTTTATAAAAACCAATATGGAAATTACAATGCCAAAGGAAAGTGTACAAATATTAAATAAGTATACAGAGGGCTGGATAGCAGGAATTCAAATGACGGTATTATCTATAAAAGAAAGAAAAAATGTAACGGAAATGAATGAAAAATTTATTGAAAGTAATAAGTATATTCAGGATTATTTCTGTGAAGAAATTTTTAATAGGCAATCAGAAGAAATTAAAGAGTTTTTATTAAAAACGTGTATTTTAGATGAATTAAATATTGAGTTATGCAATGCTGTTAGCTGCATGGAAAATAGTCAGCAAATTTTAGAAAAAATATATGATAAAAATTTGTTTATTAATAAATTGGATTATGATGGAAAATTATTTAAATATGATATACTTTTTAAGAAATTTTTAATGAGTAAAGCAAATGTTATAAATAAGGAAGAAATGCGTGAAGCTAGCAATAAGGCCGCTAAATGGTATGAAAATAATGGACGTATAAATAATGCTGTTAATCAGTATATAAGCATAGAAAACTATGAGCAAGCAATAGAAGTAATTGAAGATAAATGTATTAAGGAGACTTTTACCAATGAATATTTTTATGTAGAAAATTGGTTAAAAAACATACCACAAGATGTTATTGTAAAAAATGCTAGGTTTTGTATCATATATATGTATACGTATATATATGATGACATCAATTATAAGAAATATTTAGAGTTTGCGGAAAAAGCACTGCAGAGTTGTACTGATGAAGATTACAAGAAAGAATGCTTAGGTATATTGTATATTATTAGAGGAGATAAAAGTTATATCGAATTAGATTATAAAAAAAGTATTTCATATTATGAAAATGCTTTGAATTATTTAGGAAAAGACATGTTTTGGCATACAATAATAAATCTAAAATCAGGTATAGTATATTTTTATATACAGGATTTTGTTTTAGAAGAAAAGTTTTTTCATGAATCAATAATTTTAAGTCAATCCTATAAGGATAATACTTTGTATTTAATGACTAATAGAATAATTATTTTTGCAAAGTTACTTAAAGGAGAATTAAATGAATGCGAAAATATATGTAATACATGCTTAAATAGCACTATAAGTAATGATTTAGAAAAATCTTCACTGATGTCAATTTTTTATGTAGCACTAGCACTAGTGTATTATGAAAAAAATTATATTATAAAAGCAGAGGAGTACGTATTTAAGGGATTAGAGCTTGTTGAAGAATGGGATTTTTATACGGCATTTATAGGGTATTATGTATATTCTGGAGTAGCCCTCAAAAATAATAAGAAGAATCAAAAGAGTGAATTAAATAAGATTTATGAAAAAGTACAAGAATTATCTAAAAAATATAAGAACAATAAGTTAGCAGATAAATACTATTTTTATAAATTAAAAGATCATTTCAAAGTGCTGGAAATGGAGAGGTTTATAGAGTATGGCAGAATTAAATGTGTAGAAAAGTATATTGCAAAAAGGGATTTTAAAATTGCAGAAGAACTTGTTGTGTTTTCTAAAATACTCATGTGTAAAGGGAAAAATGAAGATGCATTAATGTTATTAAATAAGATTTTAGCTTCTGATAAAGAAAAAGATAACAAGAATTTAATTATAAGAGCCTATATTTTTAGATCAGAAATTCTTTCACAAAAGGATCAATACGAAAATGCCACAAAGGATTTAAGACAAGCTTTAATAATTGGATATAAGAGTGGTTTTGTCAGGTTATTTTTAATAAAGCAGACAAAGGCAAGAAAAATCTTGATAAAAACTATTAAGTCTATGAAATTTAACAAGGATTATTATGAAATGGGGGATTATTTAAATAAAATACTAAGTTTGTATTCAACTAAGGAAGATAGCCAAATAATAAGTAAAAGAGAAAGAGAAGTGTTAATGCTAATAGAAAAAGGAGCCAAAAATTCAGAAATAGCAAAGAGATTATTTATTACAGAAAGTACTGCTAAAAGTCATATATTAAACATATTTAGCAAACTGAGTGTGCGAAATAGAATTGAAGCTGTAGCGAAGGCAAAAGAGATAGGGATTATTTAA 2658 1 AGA NGA 1919 72 ATCAAAAGAGTGAATTAAATA CAAAAGAGTGAATTAAATA  CAAA AGAGTGAATTAAATA TAAA TAAAAGAGTGAATTAAATA 1 TAA
"lcl|CP012395.1_cds_ALU34435.1_6 [locus_tag=CLAU_0006] [protein=Transcriptional regulator LuxR family] [protein_id=ALU34435.1] [location=3633..6290] [gbkey=CDS]" ATGTTATTAAATTATAAGTACAATAATACTAAATTTTTAATTCCAAAAAAGAAATGTAAGATTATAGACAGAGAAAAGGTTTTAAGTAGGCTAGATGAAGTTTTGGAAACTAAGCTTACAATTATATCTGCAGCAGCAGGTAGTGGAAAAACTACTTCCGTTATTTCATGGATATACTCAAGAAAACTAAATCATAATACAGTATGGATTTCTTTAGATGAAAGGGACGACAATTTAGATATTTTTTGGAGATCAATTATTACAGCTATTGAAAAGTTTAAAAATAATGATATGGATTGCAAACAAGCAGATCTTATCCAAGACCAAGACATATCAAGTGAATCGGCAGTAAATATGGCATTAGCTAGTATTTCATCTGTAAATAGGGATTTAATACTTGTAATAGATGATTTACATTTTGTAAAGAATGAGGATATACTTGTGGAAATAAAACATTTTATTGACGGTATTTCTGATAATATTCATATTATAATAACAAGTAGGACAAAGCTGAGCATAAATATTTCTAAGTTAAGGTTGGATGGAGAAGTAACGGAGATAGGTAAAGAAGATCTTAGTTTTTCATTAGAAGAGACAGATGAGTTTATAAAAACCAATATGGAAATTACAATGCCAAAGGAAAGTGTACAAATATTAAATAAGTATACAGAGGGCTGGATAGCAGGAATTCAAATGACGGTATTATCTATAAAAGAAAGAAAAAATGTAACGGAAATGAATGAAAAATTTATTGAAAGTAATAAGTATATTCAGGATTATTTCTGTGAAGAAATTTTTAATAGGCAATCAGAAGAAATTAAAGAGTTTTTATTAAAAACGTGTATTTTAGATGAATTAAATATTGAGTTATGCAATGCTGTTAGCTGCATGGAAAATAGTCAGCAAATTTTAGAAAAAATATATGATAAAAATTTGTTTATTAATAAATTGGATTATGATGGAAAATTATTTAAATATGATATACTTTTTAAGAAATTTTTAATGAGTAAAGCAAATGTTATAAATAAGGAAGAAATGCGTGAAGCTAGCAATAAGGCCGCTAAATGGTATGAAAATAATGGACGTATAAATAATGCTGTTAATCAGTATATAAGCATAGAAAACTATGAGCAAGCAATAGAAGTAATTGAAGATAAATGTATTAAGGAGACTTTTACCAATGAATATTTTTATGTAGAAAATTGGTTAAAAAACATACCACAAGATGTTATTGTAAAAAATGCTAGGTTTTGTATCATATATATGTATACGTATATATATGATGACATCAATTATAAGAAATATTTAGAGTTTGCGGAAAAAGCACTGCAGAGTTGTACTGATGAAGATTACAAGAAAGAATGCTTAGGTATATTGTATATTATTAGAGGAGATAAAAGTTATATCGAATTAGATTATAAAAAAAGTATTTCATATTATGAAAATGCTTTGAATTATTTAGGAAAAGACATGTTTTGGCATACAATAATAAATCTAAAATCAGGTATAGTATATTTTTATATACAGGATTTTGTTTTAGAAGAAAAGTTTTTTCATGAATCAATAATTTTAAGTCAATCCTATAAGGATAATACTTTGTATTTAATGACTAATAGAATAATTATTTTTGCAAAGTTACTTAAAGGAGAATTAAATGAATGCGAAAATATATGTAATACATGCTTAAATAGCACTATAAGTAATGATTTAGAAAAATCTTCACTGATGTCAATTTTTTATGTAGCACTAGCACTAGTGTATTATGAAAAAAATTATATTATAAAAGCAGAGGAGTACGTATTTAAGGGATTAGAGCTTGTTGAAGAATGGGATTTTTATACGGCATTTATAGGGTATTATGTATATTCTGGAGTAGCCCTCAAAAATAATAAGAAGAATCAAAAGAGTGAATTAAATAAGATTTATGAAAAAGTACAAGAATTATCTAAAAAATATAAGAACAATAAGTTAGCAGATAAATACTATTTTTATAAATTAAAAGATCATTTCAAAGTGCTGGAAATGGAGAGGTTTATAGAGTATGGCAGAATTAAATGTGTAGAAAAGTATATTGCAAAAAGGGATTTTAAAATTGCAGAAGAACTTGTTGTGTTTTCTAAAATACTCATGTGTAAAGGGAAAAATGAAGATGCATTAATGTTATTAAATAAGATTTTAGCTTCTGATAAAGAAAAAGATAACAAGAATTTAATTATAAGAGCCTATATTTTTAGATCAGAAATTCTTTCACAAAAGGATCAATACGAAAATGCCACAAAGGATTTAAGACAAGCTTTAATAATTGGATATAAGAGTGGTTTTGTCAGGTTATTTTTAATAAAGCAGACAAAGGCAAGAAAAATCTTGATAAAAACTATTAAGTCTATGAAATTTAACAAGGATTATTATGAAATGGGGGATTATTTAAATAAAATACTAAGTTTGTATTCAACTAAGGAAGATAGCCAAATAATAAGTAAAAGAGAAAGAGAAGTGTTAATGCTAATAGAAAAAGGAGCCAAAAATTCAGAAATAGCAAAGAGATTATTTATTACAGAAAGTACTGCTAAAAGTCATATATTAAACATATTTAGCAAACTGAGTGTGCGAAATAGAATTGAAGCTGTAGCGAAGGCAAAAGAGATAGGGATTATTTAA 2658 1 TGA NGA 1149 43 TGAGCAAGCAATAGAAGTAAT GAGCAAGCAATAGAAGTAAT G AGCA AGCAATAGAAGTAAT AGTA GAGTAAGCAATAGAAGTAAT 1 TAA
"lcl|CP012395.1_cds_ALU34436.1_7 [gene=pepT2] [locus_tag=CLAU_0007] [protein=Peptidase T] [protein_id=ALU34436.1] [location=6496..7722] [gbkey=CDS]" ATGTCTAAGGTCGTAGAAAAATTTACTAAATATATAAAATTTGATACTAGATCAAATGAAGAAATGAATACGGTTCCTACTACGCAAGGACAGATGGTGCTGGCAAAAGAATTGTCAAAAGAGCTAAAGAAAATAGGAATGAGAGAGGTTTCAGTAGATGAAAATGGATATGTAATGGCATCGTTACCATCTAATGTTGATAAAGAAGTTCCTACCATAGGATTTATTGCACATATGGACACAAGTCCAGAAGTTTCAGGAATGAACGTAAATCCTAAATTTATTGAAAACTATGATGGTAAGGATATAGTTTTAAATGGAGAAAAAAATATTGTTCTTTCTCCAAAGGATTTTCCAGAATTAAAAGACTATGTTGGAAAAACACTTATTACTACAGATGGGACTACTCTTTTAGGCGCTGATGACAAAGCAGGAATTGCTGAGATTATCACTGCTTTAGAAACTCTAATAGAAAATCCAGAAATTAAGCATGGAAACGTTAAAGTTGCATTTACACCAGATGAAGAAATTGGAAGAGGACCAGATCATTTTGATGTTGAAAAATTCAATGCAAATGCAGCTTATACGGTAGATGGAGGAGATCTTGGAGAATTGGAATACGAAAATTTCAATGCTGCAAGTGCAGAAGTAATTATTAGTGGAATAAATGTTCATCCAGGAAGCGCAAAAGGAATAATGATAAATTCAATGCTTATTGCTGGAGAATTTATGAGTATGCTTCCACAGAATGAAACTCCATCAACTACAGAAGGTTATGAAGGCTTTTATCATATAGTTGCACTTAATGGTGGAGTAGAGCAAACAAAGCTTGAATATATAATAAGAGACTTTGATGAGAAAAATTTTGAAAAAAGAAAACAATTTATAACTGGTGCTGCAGAAAGTTTAAACAAGAAATATGGCAAAAGTATAGTTAAAATTGAAATAAAAGACCAGTATAAAAATATGAAGGAAAAAATTGAGCCTGTAAAACATATAGTTGATATCGCTTTTGAAGCGATGAAATCGGTGGATGTAGTTCCAAAAGTTCAACCTATAAGAGGTGGTACAGATGGAGCTAGCTTATCTTTTAAGGGACTTCCTACACCAAATATATTTACTGGAGGACATAATTTCCATGGTAAGTTTGAGTACATACCCGTGTATTCTATGGAAAAAGCTGTAGAAGTAATACTTAAAATAGTCCAGTTATACGGGAAAATGTAA 1227 1 TGG NGG 101 8 CTACGCAAGGACAGATGGTGC ACGCAAGGACAGATGGTGC  ACGC AAGGACAGATGGTGC ATGT ATGTAAGGACAGATGGTGC 1 TAA
"lcl|CP012395.1_cds_ALU34436.1_7 [gene=pepT2] [locus_tag=CLAU_0007] [protein=Peptidase T] [protein_id=ALU34436.1] [location=6496..7722] [gbkey=CDS]" ATGTCTAAGGTCGTAGAAAAATTTACTAAATATATAAAATTTGATACTAGATCAAATGAAGAAATGAATACGGTTCCTACTACGCAAGGACAGATGGTGCTGGCAAAAGAATTGTCAAAAGAGCTAAAGAAAATAGGAATGAGAGAGGTTTCAGTAGATGAAAATGGATATGTAATGGCATCGTTACCATCTAATGTTGATAAAGAAGTTCCTACCATAGGATTTATTGCACATATGGACACAAGTCCAGAAGTTTCAGGAATGAACGTAAATCCTAAATTTATTGAAAACTATGATGGTAAGGATATAGTTTTAAATGGAGAAAAAAATATTGTTCTTTCTCCAAAGGATTTTCCAGAATTAAAAGACTATGTTGGAAAAACACTTATTACTACAGATGGGACTACTCTTTTAGGCGCTGATGACAAAGCAGGAATTGCTGAGATTATCACTGCTTTAGAAACTCTAATAGAAAATCCAGAAATTAAGCATGGAAACGTTAAAGTTGCATTTACACCAGATGAAGAAATTGGAAGAGGACCAGATCATTTTGATGTTGAAAAATTCAATGCAAATGCAGCTTATACGGTAGATGGAGGAGATCTTGGAGAATTGGAATACGAAAATTTCAATGCTGCAAGTGCAGAAGTAATTATTAGTGGAATAAATGTTCATCCAGGAAGCGCAAAAGGAATAATGATAAATTCAATGCTTATTGCTGGAGAATTTATGAGTATGCTTCCACAGAATGAAACTCCATCAACTACAGAAGGTTATGAAGGCTTTTATCATATAGTTGCACTTAATGGTGGAGTAGAGCAAACAAAGCTTGAATATATAATAAGAGACTTTGATGAGAAAAATTTTGAAAAAAGAAAACAATTTATAACTGGTGCTGCAGAAAGTTTAAACAAGAAATATGGCAAAAGTATAGTTAAAATTGAAATAAAAGACCAGTATAAAAATATGAAGGAAAAAATTGAGCCTGTAAAACATATAGTTGATATCGCTTTTGAAGCGATGAAATCGGTGGATGTAGTTCCAAAAGTTCAACCTATAAGAGGTGGTACAGATGGAGCTAGCTTATCTTTTAAGGGACTTCCTACACCAAATATATTTACTGGAGGACATAATTTCCATGGTAAGTTTGAGTACATACCCGTGTATTCTATGGAAAAAGCTGTAGAAGTAATACTTAAAATAGTCCAGTTATACGGGAAAATGTAA 1227 1 AGA NGD 108 9 AGGACAGATGGTGCTGGCAAA GGACAGATGGTGCTGGCAAA G GACA GATGGTGCTGGCAAA GATA GGATAGATGGTGCTGGCAAA 1 TAG
"lcl|CP012395.1_cds_ALU34436.1_7 [gene=pepT2] [locus_tag=CLAU_0007] [protein=Peptidase T] [protein_id=ALU34436.1] [location=6496..7722] [gbkey=CDS]" ATGTCTAAGGTCGTAGAAAAATTTACTAAATATATAAAATTTGATACTAGATCAAATGAAGAAATGAATACGGTTCCTACTACGCAAGGACAGATGGTGCTGGCAAAAGAATTGTCAAAAGAGCTAAAGAAAATAGGAATGAGAGAGGTTTCAGTAGATGAAAATGGATATGTAATGGCATCGTTACCATCTAATGTTGATAAAGAAGTTCCTACCATAGGATTTATTGCACATATGGACACAAGTCCAGAAGTTTCAGGAATGAACGTAAATCCTAAATTTATTGAAAACTATGATGGTAAGGATATAGTTTTAAATGGAGAAAAAAATATTGTTCTTTCTCCAAAGGATTTTCCAGAATTAAAAGACTATGTTGGAAAAACACTTATTACTACAGATGGGACTACTCTTTTAGGCGCTGATGACAAAGCAGGAATTGCTGAGATTATCACTGCTTTAGAAACTCTAATAGAAAATCCAGAAATTAAGCATGGAAACGTTAAAGTTGCATTTACACCAGATGAAGAAATTGGAAGAGGACCAGATCATTTTGATGTTGAAAAATTCAATGCAAATGCAGCTTATACGGTAGATGGAGGAGATCTTGGAGAATTGGAATACGAAAATTTCAATGCTGCAAGTGCAGAAGTAATTATTAGTGGAATAAATGTTCATCCAGGAAGCGCAAAAGGAATAATGATAAATTCAATGCTTATTGCTGGAGAATTTATGAGTATGCTTCCACAGAATGAAACTCCATCAACTACAGAAGGTTATGAAGGCTTTTATCATATAGTTGCACTTAATGGTGGAGTAGAGCAAACAAAGCTTGAATATATAATAAGAGACTTTGATGAGAAAAATTTTGAAAAAAGAAAACAATTTATAACTGGTGCTGCAGAAAGTTTAAACAAGAAATATGGCAAAAGTATAGTTAAAATTGAAATAAAAGACCAGTATAAAAATATGAAGGAAAAAATTGAGCCTGTAAAACATATAGTTGATATCGCTTTTGAAGCGATGAAATCGGTGGATGTAGTTCCAAAAGTTCAACCTATAAGAGGTGGTACAGATGGAGCTAGCTTATCTTTTAAGGGACTTCCTACACCAAATATATTTACTGGAGGACATAATTTCCATGGTAAGTTTGAGTACATACCCGTGTATTCTATGGAAAAAGCTGTAGAAGTAATACTTAAAATAGTCCAGTTATACGGGAAAATGTAA 1227 1 TGG NGD 101 8 CTACGCAAGGACAGATGGTGC ACGCAAGGACAGATGGTGC  ACGC AAGGACAGATGGTGC ATGT ATGTAAGGACAGATGGTGC 1 TAA
"lcl|CP012395.1_cds_ALU34436.1_7 [gene=pepT2] [locus_tag=CLAU_0007] [protein=Peptidase T] [protein_id=ALU34436.1] [location=6496..7722] [gbkey=CDS]" ATGTCTAAGGTCGTAGAAAAATTTACTAAATATATAAAATTTGATACTAGATCAAATGAAGAAATGAATACGGTTCCTACTACGCAAGGACAGATGGTGCTGGCAAAAGAATTGTCAAAAGAGCTAAAGAAAATAGGAATGAGAGAGGTTTCAGTAGATGAAAATGGATATGTAATGGCATCGTTACCATCTAATGTTGATAAAGAAGTTCCTACCATAGGATTTATTGCACATATGGACACAAGTCCAGAAGTTTCAGGAATGAACGTAAATCCTAAATTTATTGAAAACTATGATGGTAAGGATATAGTTTTAAATGGAGAAAAAAATATTGTTCTTTCTCCAAAGGATTTTCCAGAATTAAAAGACTATGTTGGAAAAACACTTATTACTACAGATGGGACTACTCTTTTAGGCGCTGATGACAAAGCAGGAATTGCTGAGATTATCACTGCTTTAGAAACTCTAATAGAAAATCCAGAAATTAAGCATGGAAACGTTAAAGTTGCATTTACACCAGATGAAGAAATTGGAAGAGGACCAGATCATTTTGATGTTGAAAAATTCAATGCAAATGCAGCTTATACGGTAGATGGAGGAGATCTTGGAGAATTGGAATACGAAAATTTCAATGCTGCAAGTGCAGAAGTAATTATTAGTGGAATAAATGTTCATCCAGGAAGCGCAAAAGGAATAATGATAAATTCAATGCTTATTGCTGGAGAATTTATGAGTATGCTTCCACAGAATGAAACTCCATCAACTACAGAAGGTTATGAAGGCTTTTATCATATAGTTGCACTTAATGGTGGAGTAGAGCAAACAAAGCTTGAATATATAATAAGAGACTTTGATGAGAAAAATTTTGAAAAAAGAAAACAATTTATAACTGGTGCTGCAGAAAGTTTAAACAAGAAATATGGCAAAAGTATAGTTAAAATTGAAATAAAAGACCAGTATAAAAATATGAAGGAAAAAATTGAGCCTGTAAAACATATAGTTGATATCGCTTTTGAAGCGATGAAATCGGTGGATGTAGTTCCAAAAGTTCAACCTATAAGAGGTGGTACAGATGGAGCTAGCTTATCTTTTAAGGGACTTCCTACACCAAATATATTTACTGGAGGACATAATTTCCATGGTAAGTTTGAGTACATACCCGTGTATTCTATGGAAAAAGCTGTAGAAGTAATACTTAAAATAGTCCAGTTATACGGGAAAATGTAA 1227 1 AG NG 108 9 AGGACAGATGGTGCTGGCAAA GGACAGATGGTGCTGGCAAA G GACA GATGGTGCTGGCAAA GATA GGATAGATGGTGCTGGCAAA 1 TAG
"lcl|CP012395.1_cds_ALU34436.1_7 [gene=pepT2] [locus_tag=CLAU_0007] [protein=Peptidase T] [protein_id=ALU34436.1] [location=6496..7722] [gbkey=CDS]" ATGTCTAAGGTCGTAGAAAAATTTACTAAATATATAAAATTTGATACTAGATCAAATGAAGAAATGAATACGGTTCCTACTACGCAAGGACAGATGGTGCTGGCAAAAGAATTGTCAAAAGAGCTAAAGAAAATAGGAATGAGAGAGGTTTCAGTAGATGAAAATGGATATGTAATGGCATCGTTACCATCTAATGTTGATAAAGAAGTTCCTACCATAGGATTTATTGCACATATGGACACAAGTCCAGAAGTTTCAGGAATGAACGTAAATCCTAAATTTATTGAAAACTATGATGGTAAGGATATAGTTTTAAATGGAGAAAAAAATATTGTTCTTTCTCCAAAGGATTTTCCAGAATTAAAAGACTATGTTGGAAAAACACTTATTACTACAGATGGGACTACTCTTTTAGGCGCTGATGACAAAGCAGGAATTGCTGAGATTATCACTGCTTTAGAAACTCTAATAGAAAATCCAGAAATTAAGCATGGAAACGTTAAAGTTGCATTTACACCAGATGAAGAAATTGGAAGAGGACCAGATCATTTTGATGTTGAAAAATTCAATGCAAATGCAGCTTATACGGTAGATGGAGGAGATCTTGGAGAATTGGAATACGAAAATTTCAATGCTGCAAGTGCAGAAGTAATTATTAGTGGAATAAATGTTCATCCAGGAAGCGCAAAAGGAATAATGATAAATTCAATGCTTATTGCTGGAGAATTTATGAGTATGCTTCCACAGAATGAAACTCCATCAACTACAGAAGGTTATGAAGGCTTTTATCATATAGTTGCACTTAATGGTGGAGTAGAGCAAACAAAGCTTGAATATATAATAAGAGACTTTGATGAGAAAAATTTTGAAAAAAGAAAACAATTTATAACTGGTGCTGCAGAAAGTTTAAACAAGAAATATGGCAAAAGTATAGTTAAAATTGAAATAAAAGACCAGTATAAAAATATGAAGGAAAAAATTGAGCCTGTAAAACATATAGTTGATATCGCTTTTGAAGCGATGAAATCGGTGGATGTAGTTCCAAAAGTTCAACCTATAAGAGGTGGTACAGATGGAGCTAGCTTATCTTTTAAGGGACTTCCTACACCAAATATATTTACTGGAGGACATAATTTCCATGGTAAGTTTGAGTACATACCCGTGTATTCTATGGAAAAAGCTGTAGAAGTAATACTTAAAATAGTCCAGTTATACGGGAAAATGTAA 1227 1 GG NG 102 8 TACGCAAGGACAGATGGTGCT ACGCAAGGACAGATGGTGCT A CGCA AGGACAGATGGTGCT TGTA ATGTAAGGACAGATGGTGCT 1 TAA
"lcl|CP012395.1_cds_ALU34436.1_7 [gene=pepT2] [locus_tag=CLAU_0007] [protein=Peptidase T] [protein_id=ALU34436.1] [location=6496..7722] [gbkey=CDS]" ATGTCTAAGGTCGTAGAAAAATTTACTAAATATATAAAATTTGATACTAGATCAAATGAAGAAATGAATACGGTTCCTACTACGCAAGGACAGATGGTGCTGGCAAAAGAATTGTCAAAAGAGCTAAAGAAAATAGGAATGAGAGAGGTTTCAGTAGATGAAAATGGATATGTAATGGCATCGTTACCATCTAATGTTGATAAAGAAGTTCCTACCATAGGATTTATTGCACATATGGACACAAGTCCAGAAGTTTCAGGAATGAACGTAAATCCTAAATTTATTGAAAACTATGATGGTAAGGATATAGTTTTAAATGGAGAAAAAAATATTGTTCTTTCTCCAAAGGATTTTCCAGAATTAAAAGACTATGTTGGAAAAACACTTATTACTACAGATGGGACTACTCTTTTAGGCGCTGATGACAAAGCAGGAATTGCTGAGATTATCACTGCTTTAGAAACTCTAATAGAAAATCCAGAAATTAAGCATGGAAACGTTAAAGTTGCATTTACACCAGATGAAGAAATTGGAAGAGGACCAGATCATTTTGATGTTGAAAAATTCAATGCAAATGCAGCTTATACGGTAGATGGAGGAGATCTTGGAGAATTGGAATACGAAAATTTCAATGCTGCAAGTGCAGAAGTAATTATTAGTGGAATAAATGTTCATCCAGGAAGCGCAAAAGGAATAATGATAAATTCAATGCTTATTGCTGGAGAATTTATGAGTATGCTTCCACAGAATGAAACTCCATCAACTACAGAAGGTTATGAAGGCTTTTATCATATAGTTGCACTTAATGGTGGAGTAGAGCAAACAAAGCTTGAATATATAATAAGAGACTTTGATGAGAAAAATTTTGAAAAAAGAAAACAATTTATAACTGGTGCTGCAGAAAGTTTAAACAAGAAATATGGCAAAAGTATAGTTAAAATTGAAATAAAAGACCAGTATAAAAATATGAAGGAAAAAATTGAGCCTGTAAAACATATAGTTGATATCGCTTTTGAAGCGATGAAATCGGTGGATGTAGTTCCAAAAGTTCAACCTATAAGAGGTGGTACAGATGGAGCTAGCTTATCTTTTAAGGGACTTCCTACACCAAATATATTTACTGGAGGACATAATTTCCATGGTAAGTTTGAGTACATACCCGTGTATTCTATGGAAAAAGCTGTAGAAGTAATACTTAAAATAGTCCAGTTATACGGGAAAATGTAA 1227 1 TG NG 101 8 CTACGCAAGGACAGATGGTGC ACGCAAGGACAGATGGTGC  ACGC AAGGACAGATGGTGC ATGT ATGTAAGGACAGATGGTGC 1 TAA
"lcl|CP012395.1_cds_ALU34436.1_7 [gene=pepT2] [locus_tag=CLAU_0007] [protein=Peptidase T] [protein_id=ALU34436.1] [location=6496..7722] [gbkey=CDS]" ATGTCTAAGGTCGTAGAAAAATTTACTAAATATATAAAATTTGATACTAGATCAAATGAAGAAATGAATACGGTTCCTACTACGCAAGGACAGATGGTGCTGGCAAAAGAATTGTCAAAAGAGCTAAAGAAAATAGGAATGAGAGAGGTTTCAGTAGATGAAAATGGATATGTAATGGCATCGTTACCATCTAATGTTGATAAAGAAGTTCCTACCATAGGATTTATTGCACATATGGACACAAGTCCAGAAGTTTCAGGAATGAACGTAAATCCTAAATTTATTGAAAACTATGATGGTAAGGATATAGTTTTAAATGGAGAAAAAAATATTGTTCTTTCTCCAAAGGATTTTCCAGAATTAAAAGACTATGTTGGAAAAACACTTATTACTACAGATGGGACTACTCTTTTAGGCGCTGATGACAAAGCAGGAATTGCTGAGATTATCACTGCTTTAGAAACTCTAATAGAAAATCCAGAAATTAAGCATGGAAACGTTAAAGTTGCATTTACACCAGATGAAGAAATTGGAAGAGGACCAGATCATTTTGATGTTGAAAAATTCAATGCAAATGCAGCTTATACGGTAGATGGAGGAGATCTTGGAGAATTGGAATACGAAAATTTCAATGCTGCAAGTGCAGAAGTAATTATTAGTGGAATAAATGTTCATCCAGGAAGCGCAAAAGGAATAATGATAAATTCAATGCTTATTGCTGGAGAATTTATGAGTATGCTTCCACAGAATGAAACTCCATCAACTACAGAAGGTTATGAAGGCTTTTATCATATAGTTGCACTTAATGGTGGAGTAGAGCAAACAAAGCTTGAATATATAATAAGAGACTTTGATGAGAAAAATTTTGAAAAAAGAAAACAATTTATAACTGGTGCTGCAGAAAGTTTAAACAAGAAATATGGCAAAAGTATAGTTAAAATTGAAATAAAAGACCAGTATAAAAATATGAAGGAAAAAATTGAGCCTGTAAAACATATAGTTGATATCGCTTTTGAAGCGATGAAATCGGTGGATGTAGTTCCAAAAGTTCAACCTATAAGAGGTGGTACAGATGGAGCTAGCTTATCTTTTAAGGGACTTCCTACACCAAATATATTTACTGGAGGACATAATTTCCATGGTAAGTTTGAGTACATACCCGTGTATTCTATGGAAAAAGCTGTAGAAGTAATACTTAAAATAGTCCAGTTATACGGGAAAATGTAA 1227 1 TG NG 897 73 AAAACAATTTATAACTGGTGC AAACAATTTATAACTGGTGC A AACA ATTTATAACTGGTGC AATA AAATAATTTATAACTGGTGC 1 TAA
"lcl|CP012395.1_cds_ALU34436.1_7 [gene=pepT2] [locus_tag=CLAU_0007] [protein=Peptidase T] [protein_id=ALU34436.1] [location=6496..7722] [gbkey=CDS]" ATGTCTAAGGTCGTAGAAAAATTTACTAAATATATAAAATTTGATACTAGATCAAATGAAGAAATGAATACGGTTCCTACTACGCAAGGACAGATGGTGCTGGCAAAAGAATTGTCAAAAGAGCTAAAGAAAATAGGAATGAGAGAGGTTTCAGTAGATGAAAATGGATATGTAATGGCATCGTTACCATCTAATGTTGATAAAGAAGTTCCTACCATAGGATTTATTGCACATATGGACACAAGTCCAGAAGTTTCAGGAATGAACGTAAATCCTAAATTTATTGAAAACTATGATGGTAAGGATATAGTTTTAAATGGAGAAAAAAATATTGTTCTTTCTCCAAAGGATTTTCCAGAATTAAAAGACTATGTTGGAAAAACACTTATTACTACAGATGGGACTACTCTTTTAGGCGCTGATGACAAAGCAGGAATTGCTGAGATTATCACTGCTTTAGAAACTCTAATAGAAAATCCAGAAATTAAGCATGGAAACGTTAAAGTTGCATTTACACCAGATGAAGAAATTGGAAGAGGACCAGATCATTTTGATGTTGAAAAATTCAATGCAAATGCAGCTTATACGGTAGATGGAGGAGATCTTGGAGAATTGGAATACGAAAATTTCAATGCTGCAAGTGCAGAAGTAATTATTAGTGGAATAAATGTTCATCCAGGAAGCGCAAAAGGAATAATGATAAATTCAATGCTTATTGCTGGAGAATTTATGAGTATGCTTCCACAGAATGAAACTCCATCAACTACAGAAGGTTATGAAGGCTTTTATCATATAGTTGCACTTAATGGTGGAGTAGAGCAAACAAAGCTTGAATATATAATAAGAGACTTTGATGAGAAAAATTTTGAAAAAAGAAAACAATTTATAACTGGTGCTGCAGAAAGTTTAAACAAGAAATATGGCAAAAGTATAGTTAAAATTGAAATAAAAGACCAGTATAAAAATATGAAGGAAAAAATTGAGCCTGTAAAACATATAGTTGATATCGCTTTTGAAGCGATGAAATCGGTGGATGTAGTTCCAAAAGTTCAACCTATAAGAGGTGGTACAGATGGAGCTAGCTTATCTTTTAAGGGACTTCCTACACCAAATATATTTACTGGAGGACATAATTTCCATGGTAAGTTTGAGTACATACCCGTGTATTCTATGGAAAAAGCTGTAGAAGTAATACTTAAAATAGTCCAGTTATACGGGAAAATGTAA 1227 1 CAA NAA 104 8 CGCAAGGACAGATGGTGCTGG CAAGGACAGATGGTGCTGG  CAAG GACAGATGGTGCTGG TAAG TAAGGACAGATGGTGCTGG 1 TAA
"lcl|CP012395.1_cds_ALU34436.1_7 [gene=pepT2] [locus_tag=CLAU_0007] [protein=Peptidase T] [protein_id=ALU34436.1] [location=6496..7722] [gbkey=CDS]" ATGTCTAAGGTCGTAGAAAAATTTACTAAATATATAAAATTTGATACTAGATCAAATGAAGAAATGAATACGGTTCCTACTACGCAAGGACAGATGGTGCTGGCAAAAGAATTGTCAAAAGAGCTAAAGAAAATAGGAATGAGAGAGGTTTCAGTAGATGAAAATGGATATGTAATGGCATCGTTACCATCTAATGTTGATAAAGAAGTTCCTACCATAGGATTTATTGCACATATGGACACAAGTCCAGAAGTTTCAGGAATGAACGTAAATCCTAAATTTATTGAAAACTATGATGGTAAGGATATAGTTTTAAATGGAGAAAAAAATATTGTTCTTTCTCCAAAGGATTTTCCAGAATTAAAAGACTATGTTGGAAAAACACTTATTACTACAGATGGGACTACTCTTTTAGGCGCTGATGACAAAGCAGGAATTGCTGAGATTATCACTGCTTTAGAAACTCTAATAGAAAATCCAGAAATTAAGCATGGAAACGTTAAAGTTGCATTTACACCAGATGAAGAAATTGGAAGAGGACCAGATCATTTTGATGTTGAAAAATTCAATGCAAATGCAGCTTATACGGTAGATGGAGGAGATCTTGGAGAATTGGAATACGAAAATTTCAATGCTGCAAGTGCAGAAGTAATTATTAGTGGAATAAATGTTCATCCAGGAAGCGCAAAAGGAATAATGATAAATTCAATGCTTATTGCTGGAGAATTTATGAGTATGCTTCCACAGAATGAAACTCCATCAACTACAGAAGGTTATGAAGGCTTTTATCATATAGTTGCACTTAATGGTGGAGTAGAGCAAACAAAGCTTGAATATATAATAAGAGACTTTGATGAGAAAAATTTTGAAAAAAGAAAACAATTTATAACTGGTGCTGCAGAAAGTTTAAACAAGAAATATGGCAAAAGTATAGTTAAAATTGAAATAAAAGACCAGTATAAAAATATGAAGGAAAAAATTGAGCCTGTAAAACATATAGTTGATATCGCTTTTGAAGCGATGAAATCGGTGGATGTAGTTCCAAAAGTTCAACCTATAAGAGGTGGTACAGATGGAGCTAGCTTATCTTTTAAGGGACTTCCTACACCAAATATATTTACTGGAGGACATAATTTCCATGGTAAGTTTGAGTACATACCCGTGTATTCTATGGAAAAAGCTGTAGAAGTAATACTTAAAATAGTCCAGTTATACGGGAAAATGTAA 1227 1 CAA NAA 761 62 TTCCACAGAATGAAACTCCAT CCACAGAATGAAACTCCAT  CCAC AGAATGAAACTCCAT TTAT TTATAGAATGAAACTCCAT 1 TAG
"lcl|CP012395.1_cds_ALU34436.1_7 [gene=pepT2] [locus_tag=CLAU_0007] [protein=Peptidase T] [protein_id=ALU34436.1] [location=6496..7722] [gbkey=CDS]" ATGTCTAAGGTCGTAGAAAAATTTACTAAATATATAAAATTTGATACTAGATCAAATGAAGAAATGAATACGGTTCCTACTACGCAAGGACAGATGGTGCTGGCAAAAGAATTGTCAAAAGAGCTAAAGAAAATAGGAATGAGAGAGGTTTCAGTAGATGAAAATGGATATGTAATGGCATCGTTACCATCTAATGTTGATAAAGAAGTTCCTACCATAGGATTTATTGCACATATGGACACAAGTCCAGAAGTTTCAGGAATGAACGTAAATCCTAAATTTATTGAAAACTATGATGGTAAGGATATAGTTTTAAATGGAGAAAAAAATATTGTTCTTTCTCCAAAGGATTTTCCAGAATTAAAAGACTATGTTGGAAAAACACTTATTACTACAGATGGGACTACTCTTTTAGGCGCTGATGACAAAGCAGGAATTGCTGAGATTATCACTGCTTTAGAAACTCTAATAGAAAATCCAGAAATTAAGCATGGAAACGTTAAAGTTGCATTTACACCAGATGAAGAAATTGGAAGAGGACCAGATCATTTTGATGTTGAAAAATTCAATGCAAATGCAGCTTATACGGTAGATGGAGGAGATCTTGGAGAATTGGAATACGAAAATTTCAATGCTGCAAGTGCAGAAGTAATTATTAGTGGAATAAATGTTCATCCAGGAAGCGCAAAAGGAATAATGATAAATTCAATGCTTATTGCTGGAGAATTTATGAGTATGCTTCCACAGAATGAAACTCCATCAACTACAGAAGGTTATGAAGGCTTTTATCATATAGTTGCACTTAATGGTGGAGTAGAGCAAACAAAGCTTGAATATATAATAAGAGACTTTGATGAGAAAAATTTTGAAAAAAGAAAACAATTTATAACTGGTGCTGCAGAAAGTTTAAACAAGAAATATGGCAAAAGTATAGTTAAAATTGAAATAAAAGACCAGTATAAAAATATGAAGGAAAAAATTGAGCCTGTAAAACATATAGTTGATATCGCTTTTGAAGCGATGAAATCGGTGGATGTAGTTCCAAAAGTTCAACCTATAAGAGGTGGTACAGATGGAGCTAGCTTATCTTTTAAGGGACTTCCTACACCAAATATATTTACTGGAGGACATAATTTCCATGGTAAGTTTGAGTACATACCCGTGTATTCTATGGAAAAAGCTGTAGAAGTAATACTTAAAATAGTCCAGTTATACGGGAAAATGTAA 1227 1 TAA NAA 839 68 AGCAAACAAAGCTTGAATATA CAAACAAAGCTTGAATATA  CAAA CAAAGCTTGAATATA TAAA TAAACAAAGCTTGAATATA 1 TAA
"lcl|CP012395.1_cds_ALU34436.1_7 [gene=pepT2] [locus_tag=CLAU_0007] [protein=Peptidase T] [protein_id=ALU34436.1] [location=6496..7722] [gbkey=CDS]" ATGTCTAAGGTCGTAGAAAAATTTACTAAATATATAAAATTTGATACTAGATCAAATGAAGAAATGAATACGGTTCCTACTACGCAAGGACAGATGGTGCTGGCAAAAGAATTGTCAAAAGAGCTAAAGAAAATAGGAATGAGAGAGGTTTCAGTAGATGAAAATGGATATGTAATGGCATCGTTACCATCTAATGTTGATAAAGAAGTTCCTACCATAGGATTTATTGCACATATGGACACAAGTCCAGAAGTTTCAGGAATGAACGTAAATCCTAAATTTATTGAAAACTATGATGGTAAGGATATAGTTTTAAATGGAGAAAAAAATATTGTTCTTTCTCCAAAGGATTTTCCAGAATTAAAAGACTATGTTGGAAAAACACTTATTACTACAGATGGGACTACTCTTTTAGGCGCTGATGACAAAGCAGGAATTGCTGAGATTATCACTGCTTTAGAAACTCTAATAGAAAATCCAGAAATTAAGCATGGAAACGTTAAAGTTGCATTTACACCAGATGAAGAAATTGGAAGAGGACCAGATCATTTTGATGTTGAAAAATTCAATGCAAATGCAGCTTATACGGTAGATGGAGGAGATCTTGGAGAATTGGAATACGAAAATTTCAATGCTGCAAGTGCAGAAGTAATTATTAGTGGAATAAATGTTCATCCAGGAAGCGCAAAAGGAATAATGATAAATTCAATGCTTATTGCTGGAGAATTTATGAGTATGCTTCCACAGAATGAAACTCCATCAACTACAGAAGGTTATGAAGGCTTTTATCATATAGTTGCACTTAATGGTGGAGTAGAGCAAACAAAGCTTGAATATATAATAAGAGACTTTGATGAGAAAAATTTTGAAAAAAGAAAACAATTTATAACTGGTGCTGCAGAAAGTTTAAACAAGAAATATGGCAAAAGTATAGTTAAAATTGAAATAAAAGACCAGTATAAAAATATGAAGGAAAAAATTGAGCCTGTAAAACATATAGTTGATATCGCTTTTGAAGCGATGAAATCGGTGGATGTAGTTCCAAAAGTTCAACCTATAAGAGGTGGTACAGATGGAGCTAGCTTATCTTTTAAGGGACTTCCTACACCAAATATATTTACTGGAGGACATAATTTCCATGGTAAGTTTGAGTACATACCCGTGTATTCTATGGAAAAAGCTGTAGAAGTAATACTTAAAATAGTCCAGTTATACGGGAAAATGTAA 1227 1 AGA NGA 108 9 AGGACAGATGGTGCTGGCAAA GGACAGATGGTGCTGGCAAA G GACA GATGGTGCTGGCAAA GATA GGATAGATGGTGCTGGCAAA 1 TAG
"lcl|CP012395.1_cds_ALU34437.1_8 [locus_tag=CLAU_0008] [protein=Amino acid permease] [protein_id=ALU34437.1] [location=7752..9257] [gbkey=CDS]" ATGGAATCAACTGAGCAAAAACAAAAAAAGATGACGTTAATAGCACTAGTATTAATGATTTTTACATCAGTATTTGGATTCACTAATATACCCAGAGCATTTTATTTGATGGGTTATGGTGCAATTCCTTGGTATATTTTATCTGCAATAACTTTTTTTATTCCTTATGCATTTATGATGGCAGAATATGGAGCAGCATTTAAAAATGAAAGAGGTGGAATCTACTCGTGGATGGAAAAGTCTGTTGGAGCTAAATATGCTTTTATAGGAACATTCATGTGGTATGCTTCTTATGTAATTTGGATGGTTAATATATCTTCAACAATATGGGTACCGTTTTCAAATGCTATATTTGGAAGTGACAAAACGGCAACCTGGTCACTATTAGGATTAAATTCCACTCAAGTCTTAGGAATATTAGGGATATGCTGGATTTTAGTTGTAACATTAACAGCATCTAAGGGATTGGAAAAAATAACAAAAGTAACATCAGTAGGTGGTACAGCAGTAGCATTACTTAATATTGTATTATTAATTGGAGCAGTAGCTGTTTTAATAGGAAATGGCGGCCATTTAGCTCAGCCAATTGTATCATCAGCTGCTTTTACACAATCACCAAATCCTGACTATCAAAGTGGCATTAGTGTATTGGCATTTTTAGTATTTGCATTATTTGCTTATGGCGGAATAGAAGCAGTGGGAGGATTGGTAGACCAAACTGAAAAAGCAGAAGTAACATTTCCAAAAGGTGTTACTGTAGCAGCAATAATTATTGCAATAGGATATGCTGTAGGTATATTTTTGTGCGGCATATTTACTAATTGGAAAGAAGTGTTAGCAGTAAAAGGTGTGCACATGGGCAATGTTGCTTATGTGGTAATGCAAAACTTAGGATATCAAATAGGACAAAGCTTTGGATGCAGTCAAGCAACTTCATTGACAATAGGAGCTTGGACAGCTAGGTATGCAGGGTTATCTATGTTTTTAGCACTATCGGGAGCATTTTTTACATTGTGTTATGCGCCATTGAAACAATTAGTGGAAGGTACACCAAAGGAATTATGGCCAGGAAAAATGGCTGAAATTAAAGATGGAATGCCTAAGAATGCTATGTGGGTTCAATGTATATTTGTAGTGGCATTTATAGCACTAGTATCTTTTGGAGGAGATGCAGCGTCTAAATTTTTTAATATATTAATAAAGATGACTAACGTAGCAATGACTGTACCATATATGTTTTTATCAGCTGCATTTATTGCTTTTAAAAAGAAAACAGAAATCAAAAAACCTTTTGAAGTTTTCAAAAGTTATAAGTGGACATGTATTGCTACAGTAGTAGTTACTTTTACCATAGGTTTTGCTAATTTCTTTACAATAATAGAACCAGCAGTACATGGAAATTTAAAAGATACAATATGGATGATTATAGGTCCAGTATTCTTTACTATAATTGCTTTATTGATATATGGATCATATGAAAAGAAAAGTAAAAAAGAATTGCAATAA 1506 1 AGG NGG 420 28 CACTCAAGTCTTAGGAATATT ACTCAAGTCTTAGGAATATT A CTCA AGTCTTAGGAATATT TTTA ATTTAAGTCTTAGGAATATT 1 TAA
"lcl|CP012395.1_cds_ALU34437.1_8 [locus_tag=CLAU_0008] [protein=Amino acid permease] [protein_id=ALU34437.1] [location=7752..9257] [gbkey=CDS]" ATGGAATCAACTGAGCAAAAACAAAAAAAGATGACGTTAATAGCACTAGTATTAATGATTTTTACATCAGTATTTGGATTCACTAATATACCCAGAGCATTTTATTTGATGGGTTATGGTGCAATTCCTTGGTATATTTTATCTGCAATAACTTTTTTTATTCCTTATGCATTTATGATGGCAGAATATGGAGCAGCATTTAAAAATGAAAGAGGTGGAATCTACTCGTGGATGGAAAAGTCTGTTGGAGCTAAATATGCTTTTATAGGAACATTCATGTGGTATGCTTCTTATGTAATTTGGATGGTTAATATATCTTCAACAATATGGGTACCGTTTTCAAATGCTATATTTGGAAGTGACAAAACGGCAACCTGGTCACTATTAGGATTAAATTCCACTCAAGTCTTAGGAATATTAGGGATATGCTGGATTTTAGTTGTAACATTAACAGCATCTAAGGGATTGGAAAAAATAACAAAAGTAACATCAGTAGGTGGTACAGCAGTAGCATTACTTAATATTGTATTATTAATTGGAGCAGTAGCTGTTTTAATAGGAAATGGCGGCCATTTAGCTCAGCCAATTGTATCATCAGCTGCTTTTACACAATCACCAAATCCTGACTATCAAAGTGGCATTAGTGTATTGGCATTTTTAGTATTTGCATTATTTGCTTATGGCGGAATAGAAGCAGTGGGAGGATTGGTAGACCAAACTGAAAAAGCAGAAGTAACATTTCCAAAAGGTGTTACTGTAGCAGCAATAATTATTGCAATAGGATATGCTGTAGGTATATTTTTGTGCGGCATATTTACTAATTGGAAAGAAGTGTTAGCAGTAAAAGGTGTGCACATGGGCAATGTTGCTTATGTGGTAATGCAAAACTTAGGATATCAAATAGGACAAAGCTTTGGATGCAGTCAAGCAACTTCATTGACAATAGGAGCTTGGACAGCTAGGTATGCAGGGTTATCTATGTTTTTAGCACTATCGGGAGCATTTTTTACATTGTGTTATGCGCCATTGAAACAATTAGTGGAAGGTACACCAAAGGAATTATGGCCAGGAAAAATGGCTGAAATTAAAGATGGAATGCCTAAGAATGCTATGTGGGTTCAATGTATATTTGTAGTGGCATTTATAGCACTAGTATCTTTTGGAGGAGATGCAGCGTCTAAATTTTTTAATATATTAATAAAGATGACTAACGTAGCAATGACTGTACCATATATGTTTTTATCAGCTGCATTTATTGCTTTTAAAAAGAAAACAGAAATCAAAAAACCTTTTGAAGTTTTCAAAAGTTATAAGTGGACATGTATTGCTACAGTAGTAGTTACTTTTACCATAGGTTTTGCTAATTTCTTTACAATAATAGAACCAGCAGTACATGGAAATTTAAAAGATACAATATGGATGATTATAGGTCCAGTATTCTTTACTATAATTGCTTTATTGATATATGGATCATATGAAAAGAAAAGTAAAAAAGAATTGCAATAA 1506 1 TGG NGG 650 43 ATCAAAGTGGCATTAGTGTAT CAAAGTGGCATTAGTGTAT  CAAA GTGGCATTAGTGTAT TAAA TAAAGTGGCATTAGTGTAT 1 TAA
"lcl|CP012395.1_cds_ALU34437.1_8 [locus_tag=CLAU_0008] [protein=Amino acid permease] [protein_id=ALU34437.1] [location=7752..9257] [gbkey=CDS]" ATGGAATCAACTGAGCAAAAACAAAAAAAGATGACGTTAATAGCACTAGTATTAATGATTTTTACATCAGTATTTGGATTCACTAATATACCCAGAGCATTTTATTTGATGGGTTATGGTGCAATTCCTTGGTATATTTTATCTGCAATAACTTTTTTTATTCCTTATGCATTTATGATGGCAGAATATGGAGCAGCATTTAAAAATGAAAGAGGTGGAATCTACTCGTGGATGGAAAAGTCTGTTGGAGCTAAATATGCTTTTATAGGAACATTCATGTGGTATGCTTCTTATGTAATTTGGATGGTTAATATATCTTCAACAATATGGGTACCGTTTTCAAATGCTATATTTGGAAGTGACAAAACGGCAACCTGGTCACTATTAGGATTAAATTCCACTCAAGTCTTAGGAATATTAGGGATATGCTGGATTTTAGTTGTAACATTAACAGCATCTAAGGGATTGGAAAAAATAACAAAAGTAACATCAGTAGGTGGTACAGCAGTAGCATTACTTAATATTGTATTATTAATTGGAGCAGTAGCTGTTTTAATAGGAAATGGCGGCCATTTAGCTCAGCCAATTGTATCATCAGCTGCTTTTACACAATCACCAAATCCTGACTATCAAAGTGGCATTAGTGTATTGGCATTTTTAGTATTTGCATTATTTGCTTATGGCGGAATAGAAGCAGTGGGAGGATTGGTAGACCAAACTGAAAAAGCAGAAGTAACATTTCCAAAAGGTGTTACTGTAGCAGCAATAATTATTGCAATAGGATATGCTGTAGGTATATTTTTGTGCGGCATATTTACTAATTGGAAAGAAGTGTTAGCAGTAAAAGGTGTGCACATGGGCAATGTTGCTTATGTGGTAATGCAAAACTTAGGATATCAAATAGGACAAAGCTTTGGATGCAGTCAAGCAACTTCATTGACAATAGGAGCTTGGACAGCTAGGTATGCAGGGTTATCTATGTTTTTAGCACTATCGGGAGCATTTTTTACATTGTGTTATGCGCCATTGAAACAATTAGTGGAAGGTACACCAAAGGAATTATGGCCAGGAAAAATGGCTGAAATTAAAGATGGAATGCCTAAGAATGCTATGTGGGTTCAATGTATATTTGTAGTGGCATTTATAGCACTAGTATCTTTTGGAGGAGATGCAGCGTCTAAATTTTTTAATATATTAATAAAGATGACTAACGTAGCAATGACTGTACCATATATGTTTTTATCAGCTGCATTTATTGCTTTTAAAAAGAAAACAGAAATCAAAAAACCTTTTGAAGTTTTCAAAAGTTATAAGTGGACATGTATTGCTACAGTAGTAGTTACTTTTACCATAGGTTTTGCTAATTTCTTTACAATAATAGAACCAGCAGTACATGGAAATTTAAAAGATACAATATGGATGATTATAGGTCCAGTATTCTTTACTATAATTGCTTTATTGATATATGGATCATATGAAAAGAAAAGTAAAAAAGAATTGCAATAA 1506 1 TGG NGG 915 61 ATATCAAATAGGACAAAGCTT TATCAAATAGGACAAAGCTT T ATCA AATAGGACAAAGCTT ATTA TATTAAATAGGACAAAGCTT 1 TAA
"lcl|CP012395.1_cds_ALU34437.1_8 [locus_tag=CLAU_0008] [protein=Amino acid permease] [protein_id=ALU34437.1] [location=7752..9257] [gbkey=CDS]" ATGGAATCAACTGAGCAAAAACAAAAAAAGATGACGTTAATAGCACTAGTATTAATGATTTTTACATCAGTATTTGGATTCACTAATATACCCAGAGCATTTTATTTGATGGGTTATGGTGCAATTCCTTGGTATATTTTATCTGCAATAACTTTTTTTATTCCTTATGCATTTATGATGGCAGAATATGGAGCAGCATTTAAAAATGAAAGAGGTGGAATCTACTCGTGGATGGAAAAGTCTGTTGGAGCTAAATATGCTTTTATAGGAACATTCATGTGGTATGCTTCTTATGTAATTTGGATGGTTAATATATCTTCAACAATATGGGTACCGTTTTCAAATGCTATATTTGGAAGTGACAAAACGGCAACCTGGTCACTATTAGGATTAAATTCCACTCAAGTCTTAGGAATATTAGGGATATGCTGGATTTTAGTTGTAACATTAACAGCATCTAAGGGATTGGAAAAAATAACAAAAGTAACATCAGTAGGTGGTACAGCAGTAGCATTACTTAATATTGTATTATTAATTGGAGCAGTAGCTGTTTTAATAGGAAATGGCGGCCATTTAGCTCAGCCAATTGTATCATCAGCTGCTTTTACACAATCACCAAATCCTGACTATCAAAGTGGCATTAGTGTATTGGCATTTTTAGTATTTGCATTATTTGCTTATGGCGGAATAGAAGCAGTGGGAGGATTGGTAGACCAAACTGAAAAAGCAGAAGTAACATTTCCAAAAGGTGTTACTGTAGCAGCAATAATTATTGCAATAGGATATGCTGTAGGTATATTTTTGTGCGGCATATTTACTAATTGGAAAGAAGTGTTAGCAGTAAAAGGTGTGCACATGGGCAATGTTGCTTATGTGGTAATGCAAAACTTAGGATATCAAATAGGACAAAGCTTTGGATGCAGTCAAGCAACTTCATTGACAATAGGAGCTTGGACAGCTAGGTATGCAGGGTTATCTATGTTTTTAGCACTATCGGGAGCATTTTTTACATTGTGTTATGCGCCATTGAAACAATTAGTGGAAGGTACACCAAAGGAATTATGGCCAGGAAAAATGGCTGAAATTAAAGATGGAATGCCTAAGAATGCTATGTGGGTTCAATGTATATTTGTAGTGGCATTTATAGCACTAGTATCTTTTGGAGGAGATGCAGCGTCTAAATTTTTTAATATATTAATAAAGATGACTAACGTAGCAATGACTGTACCATATATGTTTTTATCAGCTGCATTTATTGCTTTTAAAAAGAAAACAGAAATCAAAAAACCTTTTGAAGTTTTCAAAAGTTATAAGTGGACATGTATTGCTACAGTAGTAGTTACTTTTACCATAGGTTTTGCTAATTTCTTTACAATAATAGAACCAGCAGTACATGGAAATTTAAAAGATACAATATGGATGATTATAGGTCCAGTATTCTTTACTATAATTGCTTTATTGATATATGGATCATATGAAAAGAAAAGTAAAAAAGAATTGCAATAA 1506 1 TGG NGG 1136 75 GGGTTCAATGTATATTTGTAG GTTCAATGTATATTTGTAG  GTTC AATGTATATTTGTAG GTTT GTTTAATGTATATTTGTAG 1 TAA
"lcl|CP012395.1_cds_ALU34437.1_8 [locus_tag=CLAU_0008] [protein=Amino acid permease] [protein_id=ALU34437.1] [location=7752..9257] [gbkey=CDS]" ATGGAATCAACTGAGCAAAAACAAAAAAAGATGACGTTAATAGCACTAGTATTAATGATTTTTACATCAGTATTTGGATTCACTAATATACCCAGAGCATTTTATTTGATGGGTTATGGTGCAATTCCTTGGTATATTTTATCTGCAATAACTTTTTTTATTCCTTATGCATTTATGATGGCAGAATATGGAGCAGCATTTAAAAATGAAAGAGGTGGAATCTACTCGTGGATGGAAAAGTCTGTTGGAGCTAAATATGCTTTTATAGGAACATTCATGTGGTATGCTTCTTATGTAATTTGGATGGTTAATATATCTTCAACAATATGGGTACCGTTTTCAAATGCTATATTTGGAAGTGACAAAACGGCAACCTGGTCACTATTAGGATTAAATTCCACTCAAGTCTTAGGAATATTAGGGATATGCTGGATTTTAGTTGTAACATTAACAGCATCTAAGGGATTGGAAAAAATAACAAAAGTAACATCAGTAGGTGGTACAGCAGTAGCATTACTTAATATTGTATTATTAATTGGAGCAGTAGCTGTTTTAATAGGAAATGGCGGCCATTTAGCTCAGCCAATTGTATCATCAGCTGCTTTTACACAATCACCAAATCCTGACTATCAAAGTGGCATTAGTGTATTGGCATTTTTAGTATTTGCATTATTTGCTTATGGCGGAATAGAAGCAGTGGGAGGATTGGTAGACCAAACTGAAAAAGCAGAAGTAACATTTCCAAAAGGTGTTACTGTAGCAGCAATAATTATTGCAATAGGATATGCTGTAGGTATATTTTTGTGCGGCATATTTACTAATTGGAAAGAAGTGTTAGCAGTAAAAGGTGTGCACATGGGCAATGTTGCTTATGTGGTAATGCAAAACTTAGGATATCAAATAGGACAAAGCTTTGGATGCAGTCAAGCAACTTCATTGACAATAGGAGCTTGGACAGCTAGGTATGCAGGGTTATCTATGTTTTTAGCACTATCGGGAGCATTTTTTACATTGTGTTATGCGCCATTGAAACAATTAGTGGAAGGTACACCAAAGGAATTATGGCCAGGAAAAATGGCTGAAATTAAAGATGGAATGCCTAAGAATGCTATGTGGGTTCAATGTATATTTGTAGTGGCATTTATAGCACTAGTATCTTTTGGAGGAGATGCAGCGTCTAAATTTTTTAATATATTAATAAAGATGACTAACGTAGCAATGACTGTACCATATATGTTTTTATCAGCTGCATTTATTGCTTTTAAAAAGAAAACAGAAATCAAAAAACCTTTTGAAGTTTTCAAAAGTTATAAGTGGACATGTATTGCTACAGTAGTAGTTACTTTTACCATAGGTTTTGCTAATTTCTTTACAATAATAGAACCAGCAGTACATGGAAATTTAAAAGATACAATATGGATGATTATAGGTCCAGTATTCTTTACTATAATTGCTTTATTGATATATGGATCATATGAAAAGAAAAGTAAAAAAGAATTGCAATAA 1506 1 GGA NGD 422 28 CTCAAGTCTTAGGAATATTAG CAAGTCTTAGGAATATTAG  CAAG TCTTAGGAATATTAG TAAG TAAGTCTTAGGAATATTAG 1 TAA
"lcl|CP012395.1_cds_ALU34437.1_8 [locus_tag=CLAU_0008] [protein=Amino acid permease] [protein_id=ALU34437.1] [location=7752..9257] [gbkey=CDS]" ATGGAATCAACTGAGCAAAAACAAAAAAAGATGACGTTAATAGCACTAGTATTAATGATTTTTACATCAGTATTTGGATTCACTAATATACCCAGAGCATTTTATTTGATGGGTTATGGTGCAATTCCTTGGTATATTTTATCTGCAATAACTTTTTTTATTCCTTATGCATTTATGATGGCAGAATATGGAGCAGCATTTAAAAATGAAAGAGGTGGAATCTACTCGTGGATGGAAAAGTCTGTTGGAGCTAAATATGCTTTTATAGGAACATTCATGTGGTATGCTTCTTATGTAATTTGGATGGTTAATATATCTTCAACAATATGGGTACCGTTTTCAAATGCTATATTTGGAAGTGACAAAACGGCAACCTGGTCACTATTAGGATTAAATTCCACTCAAGTCTTAGGAATATTAGGGATATGCTGGATTTTAGTTGTAACATTAACAGCATCTAAGGGATTGGAAAAAATAACAAAAGTAACATCAGTAGGTGGTACAGCAGTAGCATTACTTAATATTGTATTATTAATTGGAGCAGTAGCTGTTTTAATAGGAAATGGCGGCCATTTAGCTCAGCCAATTGTATCATCAGCTGCTTTTACACAATCACCAAATCCTGACTATCAAAGTGGCATTAGTGTATTGGCATTTTTAGTATTTGCATTATTTGCTTATGGCGGAATAGAAGCAGTGGGAGGATTGGTAGACCAAACTGAAAAAGCAGAAGTAACATTTCCAAAAGGTGTTACTGTAGCAGCAATAATTATTGCAATAGGATATGCTGTAGGTATATTTTTGTGCGGCATATTTACTAATTGGAAAGAAGTGTTAGCAGTAAAAGGTGTGCACATGGGCAATGTTGCTTATGTGGTAATGCAAAACTTAGGATATCAAATAGGACAAAGCTTTGGATGCAGTCAAGCAACTTCATTGACAATAGGAGCTTGGACAGCTAGGTATGCAGGGTTATCTATGTTTTTAGCACTATCGGGAGCATTTTTTACATTGTGTTATGCGCCATTGAAACAATTAGTGGAAGGTACACCAAAGGAATTATGGCCAGGAAAAATGGCTGAAATTAAAGATGGAATGCCTAAGAATGCTATGTGGGTTCAATGTATATTTGTAGTGGCATTTATAGCACTAGTATCTTTTGGAGGAGATGCAGCGTCTAAATTTTTTAATATATTAATAAAGATGACTAACGTAGCAATGACTGTACCATATATGTTTTTATCAGCTGCATTTATTGCTTTTAAAAAGAAAACAGAAATCAAAAAACCTTTTGAAGTTTTCAAAAGTTATAAGTGGACATGTATTGCTACAGTAGTAGTTACTTTTACCATAGGTTTTGCTAATTTCTTTACAATAATAGAACCAGCAGTACATGGAAATTTAAAAGATACAATATGGATGATTATAGGTCCAGTATTCTTTACTATAATTGCTTTATTGATATATGGATCATATGAAAAGAAAAGTAAAAAAGAATTGCAATAA 1506 1 TGA NGD 32 2 CTGAGCAAAAACAAAAAAAGA GAGCAAAAACAAAAAAAGA  GAGC AAAAACAAAAAAAGA GAGT GAGTAAAAACAAAAAAAGA 1 TAA
"lcl|CP012395.1_cds_ALU34437.1_8 [locus_tag=CLAU_0008] [protein=Amino acid permease] [protein_id=ALU34437.1] [location=7752..9257] [gbkey=CDS]" ATGGAATCAACTGAGCAAAAACAAAAAAAGATGACGTTAATAGCACTAGTATTAATGATTTTTACATCAGTATTTGGATTCACTAATATACCCAGAGCATTTTATTTGATGGGTTATGGTGCAATTCCTTGGTATATTTTATCTGCAATAACTTTTTTTATTCCTTATGCATTTATGATGGCAGAATATGGAGCAGCATTTAAAAATGAAAGAGGTGGAATCTACTCGTGGATGGAAAAGTCTGTTGGAGCTAAATATGCTTTTATAGGAACATTCATGTGGTATGCTTCTTATGTAATTTGGATGGTTAATATATCTTCAACAATATGGGTACCGTTTTCAAATGCTATATTTGGAAGTGACAAAACGGCAACCTGGTCACTATTAGGATTAAATTCCACTCAAGTCTTAGGAATATTAGGGATATGCTGGATTTTAGTTGTAACATTAACAGCATCTAAGGGATTGGAAAAAATAACAAAAGTAACATCAGTAGGTGGTACAGCAGTAGCATTACTTAATATTGTATTATTAATTGGAGCAGTAGCTGTTTTAATAGGAAATGGCGGCCATTTAGCTCAGCCAATTGTATCATCAGCTGCTTTTACACAATCACCAAATCCTGACTATCAAAGTGGCATTAGTGTATTGGCATTTTTAGTATTTGCATTATTTGCTTATGGCGGAATAGAAGCAGTGGGAGGATTGGTAGACCAAACTGAAAAAGCAGAAGTAACATTTCCAAAAGGTGTTACTGTAGCAGCAATAATTATTGCAATAGGATATGCTGTAGGTATATTTTTGTGCGGCATATTTACTAATTGGAAAGAAGTGTTAGCAGTAAAAGGTGTGCACATGGGCAATGTTGCTTATGTGGTAATGCAAAACTTAGGATATCAAATAGGACAAAGCTTTGGATGCAGTCAAGCAACTTCATTGACAATAGGAGCTTGGACAGCTAGGTATGCAGGGTTATCTATGTTTTTAGCACTATCGGGAGCATTTTTTACATTGTGTTATGCGCCATTGAAACAATTAGTGGAAGGTACACCAAAGGAATTATGGCCAGGAAAAATGGCTGAAATTAAAGATGGAATGCCTAAGAATGCTATGTGGGTTCAATGTATATTTGTAGTGGCATTTATAGCACTAGTATCTTTTGGAGGAGATGCAGCGTCTAAATTTTTTAATATATTAATAAAGATGACTAACGTAGCAATGACTGTACCATATATGTTTTTATCAGCTGCATTTATTGCTTTTAAAAAGAAAACAGAAATCAAAAAACCTTTTGAAGTTTTCAAAAGTTATAAGTGGACATGTATTGCTACAGTAGTAGTTACTTTTACCATAGGTTTTGCTAATTTCTTTACAATAATAGAACCAGCAGTACATGGAAATTTAAAAGATACAATATGGATGATTATAGGTCCAGTATTCTTTACTATAATTGCTTTATTGATATATGGATCATATGAAAAGAAAAGTAAAAAAGAATTGCAATAA 1506 1 AGT NGD 732 49 AGACCAAACTGAAAAAGCAGA GACCAAACTGAAAAAGCAGA G ACCA AACTGAAAAAGCAGA ATTA GATTAAACTGAAAAAGCAGA 1 TAA
"lcl|CP012395.1_cds_ALU34437.1_8 [locus_tag=CLAU_0008] [protein=Amino acid permease] [protein_id=ALU34437.1] [location=7752..9257] [gbkey=CDS]" ATGGAATCAACTGAGCAAAAACAAAAAAAGATGACGTTAATAGCACTAGTATTAATGATTTTTACATCAGTATTTGGATTCACTAATATACCCAGAGCATTTTATTTGATGGGTTATGGTGCAATTCCTTGGTATATTTTATCTGCAATAACTTTTTTTATTCCTTATGCATTTATGATGGCAGAATATGGAGCAGCATTTAAAAATGAAAGAGGTGGAATCTACTCGTGGATGGAAAAGTCTGTTGGAGCTAAATATGCTTTTATAGGAACATTCATGTGGTATGCTTCTTATGTAATTTGGATGGTTAATATATCTTCAACAATATGGGTACCGTTTTCAAATGCTATATTTGGAAGTGACAAAACGGCAACCTGGTCACTATTAGGATTAAATTCCACTCAAGTCTTAGGAATATTAGGGATATGCTGGATTTTAGTTGTAACATTAACAGCATCTAAGGGATTGGAAAAAATAACAAAAGTAACATCAGTAGGTGGTACAGCAGTAGCATTACTTAATATTGTATTATTAATTGGAGCAGTAGCTGTTTTAATAGGAAATGGCGGCCATTTAGCTCAGCCAATTGTATCATCAGCTGCTTTTACACAATCACCAAATCCTGACTATCAAAGTGGCATTAGTGTATTGGCATTTTTAGTATTTGCATTATTTGCTTATGGCGGAATAGAAGCAGTGGGAGGATTGGTAGACCAAACTGAAAAAGCAGAAGTAACATTTCCAAAAGGTGTTACTGTAGCAGCAATAATTATTGCAATAGGATATGCTGTAGGTATATTTTTGTGCGGCATATTTACTAATTGGAAAGAAGTGTTAGCAGTAAAAGGTGTGCACATGGGCAATGTTGCTTATGTGGTAATGCAAAACTTAGGATATCAAATAGGACAAAGCTTTGGATGCAGTCAAGCAACTTCATTGACAATAGGAGCTTGGACAGCTAGGTATGCAGGGTTATCTATGTTTTTAGCACTATCGGGAGCATTTTTTACATTGTGTTATGCGCCATTGAAACAATTAGTGGAAGGTACACCAAAGGAATTATGGCCAGGAAAAATGGCTGAAATTAAAGATGGAATGCCTAAGAATGCTATGTGGGTTCAATGTATATTTGTAGTGGCATTTATAGCACTAGTATCTTTTGGAGGAGATGCAGCGTCTAAATTTTTTAATATATTAATAAAGATGACTAACGTAGCAATGACTGTACCATATATGTTTTTATCAGCTGCATTTATTGCTTTTAAAAAGAAAACAGAAATCAAAAAACCTTTTGAAGTTTTCAAAAGTTATAAGTGGACATGTATTGCTACAGTAGTAGTTACTTTTACCATAGGTTTTGCTAATTTCTTTACAATAATAGAACCAGCAGTACATGGAAATTTAAAAGATACAATATGGATGATTATAGGTCCAGTATTCTTTACTATAATTGCTTTATTGATATATGGATCATATGAAAAGAAAAGTAAAAAAGAATTGCAATAA 1506 1 CGT NGD 35 2 AGCAAAAACAAAAAAAGATGA CAAAAACAAAAAAAGATGA  CAAA AACAAAAAAAGATGA TAAA TAAAAACAAAAAAAGATGA 1 TAA
"lcl|CP012395.1_cds_ALU34437.1_8 [locus_tag=CLAU_0008] [protein=Amino acid permease] [protein_id=ALU34437.1] [location=7752..9257] [gbkey=CDS]" ATGGAATCAACTGAGCAAAAACAAAAAAAGATGACGTTAATAGCACTAGTATTAATGATTTTTACATCAGTATTTGGATTCACTAATATACCCAGAGCATTTTATTTGATGGGTTATGGTGCAATTCCTTGGTATATTTTATCTGCAATAACTTTTTTTATTCCTTATGCATTTATGATGGCAGAATATGGAGCAGCATTTAAAAATGAAAGAGGTGGAATCTACTCGTGGATGGAAAAGTCTGTTGGAGCTAAATATGCTTTTATAGGAACATTCATGTGGTATGCTTCTTATGTAATTTGGATGGTTAATATATCTTCAACAATATGGGTACCGTTTTCAAATGCTATATTTGGAAGTGACAAAACGGCAACCTGGTCACTATTAGGATTAAATTCCACTCAAGTCTTAGGAATATTAGGGATATGCTGGATTTTAGTTGTAACATTAACAGCATCTAAGGGATTGGAAAAAATAACAAAAGTAACATCAGTAGGTGGTACAGCAGTAGCATTACTTAATATTGTATTATTAATTGGAGCAGTAGCTGTTTTAATAGGAAATGGCGGCCATTTAGCTCAGCCAATTGTATCATCAGCTGCTTTTACACAATCACCAAATCCTGACTATCAAAGTGGCATTAGTGTATTGGCATTTTTAGTATTTGCATTATTTGCTTATGGCGGAATAGAAGCAGTGGGAGGATTGGTAGACCAAACTGAAAAAGCAGAAGTAACATTTCCAAAAGGTGTTACTGTAGCAGCAATAATTATTGCAATAGGATATGCTGTAGGTATATTTTTGTGCGGCATATTTACTAATTGGAAAGAAGTGTTAGCAGTAAAAGGTGTGCACATGGGCAATGTTGCTTATGTGGTAATGCAAAACTTAGGATATCAAATAGGACAAAGCTTTGGATGCAGTCAAGCAACTTCATTGACAATAGGAGCTTGGACAGCTAGGTATGCAGGGTTATCTATGTTTTTAGCACTATCGGGAGCATTTTTTACATTGTGTTATGCGCCATTGAAACAATTAGTGGAAGGTACACCAAAGGAATTATGGCCAGGAAAAATGGCTGAAATTAAAGATGGAATGCCTAAGAATGCTATGTGGGTTCAATGTATATTTGTAGTGGCATTTATAGCACTAGTATCTTTTGGAGGAGATGCAGCGTCTAAATTTTTTAATATATTAATAAAGATGACTAACGTAGCAATGACTGTACCATATATGTTTTTATCAGCTGCATTTATTGCTTTTAAAAAGAAAACAGAAATCAAAAAACCTTTTGAAGTTTTCAAAAGTTATAAGTGGACATGTATTGCTACAGTAGTAGTTACTTTTACCATAGGTTTTGCTAATTTCTTTACAATAATAGAACCAGCAGTACATGGAAATTTAAAAGATACAATATGGATGATTATAGGTCCAGTATTCTTTACTATAATTGCTTTATTGATATATGGATCATATGAAAAGAAAAGTAAAAAAGAATTGCAATAA 1506 1 AGG NGD 420 28 CACTCAAGTCTTAGGAATATT ACTCAAGTCTTAGGAATATT A CTCA AGTCTTAGGAATATT TTTA ATTTAAGTCTTAGGAATATT 1 TAA
"lcl|CP012395.1_cds_ALU34437.1_8 [locus_tag=CLAU_0008] [protein=Amino acid permease] [protein_id=ALU34437.1] [location=7752..9257] [gbkey=CDS]" ATGGAATCAACTGAGCAAAAACAAAAAAAGATGACGTTAATAGCACTAGTATTAATGATTTTTACATCAGTATTTGGATTCACTAATATACCCAGAGCATTTTATTTGATGGGTTATGGTGCAATTCCTTGGTATATTTTATCTGCAATAACTTTTTTTATTCCTTATGCATTTATGATGGCAGAATATGGAGCAGCATTTAAAAATGAAAGAGGTGGAATCTACTCGTGGATGGAAAAGTCTGTTGGAGCTAAATATGCTTTTATAGGAACATTCATGTGGTATGCTTCTTATGTAATTTGGATGGTTAATATATCTTCAACAATATGGGTACCGTTTTCAAATGCTATATTTGGAAGTGACAAAACGGCAACCTGGTCACTATTAGGATTAAATTCCACTCAAGTCTTAGGAATATTAGGGATATGCTGGATTTTAGTTGTAACATTAACAGCATCTAAGGGATTGGAAAAAATAACAAAAGTAACATCAGTAGGTGGTACAGCAGTAGCATTACTTAATATTGTATTATTAATTGGAGCAGTAGCTGTTTTAATAGGAAATGGCGGCCATTTAGCTCAGCCAATTGTATCATCAGCTGCTTTTACACAATCACCAAATCCTGACTATCAAAGTGGCATTAGTGTATTGGCATTTTTAGTATTTGCATTATTTGCTTATGGCGGAATAGAAGCAGTGGGAGGATTGGTAGACCAAACTGAAAAAGCAGAAGTAACATTTCCAAAAGGTGTTACTGTAGCAGCAATAATTATTGCAATAGGATATGCTGTAGGTATATTTTTGTGCGGCATATTTACTAATTGGAAAGAAGTGTTAGCAGTAAAAGGTGTGCACATGGGCAATGTTGCTTATGTGGTAATGCAAAACTTAGGATATCAAATAGGACAAAGCTTTGGATGCAGTCAAGCAACTTCATTGACAATAGGAGCTTGGACAGCTAGGTATGCAGGGTTATCTATGTTTTTAGCACTATCGGGAGCATTTTTTACATTGTGTTATGCGCCATTGAAACAATTAGTGGAAGGTACACCAAAGGAATTATGGCCAGGAAAAATGGCTGAAATTAAAGATGGAATGCCTAAGAATGCTATGTGGGTTCAATGTATATTTGTAGTGGCATTTATAGCACTAGTATCTTTTGGAGGAGATGCAGCGTCTAAATTTTTTAATATATTAATAAAGATGACTAACGTAGCAATGACTGTACCATATATGTTTTTATCAGCTGCATTTATTGCTTTTAAAAAGAAAACAGAAATCAAAAAACCTTTTGAAGTTTTCAAAAGTTATAAGTGGACATGTATTGCTACAGTAGTAGTTACTTTTACCATAGGTTTTGCTAATTTCTTTACAATAATAGAACCAGCAGTACATGGAAATTTAAAAGATACAATATGGATGATTATAGGTCCAGTATTCTTTACTATAATTGCTTTATTGATATATGGATCATATGAAAAGAAAAGTAAAAAAGAATTGCAATAA 1506 1 TGG NGD 650 43 ATCAAAGTGGCATTAGTGTAT CAAAGTGGCATTAGTGTAT  CAAA GTGGCATTAGTGTAT TAAA TAAAGTGGCATTAGTGTAT 1 TAA
"lcl|CP012395.1_cds_ALU34437.1_8 [locus_tag=CLAU_0008] [protein=Amino acid permease] [protein_id=ALU34437.1] [location=7752..9257] [gbkey=CDS]" ATGGAATCAACTGAGCAAAAACAAAAAAAGATGACGTTAATAGCACTAGTATTAATGATTTTTACATCAGTATTTGGATTCACTAATATACCCAGAGCATTTTATTTGATGGGTTATGGTGCAATTCCTTGGTATATTTTATCTGCAATAACTTTTTTTATTCCTTATGCATTTATGATGGCAGAATATGGAGCAGCATTTAAAAATGAAAGAGGTGGAATCTACTCGTGGATGGAAAAGTCTGTTGGAGCTAAATATGCTTTTATAGGAACATTCATGTGGTATGCTTCTTATGTAATTTGGATGGTTAATATATCTTCAACAATATGGGTACCGTTTTCAAATGCTATATTTGGAAGTGACAAAACGGCAACCTGGTCACTATTAGGATTAAATTCCACTCAAGTCTTAGGAATATTAGGGATATGCTGGATTTTAGTTGTAACATTAACAGCATCTAAGGGATTGGAAAAAATAACAAAAGTAACATCAGTAGGTGGTACAGCAGTAGCATTACTTAATATTGTATTATTAATTGGAGCAGTAGCTGTTTTAATAGGAAATGGCGGCCATTTAGCTCAGCCAATTGTATCATCAGCTGCTTTTACACAATCACCAAATCCTGACTATCAAAGTGGCATTAGTGTATTGGCATTTTTAGTATTTGCATTATTTGCTTATGGCGGAATAGAAGCAGTGGGAGGATTGGTAGACCAAACTGAAAAAGCAGAAGTAACATTTCCAAAAGGTGTTACTGTAGCAGCAATAATTATTGCAATAGGATATGCTGTAGGTATATTTTTGTGCGGCATATTTACTAATTGGAAAGAAGTGTTAGCAGTAAAAGGTGTGCACATGGGCAATGTTGCTTATGTGGTAATGCAAAACTTAGGATATCAAATAGGACAAAGCTTTGGATGCAGTCAAGCAACTTCATTGACAATAGGAGCTTGGACAGCTAGGTATGCAGGGTTATCTATGTTTTTAGCACTATCGGGAGCATTTTTTACATTGTGTTATGCGCCATTGAAACAATTAGTGGAAGGTACACCAAAGGAATTATGGCCAGGAAAAATGGCTGAAATTAAAGATGGAATGCCTAAGAATGCTATGTGGGTTCAATGTATATTTGTAGTGGCATTTATAGCACTAGTATCTTTTGGAGGAGATGCAGCGTCTAAATTTTTTAATATATTAATAAAGATGACTAACGTAGCAATGACTGTACCATATATGTTTTTATCAGCTGCATTTATTGCTTTTAAAAAGAAAACAGAAATCAAAAAACCTTTTGAAGTTTTCAAAAGTTATAAGTGGACATGTATTGCTACAGTAGTAGTTACTTTTACCATAGGTTTTGCTAATTTCTTTACAATAATAGAACCAGCAGTACATGGAAATTTAAAAGATACAATATGGATGATTATAGGTCCAGTATTCTTTACTATAATTGCTTTATTGATATATGGATCATATGAAAAGAAAAGTAAAAAAGAATTGCAATAA 1506 1 TGG NGD 915 61 ATATCAAATAGGACAAAGCTT TATCAAATAGGACAAAGCTT T ATCA AATAGGACAAAGCTT ATTA TATTAAATAGGACAAAGCTT 1 TAA
"lcl|CP012395.1_cds_ALU34437.1_8 [locus_tag=CLAU_0008] [protein=Amino acid permease] [protein_id=ALU34437.1] [location=7752..9257] [gbkey=CDS]" ATGGAATCAACTGAGCAAAAACAAAAAAAGATGACGTTAATAGCACTAGTATTAATGATTTTTACATCAGTATTTGGATTCACTAATATACCCAGAGCATTTTATTTGATGGGTTATGGTGCAATTCCTTGGTATATTTTATCTGCAATAACTTTTTTTATTCCTTATGCATTTATGATGGCAGAATATGGAGCAGCATTTAAAAATGAAAGAGGTGGAATCTACTCGTGGATGGAAAAGTCTGTTGGAGCTAAATATGCTTTTATAGGAACATTCATGTGGTATGCTTCTTATGTAATTTGGATGGTTAATATATCTTCAACAATATGGGTACCGTTTTCAAATGCTATATTTGGAAGTGACAAAACGGCAACCTGGTCACTATTAGGATTAAATTCCACTCAAGTCTTAGGAATATTAGGGATATGCTGGATTTTAGTTGTAACATTAACAGCATCTAAGGGATTGGAAAAAATAACAAAAGTAACATCAGTAGGTGGTACAGCAGTAGCATTACTTAATATTGTATTATTAATTGGAGCAGTAGCTGTTTTAATAGGAAATGGCGGCCATTTAGCTCAGCCAATTGTATCATCAGCTGCTTTTACACAATCACCAAATCCTGACTATCAAAGTGGCATTAGTGTATTGGCATTTTTAGTATTTGCATTATTTGCTTATGGCGGAATAGAAGCAGTGGGAGGATTGGTAGACCAAACTGAAAAAGCAGAAGTAACATTTCCAAAAGGTGTTACTGTAGCAGCAATAATTATTGCAATAGGATATGCTGTAGGTATATTTTTGTGCGGCATATTTACTAATTGGAAAGAAGTGTTAGCAGTAAAAGGTGTGCACATGGGCAATGTTGCTTATGTGGTAATGCAAAACTTAGGATATCAAATAGGACAAAGCTTTGGATGCAGTCAAGCAACTTCATTGACAATAGGAGCTTGGACAGCTAGGTATGCAGGGTTATCTATGTTTTTAGCACTATCGGGAGCATTTTTTACATTGTGTTATGCGCCATTGAAACAATTAGTGGAAGGTACACCAAAGGAATTATGGCCAGGAAAAATGGCTGAAATTAAAGATGGAATGCCTAAGAATGCTATGTGGGTTCAATGTATATTTGTAGTGGCATTTATAGCACTAGTATCTTTTGGAGGAGATGCAGCGTCTAAATTTTTTAATATATTAATAAAGATGACTAACGTAGCAATGACTGTACCATATATGTTTTTATCAGCTGCATTTATTGCTTTTAAAAAGAAAACAGAAATCAAAAAACCTTTTGAAGTTTTCAAAAGTTATAAGTGGACATGTATTGCTACAGTAGTAGTTACTTTTACCATAGGTTTTGCTAATTTCTTTACAATAATAGAACCAGCAGTACATGGAAATTTAAAAGATACAATATGGATGATTATAGGTCCAGTATTCTTTACTATAATTGCTTTATTGATATATGGATCATATGAAAAGAAAAGTAAAAAAGAATTGCAATAA 1506 1 TGG NGD 1136 75 GGGTTCAATGTATATTTGTAG GTTCAATGTATATTTGTAG  GTTC AATGTATATTTGTAG GTTT GTTTAATGTATATTTGTAG 1 TAA
"lcl|CP012395.1_cds_ALU34437.1_8 [locus_tag=CLAU_0008] [protein=Amino acid permease] [protein_id=ALU34437.1] [location=7752..9257] [gbkey=CDS]" ATGGAATCAACTGAGCAAAAACAAAAAAAGATGACGTTAATAGCACTAGTATTAATGATTTTTACATCAGTATTTGGATTCACTAATATACCCAGAGCATTTTATTTGATGGGTTATGGTGCAATTCCTTGGTATATTTTATCTGCAATAACTTTTTTTATTCCTTATGCATTTATGATGGCAGAATATGGAGCAGCATTTAAAAATGAAAGAGGTGGAATCTACTCGTGGATGGAAAAGTCTGTTGGAGCTAAATATGCTTTTATAGGAACATTCATGTGGTATGCTTCTTATGTAATTTGGATGGTTAATATATCTTCAACAATATGGGTACCGTTTTCAAATGCTATATTTGGAAGTGACAAAACGGCAACCTGGTCACTATTAGGATTAAATTCCACTCAAGTCTTAGGAATATTAGGGATATGCTGGATTTTAGTTGTAACATTAACAGCATCTAAGGGATTGGAAAAAATAACAAAAGTAACATCAGTAGGTGGTACAGCAGTAGCATTACTTAATATTGTATTATTAATTGGAGCAGTAGCTGTTTTAATAGGAAATGGCGGCCATTTAGCTCAGCCAATTGTATCATCAGCTGCTTTTACACAATCACCAAATCCTGACTATCAAAGTGGCATTAGTGTATTGGCATTTTTAGTATTTGCATTATTTGCTTATGGCGGAATAGAAGCAGTGGGAGGATTGGTAGACCAAACTGAAAAAGCAGAAGTAACATTTCCAAAAGGTGTTACTGTAGCAGCAATAATTATTGCAATAGGATATGCTGTAGGTATATTTTTGTGCGGCATATTTACTAATTGGAAAGAAGTGTTAGCAGTAAAAGGTGTGCACATGGGCAATGTTGCTTATGTGGTAATGCAAAACTTAGGATATCAAATAGGACAAAGCTTTGGATGCAGTCAAGCAACTTCATTGACAATAGGAGCTTGGACAGCTAGGTATGCAGGGTTATCTATGTTTTTAGCACTATCGGGAGCATTTTTTACATTGTGTTATGCGCCATTGAAACAATTAGTGGAAGGTACACCAAAGGAATTATGGCCAGGAAAAATGGCTGAAATTAAAGATGGAATGCCTAAGAATGCTATGTGGGTTCAATGTATATTTGTAGTGGCATTTATAGCACTAGTATCTTTTGGAGGAGATGCAGCGTCTAAATTTTTTAATATATTAATAAAGATGACTAACGTAGCAATGACTGTACCATATATGTTTTTATCAGCTGCATTTATTGCTTTTAAAAAGAAAACAGAAATCAAAAAACCTTTTGAAGTTTTCAAAAGTTATAAGTGGACATGTATTGCTACAGTAGTAGTTACTTTTACCATAGGTTTTGCTAATTTCTTTACAATAATAGAACCAGCAGTACATGGAAATTTAAAAGATACAATATGGATGATTATAGGTCCAGTATTCTTTACTATAATTGCTTTATTGATATATGGATCATATGAAAAGAAAAGTAAAAAAGAATTGCAATAA 1506 1 AG NG 420 28 CACTCAAGTCTTAGGAATATT ACTCAAGTCTTAGGAATATT A CTCA AGTCTTAGGAATATT TTTA ATTTAAGTCTTAGGAATATT 1 TAA
"lcl|CP012395.1_cds_ALU34437.1_8 [locus_tag=CLAU_0008] [protein=Amino acid permease] [protein_id=ALU34437.1] [location=7752..9257] [gbkey=CDS]" ATGGAATCAACTGAGCAAAAACAAAAAAAGATGACGTTAATAGCACTAGTATTAATGATTTTTACATCAGTATTTGGATTCACTAATATACCCAGAGCATTTTATTTGATGGGTTATGGTGCAATTCCTTGGTATATTTTATCTGCAATAACTTTTTTTATTCCTTATGCATTTATGATGGCAGAATATGGAGCAGCATTTAAAAATGAAAGAGGTGGAATCTACTCGTGGATGGAAAAGTCTGTTGGAGCTAAATATGCTTTTATAGGAACATTCATGTGGTATGCTTCTTATGTAATTTGGATGGTTAATATATCTTCAACAATATGGGTACCGTTTTCAAATGCTATATTTGGAAGTGACAAAACGGCAACCTGGTCACTATTAGGATTAAATTCCACTCAAGTCTTAGGAATATTAGGGATATGCTGGATTTTAGTTGTAACATTAACAGCATCTAAGGGATTGGAAAAAATAACAAAAGTAACATCAGTAGGTGGTACAGCAGTAGCATTACTTAATATTGTATTATTAATTGGAGCAGTAGCTGTTTTAATAGGAAATGGCGGCCATTTAGCTCAGCCAATTGTATCATCAGCTGCTTTTACACAATCACCAAATCCTGACTATCAAAGTGGCATTAGTGTATTGGCATTTTTAGTATTTGCATTATTTGCTTATGGCGGAATAGAAGCAGTGGGAGGATTGGTAGACCAAACTGAAAAAGCAGAAGTAACATTTCCAAAAGGTGTTACTGTAGCAGCAATAATTATTGCAATAGGATATGCTGTAGGTATATTTTTGTGCGGCATATTTACTAATTGGAAAGAAGTGTTAGCAGTAAAAGGTGTGCACATGGGCAATGTTGCTTATGTGGTAATGCAAAACTTAGGATATCAAATAGGACAAAGCTTTGGATGCAGTCAAGCAACTTCATTGACAATAGGAGCTTGGACAGCTAGGTATGCAGGGTTATCTATGTTTTTAGCACTATCGGGAGCATTTTTTACATTGTGTTATGCGCCATTGAAACAATTAGTGGAAGGTACACCAAAGGAATTATGGCCAGGAAAAATGGCTGAAATTAAAGATGGAATGCCTAAGAATGCTATGTGGGTTCAATGTATATTTGTAGTGGCATTTATAGCACTAGTATCTTTTGGAGGAGATGCAGCGTCTAAATTTTTTAATATATTAATAAAGATGACTAACGTAGCAATGACTGTACCATATATGTTTTTATCAGCTGCATTTATTGCTTTTAAAAAGAAAACAGAAATCAAAAAACCTTTTGAAGTTTTCAAAAGTTATAAGTGGACATGTATTGCTACAGTAGTAGTTACTTTTACCATAGGTTTTGCTAATTTCTTTACAATAATAGAACCAGCAGTACATGGAAATTTAAAAGATACAATATGGATGATTATAGGTCCAGTATTCTTTACTATAATTGCTTTATTGATATATGGATCATATGAAAAGAAAAGTAAAAAAGAATTGCAATAA 1506 1 AG NG 597 40 AGCTCAGCCAATTGTATCATC GCTCAGCCAATTGTATCATC G CTCA GCCAATTGTATCATC TTTA GTTTAGCCAATTGTATCATC 1 TAG
"lcl|CP012395.1_cds_ALU34437.1_8 [locus_tag=CLAU_0008] [protein=Amino acid permease] [protein_id=ALU34437.1] [location=7752..9257] [gbkey=CDS]" ATGGAATCAACTGAGCAAAAACAAAAAAAGATGACGTTAATAGCACTAGTATTAATGATTTTTACATCAGTATTTGGATTCACTAATATACCCAGAGCATTTTATTTGATGGGTTATGGTGCAATTCCTTGGTATATTTTATCTGCAATAACTTTTTTTATTCCTTATGCATTTATGATGGCAGAATATGGAGCAGCATTTAAAAATGAAAGAGGTGGAATCTACTCGTGGATGGAAAAGTCTGTTGGAGCTAAATATGCTTTTATAGGAACATTCATGTGGTATGCTTCTTATGTAATTTGGATGGTTAATATATCTTCAACAATATGGGTACCGTTTTCAAATGCTATATTTGGAAGTGACAAAACGGCAACCTGGTCACTATTAGGATTAAATTCCACTCAAGTCTTAGGAATATTAGGGATATGCTGGATTTTAGTTGTAACATTAACAGCATCTAAGGGATTGGAAAAAATAACAAAAGTAACATCAGTAGGTGGTACAGCAGTAGCATTACTTAATATTGTATTATTAATTGGAGCAGTAGCTGTTTTAATAGGAAATGGCGGCCATTTAGCTCAGCCAATTGTATCATCAGCTGCTTTTACACAATCACCAAATCCTGACTATCAAAGTGGCATTAGTGTATTGGCATTTTTAGTATTTGCATTATTTGCTTATGGCGGAATAGAAGCAGTGGGAGGATTGGTAGACCAAACTGAAAAAGCAGAAGTAACATTTCCAAAAGGTGTTACTGTAGCAGCAATAATTATTGCAATAGGATATGCTGTAGGTATATTTTTGTGCGGCATATTTACTAATTGGAAAGAAGTGTTAGCAGTAAAAGGTGTGCACATGGGCAATGTTGCTTATGTGGTAATGCAAAACTTAGGATATCAAATAGGACAAAGCTTTGGATGCAGTCAAGCAACTTCATTGACAATAGGAGCTTGGACAGCTAGGTATGCAGGGTTATCTATGTTTTTAGCACTATCGGGAGCATTTTTTACATTGTGTTATGCGCCATTGAAACAATTAGTGGAAGGTACACCAAAGGAATTATGGCCAGGAAAAATGGCTGAAATTAAAGATGGAATGCCTAAGAATGCTATGTGGGTTCAATGTATATTTGTAGTGGCATTTATAGCACTAGTATCTTTTGGAGGAGATGCAGCGTCTAAATTTTTTAATATATTAATAAAGATGACTAACGTAGCAATGACTGTACCATATATGTTTTTATCAGCTGCATTTATTGCTTTTAAAAAGAAAACAGAAATCAAAAAACCTTTTGAAGTTTTCAAAAGTTATAAGTGGACATGTATTGCTACAGTAGTAGTTACTTTTACCATAGGTTTTGCTAATTTCTTTACAATAATAGAACCAGCAGTACATGGAAATTTAAAAGATACAATATGGATGATTATAGGTCCAGTATTCTTTACTATAATTGCTTTATTGATATATGGATCATATGAAAAGAAAAGTAAAAAAGAATTGCAATAA 1506 1 AG NG 732 49 AGACCAAACTGAAAAAGCAGA GACCAAACTGAAAAAGCAGA G ACCA AACTGAAAAAGCAGA ATTA GATTAAACTGAAAAAGCAGA 1 TAA
"lcl|CP012395.1_cds_ALU34437.1_8 [locus_tag=CLAU_0008] [protein=Amino acid permease] [protein_id=ALU34437.1] [location=7752..9257] [gbkey=CDS]" ATGGAATCAACTGAGCAAAAACAAAAAAAGATGACGTTAATAGCACTAGTATTAATGATTTTTACATCAGTATTTGGATTCACTAATATACCCAGAGCATTTTATTTGATGGGTTATGGTGCAATTCCTTGGTATATTTTATCTGCAATAACTTTTTTTATTCCTTATGCATTTATGATGGCAGAATATGGAGCAGCATTTAAAAATGAAAGAGGTGGAATCTACTCGTGGATGGAAAAGTCTGTTGGAGCTAAATATGCTTTTATAGGAACATTCATGTGGTATGCTTCTTATGTAATTTGGATGGTTAATATATCTTCAACAATATGGGTACCGTTTTCAAATGCTATATTTGGAAGTGACAAAACGGCAACCTGGTCACTATTAGGATTAAATTCCACTCAAGTCTTAGGAATATTAGGGATATGCTGGATTTTAGTTGTAACATTAACAGCATCTAAGGGATTGGAAAAAATAACAAAAGTAACATCAGTAGGTGGTACAGCAGTAGCATTACTTAATATTGTATTATTAATTGGAGCAGTAGCTGTTTTAATAGGAAATGGCGGCCATTTAGCTCAGCCAATTGTATCATCAGCTGCTTTTACACAATCACCAAATCCTGACTATCAAAGTGGCATTAGTGTATTGGCATTTTTAGTATTTGCATTATTTGCTTATGGCGGAATAGAAGCAGTGGGAGGATTGGTAGACCAAACTGAAAAAGCAGAAGTAACATTTCCAAAAGGTGTTACTGTAGCAGCAATAATTATTGCAATAGGATATGCTGTAGGTATATTTTTGTGCGGCATATTTACTAATTGGAAAGAAGTGTTAGCAGTAAAAGGTGTGCACATGGGCAATGTTGCTTATGTGGTAATGCAAAACTTAGGATATCAAATAGGACAAAGCTTTGGATGCAGTCAAGCAACTTCATTGACAATAGGAGCTTGGACAGCTAGGTATGCAGGGTTATCTATGTTTTTAGCACTATCGGGAGCATTTTTTACATTGTGTTATGCGCCATTGAAACAATTAGTGGAAGGTACACCAAAGGAATTATGGCCAGGAAAAATGGCTGAAATTAAAGATGGAATGCCTAAGAATGCTATGTGGGTTCAATGTATATTTGTAGTGGCATTTATAGCACTAGTATCTTTTGGAGGAGATGCAGCGTCTAAATTTTTTAATATATTAATAAAGATGACTAACGTAGCAATGACTGTACCATATATGTTTTTATCAGCTGCATTTATTGCTTTTAAAAAGAAAACAGAAATCAAAAAACCTTTTGAAGTTTTCAAAAGTTATAAGTGGACATGTATTGCTACAGTAGTAGTTACTTTTACCATAGGTTTTGCTAATTTCTTTACAATAATAGAACCAGCAGTACATGGAAATTTAAAAGATACAATATGGATGATTATAGGTCCAGTATTCTTTACTATAATTGCTTTATTGATATATGGATCATATGAAAAGAAAAGTAAAAAAGAATTGCAATAA 1506 1 CG NG 35 2 AGCAAAAACAAAAAAAGATGA CAAAAACAAAAAAAGATGA  CAAA AACAAAAAAAGATGA TAAA TAAAAACAAAAAAAGATGA 1 TAA
"lcl|CP012395.1_cds_ALU34437.1_8 [locus_tag=CLAU_0008] [protein=Amino acid permease] [protein_id=ALU34437.1] [location=7752..9257] [gbkey=CDS]" ATGGAATCAACTGAGCAAAAACAAAAAAAGATGACGTTAATAGCACTAGTATTAATGATTTTTACATCAGTATTTGGATTCACTAATATACCCAGAGCATTTTATTTGATGGGTTATGGTGCAATTCCTTGGTATATTTTATCTGCAATAACTTTTTTTATTCCTTATGCATTTATGATGGCAGAATATGGAGCAGCATTTAAAAATGAAAGAGGTGGAATCTACTCGTGGATGGAAAAGTCTGTTGGAGCTAAATATGCTTTTATAGGAACATTCATGTGGTATGCTTCTTATGTAATTTGGATGGTTAATATATCTTCAACAATATGGGTACCGTTTTCAAATGCTATATTTGGAAGTGACAAAACGGCAACCTGGTCACTATTAGGATTAAATTCCACTCAAGTCTTAGGAATATTAGGGATATGCTGGATTTTAGTTGTAACATTAACAGCATCTAAGGGATTGGAAAAAATAACAAAAGTAACATCAGTAGGTGGTACAGCAGTAGCATTACTTAATATTGTATTATTAATTGGAGCAGTAGCTGTTTTAATAGGAAATGGCGGCCATTTAGCTCAGCCAATTGTATCATCAGCTGCTTTTACACAATCACCAAATCCTGACTATCAAAGTGGCATTAGTGTATTGGCATTTTTAGTATTTGCATTATTTGCTTATGGCGGAATAGAAGCAGTGGGAGGATTGGTAGACCAAACTGAAAAAGCAGAAGTAACATTTCCAAAAGGTGTTACTGTAGCAGCAATAATTATTGCAATAGGATATGCTGTAGGTATATTTTTGTGCGGCATATTTACTAATTGGAAAGAAGTGTTAGCAGTAAAAGGTGTGCACATGGGCAATGTTGCTTATGTGGTAATGCAAAACTTAGGATATCAAATAGGACAAAGCTTTGGATGCAGTCAAGCAACTTCATTGACAATAGGAGCTTGGACAGCTAGGTATGCAGGGTTATCTATGTTTTTAGCACTATCGGGAGCATTTTTTACATTGTGTTATGCGCCATTGAAACAATTAGTGGAAGGTACACCAAAGGAATTATGGCCAGGAAAAATGGCTGAAATTAAAGATGGAATGCCTAAGAATGCTATGTGGGTTCAATGTATATTTGTAGTGGCATTTATAGCACTAGTATCTTTTGGAGGAGATGCAGCGTCTAAATTTTTTAATATATTAATAAAGATGACTAACGTAGCAATGACTGTACCATATATGTTTTTATCAGCTGCATTTATTGCTTTTAAAAAGAAAACAGAAATCAAAAAACCTTTTGAAGTTTTCAAAAGTTATAAGTGGACATGTATTGCTACAGTAGTAGTTACTTTTACCATAGGTTTTGCTAATTTCTTTACAATAATAGAACCAGCAGTACATGGAAATTTAAAAGATACAATATGGATGATTATAGGTCCAGTATTCTTTACTATAATTGCTTTATTGATATATGGATCATATGAAAAGAAAAGTAAAAAAGAATTGCAATAA 1506 1 GG NG 422 28 CTCAAGTCTTAGGAATATTAG CAAGTCTTAGGAATATTAG  CAAG TCTTAGGAATATTAG TAAG TAAGTCTTAGGAATATTAG 1 TAA
"lcl|CP012395.1_cds_ALU34437.1_8 [locus_tag=CLAU_0008] [protein=Amino acid permease] [protein_id=ALU34437.1] [location=7752..9257] [gbkey=CDS]" ATGGAATCAACTGAGCAAAAACAAAAAAAGATGACGTTAATAGCACTAGTATTAATGATTTTTACATCAGTATTTGGATTCACTAATATACCCAGAGCATTTTATTTGATGGGTTATGGTGCAATTCCTTGGTATATTTTATCTGCAATAACTTTTTTTATTCCTTATGCATTTATGATGGCAGAATATGGAGCAGCATTTAAAAATGAAAGAGGTGGAATCTACTCGTGGATGGAAAAGTCTGTTGGAGCTAAATATGCTTTTATAGGAACATTCATGTGGTATGCTTCTTATGTAATTTGGATGGTTAATATATCTTCAACAATATGGGTACCGTTTTCAAATGCTATATTTGGAAGTGACAAAACGGCAACCTGGTCACTATTAGGATTAAATTCCACTCAAGTCTTAGGAATATTAGGGATATGCTGGATTTTAGTTGTAACATTAACAGCATCTAAGGGATTGGAAAAAATAACAAAAGTAACATCAGTAGGTGGTACAGCAGTAGCATTACTTAATATTGTATTATTAATTGGAGCAGTAGCTGTTTTAATAGGAAATGGCGGCCATTTAGCTCAGCCAATTGTATCATCAGCTGCTTTTACACAATCACCAAATCCTGACTATCAAAGTGGCATTAGTGTATTGGCATTTTTAGTATTTGCATTATTTGCTTATGGCGGAATAGAAGCAGTGGGAGGATTGGTAGACCAAACTGAAAAAGCAGAAGTAACATTTCCAAAAGGTGTTACTGTAGCAGCAATAATTATTGCAATAGGATATGCTGTAGGTATATTTTTGTGCGGCATATTTACTAATTGGAAAGAAGTGTTAGCAGTAAAAGGTGTGCACATGGGCAATGTTGCTTATGTGGTAATGCAAAACTTAGGATATCAAATAGGACAAAGCTTTGGATGCAGTCAAGCAACTTCATTGACAATAGGAGCTTGGACAGCTAGGTATGCAGGGTTATCTATGTTTTTAGCACTATCGGGAGCATTTTTTACATTGTGTTATGCGCCATTGAAACAATTAGTGGAAGGTACACCAAAGGAATTATGGCCAGGAAAAATGGCTGAAATTAAAGATGGAATGCCTAAGAATGCTATGTGGGTTCAATGTATATTTGTAGTGGCATTTATAGCACTAGTATCTTTTGGAGGAGATGCAGCGTCTAAATTTTTTAATATATTAATAAAGATGACTAACGTAGCAATGACTGTACCATATATGTTTTTATCAGCTGCATTTATTGCTTTTAAAAAGAAAACAGAAATCAAAAAACCTTTTGAAGTTTTCAAAAGTTATAAGTGGACATGTATTGCTACAGTAGTAGTTACTTTTACCATAGGTTTTGCTAATTTCTTTACAATAATAGAACCAGCAGTACATGGAAATTTAAAAGATACAATATGGATGATTATAGGTCCAGTATTCTTTACTATAATTGCTTTATTGATATATGGATCATATGAAAAGAAAAGTAAAAAAGAATTGCAATAA 1506 1 GG NG 1137 75 GGTTCAATGTATATTTGTAGT GTTCAATGTATATTTGTAGT G TTCA ATGTATATTTGTAGT TTTA GTTTAATGTATATTTGTAGT 1 TAA
"lcl|CP012395.1_cds_ALU34437.1_8 [locus_tag=CLAU_0008] [protein=Amino acid permease] [protein_id=ALU34437.1] [location=7752..9257] [gbkey=CDS]" ATGGAATCAACTGAGCAAAAACAAAAAAAGATGACGTTAATAGCACTAGTATTAATGATTTTTACATCAGTATTTGGATTCACTAATATACCCAGAGCATTTTATTTGATGGGTTATGGTGCAATTCCTTGGTATATTTTATCTGCAATAACTTTTTTTATTCCTTATGCATTTATGATGGCAGAATATGGAGCAGCATTTAAAAATGAAAGAGGTGGAATCTACTCGTGGATGGAAAAGTCTGTTGGAGCTAAATATGCTTTTATAGGAACATTCATGTGGTATGCTTCTTATGTAATTTGGATGGTTAATATATCTTCAACAATATGGGTACCGTTTTCAAATGCTATATTTGGAAGTGACAAAACGGCAACCTGGTCACTATTAGGATTAAATTCCACTCAAGTCTTAGGAATATTAGGGATATGCTGGATTTTAGTTGTAACATTAACAGCATCTAAGGGATTGGAAAAAATAACAAAAGTAACATCAGTAGGTGGTACAGCAGTAGCATTACTTAATATTGTATTATTAATTGGAGCAGTAGCTGTTTTAATAGGAAATGGCGGCCATTTAGCTCAGCCAATTGTATCATCAGCTGCTTTTACACAATCACCAAATCCTGACTATCAAAGTGGCATTAGTGTATTGGCATTTTTAGTATTTGCATTATTTGCTTATGGCGGAATAGAAGCAGTGGGAGGATTGGTAGACCAAACTGAAAAAGCAGAAGTAACATTTCCAAAAGGTGTTACTGTAGCAGCAATAATTATTGCAATAGGATATGCTGTAGGTATATTTTTGTGCGGCATATTTACTAATTGGAAAGAAGTGTTAGCAGTAAAAGGTGTGCACATGGGCAATGTTGCTTATGTGGTAATGCAAAACTTAGGATATCAAATAGGACAAAGCTTTGGATGCAGTCAAGCAACTTCATTGACAATAGGAGCTTGGACAGCTAGGTATGCAGGGTTATCTATGTTTTTAGCACTATCGGGAGCATTTTTTACATTGTGTTATGCGCCATTGAAACAATTAGTGGAAGGTACACCAAAGGAATTATGGCCAGGAAAAATGGCTGAAATTAAAGATGGAATGCCTAAGAATGCTATGTGGGTTCAATGTATATTTGTAGTGGCATTTATAGCACTAGTATCTTTTGGAGGAGATGCAGCGTCTAAATTTTTTAATATATTAATAAAGATGACTAACGTAGCAATGACTGTACCATATATGTTTTTATCAGCTGCATTTATTGCTTTTAAAAAGAAAACAGAAATCAAAAAACCTTTTGAAGTTTTCAAAAGTTATAAGTGGACATGTATTGCTACAGTAGTAGTTACTTTTACCATAGGTTTTGCTAATTTCTTTACAATAATAGAACCAGCAGTACATGGAAATTTAAAAGATACAATATGGATGATTATAGGTCCAGTATTCTTTACTATAATTGCTTTATTGATATATGGATCATATGAAAAGAAAAGTAAAAAAGAATTGCAATAA 1506 1 TG NG 32 2 CTGAGCAAAAACAAAAAAAGA GAGCAAAAACAAAAAAAGA  GAGC AAAAACAAAAAAAGA GAGT GAGTAAAAACAAAAAAAGA 1 TAA
"lcl|CP012395.1_cds_ALU34437.1_8 [locus_tag=CLAU_0008] [protein=Amino acid permease] [protein_id=ALU34437.1] [location=7752..9257] [gbkey=CDS]" ATGGAATCAACTGAGCAAAAACAAAAAAAGATGACGTTAATAGCACTAGTATTAATGATTTTTACATCAGTATTTGGATTCACTAATATACCCAGAGCATTTTATTTGATGGGTTATGGTGCAATTCCTTGGTATATTTTATCTGCAATAACTTTTTTTATTCCTTATGCATTTATGATGGCAGAATATGGAGCAGCATTTAAAAATGAAAGAGGTGGAATCTACTCGTGGATGGAAAAGTCTGTTGGAGCTAAATATGCTTTTATAGGAACATTCATGTGGTATGCTTCTTATGTAATTTGGATGGTTAATATATCTTCAACAATATGGGTACCGTTTTCAAATGCTATATTTGGAAGTGACAAAACGGCAACCTGGTCACTATTAGGATTAAATTCCACTCAAGTCTTAGGAATATTAGGGATATGCTGGATTTTAGTTGTAACATTAACAGCATCTAAGGGATTGGAAAAAATAACAAAAGTAACATCAGTAGGTGGTACAGCAGTAGCATTACTTAATATTGTATTATTAATTGGAGCAGTAGCTGTTTTAATAGGAAATGGCGGCCATTTAGCTCAGCCAATTGTATCATCAGCTGCTTTTACACAATCACCAAATCCTGACTATCAAAGTGGCATTAGTGTATTGGCATTTTTAGTATTTGCATTATTTGCTTATGGCGGAATAGAAGCAGTGGGAGGATTGGTAGACCAAACTGAAAAAGCAGAAGTAACATTTCCAAAAGGTGTTACTGTAGCAGCAATAATTATTGCAATAGGATATGCTGTAGGTATATTTTTGTGCGGCATATTTACTAATTGGAAAGAAGTGTTAGCAGTAAAAGGTGTGCACATGGGCAATGTTGCTTATGTGGTAATGCAAAACTTAGGATATCAAATAGGACAAAGCTTTGGATGCAGTCAAGCAACTTCATTGACAATAGGAGCTTGGACAGCTAGGTATGCAGGGTTATCTATGTTTTTAGCACTATCGGGAGCATTTTTTACATTGTGTTATGCGCCATTGAAACAATTAGTGGAAGGTACACCAAAGGAATTATGGCCAGGAAAAATGGCTGAAATTAAAGATGGAATGCCTAAGAATGCTATGTGGGTTCAATGTATATTTGTAGTGGCATTTATAGCACTAGTATCTTTTGGAGGAGATGCAGCGTCTAAATTTTTTAATATATTAATAAAGATGACTAACGTAGCAATGACTGTACCATATATGTTTTTATCAGCTGCATTTATTGCTTTTAAAAAGAAAACAGAAATCAAAAAACCTTTTGAAGTTTTCAAAAGTTATAAGTGGACATGTATTGCTACAGTAGTAGTTACTTTTACCATAGGTTTTGCTAATTTCTTTACAATAATAGAACCAGCAGTACATGGAAATTTAAAAGATACAATATGGATGATTATAGGTCCAGTATTCTTTACTATAATTGCTTTATTGATATATGGATCATATGAAAAGAAAAGTAAAAAAGAATTGCAATAA 1506 1 TG NG 650 43 ATCAAAGTGGCATTAGTGTAT CAAAGTGGCATTAGTGTAT  CAAA GTGGCATTAGTGTAT TAAA TAAAGTGGCATTAGTGTAT 1 TAA
"lcl|CP012395.1_cds_ALU34437.1_8 [locus_tag=CLAU_0008] [protein=Amino acid permease] [protein_id=ALU34437.1] [location=7752..9257] [gbkey=CDS]" ATGGAATCAACTGAGCAAAAACAAAAAAAGATGACGTTAATAGCACTAGTATTAATGATTTTTACATCAGTATTTGGATTCACTAATATACCCAGAGCATTTTATTTGATGGGTTATGGTGCAATTCCTTGGTATATTTTATCTGCAATAACTTTTTTTATTCCTTATGCATTTATGATGGCAGAATATGGAGCAGCATTTAAAAATGAAAGAGGTGGAATCTACTCGTGGATGGAAAAGTCTGTTGGAGCTAAATATGCTTTTATAGGAACATTCATGTGGTATGCTTCTTATGTAATTTGGATGGTTAATATATCTTCAACAATATGGGTACCGTTTTCAAATGCTATATTTGGAAGTGACAAAACGGCAACCTGGTCACTATTAGGATTAAATTCCACTCAAGTCTTAGGAATATTAGGGATATGCTGGATTTTAGTTGTAACATTAACAGCATCTAAGGGATTGGAAAAAATAACAAAAGTAACATCAGTAGGTGGTACAGCAGTAGCATTACTTAATATTGTATTATTAATTGGAGCAGTAGCTGTTTTAATAGGAAATGGCGGCCATTTAGCTCAGCCAATTGTATCATCAGCTGCTTTTACACAATCACCAAATCCTGACTATCAAAGTGGCATTAGTGTATTGGCATTTTTAGTATTTGCATTATTTGCTTATGGCGGAATAGAAGCAGTGGGAGGATTGGTAGACCAAACTGAAAAAGCAGAAGTAACATTTCCAAAAGGTGTTACTGTAGCAGCAATAATTATTGCAATAGGATATGCTGTAGGTATATTTTTGTGCGGCATATTTACTAATTGGAAAGAAGTGTTAGCAGTAAAAGGTGTGCACATGGGCAATGTTGCTTATGTGGTAATGCAAAACTTAGGATATCAAATAGGACAAAGCTTTGGATGCAGTCAAGCAACTTCATTGACAATAGGAGCTTGGACAGCTAGGTATGCAGGGTTATCTATGTTTTTAGCACTATCGGGAGCATTTTTTACATTGTGTTATGCGCCATTGAAACAATTAGTGGAAGGTACACCAAAGGAATTATGGCCAGGAAAAATGGCTGAAATTAAAGATGGAATGCCTAAGAATGCTATGTGGGTTCAATGTATATTTGTAGTGGCATTTATAGCACTAGTATCTTTTGGAGGAGATGCAGCGTCTAAATTTTTTAATATATTAATAAAGATGACTAACGTAGCAATGACTGTACCATATATGTTTTTATCAGCTGCATTTATTGCTTTTAAAAAGAAAACAGAAATCAAAAAACCTTTTGAAGTTTTCAAAAGTTATAAGTGGACATGTATTGCTACAGTAGTAGTTACTTTTACCATAGGTTTTGCTAATTTCTTTACAATAATAGAACCAGCAGTACATGGAAATTTAAAAGATACAATATGGATGATTATAGGTCCAGTATTCTTTACTATAATTGCTTTATTGATATATGGATCATATGAAAAGAAAAGTAAAAAAGAATTGCAATAA 1506 1 TG NG 915 61 ATATCAAATAGGACAAAGCTT TATCAAATAGGACAAAGCTT T ATCA AATAGGACAAAGCTT ATTA TATTAAATAGGACAAAGCTT 1 TAA
"lcl|CP012395.1_cds_ALU34437.1_8 [locus_tag=CLAU_0008] [protein=Amino acid permease] [protein_id=ALU34437.1] [location=7752..9257] [gbkey=CDS]" ATGGAATCAACTGAGCAAAAACAAAAAAAGATGACGTTAATAGCACTAGTATTAATGATTTTTACATCAGTATTTGGATTCACTAATATACCCAGAGCATTTTATTTGATGGGTTATGGTGCAATTCCTTGGTATATTTTATCTGCAATAACTTTTTTTATTCCTTATGCATTTATGATGGCAGAATATGGAGCAGCATTTAAAAATGAAAGAGGTGGAATCTACTCGTGGATGGAAAAGTCTGTTGGAGCTAAATATGCTTTTATAGGAACATTCATGTGGTATGCTTCTTATGTAATTTGGATGGTTAATATATCTTCAACAATATGGGTACCGTTTTCAAATGCTATATTTGGAAGTGACAAAACGGCAACCTGGTCACTATTAGGATTAAATTCCACTCAAGTCTTAGGAATATTAGGGATATGCTGGATTTTAGTTGTAACATTAACAGCATCTAAGGGATTGGAAAAAATAACAAAAGTAACATCAGTAGGTGGTACAGCAGTAGCATTACTTAATATTGTATTATTAATTGGAGCAGTAGCTGTTTTAATAGGAAATGGCGGCCATTTAGCTCAGCCAATTGTATCATCAGCTGCTTTTACACAATCACCAAATCCTGACTATCAAAGTGGCATTAGTGTATTGGCATTTTTAGTATTTGCATTATTTGCTTATGGCGGAATAGAAGCAGTGGGAGGATTGGTAGACCAAACTGAAAAAGCAGAAGTAACATTTCCAAAAGGTGTTACTGTAGCAGCAATAATTATTGCAATAGGATATGCTGTAGGTATATTTTTGTGCGGCATATTTACTAATTGGAAAGAAGTGTTAGCAGTAAAAGGTGTGCACATGGGCAATGTTGCTTATGTGGTAATGCAAAACTTAGGATATCAAATAGGACAAAGCTTTGGATGCAGTCAAGCAACTTCATTGACAATAGGAGCTTGGACAGCTAGGTATGCAGGGTTATCTATGTTTTTAGCACTATCGGGAGCATTTTTTACATTGTGTTATGCGCCATTGAAACAATTAGTGGAAGGTACACCAAAGGAATTATGGCCAGGAAAAATGGCTGAAATTAAAGATGGAATGCCTAAGAATGCTATGTGGGTTCAATGTATATTTGTAGTGGCATTTATAGCACTAGTATCTTTTGGAGGAGATGCAGCGTCTAAATTTTTTAATATATTAATAAAGATGACTAACGTAGCAATGACTGTACCATATATGTTTTTATCAGCTGCATTTATTGCTTTTAAAAAGAAAACAGAAATCAAAAAACCTTTTGAAGTTTTCAAAAGTTATAAGTGGACATGTATTGCTACAGTAGTAGTTACTTTTACCATAGGTTTTGCTAATTTCTTTACAATAATAGAACCAGCAGTACATGGAAATTTAAAAGATACAATATGGATGATTATAGGTCCAGTATTCTTTACTATAATTGCTTTATTGATATATGGATCATATGAAAAGAAAAGTAAAAAAGAATTGCAATAA 1506 1 TG NG 1136 75 GGGTTCAATGTATATTTGTAG GTTCAATGTATATTTGTAG  GTTC AATGTATATTTGTAG GTTT GTTTAATGTATATTTGTAG 1 TAA
"lcl|CP012395.1_cds_ALU34437.1_8 [locus_tag=CLAU_0008] [protein=Amino acid permease] [protein_id=ALU34437.1] [location=7752..9257] [gbkey=CDS]" ATGGAATCAACTGAGCAAAAACAAAAAAAGATGACGTTAATAGCACTAGTATTAATGATTTTTACATCAGTATTTGGATTCACTAATATACCCAGAGCATTTTATTTGATGGGTTATGGTGCAATTCCTTGGTATATTTTATCTGCAATAACTTTTTTTATTCCTTATGCATTTATGATGGCAGAATATGGAGCAGCATTTAAAAATGAAAGAGGTGGAATCTACTCGTGGATGGAAAAGTCTGTTGGAGCTAAATATGCTTTTATAGGAACATTCATGTGGTATGCTTCTTATGTAATTTGGATGGTTAATATATCTTCAACAATATGGGTACCGTTTTCAAATGCTATATTTGGAAGTGACAAAACGGCAACCTGGTCACTATTAGGATTAAATTCCACTCAAGTCTTAGGAATATTAGGGATATGCTGGATTTTAGTTGTAACATTAACAGCATCTAAGGGATTGGAAAAAATAACAAAAGTAACATCAGTAGGTGGTACAGCAGTAGCATTACTTAATATTGTATTATTAATTGGAGCAGTAGCTGTTTTAATAGGAAATGGCGGCCATTTAGCTCAGCCAATTGTATCATCAGCTGCTTTTACACAATCACCAAATCCTGACTATCAAAGTGGCATTAGTGTATTGGCATTTTTAGTATTTGCATTATTTGCTTATGGCGGAATAGAAGCAGTGGGAGGATTGGTAGACCAAACTGAAAAAGCAGAAGTAACATTTCCAAAAGGTGTTACTGTAGCAGCAATAATTATTGCAATAGGATATGCTGTAGGTATATTTTTGTGCGGCATATTTACTAATTGGAAAGAAGTGTTAGCAGTAAAAGGTGTGCACATGGGCAATGTTGCTTATGTGGTAATGCAAAACTTAGGATATCAAATAGGACAAAGCTTTGGATGCAGTCAAGCAACTTCATTGACAATAGGAGCTTGGACAGCTAGGTATGCAGGGTTATCTATGTTTTTAGCACTATCGGGAGCATTTTTTACATTGTGTTATGCGCCATTGAAACAATTAGTGGAAGGTACACCAAAGGAATTATGGCCAGGAAAAATGGCTGAAATTAAAGATGGAATGCCTAAGAATGCTATGTGGGTTCAATGTATATTTGTAGTGGCATTTATAGCACTAGTATCTTTTGGAGGAGATGCAGCGTCTAAATTTTTTAATATATTAATAAAGATGACTAACGTAGCAATGACTGTACCATATATGTTTTTATCAGCTGCATTTATTGCTTTTAAAAAGAAAACAGAAATCAAAAAACCTTTTGAAGTTTTCAAAAGTTATAAGTGGACATGTATTGCTACAGTAGTAGTTACTTTTACCATAGGTTTTGCTAATTTCTTTACAATAATAGAACCAGCAGTACATGGAAATTTAAAAGATACAATATGGATGATTATAGGTCCAGTATTCTTTACTATAATTGCTTTATTGATATATGGATCATATGAAAAGAAAAGTAAAAAAGAATTGCAATAA 1506 1 AAA NAA 899 60 TAATGCAAAACTTAGGATATC ATGCAAAACTTAGGATATC  ATGC AAAACTTAGGATATC ATGT ATGTAAAACTTAGGATATC 1 TAA
"lcl|CP012395.1_cds_ALU34437.1_8 [locus_tag=CLAU_0008] [protein=Amino acid permease] [protein_id=ALU34437.1] [location=7752..9257] [gbkey=CDS]" ATGGAATCAACTGAGCAAAAACAAAAAAAGATGACGTTAATAGCACTAGTATTAATGATTTTTACATCAGTATTTGGATTCACTAATATACCCAGAGCATTTTATTTGATGGGTTATGGTGCAATTCCTTGGTATATTTTATCTGCAATAACTTTTTTTATTCCTTATGCATTTATGATGGCAGAATATGGAGCAGCATTTAAAAATGAAAGAGGTGGAATCTACTCGTGGATGGAAAAGTCTGTTGGAGCTAAATATGCTTTTATAGGAACATTCATGTGGTATGCTTCTTATGTAATTTGGATGGTTAATATATCTTCAACAATATGGGTACCGTTTTCAAATGCTATATTTGGAAGTGACAAAACGGCAACCTGGTCACTATTAGGATTAAATTCCACTCAAGTCTTAGGAATATTAGGGATATGCTGGATTTTAGTTGTAACATTAACAGCATCTAAGGGATTGGAAAAAATAACAAAAGTAACATCAGTAGGTGGTACAGCAGTAGCATTACTTAATATTGTATTATTAATTGGAGCAGTAGCTGTTTTAATAGGAAATGGCGGCCATTTAGCTCAGCCAATTGTATCATCAGCTGCTTTTACACAATCACCAAATCCTGACTATCAAAGTGGCATTAGTGTATTGGCATTTTTAGTATTTGCATTATTTGCTTATGGCGGAATAGAAGCAGTGGGAGGATTGGTAGACCAAACTGAAAAAGCAGAAGTAACATTTCCAAAAGGTGTTACTGTAGCAGCAATAATTATTGCAATAGGATATGCTGTAGGTATATTTTTGTGCGGCATATTTACTAATTGGAAAGAAGTGTTAGCAGTAAAAGGTGTGCACATGGGCAATGTTGCTTATGTGGTAATGCAAAACTTAGGATATCAAATAGGACAAAGCTTTGGATGCAGTCAAGCAACTTCATTGACAATAGGAGCTTGGACAGCTAGGTATGCAGGGTTATCTATGTTTTTAGCACTATCGGGAGCATTTTTTACATTGTGTTATGCGCCATTGAAACAATTAGTGGAAGGTACACCAAAGGAATTATGGCCAGGAAAAATGGCTGAAATTAAAGATGGAATGCCTAAGAATGCTATGTGGGTTCAATGTATATTTGTAGTGGCATTTATAGCACTAGTATCTTTTGGAGGAGATGCAGCGTCTAAATTTTTTAATATATTAATAAAGATGACTAACGTAGCAATGACTGTACCATATATGTTTTTATCAGCTGCATTTATTGCTTTTAAAAAGAAAACAGAAATCAAAAAACCTTTTGAAGTTTTCAAAAGTTATAAGTGGACATGTATTGCTACAGTAGTAGTTACTTTTACCATAGGTTTTGCTAATTTCTTTACAATAATAGAACCAGCAGTACATGGAAATTTAAAAGATACAATATGGATGATTATAGGTCCAGTATTCTTTACTATAATTGCTTTATTGATATATGGATCATATGAAAAGAAAAGTAAAAAAGAATTGCAATAA 1506 1 CAA NAA 941 62 GCAGTCAAGCAACTTCATTGA AGTCAAGCAACTTCATTGA  AGTC AAGCAACTTCATTGA AGTT AGTTAAGCAACTTCATTGA 1 TAA
"lcl|CP012395.1_cds_ALU34437.1_8 [locus_tag=CLAU_0008] [protein=Amino acid permease] [protein_id=ALU34437.1] [location=7752..9257] [gbkey=CDS]" ATGGAATCAACTGAGCAAAAACAAAAAAAGATGACGTTAATAGCACTAGTATTAATGATTTTTACATCAGTATTTGGATTCACTAATATACCCAGAGCATTTTATTTGATGGGTTATGGTGCAATTCCTTGGTATATTTTATCTGCAATAACTTTTTTTATTCCTTATGCATTTATGATGGCAGAATATGGAGCAGCATTTAAAAATGAAAGAGGTGGAATCTACTCGTGGATGGAAAAGTCTGTTGGAGCTAAATATGCTTTTATAGGAACATTCATGTGGTATGCTTCTTATGTAATTTGGATGGTTAATATATCTTCAACAATATGGGTACCGTTTTCAAATGCTATATTTGGAAGTGACAAAACGGCAACCTGGTCACTATTAGGATTAAATTCCACTCAAGTCTTAGGAATATTAGGGATATGCTGGATTTTAGTTGTAACATTAACAGCATCTAAGGGATTGGAAAAAATAACAAAAGTAACATCAGTAGGTGGTACAGCAGTAGCATTACTTAATATTGTATTATTAATTGGAGCAGTAGCTGTTTTAATAGGAAATGGCGGCCATTTAGCTCAGCCAATTGTATCATCAGCTGCTTTTACACAATCACCAAATCCTGACTATCAAAGTGGCATTAGTGTATTGGCATTTTTAGTATTTGCATTATTTGCTTATGGCGGAATAGAAGCAGTGGGAGGATTGGTAGACCAAACTGAAAAAGCAGAAGTAACATTTCCAAAAGGTGTTACTGTAGCAGCAATAATTATTGCAATAGGATATGCTGTAGGTATATTTTTGTGCGGCATATTTACTAATTGGAAAGAAGTGTTAGCAGTAAAAGGTGTGCACATGGGCAATGTTGCTTATGTGGTAATGCAAAACTTAGGATATCAAATAGGACAAAGCTTTGGATGCAGTCAAGCAACTTCATTGACAATAGGAGCTTGGACAGCTAGGTATGCAGGGTTATCTATGTTTTTAGCACTATCGGGAGCATTTTTTACATTGTGTTATGCGCCATTGAAACAATTAGTGGAAGGTACACCAAAGGAATTATGGCCAGGAAAAATGGCTGAAATTAAAGATGGAATGCCTAAGAATGCTATGTGGGTTCAATGTATATTTGTAGTGGCATTTATAGCACTAGTATCTTTTGGAGGAGATGCAGCGTCTAAATTTTTTAATATATTAATAAAGATGACTAACGTAGCAATGACTGTACCATATATGTTTTTATCAGCTGCATTTATTGCTTTTAAAAAGAAAACAGAAATCAAAAAACCTTTTGAAGTTTTCAAAAGTTATAAGTGGACATGTATTGCTACAGTAGTAGTTACTTTTACCATAGGTTTTGCTAATTTCTTTACAATAATAGAACCAGCAGTACATGGAAATTTAAAAGATACAATATGGATGATTATAGGTCCAGTATTCTTTACTATAATTGCTTTATTGATATATGGATCATATGAAAAGAAAAGTAAAAAAGAATTGCAATAA 1506 1 CAA NAA 1052 70 AACAATTAGTGGAAGGTACAC CAATTAGTGGAAGGTACAC  CAAT TAGTGGAAGGTACAC TAAT TAATTAGTGGAAGGTACAC 1 TAA
"lcl|CP012395.1_cds_ALU34437.1_8 [locus_tag=CLAU_0008] [protein=Amino acid permease] [protein_id=ALU34437.1] [location=7752..9257] [gbkey=CDS]" ATGGAATCAACTGAGCAAAAACAAAAAAAGATGACGTTAATAGCACTAGTATTAATGATTTTTACATCAGTATTTGGATTCACTAATATACCCAGAGCATTTTATTTGATGGGTTATGGTGCAATTCCTTGGTATATTTTATCTGCAATAACTTTTTTTATTCCTTATGCATTTATGATGGCAGAATATGGAGCAGCATTTAAAAATGAAAGAGGTGGAATCTACTCGTGGATGGAAAAGTCTGTTGGAGCTAAATATGCTTTTATAGGAACATTCATGTGGTATGCTTCTTATGTAATTTGGATGGTTAATATATCTTCAACAATATGGGTACCGTTTTCAAATGCTATATTTGGAAGTGACAAAACGGCAACCTGGTCACTATTAGGATTAAATTCCACTCAAGTCTTAGGAATATTAGGGATATGCTGGATTTTAGTTGTAACATTAACAGCATCTAAGGGATTGGAAAAAATAACAAAAGTAACATCAGTAGGTGGTACAGCAGTAGCATTACTTAATATTGTATTATTAATTGGAGCAGTAGCTGTTTTAATAGGAAATGGCGGCCATTTAGCTCAGCCAATTGTATCATCAGCTGCTTTTACACAATCACCAAATCCTGACTATCAAAGTGGCATTAGTGTATTGGCATTTTTAGTATTTGCATTATTTGCTTATGGCGGAATAGAAGCAGTGGGAGGATTGGTAGACCAAACTGAAAAAGCAGAAGTAACATTTCCAAAAGGTGTTACTGTAGCAGCAATAATTATTGCAATAGGATATGCTGTAGGTATATTTTTGTGCGGCATATTTACTAATTGGAAAGAAGTGTTAGCAGTAAAAGGTGTGCACATGGGCAATGTTGCTTATGTGGTAATGCAAAACTTAGGATATCAAATAGGACAAAGCTTTGGATGCAGTCAAGCAACTTCATTGACAATAGGAGCTTGGACAGCTAGGTATGCAGGGTTATCTATGTTTTTAGCACTATCGGGAGCATTTTTTACATTGTGTTATGCGCCATTGAAACAATTAGTGGAAGGTACACCAAAGGAATTATGGCCAGGAAAAATGGCTGAAATTAAAGATGGAATGCCTAAGAATGCTATGTGGGTTCAATGTATATTTGTAGTGGCATTTATAGCACTAGTATCTTTTGGAGGAGATGCAGCGTCTAAATTTTTTAATATATTAATAAAGATGACTAACGTAGCAATGACTGTACCATATATGTTTTTATCAGCTGCATTTATTGCTTTTAAAAAGAAAACAGAAATCAAAAAACCTTTTGAAGTTTTCAAAAGTTATAAGTGGACATGTATTGCTACAGTAGTAGTTACTTTTACCATAGGTTTTGCTAATTTCTTTACAATAATAGAACCAGCAGTACATGGAAATTTAAAAGATACAATATGGATGATTATAGGTCCAGTATTCTTTACTATAATTGCTTTATTGATATATGGATCATATGAAAAGAAAAGTAAAAAAGAATTGCAATAA 1506 1 TAA NAA 38 3 AAAAACAAAAAAAGATGACGT AAACAAAAAAAGATGACGT  AAAC AAAAAAAGATGACGT AAAT AAATAAAAAAAGATGACGT 1 TAA
"lcl|CP012395.1_cds_ALU34437.1_8 [locus_tag=CLAU_0008] [protein=Amino acid permease] [protein_id=ALU34437.1] [location=7752..9257] [gbkey=CDS]" ATGGAATCAACTGAGCAAAAACAAAAAAAGATGACGTTAATAGCACTAGTATTAATGATTTTTACATCAGTATTTGGATTCACTAATATACCCAGAGCATTTTATTTGATGGGTTATGGTGCAATTCCTTGGTATATTTTATCTGCAATAACTTTTTTTATTCCTTATGCATTTATGATGGCAGAATATGGAGCAGCATTTAAAAATGAAAGAGGTGGAATCTACTCGTGGATGGAAAAGTCTGTTGGAGCTAAATATGCTTTTATAGGAACATTCATGTGGTATGCTTCTTATGTAATTTGGATGGTTAATATATCTTCAACAATATGGGTACCGTTTTCAAATGCTATATTTGGAAGTGACAAAACGGCAACCTGGTCACTATTAGGATTAAATTCCACTCAAGTCTTAGGAATATTAGGGATATGCTGGATTTTAGTTGTAACATTAACAGCATCTAAGGGATTGGAAAAAATAACAAAAGTAACATCAGTAGGTGGTACAGCAGTAGCATTACTTAATATTGTATTATTAATTGGAGCAGTAGCTGTTTTAATAGGAAATGGCGGCCATTTAGCTCAGCCAATTGTATCATCAGCTGCTTTTACACAATCACCAAATCCTGACTATCAAAGTGGCATTAGTGTATTGGCATTTTTAGTATTTGCATTATTTGCTTATGGCGGAATAGAAGCAGTGGGAGGATTGGTAGACCAAACTGAAAAAGCAGAAGTAACATTTCCAAAAGGTGTTACTGTAGCAGCAATAATTATTGCAATAGGATATGCTGTAGGTATATTTTTGTGCGGCATATTTACTAATTGGAAAGAAGTGTTAGCAGTAAAAGGTGTGCACATGGGCAATGTTGCTTATGTGGTAATGCAAAACTTAGGATATCAAATAGGACAAAGCTTTGGATGCAGTCAAGCAACTTCATTGACAATAGGAGCTTGGACAGCTAGGTATGCAGGGTTATCTATGTTTTTAGCACTATCGGGAGCATTTTTTACATTGTGTTATGCGCCATTGAAACAATTAGTGGAAGGTACACCAAAGGAATTATGGCCAGGAAAAATGGCTGAAATTAAAGATGGAATGCCTAAGAATGCTATGTGGGTTCAATGTATATTTGTAGTGGCATTTATAGCACTAGTATCTTTTGGAGGAGATGCAGCGTCTAAATTTTTTAATATATTAATAAAGATGACTAACGTAGCAATGACTGTACCATATATGTTTTTATCAGCTGCATTTATTGCTTTTAAAAAGAAAACAGAAATCAAAAAACCTTTTGAAGTTTTCAAAAGTTATAAGTGGACATGTATTGCTACAGTAGTAGTTACTTTTACCATAGGTTTTGCTAATTTCTTTACAATAATAGAACCAGCAGTACATGGAAATTTAAAAGATACAATATGGATGATTATAGGTCCAGTATTCTTTACTATAATTGCTTTATTGATATATGGATCATATGAAAAGAAAAGTAAAAAAGAATTGCAATAA 1506 1 TAA NAA 734 49 ACCAAACTGAAAAAGCAGAAG CAAACTGAAAAAGCAGAAG  CAAA CTGAAAAAGCAGAAG TAAA TAAACTGAAAAAGCAGAAG 1 TAA
"lcl|CP012395.1_cds_ALU34437.1_8 [locus_tag=CLAU_0008] [protein=Amino acid permease] [protein_id=ALU34437.1] [location=7752..9257] [gbkey=CDS]" ATGGAATCAACTGAGCAAAAACAAAAAAAGATGACGTTAATAGCACTAGTATTAATGATTTTTACATCAGTATTTGGATTCACTAATATACCCAGAGCATTTTATTTGATGGGTTATGGTGCAATTCCTTGGTATATTTTATCTGCAATAACTTTTTTTATTCCTTATGCATTTATGATGGCAGAATATGGAGCAGCATTTAAAAATGAAAGAGGTGGAATCTACTCGTGGATGGAAAAGTCTGTTGGAGCTAAATATGCTTTTATAGGAACATTCATGTGGTATGCTTCTTATGTAATTTGGATGGTTAATATATCTTCAACAATATGGGTACCGTTTTCAAATGCTATATTTGGAAGTGACAAAACGGCAACCTGGTCACTATTAGGATTAAATTCCACTCAAGTCTTAGGAATATTAGGGATATGCTGGATTTTAGTTGTAACATTAACAGCATCTAAGGGATTGGAAAAAATAACAAAAGTAACATCAGTAGGTGGTACAGCAGTAGCATTACTTAATATTGTATTATTAATTGGAGCAGTAGCTGTTTTAATAGGAAATGGCGGCCATTTAGCTCAGCCAATTGTATCATCAGCTGCTTTTACACAATCACCAAATCCTGACTATCAAAGTGGCATTAGTGTATTGGCATTTTTAGTATTTGCATTATTTGCTTATGGCGGAATAGAAGCAGTGGGAGGATTGGTAGACCAAACTGAAAAAGCAGAAGTAACATTTCCAAAAGGTGTTACTGTAGCAGCAATAATTATTGCAATAGGATATGCTGTAGGTATATTTTTGTGCGGCATATTTACTAATTGGAAAGAAGTGTTAGCAGTAAAAGGTGTGCACATGGGCAATGTTGCTTATGTGGTAATGCAAAACTTAGGATATCAAATAGGACAAAGCTTTGGATGCAGTCAAGCAACTTCATTGACAATAGGAGCTTGGACAGCTAGGTATGCAGGGTTATCTATGTTTTTAGCACTATCGGGAGCATTTTTTACATTGTGTTATGCGCCATTGAAACAATTAGTGGAAGGTACACCAAAGGAATTATGGCCAGGAAAAATGGCTGAAATTAAAGATGGAATGCCTAAGAATGCTATGTGGGTTCAATGTATATTTGTAGTGGCATTTATAGCACTAGTATCTTTTGGAGGAGATGCAGCGTCTAAATTTTTTAATATATTAATAAAGATGACTAACGTAGCAATGACTGTACCATATATGTTTTTATCAGCTGCATTTATTGCTTTTAAAAAGAAAACAGAAATCAAAAAACCTTTTGAAGTTTTCAAAAGTTATAAGTGGACATGTATTGCTACAGTAGTAGTTACTTTTACCATAGGTTTTGCTAATTTCTTTACAATAATAGAACCAGCAGTACATGGAAATTTAAAAGATACAATATGGATGATTATAGGTCCAGTATTCTTTACTATAATTGCTTTATTGATATATGGATCATATGAAAAGAAAAGTAAAAAAGAATTGCAATAA 1506 1 GGA NGA 422 28 CTCAAGTCTTAGGAATATTAG CAAGTCTTAGGAATATTAG  CAAG TCTTAGGAATATTAG TAAG TAAGTCTTAGGAATATTAG 1 TAA
"lcl|CP012395.1_cds_ALU34437.1_8 [locus_tag=CLAU_0008] [protein=Amino acid permease] [protein_id=ALU34437.1] [location=7752..9257] [gbkey=CDS]" ATGGAATCAACTGAGCAAAAACAAAAAAAGATGACGTTAATAGCACTAGTATTAATGATTTTTACATCAGTATTTGGATTCACTAATATACCCAGAGCATTTTATTTGATGGGTTATGGTGCAATTCCTTGGTATATTTTATCTGCAATAACTTTTTTTATTCCTTATGCATTTATGATGGCAGAATATGGAGCAGCATTTAAAAATGAAAGAGGTGGAATCTACTCGTGGATGGAAAAGTCTGTTGGAGCTAAATATGCTTTTATAGGAACATTCATGTGGTATGCTTCTTATGTAATTTGGATGGTTAATATATCTTCAACAATATGGGTACCGTTTTCAAATGCTATATTTGGAAGTGACAAAACGGCAACCTGGTCACTATTAGGATTAAATTCCACTCAAGTCTTAGGAATATTAGGGATATGCTGGATTTTAGTTGTAACATTAACAGCATCTAAGGGATTGGAAAAAATAACAAAAGTAACATCAGTAGGTGGTACAGCAGTAGCATTACTTAATATTGTATTATTAATTGGAGCAGTAGCTGTTTTAATAGGAAATGGCGGCCATTTAGCTCAGCCAATTGTATCATCAGCTGCTTTTACACAATCACCAAATCCTGACTATCAAAGTGGCATTAGTGTATTGGCATTTTTAGTATTTGCATTATTTGCTTATGGCGGAATAGAAGCAGTGGGAGGATTGGTAGACCAAACTGAAAAAGCAGAAGTAACATTTCCAAAAGGTGTTACTGTAGCAGCAATAATTATTGCAATAGGATATGCTGTAGGTATATTTTTGTGCGGCATATTTACTAATTGGAAAGAAGTGTTAGCAGTAAAAGGTGTGCACATGGGCAATGTTGCTTATGTGGTAATGCAAAACTTAGGATATCAAATAGGACAAAGCTTTGGATGCAGTCAAGCAACTTCATTGACAATAGGAGCTTGGACAGCTAGGTATGCAGGGTTATCTATGTTTTTAGCACTATCGGGAGCATTTTTTACATTGTGTTATGCGCCATTGAAACAATTAGTGGAAGGTACACCAAAGGAATTATGGCCAGGAAAAATGGCTGAAATTAAAGATGGAATGCCTAAGAATGCTATGTGGGTTCAATGTATATTTGTAGTGGCATTTATAGCACTAGTATCTTTTGGAGGAGATGCAGCGTCTAAATTTTTTAATATATTAATAAAGATGACTAACGTAGCAATGACTGTACCATATATGTTTTTATCAGCTGCATTTATTGCTTTTAAAAAGAAAACAGAAATCAAAAAACCTTTTGAAGTTTTCAAAAGTTATAAGTGGACATGTATTGCTACAGTAGTAGTTACTTTTACCATAGGTTTTGCTAATTTCTTTACAATAATAGAACCAGCAGTACATGGAAATTTAAAAGATACAATATGGATGATTATAGGTCCAGTATTCTTTACTATAATTGCTTTATTGATATATGGATCATATGAAAAGAAAAGTAAAAAAGAATTGCAATAA 1506 1 TGA NGA 32 2 CTGAGCAAAAACAAAAAAAGA GAGCAAAAACAAAAAAAGA  GAGC AAAAACAAAAAAAGA GAGT GAGTAAAAACAAAAAAAGA 1 TAA
"lcl|CP012395.1_cds_ALU34438.1_9 [locus_tag=CLAU_0009] [protein=hypothetical protein] [protein_id=ALU34438.1] [location=complement(9319..9993)] [gbkey=CDS]" ATGCCACATAATCATAATATTTCAAAAAATATCTGTCCATTTGCTAAATACTTTTTTAGAAATGAAGCAAGTAATGGAGTTATCTTAAATACAGGAAAGATATCACCTGAAAAATTTAGCATAAGCTATCCATTCATACCAAATCCAAATAAGGACCAAATAATAAATAAGATAAATACTTCTATTATAAATGAAGTAAGTAAACTTTTTACATCTCAAGTCCTATTCCCAGAAAAAATAGATTTTAATGAAATTTTAGGTACTTATGACGTAATGTTAAATAAAAACGGTCTTTTAAGTATACTATTTAATATGTATACTTATGTAAATAAAGCTGCTCATGGATTTACAGCTTATTCTTCCATAACATTAAACGTTAATACAGGACAAATATACAACTTCACCGATTTATTTAACCCTAAAATCTATTATGTAGGTTTTTTAAATGAACTTGCTAATCAGTATATTAAGGCCAATAACATTACACTGATAAATGAGTACAAAGGTATAACTCCAGATCAAAAGTATTACCTTACTCCTAATTCACTAGTACTTTATTACCAAGTTTACGAATACACACCTTACTACTATGGAATTTTTGAAATTGAATTGCCTTATAGTAAAATAAAAAATCTTTTAAGTCCAACAAGTCCAATAAATATGCTCATATCGTAA 675 1 CGA NGD 405 60 AGGACAAATATACAACTTCAC GGACAAATATACAACTTCAC G GACA AATATACAACTTCAC GATA GGATAAATATACAACTTCAC 1 TAA
"lcl|CP012395.1_cds_ALU34438.1_9 [locus_tag=CLAU_0009] [protein=hypothetical protein] [protein_id=ALU34438.1] [location=complement(9319..9993)] [gbkey=CDS]" ATGCCACATAATCATAATATTTCAAAAAATATCTGTCCATTTGCTAAATACTTTTTTAGAAATGAAGCAAGTAATGGAGTTATCTTAAATACAGGAAAGATATCACCTGAAAAATTTAGCATAAGCTATCCATTCATACCAAATCCAAATAAGGACCAAATAATAAATAAGATAAATACTTCTATTATAAATGAAGTAAGTAAACTTTTTACATCTCAAGTCCTATTCCCAGAAAAAATAGATTTTAATGAAATTTTAGGTACTTATGACGTAATGTTAAATAAAAACGGTCTTTTAAGTATACTATTTAATATGTATACTTATGTAAATAAAGCTGCTCATGGATTTACAGCTTATTCTTCCATAACATTAAACGTTAATACAGGACAAATATACAACTTCACCGATTTATTTAACCCTAAAATCTATTATGTAGGTTTTTTAAATGAACTTGCTAATCAGTATATTAAGGCCAATAACATTACACTGATAAATGAGTACAAAGGTATAACTCCAGATCAAAAGTATTACCTTACTCCTAATTCACTAGTACTTTATTACCAAGTTTACGAATACACACCTTACTACTATGGAATTTTTGAAATTGAATTGCCTTATAGTAAAATAAAAAATCTTTTAAGTCCAACAAGTCCAATAAATATGCTCATATCGTAA 675 1 CG NG 405 60 AGGACAAATATACAACTTCAC GGACAAATATACAACTTCAC G GACA AATATACAACTTCAC GATA GGATAAATATACAACTTCAC 1 TAA
"lcl|CP012395.1_cds_ALU34438.1_9 [locus_tag=CLAU_0009] [protein=hypothetical protein] [protein_id=ALU34438.1] [location=complement(9319..9993)] [gbkey=CDS]" ATGCCACATAATCATAATATTTCAAAAAATATCTGTCCATTTGCTAAATACTTTTTTAGAAATGAAGCAAGTAATGGAGTTATCTTAAATACAGGAAAGATATCACCTGAAAAATTTAGCATAAGCTATCCATTCATACCAAATCCAAATAAGGACCAAATAATAAATAAGATAAATACTTCTATTATAAATGAAGTAAGTAAACTTTTTACATCTCAAGTCCTATTCCCAGAAAAAATAGATTTTAATGAAATTTTAGGTACTTATGACGTAATGTTAAATAAAAACGGTCTTTTAAGTATACTATTTAATATGTATACTTATGTAAATAAAGCTGCTCATGGATTTACAGCTTATTCTTCCATAACATTAAACGTTAATACAGGACAAATATACAACTTCACCGATTTATTTAACCCTAAAATCTATTATGTAGGTTTTTTAAATGAACTTGCTAATCAGTATATTAAGGCCAATAACATTACACTGATAAATGAGTACAAAGGTATAACTCCAGATCAAAAGTATTACCTTACTCCTAATTCACTAGTACTTTATTACCAAGTTTACGAATACACACCTTACTACTATGGAATTTTTGAAATTGAATTGCCTTATAGTAAAATAAAAAATCTTTTAAGTCCAACAAGTCCAATAAATATGCTCATATCGTAA 675 1 AAA NAA 174 26 GGACCAAATAATAAATAAGAT GACCAAATAATAAATAAGAT G ACCA AATAATAAATAAGAT ATTA GATTAAATAATAAATAAGAT 1 TAA
"lcl|CP012395.1_cds_ALU34438.1_9 [locus_tag=CLAU_0009] [protein=hypothetical protein] [protein_id=ALU34438.1] [location=complement(9319..9993)] [gbkey=CDS]" ATGCCACATAATCATAATATTTCAAAAAATATCTGTCCATTTGCTAAATACTTTTTTAGAAATGAAGCAAGTAATGGAGTTATCTTAAATACAGGAAAGATATCACCTGAAAAATTTAGCATAAGCTATCCATTCATACCAAATCCAAATAAGGACCAAATAATAAATAAGATAAATACTTCTATTATAAATGAAGTAAGTAAACTTTTTACATCTCAAGTCCTATTCCCAGAAAAAATAGATTTTAATGAAATTTTAGGTACTTATGACGTAATGTTAAATAAAAACGGTCTTTTAAGTATACTATTTAATATGTATACTTATGTAAATAAAGCTGCTCATGGATTTACAGCTTATTCTTCCATAACATTAAACGTTAATACAGGACAAATATACAACTTCACCGATTTATTTAACCCTAAAATCTATTATGTAGGTTTTTTAAATGAACTTGCTAATCAGTATATTAAGGCCAATAACATTACACTGATAAATGAGTACAAAGGTATAACTCCAGATCAAAAGTATTACCTTACTCCTAATTCACTAGTACTTTATTACCAAGTTTACGAATACACACCTTACTACTATGGAATTTTTGAAATTGAATTGCCTTATAGTAAAATAAAAAATCTTTTAAGTCCAACAAGTCCAATAAATATGCTCATATCGTAA 675 1 AAA NAA 233 35 CATCTCAAGTCCTATTCCCAG TCTCAAGTCCTATTCCCAG  TCTC AAGTCCTATTCCCAG TTTT TTTTAAGTCCTATTCCCAG 1 TAA
"lcl|CP012395.1_cds_ALU34438.1_9 [locus_tag=CLAU_0009] [protein=hypothetical protein] [protein_id=ALU34438.1] [location=complement(9319..9993)] [gbkey=CDS]" ATGCCACATAATCATAATATTTCAAAAAATATCTGTCCATTTGCTAAATACTTTTTTAGAAATGAAGCAAGTAATGGAGTTATCTTAAATACAGGAAAGATATCACCTGAAAAATTTAGCATAAGCTATCCATTCATACCAAATCCAAATAAGGACCAAATAATAAATAAGATAAATACTTCTATTATAAATGAAGTAAGTAAACTTTTTACATCTCAAGTCCTATTCCCAGAAAAAATAGATTTTAATGAAATTTTAGGTACTTATGACGTAATGTTAAATAAAAACGGTCTTTTAAGTATACTATTTAATATGTATACTTATGTAAATAAAGCTGCTCATGGATTTACAGCTTATTCTTCCATAACATTAAACGTTAATACAGGACAAATATACAACTTCACCGATTTATTTAACCCTAAAATCTATTATGTAGGTTTTTTAAATGAACTTGCTAATCAGTATATTAAGGCCAATAACATTACACTGATAAATGAGTACAAAGGTATAACTCCAGATCAAAAGTATTACCTTACTCCTAATTCACTAGTACTTTATTACCAAGTTTACGAATACACACCTTACTACTATGGAATTTTTGAAATTGAATTGCCTTATAGTAAAATAAAAAATCTTTTAAGTCCAACAAGTCCAATAAATATGCTCATATCGTAA 675 1 AAA NAA 234 35 ATCTCAAGTCCTATTCCCAGA TCTCAAGTCCTATTCCCAGA T CTCA AGTCCTATTCCCAGA TTTA TTTTAAGTCCTATTCCCAGA 1 TAA
"lcl|CP012395.1_cds_ALU34438.1_9 [locus_tag=CLAU_0009] [protein=hypothetical protein] [protein_id=ALU34438.1] [location=complement(9319..9993)] [gbkey=CDS]" ATGCCACATAATCATAATATTTCAAAAAATATCTGTCCATTTGCTAAATACTTTTTTAGAAATGAAGCAAGTAATGGAGTTATCTTAAATACAGGAAAGATATCACCTGAAAAATTTAGCATAAGCTATCCATTCATACCAAATCCAAATAAGGACCAAATAATAAATAAGATAAATACTTCTATTATAAATGAAGTAAGTAAACTTTTTACATCTCAAGTCCTATTCCCAGAAAAAATAGATTTTAATGAAATTTTAGGTACTTATGACGTAATGTTAAATAAAAACGGTCTTTTAAGTATACTATTTAATATGTATACTTATGTAAATAAAGCTGCTCATGGATTTACAGCTTATTCTTCCATAACATTAAACGTTAATACAGGACAAATATACAACTTCACCGATTTATTTAACCCTAAAATCTATTATGTAGGTTTTTTAAATGAACTTGCTAATCAGTATATTAAGGCCAATAACATTACACTGATAAATGAGTACAAAGGTATAACTCCAGATCAAAAGTATTACCTTACTCCTAATTCACTAGTACTTTATTACCAAGTTTACGAATACACACCTTACTACTATGGAATTTTTGAAATTGAATTGCCTTATAGTAAAATAAAAAATCTTTTAAGTCCAACAAGTCCAATAAATATGCTCATATCGTAA 675 1 AAA NAA 236 35 CTCAAGTCCTATTCCCAGAAA CAAGTCCTATTCCCAGAAA  CAAG TCCTATTCCCAGAAA TAAG TAAGTCCTATTCCCAGAAA 1 TAA
"lcl|CP012395.1_cds_ALU34438.1_9 [locus_tag=CLAU_0009] [protein=hypothetical protein] [protein_id=ALU34438.1] [location=complement(9319..9993)] [gbkey=CDS]" ATGCCACATAATCATAATATTTCAAAAAATATCTGTCCATTTGCTAAATACTTTTTTAGAAATGAAGCAAGTAATGGAGTTATCTTAAATACAGGAAAGATATCACCTGAAAAATTTAGCATAAGCTATCCATTCATACCAAATCCAAATAAGGACCAAATAATAAATAAGATAAATACTTCTATTATAAATGAAGTAAGTAAACTTTTTACATCTCAAGTCCTATTCCCAGAAAAAATAGATTTTAATGAAATTTTAGGTACTTATGACGTAATGTTAAATAAAAACGGTCTTTTAAGTATACTATTTAATATGTATACTTATGTAAATAAAGCTGCTCATGGATTTACAGCTTATTCTTCCATAACATTAAACGTTAATACAGGACAAATATACAACTTCACCGATTTATTTAACCCTAAAATCTATTATGTAGGTTTTTTAAATGAACTTGCTAATCAGTATATTAAGGCCAATAACATTACACTGATAAATGAGTACAAAGGTATAACTCCAGATCAAAAGTATTACCTTACTCCTAATTCACTAGTACTTTATTACCAAGTTTACGAATACACACCTTACTACTATGGAATTTTTGAAATTGAATTGCCTTATAGTAAAATAAAAAATCTTTTAAGTCCAACAAGTCCAATAAATATGCTCATATCGTAA 675 1 TAA NAA 173 26 AGGACCAAATAATAAATAAGA GACCAAATAATAAATAAGA  GACC AAATAATAAATAAGA GATT GATTAAATAATAAATAAGA 1 TAA
"lcl|CP012395.1_cds_ALU34438.1_9 [locus_tag=CLAU_0009] [protein=hypothetical protein] [protein_id=ALU34438.1] [location=complement(9319..9993)] [gbkey=CDS]" ATGCCACATAATCATAATATTTCAAAAAATATCTGTCCATTTGCTAAATACTTTTTTAGAAATGAAGCAAGTAATGGAGTTATCTTAAATACAGGAAAGATATCACCTGAAAAATTTAGCATAAGCTATCCATTCATACCAAATCCAAATAAGGACCAAATAATAAATAAGATAAATACTTCTATTATAAATGAAGTAAGTAAACTTTTTACATCTCAAGTCCTATTCCCAGAAAAAATAGATTTTAATGAAATTTTAGGTACTTATGACGTAATGTTAAATAAAAACGGTCTTTTAAGTATACTATTTAATATGTATACTTATGTAAATAAAGCTGCTCATGGATTTACAGCTTATTCTTCCATAACATTAAACGTTAATACAGGACAAATATACAACTTCACCGATTTATTTAACCCTAAAATCTATTATGTAGGTTTTTTAAATGAACTTGCTAATCAGTATATTAAGGCCAATAACATTACACTGATAAATGAGTACAAAGGTATAACTCCAGATCAAAAGTATTACCTTACTCCTAATTCACTAGTACTTTATTACCAAGTTTACGAATACACACCTTACTACTATGGAATTTTTGAAATTGAATTGCCTTATAGTAAAATAAAAAATCTTTTAAGTCCAACAAGTCCAATAAATATGCTCATATCGTAA 675 1 TAA NAA 477 71 TAATCAGTATATTAAGGCCAA AATCAGTATATTAAGGCCAA A ATCA GTATATTAAGGCCAA ATTA AATTAGTATATTAAGGCCAA 1 TAG
"lcl|CP012395.1_cds_ALU34438.1_9 [locus_tag=CLAU_0009] [protein=hypothetical protein] [protein_id=ALU34438.1] [location=complement(9319..9993)] [gbkey=CDS]" ATGCCACATAATCATAATATTTCAAAAAATATCTGTCCATTTGCTAAATACTTTTTTAGAAATGAAGCAAGTAATGGAGTTATCTTAAATACAGGAAAGATATCACCTGAAAAATTTAGCATAAGCTATCCATTCATACCAAATCCAAATAAGGACCAAATAATAAATAAGATAAATACTTCTATTATAAATGAAGTAAGTAAACTTTTTACATCTCAAGTCCTATTCCCAGAAAAAATAGATTTTAATGAAATTTTAGGTACTTATGACGTAATGTTAAATAAAAACGGTCTTTTAAGTATACTATTTAATATGTATACTTATGTAAATAAAGCTGCTCATGGATTTACAGCTTATTCTTCCATAACATTAAACGTTAATACAGGACAAATATACAACTTCACCGATTTATTTAACCCTAAAATCTATTATGTAGGTTTTTTAAATGAACTTGCTAATCAGTATATTAAGGCCAATAACATTACACTGATAAATGAGTACAAAGGTATAACTCCAGATCAAAAGTATTACCTTACTCCTAATTCACTAGTACTTTATTACCAAGTTTACGAATACACACCTTACTACTATGGAATTTTTGAAATTGAATTGCCTTATAGTAAAATAAAAAATCTTTTAAGTCCAACAAGTCCAATAAATATGCTCATATCGTAA 675 1 CGA NGA 405 60 AGGACAAATATACAACTTCAC GGACAAATATACAACTTCAC G GACA AATATACAACTTCAC GATA GGATAAATATACAACTTCAC 1 TAA
"lcl|CP012395.1_cds_ALU34439.1_10 [locus_tag=CLAU_0010] [protein=putative signaling protein] [protein_id=ALU34439.1] [location=10179..11381] [gbkey=CDS]" TTGGATGCATTTATAGCTAGACAACCAATATTTAATAAAAAAGAGAAAGTTGTAGCTTATGAATTGCTTTATAGGGATAGTTTTGAAAATTACTATAAGGGCAATGATGAAGATAAAGCTACGTGTAATGTTATAGCAAACGTTTTTTCTCTCGTTGGAGTAGATAAAATTACATGGGGTAAAAAGGCGTTTATCAATTTTCCTAAAAAGCTCATAACAGATGATGTTATTCCGATGTTACCTAAGAATGTAGTAATTGAAATACTTGAAACCGTTGAACCAACTCCAAGAGTAGTAAATGCGTGCAGATACTTGAAAGGGTGTGGTTATACACTTGCACTTGATGATTTTATATTTGATAAAAAGTACATAGAATTATTAGATTTGGCAGATATAGTTAAAGTGGATTTTAAGATGGCGAGATATGAAAAGAAGTTCATATTAAATAATACTAAAAACAATAATATTAAATTTTTAGCGGAAAAAGTTGAAACGCAAGAAGACTATAATAAAGCAAAAAATTTAGGATATGATCTTTTTCAGGGATATTTTTTTAGTAAGCCAACTATAGTATCAGCTAAAGATATTCCAAAGGAAAAATTAATATATGTAGAAATACTTTCTGAATTAAGCAAAAAAAATGTAGATATTGTAAAATTGAAATCACTTATAATAAAAGATTTGTCTATAATATATAAATTTTTAAAGCTCATAAATTCATCTATGTATGGGCTTAAAAGTAAAATTCTTTCACCGCATCAAGCAATAACCTATCTTGGAGAAATAGAATCTTGCAAATGGCTTTATGTTATAGTTTTAGGAAGTATGGGATCTTATAGGTCAAGTGAAATTGTAAGGGCATCTATTGTAAGAGCTAAATTTTGTGAAAGAATTGGATCAAAGTTATACCCTGATGATTTGGAAAAGCAGTATAACTTTTTTATAGTAGGTATGCTTTCTATGCTCGATGTAATACTTGAAAGGAATATGGAGAGTCTATTGAGCGAACTGTTTTTAGAGAAGGATGTAAGGGAAGCCTTAATTGGAAAAGGTAATAAATATAGGGAAGTCCTTGATTTAATAATTTCCTATGAAAGGGCTAGATGGGATGAATGTACAGAATTTTCAAAGAAGTTAAATATAAATATAAGTGCAGTTGTGAAAGAATACATTTTTGCATTGAATTGGGCTAATATAATATGA 1203 1 TGG NGG 777 65 GCATCAAGCAATAACCTATCT CATCAAGCAATAACCTATCT C ATCA AGCAATAACCTATCT ATTA CATTAAGCAATAACCTATCT 1 TAA
"lcl|CP012395.1_cds_ALU34439.1_10 [locus_tag=CLAU_0010] [protein=putative signaling protein] [protein_id=ALU34439.1] [location=10179..11381] [gbkey=CDS]" TTGGATGCATTTATAGCTAGACAACCAATATTTAATAAAAAAGAGAAAGTTGTAGCTTATGAATTGCTTTATAGGGATAGTTTTGAAAATTACTATAAGGGCAATGATGAAGATAAAGCTACGTGTAATGTTATAGCAAACGTTTTTTCTCTCGTTGGAGTAGATAAAATTACATGGGGTAAAAAGGCGTTTATCAATTTTCCTAAAAAGCTCATAACAGATGATGTTATTCCGATGTTACCTAAGAATGTAGTAATTGAAATACTTGAAACCGTTGAACCAACTCCAAGAGTAGTAAATGCGTGCAGATACTTGAAAGGGTGTGGTTATACACTTGCACTTGATGATTTTATATTTGATAAAAAGTACATAGAATTATTAGATTTGGCAGATATAGTTAAAGTGGATTTTAAGATGGCGAGATATGAAAAGAAGTTCATATTAAATAATACTAAAAACAATAATATTAAATTTTTAGCGGAAAAAGTTGAAACGCAAGAAGACTATAATAAAGCAAAAAATTTAGGATATGATCTTTTTCAGGGATATTTTTTTAGTAAGCCAACTATAGTATCAGCTAAAGATATTCCAAAGGAAAAATTAATATATGTAGAAATACTTTCTGAATTAAGCAAAAAAAATGTAGATATTGTAAAATTGAAATCACTTATAATAAAAGATTTGTCTATAATATATAAATTTTTAAAGCTCATAAATTCATCTATGTATGGGCTTAAAAGTAAAATTCTTTCACCGCATCAAGCAATAACCTATCTTGGAGAAATAGAATCTTGCAAATGGCTTTATGTTATAGTTTTAGGAAGTATGGGATCTTATAGGTCAAGTGAAATTGTAAGGGCATCTATTGTAAGAGCTAAATTTTGTGAAAGAATTGGATCAAAGTTATACCCTGATGATTTGGAAAAGCAGTATAACTTTTTTATAGTAGGTATGCTTTCTATGCTCGATGTAATACTTGAAAGGAATATGGAGAGTCTATTGAGCGAACTGTTTTTAGAGAAGGATGTAAGGGAAGCCTTAATTGGAAAAGGTAATAAATATAGGGAAGTCCTTGATTTAATAATTTCCTATGAAAGGGCTAGATGGGATGAATGTACAGAATTTTCAAAGAAGTTAAATATAAATATAAGTGCAGTTGTGAAAGAATACATTTTTGCATTGAATTGGGCTAATATAATATGA 1203 1 TGG NGD 777 65 GCATCAAGCAATAACCTATCT CATCAAGCAATAACCTATCT C ATCA AGCAATAACCTATCT ATTA CATTAAGCAATAACCTATCT 1 TAA
"lcl|CP012395.1_cds_ALU34439.1_10 [locus_tag=CLAU_0010] [protein=putative signaling protein] [protein_id=ALU34439.1] [location=10179..11381] [gbkey=CDS]" TTGGATGCATTTATAGCTAGACAACCAATATTTAATAAAAAAGAGAAAGTTGTAGCTTATGAATTGCTTTATAGGGATAGTTTTGAAAATTACTATAAGGGCAATGATGAAGATAAAGCTACGTGTAATGTTATAGCAAACGTTTTTTCTCTCGTTGGAGTAGATAAAATTACATGGGGTAAAAAGGCGTTTATCAATTTTCCTAAAAAGCTCATAACAGATGATGTTATTCCGATGTTACCTAAGAATGTAGTAATTGAAATACTTGAAACCGTTGAACCAACTCCAAGAGTAGTAAATGCGTGCAGATACTTGAAAGGGTGTGGTTATACACTTGCACTTGATGATTTTATATTTGATAAAAAGTACATAGAATTATTAGATTTGGCAGATATAGTTAAAGTGGATTTTAAGATGGCGAGATATGAAAAGAAGTTCATATTAAATAATACTAAAAACAATAATATTAAATTTTTAGCGGAAAAAGTTGAAACGCAAGAAGACTATAATAAAGCAAAAAATTTAGGATATGATCTTTTTCAGGGATATTTTTTTAGTAAGCCAACTATAGTATCAGCTAAAGATATTCCAAAGGAAAAATTAATATATGTAGAAATACTTTCTGAATTAAGCAAAAAAAATGTAGATATTGTAAAATTGAAATCACTTATAATAAAAGATTTGTCTATAATATATAAATTTTTAAAGCTCATAAATTCATCTATGTATGGGCTTAAAAGTAAAATTCTTTCACCGCATCAAGCAATAACCTATCTTGGAGAAATAGAATCTTGCAAATGGCTTTATGTTATAGTTTTAGGAAGTATGGGATCTTATAGGTCAAGTGAAATTGTAAGGGCATCTATTGTAAGAGCTAAATTTTGTGAAAGAATTGGATCAAAGTTATACCCTGATGATTTGGAAAAGCAGTATAACTTTTTTATAGTAGGTATGCTTTCTATGCTCGATGTAATACTTGAAAGGAATATGGAGAGTCTATTGAGCGAACTGTTTTTAGAGAAGGATGTAAGGGAAGCCTTAATTGGAAAAGGTAATAAATATAGGGAAGTCCTTGATTTAATAATTTCCTATGAAAGGGCTAGATGGGATGAATGTACAGAATTTTCAAAGAAGTTAAATATAAATATAAGTGCAGTTGTGAAAGAATACATTTTTGCATTGAATTGGGCTAATATAATATGA 1203 1 AG NG 513 43 AACGCAAGAAGACTATAATAA ACGCAAGAAGACTATAATAA A CGCA AGAAGACTATAATAA TGTA ATGTAAGAAGACTATAATAA 1 TAA
"lcl|CP012395.1_cds_ALU34439.1_10 [locus_tag=CLAU_0010] [protein=putative signaling protein] [protein_id=ALU34439.1] [location=10179..11381] [gbkey=CDS]" TTGGATGCATTTATAGCTAGACAACCAATATTTAATAAAAAAGAGAAAGTTGTAGCTTATGAATTGCTTTATAGGGATAGTTTTGAAAATTACTATAAGGGCAATGATGAAGATAAAGCTACGTGTAATGTTATAGCAAACGTTTTTTCTCTCGTTGGAGTAGATAAAATTACATGGGGTAAAAAGGCGTTTATCAATTTTCCTAAAAAGCTCATAACAGATGATGTTATTCCGATGTTACCTAAGAATGTAGTAATTGAAATACTTGAAACCGTTGAACCAACTCCAAGAGTAGTAAATGCGTGCAGATACTTGAAAGGGTGTGGTTATACACTTGCACTTGATGATTTTATATTTGATAAAAAGTACATAGAATTATTAGATTTGGCAGATATAGTTAAAGTGGATTTTAAGATGGCGAGATATGAAAAGAAGTTCATATTAAATAATACTAAAAACAATAATATTAAATTTTTAGCGGAAAAAGTTGAAACGCAAGAAGACTATAATAAAGCAAAAAATTTAGGATATGATCTTTTTCAGGGATATTTTTTTAGTAAGCCAACTATAGTATCAGCTAAAGATATTCCAAAGGAAAAATTAATATATGTAGAAATACTTTCTGAATTAAGCAAAAAAAATGTAGATATTGTAAAATTGAAATCACTTATAATAAAAGATTTGTCTATAATATATAAATTTTTAAAGCTCATAAATTCATCTATGTATGGGCTTAAAAGTAAAATTCTTTCACCGCATCAAGCAATAACCTATCTTGGAGAAATAGAATCTTGCAAATGGCTTTATGTTATAGTTTTAGGAAGTATGGGATCTTATAGGTCAAGTGAAATTGTAAGGGCATCTATTGTAAGAGCTAAATTTTGTGAAAGAATTGGATCAAAGTTATACCCTGATGATTTGGAAAAGCAGTATAACTTTTTTATAGTAGGTATGCTTTCTATGCTCGATGTAATACTTGAAAGGAATATGGAGAGTCTATTGAGCGAACTGTTTTTAGAGAAGGATGTAAGGGAAGCCTTAATTGGAAAAGGTAATAAATATAGGGAAGTCCTTGATTTAATAATTTCCTATGAAAGGGCTAGATGGGATGAATGTACAGAATTTTCAAAGAAGTTAAATATAAATATAAGTGCAGTTGTGAAAGAATACATTTTTGCATTGAATTGGGCTAATATAATATGA 1203 1 AG NG 560 47 TTCAGGGATATTTTTTTAGTA CAGGGATATTTTTTTAGTA  CAGG GATATTTTTTTAGTA TAGG TAGGGATATTTTTTTAGTA 1 TAG
"lcl|CP012395.1_cds_ALU34439.1_10 [locus_tag=CLAU_0010] [protein=putative signaling protein] [protein_id=ALU34439.1] [location=10179..11381] [gbkey=CDS]" TTGGATGCATTTATAGCTAGACAACCAATATTTAATAAAAAAGAGAAAGTTGTAGCTTATGAATTGCTTTATAGGGATAGTTTTGAAAATTACTATAAGGGCAATGATGAAGATAAAGCTACGTGTAATGTTATAGCAAACGTTTTTTCTCTCGTTGGAGTAGATAAAATTACATGGGGTAAAAAGGCGTTTATCAATTTTCCTAAAAAGCTCATAACAGATGATGTTATTCCGATGTTACCTAAGAATGTAGTAATTGAAATACTTGAAACCGTTGAACCAACTCCAAGAGTAGTAAATGCGTGCAGATACTTGAAAGGGTGTGGTTATACACTTGCACTTGATGATTTTATATTTGATAAAAAGTACATAGAATTATTAGATTTGGCAGATATAGTTAAAGTGGATTTTAAGATGGCGAGATATGAAAAGAAGTTCATATTAAATAATACTAAAAACAATAATATTAAATTTTTAGCGGAAAAAGTTGAAACGCAAGAAGACTATAATAAAGCAAAAAATTTAGGATATGATCTTTTTCAGGGATATTTTTTTAGTAAGCCAACTATAGTATCAGCTAAAGATATTCCAAAGGAAAAATTAATATATGTAGAAATACTTTCTGAATTAAGCAAAAAAAATGTAGATATTGTAAAATTGAAATCACTTATAATAAAAGATTTGTCTATAATATATAAATTTTTAAAGCTCATAAATTCATCTATGTATGGGCTTAAAAGTAAAATTCTTTCACCGCATCAAGCAATAACCTATCTTGGAGAAATAGAATCTTGCAAATGGCTTTATGTTATAGTTTTAGGAAGTATGGGATCTTATAGGTCAAGTGAAATTGTAAGGGCATCTATTGTAAGAGCTAAATTTTGTGAAAGAATTGGATCAAAGTTATACCCTGATGATTTGGAAAAGCAGTATAACTTTTTTATAGTAGGTATGCTTTCTATGCTCGATGTAATACTTGAAAGGAATATGGAGAGTCTATTGAGCGAACTGTTTTTAGAGAAGGATGTAAGGGAAGCCTTAATTGGAAAAGGTAATAAATATAGGGAAGTCCTTGATTTAATAATTTCCTATGAAAGGGCTAGATGGGATGAATGTACAGAATTTTCAAAGAAGTTAAATATAAATATAAGTGCAGTTGTGAAAGAATACATTTTTGCATTGAATTGGGCTAATATAATATGA 1203 1 TG NG 777 65 GCATCAAGCAATAACCTATCT CATCAAGCAATAACCTATCT C ATCA AGCAATAACCTATCT ATTA CATTAAGCAATAACCTATCT 1 TAA
"lcl|CP012395.1_cds_ALU34439.1_10 [locus_tag=CLAU_0010] [protein=putative signaling protein] [protein_id=ALU34439.1] [location=10179..11381] [gbkey=CDS]" TTGGATGCATTTATAGCTAGACAACCAATATTTAATAAAAAAGAGAAAGTTGTAGCTTATGAATTGCTTTATAGGGATAGTTTTGAAAATTACTATAAGGGCAATGATGAAGATAAAGCTACGTGTAATGTTATAGCAAACGTTTTTTCTCTCGTTGGAGTAGATAAAATTACATGGGGTAAAAAGGCGTTTATCAATTTTCCTAAAAAGCTCATAACAGATGATGTTATTCCGATGTTACCTAAGAATGTAGTAATTGAAATACTTGAAACCGTTGAACCAACTCCAAGAGTAGTAAATGCGTGCAGATACTTGAAAGGGTGTGGTTATACACTTGCACTTGATGATTTTATATTTGATAAAAAGTACATAGAATTATTAGATTTGGCAGATATAGTTAAAGTGGATTTTAAGATGGCGAGATATGAAAAGAAGTTCATATTAAATAATACTAAAAACAATAATATTAAATTTTTAGCGGAAAAAGTTGAAACGCAAGAAGACTATAATAAAGCAAAAAATTTAGGATATGATCTTTTTCAGGGATATTTTTTTAGTAAGCCAACTATAGTATCAGCTAAAGATATTCCAAAGGAAAAATTAATATATGTAGAAATACTTTCTGAATTAAGCAAAAAAAATGTAGATATTGTAAAATTGAAATCACTTATAATAAAAGATTTGTCTATAATATATAAATTTTTAAAGCTCATAAATTCATCTATGTATGGGCTTAAAAGTAAAATTCTTTCACCGCATCAAGCAATAACCTATCTTGGAGAAATAGAATCTTGCAAATGGCTTTATGTTATAGTTTTAGGAAGTATGGGATCTTATAGGTCAAGTGAAATTGTAAGGGCATCTATTGTAAGAGCTAAATTTTGTGAAAGAATTGGATCAAAGTTATACCCTGATGATTTGGAAAAGCAGTATAACTTTTTTATAGTAGGTATGCTTTCTATGCTCGATGTAATACTTGAAAGGAATATGGAGAGTCTATTGAGCGAACTGTTTTTAGAGAAGGATGTAAGGGAAGCCTTAATTGGAAAAGGTAATAAATATAGGGAAGTCCTTGATTTAATAATTTCCTATGAAAGGGCTAGATGGGATGAATGTACAGAATTTTCAAAGAAGTTAAATATAAATATAAGTGCAGTTGTGAAAGAATACATTTTTGCATTGAATTGGGCTAATATAATATGA 1203 1 AAA NAA 38 3 CTAGACAACCAATATTTAATA AGACAACCAATATTTAATA  AGAC AACCAATATTTAATA AGAT AGATAACCAATATTTAATA 1 TAA
"lcl|CP012395.1_cds_ALU34439.1_10 [locus_tag=CLAU_0010] [protein=putative signaling protein] [protein_id=ALU34439.1] [location=10179..11381] [gbkey=CDS]" TTGGATGCATTTATAGCTAGACAACCAATATTTAATAAAAAAGAGAAAGTTGTAGCTTATGAATTGCTTTATAGGGATAGTTTTGAAAATTACTATAAGGGCAATGATGAAGATAAAGCTACGTGTAATGTTATAGCAAACGTTTTTTCTCTCGTTGGAGTAGATAAAATTACATGGGGTAAAAAGGCGTTTATCAATTTTCCTAAAAAGCTCATAACAGATGATGTTATTCCGATGTTACCTAAGAATGTAGTAATTGAAATACTTGAAACCGTTGAACCAACTCCAAGAGTAGTAAATGCGTGCAGATACTTGAAAGGGTGTGGTTATACACTTGCACTTGATGATTTTATATTTGATAAAAAGTACATAGAATTATTAGATTTGGCAGATATAGTTAAAGTGGATTTTAAGATGGCGAGATATGAAAAGAAGTTCATATTAAATAATACTAAAAACAATAATATTAAATTTTTAGCGGAAAAAGTTGAAACGCAAGAAGACTATAATAAAGCAAAAAATTTAGGATATGATCTTTTTCAGGGATATTTTTTTAGTAAGCCAACTATAGTATCAGCTAAAGATATTCCAAAGGAAAAATTAATATATGTAGAAATACTTTCTGAATTAAGCAAAAAAAATGTAGATATTGTAAAATTGAAATCACTTATAATAAAAGATTTGTCTATAATATATAAATTTTTAAAGCTCATAAATTCATCTATGTATGGGCTTAAAAGTAAAATTCTTTCACCGCATCAAGCAATAACCTATCTTGGAGAAATAGAATCTTGCAAATGGCTTTATGTTATAGTTTTAGGAAGTATGGGATCTTATAGGTCAAGTGAAATTGTAAGGGCATCTATTGTAAGAGCTAAATTTTGTGAAAGAATTGGATCAAAGTTATACCCTGATGATTTGGAAAAGCAGTATAACTTTTTTATAGTAGGTATGCTTTCTATGCTCGATGTAATACTTGAAAGGAATATGGAGAGTCTATTGAGCGAACTGTTTTTAGAGAAGGATGTAAGGGAAGCCTTAATTGGAAAAGGTAATAAATATAGGGAAGTCCTTGATTTAATAATTTCCTATGAAAGGGCTAGATGGGATGAATGTACAGAATTTTCAAAGAAGTTAAATATAAATATAAGTGCAGTTGTGAAAGAATACATTTTTGCATTGAATTGGGCTAATATAATATGA 1203 1 AAA NAA 39 3 TAGACAACCAATATTTAATAA AGACAACCAATATTTAATAA A GACA ACCAATATTTAATAA GATA AGATAACCAATATTTAATAA 1 TAA
"lcl|CP012395.1_cds_ALU34439.1_10 [locus_tag=CLAU_0010] [protein=putative signaling protein] [protein_id=ALU34439.1] [location=10179..11381] [gbkey=CDS]" TTGGATGCATTTATAGCTAGACAACCAATATTTAATAAAAAAGAGAAAGTTGTAGCTTATGAATTGCTTTATAGGGATAGTTTTGAAAATTACTATAAGGGCAATGATGAAGATAAAGCTACGTGTAATGTTATAGCAAACGTTTTTTCTCTCGTTGGAGTAGATAAAATTACATGGGGTAAAAAGGCGTTTATCAATTTTCCTAAAAAGCTCATAACAGATGATGTTATTCCGATGTTACCTAAGAATGTAGTAATTGAAATACTTGAAACCGTTGAACCAACTCCAAGAGTAGTAAATGCGTGCAGATACTTGAAAGGGTGTGGTTATACACTTGCACTTGATGATTTTATATTTGATAAAAAGTACATAGAATTATTAGATTTGGCAGATATAGTTAAAGTGGATTTTAAGATGGCGAGATATGAAAAGAAGTTCATATTAAATAATACTAAAAACAATAATATTAAATTTTTAGCGGAAAAAGTTGAAACGCAAGAAGACTATAATAAAGCAAAAAATTTAGGATATGATCTTTTTCAGGGATATTTTTTTAGTAAGCCAACTATAGTATCAGCTAAAGATATTCCAAAGGAAAAATTAATATATGTAGAAATACTTTCTGAATTAAGCAAAAAAAATGTAGATATTGTAAAATTGAAATCACTTATAATAAAAGATTTGTCTATAATATATAAATTTTTAAAGCTCATAAATTCATCTATGTATGGGCTTAAAAGTAAAATTCTTTCACCGCATCAAGCAATAACCTATCTTGGAGAAATAGAATCTTGCAAATGGCTTTATGTTATAGTTTTAGGAAGTATGGGATCTTATAGGTCAAGTGAAATTGTAAGGGCATCTATTGTAAGAGCTAAATTTTGTGAAAGAATTGGATCAAAGTTATACCCTGATGATTTGGAAAAGCAGTATAACTTTTTTATAGTAGGTATGCTTTCTATGCTCGATGTAATACTTGAAAGGAATATGGAGAGTCTATTGAGCGAACTGTTTTTAGAGAAGGATGTAAGGGAAGCCTTAATTGGAAAAGGTAATAAATATAGGGAAGTCCTTGATTTAATAATTTCCTATGAAAGGGCTAGATGGGATGAATGTACAGAATTTTCAAAGAAGTTAAATATAAATATAAGTGCAGTTGTGAAAGAATACATTTTTGCATTGAATTGGGCTAATATAATATGA 1203 1 CAA NAA 515 43 CGCAAGAAGACTATAATAAAG CAAGAAGACTATAATAAAG  CAAG AAGACTATAATAAAG TAAG TAAGAAGACTATAATAAAG 1 TAA
"lcl|CP012395.1_cds_ALU34439.1_10 [locus_tag=CLAU_0010] [protein=putative signaling protein] [protein_id=ALU34439.1] [location=10179..11381] [gbkey=CDS]" TTGGATGCATTTATAGCTAGACAACCAATATTTAATAAAAAAGAGAAAGTTGTAGCTTATGAATTGCTTTATAGGGATAGTTTTGAAAATTACTATAAGGGCAATGATGAAGATAAAGCTACGTGTAATGTTATAGCAAACGTTTTTTCTCTCGTTGGAGTAGATAAAATTACATGGGGTAAAAAGGCGTTTATCAATTTTCCTAAAAAGCTCATAACAGATGATGTTATTCCGATGTTACCTAAGAATGTAGTAATTGAAATACTTGAAACCGTTGAACCAACTCCAAGAGTAGTAAATGCGTGCAGATACTTGAAAGGGTGTGGTTATACACTTGCACTTGATGATTTTATATTTGATAAAAAGTACATAGAATTATTAGATTTGGCAGATATAGTTAAAGTGGATTTTAAGATGGCGAGATATGAAAAGAAGTTCATATTAAATAATACTAAAAACAATAATATTAAATTTTTAGCGGAAAAAGTTGAAACGCAAGAAGACTATAATAAAGCAAAAAATTTAGGATATGATCTTTTTCAGGGATATTTTTTTAGTAAGCCAACTATAGTATCAGCTAAAGATATTCCAAAGGAAAAATTAATATATGTAGAAATACTTTCTGAATTAAGCAAAAAAAATGTAGATATTGTAAAATTGAAATCACTTATAATAAAAGATTTGTCTATAATATATAAATTTTTAAAGCTCATAAATTCATCTATGTATGGGCTTAAAAGTAAAATTCTTTCACCGCATCAAGCAATAACCTATCTTGGAGAAATAGAATCTTGCAAATGGCTTTATGTTATAGTTTTAGGAAGTATGGGATCTTATAGGTCAAGTGAAATTGTAAGGGCATCTATTGTAAGAGCTAAATTTTGTGAAAGAATTGGATCAAAGTTATACCCTGATGATTTGGAAAAGCAGTATAACTTTTTTATAGTAGGTATGCTTTCTATGCTCGATGTAATACTTGAAAGGAATATGGAGAGTCTATTGAGCGAACTGTTTTTAGAGAAGGATGTAAGGGAAGCCTTAATTGGAAAAGGTAATAAATATAGGGAAGTCCTTGATTTAATAATTTCCTATGAAAGGGCTAGATGGGATGAATGTACAGAATTTTCAAAGAAGTTAAATATAAATATAAGTGCAGTTGTGAAAGAATACATTTTTGCATTGAATTGGGCTAATATAATATGA 1203 1 TAA NAA 558 46 TTTTCAGGGATATTTTTTTAG TTTCAGGGATATTTTTTTAG T TTCA GGGATATTTTTTTAG TTTA TTTTAGGGATATTTTTTTAG 1 TAG
"lcl|CP012395.1_cds_ALU34440.1_11 [locus_tag=CLAU_0011] [protein=NADPH-dependent FMN reductase] [protein_id=ALU34440.1] [location=11631..12203] [gbkey=CDS]" ATGAAAATATTGGTTATAAATGATAGGCAAAATGAAAACAAGCTTGGAAGGGAAATAATAGAAAAAACTATAAAAACATTTCAAACTAAAAAAATTGAGTTTAAAAGTTACAATTTAGCTTTGGACGATTTACATTATTGTATTGGATGCTTTAGCTGTTGGCTCAAGACTCCTGGTATGTGTGTATTTGATGACCTGGGAAGAAAAATATGTGAGGATTTTATAAAAAGTGATGTTGTATTGTATGTAGGCCCAATAAAATATGGATGTTACAGTCCTGTTATAAAAAGATCACTGGATAGGCAAATACCTAATATACTTCCGTTTTTTGAAGAAGTGAATGGAGAAATGCATCATTCACCACGTTATGACAAGTATCCAGAACTAGTTGCTTTAGGATATAGTGAAGATGTTTCTAGTGAAGAAGAAGAAACTTTTAGTTCTCTTGTTACAGCTAATGGAATAAATCTTCAAAAAAATGGAGCAAAAGCTTATGTGTGCAAAAACGATGCTGATATAGATGAATATATAAGTGATTTTGAAGTCTATTTAAAAGAAAGAGAGGTTAGGTAA 573 1 TGG NGG 45 8 TAGGCAAAATGAAAACAAGCT AGGCAAAATGAAAACAAGCT A GGCA AAATGAAAACAAGCT GGTA AGGTAAAATGAAAACAAGCT 1 TAA
"lcl|CP012395.1_cds_ALU34440.1_11 [locus_tag=CLAU_0011] [protein=NADPH-dependent FMN reductase] [protein_id=ALU34440.1] [location=11631..12203] [gbkey=CDS]" ATGAAAATATTGGTTATAAATGATAGGCAAAATGAAAACAAGCTTGGAAGGGAAATAATAGAAAAAACTATAAAAACATTTCAAACTAAAAAAATTGAGTTTAAAAGTTACAATTTAGCTTTGGACGATTTACATTATTGTATTGGATGCTTTAGCTGTTGGCTCAAGACTCCTGGTATGTGTGTATTTGATGACCTGGGAAGAAAAATATGTGAGGATTTTATAAAAAGTGATGTTGTATTGTATGTAGGCCCAATAAAATATGGATGTTACAGTCCTGTTATAAAAAGATCACTGGATAGGCAAATACCTAATATACTTCCGTTTTTTGAAGAAGTGAATGGAGAAATGCATCATTCACCACGTTATGACAAGTATCCAGAACTAGTTGCTTTAGGATATAGTGAAGATGTTTCTAGTGAAGAAGAAGAAACTTTTAGTTCTCTTGTTACAGCTAATGGAATAAATCTTCAAAAAAATGGAGCAAAAGCTTATGTGTGCAAAAACGATGCTGATATAGATGAATATATAAGTGATTTTGAAGTCTATTTAAAAGAAAGAGAGGTTAGGTAA 573 1 AGT NGD 98 17 CATTTCAAACTAAAAAAATTG TTTCAAACTAAAAAAATTG  TTTC AAACTAAAAAAATTG TTTT TTTTAAACTAAAAAAATTG 1 TAA
"lcl|CP012395.1_cds_ALU34440.1_11 [locus_tag=CLAU_0011] [protein=NADPH-dependent FMN reductase] [protein_id=ALU34440.1] [location=11631..12203] [gbkey=CDS]" ATGAAAATATTGGTTATAAATGATAGGCAAAATGAAAACAAGCTTGGAAGGGAAATAATAGAAAAAACTATAAAAACATTTCAAACTAAAAAAATTGAGTTTAAAAGTTACAATTTAGCTTTGGACGATTTACATTATTGTATTGGATGCTTTAGCTGTTGGCTCAAGACTCCTGGTATGTGTGTATTTGATGACCTGGGAAGAAAAATATGTGAGGATTTTATAAAAAGTGATGTTGTATTGTATGTAGGCCCAATAAAATATGGATGTTACAGTCCTGTTATAAAAAGATCACTGGATAGGCAAATACCTAATATACTTCCGTTTTTTGAAGAAGTGAATGGAGAAATGCATCATTCACCACGTTATGACAAGTATCCAGAACTAGTTGCTTTAGGATATAGTGAAGATGTTTCTAGTGAAGAAGAAGAAACTTTTAGTTCTCTTGTTACAGCTAATGGAATAAATCTTCAAAAAAATGGAGCAAAAGCTTATGTGTGCAAAAACGATGCTGATATAGATGAATATATAAGTGATTTTGAAGTCTATTTAAAAGAAAGAGAGGTTAGGTAA 573 1 CGT NGD 323 56 GGCAAATACCTAATATACTTC CAAATACCTAATATACTTC  CAAA TACCTAATATACTTC TAAA TAAATACCTAATATACTTC 1 TAA
"lcl|CP012395.1_cds_ALU34440.1_11 [locus_tag=CLAU_0011] [protein=NADPH-dependent FMN reductase] [protein_id=ALU34440.1] [location=11631..12203] [gbkey=CDS]" ATGAAAATATTGGTTATAAATGATAGGCAAAATGAAAACAAGCTTGGAAGGGAAATAATAGAAAAAACTATAAAAACATTTCAAACTAAAAAAATTGAGTTTAAAAGTTACAATTTAGCTTTGGACGATTTACATTATTGTATTGGATGCTTTAGCTGTTGGCTCAAGACTCCTGGTATGTGTGTATTTGATGACCTGGGAAGAAAAATATGTGAGGATTTTATAAAAAGTGATGTTGTATTGTATGTAGGCCCAATAAAATATGGATGTTACAGTCCTGTTATAAAAAGATCACTGGATAGGCAAATACCTAATATACTTCCGTTTTTTGAAGAAGTGAATGGAGAAATGCATCATTCACCACGTTATGACAAGTATCCAGAACTAGTTGCTTTAGGATATAGTGAAGATGTTTCTAGTGAAGAAGAAGAAACTTTTAGTTCTCTTGTTACAGCTAATGGAATAAATCTTCAAAAAAATGGAGCAAAAGCTTATGTGTGCAAAAACGATGCTGATATAGATGAATATATAAGTGATTTTGAAGTCTATTTAAAAGAAAGAGAGGTTAGGTAA 573 1 TGG NGD 45 8 TAGGCAAAATGAAAACAAGCT AGGCAAAATGAAAACAAGCT A GGCA AAATGAAAACAAGCT GGTA AGGTAAAATGAAAACAAGCT 1 TAA
"lcl|CP012395.1_cds_ALU34440.1_11 [locus_tag=CLAU_0011] [protein=NADPH-dependent FMN reductase] [protein_id=ALU34440.1] [location=11631..12203] [gbkey=CDS]" ATGAAAATATTGGTTATAAATGATAGGCAAAATGAAAACAAGCTTGGAAGGGAAATAATAGAAAAAACTATAAAAACATTTCAAACTAAAAAAATTGAGTTTAAAAGTTACAATTTAGCTTTGGACGATTTACATTATTGTATTGGATGCTTTAGCTGTTGGCTCAAGACTCCTGGTATGTGTGTATTTGATGACCTGGGAAGAAAAATATGTGAGGATTTTATAAAAAGTGATGTTGTATTGTATGTAGGCCCAATAAAATATGGATGTTACAGTCCTGTTATAAAAAGATCACTGGATAGGCAAATACCTAATATACTTCCGTTTTTTGAAGAAGTGAATGGAGAAATGCATCATTCACCACGTTATGACAAGTATCCAGAACTAGTTGCTTTAGGATATAGTGAAGATGTTTCTAGTGAAGAAGAAGAAACTTTTAGTTCTCTTGTTACAGCTAATGGAATAAATCTTCAAAAAAATGGAGCAAAAGCTTATGTGTGCAAAAACGATGCTGATATAGATGAATATATAAGTGATTTTGAAGTCTATTTAAAAGAAAGAGAGGTTAGGTAA 573 1 AG NG 98 17 CATTTCAAACTAAAAAAATTG TTTCAAACTAAAAAAATTG  TTTC AAACTAAAAAAATTG TTTT TTTTAAACTAAAAAAATTG 1 TAA
"lcl|CP012395.1_cds_ALU34440.1_11 [locus_tag=CLAU_0011] [protein=NADPH-dependent FMN reductase] [protein_id=ALU34440.1] [location=11631..12203] [gbkey=CDS]" ATGAAAATATTGGTTATAAATGATAGGCAAAATGAAAACAAGCTTGGAAGGGAAATAATAGAAAAAACTATAAAAACATTTCAAACTAAAAAAATTGAGTTTAAAAGTTACAATTTAGCTTTGGACGATTTACATTATTGTATTGGATGCTTTAGCTGTTGGCTCAAGACTCCTGGTATGTGTGTATTTGATGACCTGGGAAGAAAAATATGTGAGGATTTTATAAAAAGTGATGTTGTATTGTATGTAGGCCCAATAAAATATGGATGTTACAGTCCTGTTATAAAAAGATCACTGGATAGGCAAATACCTAATATACTTCCGTTTTTTGAAGAAGTGAATGGAGAAATGCATCATTCACCACGTTATGACAAGTATCCAGAACTAGTTGCTTTAGGATATAGTGAAGATGTTTCTAGTGAAGAAGAAGAAACTTTTAGTTCTCTTGTTACAGCTAATGGAATAAATCTTCAAAAAAATGGAGCAAAAGCTTATGTGTGCAAAAACGATGCTGATATAGATGAATATATAAGTGATTTTGAAGTCTATTTAAAAGAAAGAGAGGTTAGGTAA 573 1 CG NG 323 56 GGCAAATACCTAATATACTTC CAAATACCTAATATACTTC  CAAA TACCTAATATACTTC TAAA TAAATACCTAATATACTTC 1 TAA
"lcl|CP012395.1_cds_ALU34440.1_11 [locus_tag=CLAU_0011] [protein=NADPH-dependent FMN reductase] [protein_id=ALU34440.1] [location=11631..12203] [gbkey=CDS]" ATGAAAATATTGGTTATAAATGATAGGCAAAATGAAAACAAGCTTGGAAGGGAAATAATAGAAAAAACTATAAAAACATTTCAAACTAAAAAAATTGAGTTTAAAAGTTACAATTTAGCTTTGGACGATTTACATTATTGTATTGGATGCTTTAGCTGTTGGCTCAAGACTCCTGGTATGTGTGTATTTGATGACCTGGGAAGAAAAATATGTGAGGATTTTATAAAAAGTGATGTTGTATTGTATGTAGGCCCAATAAAATATGGATGTTACAGTCCTGTTATAAAAAGATCACTGGATAGGCAAATACCTAATATACTTCCGTTTTTTGAAGAAGTGAATGGAGAAATGCATCATTCACCACGTTATGACAAGTATCCAGAACTAGTTGCTTTAGGATATAGTGAAGATGTTTCTAGTGAAGAAGAAGAAACTTTTAGTTCTCTTGTTACAGCTAATGGAATAAATCTTCAAAAAAATGGAGCAAAAGCTTATGTGTGCAAAAACGATGCTGATATAGATGAATATATAAGTGATTTTGAAGTCTATTTAAAAGAAAGAGAGGTTAGGTAA 573 1 TG NG 45 8 TAGGCAAAATGAAAACAAGCT AGGCAAAATGAAAACAAGCT A GGCA AAATGAAAACAAGCT GGTA AGGTAAAATGAAAACAAGCT 1 TAA
"lcl|CP012395.1_cds_ALU34440.1_11 [locus_tag=CLAU_0011] [protein=NADPH-dependent FMN reductase] [protein_id=ALU34440.1] [location=11631..12203] [gbkey=CDS]" ATGAAAATATTGGTTATAAATGATAGGCAAAATGAAAACAAGCTTGGAAGGGAAATAATAGAAAAAACTATAAAAACATTTCAAACTAAAAAAATTGAGTTTAAAAGTTACAATTTAGCTTTGGACGATTTACATTATTGTATTGGATGCTTTAGCTGTTGGCTCAAGACTCCTGGTATGTGTGTATTTGATGACCTGGGAAGAAAAATATGTGAGGATTTTATAAAAAGTGATGTTGTATTGTATGTAGGCCCAATAAAATATGGATGTTACAGTCCTGTTATAAAAAGATCACTGGATAGGCAAATACCTAATATACTTCCGTTTTTTGAAGAAGTGAATGGAGAAATGCATCATTCACCACGTTATGACAAGTATCCAGAACTAGTTGCTTTAGGATATAGTGAAGATGTTTCTAGTGAAGAAGAAGAAACTTTTAGTTCTCTTGTTACAGCTAATGGAATAAATCTTCAAAAAAATGGAGCAAAAGCTTATGTGTGCAAAAACGATGCTGATATAGATGAATATATAAGTGATTTTGAAGTCTATTTAAAAGAAAGAGAGGTTAGGTAA 573 1 GAA NAA 47 8 GGCAAAATGAAAACAAGCTTG CAAAATGAAAACAAGCTTG  CAAA ATGAAAACAAGCTTG TAAA TAAAATGAAAACAAGCTTG 1 TAA
"lcl|CP012395.1_cds_ALU34441.1_12 [locus_tag=CLAU_0012] [protein=Hypothetical protein] [protein_id=ALU34441.1] [location=12205..12876] [gbkey=CDS]" GTGAAAAAGGCATGTTTTGTAAATGGAAGCCCTAGAGAAAGTGGAAGCACTTCAGCTTATTTCATAGGAGAAATGCAGAAATTAATTAAAGATAATGATATAGAAACTCAATGTGTTTATGCAATTAAAGATTTAAAATCAGGTAAGATAGATCAAAGTTTTGAGAAAATTGTAAACTCAGATAGCGTAATATTTGTTTTCCCACTTTATGTTGATAGCATACCATCTAATTTTCTTGATTTTTTATGGAAACTTGAAAATTATATAAAAGAAAATAAGATTGATAAAAATAAACTTCCAGATTTATATGGTGTTATTAATTGTGGATTTGTAGAAGGCATTCAAAATAAAAATGCTGTAAATATAATTTATAACTTTTCGAAAAAGACAGGCTTTGACTTCAAGTTTGCAATAGGTATAGGCGGAGGAGAATTCATTAAGGGTACAAAAGATATAATACCAATTGAGAGTGAAATAAAAAGGAACATCTATCTAGCACTTTGTAAATTTAAAGATAGTATAGAAAGCGGCAGAGAGGACGATGAAAAAGGAGTATTTGTAAGCCCTAAGGTGCCTAGATCACAATTCATACTTAACGGGAATAACGGATGGGTAAAAATGGTGAAAGAAAATAATATGACAAAAGAGGACCTTTTAAAAAAGGTATATTAA 672 1 TGT NGD 171 25 AGATCAAAGTTTTGAGAAAAT GATCAAAGTTTTGAGAAAAT G ATCA AAGTTTTGAGAAAAT ATTA GATTAAAGTTTTGAGAAAAT 1 TAA
"lcl|CP012395.1_cds_ALU34441.1_12 [locus_tag=CLAU_0012] [protein=Hypothetical protein] [protein_id=ALU34441.1] [location=12205..12876] [gbkey=CDS]" GTGAAAAAGGCATGTTTTGTAAATGGAAGCCCTAGAGAAAGTGGAAGCACTTCAGCTTATTTCATAGGAGAAATGCAGAAATTAATTAAAGATAATGATATAGAAACTCAATGTGTTTATGCAATTAAAGATTTAAAATCAGGTAAGATAGATCAAAGTTTTGAGAAAATTGTAAACTCAGATAGCGTAATATTTGTTTTCCCACTTTATGTTGATAGCATACCATCTAATTTTCTTGATTTTTTATGGAAACTTGAAAATTATATAAAAGAAAATAAGATTGATAAAAATAAACTTCCAGATTTATATGGTGTTATTAATTGTGGATTTGTAGAAGGCATTCAAAATAAAAATGCTGTAAATATAATTTATAACTTTTCGAAAAAGACAGGCTTTGACTTCAAGTTTGCAATAGGTATAGGCGGAGGAGAATTCATTAAGGGTACAAAAGATATAATACCAATTGAGAGTGAAATAAAAAGGAACATCTATCTAGCACTTTGTAAATTTAAAGATAGTATAGAAAGCGGCAGAGAGGACGATGAAAAAGGAGTATTTGTAAGCCCTAAGGTGCCTAGATCACAATTCATACTTAACGGGAATAACGGATGGGTAAAAATGGTGAAAGAAAATAATATGACAAAAGAGGACCTTTTAAAAAAGGTATATTAA 672 1 TG NG 171 25 AGATCAAAGTTTTGAGAAAAT GATCAAAGTTTTGAGAAAAT G ATCA AAGTTTTGAGAAAAT ATTA GATTAAAGTTTTGAGAAAAT 1 TAA
"lcl|CP012395.1_cds_ALU34441.1_12 [locus_tag=CLAU_0012] [protein=Hypothetical protein] [protein_id=ALU34441.1] [location=12205..12876] [gbkey=CDS]" GTGAAAAAGGCATGTTTTGTAAATGGAAGCCCTAGAGAAAGTGGAAGCACTTCAGCTTATTTCATAGGAGAAATGCAGAAATTAATTAAAGATAATGATATAGAAACTCAATGTGTTTATGCAATTAAAGATTTAAAATCAGGTAAGATAGATCAAAGTTTTGAGAAAATTGTAAACTCAGATAGCGTAATATTTGTTTTCCCACTTTATGTTGATAGCATACCATCTAATTTTCTTGATTTTTTATGGAAACTTGAAAATTATATAAAAGAAAATAAGATTGATAAAAATAAACTTCCAGATTTATATGGTGTTATTAATTGTGGATTTGTAGAAGGCATTCAAAATAAAAATGCTGTAAATATAATTTATAACTTTTCGAAAAAGACAGGCTTTGACTTCAAGTTTGCAATAGGTATAGGCGGAGGAGAATTCATTAAGGGTACAAAAGATATAATACCAATTGAGAGTGAAATAAAAAGGAACATCTATCTAGCACTTTGTAAATTTAAAGATAGTATAGAAAGCGGCAGAGAGGACGATGAAAAAGGAGTATTTGTAAGCCCTAAGGTGCCTAGATCACAATTCATACTTAACGGGAATAACGGATGGGTAAAAATGGTGAAAGAAAATAATATGACAAAAGAGGACCTTTTAAAAAAGGTATATTAA 672 1 AAA NAA 360 54 CATTCAAAATAAAAATGCTGT ATTCAAAATAAAAATGCTGT A TTCA AAATAAAAATGCTGT TTTA ATTTAAAATAAAAATGCTGT 1 TAA
"lcl|CP012395.1_cds_ALU34441.1_12 [locus_tag=CLAU_0012] [protein=Hypothetical protein] [protein_id=ALU34441.1] [location=12205..12876] [gbkey=CDS]" GTGAAAAAGGCATGTTTTGTAAATGGAAGCCCTAGAGAAAGTGGAAGCACTTCAGCTTATTTCATAGGAGAAATGCAGAAATTAATTAAAGATAATGATATAGAAACTCAATGTGTTTATGCAATTAAAGATTTAAAATCAGGTAAGATAGATCAAAGTTTTGAGAAAATTGTAAACTCAGATAGCGTAATATTTGTTTTCCCACTTTATGTTGATAGCATACCATCTAATTTTCTTGATTTTTTATGGAAACTTGAAAATTATATAAAAGAAAATAAGATTGATAAAAATAAACTTCCAGATTTATATGGTGTTATTAATTGTGGATTTGTAGAAGGCATTCAAAATAAAAATGCTGTAAATATAATTTATAACTTTTCGAAAAAGACAGGCTTTGACTTCAAGTTTGCAATAGGTATAGGCGGAGGAGAATTCATTAAGGGTACAAAAGATATAATACCAATTGAGAGTGAAATAAAAAGGAACATCTATCTAGCACTTTGTAAATTTAAAGATAGTATAGAAAGCGGCAGAGAGGACGATGAAAAAGGAGTATTTGTAAGCCCTAAGGTGCCTAGATCACAATTCATACTTAACGGGAATAACGGATGGGTAAAAATGGTGAAAGAAAATAATATGACAAAAGAGGACCTTTTAAAAAAGGTATATTAA 672 1 TAA NAA 93 14 AATGCAGAAATTAATTAAAGA ATGCAGAAATTAATTAAAGA A TGCA GAAATTAATTAAAGA TGTA ATGTAGAAATTAATTAAAGA 1 TAG
"lcl|CP012395.1_cds_ALU34441.1_12 [locus_tag=CLAU_0012] [protein=Hypothetical protein] [protein_id=ALU34441.1] [location=12205..12876] [gbkey=CDS]" GTGAAAAAGGCATGTTTTGTAAATGGAAGCCCTAGAGAAAGTGGAAGCACTTCAGCTTATTTCATAGGAGAAATGCAGAAATTAATTAAAGATAATGATATAGAAACTCAATGTGTTTATGCAATTAAAGATTTAAAATCAGGTAAGATAGATCAAAGTTTTGAGAAAATTGTAAACTCAGATAGCGTAATATTTGTTTTCCCACTTTATGTTGATAGCATACCATCTAATTTTCTTGATTTTTTATGGAAACTTGAAAATTATATAAAAGAAAATAAGATTGATAAAAATAAACTTCCAGATTTATATGGTGTTATTAATTGTGGATTTGTAGAAGGCATTCAAAATAAAAATGCTGTAAATATAATTTATAACTTTTCGAAAAAGACAGGCTTTGACTTCAAGTTTGCAATAGGTATAGGCGGAGGAGAATTCATTAAGGGTACAAAAGATATAATACCAATTGAGAGTGAAATAAAAAGGAACATCTATCTAGCACTTTGTAAATTTAAAGATAGTATAGAAAGCGGCAGAGAGGACGATGAAAAAGGAGTATTTGTAAGCCCTAAGGTGCCTAGATCACAATTCATACTTAACGGGAATAACGGATGGGTAAAAATGGTGAAAGAAAATAATATGACAAAAGAGGACCTTTTAAAAAAGGTATATTAA 672 1 TAA NAA 126 19 AACTCAATGTGTTTATGCAAT ACTCAATGTGTTTATGCAAT A CTCA ATGTGTTTATGCAAT TTTA ATTTAATGTGTTTATGCAAT 1 TAA
"lcl|CP012395.1_cds_ALU34441.1_12 [locus_tag=CLAU_0012] [protein=Hypothetical protein] [protein_id=ALU34441.1] [location=12205..12876] [gbkey=CDS]" GTGAAAAAGGCATGTTTTGTAAATGGAAGCCCTAGAGAAAGTGGAAGCACTTCAGCTTATTTCATAGGAGAAATGCAGAAATTAATTAAAGATAATGATATAGAAACTCAATGTGTTTATGCAATTAAAGATTTAAAATCAGGTAAGATAGATCAAAGTTTTGAGAAAATTGTAAACTCAGATAGCGTAATATTTGTTTTCCCACTTTATGTTGATAGCATACCATCTAATTTTCTTGATTTTTTATGGAAACTTGAAAATTATATAAAAGAAAATAAGATTGATAAAAATAAACTTCCAGATTTATATGGTGTTATTAATTGTGGATTTGTAGAAGGCATTCAAAATAAAAATGCTGTAAATATAATTTATAACTTTTCGAAAAAGACAGGCTTTGACTTCAAGTTTGCAATAGGTATAGGCGGAGGAGAATTCATTAAGGGTACAAAAGATATAATACCAATTGAGAGTGAAATAAAAAGGAACATCTATCTAGCACTTTGTAAATTTAAAGATAGTATAGAAAGCGGCAGAGAGGACGATGAAAAAGGAGTATTTGTAAGCCCTAAGGTGCCTAGATCACAATTCATACTTAACGGGAATAACGGATGGGTAAAAATGGTGAAAGAAAATAATATGACAAAAGAGGACCTTTTAAAAAAGGTATATTAA 672 1 TAA NAA 173 26 ATCAAAGTTTTGAGAAAATTG CAAAGTTTTGAGAAAATTG  CAAA GTTTTGAGAAAATTG TAAA TAAAGTTTTGAGAAAATTG 1 TAA
"lcl|CP012395.1_cds_ALU34441.1_12 [locus_tag=CLAU_0012] [protein=Hypothetical protein] [protein_id=ALU34441.1] [location=12205..12876] [gbkey=CDS]" GTGAAAAAGGCATGTTTTGTAAATGGAAGCCCTAGAGAAAGTGGAAGCACTTCAGCTTATTTCATAGGAGAAATGCAGAAATTAATTAAAGATAATGATATAGAAACTCAATGTGTTTATGCAATTAAAGATTTAAAATCAGGTAAGATAGATCAAAGTTTTGAGAAAATTGTAAACTCAGATAGCGTAATATTTGTTTTCCCACTTTATGTTGATAGCATACCATCTAATTTTCTTGATTTTTTATGGAAACTTGAAAATTATATAAAAGAAAATAAGATTGATAAAAATAAACTTCCAGATTTATATGGTGTTATTAATTGTGGATTTGTAGAAGGCATTCAAAATAAAAATGCTGTAAATATAATTTATAACTTTTCGAAAAAGACAGGCTTTGACTTCAAGTTTGCAATAGGTATAGGCGGAGGAGAATTCATTAAGGGTACAAAAGATATAATACCAATTGAGAGTGAAATAAAAAGGAACATCTATCTAGCACTTTGTAAATTTAAAGATAGTATAGAAAGCGGCAGAGAGGACGATGAAAAAGGAGTATTTGTAAGCCCTAAGGTGCCTAGATCACAATTCATACTTAACGGGAATAACGGATGGGTAAAAATGGTGAAAGAAAATAATATGACAAAAGAGGACCTTTTAAAAAAGGTATATTAA 672 1 TAA NAA 359 53 GCATTCAAAATAAAAATGCTG ATTCAAAATAAAAATGCTG  ATTC AAAATAAAAATGCTG ATTT ATTTAAAATAAAAATGCTG 1 TAA
"lcl|CP012395.1_cds_ALU34442.1_13 [locus_tag=CLAU_0013] [protein=Transmembrane permease] [protein_id=ALU34442.1] [location=12993..13940] [gbkey=CDS]" ATGGAGAGTTTAATATACAGTTTAAATGCGACAGTACCTGTGTTTTTAGTTATTGTGGTAGGATATGTGTTAAAACAAATAGGAATGTTGAATGATAATTTCATAGAGGTAGCTAATAAATTTAACTTTAAAGTTACTTTACCGATATTATTATTAACTGATATTGGATCAACTAATATAATTAAAAATTTTGATGGGAAGTACATATTGTTTTGTGCAGTAGTTACATCCATTTGTTTCTGGTCAATTTGGTTTTTTACTAAAAAATTTATGAAGGATTCTTCTATGACAGGAGCTTTTGTACAAGCATCTTTTCGTGGAAGTGCAGCTATACTGGGAATTGCCTTTGTTCAAAATATTTATGGAAATGCGGGGATGGCTCCTATGATGATTATAGGAGCTGTTCCACTTTACAATATATATTCTGTTATTGTACTTACTTTTGAAAGTGAAGATAGCAGAGGAGGAAATGATAGTATAAAAAAAGCATGCATCAATATTATAAAAAACCCCATTATCATTGGAATTTTGCTAGGAATGATAGTGTCACTATTAAATATTCATTTCCCTAAAATAATAGACAAAACACTCAAAAATTTTGCAGTTATGGCATCTCCTTTGGCACTTGTAACTATTGGGGCTGGCTTTGAAGGAACAAAAGCCCTTGCAAAGATAAAACCAACTTTGGCAGCTTCTTTTATAAAACTGGTAGCTCAAGCTGCTGTATTTTTGCCACTAGCAGTATATTTTGGATTTAGAGATCAAGAACTTGTTGCTCTAATTATCATGCTTGGTTCTCCAACTACAGTGAGCTGTTATATAATGGCAAAGAACATGAACAATGATGGTGTTTTGACTTCAAGTGTTGTTGTAGCCACTACTTTATTATCAGCTTTTACTCTAACTTTCTGGATTTTCGTATTAAAGAGCTTTAAATTTATCATATAA 948 1 CGG NGG 371 39 TTCAAAATATTTATGGAAATG CAAAATATTTATGGAAATG  CAAA ATATTTATGGAAATG TAAA TAAAATATTTATGGAAATG 1 TAA
"lcl|CP012395.1_cds_ALU34442.1_13 [locus_tag=CLAU_0013] [protein=Transmembrane permease] [protein_id=ALU34442.1] [location=12993..13940] [gbkey=CDS]" ATGGAGAGTTTAATATACAGTTTAAATGCGACAGTACCTGTGTTTTTAGTTATTGTGGTAGGATATGTGTTAAAACAAATAGGAATGTTGAATGATAATTTCATAGAGGTAGCTAATAAATTTAACTTTAAAGTTACTTTACCGATATTATTATTAACTGATATTGGATCAACTAATATAATTAAAAATTTTGATGGGAAGTACATATTGTTTTGTGCAGTAGTTACATCCATTTGTTTCTGGTCAATTTGGTTTTTTACTAAAAAATTTATGAAGGATTCTTCTATGACAGGAGCTTTTGTACAAGCATCTTTTCGTGGAAGTGCAGCTATACTGGGAATTGCCTTTGTTCAAAATATTTATGGAAATGCGGGGATGGCTCCTATGATGATTATAGGAGCTGTTCCACTTTACAATATATATTCTGTTATTGTACTTACTTTTGAAAGTGAAGATAGCAGAGGAGGAAATGATAGTATAAAAAAAGCATGCATCAATATTATAAAAAACCCCATTATCATTGGAATTTTGCTAGGAATGATAGTGTCACTATTAAATATTCATTTCCCTAAAATAATAGACAAAACACTCAAAAATTTTGCAGTTATGGCATCTCCTTTGGCACTTGTAACTATTGGGGCTGGCTTTGAAGGAACAAAAGCCCTTGCAAAGATAAAACCAACTTTGGCAGCTTCTTTTATAAAACTGGTAGCTCAAGCTGCTGTATTTTTGCCACTAGCAGTATATTTTGGATTTAGAGATCAAGAACTTGTTGCTCTAATTATCATGCTTGGTTCTCCAACTACAGTGAGCTGTTATATAATGGCAAAGAACATGAACAATGATGGTGTTTTGACTTCAAGTGTTGTTGTAGCCACTACTTTATTATCAGCTTTTACTCTAACTTTCTGGATTTTCGTATTAAAGAGCTTTAAATTTATCATATAA 948 1 TGA NGD 93 10 AAAACAAATAGGAATGTTGAA AAACAAATAGGAATGTTGAA A AACA AATAGGAATGTTGAA AATA AAATAAATAGGAATGTTGAA 1 TAA
"lcl|CP012395.1_cds_ALU34442.1_13 [locus_tag=CLAU_0013] [protein=Transmembrane permease] [protein_id=ALU34442.1] [location=12993..13940] [gbkey=CDS]" ATGGAGAGTTTAATATACAGTTTAAATGCGACAGTACCTGTGTTTTTAGTTATTGTGGTAGGATATGTGTTAAAACAAATAGGAATGTTGAATGATAATTTCATAGAGGTAGCTAATAAATTTAACTTTAAAGTTACTTTACCGATATTATTATTAACTGATATTGGATCAACTAATATAATTAAAAATTTTGATGGGAAGTACATATTGTTTTGTGCAGTAGTTACATCCATTTGTTTCTGGTCAATTTGGTTTTTTACTAAAAAATTTATGAAGGATTCTTCTATGACAGGAGCTTTTGTACAAGCATCTTTTCGTGGAAGTGCAGCTATACTGGGAATTGCCTTTGTTCAAAATATTTATGGAAATGCGGGGATGGCTCCTATGATGATTATAGGAGCTGTTCCACTTTACAATATATATTCTGTTATTGTACTTACTTTTGAAAGTGAAGATAGCAGAGGAGGAAATGATAGTATAAAAAAAGCATGCATCAATATTATAAAAAACCCCATTATCATTGGAATTTTGCTAGGAATGATAGTGTCACTATTAAATATTCATTTCCCTAAAATAATAGACAAAACACTCAAAAATTTTGCAGTTATGGCATCTCCTTTGGCACTTGTAACTATTGGGGCTGGCTTTGAAGGAACAAAAGCCCTTGCAAAGATAAAACCAACTTTGGCAGCTTCTTTTATAAAACTGGTAGCTCAAGCTGCTGTATTTTTGCCACTAGCAGTATATTTTGGATTTAGAGATCAAGAACTTGTTGCTCTAATTATCATGCTTGGTTCTCCAACTACAGTGAGCTGTTATATAATGGCAAAGAACATGAACAATGATGGTGTTTTGACTTCAAGTGTTGTTGTAGCCACTACTTTATTATCAGCTTTTACTCTAACTTTCTGGATTTTCGTATTAAAGAGCTTTAAATTTATCATATAA 948 1 CGG NGD 371 39 TTCAAAATATTTATGGAAATG CAAAATATTTATGGAAATG  CAAA ATATTTATGGAAATG TAAA TAAAATATTTATGGAAATG 1 TAA
"lcl|CP012395.1_cds_ALU34442.1_13 [locus_tag=CLAU_0013] [protein=Transmembrane permease] [protein_id=ALU34442.1] [location=12993..13940] [gbkey=CDS]" ATGGAGAGTTTAATATACAGTTTAAATGCGACAGTACCTGTGTTTTTAGTTATTGTGGTAGGATATGTGTTAAAACAAATAGGAATGTTGAATGATAATTTCATAGAGGTAGCTAATAAATTTAACTTTAAAGTTACTTTACCGATATTATTATTAACTGATATTGGATCAACTAATATAATTAAAAATTTTGATGGGAAGTACATATTGTTTTGTGCAGTAGTTACATCCATTTGTTTCTGGTCAATTTGGTTTTTTACTAAAAAATTTATGAAGGATTCTTCTATGACAGGAGCTTTTGTACAAGCATCTTTTCGTGGAAGTGCAGCTATACTGGGAATTGCCTTTGTTCAAAATATTTATGGAAATGCGGGGATGGCTCCTATGATGATTATAGGAGCTGTTCCACTTTACAATATATATTCTGTTATTGTACTTACTTTTGAAAGTGAAGATAGCAGAGGAGGAAATGATAGTATAAAAAAAGCATGCATCAATATTATAAAAAACCCCATTATCATTGGAATTTTGCTAGGAATGATAGTGTCACTATTAAATATTCATTTCCCTAAAATAATAGACAAAACACTCAAAAATTTTGCAGTTATGGCATCTCCTTTGGCACTTGTAACTATTGGGGCTGGCTTTGAAGGAACAAAAGCCCTTGCAAAGATAAAACCAACTTTGGCAGCTTCTTTTATAAAACTGGTAGCTCAAGCTGCTGTATTTTTGCCACTAGCAGTATATTTTGGATTTAGAGATCAAGAACTTGTTGCTCTAATTATCATGCTTGGTTCTCCAACTACAGTGAGCTGTTATATAATGGCAAAGAACATGAACAATGATGGTGTTTTGACTTCAAGTGTTGTTGTAGCCACTACTTTATTATCAGCTTTTACTCTAACTTTCTGGATTTTCGTATTAAAGAGCTTTAAATTTATCATATAA 948 1 CG NG 371 39 TTCAAAATATTTATGGAAATG CAAAATATTTATGGAAATG  CAAA ATATTTATGGAAATG TAAA TAAAATATTTATGGAAATG 1 TAA
"lcl|CP012395.1_cds_ALU34442.1_13 [locus_tag=CLAU_0013] [protein=Transmembrane permease] [protein_id=ALU34442.1] [location=12993..13940] [gbkey=CDS]" ATGGAGAGTTTAATATACAGTTTAAATGCGACAGTACCTGTGTTTTTAGTTATTGTGGTAGGATATGTGTTAAAACAAATAGGAATGTTGAATGATAATTTCATAGAGGTAGCTAATAAATTTAACTTTAAAGTTACTTTACCGATATTATTATTAACTGATATTGGATCAACTAATATAATTAAAAATTTTGATGGGAAGTACATATTGTTTTGTGCAGTAGTTACATCCATTTGTTTCTGGTCAATTTGGTTTTTTACTAAAAAATTTATGAAGGATTCTTCTATGACAGGAGCTTTTGTACAAGCATCTTTTCGTGGAAGTGCAGCTATACTGGGAATTGCCTTTGTTCAAAATATTTATGGAAATGCGGGGATGGCTCCTATGATGATTATAGGAGCTGTTCCACTTTACAATATATATTCTGTTATTGTACTTACTTTTGAAAGTGAAGATAGCAGAGGAGGAAATGATAGTATAAAAAAAGCATGCATCAATATTATAAAAAACCCCATTATCATTGGAATTTTGCTAGGAATGATAGTGTCACTATTAAATATTCATTTCCCTAAAATAATAGACAAAACACTCAAAAATTTTGCAGTTATGGCATCTCCTTTGGCACTTGTAACTATTGGGGCTGGCTTTGAAGGAACAAAAGCCCTTGCAAAGATAAAACCAACTTTGGCAGCTTCTTTTATAAAACTGGTAGCTCAAGCTGCTGTATTTTTGCCACTAGCAGTATATTTTGGATTTAGAGATCAAGAACTTGTTGCTCTAATTATCATGCTTGGTTCTCCAACTACAGTGAGCTGTTATATAATGGCAAAGAACATGAACAATGATGGTGTTTTGACTTCAAGTGTTGTTGTAGCCACTACTTTATTATCAGCTTTTACTCTAACTTTCTGGATTTTCGTATTAAAGAGCTTTAAATTTATCATATAA 948 1 TG NG 93 10 AAAACAAATAGGAATGTTGAA AAACAAATAGGAATGTTGAA A AACA AATAGGAATGTTGAA AATA AAATAAATAGGAATGTTGAA 1 TAA
"lcl|CP012395.1_cds_ALU34442.1_13 [locus_tag=CLAU_0013] [protein=Transmembrane permease] [protein_id=ALU34442.1] [location=12993..13940] [gbkey=CDS]" ATGGAGAGTTTAATATACAGTTTAAATGCGACAGTACCTGTGTTTTTAGTTATTGTGGTAGGATATGTGTTAAAACAAATAGGAATGTTGAATGATAATTTCATAGAGGTAGCTAATAAATTTAACTTTAAAGTTACTTTACCGATATTATTATTAACTGATATTGGATCAACTAATATAATTAAAAATTTTGATGGGAAGTACATATTGTTTTGTGCAGTAGTTACATCCATTTGTTTCTGGTCAATTTGGTTTTTTACTAAAAAATTTATGAAGGATTCTTCTATGACAGGAGCTTTTGTACAAGCATCTTTTCGTGGAAGTGCAGCTATACTGGGAATTGCCTTTGTTCAAAATATTTATGGAAATGCGGGGATGGCTCCTATGATGATTATAGGAGCTGTTCCACTTTACAATATATATTCTGTTATTGTACTTACTTTTGAAAGTGAAGATAGCAGAGGAGGAAATGATAGTATAAAAAAAGCATGCATCAATATTATAAAAAACCCCATTATCATTGGAATTTTGCTAGGAATGATAGTGTCACTATTAAATATTCATTTCCCTAAAATAATAGACAAAACACTCAAAAATTTTGCAGTTATGGCATCTCCTTTGGCACTTGTAACTATTGGGGCTGGCTTTGAAGGAACAAAAGCCCTTGCAAAGATAAAACCAACTTTGGCAGCTTCTTTTATAAAACTGGTAGCTCAAGCTGCTGTATTTTTGCCACTAGCAGTATATTTTGGATTTAGAGATCAAGAACTTGTTGCTCTAATTATCATGCTTGGTTCTCCAACTACAGTGAGCTGTTATATAATGGCAAAGAACATGAACAATGATGGTGTTTTGACTTCAAGTGTTGTTGTAGCCACTACTTTATTATCAGCTTTTACTCTAACTTTCTGGATTTTCGTATTAAAGAGCTTTAAATTTATCATATAA 948 1 TG NG 369 39 TGTTCAAAATATTTATGGAAA GTTCAAAATATTTATGGAAA G TTCA AAATATTTATGGAAA TTTA GTTTAAAATATTTATGGAAA 1 TAA
"lcl|CP012395.1_cds_ALU34442.1_13 [locus_tag=CLAU_0013] [protein=Transmembrane permease] [protein_id=ALU34442.1] [location=12993..13940] [gbkey=CDS]" ATGGAGAGTTTAATATACAGTTTAAATGCGACAGTACCTGTGTTTTTAGTTATTGTGGTAGGATATGTGTTAAAACAAATAGGAATGTTGAATGATAATTTCATAGAGGTAGCTAATAAATTTAACTTTAAAGTTACTTTACCGATATTATTATTAACTGATATTGGATCAACTAATATAATTAAAAATTTTGATGGGAAGTACATATTGTTTTGTGCAGTAGTTACATCCATTTGTTTCTGGTCAATTTGGTTTTTTACTAAAAAATTTATGAAGGATTCTTCTATGACAGGAGCTTTTGTACAAGCATCTTTTCGTGGAAGTGCAGCTATACTGGGAATTGCCTTTGTTCAAAATATTTATGGAAATGCGGGGATGGCTCCTATGATGATTATAGGAGCTGTTCCACTTTACAATATATATTCTGTTATTGTACTTACTTTTGAAAGTGAAGATAGCAGAGGAGGAAATGATAGTATAAAAAAAGCATGCATCAATATTATAAAAAACCCCATTATCATTGGAATTTTGCTAGGAATGATAGTGTCACTATTAAATATTCATTTCCCTAAAATAATAGACAAAACACTCAAAAATTTTGCAGTTATGGCATCTCCTTTGGCACTTGTAACTATTGGGGCTGGCTTTGAAGGAACAAAAGCCCTTGCAAAGATAAAACCAACTTTGGCAGCTTCTTTTATAAAACTGGTAGCTCAAGCTGCTGTATTTTTGCCACTAGCAGTATATTTTGGATTTAGAGATCAAGAACTTGTTGCTCTAATTATCATGCTTGGTTCTCCAACTACAGTGAGCTGTTATATAATGGCAAAGAACATGAACAATGATGGTGTTTTGACTTCAAGTGTTGTTGTAGCCACTACTTTATTATCAGCTTTTACTCTAACTTTCTGGATTTTCGTATTAAAGAGCTTTAAATTTATCATATAA 948 1 GAA NAA 320 34 TTGTACAAGCATCTTTTCGTG GTACAAGCATCTTTTCGTG  GTAC AAGCATCTTTTCGTG GTAT GTATAAGCATCTTTTCGTG 1 TAA
"lcl|CP012395.1_cds_ALU34442.1_13 [locus_tag=CLAU_0013] [protein=Transmembrane permease] [protein_id=ALU34442.1] [location=12993..13940] [gbkey=CDS]" ATGGAGAGTTTAATATACAGTTTAAATGCGACAGTACCTGTGTTTTTAGTTATTGTGGTAGGATATGTGTTAAAACAAATAGGAATGTTGAATGATAATTTCATAGAGGTAGCTAATAAATTTAACTTTAAAGTTACTTTACCGATATTATTATTAACTGATATTGGATCAACTAATATAATTAAAAATTTTGATGGGAAGTACATATTGTTTTGTGCAGTAGTTACATCCATTTGTTTCTGGTCAATTTGGTTTTTTACTAAAAAATTTATGAAGGATTCTTCTATGACAGGAGCTTTTGTACAAGCATCTTTTCGTGGAAGTGCAGCTATACTGGGAATTGCCTTTGTTCAAAATATTTATGGAAATGCGGGGATGGCTCCTATGATGATTATAGGAGCTGTTCCACTTTACAATATATATTCTGTTATTGTACTTACTTTTGAAAGTGAAGATAGCAGAGGAGGAAATGATAGTATAAAAAAAGCATGCATCAATATTATAAAAAACCCCATTATCATTGGAATTTTGCTAGGAATGATAGTGTCACTATTAAATATTCATTTCCCTAAAATAATAGACAAAACACTCAAAAATTTTGCAGTTATGGCATCTCCTTTGGCACTTGTAACTATTGGGGCTGGCTTTGAAGGAACAAAAGCCCTTGCAAAGATAAAACCAACTTTGGCAGCTTCTTTTATAAAACTGGTAGCTCAAGCTGCTGTATTTTTGCCACTAGCAGTATATTTTGGATTTAGAGATCAAGAACTTGTTGCTCTAATTATCATGCTTGGTTCTCCAACTACAGTGAGCTGTTATATAATGGCAAAGAACATGAACAATGATGGTGTTTTGACTTCAAGTGTTGTTGTAGCCACTACTTTATTATCAGCTTTTACTCTAACTTTCTGGATTTTCGTATTAAAGAGCTTTAAATTTATCATATAA 948 1 TGA NGA 93 10 AAAACAAATAGGAATGTTGAA AAACAAATAGGAATGTTGAA A AACA AATAGGAATGTTGAA AATA AAATAAATAGGAATGTTGAA 1 TAA
"lcl|CP012395.1_cds_ALU34443.1_14 [locus_tag=CLAU_0014] [protein=Transcriptional regulator XRE family] [protein_id=ALU34443.1] [location=complement(13992..14195)] [gbkey=CDS]" ATGCCAACTCTAAAAACAAAAGTAAAAGAATATAGAGAAAAAATGAATATGAAACAAAGTGAATTAGCAGAATTAATAGGGGTAAGAAGAGAAACCATTGTTCACCTTGAAAATGGTAGATACAATCCATCACTAAAACTAGCAATGGATATCGCAAAAGTATTCAATACTTCTGTGGAAGAATTATTTAAATTTGAAGATTAG 204 1 TAA NAA 74 36 AACAAAGTGAATTAGCAGAAT CAAAGTGAATTAGCAGAAT  CAAA GTGAATTAGCAGAAT TAAA TAAAGTGAATTAGCAGAAT 1 TAA
"lcl|CP012395.1_cds_ALU34445.1_16 [locus_tag=CLAU_0016] [protein=Transcriptional regulator MarR family] [protein_id=ALU34445.1] [location=15326..15868] [gbkey=CDS]" ATGGCAAATGAAGAATCAATGAAATTATTTATAGAATTACACCGTTTAGGAAGACAAATGCACCGTTTTTCACATAAAATTTCTCATGGAGGAAATCACTTTATGGGAGGACAATCGAGAATGCTTACTATCGTTGCAGAAAATGAGGGTATTACTCAACGACAGCTTGCTGAAATCATGGATGTGAGACCTGCATCAATGACTGTGATGATAGGAAAGATGGAACTATTTGGACTTGTTGAACGTAAGCAAGACGATAAAGATCAGAGAGTTATGCATATTTATATTACAGATAGTGGAAGAAAAGTTGAGGAGGAATCAAGAATTTCTACTCAAAAGTTAGTTGGGTCCCTATTTCAAAGTCTTTCTGATGAAGAAGTAAAACAAATGCTTATGATTACTGAAAAATTATCTAAATCACTTAATGAAGGTGACTCAGGTGATTTACAATGTGGACTTCATGATCATCATAGACATCATGGATTTCATAAACATCATCATGAGTCAGATGACAACCTTAAGCACTTGTTTAGGAATCTTTAA 543 1 TGG NGG 179 33 AACGACAGCTTGCTGAAATCA CGACAGCTTGCTGAAATCA  CGAC AGCTTGCTGAAATCA TGAT TGATAGCTTGCTGAAATCA 1 TAG
"lcl|CP012395.1_cds_ALU34445.1_16 [locus_tag=CLAU_0016] [protein=Transcriptional regulator MarR family] [protein_id=ALU34445.1] [location=15326..15868] [gbkey=CDS]" ATGGCAAATGAAGAATCAATGAAATTATTTATAGAATTACACCGTTTAGGAAGACAAATGCACCGTTTTTCACATAAAATTTCTCATGGAGGAAATCACTTTATGGGAGGACAATCGAGAATGCTTACTATCGTTGCAGAAAATGAGGGTATTACTCAACGACAGCTTGCTGAAATCATGGATGTGAGACCTGCATCAATGACTGTGATGATAGGAAAGATGGAACTATTTGGACTTGTTGAACGTAAGCAAGACGATAAAGATCAGAGAGTTATGCATATTTATATTACAGATAGTGGAAGAAAAGTTGAGGAGGAATCAAGAATTTCTACTCAAAAGTTAGTTGGGTCCCTATTTCAAAGTCTTTCTGATGAAGAAGTAAAACAAATGCTTATGATTACTGAAAAATTATCTAAATCACTTAATGAAGGTGACTCAGGTGATTTACAATGTGGACTTCATGATCATCATAGACATCATGGATTTCATAAACATCATCATGAGTCAGATGACAACCTTAAGCACTTGTTTAGGAATCTTTAA 543 1 AGA NGD 266 49 GTAAGCAAGACGATAAAGATC AAGCAAGACGATAAAGATC  AAGC AAGACGATAAAGATC AAGT AAGTAAGACGATAAAGATC 1 TAA
"lcl|CP012395.1_cds_ALU34445.1_16 [locus_tag=CLAU_0016] [protein=Transcriptional regulator MarR family] [protein_id=ALU34445.1] [location=15326..15868] [gbkey=CDS]" ATGGCAAATGAAGAATCAATGAAATTATTTATAGAATTACACCGTTTAGGAAGACAAATGCACCGTTTTTCACATAAAATTTCTCATGGAGGAAATCACTTTATGGGAGGACAATCGAGAATGCTTACTATCGTTGCAGAAAATGAGGGTATTACTCAACGACAGCTTGCTGAAATCATGGATGTGAGACCTGCATCAATGACTGTGATGATAGGAAAGATGGAACTATTTGGACTTGTTGAACGTAAGCAAGACGATAAAGATCAGAGAGTTATGCATATTTATATTACAGATAGTGGAAGAAAAGTTGAGGAGGAATCAAGAATTTCTACTCAAAAGTTAGTTGGGTCCCTATTTCAAAGTCTTTCTGATGAAGAAGTAAAACAAATGCTTATGATTACTGAAAAATTATCTAAATCACTTAATGAAGGTGACTCAGGTGATTTACAATGTGGACTTCATGATCATCATAGACATCATGGATTTCATAAACATCATCATGAGTCAGATGACAACCTTAAGCACTTGTTTAGGAATCTTTAA 543 1 AGA NGD 375 69 ATTTCAAAGTCTTTCTGATGA TTTCAAAGTCTTTCTGATGA T TTCA AAGTCTTTCTGATGA TTTA TTTTAAAGTCTTTCTGATGA 1 TAA
"lcl|CP012395.1_cds_ALU34445.1_16 [locus_tag=CLAU_0016] [protein=Transcriptional regulator MarR family] [protein_id=ALU34445.1] [location=15326..15868] [gbkey=CDS]" ATGGCAAATGAAGAATCAATGAAATTATTTATAGAATTACACCGTTTAGGAAGACAAATGCACCGTTTTTCACATAAAATTTCTCATGGAGGAAATCACTTTATGGGAGGACAATCGAGAATGCTTACTATCGTTGCAGAAAATGAGGGTATTACTCAACGACAGCTTGCTGAAATCATGGATGTGAGACCTGCATCAATGACTGTGATGATAGGAAAGATGGAACTATTTGGACTTGTTGAACGTAAGCAAGACGATAAAGATCAGAGAGTTATGCATATTTATATTACAGATAGTGGAAGAAAAGTTGAGGAGGAATCAAGAATTTCTACTCAAAAGTTAGTTGGGTCCCTATTTCAAAGTCTTTCTGATGAAGAAGTAAAACAAATGCTTATGATTACTGAAAAATTATCTAAATCACTTAATGAAGGTGACTCAGGTGATTTACAATGTGGACTTCATGATCATCATAGACATCATGGATTTCATAAACATCATCATGAGTCAGATGACAACCTTAAGCACTTGTTTAGGAATCTTTAA 543 1 GGA NGD 180 33 ACGACAGCTTGCTGAAATCAT CGACAGCTTGCTGAAATCAT C GACA GCTTGCTGAAATCAT GATA CGATAGCTTGCTGAAATCAT 1 TAG
"lcl|CP012395.1_cds_ALU34445.1_16 [locus_tag=CLAU_0016] [protein=Transcriptional regulator MarR family] [protein_id=ALU34445.1] [location=15326..15868] [gbkey=CDS]" ATGGCAAATGAAGAATCAATGAAATTATTTATAGAATTACACCGTTTAGGAAGACAAATGCACCGTTTTTCACATAAAATTTCTCATGGAGGAAATCACTTTATGGGAGGACAATCGAGAATGCTTACTATCGTTGCAGAAAATGAGGGTATTACTCAACGACAGCTTGCTGAAATCATGGATGTGAGACCTGCATCAATGACTGTGATGATAGGAAAGATGGAACTATTTGGACTTGTTGAACGTAAGCAAGACGATAAAGATCAGAGAGTTATGCATATTTATATTACAGATAGTGGAAGAAAAGTTGAGGAGGAATCAAGAATTTCTACTCAAAAGTTAGTTGGGTCCCTATTTCAAAGTCTTTCTGATGAAGAAGTAAAACAAATGCTTATGATTACTGAAAAATTATCTAAATCACTTAATGAAGGTGACTCAGGTGATTTACAATGTGGACTTCATGATCATCATAGACATCATGGATTTCATAAACATCATCATGAGTCAGATGACAACCTTAAGCACTTGTTTAGGAATCTTTAA 543 1 TGA NGD 402 74 AAAACAAATGCTTATGATTAC AAACAAATGCTTATGATTAC A AACA AATGCTTATGATTAC AATA AAATAAATGCTTATGATTAC 1 TAA
"lcl|CP012395.1_cds_ALU34445.1_16 [locus_tag=CLAU_0016] [protein=Transcriptional regulator MarR family] [protein_id=ALU34445.1] [location=15326..15868] [gbkey=CDS]" ATGGCAAATGAAGAATCAATGAAATTATTTATAGAATTACACCGTTTAGGAAGACAAATGCACCGTTTTTCACATAAAATTTCTCATGGAGGAAATCACTTTATGGGAGGACAATCGAGAATGCTTACTATCGTTGCAGAAAATGAGGGTATTACTCAACGACAGCTTGCTGAAATCATGGATGTGAGACCTGCATCAATGACTGTGATGATAGGAAAGATGGAACTATTTGGACTTGTTGAACGTAAGCAAGACGATAAAGATCAGAGAGTTATGCATATTTATATTACAGATAGTGGAAGAAAAGTTGAGGAGGAATCAAGAATTTCTACTCAAAAGTTAGTTGGGTCCCTATTTCAAAGTCTTTCTGATGAAGAAGTAAAACAAATGCTTATGATTACTGAAAAATTATCTAAATCACTTAATGAAGGTGACTCAGGTGATTTACAATGTGGACTTCATGATCATCATAGACATCATGGATTTCATAAACATCATCATGAGTCAGATGACAACCTTAAGCACTTGTTTAGGAATCTTTAA 543 1 TGG NGD 179 33 AACGACAGCTTGCTGAAATCA CGACAGCTTGCTGAAATCA  CGAC AGCTTGCTGAAATCA TGAT TGATAGCTTGCTGAAATCA 1 TAG
"lcl|CP012395.1_cds_ALU34445.1_16 [locus_tag=CLAU_0016] [protein=Transcriptional regulator MarR family] [protein_id=ALU34445.1] [location=15326..15868] [gbkey=CDS]" ATGGCAAATGAAGAATCAATGAAATTATTTATAGAATTACACCGTTTAGGAAGACAAATGCACCGTTTTTCACATAAAATTTCTCATGGAGGAAATCACTTTATGGGAGGACAATCGAGAATGCTTACTATCGTTGCAGAAAATGAGGGTATTACTCAACGACAGCTTGCTGAAATCATGGATGTGAGACCTGCATCAATGACTGTGATGATAGGAAAGATGGAACTATTTGGACTTGTTGAACGTAAGCAAGACGATAAAGATCAGAGAGTTATGCATATTTATATTACAGATAGTGGAAGAAAAGTTGAGGAGGAATCAAGAATTTCTACTCAAAAGTTAGTTGGGTCCCTATTTCAAAGTCTTTCTGATGAAGAAGTAAAACAAATGCTTATGATTACTGAAAAATTATCTAAATCACTTAATGAAGGTGACTCAGGTGATTTACAATGTGGACTTCATGATCATCATAGACATCATGGATTTCATAAACATCATCATGAGTCAGATGACAACCTTAAGCACTTGTTTAGGAATCTTTAA 543 1 AG NG 266 49 GTAAGCAAGACGATAAAGATC AAGCAAGACGATAAAGATC  AAGC AAGACGATAAAGATC AAGT AAGTAAGACGATAAAGATC 1 TAA
"lcl|CP012395.1_cds_ALU34445.1_16 [locus_tag=CLAU_0016] [protein=Transcriptional regulator MarR family] [protein_id=ALU34445.1] [location=15326..15868] [gbkey=CDS]" ATGGCAAATGAAGAATCAATGAAATTATTTATAGAATTACACCGTTTAGGAAGACAAATGCACCGTTTTTCACATAAAATTTCTCATGGAGGAAATCACTTTATGGGAGGACAATCGAGAATGCTTACTATCGTTGCAGAAAATGAGGGTATTACTCAACGACAGCTTGCTGAAATCATGGATGTGAGACCTGCATCAATGACTGTGATGATAGGAAAGATGGAACTATTTGGACTTGTTGAACGTAAGCAAGACGATAAAGATCAGAGAGTTATGCATATTTATATTACAGATAGTGGAAGAAAAGTTGAGGAGGAATCAAGAATTTCTACTCAAAAGTTAGTTGGGTCCCTATTTCAAAGTCTTTCTGATGAAGAAGTAAAACAAATGCTTATGATTACTGAAAAATTATCTAAATCACTTAATGAAGGTGACTCAGGTGATTTACAATGTGGACTTCATGATCATCATAGACATCATGGATTTCATAAACATCATCATGAGTCAGATGACAACCTTAAGCACTTGTTTAGGAATCTTTAA 543 1 AG NG 375 69 ATTTCAAAGTCTTTCTGATGA TTTCAAAGTCTTTCTGATGA T TTCA AAGTCTTTCTGATGA TTTA TTTTAAAGTCTTTCTGATGA 1 TAA
"lcl|CP012395.1_cds_ALU34445.1_16 [locus_tag=CLAU_0016] [protein=Transcriptional regulator MarR family] [protein_id=ALU34445.1] [location=15326..15868] [gbkey=CDS]" ATGGCAAATGAAGAATCAATGAAATTATTTATAGAATTACACCGTTTAGGAAGACAAATGCACCGTTTTTCACATAAAATTTCTCATGGAGGAAATCACTTTATGGGAGGACAATCGAGAATGCTTACTATCGTTGCAGAAAATGAGGGTATTACTCAACGACAGCTTGCTGAAATCATGGATGTGAGACCTGCATCAATGACTGTGATGATAGGAAAGATGGAACTATTTGGACTTGTTGAACGTAAGCAAGACGATAAAGATCAGAGAGTTATGCATATTTATATTACAGATAGTGGAAGAAAAGTTGAGGAGGAATCAAGAATTTCTACTCAAAAGTTAGTTGGGTCCCTATTTCAAAGTCTTTCTGATGAAGAAGTAAAACAAATGCTTATGATTACTGAAAAATTATCTAAATCACTTAATGAAGGTGACTCAGGTGATTTACAATGTGGACTTCATGATCATCATAGACATCATGGATTTCATAAACATCATCATGAGTCAGATGACAACCTTAAGCACTTGTTTAGGAATCTTTAA 543 1 GG NG 180 33 ACGACAGCTTGCTGAAATCAT CGACAGCTTGCTGAAATCAT C GACA GCTTGCTGAAATCAT GATA CGATAGCTTGCTGAAATCAT 1 TAG
"lcl|CP012395.1_cds_ALU34445.1_16 [locus_tag=CLAU_0016] [protein=Transcriptional regulator MarR family] [protein_id=ALU34445.1] [location=15326..15868] [gbkey=CDS]" ATGGCAAATGAAGAATCAATGAAATTATTTATAGAATTACACCGTTTAGGAAGACAAATGCACCGTTTTTCACATAAAATTTCTCATGGAGGAAATCACTTTATGGGAGGACAATCGAGAATGCTTACTATCGTTGCAGAAAATGAGGGTATTACTCAACGACAGCTTGCTGAAATCATGGATGTGAGACCTGCATCAATGACTGTGATGATAGGAAAGATGGAACTATTTGGACTTGTTGAACGTAAGCAAGACGATAAAGATCAGAGAGTTATGCATATTTATATTACAGATAGTGGAAGAAAAGTTGAGGAGGAATCAAGAATTTCTACTCAAAAGTTAGTTGGGTCCCTATTTCAAAGTCTTTCTGATGAAGAAGTAAAACAAATGCTTATGATTACTGAAAAATTATCTAAATCACTTAATGAAGGTGACTCAGGTGATTTACAATGTGGACTTCATGATCATCATAGACATCATGGATTTCATAAACATCATCATGAGTCAGATGACAACCTTAAGCACTTGTTTAGGAATCTTTAA 543 1 TG NG 179 33 AACGACAGCTTGCTGAAATCA CGACAGCTTGCTGAAATCA  CGAC AGCTTGCTGAAATCA TGAT TGATAGCTTGCTGAAATCA 1 TAG
"lcl|CP012395.1_cds_ALU34445.1_16 [locus_tag=CLAU_0016] [protein=Transcriptional regulator MarR family] [protein_id=ALU34445.1] [location=15326..15868] [gbkey=CDS]" ATGGCAAATGAAGAATCAATGAAATTATTTATAGAATTACACCGTTTAGGAAGACAAATGCACCGTTTTTCACATAAAATTTCTCATGGAGGAAATCACTTTATGGGAGGACAATCGAGAATGCTTACTATCGTTGCAGAAAATGAGGGTATTACTCAACGACAGCTTGCTGAAATCATGGATGTGAGACCTGCATCAATGACTGTGATGATAGGAAAGATGGAACTATTTGGACTTGTTGAACGTAAGCAAGACGATAAAGATCAGAGAGTTATGCATATTTATATTACAGATAGTGGAAGAAAAGTTGAGGAGGAATCAAGAATTTCTACTCAAAAGTTAGTTGGGTCCCTATTTCAAAGTCTTTCTGATGAAGAAGTAAAACAAATGCTTATGATTACTGAAAAATTATCTAAATCACTTAATGAAGGTGACTCAGGTGATTTACAATGTGGACTTCATGATCATCATAGACATCATGGATTTCATAAACATCATCATGAGTCAGATGACAACCTTAAGCACTTGTTTAGGAATCTTTAA 543 1 TG NG 402 74 AAAACAAATGCTTATGATTAC AAACAAATGCTTATGATTAC A AACA AATGCTTATGATTAC AATA AAATAAATGCTTATGATTAC 1 TAA
"lcl|CP012395.1_cds_ALU34445.1_16 [locus_tag=CLAU_0016] [protein=Transcriptional regulator MarR family] [protein_id=ALU34445.1] [location=15326..15868] [gbkey=CDS]" ATGGCAAATGAAGAATCAATGAAATTATTTATAGAATTACACCGTTTAGGAAGACAAATGCACCGTTTTTCACATAAAATTTCTCATGGAGGAAATCACTTTATGGGAGGACAATCGAGAATGCTTACTATCGTTGCAGAAAATGAGGGTATTACTCAACGACAGCTTGCTGAAATCATGGATGTGAGACCTGCATCAATGACTGTGATGATAGGAAAGATGGAACTATTTGGACTTGTTGAACGTAAGCAAGACGATAAAGATCAGAGAGTTATGCATATTTATATTACAGATAGTGGAAGAAAAGTTGAGGAGGAATCAAGAATTTCTACTCAAAAGTTAGTTGGGTCCCTATTTCAAAGTCTTTCTGATGAAGAAGTAAAACAAATGCTTATGATTACTGAAAAATTATCTAAATCACTTAATGAAGGTGACTCAGGTGATTTACAATGTGGACTTCATGATCATCATAGACATCATGGATTTCATAAACATCATCATGAGTCAGATGACAACCTTAAGCACTTGTTTAGGAATCTTTAA 543 1 AAA NAA 173 32 TTACTCAACGACAGCTTGCTG ACTCAACGACAGCTTGCTG  ACTC AACGACAGCTTGCTG ATTT ATTTAACGACAGCTTGCTG 1 TAA
"lcl|CP012395.1_cds_ALU34445.1_16 [locus_tag=CLAU_0016] [protein=Transcriptional regulator MarR family] [protein_id=ALU34445.1] [location=15326..15868] [gbkey=CDS]" ATGGCAAATGAAGAATCAATGAAATTATTTATAGAATTACACCGTTTAGGAAGACAAATGCACCGTTTTTCACATAAAATTTCTCATGGAGGAAATCACTTTATGGGAGGACAATCGAGAATGCTTACTATCGTTGCAGAAAATGAGGGTATTACTCAACGACAGCTTGCTGAAATCATGGATGTGAGACCTGCATCAATGACTGTGATGATAGGAAAGATGGAACTATTTGGACTTGTTGAACGTAAGCAAGACGATAAAGATCAGAGAGTTATGCATATTTATATTACAGATAGTGGAAGAAAAGTTGAGGAGGAATCAAGAATTTCTACTCAAAAGTTAGTTGGGTCCCTATTTCAAAGTCTTTCTGATGAAGAAGTAAAACAAATGCTTATGATTACTGAAAAATTATCTAAATCACTTAATGAAGGTGACTCAGGTGATTTACAATGTGGACTTCATGATCATCATAGACATCATGGATTTCATAAACATCATCATGAGTCAGATGACAACCTTAAGCACTTGTTTAGGAATCTTTAA 543 1 AAA NAA 404 74 AACAAATGCTTATGATTACTG CAAATGCTTATGATTACTG  CAAA TGCTTATGATTACTG TAAA TAAATGCTTATGATTACTG 1 TAA
"lcl|CP012395.1_cds_ALU34445.1_16 [locus_tag=CLAU_0016] [protein=Transcriptional regulator MarR family] [protein_id=ALU34445.1] [location=15326..15868] [gbkey=CDS]" ATGGCAAATGAAGAATCAATGAAATTATTTATAGAATTACACCGTTTAGGAAGACAAATGCACCGTTTTTCACATAAAATTTCTCATGGAGGAAATCACTTTATGGGAGGACAATCGAGAATGCTTACTATCGTTGCAGAAAATGAGGGTATTACTCAACGACAGCTTGCTGAAATCATGGATGTGAGACCTGCATCAATGACTGTGATGATAGGAAAGATGGAACTATTTGGACTTGTTGAACGTAAGCAAGACGATAAAGATCAGAGAGTTATGCATATTTATATTACAGATAGTGGAAGAAAAGTTGAGGAGGAATCAAGAATTTCTACTCAAAAGTTAGTTGGGTCCCTATTTCAAAGTCTTTCTGATGAAGAAGTAAAACAAATGCTTATGATTACTGAAAAATTATCTAAATCACTTAATGAAGGTGACTCAGGTGATTTACAATGTGGACTTCATGATCATCATAGACATCATGGATTTCATAAACATCATCATGAGTCAGATGACAACCTTAAGCACTTGTTTAGGAATCTTTAA 543 1 AGA NGA 266 49 GTAAGCAAGACGATAAAGATC AAGCAAGACGATAAAGATC  AAGC AAGACGATAAAGATC AAGT AAGTAAGACGATAAAGATC 1 TAA
"lcl|CP012395.1_cds_ALU34445.1_16 [locus_tag=CLAU_0016] [protein=Transcriptional regulator MarR family] [protein_id=ALU34445.1] [location=15326..15868] [gbkey=CDS]" ATGGCAAATGAAGAATCAATGAAATTATTTATAGAATTACACCGTTTAGGAAGACAAATGCACCGTTTTTCACATAAAATTTCTCATGGAGGAAATCACTTTATGGGAGGACAATCGAGAATGCTTACTATCGTTGCAGAAAATGAGGGTATTACTCAACGACAGCTTGCTGAAATCATGGATGTGAGACCTGCATCAATGACTGTGATGATAGGAAAGATGGAACTATTTGGACTTGTTGAACGTAAGCAAGACGATAAAGATCAGAGAGTTATGCATATTTATATTACAGATAGTGGAAGAAAAGTTGAGGAGGAATCAAGAATTTCTACTCAAAAGTTAGTTGGGTCCCTATTTCAAAGTCTTTCTGATGAAGAAGTAAAACAAATGCTTATGATTACTGAAAAATTATCTAAATCACTTAATGAAGGTGACTCAGGTGATTTACAATGTGGACTTCATGATCATCATAGACATCATGGATTTCATAAACATCATCATGAGTCAGATGACAACCTTAAGCACTTGTTTAGGAATCTTTAA 543 1 AGA NGA 375 69 ATTTCAAAGTCTTTCTGATGA TTTCAAAGTCTTTCTGATGA T TTCA AAGTCTTTCTGATGA TTTA TTTTAAAGTCTTTCTGATGA 1 TAA
"lcl|CP012395.1_cds_ALU34445.1_16 [locus_tag=CLAU_0016] [protein=Transcriptional regulator MarR family] [protein_id=ALU34445.1] [location=15326..15868] [gbkey=CDS]" ATGGCAAATGAAGAATCAATGAAATTATTTATAGAATTACACCGTTTAGGAAGACAAATGCACCGTTTTTCACATAAAATTTCTCATGGAGGAAATCACTTTATGGGAGGACAATCGAGAATGCTTACTATCGTTGCAGAAAATGAGGGTATTACTCAACGACAGCTTGCTGAAATCATGGATGTGAGACCTGCATCAATGACTGTGATGATAGGAAAGATGGAACTATTTGGACTTGTTGAACGTAAGCAAGACGATAAAGATCAGAGAGTTATGCATATTTATATTACAGATAGTGGAAGAAAAGTTGAGGAGGAATCAAGAATTTCTACTCAAAAGTTAGTTGGGTCCCTATTTCAAAGTCTTTCTGATGAAGAAGTAAAACAAATGCTTATGATTACTGAAAAATTATCTAAATCACTTAATGAAGGTGACTCAGGTGATTTACAATGTGGACTTCATGATCATCATAGACATCATGGATTTCATAAACATCATCATGAGTCAGATGACAACCTTAAGCACTTGTTTAGGAATCTTTAA 543 1 GGA NGA 180 33 ACGACAGCTTGCTGAAATCAT CGACAGCTTGCTGAAATCAT C GACA GCTTGCTGAAATCAT GATA CGATAGCTTGCTGAAATCAT 1 TAG
"lcl|CP012395.1_cds_ALU34445.1_16 [locus_tag=CLAU_0016] [protein=Transcriptional regulator MarR family] [protein_id=ALU34445.1] [location=15326..15868] [gbkey=CDS]" ATGGCAAATGAAGAATCAATGAAATTATTTATAGAATTACACCGTTTAGGAAGACAAATGCACCGTTTTTCACATAAAATTTCTCATGGAGGAAATCACTTTATGGGAGGACAATCGAGAATGCTTACTATCGTTGCAGAAAATGAGGGTATTACTCAACGACAGCTTGCTGAAATCATGGATGTGAGACCTGCATCAATGACTGTGATGATAGGAAAGATGGAACTATTTGGACTTGTTGAACGTAAGCAAGACGATAAAGATCAGAGAGTTATGCATATTTATATTACAGATAGTGGAAGAAAAGTTGAGGAGGAATCAAGAATTTCTACTCAAAAGTTAGTTGGGTCCCTATTTCAAAGTCTTTCTGATGAAGAAGTAAAACAAATGCTTATGATTACTGAAAAATTATCTAAATCACTTAATGAAGGTGACTCAGGTGATTTACAATGTGGACTTCATGATCATCATAGACATCATGGATTTCATAAACATCATCATGAGTCAGATGACAACCTTAAGCACTTGTTTAGGAATCTTTAA 543 1 TGA NGA 402 74 AAAACAAATGCTTATGATTAC AAACAAATGCTTATGATTAC A AACA AATGCTTATGATTAC AATA AAATAAATGCTTATGATTAC 1 TAA
"lcl|CP012395.1_cds_ALU34446.1_17 [locus_tag=CLAU_0017] [protein=Ferric uptake regulator Fur family] [protein_id=ALU34446.1] [location=15883..16341] [gbkey=CDS]" ATGATACCACAGGAAATTCAAGAAAAAATAAGGTCTGTAATTCAGGAAAAGGGATGTAAATTAACAAGTCAAAGGAGTGCAGTATTAAAGGCTTTTTTTGAAAAAAACTATGAACATATGACTGTTGAAGAGGTTCATTATTTTTCAAAAAGTTATTGTAGTAAGATTGGAATTGCCACTGTATATAGGTGCATACTTTCTTTTGAAAAAATTGGTGTGCTGAGGAAAATTGAAACTAATGAGAAGTATGGAAGATATGAATTGGTAATTCCAGATGAAAAATTTGAGCATCCACATTTAGTTTGTGTAAAATGTGGAAAAATAATTGGAGCCTTTGATAGTGAAATTTTAAAGGAATTGGACAAACAGAAAAAGTTTATTGAGAATATATATGACTTTAAAATCAACAGCCAGAGTAATATTTATTATGGAATTTGTGAAGCATGTAAAGATGCATAA 459 1 AGG NGG 89 19 GTCAAAGGAGTGCAGTATTAA CAAAGGAGTGCAGTATTAA  CAAA GGAGTGCAGTATTAA TAAA TAAAGGAGTGCAGTATTAA 1 TAA
"lcl|CP012395.1_cds_ALU34446.1_17 [locus_tag=CLAU_0017] [protein=Ferric uptake regulator Fur family] [protein_id=ALU34446.1] [location=15883..16341] [gbkey=CDS]" ATGATACCACAGGAAATTCAAGAAAAAATAAGGTCTGTAATTCAGGAAAAGGGATGTAAATTAACAAGTCAAAGGAGTGCAGTATTAAAGGCTTTTTTTGAAAAAAACTATGAACATATGACTGTTGAAGAGGTTCATTATTTTTCAAAAAGTTATTGTAGTAAGATTGGAATTGCCACTGTATATAGGTGCATACTTTCTTTTGAAAAAATTGGTGTGCTGAGGAAAATTGAAACTAATGAGAAGTATGGAAGATATGAATTGGTAATTCCAGATGAAAAATTTGAGCATCCACATTTAGTTTGTGTAAAATGTGGAAAAATAATTGGAGCCTTTGATAGTGAAATTTTAAAGGAATTGGACAAACAGAAAAAGTTTATTGAGAATATATATGACTTTAAAATCAACAGCCAGAGTAATATTTATTATGGAATTTGTGAAGCATGTAAAGATGCATAA 459 1 TGT NGD 36 8 AATTCAAGAAAAAATAAGGTC ATTCAAGAAAAAATAAGGTC A TTCA AGAAAAAATAAGGTC TTTA ATTTAAGAAAAAATAAGGTC 1 TAA
"lcl|CP012395.1_cds_ALU34446.1_17 [locus_tag=CLAU_0017] [protein=Ferric uptake regulator Fur family] [protein_id=ALU34446.1] [location=15883..16341] [gbkey=CDS]" ATGATACCACAGGAAATTCAAGAAAAAATAAGGTCTGTAATTCAGGAAAAGGGATGTAAATTAACAAGTCAAAGGAGTGCAGTATTAAAGGCTTTTTTTGAAAAAAACTATGAACATATGACTGTTGAAGAGGTTCATTATTTTTCAAAAAGTTATTGTAGTAAGATTGGAATTGCCACTGTATATAGGTGCATACTTTCTTTTGAAAAAATTGGTGTGCTGAGGAAAATTGAAACTAATGAGAAGTATGGAAGATATGAATTGGTAATTCCAGATGAAAAATTTGAGCATCCACATTTAGTTTGTGTAAAATGTGGAAAAATAATTGGAGCCTTTGATAGTGAAATTTTAAAGGAATTGGACAAACAGAAAAAGTTTATTGAGAATATATATGACTTTAAAATCAACAGCCAGAGTAATATTTATTATGGAATTTGTGAAGCATGTAAAGATGCATAA 459 1 AGG NGD 89 19 GTCAAAGGAGTGCAGTATTAA CAAAGGAGTGCAGTATTAA  CAAA GGAGTGCAGTATTAA TAAA TAAAGGAGTGCAGTATTAA 1 TAA
"lcl|CP012395.1_cds_ALU34446.1_17 [locus_tag=CLAU_0017] [protein=Ferric uptake regulator Fur family] [protein_id=ALU34446.1] [location=15883..16341] [gbkey=CDS]" ATGATACCACAGGAAATTCAAGAAAAAATAAGGTCTGTAATTCAGGAAAAGGGATGTAAATTAACAAGTCAAAGGAGTGCAGTATTAAAGGCTTTTTTTGAAAAAAACTATGAACATATGACTGTTGAAGAGGTTCATTATTTTTCAAAAAGTTATTGTAGTAAGATTGGAATTGCCACTGTATATAGGTGCATACTTTCTTTTGAAAAAATTGGTGTGCTGAGGAAAATTGAAACTAATGAGAAGTATGGAAGATATGAATTGGTAATTCCAGATGAAAAATTTGAGCATCCACATTTAGTTTGTGTAAAATGTGGAAAAATAATTGGAGCCTTTGATAGTGAAATTTTAAAGGAATTGGACAAACAGAAAAAGTTTATTGAGAATATATATGACTTTAAAATCAACAGCCAGAGTAATATTTATTATGGAATTTGTGAAGCATGTAAAGATGCATAA 459 1 AG NG 89 19 GTCAAAGGAGTGCAGTATTAA CAAAGGAGTGCAGTATTAA  CAAA GGAGTGCAGTATTAA TAAA TAAAGGAGTGCAGTATTAA 1 TAA
"lcl|CP012395.1_cds_ALU34446.1_17 [locus_tag=CLAU_0017] [protein=Ferric uptake regulator Fur family] [protein_id=ALU34446.1] [location=15883..16341] [gbkey=CDS]" ATGATACCACAGGAAATTCAAGAAAAAATAAGGTCTGTAATTCAGGAAAAGGGATGTAAATTAACAAGTCAAAGGAGTGCAGTATTAAAGGCTTTTTTTGAAAAAAACTATGAACATATGACTGTTGAAGAGGTTCATTATTTTTCAAAAAGTTATTGTAGTAAGATTGGAATTGCCACTGTATATAGGTGCATACTTTCTTTTGAAAAAATTGGTGTGCTGAGGAAAATTGAAACTAATGAGAAGTATGGAAGATATGAATTGGTAATTCCAGATGAAAAATTTGAGCATCCACATTTAGTTTGTGTAAAATGTGGAAAAATAATTGGAGCCTTTGATAGTGAAATTTTAAAGGAATTGGACAAACAGAAAAAGTTTATTGAGAATATATATGACTTTAAAATCAACAGCCAGAGTAATATTTATTATGGAATTTGTGAAGCATGTAAAGATGCATAA 459 1 TG NG 36 8 AATTCAAGAAAAAATAAGGTC ATTCAAGAAAAAATAAGGTC A TTCA AGAAAAAATAAGGTC TTTA ATTTAAGAAAAAATAAGGTC 1 TAA
"lcl|CP012395.1_cds_ALU34446.1_17 [locus_tag=CLAU_0017] [protein=Ferric uptake regulator Fur family] [protein_id=ALU34446.1] [location=15883..16341] [gbkey=CDS]" ATGATACCACAGGAAATTCAAGAAAAAATAAGGTCTGTAATTCAGGAAAAGGGATGTAAATTAACAAGTCAAAGGAGTGCAGTATTAAAGGCTTTTTTTGAAAAAAACTATGAACATATGACTGTTGAAGAGGTTCATTATTTTTCAAAAAGTTATTGTAGTAAGATTGGAATTGCCACTGTATATAGGTGCATACTTTCTTTTGAAAAAATTGGTGTGCTGAGGAAAATTGAAACTAATGAGAAGTATGGAAGATATGAATTGGTAATTCCAGATGAAAAATTTGAGCATCCACATTTAGTTTGTGTAAAATGTGGAAAAATAATTGGAGCCTTTGATAGTGAAATTTTAAAGGAATTGGACAAACAGAAAAAGTTTATTGAGAATATATATGACTTTAAAATCAACAGCCAGAGTAATATTTATTATGGAATTTGTGAAGCATGTAAAGATGCATAA 459 1 AAA NAA 26 6 TACCACAGGAAATTCAAGAAA CCACAGGAAATTCAAGAAA  CCAC AGGAAATTCAAGAAA TTAT TTATAGGAAATTCAAGAAA 1 TAG
"lcl|CP012395.1_cds_ALU34446.1_17 [locus_tag=CLAU_0017] [protein=Ferric uptake regulator Fur family] [protein_id=ALU34446.1] [location=15883..16341] [gbkey=CDS]" ATGATACCACAGGAAATTCAAGAAAAAATAAGGTCTGTAATTCAGGAAAAGGGATGTAAATTAACAAGTCAAAGGAGTGCAGTATTAAAGGCTTTTTTTGAAAAAAACTATGAACATATGACTGTTGAAGAGGTTCATTATTTTTCAAAAAGTTATTGTAGTAAGATTGGAATTGCCACTGTATATAGGTGCATACTTTCTTTTGAAAAAATTGGTGTGCTGAGGAAAATTGAAACTAATGAGAAGTATGGAAGATATGAATTGGTAATTCCAGATGAAAAATTTGAGCATCCACATTTAGTTTGTGTAAAATGTGGAAAAATAATTGGAGCCTTTGATAGTGAAATTTTAAAGGAATTGGACAAACAGAAAAAGTTTATTGAGAATATATATGACTTTAAAATCAACAGCCAGAGTAATATTTATTATGGAATTTGTGAAGCATGTAAAGATGCATAA 459 1 AAA NAA 87 19 AAGTCAAAGGAGTGCAGTATT AGTCAAAGGAGTGCAGTATT A GTCA AAGGAGTGCAGTATT GTTA AGTTAAAGGAGTGCAGTATT 1 TAA
"lcl|CP012395.1_cds_ALU34446.1_17 [locus_tag=CLAU_0017] [protein=Ferric uptake regulator Fur family] [protein_id=ALU34446.1] [location=15883..16341] [gbkey=CDS]" ATGATACCACAGGAAATTCAAGAAAAAATAAGGTCTGTAATTCAGGAAAAGGGATGTAAATTAACAAGTCAAAGGAGTGCAGTATTAAAGGCTTTTTTTGAAAAAAACTATGAACATATGACTGTTGAAGAGGTTCATTATTTTTCAAAAAGTTATTGTAGTAAGATTGGAATTGCCACTGTATATAGGTGCATACTTTCTTTTGAAAAAATTGGTGTGCTGAGGAAAATTGAAACTAATGAGAAGTATGGAAGATATGAATTGGTAATTCCAGATGAAAAATTTGAGCATCCACATTTAGTTTGTGTAAAATGTGGAAAAATAATTGGAGCCTTTGATAGTGAAATTTTAAAGGAATTGGACAAACAGAAAAAGTTTATTGAGAATATATATGACTTTAAAATCAACAGCCAGAGTAATATTTATTATGGAATTTGTGAAGCATGTAAAGATGCATAA 459 1 TAA NAA 29 6 CACAGGAAATTCAAGAAAAAA CAGGAAATTCAAGAAAAAA  CAGG AAATTCAAGAAAAAA TAGG TAGGAAATTCAAGAAAAAA 1 TAG
"lcl|CP012395.1_cds_ALU34446.1_17 [locus_tag=CLAU_0017] [protein=Ferric uptake regulator Fur family] [protein_id=ALU34446.1] [location=15883..16341] [gbkey=CDS]" ATGATACCACAGGAAATTCAAGAAAAAATAAGGTCTGTAATTCAGGAAAAGGGATGTAAATTAACAAGTCAAAGGAGTGCAGTATTAAAGGCTTTTTTTGAAAAAAACTATGAACATATGACTGTTGAAGAGGTTCATTATTTTTCAAAAAGTTATTGTAGTAAGATTGGAATTGCCACTGTATATAGGTGCATACTTTCTTTTGAAAAAATTGGTGTGCTGAGGAAAATTGAAACTAATGAGAAGTATGGAAGATATGAATTGGTAATTCCAGATGAAAAATTTGAGCATCCACATTTAGTTTGTGTAAAATGTGGAAAAATAATTGGAGCCTTTGATAGTGAAATTTTAAAGGAATTGGACAAACAGAAAAAGTTTATTGAGAATATATATGACTTTAAAATCAACAGCCAGAGTAATATTTATTATGGAATTTGTGAAGCATGTAAAGATGCATAA 459 1 TAA NAA 38 8 TTCAAGAAAAAATAAGGTCTG CAAGAAAAAATAAGGTCTG  CAAG AAAAAATAAGGTCTG TAAG TAAGAAAAAATAAGGTCTG 1 TAA
"lcl|CP012395.1_cds_ALU34446.1_17 [locus_tag=CLAU_0017] [protein=Ferric uptake regulator Fur family] [protein_id=ALU34446.1] [location=15883..16341] [gbkey=CDS]" ATGATACCACAGGAAATTCAAGAAAAAATAAGGTCTGTAATTCAGGAAAAGGGATGTAAATTAACAAGTCAAAGGAGTGCAGTATTAAAGGCTTTTTTTGAAAAAAACTATGAACATATGACTGTTGAAGAGGTTCATTATTTTTCAAAAAGTTATTGTAGTAAGATTGGAATTGCCACTGTATATAGGTGCATACTTTCTTTTGAAAAAATTGGTGTGCTGAGGAAAATTGAAACTAATGAGAAGTATGGAAGATATGAATTGGTAATTCCAGATGAAAAATTTGAGCATCCACATTTAGTTTGTGTAAAATGTGGAAAAATAATTGGAGCCTTTGATAGTGAAATTTTAAAGGAATTGGACAAACAGAAAAAGTTTATTGAGAATATATATGACTTTAAAATCAACAGCCAGAGTAATATTTATTATGGAATTTGTGAAGCATGTAAAGATGCATAA 459 1 TAA NAA 62 14 TTCAGGAAAAGGGATGTAAAT CAGGAAAAGGGATGTAAAT  CAGG AAAAGGGATGTAAAT TAGG TAGGAAAAGGGATGTAAAT 1 TAG
"lcl|CP012395.1_cds_ALU34446.1_17 [locus_tag=CLAU_0017] [protein=Ferric uptake regulator Fur family] [protein_id=ALU34446.1] [location=15883..16341] [gbkey=CDS]" ATGATACCACAGGAAATTCAAGAAAAAATAAGGTCTGTAATTCAGGAAAAGGGATGTAAATTAACAAGTCAAAGGAGTGCAGTATTAAAGGCTTTTTTTGAAAAAAACTATGAACATATGACTGTTGAAGAGGTTCATTATTTTTCAAAAAGTTATTGTAGTAAGATTGGAATTGCCACTGTATATAGGTGCATACTTTCTTTTGAAAAAATTGGTGTGCTGAGGAAAATTGAAACTAATGAGAAGTATGGAAGATATGAATTGGTAATTCCAGATGAAAAATTTGAGCATCCACATTTAGTTTGTGTAAAATGTGGAAAAATAATTGGAGCCTTTGATAGTGAAATTTTAAAGGAATTGGACAAACAGAAAAAGTTTATTGAGAATATATATGACTTTAAAATCAACAGCCAGAGTAATATTTATTATGGAATTTGTGAAGCATGTAAAGATGCATAA 459 1 TAA NAA 86 19 CAAGTCAAAGGAGTGCAGTAT AGTCAAAGGAGTGCAGTAT  AGTC AAAGGAGTGCAGTAT AGTT AGTTAAAGGAGTGCAGTAT 1 TAA
"lcl|CP012395.1_cds_ALU34447.1_18 [locus_tag=CLAU_0018] [protein=Phenazine biosynthesis protein PhzF family] [protein_id=ALU34447.1] [location=16408..17190] [gbkey=CDS]" ATGAAATATTATGTTGCTGATGCTTTTACGGATGAAGTGTTTAAGGGAAATCCGGCAGGAGTATGTGTATTAGATGAGTGGCTGCAGGATGATGTAATGCAAAAAATTGCAGCAGAGAACAATTTGTCAGAAACAGCTTTTGTAGTTAAAGGTAAAAATAAAAATGAATATGATCTAAGGTGGTTTACGCCAAAGGCAGAAATAGATTTATGCGGACACGCTACACTGGGGACTTCCTATGTTATTTCCAATTATGTAGATGTTGGAACAGATAAAATGATATTTCATACTGCAAGTGGAATACTTGAAGTCAATCGTAAAAGTGATTTATATGAAATGAATTTTCCTACAAGAGAACCTAAAAAAACTCAAATACCAGAAACAATTTTGGATATCATTGGGGTGAAACCTATAGAAACATACTTATCAAGGGATTTAGTTATAGTAGTTGAAACAGAAGAGCAGGTTAAAAATTTAGCTCCTGATTTTTCTAAAATGTTAAAATTAGAAGTTGGCTCAGGAGTTATCGTAACTGCAAAGGGCAGTGATGTGGATTTTGTATCCCGTTGTTTTTATCCGAAGCTTGGTGTAAATGAAGATCCTGTAACTGGTTCTGCACACAGTAATTTAATACCCTTTTGGTCAAAAAGATTGAATAAAGATAAGATGATAGCAAAACAGCTGTCAAAACGCGGTGGAACATTATATTGTGAACTTTGTGGTGATAGGGTTAAAATAAGTGGAAGAGCTTCACTATATATGGTGGGAAATATTAATATATAG 783 1 TGG NGG 389 50 CTCAAATACCAGAAACAATTT CAAATACCAGAAACAATTT  CAAA TACCAGAAACAATTT TAAA TAAATACCAGAAACAATTT 1 TAA
"lcl|CP012395.1_cds_ALU34447.1_18 [locus_tag=CLAU_0018] [protein=Phenazine biosynthesis protein PhzF family] [protein_id=ALU34447.1] [location=16408..17190] [gbkey=CDS]" ATGAAATATTATGTTGCTGATGCTTTTACGGATGAAGTGTTTAAGGGAAATCCGGCAGGAGTATGTGTATTAGATGAGTGGCTGCAGGATGATGTAATGCAAAAAATTGCAGCAGAGAACAATTTGTCAGAAACAGCTTTTGTAGTTAAAGGTAAAAATAAAAATGAATATGATCTAAGGTGGTTTACGCCAAAGGCAGAAATAGATTTATGCGGACACGCTACACTGGGGACTTCCTATGTTATTTCCAATTATGTAGATGTTGGAACAGATAAAATGATATTTCATACTGCAAGTGGAATACTTGAAGTCAATCGTAAAAGTGATTTATATGAAATGAATTTTCCTACAAGAGAACCTAAAAAAACTCAAATACCAGAAACAATTTTGGATATCATTGGGGTGAAACCTATAGAAACATACTTATCAAGGGATTTAGTTATAGTAGTTGAAACAGAAGAGCAGGTTAAAAATTTAGCTCCTGATTTTTCTAAAATGTTAAAATTAGAAGTTGGCTCAGGAGTTATCGTAACTGCAAAGGGCAGTGATGTGGATTTTGTATCCCGTTGTTTTTATCCGAAGCTTGGTGTAAATGAAGATCCTGTAACTGGTTCTGCACACAGTAATTTAATACCCTTTTGGTCAAAAAGATTGAATAAAGATAAGATGATAGCAAAACAGCTGTCAAAACGCGGTGGAACATTATATTGTGAACTTTGTGGTGATAGGGTTAAAATAAGTGGAAGAGCTTCACTATATATGGTGGGAAATATTAATATATAG 783 1 AGA NGD 116 15 TAATGCAAAAAATTGCAGCAG ATGCAAAAAATTGCAGCAG  ATGC AAAAAATTGCAGCAG ATGT ATGTAAAAAATTGCAGCAG 1 TAA
"lcl|CP012395.1_cds_ALU34447.1_18 [locus_tag=CLAU_0018] [protein=Phenazine biosynthesis protein PhzF family] [protein_id=ALU34447.1] [location=16408..17190] [gbkey=CDS]" ATGAAATATTATGTTGCTGATGCTTTTACGGATGAAGTGTTTAAGGGAAATCCGGCAGGAGTATGTGTATTAGATGAGTGGCTGCAGGATGATGTAATGCAAAAAATTGCAGCAGAGAACAATTTGTCAGAAACAGCTTTTGTAGTTAAAGGTAAAAATAAAAATGAATATGATCTAAGGTGGTTTACGCCAAAGGCAGAAATAGATTTATGCGGACACGCTACACTGGGGACTTCCTATGTTATTTCCAATTATGTAGATGTTGGAACAGATAAAATGATATTTCATACTGCAAGTGGAATACTTGAAGTCAATCGTAAAAGTGATTTATATGAAATGAATTTTCCTACAAGAGAACCTAAAAAAACTCAAATACCAGAAACAATTTTGGATATCATTGGGGTGAAACCTATAGAAACATACTTATCAAGGGATTTAGTTATAGTAGTTGAAACAGAAGAGCAGGTTAAAAATTTAGCTCCTGATTTTTCTAAAATGTTAAAATTAGAAGTTGGCTCAGGAGTTATCGTAACTGCAAAGGGCAGTGATGTGGATTTTGTATCCCGTTGTTTTTATCCGAAGCTTGGTGTAAATGAAGATCCTGTAACTGGTTCTGCACACAGTAATTTAATACCCTTTTGGTCAAAAAGATTGAATAAAGATAAGATGATAGCAAAACAGCTGTCAAAACGCGGTGGAACATTATATTGTGAACTTTGTGGTGATAGGGTTAAAATAAGTGGAAGAGCTTCACTATATATGGTGGGAAATATTAATATATAG 783 1 TGG NGD 389 50 CTCAAATACCAGAAACAATTT CAAATACCAGAAACAATTT  CAAA TACCAGAAACAATTT TAAA TAAATACCAGAAACAATTT 1 TAA
"lcl|CP012395.1_cds_ALU34447.1_18 [locus_tag=CLAU_0018] [protein=Phenazine biosynthesis protein PhzF family] [protein_id=ALU34447.1] [location=16408..17190] [gbkey=CDS]" ATGAAATATTATGTTGCTGATGCTTTTACGGATGAAGTGTTTAAGGGAAATCCGGCAGGAGTATGTGTATTAGATGAGTGGCTGCAGGATGATGTAATGCAAAAAATTGCAGCAGAGAACAATTTGTCAGAAACAGCTTTTGTAGTTAAAGGTAAAAATAAAAATGAATATGATCTAAGGTGGTTTACGCCAAAGGCAGAAATAGATTTATGCGGACACGCTACACTGGGGACTTCCTATGTTATTTCCAATTATGTAGATGTTGGAACAGATAAAATGATATTTCATACTGCAAGTGGAATACTTGAAGTCAATCGTAAAAGTGATTTATATGAAATGAATTTTCCTACAAGAGAACCTAAAAAAACTCAAATACCAGAAACAATTTTGGATATCATTGGGGTGAAACCTATAGAAACATACTTATCAAGGGATTTAGTTATAGTAGTTGAAACAGAAGAGCAGGTTAAAAATTTAGCTCCTGATTTTTCTAAAATGTTAAAATTAGAAGTTGGCTCAGGAGTTATCGTAACTGCAAAGGGCAGTGATGTGGATTTTGTATCCCGTTGTTTTTATCCGAAGCTTGGTGTAAATGAAGATCCTGTAACTGGTTCTGCACACAGTAATTTAATACCCTTTTGGTCAAAAAGATTGAATAAAGATAAGATGATAGCAAAACAGCTGTCAAAACGCGGTGGAACATTATATTGTGAACTTTGTGGTGATAGGGTTAAAATAAGTGGAAGAGCTTCACTATATATGGTGGGAAATATTAATATATAG 783 1 AG NG 116 15 TAATGCAAAAAATTGCAGCAG ATGCAAAAAATTGCAGCAG  ATGC AAAAAATTGCAGCAG ATGT ATGTAAAAAATTGCAGCAG 1 TAA
"lcl|CP012395.1_cds_ALU34447.1_18 [locus_tag=CLAU_0018] [protein=Phenazine biosynthesis protein PhzF family] [protein_id=ALU34447.1] [location=16408..17190] [gbkey=CDS]" ATGAAATATTATGTTGCTGATGCTTTTACGGATGAAGTGTTTAAGGGAAATCCGGCAGGAGTATGTGTATTAGATGAGTGGCTGCAGGATGATGTAATGCAAAAAATTGCAGCAGAGAACAATTTGTCAGAAACAGCTTTTGTAGTTAAAGGTAAAAATAAAAATGAATATGATCTAAGGTGGTTTACGCCAAAGGCAGAAATAGATTTATGCGGACACGCTACACTGGGGACTTCCTATGTTATTTCCAATTATGTAGATGTTGGAACAGATAAAATGATATTTCATACTGCAAGTGGAATACTTGAAGTCAATCGTAAAAGTGATTTATATGAAATGAATTTTCCTACAAGAGAACCTAAAAAAACTCAAATACCAGAAACAATTTTGGATATCATTGGGGTGAAACCTATAGAAACATACTTATCAAGGGATTTAGTTATAGTAGTTGAAACAGAAGAGCAGGTTAAAAATTTAGCTCCTGATTTTTCTAAAATGTTAAAATTAGAAGTTGGCTCAGGAGTTATCGTAACTGCAAAGGGCAGTGATGTGGATTTTGTATCCCGTTGTTTTTATCCGAAGCTTGGTGTAAATGAAGATCCTGTAACTGGTTCTGCACACAGTAATTTAATACCCTTTTGGTCAAAAAGATTGAATAAAGATAAGATGATAGCAAAACAGCTGTCAAAACGCGGTGGAACATTATATTGTGAACTTTGTGGTGATAGGGTTAAAATAAGTGGAAGAGCTTCACTATATATGGTGGGAAATATTAATATATAG 783 1 TG NG 389 50 CTCAAATACCAGAAACAATTT CAAATACCAGAAACAATTT  CAAA TACCAGAAACAATTT TAAA TAAATACCAGAAACAATTT 1 TAA
"lcl|CP012395.1_cds_ALU34447.1_18 [locus_tag=CLAU_0018] [protein=Phenazine biosynthesis protein PhzF family] [protein_id=ALU34447.1] [location=16408..17190] [gbkey=CDS]" ATGAAATATTATGTTGCTGATGCTTTTACGGATGAAGTGTTTAAGGGAAATCCGGCAGGAGTATGTGTATTAGATGAGTGGCTGCAGGATGATGTAATGCAAAAAATTGCAGCAGAGAACAATTTGTCAGAAACAGCTTTTGTAGTTAAAGGTAAAAATAAAAATGAATATGATCTAAGGTGGTTTACGCCAAAGGCAGAAATAGATTTATGCGGACACGCTACACTGGGGACTTCCTATGTTATTTCCAATTATGTAGATGTTGGAACAGATAAAATGATATTTCATACTGCAAGTGGAATACTTGAAGTCAATCGTAAAAGTGATTTATATGAAATGAATTTTCCTACAAGAGAACCTAAAAAAACTCAAATACCAGAAACAATTTTGGATATCATTGGGGTGAAACCTATAGAAACATACTTATCAAGGGATTTAGTTATAGTAGTTGAAACAGAAGAGCAGGTTAAAAATTTAGCTCCTGATTTTTCTAAAATGTTAAAATTAGAAGTTGGCTCAGGAGTTATCGTAACTGCAAAGGGCAGTGATGTGGATTTTGTATCCCGTTGTTTTTATCCGAAGCTTGGTGTAAATGAAGATCCTGTAACTGGTTCTGCACACAGTAATTTAATACCCTTTTGGTCAAAAAGATTGAATAAAGATAAGATGATAGCAAAACAGCTGTCAAAACGCGGTGGAACATTATATTGTGAACTTTGTGGTGATAGGGTTAAAATAAGTGGAAGAGCTTCACTATATATGGTGGGAAATATTAATATATAG 783 1 AAA NAA 101 13 GGCTGCAGGATGATGTAATGC CTGCAGGATGATGTAATGC  CTGC AGGATGATGTAATGC TTGT TTGTAGGATGATGTAATGC 1 TAG
"lcl|CP012395.1_cds_ALU34447.1_18 [locus_tag=CLAU_0018] [protein=Phenazine biosynthesis protein PhzF family] [protein_id=ALU34447.1] [location=16408..17190] [gbkey=CDS]" ATGAAATATTATGTTGCTGATGCTTTTACGGATGAAGTGTTTAAGGGAAATCCGGCAGGAGTATGTGTATTAGATGAGTGGCTGCAGGATGATGTAATGCAAAAAATTGCAGCAGAGAACAATTTGTCAGAAACAGCTTTTGTAGTTAAAGGTAAAAATAAAAATGAATATGATCTAAGGTGGTTTACGCCAAAGGCAGAAATAGATTTATGCGGACACGCTACACTGGGGACTTCCTATGTTATTTCCAATTATGTAGATGTTGGAACAGATAAAATGATATTTCATACTGCAAGTGGAATACTTGAAGTCAATCGTAAAAGTGATTTATATGAAATGAATTTTCCTACAAGAGAACCTAAAAAAACTCAAATACCAGAAACAATTTTGGATATCATTGGGGTGAAACCTATAGAAACATACTTATCAAGGGATTTAGTTATAGTAGTTGAAACAGAAGAGCAGGTTAAAAATTTAGCTCCTGATTTTTCTAAAATGTTAAAATTAGAAGTTGGCTCAGGAGTTATCGTAACTGCAAAGGGCAGTGATGTGGATTTTGTATCCCGTTGTTTTTATCCGAAGCTTGGTGTAAATGAAGATCCTGTAACTGGTTCTGCACACAGTAATTTAATACCCTTTTGGTCAAAAAGATTGAATAAAGATAAGATGATAGCAAAACAGCTGTCAAAACGCGGTGGAACATTATATTGTGAACTTTGTGGTGATAGGGTTAAAATAAGTGGAAGAGCTTCACTATATATGGTGGGAAATATTAATATATAG 783 1 AAA NAA 102 13 GCTGCAGGATGATGTAATGCA CTGCAGGATGATGTAATGCA C TGCA GGATGATGTAATGCA TGTA CTGTAGGATGATGTAATGCA 1 TAG
"lcl|CP012395.1_cds_ALU34447.1_18 [locus_tag=CLAU_0018] [protein=Phenazine biosynthesis protein PhzF family] [protein_id=ALU34447.1] [location=16408..17190] [gbkey=CDS]" ATGAAATATTATGTTGCTGATGCTTTTACGGATGAAGTGTTTAAGGGAAATCCGGCAGGAGTATGTGTATTAGATGAGTGGCTGCAGGATGATGTAATGCAAAAAATTGCAGCAGAGAACAATTTGTCAGAAACAGCTTTTGTAGTTAAAGGTAAAAATAAAAATGAATATGATCTAAGGTGGTTTACGCCAAAGGCAGAAATAGATTTATGCGGACACGCTACACTGGGGACTTCCTATGTTATTTCCAATTATGTAGATGTTGGAACAGATAAAATGATATTTCATACTGCAAGTGGAATACTTGAAGTCAATCGTAAAAGTGATTTATATGAAATGAATTTTCCTACAAGAGAACCTAAAAAAACTCAAATACCAGAAACAATTTTGGATATCATTGGGGTGAAACCTATAGAAACATACTTATCAAGGGATTTAGTTATAGTAGTTGAAACAGAAGAGCAGGTTAAAAATTTAGCTCCTGATTTTTCTAAAATGTTAAAATTAGAAGTTGGCTCAGGAGTTATCGTAACTGCAAAGGGCAGTGATGTGGATTTTGTATCCCGTTGTTTTTATCCGAAGCTTGGTGTAAATGAAGATCCTGTAACTGGTTCTGCACACAGTAATTTAATACCCTTTTGGTCAAAAAGATTGAATAAAGATAAGATGATAGCAAAACAGCTGTCAAAACGCGGTGGAACATTATATTGTGAACTTTGTGGTGATAGGGTTAAAATAAGTGGAAGAGCTTCACTATATATGGTGGGAAATATTAATATATAG 783 1 AAA NAA 104 13 TGCAGGATGATGTAATGCAAA CAGGATGATGTAATGCAAA  CAGG ATGATGTAATGCAAA TAGG TAGGATGATGTAATGCAAA 1 TAG
"lcl|CP012395.1_cds_ALU34447.1_18 [locus_tag=CLAU_0018] [protein=Phenazine biosynthesis protein PhzF family] [protein_id=ALU34447.1] [location=16408..17190] [gbkey=CDS]" ATGAAATATTATGTTGCTGATGCTTTTACGGATGAAGTGTTTAAGGGAAATCCGGCAGGAGTATGTGTATTAGATGAGTGGCTGCAGGATGATGTAATGCAAAAAATTGCAGCAGAGAACAATTTGTCAGAAACAGCTTTTGTAGTTAAAGGTAAAAATAAAAATGAATATGATCTAAGGTGGTTTACGCCAAAGGCAGAAATAGATTTATGCGGACACGCTACACTGGGGACTTCCTATGTTATTTCCAATTATGTAGATGTTGGAACAGATAAAATGATATTTCATACTGCAAGTGGAATACTTGAAGTCAATCGTAAAAGTGATTTATATGAAATGAATTTTCCTACAAGAGAACCTAAAAAAACTCAAATACCAGAAACAATTTTGGATATCATTGGGGTGAAACCTATAGAAACATACTTATCAAGGGATTTAGTTATAGTAGTTGAAACAGAAGAGCAGGTTAAAAATTTAGCTCCTGATTTTTCTAAAATGTTAAAATTAGAAGTTGGCTCAGGAGTTATCGTAACTGCAAAGGGCAGTGATGTGGATTTTGTATCCCGTTGTTTTTATCCGAAGCTTGGTGTAAATGAAGATCCTGTAACTGGTTCTGCACACAGTAATTTAATACCCTTTTGGTCAAAAAGATTGAATAAAGATAAGATGATAGCAAAACAGCTGTCAAAACGCGGTGGAACATTATATTGTGAACTTTGTGGTGATAGGGTTAAAATAAGTGGAAGAGCTTCACTATATATGGTGGGAAATATTAATATATAG 783 1 GAA NAA 117 15 AATGCAAAAAATTGCAGCAGA ATGCAAAAAATTGCAGCAGA A TGCA AAAAATTGCAGCAGA TGTA ATGTAAAAAATTGCAGCAGA 1 TAA
"lcl|CP012395.1_cds_ALU34447.1_18 [locus_tag=CLAU_0018] [protein=Phenazine biosynthesis protein PhzF family] [protein_id=ALU34447.1] [location=16408..17190] [gbkey=CDS]" ATGAAATATTATGTTGCTGATGCTTTTACGGATGAAGTGTTTAAGGGAAATCCGGCAGGAGTATGTGTATTAGATGAGTGGCTGCAGGATGATGTAATGCAAAAAATTGCAGCAGAGAACAATTTGTCAGAAACAGCTTTTGTAGTTAAAGGTAAAAATAAAAATGAATATGATCTAAGGTGGTTTACGCCAAAGGCAGAAATAGATTTATGCGGACACGCTACACTGGGGACTTCCTATGTTATTTCCAATTATGTAGATGTTGGAACAGATAAAATGATATTTCATACTGCAAGTGGAATACTTGAAGTCAATCGTAAAAGTGATTTATATGAAATGAATTTTCCTACAAGAGAACCTAAAAAAACTCAAATACCAGAAACAATTTTGGATATCATTGGGGTGAAACCTATAGAAACATACTTATCAAGGGATTTAGTTATAGTAGTTGAAACAGAAGAGCAGGTTAAAAATTTAGCTCCTGATTTTTCTAAAATGTTAAAATTAGAAGTTGGCTCAGGAGTTATCGTAACTGCAAAGGGCAGTGATGTGGATTTTGTATCCCGTTGTTTTTATCCGAAGCTTGGTGTAAATGAAGATCCTGTAACTGGTTCTGCACACAGTAATTTAATACCCTTTTGGTCAAAAAGATTGAATAAAGATAAGATGATAGCAAAACAGCTGTCAAAACGCGGTGGAACATTATATTGTGAACTTTGTGGTGATAGGGTTAAAATAAGTGGAAGAGCTTCACTATATATGGTGGGAAATATTAATATATAG 783 1 AGA NGA 116 15 TAATGCAAAAAATTGCAGCAG ATGCAAAAAATTGCAGCAG  ATGC AAAAAATTGCAGCAG ATGT ATGTAAAAAATTGCAGCAG 1 TAA
"lcl|CP012395.1_cds_ALU34448.1_19 [locus_tag=CLAU_0019] [protein=EamA-like transporter family membrane protein] [protein_id=ALU34448.1] [location=17208..18098] [gbkey=CDS]" ATGGAAAATGGAAAAATAAAACTTATAGTTGCAATGCTCATATTCGGCAGCGTTGGGCTGTTTGTCAAAAATATAGACTTGTCTTCTAGCATGATTGCATTGGTAAGGGGAATAATAGGAAGTATCTTTTTATTTACAGCAAGTTACATAACAAGACAAAATACATCATGGAAAGCCATTAAATCTAATTTAATTCCATTAATAATATCTGGAGCTGCTATAGGTGTCAATTGGATTTTTTTATTTCAAGCATACAAGTATACCACTGTATCAAAAGCTACTTTGTGTTATTATTTTGCACCTGTAATTGTCATGTTTTTGTCTCCATTTATATTGAAGGAAAAATTGAATACAGTTAAGATTATGTGCATCATAGTCGCTATGGCGGGAATGTTTTTAATAGTAGGAGCTGGAAGTAGTGCGGCAGAAAACAATCAATTGCTAGGTATTATATATGGTCTCGCAGCAGCAGCTCTCTATGCCAGTGTGATTATAATAAATAAGTTTATAAAAAATTTATCAGGTATGGAAAGCGGTATGATACAACTTACTGCAGCGGCAGTAGTTCTATTGCCTTATGTATTTGTTACGGAAAAAGTGTCACTTTCACAGTTAGGTTTTAAGTCCATTGTACTTCTTTTAGCTGTGGGAATAATACATACGGGAATAGCTTATCTTCTGTATTTTTCTGCAATACTAAAACTTAAAGGGCAGACAATAGCAATATTCAGCTATATTGATCCCATATCGGCAATAGTTATGTCCAGTATATTTTTAGGAGAAAGAATGACGTTCATACAGGTACTAGGTGGTATTCTCATATTGGGGACAACTTTTATCAATGAGTTATGGGGAAAAAAATCAGATGCAAAGGAATATATGTTGGATTAG 891 1 AGT NGD 561 63 GATACAACTTACTGCAGCGGC ATACAACTTACTGCAGCGGC A TACA ACTTACTGCAGCGGC TATA ATATAACTTACTGCAGCGGC 1 TAA
"lcl|CP012395.1_cds_ALU34448.1_19 [locus_tag=CLAU_0019] [protein=EamA-like transporter family membrane protein] [protein_id=ALU34448.1] [location=17208..18098] [gbkey=CDS]" ATGGAAAATGGAAAAATAAAACTTATAGTTGCAATGCTCATATTCGGCAGCGTTGGGCTGTTTGTCAAAAATATAGACTTGTCTTCTAGCATGATTGCATTGGTAAGGGGAATAATAGGAAGTATCTTTTTATTTACAGCAAGTTACATAACAAGACAAAATACATCATGGAAAGCCATTAAATCTAATTTAATTCCATTAATAATATCTGGAGCTGCTATAGGTGTCAATTGGATTTTTTTATTTCAAGCATACAAGTATACCACTGTATCAAAAGCTACTTTGTGTTATTATTTTGCACCTGTAATTGTCATGTTTTTGTCTCCATTTATATTGAAGGAAAAATTGAATACAGTTAAGATTATGTGCATCATAGTCGCTATGGCGGGAATGTTTTTAATAGTAGGAGCTGGAAGTAGTGCGGCAGAAAACAATCAATTGCTAGGTATTATATATGGTCTCGCAGCAGCAGCTCTCTATGCCAGTGTGATTATAATAAATAAGTTTATAAAAAATTTATCAGGTATGGAAAGCGGTATGATACAACTTACTGCAGCGGCAGTAGTTCTATTGCCTTATGTATTTGTTACGGAAAAAGTGTCACTTTCACAGTTAGGTTTTAAGTCCATTGTACTTCTTTTAGCTGTGGGAATAATACATACGGGAATAGCTTATCTTCTGTATTTTTCTGCAATACTAAAACTTAAAGGGCAGACAATAGCAATATTCAGCTATATTGATCCCATATCGGCAATAGTTATGTCCAGTATATTTTTAGGAGAAAGAATGACGTTCATACAGGTACTAGGTGGTATTCTCATATTGGGGACAACTTTTATCAATGAGTTATGGGGAAAAAAATCAGATGCAAAGGAATATATGTTGGATTAG 891 1 AG NG 174 20 AAGACAAAATACATCATGGAA AGACAAAATACATCATGGAA A GACA AAATACATCATGGAA GATA AGATAAAATACATCATGGAA 1 TAA
"lcl|CP012395.1_cds_ALU34448.1_19 [locus_tag=CLAU_0019] [protein=EamA-like transporter family membrane protein] [protein_id=ALU34448.1] [location=17208..18098] [gbkey=CDS]" ATGGAAAATGGAAAAATAAAACTTATAGTTGCAATGCTCATATTCGGCAGCGTTGGGCTGTTTGTCAAAAATATAGACTTGTCTTCTAGCATGATTGCATTGGTAAGGGGAATAATAGGAAGTATCTTTTTATTTACAGCAAGTTACATAACAAGACAAAATACATCATGGAAAGCCATTAAATCTAATTTAATTCCATTAATAATATCTGGAGCTGCTATAGGTGTCAATTGGATTTTTTTATTTCAAGCATACAAGTATACCACTGTATCAAAAGCTACTTTGTGTTATTATTTTGCACCTGTAATTGTCATGTTTTTGTCTCCATTTATATTGAAGGAAAAATTGAATACAGTTAAGATTATGTGCATCATAGTCGCTATGGCGGGAATGTTTTTAATAGTAGGAGCTGGAAGTAGTGCGGCAGAAAACAATCAATTGCTAGGTATTATATATGGTCTCGCAGCAGCAGCTCTCTATGCCAGTGTGATTATAATAAATAAGTTTATAAAAAATTTATCAGGTATGGAAAGCGGTATGATACAACTTACTGCAGCGGCAGTAGTTCTATTGCCTTATGTATTTGTTACGGAAAAAGTGTCACTTTCACAGTTAGGTTTTAAGTCCATTGTACTTCTTTTAGCTGTGGGAATAATACATACGGGAATAGCTTATCTTCTGTATTTTTCTGCAATACTAAAACTTAAAGGGCAGACAATAGCAATATTCAGCTATATTGATCCCATATCGGCAATAGTTATGTCCAGTATATTTTTAGGAGAAAGAATGACGTTCATACAGGTACTAGGTGGTATTCTCATATTGGGGACAACTTTTATCAATGAGTTATGGGGAAAAAAATCAGATGCAAAGGAATATATGTTGGATTAG 891 1 AG NG 561 63 GATACAACTTACTGCAGCGGC ATACAACTTACTGCAGCGGC A TACA ACTTACTGCAGCGGC TATA ATATAACTTACTGCAGCGGC 1 TAA
"lcl|CP012395.1_cds_ALU34449.1_20 [locus_tag=CLAU_0020] [protein=Hypothetical protein] [protein_id=ALU34449.1] [location=18111..19049] [gbkey=CDS]" ATGATATTAAGTGTAAGCAGAAGAACAGACATACCAGCTTTTTATAGTGATTGGTTTTTCAATAGAATAAAGGAAGGATTTGTGTTAGTCAAGAATCCGTTTAATTCAAAGCAAGTGAGTAAAGTGATTTTAAATCCTAAAGTAATAGATTGTATAGTATTTTGGACTAAAAATCCTAAAAAAATGATGAATAGATTGGACGAAATTAAAGAATACAACTATTATTTTCAATTCACTTTAAATTCGTATGATAAGACATTGGAGACAAACGTTCCGGAGAAAAAGTATTTGATAAATACATTTATAGAATTATCAAAACGAATTGGTAAGGATAGAGTTATATGGAGGTATGATCCCATAATATTAACTGATAAGTTTACAAAAGATTACCATTATAAGTGGTTTGAGTATCTTTCAAAAAGATTATGCCCATATACAAATAAGTGTATTATCAGCTTTTTAGATTTATACAGGAAAACTGAGCGCAATTTAAAAGAAATAAACATTTTACCAATAGATAAGGATGATATGTTTGAGTTAGCAGAGAAGTTTTCAAAGATAGCTTCTAAGTATAATGTGACTATTGAAACTTGTTCTGAAGAAATAGATTTATCAAAGTTCAATATTAATCACGGTAAATGTATAGATGACAGGTTGATTTCTAAGATATCTGGGGAAAAGCTGTCTATAGATAAAGATCCAAATCAAAGAAAGGTTTGTGGATGTGTAAAGAGCATTGATATAGGAGCGTATAATACATGTAACCATGTTTGTTTATACTGCTATGCTAATTTTAATAGGGATGCTGCTGAAAAGAATTTATTGAAGCATAATAAAAAATCTCCTTTGCTGATAGGTGAGTTGTGTGGAGATGAAAAGGTTATAGACAGAAAGATGAAATCATATAGAGATGGTCAGCTATCTTTTTATAGAAAATAG 939 1 AGT NGD 336 36 AAAACGAATTGGTAAGGATAG AAACGAATTGGTAAGGATAG A AACG AATTGGTAAGGATAG AATG AAATGAATTGGTAAGGATAG 1 TGA
"lcl|CP012395.1_cds_ALU34449.1_20 [locus_tag=CLAU_0020] [protein=Hypothetical protein] [protein_id=ALU34449.1] [location=18111..19049] [gbkey=CDS]" ATGATATTAAGTGTAAGCAGAAGAACAGACATACCAGCTTTTTATAGTGATTGGTTTTTCAATAGAATAAAGGAAGGATTTGTGTTAGTCAAGAATCCGTTTAATTCAAAGCAAGTGAGTAAAGTGATTTTAAATCCTAAAGTAATAGATTGTATAGTATTTTGGACTAAAAATCCTAAAAAAATGATGAATAGATTGGACGAAATTAAAGAATACAACTATTATTTTCAATTCACTTTAAATTCGTATGATAAGACATTGGAGACAAACGTTCCGGAGAAAAAGTATTTGATAAATACATTTATAGAATTATCAAAACGAATTGGTAAGGATAGAGTTATATGGAGGTATGATCCCATAATATTAACTGATAAGTTTACAAAAGATTACCATTATAAGTGGTTTGAGTATCTTTCAAAAAGATTATGCCCATATACAAATAAGTGTATTATCAGCTTTTTAGATTTATACAGGAAAACTGAGCGCAATTTAAAAGAAATAAACATTTTACCAATAGATAAGGATGATATGTTTGAGTTAGCAGAGAAGTTTTCAAAGATAGCTTCTAAGTATAATGTGACTATTGAAACTTGTTCTGAAGAAATAGATTTATCAAAGTTCAATATTAATCACGGTAAATGTATAGATGACAGGTTGATTTCTAAGATATCTGGGGAAAAGCTGTCTATAGATAAAGATCCAAATCAAAGAAAGGTTTGTGGATGTGTAAAGAGCATTGATATAGGAGCGTATAATACATGTAACCATGTTTGTTTATACTGCTATGCTAATTTTAATAGGGATGCTGCTGAAAAGAATTTATTGAAGCATAATAAAAAATCTCCTTTGCTGATAGGTGAGTTGTGTGGAGATGAAAAGGTTATAGACAGAAAGATGAAATCATATAGAGATGGTCAGCTATCTTTTTATAGAAAATAG 939 1 CGT NGD 245 26 ATTTTCAATTCACTTTAAATT TTTCAATTCACTTTAAATT  TTTC AATTCACTTTAAATT TTTT TTTTAATTCACTTTAAATT 1 TAA
"lcl|CP012395.1_cds_ALU34449.1_20 [locus_tag=CLAU_0020] [protein=Hypothetical protein] [protein_id=ALU34449.1] [location=18111..19049] [gbkey=CDS]" ATGATATTAAGTGTAAGCAGAAGAACAGACATACCAGCTTTTTATAGTGATTGGTTTTTCAATAGAATAAAGGAAGGATTTGTGTTAGTCAAGAATCCGTTTAATTCAAAGCAAGTGAGTAAAGTGATTTTAAATCCTAAAGTAATAGATTGTATAGTATTTTGGACTAAAAATCCTAAAAAAATGATGAATAGATTGGACGAAATTAAAGAATACAACTATTATTTTCAATTCACTTTAAATTCGTATGATAAGACATTGGAGACAAACGTTCCGGAGAAAAAGTATTTGATAAATACATTTATAGAATTATCAAAACGAATTGGTAAGGATAGAGTTATATGGAGGTATGATCCCATAATATTAACTGATAAGTTTACAAAAGATTACCATTATAAGTGGTTTGAGTATCTTTCAAAAAGATTATGCCCATATACAAATAAGTGTATTATCAGCTTTTTAGATTTATACAGGAAAACTGAGCGCAATTTAAAAGAAATAAACATTTTACCAATAGATAAGGATGATATGTTTGAGTTAGCAGAGAAGTTTTCAAAGATAGCTTCTAAGTATAATGTGACTATTGAAACTTGTTCTGAAGAAATAGATTTATCAAAGTTCAATATTAATCACGGTAAATGTATAGATGACAGGTTGATTTCTAAGATATCTGGGGAAAAGCTGTCTATAGATAAAGATCCAAATCAAAGAAAGGTTTGTGGATGTGTAAAGAGCATTGATATAGGAGCGTATAATACATGTAACCATGTTTGTTTATACTGCTATGCTAATTTTAATAGGGATGCTGCTGAAAAGAATTTATTGAAGCATAATAAAAAATCTCCTTTGCTGATAGGTGAGTTGTGTGGAGATGAAAAGGTTATAGACAGAAAGATGAAATCATATAGAGATGGTCAGCTATCTTTTTATAGAAAATAG 939 1 AG NG 336 36 AAAACGAATTGGTAAGGATAG AAACGAATTGGTAAGGATAG A AACG AATTGGTAAGGATAG AATG AAATGAATTGGTAAGGATAG 1 TGA
"lcl|CP012395.1_cds_ALU34449.1_20 [locus_tag=CLAU_0020] [protein=Hypothetical protein] [protein_id=ALU34449.1] [location=18111..19049] [gbkey=CDS]" ATGATATTAAGTGTAAGCAGAAGAACAGACATACCAGCTTTTTATAGTGATTGGTTTTTCAATAGAATAAAGGAAGGATTTGTGTTAGTCAAGAATCCGTTTAATTCAAAGCAAGTGAGTAAAGTGATTTTAAATCCTAAAGTAATAGATTGTATAGTATTTTGGACTAAAAATCCTAAAAAAATGATGAATAGATTGGACGAAATTAAAGAATACAACTATTATTTTCAATTCACTTTAAATTCGTATGATAAGACATTGGAGACAAACGTTCCGGAGAAAAAGTATTTGATAAATACATTTATAGAATTATCAAAACGAATTGGTAAGGATAGAGTTATATGGAGGTATGATCCCATAATATTAACTGATAAGTTTACAAAAGATTACCATTATAAGTGGTTTGAGTATCTTTCAAAAAGATTATGCCCATATACAAATAAGTGTATTATCAGCTTTTTAGATTTATACAGGAAAACTGAGCGCAATTTAAAAGAAATAAACATTTTACCAATAGATAAGGATGATATGTTTGAGTTAGCAGAGAAGTTTTCAAAGATAGCTTCTAAGTATAATGTGACTATTGAAACTTGTTCTGAAGAAATAGATTTATCAAAGTTCAATATTAATCACGGTAAATGTATAGATGACAGGTTGATTTCTAAGATATCTGGGGAAAAGCTGTCTATAGATAAAGATCCAAATCAAAGAAAGGTTTGTGGATGTGTAAAGAGCATTGATATAGGAGCGTATAATACATGTAACCATGTTTGTTTATACTGCTATGCTAATTTTAATAGGGATGCTGCTGAAAAGAATTTATTGAAGCATAATAAAAAATCTCCTTTGCTGATAGGTGAGTTGTGTGGAGATGAAAAGGTTATAGACAGAAAGATGAAATCATATAGAGATGGTCAGCTATCTTTTTATAGAAAATAG 939 1 CG NG 245 26 ATTTTCAATTCACTTTAAATT TTTCAATTCACTTTAAATT  TTTC AATTCACTTTAAATT TTTT TTTTAATTCACTTTAAATT 1 TAA
"lcl|CP012395.1_cds_ALU34449.1_20 [locus_tag=CLAU_0020] [protein=Hypothetical protein] [protein_id=ALU34449.1] [location=18111..19049] [gbkey=CDS]" ATGATATTAAGTGTAAGCAGAAGAACAGACATACCAGCTTTTTATAGTGATTGGTTTTTCAATAGAATAAAGGAAGGATTTGTGTTAGTCAAGAATCCGTTTAATTCAAAGCAAGTGAGTAAAGTGATTTTAAATCCTAAAGTAATAGATTGTATAGTATTTTGGACTAAAAATCCTAAAAAAATGATGAATAGATTGGACGAAATTAAAGAATACAACTATTATTTTCAATTCACTTTAAATTCGTATGATAAGACATTGGAGACAAACGTTCCGGAGAAAAAGTATTTGATAAATACATTTATAGAATTATCAAAACGAATTGGTAAGGATAGAGTTATATGGAGGTATGATCCCATAATATTAACTGATAAGTTTACAAAAGATTACCATTATAAGTGGTTTGAGTATCTTTCAAAAAGATTATGCCCATATACAAATAAGTGTATTATCAGCTTTTTAGATTTATACAGGAAAACTGAGCGCAATTTAAAAGAAATAAACATTTTACCAATAGATAAGGATGATATGTTTGAGTTAGCAGAGAAGTTTTCAAAGATAGCTTCTAAGTATAATGTGACTATTGAAACTTGTTCTGAAGAAATAGATTTATCAAAGTTCAATATTAATCACGGTAAATGTATAGATGACAGGTTGATTTCTAAGATATCTGGGGAAAAGCTGTCTATAGATAAAGATCCAAATCAAAGAAAGGTTTGTGGATGTGTAAAGAGCATTGATATAGGAGCGTATAATACATGTAACCATGTTTGTTTATACTGCTATGCTAATTTTAATAGGGATGCTGCTGAAAAGAATTTATTGAAGCATAATAAAAAATCTCCTTTGCTGATAGGTGAGTTGTGTGGAGATGAAAAGGTTATAGACAGAAAGATGAAATCATATAGAGATGGTCAGCTATCTTTTTATAGAAAATAG 939 1 TAA NAA 131 14 AGCAAGTGAGTAAAGTGATTT CAAGTGAGTAAAGTGATTT  CAAG TGAGTAAAGTGATTT TAAG TAAGTGAGTAAAGTGATTT 1 TAA
"lcl|CP012395.1_cds_ALU34451.1_22 [locus_tag=CLAU_0022] [protein=Integral membrane sensor signal transduction histidine kinase] [protein_id=ALU34451.1] [location=19988..21475] [gbkey=CDS]" ATGGTATTGGATATAAAGGGGTTGACGAATTATTTGAAGATGGGAATTAAATTCAAGCTCATATCTTTTACAGCTTCACTTTTATTGATTGTAATATCATTTTTGAGTTTCTTAGTACTTAATGGAATAAAAAGTTATCAAAATAAAGAAACACAGGCTATTTTATTTAAGCAAAAGGATATATTTGAAGAATATTTTAGTGAACGCATGAGTTTGAATAAAAATACTGATTATGATGACAGCTTAGCTAGAGGTAGTATTTTTAATAAAGCATGGTTGAGAACTATACCTGCAAATATATATAATACGAAAGGCGAACTGCTTTCGGGGTTTAAGACAGATGCAAAGTTAAATGAAAATGATGAGAAAAAGATTATGATAGACTATGCAATCAAAGGTAAAGTATCTTATAGAGAAATTAATGATGTGATATATTTTTATTCACCCATTAAATATAAGGGCAGTACAGCAGCAATTTTAGAATTGGAATATTCAATTAGAGAAAATAAATTATTTTATAGTGATATAGAAAAATTGTTTTATGGTATAGGTTTTTTAGCTTTAGTTCTTGGTATATTTGTAGGAATCTTTTATTTTTCCAGATTAACTAGAGACATATATGAAATGAAAGATTCAGTAGAAAGCATTCAAAAGAGTGAATTTAGTAAAGTACATAAAGTAAATCGAAATGATGAATTAGGAGAATTGAGCAGTGGTCTTATATTTATGAGTAATACTATAAAACAAAATATTGAGGAACTTCAAGTTGAAAGAGATTCTTTAAGTAGGGCTGTGGATAAATTAAAAAAAATGGACAAGCAACAGAAAGAATTTATAGGAAATGTAACTCATGAATTCAAGACTCCAATTACCAGTATAAAAGCCTATGCAGATGTAATTGGAATGTACACGGATGATTTAAAATTAATTGAAGAAGGTACTCTAAGTATATCAAAAGAATGTGATAGGCTTTCGAGTATGGTAGATAATATATTGAGCTTATCTGCCCTTGAAAAATATGATTTTGAAATAGAAAAAAATGAAGTTAATTTAAAAAAAGTATTGAATGAAATATGTAAAACAATGATGGCAAAAGTCAAGAAAAATAGTTTGATTTTAAAATATGATGCAGAGGATATTGTTGTTACTTTGGATGAAGATAGTTTAAAGCATATTCTAATTAATTTAATTGATAATGCCATAAAATACAATAGGCCAGGTGGCAGTATATATATTGAGTGTTATAAAAATGATAAAGACAAAATAACTATAAGTGTTAAAGATACTGGTATAGGTATGAGTGAAGAAGTACTTCCCCAAATTTTTGAACCATTTTATAGGGCCGATAAACACAGGAGTCGTGAAACAGGAGGAGCTGGACTTGGACTAGCTTTAGTTAAAAAATTAGTTGAAAAACAAGAGGGAAACATAAAGGTAAATTCCAAATTAAATGAAGGTACTACTTTTTATGTTGAATTTTCCACATAA 1488 1 AGG NGG 155 10 GTTATCAAAATAAAGAAACAC TATCAAAATAAAGAAACAC  TATC AAAATAAAGAAACAC TATT TATTAAAATAAAGAAACAC 1 TAA
"lcl|CP012395.1_cds_ALU34451.1_22 [locus_tag=CLAU_0022] [protein=Integral membrane sensor signal transduction histidine kinase] [protein_id=ALU34451.1] [location=19988..21475] [gbkey=CDS]" ATGGTATTGGATATAAAGGGGTTGACGAATTATTTGAAGATGGGAATTAAATTCAAGCTCATATCTTTTACAGCTTCACTTTTATTGATTGTAATATCATTTTTGAGTTTCTTAGTACTTAATGGAATAAAAAGTTATCAAAATAAAGAAACACAGGCTATTTTATTTAAGCAAAAGGATATATTTGAAGAATATTTTAGTGAACGCATGAGTTTGAATAAAAATACTGATTATGATGACAGCTTAGCTAGAGGTAGTATTTTTAATAAAGCATGGTTGAGAACTATACCTGCAAATATATATAATACGAAAGGCGAACTGCTTTCGGGGTTTAAGACAGATGCAAAGTTAAATGAAAATGATGAGAAAAAGATTATGATAGACTATGCAATCAAAGGTAAAGTATCTTATAGAGAAATTAATGATGTGATATATTTTTATTCACCCATTAAATATAAGGGCAGTACAGCAGCAATTTTAGAATTGGAATATTCAATTAGAGAAAATAAATTATTTTATAGTGATATAGAAAAATTGTTTTATGGTATAGGTTTTTTAGCTTTAGTTCTTGGTATATTTGTAGGAATCTTTTATTTTTCCAGATTAACTAGAGACATATATGAAATGAAAGATTCAGTAGAAAGCATTCAAAAGAGTGAATTTAGTAAAGTACATAAAGTAAATCGAAATGATGAATTAGGAGAATTGAGCAGTGGTCTTATATTTATGAGTAATACTATAAAACAAAATATTGAGGAACTTCAAGTTGAAAGAGATTCTTTAAGTAGGGCTGTGGATAAATTAAAAAAAATGGACAAGCAACAGAAAGAATTTATAGGAAATGTAACTCATGAATTCAAGACTCCAATTACCAGTATAAAAGCCTATGCAGATGTAATTGGAATGTACACGGATGATTTAAAATTAATTGAAGAAGGTACTCTAAGTATATCAAAAGAATGTGATAGGCTTTCGAGTATGGTAGATAATATATTGAGCTTATCTGCCCTTGAAAAATATGATTTTGAAATAGAAAAAAATGAAGTTAATTTAAAAAAAGTATTGAATGAAATATGTAAAACAATGATGGCAAAAGTCAAGAAAAATAGTTTGATTTTAAAATATGATGCAGAGGATATTGTTGTTACTTTGGATGAAGATAGTTTAAAGCATATTCTAATTAATTTAATTGATAATGCCATAAAATACAATAGGCCAGGTGGCAGTATATATATTGAGTGTTATAAAAATGATAAAGACAAAATAACTATAAGTGTTAAAGATACTGGTATAGGTATGAGTGAAGAAGTACTTCCCCAAATTTTTGAACCATTTTATAGGGCCGATAAACACAGGAGTCGTGAAACAGGAGGAGCTGGACTTGGACTAGCTTTAGTTAAAAAATTAGTTGAAAAACAAGAGGGAAACATAAAGGTAAATTCCAAATTAAATGAAGGTACTACTTTTTATGTTGAATTTTCCACATAA 1488 1 AGG NGG 837 56 CAAGCAACAGAAAGAATTTAT AAGCAACAGAAAGAATTTAT A AGCA ACAGAAAGAATTTAT AGTA AAGTAACAGAAAGAATTTAT 1 TAA
"lcl|CP012395.1_cds_ALU34451.1_22 [locus_tag=CLAU_0022] [protein=Integral membrane sensor signal transduction histidine kinase] [protein_id=ALU34451.1] [location=19988..21475] [gbkey=CDS]" ATGGTATTGGATATAAAGGGGTTGACGAATTATTTGAAGATGGGAATTAAATTCAAGCTCATATCTTTTACAGCTTCACTTTTATTGATTGTAATATCATTTTTGAGTTTCTTAGTACTTAATGGAATAAAAAGTTATCAAAATAAAGAAACACAGGCTATTTTATTTAAGCAAAAGGATATATTTGAAGAATATTTTAGTGAACGCATGAGTTTGAATAAAAATACTGATTATGATGACAGCTTAGCTAGAGGTAGTATTTTTAATAAAGCATGGTTGAGAACTATACCTGCAAATATATATAATACGAAAGGCGAACTGCTTTCGGGGTTTAAGACAGATGCAAAGTTAAATGAAAATGATGAGAAAAAGATTATGATAGACTATGCAATCAAAGGTAAAGTATCTTATAGAGAAATTAATGATGTGATATATTTTTATTCACCCATTAAATATAAGGGCAGTACAGCAGCAATTTTAGAATTGGAATATTCAATTAGAGAAAATAAATTATTTTATAGTGATATAGAAAAATTGTTTTATGGTATAGGTTTTTTAGCTTTAGTTCTTGGTATATTTGTAGGAATCTTTTATTTTTCCAGATTAACTAGAGACATATATGAAATGAAAGATTCAGTAGAAAGCATTCAAAAGAGTGAATTTAGTAAAGTACATAAAGTAAATCGAAATGATGAATTAGGAGAATTGAGCAGTGGTCTTATATTTATGAGTAATACTATAAAACAAAATATTGAGGAACTTCAAGTTGAAAGAGATTCTTTAAGTAGGGCTGTGGATAAATTAAAAAAAATGGACAAGCAACAGAAAGAATTTATAGGAAATGTAACTCATGAATTCAAGACTCCAATTACCAGTATAAAAGCCTATGCAGATGTAATTGGAATGTACACGGATGATTTAAAATTAATTGAAGAAGGTACTCTAAGTATATCAAAAGAATGTGATAGGCTTTCGAGTATGGTAGATAATATATTGAGCTTATCTGCCCTTGAAAAATATGATTTTGAAATAGAAAAAAATGAAGTTAATTTAAAAAAAGTATTGAATGAAATATGTAAAACAATGATGGCAAAAGTCAAGAAAAATAGTTTGATTTTAAAATATGATGCAGAGGATATTGTTGTTACTTTGGATGAAGATAGTTTAAAGCATATTCTAATTAATTTAATTGATAATGCCATAAAATACAATAGGCCAGGTGGCAGTATATATATTGAGTGTTATAAAAATGATAAAGACAAAATAACTATAAGTGTTAAAGATACTGGTATAGGTATGAGTGAAGAAGTACTTCCCCAAATTTTTGAACCATTTTATAGGGCCGATAAACACAGGAGTCGTGAAACAGGAGGAGCTGGACTTGGACTAGCTTTAGTTAAAAAATTAGTTGAAAAACAAGAGGGAAACATAAAGGTAAATTCCAAATTAAATGAAGGTACTACTTTTTATGTTGAATTTTCCACATAA 1488 1 AGA NGD 189 13 TAAGCAAAAGGATATATTTGA AAGCAAAAGGATATATTTGA A AGCA AAAGGATATATTTGA AGTA AAGTAAAAGGATATATTTGA 1 TAA
"lcl|CP012395.1_cds_ALU34451.1_22 [locus_tag=CLAU_0022] [protein=Integral membrane sensor signal transduction histidine kinase] [protein_id=ALU34451.1] [location=19988..21475] [gbkey=CDS]" ATGGTATTGGATATAAAGGGGTTGACGAATTATTTGAAGATGGGAATTAAATTCAAGCTCATATCTTTTACAGCTTCACTTTTATTGATTGTAATATCATTTTTGAGTTTCTTAGTACTTAATGGAATAAAAAGTTATCAAAATAAAGAAACACAGGCTATTTTATTTAAGCAAAAGGATATATTTGAAGAATATTTTAGTGAACGCATGAGTTTGAATAAAAATACTGATTATGATGACAGCTTAGCTAGAGGTAGTATTTTTAATAAAGCATGGTTGAGAACTATACCTGCAAATATATATAATACGAAAGGCGAACTGCTTTCGGGGTTTAAGACAGATGCAAAGTTAAATGAAAATGATGAGAAAAAGATTATGATAGACTATGCAATCAAAGGTAAAGTATCTTATAGAGAAATTAATGATGTGATATATTTTTATTCACCCATTAAATATAAGGGCAGTACAGCAGCAATTTTAGAATTGGAATATTCAATTAGAGAAAATAAATTATTTTATAGTGATATAGAAAAATTGTTTTATGGTATAGGTTTTTTAGCTTTAGTTCTTGGTATATTTGTAGGAATCTTTTATTTTTCCAGATTAACTAGAGACATATATGAAATGAAAGATTCAGTAGAAAGCATTCAAAAGAGTGAATTTAGTAAAGTACATAAAGTAAATCGAAATGATGAATTAGGAGAATTGAGCAGTGGTCTTATATTTATGAGTAATACTATAAAACAAAATATTGAGGAACTTCAAGTTGAAAGAGATTCTTTAAGTAGGGCTGTGGATAAATTAAAAAAAATGGACAAGCAACAGAAAGAATTTATAGGAAATGTAACTCATGAATTCAAGACTCCAATTACCAGTATAAAAGCCTATGCAGATGTAATTGGAATGTACACGGATGATTTAAAATTAATTGAAGAAGGTACTCTAAGTATATCAAAAGAATGTGATAGGCTTTCGAGTATGGTAGATAATATATTGAGCTTATCTGCCCTTGAAAAATATGATTTTGAAATAGAAAAAAATGAAGTTAATTTAAAAAAAGTATTGAATGAAATATGTAAAACAATGATGGCAAAAGTCAAGAAAAATAGTTTGATTTTAAAATATGATGCAGAGGATATTGTTGTTACTTTGGATGAAGATAGTTTAAAGCATATTCTAATTAATTTAATTGATAATGCCATAAAATACAATAGGCCAGGTGGCAGTATATATATTGAGTGTTATAAAAATGATAAAGACAAAATAACTATAAGTGTTAAAGATACTGGTATAGGTATGAGTGAAGAAGTACTTCCCCAAATTTTTGAACCATTTTATAGGGCCGATAAACACAGGAGTCGTGAAACAGGAGGAGCTGGACTTGGACTAGCTTTAGTTAAAAAATTAGTTGAAAAACAAGAGGGAAACATAAAGGTAAATTCCAAATTAAATGAAGGTACTACTTTTTATGTTGAATTTTCCACATAA 1488 1 AGA NGD 702 47 AAATCGAAATGATGAATTAGG AATCGAAATGATGAATTAGG A ATCG AAATGATGAATTAGG ATTG AATTGAAATGATGAATTAGG 1 TGA
"lcl|CP012395.1_cds_ALU34451.1_22 [locus_tag=CLAU_0022] [protein=Integral membrane sensor signal transduction histidine kinase] [protein_id=ALU34451.1] [location=19988..21475] [gbkey=CDS]" ATGGTATTGGATATAAAGGGGTTGACGAATTATTTGAAGATGGGAATTAAATTCAAGCTCATATCTTTTACAGCTTCACTTTTATTGATTGTAATATCATTTTTGAGTTTCTTAGTACTTAATGGAATAAAAAGTTATCAAAATAAAGAAACACAGGCTATTTTATTTAAGCAAAAGGATATATTTGAAGAATATTTTAGTGAACGCATGAGTTTGAATAAAAATACTGATTATGATGACAGCTTAGCTAGAGGTAGTATTTTTAATAAAGCATGGTTGAGAACTATACCTGCAAATATATATAATACGAAAGGCGAACTGCTTTCGGGGTTTAAGACAGATGCAAAGTTAAATGAAAATGATGAGAAAAAGATTATGATAGACTATGCAATCAAAGGTAAAGTATCTTATAGAGAAATTAATGATGTGATATATTTTTATTCACCCATTAAATATAAGGGCAGTACAGCAGCAATTTTAGAATTGGAATATTCAATTAGAGAAAATAAATTATTTTATAGTGATATAGAAAAATTGTTTTATGGTATAGGTTTTTTAGCTTTAGTTCTTGGTATATTTGTAGGAATCTTTTATTTTTCCAGATTAACTAGAGACATATATGAAATGAAAGATTCAGTAGAAAGCATTCAAAAGAGTGAATTTAGTAAAGTACATAAAGTAAATCGAAATGATGAATTAGGAGAATTGAGCAGTGGTCTTATATTTATGAGTAATACTATAAAACAAAATATTGAGGAACTTCAAGTTGAAAGAGATTCTTTAAGTAGGGCTGTGGATAAATTAAAAAAAATGGACAAGCAACAGAAAGAATTTATAGGAAATGTAACTCATGAATTCAAGACTCCAATTACCAGTATAAAAGCCTATGCAGATGTAATTGGAATGTACACGGATGATTTAAAATTAATTGAAGAAGGTACTCTAAGTATATCAAAAGAATGTGATAGGCTTTCGAGTATGGTAGATAATATATTGAGCTTATCTGCCCTTGAAAAATATGATTTTGAAATAGAAAAAAATGAAGTTAATTTAAAAAAAGTATTGAATGAAATATGTAAAACAATGATGGCAAAAGTCAAGAAAAATAGTTTGATTTTAAAATATGATGCAGAGGATATTGTTGTTACTTTGGATGAAGATAGTTTAAAGCATATTCTAATTAATTTAATTGATAATGCCATAAAATACAATAGGCCAGGTGGCAGTATATATATTGAGTGTTATAAAAATGATAAAGACAAAATAACTATAAGTGTTAAAGATACTGGTATAGGTATGAGTGAAGAAGTACTTCCCCAAATTTTTGAACCATTTTATAGGGCCGATAAACACAGGAGTCGTGAAACAGGAGGAGCTGGACTTGGACTAGCTTTAGTTAAAAAATTAGTTGAAAAACAAGAGGGAAACATAAAGGTAAATTCCAAATTAAATGAAGGTACTACTTTTTATGTTGAATTTTCCACATAA 1488 1 AGG NGD 155 10 GTTATCAAAATAAAGAAACAC TATCAAAATAAAGAAACAC  TATC AAAATAAAGAAACAC TATT TATTAAAATAAAGAAACAC 1 TAA
"lcl|CP012395.1_cds_ALU34451.1_22 [locus_tag=CLAU_0022] [protein=Integral membrane sensor signal transduction histidine kinase] [protein_id=ALU34451.1] [location=19988..21475] [gbkey=CDS]" ATGGTATTGGATATAAAGGGGTTGACGAATTATTTGAAGATGGGAATTAAATTCAAGCTCATATCTTTTACAGCTTCACTTTTATTGATTGTAATATCATTTTTGAGTTTCTTAGTACTTAATGGAATAAAAAGTTATCAAAATAAAGAAACACAGGCTATTTTATTTAAGCAAAAGGATATATTTGAAGAATATTTTAGTGAACGCATGAGTTTGAATAAAAATACTGATTATGATGACAGCTTAGCTAGAGGTAGTATTTTTAATAAAGCATGGTTGAGAACTATACCTGCAAATATATATAATACGAAAGGCGAACTGCTTTCGGGGTTTAAGACAGATGCAAAGTTAAATGAAAATGATGAGAAAAAGATTATGATAGACTATGCAATCAAAGGTAAAGTATCTTATAGAGAAATTAATGATGTGATATATTTTTATTCACCCATTAAATATAAGGGCAGTACAGCAGCAATTTTAGAATTGGAATATTCAATTAGAGAAAATAAATTATTTTATAGTGATATAGAAAAATTGTTTTATGGTATAGGTTTTTTAGCTTTAGTTCTTGGTATATTTGTAGGAATCTTTTATTTTTCCAGATTAACTAGAGACATATATGAAATGAAAGATTCAGTAGAAAGCATTCAAAAGAGTGAATTTAGTAAAGTACATAAAGTAAATCGAAATGATGAATTAGGAGAATTGAGCAGTGGTCTTATATTTATGAGTAATACTATAAAACAAAATATTGAGGAACTTCAAGTTGAAAGAGATTCTTTAAGTAGGGCTGTGGATAAATTAAAAAAAATGGACAAGCAACAGAAAGAATTTATAGGAAATGTAACTCATGAATTCAAGACTCCAATTACCAGTATAAAAGCCTATGCAGATGTAATTGGAATGTACACGGATGATTTAAAATTAATTGAAGAAGGTACTCTAAGTATATCAAAAGAATGTGATAGGCTTTCGAGTATGGTAGATAATATATTGAGCTTATCTGCCCTTGAAAAATATGATTTTGAAATAGAAAAAAATGAAGTTAATTTAAAAAAAGTATTGAATGAAATATGTAAAACAATGATGGCAAAAGTCAAGAAAAATAGTTTGATTTTAAAATATGATGCAGAGGATATTGTTGTTACTTTGGATGAAGATAGTTTAAAGCATATTCTAATTAATTTAATTGATAATGCCATAAAATACAATAGGCCAGGTGGCAGTATATATATTGAGTGTTATAAAAATGATAAAGACAAAATAACTATAAGTGTTAAAGATACTGGTATAGGTATGAGTGAAGAAGTACTTCCCCAAATTTTTGAACCATTTTATAGGGCCGATAAACACAGGAGTCGTGAAACAGGAGGAGCTGGACTTGGACTAGCTTTAGTTAAAAAATTAGTTGAAAAACAAGAGGGAAACATAAAGGTAAATTCCAAATTAAATGAAGGTACTACTTTTTATGTTGAATTTTCCACATAA 1488 1 AGG NGD 837 56 CAAGCAACAGAAAGAATTTAT AAGCAACAGAAAGAATTTAT A AGCA ACAGAAAGAATTTAT AGTA AAGTAACAGAAAGAATTTAT 1 TAA
"lcl|CP012395.1_cds_ALU34451.1_22 [locus_tag=CLAU_0022] [protein=Integral membrane sensor signal transduction histidine kinase] [protein_id=ALU34451.1] [location=19988..21475] [gbkey=CDS]" ATGGTATTGGATATAAAGGGGTTGACGAATTATTTGAAGATGGGAATTAAATTCAAGCTCATATCTTTTACAGCTTCACTTTTATTGATTGTAATATCATTTTTGAGTTTCTTAGTACTTAATGGAATAAAAAGTTATCAAAATAAAGAAACACAGGCTATTTTATTTAAGCAAAAGGATATATTTGAAGAATATTTTAGTGAACGCATGAGTTTGAATAAAAATACTGATTATGATGACAGCTTAGCTAGAGGTAGTATTTTTAATAAAGCATGGTTGAGAACTATACCTGCAAATATATATAATACGAAAGGCGAACTGCTTTCGGGGTTTAAGACAGATGCAAAGTTAAATGAAAATGATGAGAAAAAGATTATGATAGACTATGCAATCAAAGGTAAAGTATCTTATAGAGAAATTAATGATGTGATATATTTTTATTCACCCATTAAATATAAGGGCAGTACAGCAGCAATTTTAGAATTGGAATATTCAATTAGAGAAAATAAATTATTTTATAGTGATATAGAAAAATTGTTTTATGGTATAGGTTTTTTAGCTTTAGTTCTTGGTATATTTGTAGGAATCTTTTATTTTTCCAGATTAACTAGAGACATATATGAAATGAAAGATTCAGTAGAAAGCATTCAAAAGAGTGAATTTAGTAAAGTACATAAAGTAAATCGAAATGATGAATTAGGAGAATTGAGCAGTGGTCTTATATTTATGAGTAATACTATAAAACAAAATATTGAGGAACTTCAAGTTGAAAGAGATTCTTTAAGTAGGGCTGTGGATAAATTAAAAAAAATGGACAAGCAACAGAAAGAATTTATAGGAAATGTAACTCATGAATTCAAGACTCCAATTACCAGTATAAAAGCCTATGCAGATGTAATTGGAATGTACACGGATGATTTAAAATTAATTGAAGAAGGTACTCTAAGTATATCAAAAGAATGTGATAGGCTTTCGAGTATGGTAGATAATATATTGAGCTTATCTGCCCTTGAAAAATATGATTTTGAAATAGAAAAAAATGAAGTTAATTTAAAAAAAGTATTGAATGAAATATGTAAAACAATGATGGCAAAAGTCAAGAAAAATAGTTTGATTTTAAAATATGATGCAGAGGATATTGTTGTTACTTTGGATGAAGATAGTTTAAAGCATATTCTAATTAATTTAATTGATAATGCCATAAAATACAATAGGCCAGGTGGCAGTATATATATTGAGTGTTATAAAAATGATAAAGACAAAATAACTATAAGTGTTAAAGATACTGGTATAGGTATGAGTGAAGAAGTACTTCCCCAAATTTTTGAACCATTTTATAGGGCCGATAAACACAGGAGTCGTGAAACAGGAGGAGCTGGACTTGGACTAGCTTTAGTTAAAAAATTAGTTGAAAAACAAGAGGGAAACATAAAGGTAAATTCCAAATTAAATGAAGGTACTACTTTTTATGTTGAATTTTCCACATAA 1488 1 AG NG 155 10 GTTATCAAAATAAAGAAACAC TATCAAAATAAAGAAACAC  TATC AAAATAAAGAAACAC TATT TATTAAAATAAAGAAACAC 1 TAA
"lcl|CP012395.1_cds_ALU34451.1_22 [locus_tag=CLAU_0022] [protein=Integral membrane sensor signal transduction histidine kinase] [protein_id=ALU34451.1] [location=19988..21475] [gbkey=CDS]" ATGGTATTGGATATAAAGGGGTTGACGAATTATTTGAAGATGGGAATTAAATTCAAGCTCATATCTTTTACAGCTTCACTTTTATTGATTGTAATATCATTTTTGAGTTTCTTAGTACTTAATGGAATAAAAAGTTATCAAAATAAAGAAACACAGGCTATTTTATTTAAGCAAAAGGATATATTTGAAGAATATTTTAGTGAACGCATGAGTTTGAATAAAAATACTGATTATGATGACAGCTTAGCTAGAGGTAGTATTTTTAATAAAGCATGGTTGAGAACTATACCTGCAAATATATATAATACGAAAGGCGAACTGCTTTCGGGGTTTAAGACAGATGCAAAGTTAAATGAAAATGATGAGAAAAAGATTATGATAGACTATGCAATCAAAGGTAAAGTATCTTATAGAGAAATTAATGATGTGATATATTTTTATTCACCCATTAAATATAAGGGCAGTACAGCAGCAATTTTAGAATTGGAATATTCAATTAGAGAAAATAAATTATTTTATAGTGATATAGAAAAATTGTTTTATGGTATAGGTTTTTTAGCTTTAGTTCTTGGTATATTTGTAGGAATCTTTTATTTTTCCAGATTAACTAGAGACATATATGAAATGAAAGATTCAGTAGAAAGCATTCAAAAGAGTGAATTTAGTAAAGTACATAAAGTAAATCGAAATGATGAATTAGGAGAATTGAGCAGTGGTCTTATATTTATGAGTAATACTATAAAACAAAATATTGAGGAACTTCAAGTTGAAAGAGATTCTTTAAGTAGGGCTGTGGATAAATTAAAAAAAATGGACAAGCAACAGAAAGAATTTATAGGAAATGTAACTCATGAATTCAAGACTCCAATTACCAGTATAAAAGCCTATGCAGATGTAATTGGAATGTACACGGATGATTTAAAATTAATTGAAGAAGGTACTCTAAGTATATCAAAAGAATGTGATAGGCTTTCGAGTATGGTAGATAATATATTGAGCTTATCTGCCCTTGAAAAATATGATTTTGAAATAGAAAAAAATGAAGTTAATTTAAAAAAAGTATTGAATGAAATATGTAAAACAATGATGGCAAAAGTCAAGAAAAATAGTTTGATTTTAAAATATGATGCAGAGGATATTGTTGTTACTTTGGATGAAGATAGTTTAAAGCATATTCTAATTAATTTAATTGATAATGCCATAAAATACAATAGGCCAGGTGGCAGTATATATATTGAGTGTTATAAAAATGATAAAGACAAAATAACTATAAGTGTTAAAGATACTGGTATAGGTATGAGTGAAGAAGTACTTCCCCAAATTTTTGAACCATTTTATAGGGCCGATAAACACAGGAGTCGTGAAACAGGAGGAGCTGGACTTGGACTAGCTTTAGTTAAAAAATTAGTTGAAAAACAAGAGGGAAACATAAAGGTAAATTCCAAATTAAATGAAGGTACTACTTTTTATGTTGAATTTTCCACATAA 1488 1 AG NG 170 11 AAACACAGGCTATTTTATTTA ACACAGGCTATTTTATTTA  ACAC AGGCTATTTTATTTA ATAT ATATAGGCTATTTTATTTA 1 TAG
"lcl|CP012395.1_cds_ALU34451.1_22 [locus_tag=CLAU_0022] [protein=Integral membrane sensor signal transduction histidine kinase] [protein_id=ALU34451.1] [location=19988..21475] [gbkey=CDS]" ATGGTATTGGATATAAAGGGGTTGACGAATTATTTGAAGATGGGAATTAAATTCAAGCTCATATCTTTTACAGCTTCACTTTTATTGATTGTAATATCATTTTTGAGTTTCTTAGTACTTAATGGAATAAAAAGTTATCAAAATAAAGAAACACAGGCTATTTTATTTAAGCAAAAGGATATATTTGAAGAATATTTTAGTGAACGCATGAGTTTGAATAAAAATACTGATTATGATGACAGCTTAGCTAGAGGTAGTATTTTTAATAAAGCATGGTTGAGAACTATACCTGCAAATATATATAATACGAAAGGCGAACTGCTTTCGGGGTTTAAGACAGATGCAAAGTTAAATGAAAATGATGAGAAAAAGATTATGATAGACTATGCAATCAAAGGTAAAGTATCTTATAGAGAAATTAATGATGTGATATATTTTTATTCACCCATTAAATATAAGGGCAGTACAGCAGCAATTTTAGAATTGGAATATTCAATTAGAGAAAATAAATTATTTTATAGTGATATAGAAAAATTGTTTTATGGTATAGGTTTTTTAGCTTTAGTTCTTGGTATATTTGTAGGAATCTTTTATTTTTCCAGATTAACTAGAGACATATATGAAATGAAAGATTCAGTAGAAAGCATTCAAAAGAGTGAATTTAGTAAAGTACATAAAGTAAATCGAAATGATGAATTAGGAGAATTGAGCAGTGGTCTTATATTTATGAGTAATACTATAAAACAAAATATTGAGGAACTTCAAGTTGAAAGAGATTCTTTAAGTAGGGCTGTGGATAAATTAAAAAAAATGGACAAGCAACAGAAAGAATTTATAGGAAATGTAACTCATGAATTCAAGACTCCAATTACCAGTATAAAAGCCTATGCAGATGTAATTGGAATGTACACGGATGATTTAAAATTAATTGAAGAAGGTACTCTAAGTATATCAAAAGAATGTGATAGGCTTTCGAGTATGGTAGATAATATATTGAGCTTATCTGCCCTTGAAAAATATGATTTTGAAATAGAAAAAAATGAAGTTAATTTAAAAAAAGTATTGAATGAAATATGTAAAACAATGATGGCAAAAGTCAAGAAAAATAGTTTGATTTTAAAATATGATGCAGAGGATATTGTTGTTACTTTGGATGAAGATAGTTTAAAGCATATTCTAATTAATTTAATTGATAATGCCATAAAATACAATAGGCCAGGTGGCAGTATATATATTGAGTGTTATAAAAATGATAAAGACAAAATAACTATAAGTGTTAAAGATACTGGTATAGGTATGAGTGAAGAAGTACTTCCCCAAATTTTTGAACCATTTTATAGGGCCGATAAACACAGGAGTCGTGAAACAGGAGGAGCTGGACTTGGACTAGCTTTAGTTAAAAAATTAGTTGAAAAACAAGAGGGAAACATAAAGGTAAATTCCAAATTAAATGAAGGTACTACTTTTTATGTTGAATTTTCCACATAA 1488 1 AG NG 189 13 TAAGCAAAAGGATATATTTGA AAGCAAAAGGATATATTTGA A AGCA AAAGGATATATTTGA AGTA AAGTAAAAGGATATATTTGA 1 TAA
"lcl|CP012395.1_cds_ALU34451.1_22 [locus_tag=CLAU_0022] [protein=Integral membrane sensor signal transduction histidine kinase] [protein_id=ALU34451.1] [location=19988..21475] [gbkey=CDS]" ATGGTATTGGATATAAAGGGGTTGACGAATTATTTGAAGATGGGAATTAAATTCAAGCTCATATCTTTTACAGCTTCACTTTTATTGATTGTAATATCATTTTTGAGTTTCTTAGTACTTAATGGAATAAAAAGTTATCAAAATAAAGAAACACAGGCTATTTTATTTAAGCAAAAGGATATATTTGAAGAATATTTTAGTGAACGCATGAGTTTGAATAAAAATACTGATTATGATGACAGCTTAGCTAGAGGTAGTATTTTTAATAAAGCATGGTTGAGAACTATACCTGCAAATATATATAATACGAAAGGCGAACTGCTTTCGGGGTTTAAGACAGATGCAAAGTTAAATGAAAATGATGAGAAAAAGATTATGATAGACTATGCAATCAAAGGTAAAGTATCTTATAGAGAAATTAATGATGTGATATATTTTTATTCACCCATTAAATATAAGGGCAGTACAGCAGCAATTTTAGAATTGGAATATTCAATTAGAGAAAATAAATTATTTTATAGTGATATAGAAAAATTGTTTTATGGTATAGGTTTTTTAGCTTTAGTTCTTGGTATATTTGTAGGAATCTTTTATTTTTCCAGATTAACTAGAGACATATATGAAATGAAAGATTCAGTAGAAAGCATTCAAAAGAGTGAATTTAGTAAAGTACATAAAGTAAATCGAAATGATGAATTAGGAGAATTGAGCAGTGGTCTTATATTTATGAGTAATACTATAAAACAAAATATTGAGGAACTTCAAGTTGAAAGAGATTCTTTAAGTAGGGCTGTGGATAAATTAAAAAAAATGGACAAGCAACAGAAAGAATTTATAGGAAATGTAACTCATGAATTCAAGACTCCAATTACCAGTATAAAAGCCTATGCAGATGTAATTGGAATGTACACGGATGATTTAAAATTAATTGAAGAAGGTACTCTAAGTATATCAAAAGAATGTGATAGGCTTTCGAGTATGGTAGATAATATATTGAGCTTATCTGCCCTTGAAAAATATGATTTTGAAATAGAAAAAAATGAAGTTAATTTAAAAAAAGTATTGAATGAAATATGTAAAACAATGATGGCAAAAGTCAAGAAAAATAGTTTGATTTTAAAATATGATGCAGAGGATATTGTTGTTACTTTGGATGAAGATAGTTTAAAGCATATTCTAATTAATTTAATTGATAATGCCATAAAATACAATAGGCCAGGTGGCAGTATATATATTGAGTGTTATAAAAATGATAAAGACAAAATAACTATAAGTGTTAAAGATACTGGTATAGGTATGAGTGAAGAAGTACTTCCCCAAATTTTTGAACCATTTTATAGGGCCGATAAACACAGGAGTCGTGAAACAGGAGGAGCTGGACTTGGACTAGCTTTAGTTAAAAAATTAGTTGAAAAACAAGAGGGAAACATAAAGGTAAATTCCAAATTAAATGAAGGTACTACTTTTTATGTTGAATTTTCCACATAA 1488 1 AG NG 702 47 AAATCGAAATGATGAATTAGG AATCGAAATGATGAATTAGG A ATCG AAATGATGAATTAGG ATTG AATTGAAATGATGAATTAGG 1 TGA
"lcl|CP012395.1_cds_ALU34451.1_22 [locus_tag=CLAU_0022] [protein=Integral membrane sensor signal transduction histidine kinase] [protein_id=ALU34451.1] [location=19988..21475] [gbkey=CDS]" ATGGTATTGGATATAAAGGGGTTGACGAATTATTTGAAGATGGGAATTAAATTCAAGCTCATATCTTTTACAGCTTCACTTTTATTGATTGTAATATCATTTTTGAGTTTCTTAGTACTTAATGGAATAAAAAGTTATCAAAATAAAGAAACACAGGCTATTTTATTTAAGCAAAAGGATATATTTGAAGAATATTTTAGTGAACGCATGAGTTTGAATAAAAATACTGATTATGATGACAGCTTAGCTAGAGGTAGTATTTTTAATAAAGCATGGTTGAGAACTATACCTGCAAATATATATAATACGAAAGGCGAACTGCTTTCGGGGTTTAAGACAGATGCAAAGTTAAATGAAAATGATGAGAAAAAGATTATGATAGACTATGCAATCAAAGGTAAAGTATCTTATAGAGAAATTAATGATGTGATATATTTTTATTCACCCATTAAATATAAGGGCAGTACAGCAGCAATTTTAGAATTGGAATATTCAATTAGAGAAAATAAATTATTTTATAGTGATATAGAAAAATTGTTTTATGGTATAGGTTTTTTAGCTTTAGTTCTTGGTATATTTGTAGGAATCTTTTATTTTTCCAGATTAACTAGAGACATATATGAAATGAAAGATTCAGTAGAAAGCATTCAAAAGAGTGAATTTAGTAAAGTACATAAAGTAAATCGAAATGATGAATTAGGAGAATTGAGCAGTGGTCTTATATTTATGAGTAATACTATAAAACAAAATATTGAGGAACTTCAAGTTGAAAGAGATTCTTTAAGTAGGGCTGTGGATAAATTAAAAAAAATGGACAAGCAACAGAAAGAATTTATAGGAAATGTAACTCATGAATTCAAGACTCCAATTACCAGTATAAAAGCCTATGCAGATGTAATTGGAATGTACACGGATGATTTAAAATTAATTGAAGAAGGTACTCTAAGTATATCAAAAGAATGTGATAGGCTTTCGAGTATGGTAGATAATATATTGAGCTTATCTGCCCTTGAAAAATATGATTTTGAAATAGAAAAAAATGAAGTTAATTTAAAAAAAGTATTGAATGAAATATGTAAAACAATGATGGCAAAAGTCAAGAAAAATAGTTTGATTTTAAAATATGATGCAGAGGATATTGTTGTTACTTTGGATGAAGATAGTTTAAAGCATATTCTAATTAATTTAATTGATAATGCCATAAAATACAATAGGCCAGGTGGCAGTATATATATTGAGTGTTATAAAAATGATAAAGACAAAATAACTATAAGTGTTAAAGATACTGGTATAGGTATGAGTGAAGAAGTACTTCCCCAAATTTTTGAACCATTTTATAGGGCCGATAAACACAGGAGTCGTGAAACAGGAGGAGCTGGACTTGGACTAGCTTTAGTTAAAAAATTAGTTGAAAAACAAGAGGGAAACATAAAGGTAAATTCCAAATTAAATGAAGGTACTACTTTTTATGTTGAATTTTCCACATAA 1488 1 AG NG 837 56 CAAGCAACAGAAAGAATTTAT AAGCAACAGAAAGAATTTAT A AGCA ACAGAAAGAATTTAT AGTA AAGTAACAGAAAGAATTTAT 1 TAA
"lcl|CP012395.1_cds_ALU34451.1_22 [locus_tag=CLAU_0022] [protein=Integral membrane sensor signal transduction histidine kinase] [protein_id=ALU34451.1] [location=19988..21475] [gbkey=CDS]" ATGGTATTGGATATAAAGGGGTTGACGAATTATTTGAAGATGGGAATTAAATTCAAGCTCATATCTTTTACAGCTTCACTTTTATTGATTGTAATATCATTTTTGAGTTTCTTAGTACTTAATGGAATAAAAAGTTATCAAAATAAAGAAACACAGGCTATTTTATTTAAGCAAAAGGATATATTTGAAGAATATTTTAGTGAACGCATGAGTTTGAATAAAAATACTGATTATGATGACAGCTTAGCTAGAGGTAGTATTTTTAATAAAGCATGGTTGAGAACTATACCTGCAAATATATATAATACGAAAGGCGAACTGCTTTCGGGGTTTAAGACAGATGCAAAGTTAAATGAAAATGATGAGAAAAAGATTATGATAGACTATGCAATCAAAGGTAAAGTATCTTATAGAGAAATTAATGATGTGATATATTTTTATTCACCCATTAAATATAAGGGCAGTACAGCAGCAATTTTAGAATTGGAATATTCAATTAGAGAAAATAAATTATTTTATAGTGATATAGAAAAATTGTTTTATGGTATAGGTTTTTTAGCTTTAGTTCTTGGTATATTTGTAGGAATCTTTTATTTTTCCAGATTAACTAGAGACATATATGAAATGAAAGATTCAGTAGAAAGCATTCAAAAGAGTGAATTTAGTAAAGTACATAAAGTAAATCGAAATGATGAATTAGGAGAATTGAGCAGTGGTCTTATATTTATGAGTAATACTATAAAACAAAATATTGAGGAACTTCAAGTTGAAAGAGATTCTTTAAGTAGGGCTGTGGATAAATTAAAAAAAATGGACAAGCAACAGAAAGAATTTATAGGAAATGTAACTCATGAATTCAAGACTCCAATTACCAGTATAAAAGCCTATGCAGATGTAATTGGAATGTACACGGATGATTTAAAATTAATTGAAGAAGGTACTCTAAGTATATCAAAAGAATGTGATAGGCTTTCGAGTATGGTAGATAATATATTGAGCTTATCTGCCCTTGAAAAATATGATTTTGAAATAGAAAAAAATGAAGTTAATTTAAAAAAAGTATTGAATGAAATATGTAAAACAATGATGGCAAAAGTCAAGAAAAATAGTTTGATTTTAAAATATGATGCAGAGGATATTGTTGTTACTTTGGATGAAGATAGTTTAAAGCATATTCTAATTAATTTAATTGATAATGCCATAAAATACAATAGGCCAGGTGGCAGTATATATATTGAGTGTTATAAAAATGATAAAGACAAAATAACTATAAGTGTTAAAGATACTGGTATAGGTATGAGTGAAGAAGTACTTCCCCAAATTTTTGAACCATTTTATAGGGCCGATAAACACAGGAGTCGTGAAACAGGAGGAGCTGGACTTGGACTAGCTTTAGTTAAAAAATTAGTTGAAAAACAAGAGGGAAACATAAAGGTAAATTCCAAATTAAATGAAGGTACTACTTTTTATGTTGAATTTTCCACATAA 1488 1 GG NG 156 10 TTATCAAAATAAAGAAACACA TATCAAAATAAAGAAACACA T ATCA AAATAAAGAAACACA ATTA TATTAAAATAAAGAAACACA 1 TAA
"lcl|CP012395.1_cds_ALU34451.1_22 [locus_tag=CLAU_0022] [protein=Integral membrane sensor signal transduction histidine kinase] [protein_id=ALU34451.1] [location=19988..21475] [gbkey=CDS]" ATGGTATTGGATATAAAGGGGTTGACGAATTATTTGAAGATGGGAATTAAATTCAAGCTCATATCTTTTACAGCTTCACTTTTATTGATTGTAATATCATTTTTGAGTTTCTTAGTACTTAATGGAATAAAAAGTTATCAAAATAAAGAAACACAGGCTATTTTATTTAAGCAAAAGGATATATTTGAAGAATATTTTAGTGAACGCATGAGTTTGAATAAAAATACTGATTATGATGACAGCTTAGCTAGAGGTAGTATTTTTAATAAAGCATGGTTGAGAACTATACCTGCAAATATATATAATACGAAAGGCGAACTGCTTTCGGGGTTTAAGACAGATGCAAAGTTAAATGAAAATGATGAGAAAAAGATTATGATAGACTATGCAATCAAAGGTAAAGTATCTTATAGAGAAATTAATGATGTGATATATTTTTATTCACCCATTAAATATAAGGGCAGTACAGCAGCAATTTTAGAATTGGAATATTCAATTAGAGAAAATAAATTATTTTATAGTGATATAGAAAAATTGTTTTATGGTATAGGTTTTTTAGCTTTAGTTCTTGGTATATTTGTAGGAATCTTTTATTTTTCCAGATTAACTAGAGACATATATGAAATGAAAGATTCAGTAGAAAGCATTCAAAAGAGTGAATTTAGTAAAGTACATAAAGTAAATCGAAATGATGAATTAGGAGAATTGAGCAGTGGTCTTATATTTATGAGTAATACTATAAAACAAAATATTGAGGAACTTCAAGTTGAAAGAGATTCTTTAAGTAGGGCTGTGGATAAATTAAAAAAAATGGACAAGCAACAGAAAGAATTTATAGGAAATGTAACTCATGAATTCAAGACTCCAATTACCAGTATAAAAGCCTATGCAGATGTAATTGGAATGTACACGGATGATTTAAAATTAATTGAAGAAGGTACTCTAAGTATATCAAAAGAATGTGATAGGCTTTCGAGTATGGTAGATAATATATTGAGCTTATCTGCCCTTGAAAAATATGATTTTGAAATAGAAAAAAATGAAGTTAATTTAAAAAAAGTATTGAATGAAATATGTAAAACAATGATGGCAAAAGTCAAGAAAAATAGTTTGATTTTAAAATATGATGCAGAGGATATTGTTGTTACTTTGGATGAAGATAGTTTAAAGCATATTCTAATTAATTTAATTGATAATGCCATAAAATACAATAGGCCAGGTGGCAGTATATATATTGAGTGTTATAAAAATGATAAAGACAAAATAACTATAAGTGTTAAAGATACTGGTATAGGTATGAGTGAAGAAGTACTTCCCCAAATTTTTGAACCATTTTATAGGGCCGATAAACACAGGAGTCGTGAAACAGGAGGAGCTGGACTTGGACTAGCTTTAGTTAAAAAATTAGTTGAAAAACAAGAGGGAAACATAAAGGTAAATTCCAAATTAAATGAAGGTACTACTTTTTATGTTGAATTTTCCACATAA 1488 1 AAA NAA 173 12 CACAGGCTATTTTATTTAAGC CAGGCTATTTTATTTAAGC  CAGG CTATTTTATTTAAGC TAGG TAGGCTATTTTATTTAAGC 1 TAG
"lcl|CP012395.1_cds_ALU34451.1_22 [locus_tag=CLAU_0022] [protein=Integral membrane sensor signal transduction histidine kinase] [protein_id=ALU34451.1] [location=19988..21475] [gbkey=CDS]" ATGGTATTGGATATAAAGGGGTTGACGAATTATTTGAAGATGGGAATTAAATTCAAGCTCATATCTTTTACAGCTTCACTTTTATTGATTGTAATATCATTTTTGAGTTTCTTAGTACTTAATGGAATAAAAAGTTATCAAAATAAAGAAACACAGGCTATTTTATTTAAGCAAAAGGATATATTTGAAGAATATTTTAGTGAACGCATGAGTTTGAATAAAAATACTGATTATGATGACAGCTTAGCTAGAGGTAGTATTTTTAATAAAGCATGGTTGAGAACTATACCTGCAAATATATATAATACGAAAGGCGAACTGCTTTCGGGGTTTAAGACAGATGCAAAGTTAAATGAAAATGATGAGAAAAAGATTATGATAGACTATGCAATCAAAGGTAAAGTATCTTATAGAGAAATTAATGATGTGATATATTTTTATTCACCCATTAAATATAAGGGCAGTACAGCAGCAATTTTAGAATTGGAATATTCAATTAGAGAAAATAAATTATTTTATAGTGATATAGAAAAATTGTTTTATGGTATAGGTTTTTTAGCTTTAGTTCTTGGTATATTTGTAGGAATCTTTTATTTTTCCAGATTAACTAGAGACATATATGAAATGAAAGATTCAGTAGAAAGCATTCAAAAGAGTGAATTTAGTAAAGTACATAAAGTAAATCGAAATGATGAATTAGGAGAATTGAGCAGTGGTCTTATATTTATGAGTAATACTATAAAACAAAATATTGAGGAACTTCAAGTTGAAAGAGATTCTTTAAGTAGGGCTGTGGATAAATTAAAAAAAATGGACAAGCAACAGAAAGAATTTATAGGAAATGTAACTCATGAATTCAAGACTCCAATTACCAGTATAAAAGCCTATGCAGATGTAATTGGAATGTACACGGATGATTTAAAATTAATTGAAGAAGGTACTCTAAGTATATCAAAAGAATGTGATAGGCTTTCGAGTATGGTAGATAATATATTGAGCTTATCTGCCCTTGAAAAATATGATTTTGAAATAGAAAAAAATGAAGTTAATTTAAAAAAAGTATTGAATGAAATATGTAAAACAATGATGGCAAAAGTCAAGAAAAATAGTTTGATTTTAAAATATGATGCAGAGGATATTGTTGTTACTTTGGATGAAGATAGTTTAAAGCATATTCTAATTAATTTAATTGATAATGCCATAAAATACAATAGGCCAGGTGGCAGTATATATATTGAGTGTTATAAAAATGATAAAGACAAAATAACTATAAGTGTTAAAGATACTGGTATAGGTATGAGTGAAGAAGTACTTCCCCAAATTTTTGAACCATTTTATAGGGCCGATAAACACAGGAGTCGTGAAACAGGAGGAGCTGGACTTGGACTAGCTTTAGTTAAAAAATTAGTTGAAAAACAAGAGGGAAACATAAAGGTAAATTCCAAATTAAATGAAGGTACTACTTTTTATGTTGAATTTTCCACATAA 1488 1 AAA NAA 840 56 GCAACAGAAAGAATTTATAGG CAACAGAAAGAATTTATAGG C AACA GAAAGAATTTATAGG AATA CAATAGAAAGAATTTATAGG 1 TAG
"lcl|CP012395.1_cds_ALU34451.1_22 [locus_tag=CLAU_0022] [protein=Integral membrane sensor signal transduction histidine kinase] [protein_id=ALU34451.1] [location=19988..21475] [gbkey=CDS]" ATGGTATTGGATATAAAGGGGTTGACGAATTATTTGAAGATGGGAATTAAATTCAAGCTCATATCTTTTACAGCTTCACTTTTATTGATTGTAATATCATTTTTGAGTTTCTTAGTACTTAATGGAATAAAAAGTTATCAAAATAAAGAAACACAGGCTATTTTATTTAAGCAAAAGGATATATTTGAAGAATATTTTAGTGAACGCATGAGTTTGAATAAAAATACTGATTATGATGACAGCTTAGCTAGAGGTAGTATTTTTAATAAAGCATGGTTGAGAACTATACCTGCAAATATATATAATACGAAAGGCGAACTGCTTTCGGGGTTTAAGACAGATGCAAAGTTAAATGAAAATGATGAGAAAAAGATTATGATAGACTATGCAATCAAAGGTAAAGTATCTTATAGAGAAATTAATGATGTGATATATTTTTATTCACCCATTAAATATAAGGGCAGTACAGCAGCAATTTTAGAATTGGAATATTCAATTAGAGAAAATAAATTATTTTATAGTGATATAGAAAAATTGTTTTATGGTATAGGTTTTTTAGCTTTAGTTCTTGGTATATTTGTAGGAATCTTTTATTTTTCCAGATTAACTAGAGACATATATGAAATGAAAGATTCAGTAGAAAGCATTCAAAAGAGTGAATTTAGTAAAGTACATAAAGTAAATCGAAATGATGAATTAGGAGAATTGAGCAGTGGTCTTATATTTATGAGTAATACTATAAAACAAAATATTGAGGAACTTCAAGTTGAAAGAGATTCTTTAAGTAGGGCTGTGGATAAATTAAAAAAAATGGACAAGCAACAGAAAGAATTTATAGGAAATGTAACTCATGAATTCAAGACTCCAATTACCAGTATAAAAGCCTATGCAGATGTAATTGGAATGTACACGGATGATTTAAAATTAATTGAAGAAGGTACTCTAAGTATATCAAAAGAATGTGATAGGCTTTCGAGTATGGTAGATAATATATTGAGCTTATCTGCCCTTGAAAAATATGATTTTGAAATAGAAAAAAATGAAGTTAATTTAAAAAAAGTATTGAATGAAATATGTAAAACAATGATGGCAAAAGTCAAGAAAAATAGTTTGATTTTAAAATATGATGCAGAGGATATTGTTGTTACTTTGGATGAAGATAGTTTAAAGCATATTCTAATTAATTTAATTGATAATGCCATAAAATACAATAGGCCAGGTGGCAGTATATATATTGAGTGTTATAAAAATGATAAAGACAAAATAACTATAAGTGTTAAAGATACTGGTATAGGTATGAGTGAAGAAGTACTTCCCCAAATTTTTGAACCATTTTATAGGGCCGATAAACACAGGAGTCGTGAAACAGGAGGAGCTGGACTTGGACTAGCTTTAGTTAAAAAATTAGTTGAAAAACAAGAGGGAAACATAAAGGTAAATTCCAAATTAAATGAAGGTACTACTTTTTATGTTGAATTTTCCACATAA 1488 1 GAA NAA 839 56 AGCAACAGAAAGAATTTATAG CAACAGAAAGAATTTATAG  CAAC AGAAAGAATTTATAG TAAT TAATAGAAAGAATTTATAG 1 TAA
"lcl|CP012395.1_cds_ALU34451.1_22 [locus_tag=CLAU_0022] [protein=Integral membrane sensor signal transduction histidine kinase] [protein_id=ALU34451.1] [location=19988..21475] [gbkey=CDS]" ATGGTATTGGATATAAAGGGGTTGACGAATTATTTGAAGATGGGAATTAAATTCAAGCTCATATCTTTTACAGCTTCACTTTTATTGATTGTAATATCATTTTTGAGTTTCTTAGTACTTAATGGAATAAAAAGTTATCAAAATAAAGAAACACAGGCTATTTTATTTAAGCAAAAGGATATATTTGAAGAATATTTTAGTGAACGCATGAGTTTGAATAAAAATACTGATTATGATGACAGCTTAGCTAGAGGTAGTATTTTTAATAAAGCATGGTTGAGAACTATACCTGCAAATATATATAATACGAAAGGCGAACTGCTTTCGGGGTTTAAGACAGATGCAAAGTTAAATGAAAATGATGAGAAAAAGATTATGATAGACTATGCAATCAAAGGTAAAGTATCTTATAGAGAAATTAATGATGTGATATATTTTTATTCACCCATTAAATATAAGGGCAGTACAGCAGCAATTTTAGAATTGGAATATTCAATTAGAGAAAATAAATTATTTTATAGTGATATAGAAAAATTGTTTTATGGTATAGGTTTTTTAGCTTTAGTTCTTGGTATATTTGTAGGAATCTTTTATTTTTCCAGATTAACTAGAGACATATATGAAATGAAAGATTCAGTAGAAAGCATTCAAAAGAGTGAATTTAGTAAAGTACATAAAGTAAATCGAAATGATGAATTAGGAGAATTGAGCAGTGGTCTTATATTTATGAGTAATACTATAAAACAAAATATTGAGGAACTTCAAGTTGAAAGAGATTCTTTAAGTAGGGCTGTGGATAAATTAAAAAAAATGGACAAGCAACAGAAAGAATTTATAGGAAATGTAACTCATGAATTCAAGACTCCAATTACCAGTATAAAAGCCTATGCAGATGTAATTGGAATGTACACGGATGATTTAAAATTAATTGAAGAAGGTACTCTAAGTATATCAAAAGAATGTGATAGGCTTTCGAGTATGGTAGATAATATATTGAGCTTATCTGCCCTTGAAAAATATGATTTTGAAATAGAAAAAAATGAAGTTAATTTAAAAAAAGTATTGAATGAAATATGTAAAACAATGATGGCAAAAGTCAAGAAAAATAGTTTGATTTTAAAATATGATGCAGAGGATATTGTTGTTACTTTGGATGAAGATAGTTTAAAGCATATTCTAATTAATTTAATTGATAATGCCATAAAATACAATAGGCCAGGTGGCAGTATATATATTGAGTGTTATAAAAATGATAAAGACAAAATAACTATAAGTGTTAAAGATACTGGTATAGGTATGAGTGAAGAAGTACTTCCCCAAATTTTTGAACCATTTTATAGGGCCGATAAACACAGGAGTCGTGAAACAGGAGGAGCTGGACTTGGACTAGCTTTAGTTAAAAAATTAGTTGAAAAACAAGAGGGAAACATAAAGGTAAATTCCAAATTAAATGAAGGTACTACTTTTTATGTTGAATTTTCCACATAA 1488 1 TAA NAA 666 45 CATTCAAAAGAGTGAATTTAG ATTCAAAAGAGTGAATTTAG A TTCA AAAGAGTGAATTTAG TTTA ATTTAAAAGAGTGAATTTAG 1 TAA
"lcl|CP012395.1_cds_ALU34451.1_22 [locus_tag=CLAU_0022] [protein=Integral membrane sensor signal transduction histidine kinase] [protein_id=ALU34451.1] [location=19988..21475] [gbkey=CDS]" ATGGTATTGGATATAAAGGGGTTGACGAATTATTTGAAGATGGGAATTAAATTCAAGCTCATATCTTTTACAGCTTCACTTTTATTGATTGTAATATCATTTTTGAGTTTCTTAGTACTTAATGGAATAAAAAGTTATCAAAATAAAGAAACACAGGCTATTTTATTTAAGCAAAAGGATATATTTGAAGAATATTTTAGTGAACGCATGAGTTTGAATAAAAATACTGATTATGATGACAGCTTAGCTAGAGGTAGTATTTTTAATAAAGCATGGTTGAGAACTATACCTGCAAATATATATAATACGAAAGGCGAACTGCTTTCGGGGTTTAAGACAGATGCAAAGTTAAATGAAAATGATGAGAAAAAGATTATGATAGACTATGCAATCAAAGGTAAAGTATCTTATAGAGAAATTAATGATGTGATATATTTTTATTCACCCATTAAATATAAGGGCAGTACAGCAGCAATTTTAGAATTGGAATATTCAATTAGAGAAAATAAATTATTTTATAGTGATATAGAAAAATTGTTTTATGGTATAGGTTTTTTAGCTTTAGTTCTTGGTATATTTGTAGGAATCTTTTATTTTTCCAGATTAACTAGAGACATATATGAAATGAAAGATTCAGTAGAAAGCATTCAAAAGAGTGAATTTAGTAAAGTACATAAAGTAAATCGAAATGATGAATTAGGAGAATTGAGCAGTGGTCTTATATTTATGAGTAATACTATAAAACAAAATATTGAGGAACTTCAAGTTGAAAGAGATTCTTTAAGTAGGGCTGTGGATAAATTAAAAAAAATGGACAAGCAACAGAAAGAATTTATAGGAAATGTAACTCATGAATTCAAGACTCCAATTACCAGTATAAAAGCCTATGCAGATGTAATTGGAATGTACACGGATGATTTAAAATTAATTGAAGAAGGTACTCTAAGTATATCAAAAGAATGTGATAGGCTTTCGAGTATGGTAGATAATATATTGAGCTTATCTGCCCTTGAAAAATATGATTTTGAAATAGAAAAAAATGAAGTTAATTTAAAAAAAGTATTGAATGAAATATGTAAAACAATGATGGCAAAAGTCAAGAAAAATAGTTTGATTTTAAAATATGATGCAGAGGATATTGTTGTTACTTTGGATGAAGATAGTTTAAAGCATATTCTAATTAATTTAATTGATAATGCCATAAAATACAATAGGCCAGGTGGCAGTATATATATTGAGTGTTATAAAAATGATAAAGACAAAATAACTATAAGTGTTAAAGATACTGGTATAGGTATGAGTGAAGAAGTACTTCCCCAAATTTTTGAACCATTTTATAGGGCCGATAAACACAGGAGTCGTGAAACAGGAGGAGCTGGACTTGGACTAGCTTTAGTTAAAAAATTAGTTGAAAAACAAGAGGGAAACATAAAGGTAAATTCCAAATTAAATGAAGGTACTACTTTTTATGTTGAATTTTCCACATAA 1488 1 TAA NAA 782 53 TTCAAGTTGAAAGAGATTCTT CAAGTTGAAAGAGATTCTT  CAAG TTGAAAGAGATTCTT TAAG TAAGTTGAAAGAGATTCTT 1 TAA
"lcl|CP012395.1_cds_ALU34451.1_22 [locus_tag=CLAU_0022] [protein=Integral membrane sensor signal transduction histidine kinase] [protein_id=ALU34451.1] [location=19988..21475] [gbkey=CDS]" ATGGTATTGGATATAAAGGGGTTGACGAATTATTTGAAGATGGGAATTAAATTCAAGCTCATATCTTTTACAGCTTCACTTTTATTGATTGTAATATCATTTTTGAGTTTCTTAGTACTTAATGGAATAAAAAGTTATCAAAATAAAGAAACACAGGCTATTTTATTTAAGCAAAAGGATATATTTGAAGAATATTTTAGTGAACGCATGAGTTTGAATAAAAATACTGATTATGATGACAGCTTAGCTAGAGGTAGTATTTTTAATAAAGCATGGTTGAGAACTATACCTGCAAATATATATAATACGAAAGGCGAACTGCTTTCGGGGTTTAAGACAGATGCAAAGTTAAATGAAAATGATGAGAAAAAGATTATGATAGACTATGCAATCAAAGGTAAAGTATCTTATAGAGAAATTAATGATGTGATATATTTTTATTCACCCATTAAATATAAGGGCAGTACAGCAGCAATTTTAGAATTGGAATATTCAATTAGAGAAAATAAATTATTTTATAGTGATATAGAAAAATTGTTTTATGGTATAGGTTTTTTAGCTTTAGTTCTTGGTATATTTGTAGGAATCTTTTATTTTTCCAGATTAACTAGAGACATATATGAAATGAAAGATTCAGTAGAAAGCATTCAAAAGAGTGAATTTAGTAAAGTACATAAAGTAAATCGAAATGATGAATTAGGAGAATTGAGCAGTGGTCTTATATTTATGAGTAATACTATAAAACAAAATATTGAGGAACTTCAAGTTGAAAGAGATTCTTTAAGTAGGGCTGTGGATAAATTAAAAAAAATGGACAAGCAACAGAAAGAATTTATAGGAAATGTAACTCATGAATTCAAGACTCCAATTACCAGTATAAAAGCCTATGCAGATGTAATTGGAATGTACACGGATGATTTAAAATTAATTGAAGAAGGTACTCTAAGTATATCAAAAGAATGTGATAGGCTTTCGAGTATGGTAGATAATATATTGAGCTTATCTGCCCTTGAAAAATATGATTTTGAAATAGAAAAAAATGAAGTTAATTTAAAAAAAGTATTGAATGAAATATGTAAAACAATGATGGCAAAAGTCAAGAAAAATAGTTTGATTTTAAAATATGATGCAGAGGATATTGTTGTTACTTTGGATGAAGATAGTTTAAAGCATATTCTAATTAATTTAATTGATAATGCCATAAAATACAATAGGCCAGGTGGCAGTATATATATTGAGTGTTATAAAAATGATAAAGACAAAATAACTATAAGTGTTAAAGATACTGGTATAGGTATGAGTGAAGAAGTACTTCCCCAAATTTTTGAACCATTTTATAGGGCCGATAAACACAGGAGTCGTGAAACAGGAGGAGCTGGACTTGGACTAGCTTTAGTTAAAAAATTAGTTGAAAAACAAGAGGGAAACATAAAGGTAAATTCCAAATTAAATGAAGGTACTACTTTTTATGTTGAATTTTCCACATAA 1488 1 AGA NGA 189 13 TAAGCAAAAGGATATATTTGA AAGCAAAAGGATATATTTGA A AGCA AAAGGATATATTTGA AGTA AAGTAAAAGGATATATTTGA 1 TAA
"lcl|CP012395.1_cds_ALU34451.1_22 [locus_tag=CLAU_0022] [protein=Integral membrane sensor signal transduction histidine kinase] [protein_id=ALU34451.1] [location=19988..21475] [gbkey=CDS]" ATGGTATTGGATATAAAGGGGTTGACGAATTATTTGAAGATGGGAATTAAATTCAAGCTCATATCTTTTACAGCTTCACTTTTATTGATTGTAATATCATTTTTGAGTTTCTTAGTACTTAATGGAATAAAAAGTTATCAAAATAAAGAAACACAGGCTATTTTATTTAAGCAAAAGGATATATTTGAAGAATATTTTAGTGAACGCATGAGTTTGAATAAAAATACTGATTATGATGACAGCTTAGCTAGAGGTAGTATTTTTAATAAAGCATGGTTGAGAACTATACCTGCAAATATATATAATACGAAAGGCGAACTGCTTTCGGGGTTTAAGACAGATGCAAAGTTAAATGAAAATGATGAGAAAAAGATTATGATAGACTATGCAATCAAAGGTAAAGTATCTTATAGAGAAATTAATGATGTGATATATTTTTATTCACCCATTAAATATAAGGGCAGTACAGCAGCAATTTTAGAATTGGAATATTCAATTAGAGAAAATAAATTATTTTATAGTGATATAGAAAAATTGTTTTATGGTATAGGTTTTTTAGCTTTAGTTCTTGGTATATTTGTAGGAATCTTTTATTTTTCCAGATTAACTAGAGACATATATGAAATGAAAGATTCAGTAGAAAGCATTCAAAAGAGTGAATTTAGTAAAGTACATAAAGTAAATCGAAATGATGAATTAGGAGAATTGAGCAGTGGTCTTATATTTATGAGTAATACTATAAAACAAAATATTGAGGAACTTCAAGTTGAAAGAGATTCTTTAAGTAGGGCTGTGGATAAATTAAAAAAAATGGACAAGCAACAGAAAGAATTTATAGGAAATGTAACTCATGAATTCAAGACTCCAATTACCAGTATAAAAGCCTATGCAGATGTAATTGGAATGTACACGGATGATTTAAAATTAATTGAAGAAGGTACTCTAAGTATATCAAAAGAATGTGATAGGCTTTCGAGTATGGTAGATAATATATTGAGCTTATCTGCCCTTGAAAAATATGATTTTGAAATAGAAAAAAATGAAGTTAATTTAAAAAAAGTATTGAATGAAATATGTAAAACAATGATGGCAAAAGTCAAGAAAAATAGTTTGATTTTAAAATATGATGCAGAGGATATTGTTGTTACTTTGGATGAAGATAGTTTAAAGCATATTCTAATTAATTTAATTGATAATGCCATAAAATACAATAGGCCAGGTGGCAGTATATATATTGAGTGTTATAAAAATGATAAAGACAAAATAACTATAAGTGTTAAAGATACTGGTATAGGTATGAGTGAAGAAGTACTTCCCCAAATTTTTGAACCATTTTATAGGGCCGATAAACACAGGAGTCGTGAAACAGGAGGAGCTGGACTTGGACTAGCTTTAGTTAAAAAATTAGTTGAAAAACAAGAGGGAAACATAAAGGTAAATTCCAAATTAAATGAAGGTACTACTTTTTATGTTGAATTTTCCACATAA 1488 1 AGA NGA 702 47 AAATCGAAATGATGAATTAGG AATCGAAATGATGAATTAGG A ATCG AAATGATGAATTAGG ATTG AATTGAAATGATGAATTAGG 1 TGA
"lcl|CP012395.1_cds_ALU34452.1_23 [locus_tag=CLAU_0023] [protein=Hypothetical protein] [protein_id=ALU34452.1] [location=21559..22923] [gbkey=CDS]" ATGTTGAGTAAAAAAGTTTTATCTTTGATTTTGGCTGTAGGAGTTATTGGAGGTGTAAGTGCATTTCAATTAACTCATCATGCAATTGCTAAATCTACACAGGGCATAAAAGTAACAGCATATAAACCTTCTGCTAAAGTTAATGAAAACGGATATCAAATTGATAAATATGAAAATATTGAGAGCACTGCATGGATTAACGAAAATGAAGTGTTGACTTTAACTAGAAAAAGTGAATTTAAAAATGCCGATTCTACTAGAATGATAAGATATTGCAGCATTTATAATTTGAATACAAAAAGTTCTAAAGATTTTAAGAATGCAAATATAGATGAATTTTTAGGAATATCCCCAGATAATAAATTCGTTCTTTATGCAGAAGCAAGGAATATTCCAGTTGAAACCCAGGAATGGAAAAATGCGCTTGCTTCAGGAGACTTACTCCACAAAAATGTAAAGTTATTAAATTTGTCTACAGGTCAGATTACGGATGTAAATACGGAAAAGTTAAACAGTGATGCCCAGTTTATATGGGTAAGTAAGGATAAAATTTTGGCAAATTATTTTAATCATTGGGCAGTAATTGATACAACTGGGAAAGTATATGCTGATGGAAATTACAATGGTGGAGAACATGATGATGCATGGATATCCGGTGTAGATGATATTAAGGATTTAGGAAGTAGTGTAGAAGGCAAATTTTATTATACTCAATACGAGGAGAATGGCAAAAAAGGACTAGAAGGAATAAAATTATGTTCCATGGATGTGAAGACTAAAGAGATAAAAGATATTTATGATACTAAATATTCTTTACATGCAGATAAAAAGGGAAAGACCATTATAATGGACAACTACAATAACAATGGTGATGCAGTTGATGGAGTTTATGTAAACAGAACTTTTGGAGCACTTGTTATGAATGAATCTGGTAAGGTACTTCAAGATATTAAACTTCCTAAAGGTAGAATAAGCTCTGGAGTACCTACTTCTGAATATATACTATCACCTGATGGAAGTAAAGCTGCTTATGTAGAGAGAAATAATGAAATTAGTCATCAGGTAGGTTCGGATAATAAGGATCCTGATATAGCTATTAAGGTCATAGATACTAAGACAGGTGATACAAAGGAGATAGTAAAGGCATCGAGCTTAAAGGATAAAAATGAAGGGAACAATTATACTACAATTAAGATTAAAGATAAGGATGGTAATGTTAAAGAAAAGAAGATTAAGAGAGAACCTGGAATCTCAAATATTTCCTGGGATAGTACAAGTACCGCACTGTCATTTACTTATGGAAGTTCTTCAGATCCGTTTAATAAAGACAACATAAATACTTATATAGTTACTTTTGATAAATAA 1365 1 AGG NGG 542 40 CCCAGTTTATATGGGTAAGTA CAGTTTATATGGGTAAGTA  CAGT TTATATGGGTAAGTA TAGT TAGTTTATATGGGTAAGTA 1 TAG
"lcl|CP012395.1_cds_ALU34452.1_23 [locus_tag=CLAU_0023] [protein=Hypothetical protein] [protein_id=ALU34452.1] [location=21559..22923] [gbkey=CDS]" ATGTTGAGTAAAAAAGTTTTATCTTTGATTTTGGCTGTAGGAGTTATTGGAGGTGTAAGTGCATTTCAATTAACTCATCATGCAATTGCTAAATCTACACAGGGCATAAAAGTAACAGCATATAAACCTTCTGCTAAAGTTAATGAAAACGGATATCAAATTGATAAATATGAAAATATTGAGAGCACTGCATGGATTAACGAAAATGAAGTGTTGACTTTAACTAGAAAAAGTGAATTTAAAAATGCCGATTCTACTAGAATGATAAGATATTGCAGCATTTATAATTTGAATACAAAAAGTTCTAAAGATTTTAAGAATGCAAATATAGATGAATTTTTAGGAATATCCCCAGATAATAAATTCGTTCTTTATGCAGAAGCAAGGAATATTCCAGTTGAAACCCAGGAATGGAAAAATGCGCTTGCTTCAGGAGACTTACTCCACAAAAATGTAAAGTTATTAAATTTGTCTACAGGTCAGATTACGGATGTAAATACGGAAAAGTTAAACAGTGATGCCCAGTTTATATGGGTAAGTAAGGATAAAATTTTGGCAAATTATTTTAATCATTGGGCAGTAATTGATACAACTGGGAAAGTATATGCTGATGGAAATTACAATGGTGGAGAACATGATGATGCATGGATATCCGGTGTAGATGATATTAAGGATTTAGGAAGTAGTGTAGAAGGCAAATTTTATTATACTCAATACGAGGAGAATGGCAAAAAAGGACTAGAAGGAATAAAATTATGTTCCATGGATGTGAAGACTAAAGAGATAAAAGATATTTATGATACTAAATATTCTTTACATGCAGATAAAAAGGGAAAGACCATTATAATGGACAACTACAATAACAATGGTGATGCAGTTGATGGAGTTTATGTAAACAGAACTTTTGGAGCACTTGTTATGAATGAATCTGGTAAGGTACTTCAAGATATTAAACTTCCTAAAGGTAGAATAAGCTCTGGAGTACCTACTTCTGAATATATACTATCACCTGATGGAAGTAAAGCTGCTTATGTAGAGAGAAATAATGAAATTAGTCATCAGGTAGGTTCGGATAATAAGGATCCTGATATAGCTATTAAGGTCATAGATACTAAGACAGGTGATACAAAGGAGATAGTAAAGGCATCGAGCTTAAAGGATAAAAATGAAGGGAACAATTATACTACAATTAAGATTAAAGATAAGGATGGTAATGTTAAAGAAAAGAAGATTAAGAGAGAACCTGGAATCTCAAATATTTCCTGGGATAGTACAAGTACCGCACTGTCATTTACTTATGGAAGTTCTTCAGATCCGTTTAATAAAGACAACATAAATACTTATATAGTTACTTTTGATAAATAA 1365 1 CGG NGG 500 37 GTCAGATTACGGATGTAAATA CAGATTACGGATGTAAATA  CAGA TTACGGATGTAAATA TAGA TAGATTACGGATGTAAATA 1 TAG
"lcl|CP012395.1_cds_ALU34452.1_23 [locus_tag=CLAU_0023] [protein=Hypothetical protein] [protein_id=ALU34452.1] [location=21559..22923] [gbkey=CDS]" ATGTTGAGTAAAAAAGTTTTATCTTTGATTTTGGCTGTAGGAGTTATTGGAGGTGTAAGTGCATTTCAATTAACTCATCATGCAATTGCTAAATCTACACAGGGCATAAAAGTAACAGCATATAAACCTTCTGCTAAAGTTAATGAAAACGGATATCAAATTGATAAATATGAAAATATTGAGAGCACTGCATGGATTAACGAAAATGAAGTGTTGACTTTAACTAGAAAAAGTGAATTTAAAAATGCCGATTCTACTAGAATGATAAGATATTGCAGCATTTATAATTTGAATACAAAAAGTTCTAAAGATTTTAAGAATGCAAATATAGATGAATTTTTAGGAATATCCCCAGATAATAAATTCGTTCTTTATGCAGAAGCAAGGAATATTCCAGTTGAAACCCAGGAATGGAAAAATGCGCTTGCTTCAGGAGACTTACTCCACAAAAATGTAAAGTTATTAAATTTGTCTACAGGTCAGATTACGGATGTAAATACGGAAAAGTTAAACAGTGATGCCCAGTTTATATGGGTAAGTAAGGATAAAATTTTGGCAAATTATTTTAATCATTGGGCAGTAATTGATACAACTGGGAAAGTATATGCTGATGGAAATTACAATGGTGGAGAACATGATGATGCATGGATATCCGGTGTAGATGATATTAAGGATTTAGGAAGTAGTGTAGAAGGCAAATTTTATTATACTCAATACGAGGAGAATGGCAAAAAAGGACTAGAAGGAATAAAATTATGTTCCATGGATGTGAAGACTAAAGAGATAAAAGATATTTATGATACTAAATATTCTTTACATGCAGATAAAAAGGGAAAGACCATTATAATGGACAACTACAATAACAATGGTGATGCAGTTGATGGAGTTTATGTAAACAGAACTTTTGGAGCACTTGTTATGAATGAATCTGGTAAGGTACTTCAAGATATTAAACTTCCTAAAGGTAGAATAAGCTCTGGAGTACCTACTTCTGAATATATACTATCACCTGATGGAAGTAAAGCTGCTTATGTAGAGAGAAATAATGAAATTAGTCATCAGGTAGGTTCGGATAATAAGGATCCTGATATAGCTATTAAGGTCATAGATACTAAGACAGGTGATACAAAGGAGATAGTAAAGGCATCGAGCTTAAAGGATAAAAATGAAGGGAACAATTATACTACAATTAAGATTAAAGATAAGGATGGTAATGTTAAAGAAAAGAAGATTAAGAGAGAACCTGGAATCTCAAATATTTCCTGGGATAGTACAAGTACCGCACTGTCATTTACTTATGGAAGTTCTTCAGATCCGTTTAATAAAGACAACATAAATACTTATATAGTTACTTTTGATAAATAA 1365 1 AGG NGD 542 40 CCCAGTTTATATGGGTAAGTA CAGTTTATATGGGTAAGTA  CAGT TTATATGGGTAAGTA TAGT TAGTTTATATGGGTAAGTA 1 TAG
"lcl|CP012395.1_cds_ALU34452.1_23 [locus_tag=CLAU_0023] [protein=Hypothetical protein] [protein_id=ALU34452.1] [location=21559..22923] [gbkey=CDS]" ATGTTGAGTAAAAAAGTTTTATCTTTGATTTTGGCTGTAGGAGTTATTGGAGGTGTAAGTGCATTTCAATTAACTCATCATGCAATTGCTAAATCTACACAGGGCATAAAAGTAACAGCATATAAACCTTCTGCTAAAGTTAATGAAAACGGATATCAAATTGATAAATATGAAAATATTGAGAGCACTGCATGGATTAACGAAAATGAAGTGTTGACTTTAACTAGAAAAAGTGAATTTAAAAATGCCGATTCTACTAGAATGATAAGATATTGCAGCATTTATAATTTGAATACAAAAAGTTCTAAAGATTTTAAGAATGCAAATATAGATGAATTTTTAGGAATATCCCCAGATAATAAATTCGTTCTTTATGCAGAAGCAAGGAATATTCCAGTTGAAACCCAGGAATGGAAAAATGCGCTTGCTTCAGGAGACTTACTCCACAAAAATGTAAAGTTATTAAATTTGTCTACAGGTCAGATTACGGATGTAAATACGGAAAAGTTAAACAGTGATGCCCAGTTTATATGGGTAAGTAAGGATAAAATTTTGGCAAATTATTTTAATCATTGGGCAGTAATTGATACAACTGGGAAAGTATATGCTGATGGAAATTACAATGGTGGAGAACATGATGATGCATGGATATCCGGTGTAGATGATATTAAGGATTTAGGAAGTAGTGTAGAAGGCAAATTTTATTATACTCAATACGAGGAGAATGGCAAAAAAGGACTAGAAGGAATAAAATTATGTTCCATGGATGTGAAGACTAAAGAGATAAAAGATATTTATGATACTAAATATTCTTTACATGCAGATAAAAAGGGAAAGACCATTATAATGGACAACTACAATAACAATGGTGATGCAGTTGATGGAGTTTATGTAAACAGAACTTTTGGAGCACTTGTTATGAATGAATCTGGTAAGGTACTTCAAGATATTAAACTTCCTAAAGGTAGAATAAGCTCTGGAGTACCTACTTCTGAATATATACTATCACCTGATGGAAGTAAAGCTGCTTATGTAGAGAGAAATAATGAAATTAGTCATCAGGTAGGTTCGGATAATAAGGATCCTGATATAGCTATTAAGGTCATAGATACTAAGACAGGTGATACAAAGGAGATAGTAAAGGCATCGAGCTTAAAGGATAAAAATGAAGGGAACAATTATACTACAATTAAGATTAAAGATAAGGATGGTAATGTTAAAGAAAAGAAGATTAAGAGAGAACCTGGAATCTCAAATATTTCCTGGGATAGTACAAGTACCGCACTGTCATTTACTTATGGAAGTTCTTCAGATCCGTTTAATAAAGACAACATAAATACTTATATAGTTACTTTTGATAAATAA 1365 1 CGG NGD 500 37 GTCAGATTACGGATGTAAATA CAGATTACGGATGTAAATA  CAGA TTACGGATGTAAATA TAGA TAGATTACGGATGTAAATA 1 TAG
"lcl|CP012395.1_cds_ALU34452.1_23 [locus_tag=CLAU_0023] [protein=Hypothetical protein] [protein_id=ALU34452.1] [location=21559..22923] [gbkey=CDS]" ATGTTGAGTAAAAAAGTTTTATCTTTGATTTTGGCTGTAGGAGTTATTGGAGGTGTAAGTGCATTTCAATTAACTCATCATGCAATTGCTAAATCTACACAGGGCATAAAAGTAACAGCATATAAACCTTCTGCTAAAGTTAATGAAAACGGATATCAAATTGATAAATATGAAAATATTGAGAGCACTGCATGGATTAACGAAAATGAAGTGTTGACTTTAACTAGAAAAAGTGAATTTAAAAATGCCGATTCTACTAGAATGATAAGATATTGCAGCATTTATAATTTGAATACAAAAAGTTCTAAAGATTTTAAGAATGCAAATATAGATGAATTTTTAGGAATATCCCCAGATAATAAATTCGTTCTTTATGCAGAAGCAAGGAATATTCCAGTTGAAACCCAGGAATGGAAAAATGCGCTTGCTTCAGGAGACTTACTCCACAAAAATGTAAAGTTATTAAATTTGTCTACAGGTCAGATTACGGATGTAAATACGGAAAAGTTAAACAGTGATGCCCAGTTTATATGGGTAAGTAAGGATAAAATTTTGGCAAATTATTTTAATCATTGGGCAGTAATTGATACAACTGGGAAAGTATATGCTGATGGAAATTACAATGGTGGAGAACATGATGATGCATGGATATCCGGTGTAGATGATATTAAGGATTTAGGAAGTAGTGTAGAAGGCAAATTTTATTATACTCAATACGAGGAGAATGGCAAAAAAGGACTAGAAGGAATAAAATTATGTTCCATGGATGTGAAGACTAAAGAGATAAAAGATATTTATGATACTAAATATTCTTTACATGCAGATAAAAAGGGAAAGACCATTATAATGGACAACTACAATAACAATGGTGATGCAGTTGATGGAGTTTATGTAAACAGAACTTTTGGAGCACTTGTTATGAATGAATCTGGTAAGGTACTTCAAGATATTAAACTTCCTAAAGGTAGAATAAGCTCTGGAGTACCTACTTCTGAATATATACTATCACCTGATGGAAGTAAAGCTGCTTATGTAGAGAGAAATAATGAAATTAGTCATCAGGTAGGTTCGGATAATAAGGATCCTGATATAGCTATTAAGGTCATAGATACTAAGACAGGTGATACAAAGGAGATAGTAAAGGCATCGAGCTTAAAGGATAAAAATGAAGGGAACAATTATACTACAATTAAGATTAAAGATAAGGATGGTAATGTTAAAGAAAAGAAGATTAAGAGAGAACCTGGAATCTCAAATATTTCCTGGGATAGTACAAGTACCGCACTGTCATTTACTTATGGAAGTTCTTCAGATCCGTTTAATAAAGACAACATAAATACTTATATAGTTACTTTTGATAAATAA 1365 1 AG NG 117 9 TACACAGGGCATAAAAGTAAC ACACAGGGCATAAAAGTAAC A CACA GGGCATAAAAGTAAC TATA ATATAGGGCATAAAAGTAAC 1 TAG
"lcl|CP012395.1_cds_ALU34452.1_23 [locus_tag=CLAU_0023] [protein=Hypothetical protein] [protein_id=ALU34452.1] [location=21559..22923] [gbkey=CDS]" ATGTTGAGTAAAAAAGTTTTATCTTTGATTTTGGCTGTAGGAGTTATTGGAGGTGTAAGTGCATTTCAATTAACTCATCATGCAATTGCTAAATCTACACAGGGCATAAAAGTAACAGCATATAAACCTTCTGCTAAAGTTAATGAAAACGGATATCAAATTGATAAATATGAAAATATTGAGAGCACTGCATGGATTAACGAAAATGAAGTGTTGACTTTAACTAGAAAAAGTGAATTTAAAAATGCCGATTCTACTAGAATGATAAGATATTGCAGCATTTATAATTTGAATACAAAAAGTTCTAAAGATTTTAAGAATGCAAATATAGATGAATTTTTAGGAATATCCCCAGATAATAAATTCGTTCTTTATGCAGAAGCAAGGAATATTCCAGTTGAAACCCAGGAATGGAAAAATGCGCTTGCTTCAGGAGACTTACTCCACAAAAATGTAAAGTTATTAAATTTGTCTACAGGTCAGATTACGGATGTAAATACGGAAAAGTTAAACAGTGATGCCCAGTTTATATGGGTAAGTAAGGATAAAATTTTGGCAAATTATTTTAATCATTGGGCAGTAATTGATACAACTGGGAAAGTATATGCTGATGGAAATTACAATGGTGGAGAACATGATGATGCATGGATATCCGGTGTAGATGATATTAAGGATTTAGGAAGTAGTGTAGAAGGCAAATTTTATTATACTCAATACGAGGAGAATGGCAAAAAAGGACTAGAAGGAATAAAATTATGTTCCATGGATGTGAAGACTAAAGAGATAAAAGATATTTATGATACTAAATATTCTTTACATGCAGATAAAAAGGGAAAGACCATTATAATGGACAACTACAATAACAATGGTGATGCAGTTGATGGAGTTTATGTAAACAGAACTTTTGGAGCACTTGTTATGAATGAATCTGGTAAGGTACTTCAAGATATTAAACTTCCTAAAGGTAGAATAAGCTCTGGAGTACCTACTTCTGAATATATACTATCACCTGATGGAAGTAAAGCTGCTTATGTAGAGAGAAATAATGAAATTAGTCATCAGGTAGGTTCGGATAATAAGGATCCTGATATAGCTATTAAGGTCATAGATACTAAGACAGGTGATACAAAGGAGATAGTAAAGGCATCGAGCTTAAAGGATAAAAATGAAGGGAACAATTATACTACAATTAAGATTAAAGATAAGGATGGTAATGTTAAAGAAAAGAAGATTAAGAGAGAACCTGGAATCTCAAATATTTCCTGGGATAGTACAAGTACCGCACTGTCATTTACTTATGGAAGTTCTTCAGATCCGTTTAATAAAGACAACATAAATACTTATATAGTTACTTTTGATAAATAA 1365 1 AG NG 542 40 CCCAGTTTATATGGGTAAGTA CAGTTTATATGGGTAAGTA  CAGT TTATATGGGTAAGTA TAGT TAGTTTATATGGGTAAGTA 1 TAG
"lcl|CP012395.1_cds_ALU34452.1_23 [locus_tag=CLAU_0023] [protein=Hypothetical protein] [protein_id=ALU34452.1] [location=21559..22923] [gbkey=CDS]" ATGTTGAGTAAAAAAGTTTTATCTTTGATTTTGGCTGTAGGAGTTATTGGAGGTGTAAGTGCATTTCAATTAACTCATCATGCAATTGCTAAATCTACACAGGGCATAAAAGTAACAGCATATAAACCTTCTGCTAAAGTTAATGAAAACGGATATCAAATTGATAAATATGAAAATATTGAGAGCACTGCATGGATTAACGAAAATGAAGTGTTGACTTTAACTAGAAAAAGTGAATTTAAAAATGCCGATTCTACTAGAATGATAAGATATTGCAGCATTTATAATTTGAATACAAAAAGTTCTAAAGATTTTAAGAATGCAAATATAGATGAATTTTTAGGAATATCCCCAGATAATAAATTCGTTCTTTATGCAGAAGCAAGGAATATTCCAGTTGAAACCCAGGAATGGAAAAATGCGCTTGCTTCAGGAGACTTACTCCACAAAAATGTAAAGTTATTAAATTTGTCTACAGGTCAGATTACGGATGTAAATACGGAAAAGTTAAACAGTGATGCCCAGTTTATATGGGTAAGTAAGGATAAAATTTTGGCAAATTATTTTAATCATTGGGCAGTAATTGATACAACTGGGAAAGTATATGCTGATGGAAATTACAATGGTGGAGAACATGATGATGCATGGATATCCGGTGTAGATGATATTAAGGATTTAGGAAGTAGTGTAGAAGGCAAATTTTATTATACTCAATACGAGGAGAATGGCAAAAAAGGACTAGAAGGAATAAAATTATGTTCCATGGATGTGAAGACTAAAGAGATAAAAGATATTTATGATACTAAATATTCTTTACATGCAGATAAAAAGGGAAAGACCATTATAATGGACAACTACAATAACAATGGTGATGCAGTTGATGGAGTTTATGTAAACAGAACTTTTGGAGCACTTGTTATGAATGAATCTGGTAAGGTACTTCAAGATATTAAACTTCCTAAAGGTAGAATAAGCTCTGGAGTACCTACTTCTGAATATATACTATCACCTGATGGAAGTAAAGCTGCTTATGTAGAGAGAAATAATGAAATTAGTCATCAGGTAGGTTCGGATAATAAGGATCCTGATATAGCTATTAAGGTCATAGATACTAAGACAGGTGATACAAAGGAGATAGTAAAGGCATCGAGCTTAAAGGATAAAAATGAAGGGAACAATTATACTACAATTAAGATTAAAGATAAGGATGGTAATGTTAAAGAAAAGAAGATTAAGAGAGAACCTGGAATCTCAAATATTTCCTGGGATAGTACAAGTACCGCACTGTCATTTACTTATGGAAGTTCTTCAGATCCGTTTAATAAAGACAACATAAATACTTATATAGTTACTTTTGATAAATAA 1365 1 CG NG 422 31 AAACCCAGGAATGGAAAAATG ACCCAGGAATGGAAAAATG  ACCC AGGAATGGAAAAATG ATTT ATTTAGGAATGGAAAAATG 1 TAG
"lcl|CP012395.1_cds_ALU34452.1_23 [locus_tag=CLAU_0023] [protein=Hypothetical protein] [protein_id=ALU34452.1] [location=21559..22923] [gbkey=CDS]" ATGTTGAGTAAAAAAGTTTTATCTTTGATTTTGGCTGTAGGAGTTATTGGAGGTGTAAGTGCATTTCAATTAACTCATCATGCAATTGCTAAATCTACACAGGGCATAAAAGTAACAGCATATAAACCTTCTGCTAAAGTTAATGAAAACGGATATCAAATTGATAAATATGAAAATATTGAGAGCACTGCATGGATTAACGAAAATGAAGTGTTGACTTTAACTAGAAAAAGTGAATTTAAAAATGCCGATTCTACTAGAATGATAAGATATTGCAGCATTTATAATTTGAATACAAAAAGTTCTAAAGATTTTAAGAATGCAAATATAGATGAATTTTTAGGAATATCCCCAGATAATAAATTCGTTCTTTATGCAGAAGCAAGGAATATTCCAGTTGAAACCCAGGAATGGAAAAATGCGCTTGCTTCAGGAGACTTACTCCACAAAAATGTAAAGTTATTAAATTTGTCTACAGGTCAGATTACGGATGTAAATACGGAAAAGTTAAACAGTGATGCCCAGTTTATATGGGTAAGTAAGGATAAAATTTTGGCAAATTATTTTAATCATTGGGCAGTAATTGATACAACTGGGAAAGTATATGCTGATGGAAATTACAATGGTGGAGAACATGATGATGCATGGATATCCGGTGTAGATGATATTAAGGATTTAGGAAGTAGTGTAGAAGGCAAATTTTATTATACTCAATACGAGGAGAATGGCAAAAAAGGACTAGAAGGAATAAAATTATGTTCCATGGATGTGAAGACTAAAGAGATAAAAGATATTTATGATACTAAATATTCTTTACATGCAGATAAAAAGGGAAAGACCATTATAATGGACAACTACAATAACAATGGTGATGCAGTTGATGGAGTTTATGTAAACAGAACTTTTGGAGCACTTGTTATGAATGAATCTGGTAAGGTACTTCAAGATATTAAACTTCCTAAAGGTAGAATAAGCTCTGGAGTACCTACTTCTGAATATATACTATCACCTGATGGAAGTAAAGCTGCTTATGTAGAGAGAAATAATGAAATTAGTCATCAGGTAGGTTCGGATAATAAGGATCCTGATATAGCTATTAAGGTCATAGATACTAAGACAGGTGATACAAAGGAGATAGTAAAGGCATCGAGCTTAAAGGATAAAAATGAAGGGAACAATTATACTACAATTAAGATTAAAGATAAGGATGGTAATGTTAAAGAAAAGAAGATTAAGAGAGAACCTGGAATCTCAAATATTTCCTGGGATAGTACAAGTACCGCACTGTCATTTACTTATGGAAGTTCTTCAGATCCGTTTAATAAAGACAACATAAATACTTATATAGTTACTTTTGATAAATAA 1365 1 CG NG 500 37 GTCAGATTACGGATGTAAATA CAGATTACGGATGTAAATA  CAGA TTACGGATGTAAATA TAGA TAGATTACGGATGTAAATA 1 TAG
"lcl|CP012395.1_cds_ALU34452.1_23 [locus_tag=CLAU_0023] [protein=Hypothetical protein] [protein_id=ALU34452.1] [location=21559..22923] [gbkey=CDS]" ATGTTGAGTAAAAAAGTTTTATCTTTGATTTTGGCTGTAGGAGTTATTGGAGGTGTAAGTGCATTTCAATTAACTCATCATGCAATTGCTAAATCTACACAGGGCATAAAAGTAACAGCATATAAACCTTCTGCTAAAGTTAATGAAAACGGATATCAAATTGATAAATATGAAAATATTGAGAGCACTGCATGGATTAACGAAAATGAAGTGTTGACTTTAACTAGAAAAAGTGAATTTAAAAATGCCGATTCTACTAGAATGATAAGATATTGCAGCATTTATAATTTGAATACAAAAAGTTCTAAAGATTTTAAGAATGCAAATATAGATGAATTTTTAGGAATATCCCCAGATAATAAATTCGTTCTTTATGCAGAAGCAAGGAATATTCCAGTTGAAACCCAGGAATGGAAAAATGCGCTTGCTTCAGGAGACTTACTCCACAAAAATGTAAAGTTATTAAATTTGTCTACAGGTCAGATTACGGATGTAAATACGGAAAAGTTAAACAGTGATGCCCAGTTTATATGGGTAAGTAAGGATAAAATTTTGGCAAATTATTTTAATCATTGGGCAGTAATTGATACAACTGGGAAAGTATATGCTGATGGAAATTACAATGGTGGAGAACATGATGATGCATGGATATCCGGTGTAGATGATATTAAGGATTTAGGAAGTAGTGTAGAAGGCAAATTTTATTATACTCAATACGAGGAGAATGGCAAAAAAGGACTAGAAGGAATAAAATTATGTTCCATGGATGTGAAGACTAAAGAGATAAAAGATATTTATGATACTAAATATTCTTTACATGCAGATAAAAAGGGAAAGACCATTATAATGGACAACTACAATAACAATGGTGATGCAGTTGATGGAGTTTATGTAAACAGAACTTTTGGAGCACTTGTTATGAATGAATCTGGTAAGGTACTTCAAGATATTAAACTTCCTAAAGGTAGAATAAGCTCTGGAGTACCTACTTCTGAATATATACTATCACCTGATGGAAGTAAAGCTGCTTATGTAGAGAGAAATAATGAAATTAGTCATCAGGTAGGTTCGGATAATAAGGATCCTGATATAGCTATTAAGGTCATAGATACTAAGACAGGTGATACAAAGGAGATAGTAAAGGCATCGAGCTTAAAGGATAAAAATGAAGGGAACAATTATACTACAATTAAGATTAAAGATAAGGATGGTAATGTTAAAGAAAAGAAGATTAAGAGAGAACCTGGAATCTCAAATATTTCCTGGGATAGTACAAGTACCGCACTGTCATTTACTTATGGAAGTTCTTCAGATCCGTTTAATAAAGACAACATAAATACTTATATAGTTACTTTTGATAAATAA 1365 1 AAA NAA 173 13 GATATCAAATTGATAAATATG TATCAAATTGATAAATATG  TATC AAATTGATAAATATG TATT TATTAAATTGATAAATATG 1 TAA
"lcl|CP012395.1_cds_ALU34452.1_23 [locus_tag=CLAU_0023] [protein=Hypothetical protein] [protein_id=ALU34452.1] [location=21559..22923] [gbkey=CDS]" ATGTTGAGTAAAAAAGTTTTATCTTTGATTTTGGCTGTAGGAGTTATTGGAGGTGTAAGTGCATTTCAATTAACTCATCATGCAATTGCTAAATCTACACAGGGCATAAAAGTAACAGCATATAAACCTTCTGCTAAAGTTAATGAAAACGGATATCAAATTGATAAATATGAAAATATTGAGAGCACTGCATGGATTAACGAAAATGAAGTGTTGACTTTAACTAGAAAAAGTGAATTTAAAAATGCCGATTCTACTAGAATGATAAGATATTGCAGCATTTATAATTTGAATACAAAAAGTTCTAAAGATTTTAAGAATGCAAATATAGATGAATTTTTAGGAATATCCCCAGATAATAAATTCGTTCTTTATGCAGAAGCAAGGAATATTCCAGTTGAAACCCAGGAATGGAAAAATGCGCTTGCTTCAGGAGACTTACTCCACAAAAATGTAAAGTTATTAAATTTGTCTACAGGTCAGATTACGGATGTAAATACGGAAAAGTTAAACAGTGATGCCCAGTTTATATGGGTAAGTAAGGATAAAATTTTGGCAAATTATTTTAATCATTGGGCAGTAATTGATACAACTGGGAAAGTATATGCTGATGGAAATTACAATGGTGGAGAACATGATGATGCATGGATATCCGGTGTAGATGATATTAAGGATTTAGGAAGTAGTGTAGAAGGCAAATTTTATTATACTCAATACGAGGAGAATGGCAAAAAAGGACTAGAAGGAATAAAATTATGTTCCATGGATGTGAAGACTAAAGAGATAAAAGATATTTATGATACTAAATATTCTTTACATGCAGATAAAAAGGGAAAGACCATTATAATGGACAACTACAATAACAATGGTGATGCAGTTGATGGAGTTTATGTAAACAGAACTTTTGGAGCACTTGTTATGAATGAATCTGGTAAGGTACTTCAAGATATTAAACTTCCTAAAGGTAGAATAAGCTCTGGAGTACCTACTTCTGAATATATACTATCACCTGATGGAAGTAAAGCTGCTTATGTAGAGAGAAATAATGAAATTAGTCATCAGGTAGGTTCGGATAATAAGGATCCTGATATAGCTATTAAGGTCATAGATACTAAGACAGGTGATACAAAGGAGATAGTAAAGGCATCGAGCTTAAAGGATAAAAATGAAGGGAACAATTATACTACAATTAAGATTAAAGATAAGGATGGTAATGTTAAAGAAAAGAAGATTAAGAGAGAACCTGGAATCTCAAATATTTCCTGGGATAGTACAAGTACCGCACTGTCATTTACTTATGGAAGTTCTTCAGATCCGTTTAATAAAGACAACATAAATACTTATATAGTTACTTTTGATAAATAA 1365 1 AAA NAA 174 13 ATATCAAATTGATAAATATGA TATCAAATTGATAAATATGA T ATCA AATTGATAAATATGA ATTA TATTAAATTGATAAATATGA 1 TAA
"lcl|CP012395.1_cds_ALU34452.1_23 [locus_tag=CLAU_0023] [protein=Hypothetical protein] [protein_id=ALU34452.1] [location=21559..22923] [gbkey=CDS]" ATGTTGAGTAAAAAAGTTTTATCTTTGATTTTGGCTGTAGGAGTTATTGGAGGTGTAAGTGCATTTCAATTAACTCATCATGCAATTGCTAAATCTACACAGGGCATAAAAGTAACAGCATATAAACCTTCTGCTAAAGTTAATGAAAACGGATATCAAATTGATAAATATGAAAATATTGAGAGCACTGCATGGATTAACGAAAATGAAGTGTTGACTTTAACTAGAAAAAGTGAATTTAAAAATGCCGATTCTACTAGAATGATAAGATATTGCAGCATTTATAATTTGAATACAAAAAGTTCTAAAGATTTTAAGAATGCAAATATAGATGAATTTTTAGGAATATCCCCAGATAATAAATTCGTTCTTTATGCAGAAGCAAGGAATATTCCAGTTGAAACCCAGGAATGGAAAAATGCGCTTGCTTCAGGAGACTTACTCCACAAAAATGTAAAGTTATTAAATTTGTCTACAGGTCAGATTACGGATGTAAATACGGAAAAGTTAAACAGTGATGCCCAGTTTATATGGGTAAGTAAGGATAAAATTTTGGCAAATTATTTTAATCATTGGGCAGTAATTGATACAACTGGGAAAGTATATGCTGATGGAAATTACAATGGTGGAGAACATGATGATGCATGGATATCCGGTGTAGATGATATTAAGGATTTAGGAAGTAGTGTAGAAGGCAAATTTTATTATACTCAATACGAGGAGAATGGCAAAAAAGGACTAGAAGGAATAAAATTATGTTCCATGGATGTGAAGACTAAAGAGATAAAAGATATTTATGATACTAAATATTCTTTACATGCAGATAAAAAGGGAAAGACCATTATAATGGACAACTACAATAACAATGGTGATGCAGTTGATGGAGTTTATGTAAACAGAACTTTTGGAGCACTTGTTATGAATGAATCTGGTAAGGTACTTCAAGATATTAAACTTCCTAAAGGTAGAATAAGCTCTGGAGTACCTACTTCTGAATATATACTATCACCTGATGGAAGTAAAGCTGCTTATGTAGAGAGAAATAATGAAATTAGTCATCAGGTAGGTTCGGATAATAAGGATCCTGATATAGCTATTAAGGTCATAGATACTAAGACAGGTGATACAAAGGAGATAGTAAAGGCATCGAGCTTAAAGGATAAAAATGAAGGGAACAATTATACTACAATTAAGATTAAAGATAAGGATGGTAATGTTAAAGAAAAGAAGATTAAGAGAGAACCTGGAATCTCAAATATTTCCTGGGATAGTACAAGTACCGCACTGTCATTTACTTATGGAAGTTCTTCAGATCCGTTTAATAAAGACAACATAAATACTTATATAGTTACTTTTGATAAATAA 1365 1 AAA NAA 731 54 CTCAATACGAGGAGAATGGCA CAATACGAGGAGAATGGCA  CAAT ACGAGGAGAATGGCA TAAT TAATACGAGGAGAATGGCA 1 TAA
"lcl|CP012395.1_cds_ALU34452.1_23 [locus_tag=CLAU_0023] [protein=Hypothetical protein] [protein_id=ALU34452.1] [location=21559..22923] [gbkey=CDS]" ATGTTGAGTAAAAAAGTTTTATCTTTGATTTTGGCTGTAGGAGTTATTGGAGGTGTAAGTGCATTTCAATTAACTCATCATGCAATTGCTAAATCTACACAGGGCATAAAAGTAACAGCATATAAACCTTCTGCTAAAGTTAATGAAAACGGATATCAAATTGATAAATATGAAAATATTGAGAGCACTGCATGGATTAACGAAAATGAAGTGTTGACTTTAACTAGAAAAAGTGAATTTAAAAATGCCGATTCTACTAGAATGATAAGATATTGCAGCATTTATAATTTGAATACAAAAAGTTCTAAAGATTTTAAGAATGCAAATATAGATGAATTTTTAGGAATATCCCCAGATAATAAATTCGTTCTTTATGCAGAAGCAAGGAATATTCCAGTTGAAACCCAGGAATGGAAAAATGCGCTTGCTTCAGGAGACTTACTCCACAAAAATGTAAAGTTATTAAATTTGTCTACAGGTCAGATTACGGATGTAAATACGGAAAAGTTAAACAGTGATGCCCAGTTTATATGGGTAAGTAAGGATAAAATTTTGGCAAATTATTTTAATCATTGGGCAGTAATTGATACAACTGGGAAAGTATATGCTGATGGAAATTACAATGGTGGAGAACATGATGATGCATGGATATCCGGTGTAGATGATATTAAGGATTTAGGAAGTAGTGTAGAAGGCAAATTTTATTATACTCAATACGAGGAGAATGGCAAAAAAGGACTAGAAGGAATAAAATTATGTTCCATGGATGTGAAGACTAAAGAGATAAAAGATATTTATGATACTAAATATTCTTTACATGCAGATAAAAAGGGAAAGACCATTATAATGGACAACTACAATAACAATGGTGATGCAGTTGATGGAGTTTATGTAAACAGAACTTTTGGAGCACTTGTTATGAATGAATCTGGTAAGGTACTTCAAGATATTAAACTTCCTAAAGGTAGAATAAGCTCTGGAGTACCTACTTCTGAATATATACTATCACCTGATGGAAGTAAAGCTGCTTATGTAGAGAGAAATAATGAAATTAGTCATCAGGTAGGTTCGGATAATAAGGATCCTGATATAGCTATTAAGGTCATAGATACTAAGACAGGTGATACAAAGGAGATAGTAAAGGCATCGAGCTTAAAGGATAAAAATGAAGGGAACAATTATACTACAATTAAGATTAAAGATAAGGATGGTAATGTTAAAGAAAAGAAGATTAAGAGAGAACCTGGAATCTCAAATATTTCCTGGGATAGTACAAGTACCGCACTGTCATTTACTTATGGAAGTTCTTCAGATCCGTTTAATAAAGACAACATAAATACTTATATAGTTACTTTTGATAAATAA 1365 1 CAA NAA 83 6 CATTTCAATTAACTCATCATG TTTCAATTAACTCATCATG  TTTC AATTAACTCATCATG TTTT TTTTAATTAACTCATCATG 1 TAA
"lcl|CP012395.1_cds_ALU34452.1_23 [locus_tag=CLAU_0023] [protein=Hypothetical protein] [protein_id=ALU34452.1] [location=21559..22923] [gbkey=CDS]" ATGTTGAGTAAAAAAGTTTTATCTTTGATTTTGGCTGTAGGAGTTATTGGAGGTGTAAGTGCATTTCAATTAACTCATCATGCAATTGCTAAATCTACACAGGGCATAAAAGTAACAGCATATAAACCTTCTGCTAAAGTTAATGAAAACGGATATCAAATTGATAAATATGAAAATATTGAGAGCACTGCATGGATTAACGAAAATGAAGTGTTGACTTTAACTAGAAAAAGTGAATTTAAAAATGCCGATTCTACTAGAATGATAAGATATTGCAGCATTTATAATTTGAATACAAAAAGTTCTAAAGATTTTAAGAATGCAAATATAGATGAATTTTTAGGAATATCCCCAGATAATAAATTCGTTCTTTATGCAGAAGCAAGGAATATTCCAGTTGAAACCCAGGAATGGAAAAATGCGCTTGCTTCAGGAGACTTACTCCACAAAAATGTAAAGTTATTAAATTTGTCTACAGGTCAGATTACGGATGTAAATACGGAAAAGTTAAACAGTGATGCCCAGTTTATATGGGTAAGTAAGGATAAAATTTTGGCAAATTATTTTAATCATTGGGCAGTAATTGATACAACTGGGAAAGTATATGCTGATGGAAATTACAATGGTGGAGAACATGATGATGCATGGATATCCGGTGTAGATGATATTAAGGATTTAGGAAGTAGTGTAGAAGGCAAATTTTATTATACTCAATACGAGGAGAATGGCAAAAAAGGACTAGAAGGAATAAAATTATGTTCCATGGATGTGAAGACTAAAGAGATAAAAGATATTTATGATACTAAATATTCTTTACATGCAGATAAAAAGGGAAAGACCATTATAATGGACAACTACAATAACAATGGTGATGCAGTTGATGGAGTTTATGTAAACAGAACTTTTGGAGCACTTGTTATGAATGAATCTGGTAAGGTACTTCAAGATATTAAACTTCCTAAAGGTAGAATAAGCTCTGGAGTACCTACTTCTGAATATATACTATCACCTGATGGAAGTAAAGCTGCTTATGTAGAGAGAAATAATGAAATTAGTCATCAGGTAGGTTCGGATAATAAGGATCCTGATATAGCTATTAAGGTCATAGATACTAAGACAGGTGATACAAAGGAGATAGTAAAGGCATCGAGCTTAAAGGATAAAAATGAAGGGAACAATTATACTACAATTAAGATTAAAGATAAGGATGGTAATGTTAAAGAAAAGAAGATTAAGAGAGAACCTGGAATCTCAAATATTTCCTGGGATAGTACAAGTACCGCACTGTCATTTACTTATGGAAGTTCTTCAGATCCGTTTAATAAAGACAACATAAATACTTATATAGTTACTTTTGATAAATAA 1365 1 CAA NAA 729 53 TACTCAATACGAGGAGAATGG ACTCAATACGAGGAGAATGG A CTCA ATACGAGGAGAATGG TTTA ATTTAATACGAGGAGAATGG 1 TAA
"lcl|CP012395.1_cds_ALU34452.1_23 [locus_tag=CLAU_0023] [protein=Hypothetical protein] [protein_id=ALU34452.1] [location=21559..22923] [gbkey=CDS]" ATGTTGAGTAAAAAAGTTTTATCTTTGATTTTGGCTGTAGGAGTTATTGGAGGTGTAAGTGCATTTCAATTAACTCATCATGCAATTGCTAAATCTACACAGGGCATAAAAGTAACAGCATATAAACCTTCTGCTAAAGTTAATGAAAACGGATATCAAATTGATAAATATGAAAATATTGAGAGCACTGCATGGATTAACGAAAATGAAGTGTTGACTTTAACTAGAAAAAGTGAATTTAAAAATGCCGATTCTACTAGAATGATAAGATATTGCAGCATTTATAATTTGAATACAAAAAGTTCTAAAGATTTTAAGAATGCAAATATAGATGAATTTTTAGGAATATCCCCAGATAATAAATTCGTTCTTTATGCAGAAGCAAGGAATATTCCAGTTGAAACCCAGGAATGGAAAAATGCGCTTGCTTCAGGAGACTTACTCCACAAAAATGTAAAGTTATTAAATTTGTCTACAGGTCAGATTACGGATGTAAATACGGAAAAGTTAAACAGTGATGCCCAGTTTATATGGGTAAGTAAGGATAAAATTTTGGCAAATTATTTTAATCATTGGGCAGTAATTGATACAACTGGGAAAGTATATGCTGATGGAAATTACAATGGTGGAGAACATGATGATGCATGGATATCCGGTGTAGATGATATTAAGGATTTAGGAAGTAGTGTAGAAGGCAAATTTTATTATACTCAATACGAGGAGAATGGCAAAAAAGGACTAGAAGGAATAAAATTATGTTCCATGGATGTGAAGACTAAAGAGATAAAAGATATTTATGATACTAAATATTCTTTACATGCAGATAAAAAGGGAAAGACCATTATAATGGACAACTACAATAACAATGGTGATGCAGTTGATGGAGTTTATGTAAACAGAACTTTTGGAGCACTTGTTATGAATGAATCTGGTAAGGTACTTCAAGATATTAAACTTCCTAAAGGTAGAATAAGCTCTGGAGTACCTACTTCTGAATATATACTATCACCTGATGGAAGTAAAGCTGCTTATGTAGAGAGAAATAATGAAATTAGTCATCAGGTAGGTTCGGATAATAAGGATCCTGATATAGCTATTAAGGTCATAGATACTAAGACAGGTGATACAAAGGAGATAGTAAAGGCATCGAGCTTAAAGGATAAAAATGAAGGGAACAATTATACTACAATTAAGATTAAAGATAAGGATGGTAATGTTAAAGAAAAGAAGATTAAGAGAGAACCTGGAATCTCAAATATTTCCTGGGATAGTACAAGTACCGCACTGTCATTTACTTATGGAAGTTCTTCAGATCCGTTTAATAAAGACAACATAAATACTTATATAGTTACTTTTGATAAATAA 1365 1 TAA NAA 540 40 TGCCCAGTTTATATGGGTAAG GCCCAGTTTATATGGGTAAG G CCCA GTTTATATGGGTAAG TTTA GTTTAGTTTATATGGGTAAG 1 TAG
"lcl|CP012395.1_cds_ALU34452.1_23 [locus_tag=CLAU_0023] [protein=Hypothetical protein] [protein_id=ALU34452.1] [location=21559..22923] [gbkey=CDS]" ATGTTGAGTAAAAAAGTTTTATCTTTGATTTTGGCTGTAGGAGTTATTGGAGGTGTAAGTGCATTTCAATTAACTCATCATGCAATTGCTAAATCTACACAGGGCATAAAAGTAACAGCATATAAACCTTCTGCTAAAGTTAATGAAAACGGATATCAAATTGATAAATATGAAAATATTGAGAGCACTGCATGGATTAACGAAAATGAAGTGTTGACTTTAACTAGAAAAAGTGAATTTAAAAATGCCGATTCTACTAGAATGATAAGATATTGCAGCATTTATAATTTGAATACAAAAAGTTCTAAAGATTTTAAGAATGCAAATATAGATGAATTTTTAGGAATATCCCCAGATAATAAATTCGTTCTTTATGCAGAAGCAAGGAATATTCCAGTTGAAACCCAGGAATGGAAAAATGCGCTTGCTTCAGGAGACTTACTCCACAAAAATGTAAAGTTATTAAATTTGTCTACAGGTCAGATTACGGATGTAAATACGGAAAAGTTAAACAGTGATGCCCAGTTTATATGGGTAAGTAAGGATAAAATTTTGGCAAATTATTTTAATCATTGGGCAGTAATTGATACAACTGGGAAAGTATATGCTGATGGAAATTACAATGGTGGAGAACATGATGATGCATGGATATCCGGTGTAGATGATATTAAGGATTTAGGAAGTAGTGTAGAAGGCAAATTTTATTATACTCAATACGAGGAGAATGGCAAAAAAGGACTAGAAGGAATAAAATTATGTTCCATGGATGTGAAGACTAAAGAGATAAAAGATATTTATGATACTAAATATTCTTTACATGCAGATAAAAAGGGAAAGACCATTATAATGGACAACTACAATAACAATGGTGATGCAGTTGATGGAGTTTATGTAAACAGAACTTTTGGAGCACTTGTTATGAATGAATCTGGTAAGGTACTTCAAGATATTAAACTTCCTAAAGGTAGAATAAGCTCTGGAGTACCTACTTCTGAATATATACTATCACCTGATGGAAGTAAAGCTGCTTATGTAGAGAGAAATAATGAAATTAGTCATCAGGTAGGTTCGGATAATAAGGATCCTGATATAGCTATTAAGGTCATAGATACTAAGACAGGTGATACAAAGGAGATAGTAAAGGCATCGAGCTTAAAGGATAAAAATGAAGGGAACAATTATACTACAATTAAGATTAAAGATAAGGATGGTAATGTTAAAGAAAAGAAGATTAAGAGAGAACCTGGAATCTCAAATATTTCCTGGGATAGTACAAGTACCGCACTGTCATTTACTTATGGAAGTTCTTCAGATCCGTTTAATAAAGACAACATAAATACTTATATAGTTACTTTTGATAAATAA 1365 1 TAA NAA 960 70 ACTTCAAGATATTAAACTTCC CTTCAAGATATTAAACTTCC C TTCA AGATATTAAACTTCC TTTA CTTTAAGATATTAAACTTCC 1 TAA
"lcl|CP012395.1_cds_ALU34453.1_24 [locus_tag=CLAU_0024] [protein=Rubredoxin domain-containing protein] [protein_id=ALU34453.1] [location=complement(23191..23880)] [gbkey=CDS]" ATGATTGATAATAAAGCTTTTTACAAATTAAGTTATGGACTATACCTTGTAAGTTCTATTTCAGAAGGAAAGAAAAATGCTCAAATTGCAAATACAGTTTTTCAAATAACATCAAATCCTGCTATTCTCGCAGTGAGCATTAACAAAAAAAATCTTACCCATGATTATATACAAAGCAGTAAATTGATAGGTGTATCTGCCCTATCCATAGAAACTCCTATTGAATTCATAGGCAAATTTGGATTTAAATCAGGAAGGGACATTGATAAATTTGAAGGAGTATCATTTAAAACAATAGAAAGTGGTGTCCCTATAATATTAGACAACACATCATCCTATTTTGAATTAAAAGTTGAAAAAGAAATTGATGTTTTTACTCATACAATATTTATCTGTAAAGTACTAAATGCAGAACTGATCAACGATGTAGAACAAATTACCTATAAATATTACCAGGATATGAAACGAGGAATCTCACCTAAGGTTGAAGCAAACATCCCACAAAATAAAAATCAAACTTCAAAAAATATAGGAAAATATGAATGTACAGTATGTGGATACATTTATGATCCAGCTGTTGGAGATCCTGGCTCAGGAATTCCAGCTGGTACCCCATTTGAAAACATACCAGATGATTGGACTTGTCCAATATGTGGAGTTACTAAAGATAATTTTAAACTAATTGTATAG 690 1 AGG NGG 189 27 TATACAAAGCAGTAAATTGAT ATACAAAGCAGTAAATTGAT A TACA AAGCAGTAAATTGAT TATA ATATAAAGCAGTAAATTGAT 1 TAA
"lcl|CP012395.1_cds_ALU34453.1_24 [locus_tag=CLAU_0024] [protein=Rubredoxin domain-containing protein] [protein_id=ALU34453.1] [location=complement(23191..23880)] [gbkey=CDS]" ATGATTGATAATAAAGCTTTTTACAAATTAAGTTATGGACTATACCTTGTAAGTTCTATTTCAGAAGGAAAGAAAAATGCTCAAATTGCAAATACAGTTTTTCAAATAACATCAAATCCTGCTATTCTCGCAGTGAGCATTAACAAAAAAAATCTTACCCATGATTATATACAAAGCAGTAAATTGATAGGTGTATCTGCCCTATCCATAGAAACTCCTATTGAATTCATAGGCAAATTTGGATTTAAATCAGGAAGGGACATTGATAAATTTGAAGGAGTATCATTTAAAACAATAGAAAGTGGTGTCCCTATAATATTAGACAACACATCATCCTATTTTGAATTAAAAGTTGAAAAAGAAATTGATGTTTTTACTCATACAATATTTATCTGTAAAGTACTAAATGCAGAACTGATCAACGATGTAGAACAAATTACCTATAAATATTACCAGGATATGAAACGAGGAATCTCACCTAAGGTTGAAGCAAACATCCCACAAAATAAAAATCAAACTTCAAAAAATATAGGAAAATATGAATGTACAGTATGTGGATACATTTATGATCCAGCTGTTGGAGATCCTGGCTCAGGAATTCCAGCTGGTACCCCATTTGAAAACATACCAGATGATTGGACTTGTCCAATATGTGGAGTTACTAAAGATAATTTTAAACTAATTGTATAG 690 1 AGG NGG 482 70 TGAAACGAGGAATCTCACCTA AAACGAGGAATCTCACCTA  AAAC GAGGAATCTCACCTA AAAT AAATGAGGAATCTCACCTA 1 TGA
"lcl|CP012395.1_cds_ALU34453.1_24 [locus_tag=CLAU_0024] [protein=Rubredoxin domain-containing protein] [protein_id=ALU34453.1] [location=complement(23191..23880)] [gbkey=CDS]" ATGATTGATAATAAAGCTTTTTACAAATTAAGTTATGGACTATACCTTGTAAGTTCTATTTCAGAAGGAAAGAAAAATGCTCAAATTGCAAATACAGTTTTTCAAATAACATCAAATCCTGCTATTCTCGCAGTGAGCATTAACAAAAAAAATCTTACCCATGATTATATACAAAGCAGTAAATTGATAGGTGTATCTGCCCTATCCATAGAAACTCCTATTGAATTCATAGGCAAATTTGGATTTAAATCAGGAAGGGACATTGATAAATTTGAAGGAGTATCATTTAAAACAATAGAAAGTGGTGTCCCTATAATATTAGACAACACATCATCCTATTTTGAATTAAAAGTTGAAAAAGAAATTGATGTTTTTACTCATACAATATTTATCTGTAAAGTACTAAATGCAGAACTGATCAACGATGTAGAACAAATTACCTATAAATATTACCAGGATATGAAACGAGGAATCTCACCTAAGGTTGAAGCAAACATCCCACAAAATAAAAATCAAACTTCAAAAAATATAGGAAAATATGAATGTACAGTATGTGGATACATTTATGATCCAGCTGTTGGAGATCCTGGCTCAGGAATTCCAGCTGGTACCCCATTTGAAAACATACCAGATGATTGGACTTGTCCAATATGTGGAGTTACTAAAGATAATTTTAAACTAATTGTATAG 690 1 GGT NGD 483 70 GAAACGAGGAATCTCACCTAA AAACGAGGAATCTCACCTAA A AACG AGGAATCTCACCTAA AATG AAATGAGGAATCTCACCTAA 1 TGA
"lcl|CP012395.1_cds_ALU34453.1_24 [locus_tag=CLAU_0024] [protein=Rubredoxin domain-containing protein] [protein_id=ALU34453.1] [location=complement(23191..23880)] [gbkey=CDS]" ATGATTGATAATAAAGCTTTTTACAAATTAAGTTATGGACTATACCTTGTAAGTTCTATTTCAGAAGGAAAGAAAAATGCTCAAATTGCAAATACAGTTTTTCAAATAACATCAAATCCTGCTATTCTCGCAGTGAGCATTAACAAAAAAAATCTTACCCATGATTATATACAAAGCAGTAAATTGATAGGTGTATCTGCCCTATCCATAGAAACTCCTATTGAATTCATAGGCAAATTTGGATTTAAATCAGGAAGGGACATTGATAAATTTGAAGGAGTATCATTTAAAACAATAGAAAGTGGTGTCCCTATAATATTAGACAACACATCATCCTATTTTGAATTAAAAGTTGAAAAAGAAATTGATGTTTTTACTCATACAATATTTATCTGTAAAGTACTAAATGCAGAACTGATCAACGATGTAGAACAAATTACCTATAAATATTACCAGGATATGAAACGAGGAATCTCACCTAAGGTTGAAGCAAACATCCCACAAAATAAAAATCAAACTTCAAAAAATATAGGAAAATATGAATGTACAGTATGTGGATACATTTATGATCCAGCTGTTGGAGATCCTGGCTCAGGAATTCCAGCTGGTACCCCATTTGAAAACATACCAGATGATTGGACTTGTCCAATATGTGGAGTTACTAAAGATAATTTTAAACTAATTGTATAG 690 1 AGG NGD 189 27 TATACAAAGCAGTAAATTGAT ATACAAAGCAGTAAATTGAT A TACA AAGCAGTAAATTGAT TATA ATATAAAGCAGTAAATTGAT 1 TAA
"lcl|CP012395.1_cds_ALU34453.1_24 [locus_tag=CLAU_0024] [protein=Rubredoxin domain-containing protein] [protein_id=ALU34453.1] [location=complement(23191..23880)] [gbkey=CDS]" ATGATTGATAATAAAGCTTTTTACAAATTAAGTTATGGACTATACCTTGTAAGTTCTATTTCAGAAGGAAAGAAAAATGCTCAAATTGCAAATACAGTTTTTCAAATAACATCAAATCCTGCTATTCTCGCAGTGAGCATTAACAAAAAAAATCTTACCCATGATTATATACAAAGCAGTAAATTGATAGGTGTATCTGCCCTATCCATAGAAACTCCTATTGAATTCATAGGCAAATTTGGATTTAAATCAGGAAGGGACATTGATAAATTTGAAGGAGTATCATTTAAAACAATAGAAAGTGGTGTCCCTATAATATTAGACAACACATCATCCTATTTTGAATTAAAAGTTGAAAAAGAAATTGATGTTTTTACTCATACAATATTTATCTGTAAAGTACTAAATGCAGAACTGATCAACGATGTAGAACAAATTACCTATAAATATTACCAGGATATGAAACGAGGAATCTCACCTAAGGTTGAAGCAAACATCCCACAAAATAAAAATCAAACTTCAAAAAATATAGGAAAATATGAATGTACAGTATGTGGATACATTTATGATCCAGCTGTTGGAGATCCTGGCTCAGGAATTCCAGCTGGTACCCCATTTGAAAACATACCAGATGATTGGACTTGTCCAATATGTGGAGTTACTAAAGATAATTTTAAACTAATTGTATAG 690 1 AGG NGD 482 70 TGAAACGAGGAATCTCACCTA AAACGAGGAATCTCACCTA  AAAC GAGGAATCTCACCTA AAAT AAATGAGGAATCTCACCTA 1 TGA
"lcl|CP012395.1_cds_ALU34453.1_24 [locus_tag=CLAU_0024] [protein=Rubredoxin domain-containing protein] [protein_id=ALU34453.1] [location=complement(23191..23880)] [gbkey=CDS]" ATGATTGATAATAAAGCTTTTTACAAATTAAGTTATGGACTATACCTTGTAAGTTCTATTTCAGAAGGAAAGAAAAATGCTCAAATTGCAAATACAGTTTTTCAAATAACATCAAATCCTGCTATTCTCGCAGTGAGCATTAACAAAAAAAATCTTACCCATGATTATATACAAAGCAGTAAATTGATAGGTGTATCTGCCCTATCCATAGAAACTCCTATTGAATTCATAGGCAAATTTGGATTTAAATCAGGAAGGGACATTGATAAATTTGAAGGAGTATCATTTAAAACAATAGAAAGTGGTGTCCCTATAATATTAGACAACACATCATCCTATTTTGAATTAAAAGTTGAAAAAGAAATTGATGTTTTTACTCATACAATATTTATCTGTAAAGTACTAAATGCAGAACTGATCAACGATGTAGAACAAATTACCTATAAATATTACCAGGATATGAAACGAGGAATCTCACCTAAGGTTGAAGCAAACATCCCACAAAATAAAAATCAAACTTCAAAAAATATAGGAAAATATGAATGTACAGTATGTGGATACATTTATGATCCAGCTGTTGGAGATCCTGGCTCAGGAATTCCAGCTGGTACCCCATTTGAAAACATACCAGATGATTGGACTTGTCCAATATGTGGAGTTACTAAAGATAATTTTAAACTAATTGTATAG 690 1 AG NG 189 27 TATACAAAGCAGTAAATTGAT ATACAAAGCAGTAAATTGAT A TACA AAGCAGTAAATTGAT TATA ATATAAAGCAGTAAATTGAT 1 TAA
"lcl|CP012395.1_cds_ALU34453.1_24 [locus_tag=CLAU_0024] [protein=Rubredoxin domain-containing protein] [protein_id=ALU34453.1] [location=complement(23191..23880)] [gbkey=CDS]" ATGATTGATAATAAAGCTTTTTACAAATTAAGTTATGGACTATACCTTGTAAGTTCTATTTCAGAAGGAAAGAAAAATGCTCAAATTGCAAATACAGTTTTTCAAATAACATCAAATCCTGCTATTCTCGCAGTGAGCATTAACAAAAAAAATCTTACCCATGATTATATACAAAGCAGTAAATTGATAGGTGTATCTGCCCTATCCATAGAAACTCCTATTGAATTCATAGGCAAATTTGGATTTAAATCAGGAAGGGACATTGATAAATTTGAAGGAGTATCATTTAAAACAATAGAAAGTGGTGTCCCTATAATATTAGACAACACATCATCCTATTTTGAATTAAAAGTTGAAAAAGAAATTGATGTTTTTACTCATACAATATTTATCTGTAAAGTACTAAATGCAGAACTGATCAACGATGTAGAACAAATTACCTATAAATATTACCAGGATATGAAACGAGGAATCTCACCTAAGGTTGAAGCAAACATCCCACAAAATAAAAATCAAACTTCAAAAAATATAGGAAAATATGAATGTACAGTATGTGGATACATTTATGATCCAGCTGTTGGAGATCCTGGCTCAGGAATTCCAGCTGGTACCCCATTTGAAAACATACCAGATGATTGGACTTGTCCAATATGTGGAGTTACTAAAGATAATTTTAAACTAATTGTATAG 690 1 AG NG 482 70 TGAAACGAGGAATCTCACCTA AAACGAGGAATCTCACCTA  AAAC GAGGAATCTCACCTA AAAT AAATGAGGAATCTCACCTA 1 TGA
"lcl|CP012395.1_cds_ALU34453.1_24 [locus_tag=CLAU_0024] [protein=Rubredoxin domain-containing protein] [protein_id=ALU34453.1] [location=complement(23191..23880)] [gbkey=CDS]" ATGATTGATAATAAAGCTTTTTACAAATTAAGTTATGGACTATACCTTGTAAGTTCTATTTCAGAAGGAAAGAAAAATGCTCAAATTGCAAATACAGTTTTTCAAATAACATCAAATCCTGCTATTCTCGCAGTGAGCATTAACAAAAAAAATCTTACCCATGATTATATACAAAGCAGTAAATTGATAGGTGTATCTGCCCTATCCATAGAAACTCCTATTGAATTCATAGGCAAATTTGGATTTAAATCAGGAAGGGACATTGATAAATTTGAAGGAGTATCATTTAAAACAATAGAAAGTGGTGTCCCTATAATATTAGACAACACATCATCCTATTTTGAATTAAAAGTTGAAAAAGAAATTGATGTTTTTACTCATACAATATTTATCTGTAAAGTACTAAATGCAGAACTGATCAACGATGTAGAACAAATTACCTATAAATATTACCAGGATATGAAACGAGGAATCTCACCTAAGGTTGAAGCAAACATCCCACAAAATAAAAATCAAACTTCAAAAAATATAGGAAAATATGAATGTACAGTATGTGGATACATTTATGATCCAGCTGTTGGAGATCCTGGCTCAGGAATTCCAGCTGGTACCCCATTTGAAAACATACCAGATGATTGGACTTGTCCAATATGTGGAGTTACTAAAGATAATTTTAAACTAATTGTATAG 690 1 GG NG 483 70 GAAACGAGGAATCTCACCTAA AAACGAGGAATCTCACCTAA A AACG AGGAATCTCACCTAA AATG AAATGAGGAATCTCACCTAA 1 TGA
"lcl|CP012395.1_cds_ALU34453.1_24 [locus_tag=CLAU_0024] [protein=Rubredoxin domain-containing protein] [protein_id=ALU34453.1] [location=complement(23191..23880)] [gbkey=CDS]" ATGATTGATAATAAAGCTTTTTACAAATTAAGTTATGGACTATACCTTGTAAGTTCTATTTCAGAAGGAAAGAAAAATGCTCAAATTGCAAATACAGTTTTTCAAATAACATCAAATCCTGCTATTCTCGCAGTGAGCATTAACAAAAAAAATCTTACCCATGATTATATACAAAGCAGTAAATTGATAGGTGTATCTGCCCTATCCATAGAAACTCCTATTGAATTCATAGGCAAATTTGGATTTAAATCAGGAAGGGACATTGATAAATTTGAAGGAGTATCATTTAAAACAATAGAAAGTGGTGTCCCTATAATATTAGACAACACATCATCCTATTTTGAATTAAAAGTTGAAAAAGAAATTGATGTTTTTACTCATACAATATTTATCTGTAAAGTACTAAATGCAGAACTGATCAACGATGTAGAACAAATTACCTATAAATATTACCAGGATATGAAACGAGGAATCTCACCTAAGGTTGAAGCAAACATCCCACAAAATAAAAATCAAACTTCAAAAAATATAGGAAAATATGAATGTACAGTATGTGGATACATTTATGATCCAGCTGTTGGAGATCCTGGCTCAGGAATTCCAGCTGGTACCCCATTTGAAAACATACCAGATGATTGGACTTGTCCAATATGTGGAGTTACTAAAGATAATTTTAAACTAATTGTATAG 690 1 TG NG 120 17 TTTTCAAATAACATCAAATCC TTTCAAATAACATCAAATCC T TTCA AATAACATCAAATCC TTTA TTTTAAATAACATCAAATCC 1 TAA
"lcl|CP012395.1_cds_ALU34453.1_24 [locus_tag=CLAU_0024] [protein=Rubredoxin domain-containing protein] [protein_id=ALU34453.1] [location=complement(23191..23880)] [gbkey=CDS]" ATGATTGATAATAAAGCTTTTTACAAATTAAGTTATGGACTATACCTTGTAAGTTCTATTTCAGAAGGAAAGAAAAATGCTCAAATTGCAAATACAGTTTTTCAAATAACATCAAATCCTGCTATTCTCGCAGTGAGCATTAACAAAAAAAATCTTACCCATGATTATATACAAAGCAGTAAATTGATAGGTGTATCTGCCCTATCCATAGAAACTCCTATTGAATTCATAGGCAAATTTGGATTTAAATCAGGAAGGGACATTGATAAATTTGAAGGAGTATCATTTAAAACAATAGAAAGTGGTGTCCCTATAATATTAGACAACACATCATCCTATTTTGAATTAAAAGTTGAAAAAGAAATTGATGTTTTTACTCATACAATATTTATCTGTAAAGTACTAAATGCAGAACTGATCAACGATGTAGAACAAATTACCTATAAATATTACCAGGATATGAAACGAGGAATCTCACCTAAGGTTGAAGCAAACATCCCACAAAATAAAAATCAAACTTCAAAAAATATAGGAAAATATGAATGTACAGTATGTGGATACATTTATGATCCAGCTGTTGGAGATCCTGGCTCAGGAATTCCAGCTGGTACCCCATTTGAAAACATACCAGATGATTGGACTTGTCCAATATGTGGAGTTACTAAAGATAATTTTAAACTAATTGTATAG 690 1 GAA NAA 470 68 ATTACCAGGATATGAAACGAG TACCAGGATATGAAACGAG  TACC AGGATATGAAACGAG TATT TATTAGGATATGAAACGAG 1 TAG
"lcl|CP012395.1_cds_ALU34454.1_25 [locus_tag=CLAU_0025] [protein=Ferritin] [protein_id=ALU34454.1] [location=complement(23941..24462)] [gbkey=CDS]" ATGTTAAGTGATAAACTTATAAAAGCTATAAACGATCAGATAAACTATGAAATGTACTCAGCAAATATTTACTTTTCTATGAAGGCATACTGTGATTCATTGGATCTAGATGGATTTTCAAATTTCTTTAAAGTGCAAATTGAAGAAGAAAACTACCATATATCAAAATTTTATGATTTTCTAAAAAGGACAAATGCTAGAATACTCATTGGATCTATAGATTCACCTGATAACAATTATGATTCAATAAATGATGTTTTCAACAAAGCACTAACACATGAAAAAAAAGTTACTGCAAGAATTTACAATTTGATGGATCTTGCTACTGAAGAAAAAGAACATGCCACAGCAAGCTTACTCAAGTGGTTTATAGATGAACAAATTGAAGAAGAAGATACTTTTAGTAAGATAGTTAAAAAGTTGGATAAAATAAGTGATAATTCTGCAGCACTTTATATGCTAGATACAGAACTTCAATCAAGAACTTTTGTACCGCCTGTAAATGCAAATGCCAACCAATAA 522 1 TGT NGD 53 10 ACGATCAGATAAACTATGAAA GATCAGATAAACTATGAAA  GATC AGATAAACTATGAAA GATT GATTAGATAAACTATGAAA 1 TAG
"lcl|CP012395.1_cds_ALU34454.1_25 [locus_tag=CLAU_0025] [protein=Ferritin] [protein_id=ALU34454.1] [location=complement(23941..24462)] [gbkey=CDS]" ATGTTAAGTGATAAACTTATAAAAGCTATAAACGATCAGATAAACTATGAAATGTACTCAGCAAATATTTACTTTTCTATGAAGGCATACTGTGATTCATTGGATCTAGATGGATTTTCAAATTTCTTTAAAGTGCAAATTGAAGAAGAAAACTACCATATATCAAAATTTTATGATTTTCTAAAAAGGACAAATGCTAGAATACTCATTGGATCTATAGATTCACCTGATAACAATTATGATTCAATAAATGATGTTTTCAACAAAGCACTAACACATGAAAAAAAAGTTACTGCAAGAATTTACAATTTGATGGATCTTGCTACTGAAGAAAAAGAACATGCCACAGCAAGCTTACTCAAGTGGTTTATAGATGAACAAATTGAAGAAGAAGATACTTTTAGTAAGATAGTTAAAAAGTTGGATAAAATAAGTGATAATTCTGCAGCACTTTATATGCTAGATACAGAACTTCAATCAAGAACTTTTGTACCGCCTGTAAATGCAAATGCCAACCAATAA 522 1 TG NG 53 10 ACGATCAGATAAACTATGAAA GATCAGATAAACTATGAAA  GATC AGATAAACTATGAAA GATT GATTAGATAAACTATGAAA 1 TAG
"lcl|CP012395.1_cds_ALU34455.1_26 [locus_tag=CLAU_0026] [protein=Cold-shock DNA-binding domain protein] [protein_id=ALU34455.1] [location=24943..25140] [gbkey=CDS]" ATGAATGGTACAGTAAAATGGTTTAATGGAGAAAAGGGATTTGGATTCATTACAGGAGAAGATGGAAAAGATGTTTTTGCACATTTTTCTCAAATAAATTCAAATGGTTATAAGTCACTCGATGAAGGTCAGAAAGTTTCTTATGATGTAGTTGAAGGACCAAAAGGACTTCAAGCAGAGAATATTACTACTATTTAG 198 1 TGT NGD 147 74 AGGTCAGAAAGTTTCTTATGA GGTCAGAAAGTTTCTTATGA G GTCA GAAAGTTTCTTATGA GTTA GGTTAGAAAGTTTCTTATGA 1 TAG
"lcl|CP012395.1_cds_ALU34455.1_26 [locus_tag=CLAU_0026] [protein=Cold-shock DNA-binding domain protein] [protein_id=ALU34455.1] [location=24943..25140] [gbkey=CDS]" ATGAATGGTACAGTAAAATGGTTTAATGGAGAAAAGGGATTTGGATTCATTACAGGAGAAGATGGAAAAGATGTTTTTGCACATTTTTCTCAAATAAATTCAAATGGTTATAAGTCACTCGATGAAGGTCAGAAAGTTTCTTATGATGTAGTTGAAGGACCAAAAGGACTTCAAGCAGAGAATATTACTACTATTTAG 198 1 TG NG 147 74 AGGTCAGAAAGTTTCTTATGA GGTCAGAAAGTTTCTTATGA G GTCA GAAAGTTTCTTATGA GTTA GGTTAGAAAGTTTCTTATGA 1 TAG
"lcl|CP012395.1_cds_ALU34456.1_27 [locus_tag=CLAU_0027] [protein=NUDIX hydrolase] [protein_id=ALU34456.1] [location=complement(25220..26041)] [gbkey=CDS]" ATGAATAATAATTTTAAAATATCATCTGATACCTTAAAAAAAGGTAAAGCTAGCGACTTATGCTGTGTGTTTCATAACCAAAATCTCTTAGTAAAAAAAGAAGGAAATACTTTTGTCATTCCTACCTTTGACGATATTAAATTGCTAAATATTGAGTATCAAACTGAATTCTTTTTAGGCAGCATTGAAAAAAAATCTTGCTTTGCCATTGAATCAACTTCTGAATTGAATTTACCAATTAATTTCAACTTAATGGACTTGTACGACCTTGGTTCTCTACTTGATGAACAATCTTTTTTAATATCAGGACGGGCTAGCCAAATACTGAATTGGGATAAGACTCATAGATTCTGTGGCAAATGTGGCTCTAAAACAGAAAATAAAAAAGATGAAATGGCTAAAATTTGTCCAAACTGTAATCACATAATGTATCCTGTAATTTGTCCGGCAATAATAGTTGCAGTTACTAAGGGTGATAAGATACTTCTTGCACATAACAATGGATTTAAAGACAATATGTACGGATTAATTGCCGGCTTTGTAGAGGCTGGAGAAGACTTAAATAGTGCTGTAAAAAGAGAGGTTTTTGAAGAGGTTGGTATAAAAGTGAAAAATATTGAGTATTACAGAAGCTCCCCATGGCCATTTCCAAATTCCTTAATGATAGGATTTTTTGCAGAATATGAATCTGACCAGATAAAAGTTGATGGAAGTGAAATAAAACAAGCTGATTGGTTTACAAAAGATAATTTTCCTAACATACCTAAAAAATTCACTATTGCAAGAAGCTTAATTAATGAATTTTCTAAAAGAAATCAATAA 822 1 AGG NGG 177 22 GTATCAAACTGAATTCTTTTT TATCAAACTGAATTCTTTTT T ATCA AACTGAATTCTTTTT ATTA TATTAAACTGAATTCTTTTT 1 TAA
"lcl|CP012395.1_cds_ALU34456.1_27 [locus_tag=CLAU_0027] [protein=NUDIX hydrolase] [protein_id=ALU34456.1] [location=complement(25220..26041)] [gbkey=CDS]" ATGAATAATAATTTTAAAATATCATCTGATACCTTAAAAAAAGGTAAAGCTAGCGACTTATGCTGTGTGTTTCATAACCAAAATCTCTTAGTAAAAAAAGAAGGAAATACTTTTGTCATTCCTACCTTTGACGATATTAAATTGCTAAATATTGAGTATCAAACTGAATTCTTTTTAGGCAGCATTGAAAAAAAATCTTGCTTTGCCATTGAATCAACTTCTGAATTGAATTTACCAATTAATTTCAACTTAATGGACTTGTACGACCTTGGTTCTCTACTTGATGAACAATCTTTTTTAATATCAGGACGGGCTAGCCAAATACTGAATTGGGATAAGACTCATAGATTCTGTGGCAAATGTGGCTCTAAAACAGAAAATAAAAAAGATGAAATGGCTAAAATTTGTCCAAACTGTAATCACATAATGTATCCTGTAATTTGTCCGGCAATAATAGTTGCAGTTACTAAGGGTGATAAGATACTTCTTGCACATAACAATGGATTTAAAGACAATATGTACGGATTAATTGCCGGCTTTGTAGAGGCTGGAGAAGACTTAAATAGTGCTGTAAAAAGAGAGGTTTTTGAAGAGGTTGGTATAAAAGTGAAAAATATTGAGTATTACAGAAGCTCCCCATGGCCATTTCCAAATTCCTTAATGATAGGATTTTTTGCAGAATATGAATCTGACCAGATAAAAGTTGATGGAAGTGAAATAAAACAAGCTGATTGGTTTACAAAAGATAATTTTCCTAACATACCTAAAAAATTCACTATTGCAAGAAGCTTAATTAATGAATTTTCTAAAAGAAATCAATAA 822 1 AGG NGG 306 37 TGAACAATCTTTTTTAATATC GAACAATCTTTTTTAATATC G AACA ATCTTTTTTAATATC AATA GAATAATCTTTTTTAATATC 1 TAA
"lcl|CP012395.1_cds_ALU34456.1_27 [locus_tag=CLAU_0027] [protein=NUDIX hydrolase] [protein_id=ALU34456.1] [location=complement(25220..26041)] [gbkey=CDS]" ATGAATAATAATTTTAAAATATCATCTGATACCTTAAAAAAAGGTAAAGCTAGCGACTTATGCTGTGTGTTTCATAACCAAAATCTCTTAGTAAAAAAAGAAGGAAATACTTTTGTCATTCCTACCTTTGACGATATTAAATTGCTAAATATTGAGTATCAAACTGAATTCTTTTTAGGCAGCATTGAAAAAAAATCTTGCTTTGCCATTGAATCAACTTCTGAATTGAATTTACCAATTAATTTCAACTTAATGGACTTGTACGACCTTGGTTCTCTACTTGATGAACAATCTTTTTTAATATCAGGACGGGCTAGCCAAATACTGAATTGGGATAAGACTCATAGATTCTGTGGCAAATGTGGCTCTAAAACAGAAAATAAAAAAGATGAAATGGCTAAAATTTGTCCAAACTGTAATCACATAATGTATCCTGTAATTTGTCCGGCAATAATAGTTGCAGTTACTAAGGGTGATAAGATACTTCTTGCACATAACAATGGATTTAAAGACAATATGTACGGATTAATTGCCGGCTTTGTAGAGGCTGGAGAAGACTTAAATAGTGCTGTAAAAAGAGAGGTTTTTGAAGAGGTTGGTATAAAAGTGAAAAATATTGAGTATTACAGAAGCTCCCCATGGCCATTTCCAAATTCCTTAATGATAGGATTTTTTGCAGAATATGAATCTGACCAGATAAAAGTTGATGGAAGTGAAATAAAACAAGCTGATTGGTTTACAAAAGATAATTTTCCTAACATACCTAAAAAATTCACTATTGCAAGAAGCTTAATTAATGAATTTTCTAAAAGAAATCAATAA 822 1 AGA NGD 338 41 GCCAAATACTGAATTGGGATA CAAATACTGAATTGGGATA  CAAA TACTGAATTGGGATA TAAA TAAATACTGAATTGGGATA 1 TAA
"lcl|CP012395.1_cds_ALU34456.1_27 [locus_tag=CLAU_0027] [protein=NUDIX hydrolase] [protein_id=ALU34456.1] [location=complement(25220..26041)] [gbkey=CDS]" ATGAATAATAATTTTAAAATATCATCTGATACCTTAAAAAAAGGTAAAGCTAGCGACTTATGCTGTGTGTTTCATAACCAAAATCTCTTAGTAAAAAAAGAAGGAAATACTTTTGTCATTCCTACCTTTGACGATATTAAATTGCTAAATATTGAGTATCAAACTGAATTCTTTTTAGGCAGCATTGAAAAAAAATCTTGCTTTGCCATTGAATCAACTTCTGAATTGAATTTACCAATTAATTTCAACTTAATGGACTTGTACGACCTTGGTTCTCTACTTGATGAACAATCTTTTTTAATATCAGGACGGGCTAGCCAAATACTGAATTGGGATAAGACTCATAGATTCTGTGGCAAATGTGGCTCTAAAACAGAAAATAAAAAAGATGAAATGGCTAAAATTTGTCCAAACTGTAATCACATAATGTATCCTGTAATTTGTCCGGCAATAATAGTTGCAGTTACTAAGGGTGATAAGATACTTCTTGCACATAACAATGGATTTAAAGACAATATGTACGGATTAATTGCCGGCTTTGTAGAGGCTGGAGAAGACTTAAATAGTGCTGTAAAAAGAGAGGTTTTTGAAGAGGTTGGTATAAAAGTGAAAAATATTGAGTATTACAGAAGCTCCCCATGGCCATTTCCAAATTCCTTAATGATAGGATTTTTTGCAGAATATGAATCTGACCAGATAAAAGTTGATGGAAGTGAAATAAAACAAGCTGATTGGTTTACAAAAGATAATTTTCCTAACATACCTAAAAAATTCACTATTGCAAGAAGCTTAATTAATGAATTTTCTAAAAGAAATCAATAA 822 1 AGG NGD 177 22 GTATCAAACTGAATTCTTTTT TATCAAACTGAATTCTTTTT T ATCA AACTGAATTCTTTTT ATTA TATTAAACTGAATTCTTTTT 1 TAA
"lcl|CP012395.1_cds_ALU34456.1_27 [locus_tag=CLAU_0027] [protein=NUDIX hydrolase] [protein_id=ALU34456.1] [location=complement(25220..26041)] [gbkey=CDS]" ATGAATAATAATTTTAAAATATCATCTGATACCTTAAAAAAAGGTAAAGCTAGCGACTTATGCTGTGTGTTTCATAACCAAAATCTCTTAGTAAAAAAAGAAGGAAATACTTTTGTCATTCCTACCTTTGACGATATTAAATTGCTAAATATTGAGTATCAAACTGAATTCTTTTTAGGCAGCATTGAAAAAAAATCTTGCTTTGCCATTGAATCAACTTCTGAATTGAATTTACCAATTAATTTCAACTTAATGGACTTGTACGACCTTGGTTCTCTACTTGATGAACAATCTTTTTTAATATCAGGACGGGCTAGCCAAATACTGAATTGGGATAAGACTCATAGATTCTGTGGCAAATGTGGCTCTAAAACAGAAAATAAAAAAGATGAAATGGCTAAAATTTGTCCAAACTGTAATCACATAATGTATCCTGTAATTTGTCCGGCAATAATAGTTGCAGTTACTAAGGGTGATAAGATACTTCTTGCACATAACAATGGATTTAAAGACAATATGTACGGATTAATTGCCGGCTTTGTAGAGGCTGGAGAAGACTTAAATAGTGCTGTAAAAAGAGAGGTTTTTGAAGAGGTTGGTATAAAAGTGAAAAATATTGAGTATTACAGAAGCTCCCCATGGCCATTTCCAAATTCCTTAATGATAGGATTTTTTGCAGAATATGAATCTGACCAGATAAAAGTTGATGGAAGTGAAATAAAACAAGCTGATTGGTTTACAAAAGATAATTTTCCTAACATACCTAAAAAATTCACTATTGCAAGAAGCTTAATTAATGAATTTTCTAAAAGAAATCAATAA 822 1 AGG NGD 306 37 TGAACAATCTTTTTTAATATC GAACAATCTTTTTTAATATC G AACA ATCTTTTTTAATATC AATA GAATAATCTTTTTTAATATC 1 TAA
"lcl|CP012395.1_cds_ALU34456.1_27 [locus_tag=CLAU_0027] [protein=NUDIX hydrolase] [protein_id=ALU34456.1] [location=complement(25220..26041)] [gbkey=CDS]" ATGAATAATAATTTTAAAATATCATCTGATACCTTAAAAAAAGGTAAAGCTAGCGACTTATGCTGTGTGTTTCATAACCAAAATCTCTTAGTAAAAAAAGAAGGAAATACTTTTGTCATTCCTACCTTTGACGATATTAAATTGCTAAATATTGAGTATCAAACTGAATTCTTTTTAGGCAGCATTGAAAAAAAATCTTGCTTTGCCATTGAATCAACTTCTGAATTGAATTTACCAATTAATTTCAACTTAATGGACTTGTACGACCTTGGTTCTCTACTTGATGAACAATCTTTTTTAATATCAGGACGGGCTAGCCAAATACTGAATTGGGATAAGACTCATAGATTCTGTGGCAAATGTGGCTCTAAAACAGAAAATAAAAAAGATGAAATGGCTAAAATTTGTCCAAACTGTAATCACATAATGTATCCTGTAATTTGTCCGGCAATAATAGTTGCAGTTACTAAGGGTGATAAGATACTTCTTGCACATAACAATGGATTTAAAGACAATATGTACGGATTAATTGCCGGCTTTGTAGAGGCTGGAGAAGACTTAAATAGTGCTGTAAAAAGAGAGGTTTTTGAAGAGGTTGGTATAAAAGTGAAAAATATTGAGTATTACAGAAGCTCCCCATGGCCATTTCCAAATTCCTTAATGATAGGATTTTTTGCAGAATATGAATCTGACCAGATAAAAGTTGATGGAAGTGAAATAAAACAAGCTGATTGGTTTACAAAAGATAATTTTCCTAACATACCTAAAAAATTCACTATTGCAAGAAGCTTAATTAATGAATTTTCTAAAAGAAATCAATAA 822 1 AG NG 177 22 GTATCAAACTGAATTCTTTTT TATCAAACTGAATTCTTTTT T ATCA AACTGAATTCTTTTT ATTA TATTAAACTGAATTCTTTTT 1 TAA
"lcl|CP012395.1_cds_ALU34456.1_27 [locus_tag=CLAU_0027] [protein=NUDIX hydrolase] [protein_id=ALU34456.1] [location=complement(25220..26041)] [gbkey=CDS]" ATGAATAATAATTTTAAAATATCATCTGATACCTTAAAAAAAGGTAAAGCTAGCGACTTATGCTGTGTGTTTCATAACCAAAATCTCTTAGTAAAAAAAGAAGGAAATACTTTTGTCATTCCTACCTTTGACGATATTAAATTGCTAAATATTGAGTATCAAACTGAATTCTTTTTAGGCAGCATTGAAAAAAAATCTTGCTTTGCCATTGAATCAACTTCTGAATTGAATTTACCAATTAATTTCAACTTAATGGACTTGTACGACCTTGGTTCTCTACTTGATGAACAATCTTTTTTAATATCAGGACGGGCTAGCCAAATACTGAATTGGGATAAGACTCATAGATTCTGTGGCAAATGTGGCTCTAAAACAGAAAATAAAAAAGATGAAATGGCTAAAATTTGTCCAAACTGTAATCACATAATGTATCCTGTAATTTGTCCGGCAATAATAGTTGCAGTTACTAAGGGTGATAAGATACTTCTTGCACATAACAATGGATTTAAAGACAATATGTACGGATTAATTGCCGGCTTTGTAGAGGCTGGAGAAGACTTAAATAGTGCTGTAAAAAGAGAGGTTTTTGAAGAGGTTGGTATAAAAGTGAAAAATATTGAGTATTACAGAAGCTCCCCATGGCCATTTCCAAATTCCTTAATGATAGGATTTTTTGCAGAATATGAATCTGACCAGATAAAAGTTGATGGAAGTGAAATAAAACAAGCTGATTGGTTTACAAAAGATAATTTTCCTAACATACCTAAAAAATTCACTATTGCAAGAAGCTTAATTAATGAATTTTCTAAAAGAAATCAATAA 822 1 AG NG 306 37 TGAACAATCTTTTTTAATATC GAACAATCTTTTTTAATATC G AACA ATCTTTTTTAATATC AATA GAATAATCTTTTTTAATATC 1 TAA
"lcl|CP012395.1_cds_ALU34456.1_27 [locus_tag=CLAU_0027] [protein=NUDIX hydrolase] [protein_id=ALU34456.1] [location=complement(25220..26041)] [gbkey=CDS]" ATGAATAATAATTTTAAAATATCATCTGATACCTTAAAAAAAGGTAAAGCTAGCGACTTATGCTGTGTGTTTCATAACCAAAATCTCTTAGTAAAAAAAGAAGGAAATACTTTTGTCATTCCTACCTTTGACGATATTAAATTGCTAAATATTGAGTATCAAACTGAATTCTTTTTAGGCAGCATTGAAAAAAAATCTTGCTTTGCCATTGAATCAACTTCTGAATTGAATTTACCAATTAATTTCAACTTAATGGACTTGTACGACCTTGGTTCTCTACTTGATGAACAATCTTTTTTAATATCAGGACGGGCTAGCCAAATACTGAATTGGGATAAGACTCATAGATTCTGTGGCAAATGTGGCTCTAAAACAGAAAATAAAAAAGATGAAATGGCTAAAATTTGTCCAAACTGTAATCACATAATGTATCCTGTAATTTGTCCGGCAATAATAGTTGCAGTTACTAAGGGTGATAAGATACTTCTTGCACATAACAATGGATTTAAAGACAATATGTACGGATTAATTGCCGGCTTTGTAGAGGCTGGAGAAGACTTAAATAGTGCTGTAAAAAGAGAGGTTTTTGAAGAGGTTGGTATAAAAGTGAAAAATATTGAGTATTACAGAAGCTCCCCATGGCCATTTCCAAATTCCTTAATGATAGGATTTTTTGCAGAATATGAATCTGACCAGATAAAAGTTGATGGAAGTGAAATAAAACAAGCTGATTGGTTTACAAAAGATAATTTTCCTAACATACCTAAAAAATTCACTATTGCAAGAAGCTTAATTAATGAATTTTCTAAAAGAAATCAATAA 822 1 AG NG 338 41 GCCAAATACTGAATTGGGATA CAAATACTGAATTGGGATA  CAAA TACTGAATTGGGATA TAAA TAAATACTGAATTGGGATA 1 TAA
"lcl|CP012395.1_cds_ALU34456.1_27 [locus_tag=CLAU_0027] [protein=NUDIX hydrolase] [protein_id=ALU34456.1] [location=complement(25220..26041)] [gbkey=CDS]" ATGAATAATAATTTTAAAATATCATCTGATACCTTAAAAAAAGGTAAAGCTAGCGACTTATGCTGTGTGTTTCATAACCAAAATCTCTTAGTAAAAAAAGAAGGAAATACTTTTGTCATTCCTACCTTTGACGATATTAAATTGCTAAATATTGAGTATCAAACTGAATTCTTTTTAGGCAGCATTGAAAAAAAATCTTGCTTTGCCATTGAATCAACTTCTGAATTGAATTTACCAATTAATTTCAACTTAATGGACTTGTACGACCTTGGTTCTCTACTTGATGAACAATCTTTTTTAATATCAGGACGGGCTAGCCAAATACTGAATTGGGATAAGACTCATAGATTCTGTGGCAAATGTGGCTCTAAAACAGAAAATAAAAAAGATGAAATGGCTAAAATTTGTCCAAACTGTAATCACATAATGTATCCTGTAATTTGTCCGGCAATAATAGTTGCAGTTACTAAGGGTGATAAGATACTTCTTGCACATAACAATGGATTTAAAGACAATATGTACGGATTAATTGCCGGCTTTGTAGAGGCTGGAGAAGACTTAAATAGTGCTGTAAAAAGAGAGGTTTTTGAAGAGGTTGGTATAAAAGTGAAAAATATTGAGTATTACAGAAGCTCCCCATGGCCATTTCCAAATTCCTTAATGATAGGATTTTTTGCAGAATATGAATCTGACCAGATAAAAGTTGATGGAAGTGAAATAAAACAAGCTGATTGGTTTACAAAAGATAATTTTCCTAACATACCTAAAAAATTCACTATTGCAAGAAGCTTAATTAATGAATTTTCTAAAAGAAATCAATAA 822 1 AAA NAA 95 12 ATAACCAAAATCTCTTAGTAA AACCAAAATCTCTTAGTAA  AACC AAAATCTCTTAGTAA AATT AATTAAAATCTCTTAGTAA 1 TAA
"lcl|CP012395.1_cds_ALU34456.1_27 [locus_tag=CLAU_0027] [protein=NUDIX hydrolase] [protein_id=ALU34456.1] [location=complement(25220..26041)] [gbkey=CDS]" ATGAATAATAATTTTAAAATATCATCTGATACCTTAAAAAAAGGTAAAGCTAGCGACTTATGCTGTGTGTTTCATAACCAAAATCTCTTAGTAAAAAAAGAAGGAAATACTTTTGTCATTCCTACCTTTGACGATATTAAATTGCTAAATATTGAGTATCAAACTGAATTCTTTTTAGGCAGCATTGAAAAAAAATCTTGCTTTGCCATTGAATCAACTTCTGAATTGAATTTACCAATTAATTTCAACTTAATGGACTTGTACGACCTTGGTTCTCTACTTGATGAACAATCTTTTTTAATATCAGGACGGGCTAGCCAAATACTGAATTGGGATAAGACTCATAGATTCTGTGGCAAATGTGGCTCTAAAACAGAAAATAAAAAAGATGAAATGGCTAAAATTTGTCCAAACTGTAATCACATAATGTATCCTGTAATTTGTCCGGCAATAATAGTTGCAGTTACTAAGGGTGATAAGATACTTCTTGCACATAACAATGGATTTAAAGACAATATGTACGGATTAATTGCCGGCTTTGTAGAGGCTGGAGAAGACTTAAATAGTGCTGTAAAAAGAGAGGTTTTTGAAGAGGTTGGTATAAAAGTGAAAAATATTGAGTATTACAGAAGCTCCCCATGGCCATTTCCAAATTCCTTAATGATAGGATTTTTTGCAGAATATGAATCTGACCAGATAAAAGTTGATGGAAGTGAAATAAAACAAGCTGATTGGTTTACAAAAGATAATTTTCCTAACATACCTAAAAAATTCACTATTGCAAGAAGCTTAATTAATGAATTTTCTAAAAGAAATCAATAA 822 1 AAA NAA 96 12 TAACCAAAATCTCTTAGTAAA AACCAAAATCTCTTAGTAAA A ACCA AAATCTCTTAGTAAA ATTA AATTAAAATCTCTTAGTAAA 1 TAA
"lcl|CP012395.1_cds_ALU34456.1_27 [locus_tag=CLAU_0027] [protein=NUDIX hydrolase] [protein_id=ALU34456.1] [location=complement(25220..26041)] [gbkey=CDS]" ATGAATAATAATTTTAAAATATCATCTGATACCTTAAAAAAAGGTAAAGCTAGCGACTTATGCTGTGTGTTTCATAACCAAAATCTCTTAGTAAAAAAAGAAGGAAATACTTTTGTCATTCCTACCTTTGACGATATTAAATTGCTAAATATTGAGTATCAAACTGAATTCTTTTTAGGCAGCATTGAAAAAAAATCTTGCTTTGCCATTGAATCAACTTCTGAATTGAATTTACCAATTAATTTCAACTTAATGGACTTGTACGACCTTGGTTCTCTACTTGATGAACAATCTTTTTTAATATCAGGACGGGCTAGCCAAATACTGAATTGGGATAAGACTCATAGATTCTGTGGCAAATGTGGCTCTAAAACAGAAAATAAAAAAGATGAAATGGCTAAAATTTGTCCAAACTGTAATCACATAATGTATCCTGTAATTTGTCCGGCAATAATAGTTGCAGTTACTAAGGGTGATAAGATACTTCTTGCACATAACAATGGATTTAAAGACAATATGTACGGATTAATTGCCGGCTTTGTAGAGGCTGGAGAAGACTTAAATAGTGCTGTAAAAAGAGAGGTTTTTGAAGAGGTTGGTATAAAAGTGAAAAATATTGAGTATTACAGAAGCTCCCCATGGCCATTTCCAAATTCCTTAATGATAGGATTTTTTGCAGAATATGAATCTGACCAGATAAAAGTTGATGGAAGTGAAATAAAACAAGCTGATTGGTTTACAAAAGATAATTTTCCTAACATACCTAAAAAATTCACTATTGCAAGAAGCTTAATTAATGAATTTTCTAAAAGAAATCAATAA 822 1 TAA NAA 336 41 TAGCCAAATACTGAATTGGGA AGCCAAATACTGAATTGGGA A GCCA AATACTGAATTGGGA GTTA AGTTAAATACTGAATTGGGA 1 TAA
"lcl|CP012395.1_cds_ALU34456.1_27 [locus_tag=CLAU_0027] [protein=NUDIX hydrolase] [protein_id=ALU34456.1] [location=complement(25220..26041)] [gbkey=CDS]" ATGAATAATAATTTTAAAATATCATCTGATACCTTAAAAAAAGGTAAAGCTAGCGACTTATGCTGTGTGTTTCATAACCAAAATCTCTTAGTAAAAAAAGAAGGAAATACTTTTGTCATTCCTACCTTTGACGATATTAAATTGCTAAATATTGAGTATCAAACTGAATTCTTTTTAGGCAGCATTGAAAAAAAATCTTGCTTTGCCATTGAATCAACTTCTGAATTGAATTTACCAATTAATTTCAACTTAATGGACTTGTACGACCTTGGTTCTCTACTTGATGAACAATCTTTTTTAATATCAGGACGGGCTAGCCAAATACTGAATTGGGATAAGACTCATAGATTCTGTGGCAAATGTGGCTCTAAAACAGAAAATAAAAAAGATGAAATGGCTAAAATTTGTCCAAACTGTAATCACATAATGTATCCTGTAATTTGTCCGGCAATAATAGTTGCAGTTACTAAGGGTGATAAGATACTTCTTGCACATAACAATGGATTTAAAGACAATATGTACGGATTAATTGCCGGCTTTGTAGAGGCTGGAGAAGACTTAAATAGTGCTGTAAAAAGAGAGGTTTTTGAAGAGGTTGGTATAAAAGTGAAAAATATTGAGTATTACAGAAGCTCCCCATGGCCATTTCCAAATTCCTTAATGATAGGATTTTTTGCAGAATATGAATCTGACCAGATAAAAGTTGATGGAAGTGAAATAAAACAAGCTGATTGGTTTACAAAAGATAATTTTCCTAACATACCTAAAAAATTCACTATTGCAAGAAGCTTAATTAATGAATTTTCTAAAAGAAATCAATAA 822 1 AGA NGA 338 41 GCCAAATACTGAATTGGGATA CAAATACTGAATTGGGATA  CAAA TACTGAATTGGGATA TAAA TAAATACTGAATTGGGATA 1 TAA
"lcl|CP012395.1_cds_ALU34457.1_28 [locus_tag=CLAU_0028] [protein=Hypothetical protein] [protein_id=ALU34457.1] [location=26263..26496] [gbkey=CDS]" ATGCAGCACCAAACTTTAGCACCACATGAATCAATGGAAATACATGAGATGCTAAATTTTAAAACAGTATCTATAGTAAAGTCCAAGATGATGCAAGGCTTAGTTTTTGATCAAGATCTCAAGAAACTTATGGAAAAGGATGTGCAGCAATCAATGGGTGCTATAAATGATTTACAAGGACTACTGCAAAAGGTTTCTAATATAAAAGAGGAGAAGGTGAAATTATATGAATAA 234 1 TGG NGG 131 56 ATCAAGATCTCAAGAAACTTA CAAGATCTCAAGAAACTTA  CAAG ATCTCAAGAAACTTA TAAG TAAGATCTCAAGAAACTTA 1 TAA
"lcl|CP012395.1_cds_ALU34457.1_28 [locus_tag=CLAU_0028] [protein=Hypothetical protein] [protein_id=ALU34457.1] [location=26263..26496] [gbkey=CDS]" ATGCAGCACCAAACTTTAGCACCACATGAATCAATGGAAATACATGAGATGCTAAATTTTAAAACAGTATCTATAGTAAAGTCCAAGATGATGCAAGGCTTAGTTTTTGATCAAGATCTCAAGAAACTTATGGAAAAGGATGTGCAGCAATCAATGGGTGCTATAAATGATTTACAAGGACTACTGCAAAAGGTTTCTAATATAAAAGAGGAGAAGGTGAAATTATATGAATAA 234 1 TGA NGD 27 12 GCACCAAACTTTAGCACCACA CACCAAACTTTAGCACCACA C ACCA AACTTTAGCACCACA ATTA CATTAAACTTTAGCACCACA 1 TAA
"lcl|CP012395.1_cds_ALU34457.1_28 [locus_tag=CLAU_0028] [protein=Hypothetical protein] [protein_id=ALU34457.1] [location=26263..26496] [gbkey=CDS]" ATGCAGCACCAAACTTTAGCACCACATGAATCAATGGAAATACATGAGATGCTAAATTTTAAAACAGTATCTATAGTAAAGTCCAAGATGATGCAAGGCTTAGTTTTTGATCAAGATCTCAAGAAACTTATGGAAAAGGATGTGCAGCAATCAATGGGTGCTATAAATGATTTACAAGGACTACTGCAAAAGGTTTCTAATATAAAAGAGGAGAAGGTGAAATTATATGAATAA 234 1 TGG NGD 131 56 ATCAAGATCTCAAGAAACTTA CAAGATCTCAAGAAACTTA  CAAG ATCTCAAGAAACTTA TAAG TAAGATCTCAAGAAACTTA 1 TAA
"lcl|CP012395.1_cds_ALU34457.1_28 [locus_tag=CLAU_0028] [protein=Hypothetical protein] [protein_id=ALU34457.1] [location=26263..26496] [gbkey=CDS]" ATGCAGCACCAAACTTTAGCACCACATGAATCAATGGAAATACATGAGATGCTAAATTTTAAAACAGTATCTATAGTAAAGTCCAAGATGATGCAAGGCTTAGTTTTTGATCAAGATCTCAAGAAACTTATGGAAAAGGATGTGCAGCAATCAATGGGTGCTATAAATGATTTACAAGGACTACTGCAAAAGGTTTCTAATATAAAAGAGGAGAAGGTGAAATTATATGAATAA 234 1 TG NG 27 12 GCACCAAACTTTAGCACCACA CACCAAACTTTAGCACCACA C ACCA AACTTTAGCACCACA ATTA CATTAAACTTTAGCACCACA 1 TAA
"lcl|CP012395.1_cds_ALU34457.1_28 [locus_tag=CLAU_0028] [protein=Hypothetical protein] [protein_id=ALU34457.1] [location=26263..26496] [gbkey=CDS]" ATGCAGCACCAAACTTTAGCACCACATGAATCAATGGAAATACATGAGATGCTAAATTTTAAAACAGTATCTATAGTAAAGTCCAAGATGATGCAAGGCTTAGTTTTTGATCAAGATCTCAAGAAACTTATGGAAAAGGATGTGCAGCAATCAATGGGTGCTATAAATGATTTACAAGGACTACTGCAAAAGGTTTCTAATATAAAAGAGGAGAAGGTGAAATTATATGAATAA 234 1 TG NG 131 56 ATCAAGATCTCAAGAAACTTA CAAGATCTCAAGAAACTTA  CAAG ATCTCAAGAAACTTA TAAG TAAGATCTCAAGAAACTTA 1 TAA
"lcl|CP012395.1_cds_ALU34457.1_28 [locus_tag=CLAU_0028] [protein=Hypothetical protein] [protein_id=ALU34457.1] [location=26263..26496] [gbkey=CDS]" ATGCAGCACCAAACTTTAGCACCACATGAATCAATGGAAATACATGAGATGCTAAATTTTAAAACAGTATCTATAGTAAAGTCCAAGATGATGCAAGGCTTAGTTTTTGATCAAGATCTCAAGAAACTTATGGAAAAGGATGTGCAGCAATCAATGGGTGCTATAAATGATTTACAAGGACTACTGCAAAAGGTTTCTAATATAAAAGAGGAGAAGGTGAAATTATATGAATAA 234 1 AAA NAA 165 71 GCAGCAATCAATGGGTGCTAT CAGCAATCAATGGGTGCTAT C AGCA ATCAATGGGTGCTAT AGTA CAGTAATCAATGGGTGCTAT 1 TAA
"lcl|CP012395.1_cds_ALU34457.1_28 [locus_tag=CLAU_0028] [protein=Hypothetical protein] [protein_id=ALU34457.1] [location=26263..26496] [gbkey=CDS]" ATGCAGCACCAAACTTTAGCACCACATGAATCAATGGAAATACATGAGATGCTAAATTTTAAAACAGTATCTATAGTAAAGTCCAAGATGATGCAAGGCTTAGTTTTTGATCAAGATCTCAAGAAACTTATGGAAAAGGATGTGCAGCAATCAATGGGTGCTATAAATGATTTACAAGGACTACTGCAAAAGGTTTCTAATATAAAAGAGGAGAAGGTGAAATTATATGAATAA 234 1 TAA NAA 164 70 TGCAGCAATCAATGGGTGCTA CAGCAATCAATGGGTGCTA  CAGC AATCAATGGGTGCTA TAGT TAGTAATCAATGGGTGCTA 1 TAA
"lcl|CP012395.1_cds_ALU34457.1_28 [locus_tag=CLAU_0028] [protein=Hypothetical protein] [protein_id=ALU34457.1] [location=26263..26496] [gbkey=CDS]" ATGCAGCACCAAACTTTAGCACCACATGAATCAATGGAAATACATGAGATGCTAAATTTTAAAACAGTATCTATAGTAAAGTCCAAGATGATGCAAGGCTTAGTTTTTGATCAAGATCTCAAGAAACTTATGGAAAAGGATGTGCAGCAATCAATGGGTGCTATAAATGATTTACAAGGACTACTGCAAAAGGTTTCTAATATAAAAGAGGAGAAGGTGAAATTATATGAATAA 234 1 TGA NGA 27 12 GCACCAAACTTTAGCACCACA CACCAAACTTTAGCACCACA C ACCA AACTTTAGCACCACA ATTA CATTAAACTTTAGCACCACA 1 TAA
"lcl|CP012395.1_cds_ALU34458.1_29 [locus_tag=CLAU_0029] [protein=Coat F domain protein] [protein_id=ALU34458.1] [location=26489..26851] [gbkey=CDS]" ATGAATAATGACTATTTAGAAATAAGAAATGCTGAGGGTATGCCTAAAATTGTTGATTCAACTGCAGCACTGGATTTTTTACTATCTGCCAAAACTGGAATTAGAAATTGTGCCATTGCGCTAACCGAAACTGCTACTCCAGAAGTTAGAACAGTTTTACATAATCAATTGAAAAATGCAATTAATATGCATGATGAGATATCAAATCTTATGGTAAACAAAGGATGGTTTCATCCCTGTGATTTAGATAAACAATTTCAAACAGATATAGAGTCATCTAACACAGCAGTACAAATTTCTAAAATGGAGCTTTTCCATGGGAACACGAGTAGACTGGGAACATTTGCAACACCAGAAAAATAG 363 1 AGA NGD 270 74 TAAACAATTTCAAACAGATAT AAACAATTTCAAACAGATAT A AACA ATTTCAAACAGATAT AATA AAATAATTTCAAACAGATAT 1 TAA
"lcl|CP012395.1_cds_ALU34458.1_29 [locus_tag=CLAU_0029] [protein=Coat F domain protein] [protein_id=ALU34458.1] [location=26489..26851] [gbkey=CDS]" ATGAATAATGACTATTTAGAAATAAGAAATGCTGAGGGTATGCCTAAAATTGTTGATTCAACTGCAGCACTGGATTTTTTACTATCTGCCAAAACTGGAATTAGAAATTGTGCCATTGCGCTAACCGAAACTGCTACTCCAGAAGTTAGAACAGTTTTACATAATCAATTGAAAAATGCAATTAATATGCATGATGAGATATCAAATCTTATGGTAAACAAAGGATGGTTTCATCCCTGTGATTTAGATAAACAATTTCAAACAGATATAGAGTCATCTAACACAGCAGTACAAATTTCTAAAATGGAGCTTTTCCATGGGAACACGAGTAGACTGGGAACATTTGCAACACCAGAAAAATAG 363 1 AGT NGD 272 75 AACAATTTCAAACAGATATAG CAATTTCAAACAGATATAG  CAAT TTCAAACAGATATAG TAAT TAATTTCAAACAGATATAG 1 TAA
"lcl|CP012395.1_cds_ALU34458.1_29 [locus_tag=CLAU_0029] [protein=Coat F domain protein] [protein_id=ALU34458.1] [location=26489..26851] [gbkey=CDS]" ATGAATAATGACTATTTAGAAATAAGAAATGCTGAGGGTATGCCTAAAATTGTTGATTCAACTGCAGCACTGGATTTTTTACTATCTGCCAAAACTGGAATTAGAAATTGTGCCATTGCGCTAACCGAAACTGCTACTCCAGAAGTTAGAACAGTTTTACATAATCAATTGAAAAATGCAATTAATATGCATGATGAGATATCAAATCTTATGGTAAACAAAGGATGGTTTCATCCCTGTGATTTAGATAAACAATTTCAAACAGATATAGAGTCATCTAACACAGCAGTACAAATTTCTAAAATGGAGCTTTTCCATGGGAACACGAGTAGACTGGGAACATTTGCAACACCAGAAAAATAG 363 1 AG NG 270 74 TAAACAATTTCAAACAGATAT AAACAATTTCAAACAGATAT A AACA ATTTCAAACAGATAT AATA AAATAATTTCAAACAGATAT 1 TAA
"lcl|CP012395.1_cds_ALU34458.1_29 [locus_tag=CLAU_0029] [protein=Coat F domain protein] [protein_id=ALU34458.1] [location=26489..26851] [gbkey=CDS]" ATGAATAATGACTATTTAGAAATAAGAAATGCTGAGGGTATGCCTAAAATTGTTGATTCAACTGCAGCACTGGATTTTTTACTATCTGCCAAAACTGGAATTAGAAATTGTGCCATTGCGCTAACCGAAACTGCTACTCCAGAAGTTAGAACAGTTTTACATAATCAATTGAAAAATGCAATTAATATGCATGATGAGATATCAAATCTTATGGTAAACAAAGGATGGTTTCATCCCTGTGATTTAGATAAACAATTTCAAACAGATATAGAGTCATCTAACACAGCAGTACAAATTTCTAAAATGGAGCTTTTCCATGGGAACACGAGTAGACTGGGAACATTTGCAACACCAGAAAAATAG 363 1 AG NG 272 75 AACAATTTCAAACAGATATAG CAATTTCAAACAGATATAG  CAAT TTCAAACAGATATAG TAAT TAATTTCAAACAGATATAG 1 TAA
"lcl|CP012395.1_cds_ALU34458.1_29 [locus_tag=CLAU_0029] [protein=Coat F domain protein] [protein_id=ALU34458.1] [location=26489..26851] [gbkey=CDS]" ATGAATAATGACTATTTAGAAATAAGAAATGCTGAGGGTATGCCTAAAATTGTTGATTCAACTGCAGCACTGGATTTTTTACTATCTGCCAAAACTGGAATTAGAAATTGTGCCATTGCGCTAACCGAAACTGCTACTCCAGAAGTTAGAACAGTTTTACATAATCAATTGAAAAATGCAATTAATATGCATGATGAGATATCAAATCTTATGGTAAACAAAGGATGGTTTCATCCCTGTGATTTAGATAAACAATTTCAAACAGATATAGAGTCATCTAACACAGCAGTACAAATTTCTAAAATGGAGCTTTTCCATGGGAACACGAGTAGACTGGGAACATTTGCAACACCAGAAAAATAG 363 1 TAA NAA 183 50 TAATCAATTGAAAAATGCAAT AATCAATTGAAAAATGCAAT A ATCA ATTGAAAAATGCAAT ATTA AATTAATTGAAAAATGCAAT 1 TAA
"lcl|CP012395.1_cds_ALU34458.1_29 [locus_tag=CLAU_0029] [protein=Coat F domain protein] [protein_id=ALU34458.1] [location=26489..26851] [gbkey=CDS]" ATGAATAATGACTATTTAGAAATAAGAAATGCTGAGGGTATGCCTAAAATTGTTGATTCAACTGCAGCACTGGATTTTTTACTATCTGCCAAAACTGGAATTAGAAATTGTGCCATTGCGCTAACCGAAACTGCTACTCCAGAAGTTAGAACAGTTTTACATAATCAATTGAAAAATGCAATTAATATGCATGATGAGATATCAAATCTTATGGTAAACAAAGGATGGTTTCATCCCTGTGATTTAGATAAACAATTTCAAACAGATATAGAGTCATCTAACACAGCAGTACAAATTTCTAAAATGGAGCTTTTCCATGGGAACACGAGTAGACTGGGAACATTTGCAACACCAGAAAAATAG 363 1 AGA NGA 270 74 TAAACAATTTCAAACAGATAT AAACAATTTCAAACAGATAT A AACA ATTTCAAACAGATAT AATA AAATAATTTCAAACAGATAT 1 TAA
"lcl|CP012395.1_cds_ALU34459.1_30 [locus_tag=CLAU_0030] [protein=Alcohol dehydrogenase] [protein_id=ALU34459.1] [location=26871..28007] [gbkey=CDS]" ATGAAAGCTGTAACGTTTCAAGGTATAAAAAATGTAAAGGTTAAAGATGTTAAGGAACCTGAGGTTCACAAAAATGATGATATAATAGTAAAACTTACAACTACAGCTATATGTGGATCGGATTTACACTTAATTCATGATATGATTCCTAATTTGCCCCAGGATTACATAATAGGGCACGAACCTATGGGAATTGTGGAAGAGGTAGGACCCGATGTTACAAAAGTGAAAAAAGGAGATAGGGTTATTGTACCATTTAATGTAAGCTGTGGTGAATGTTATTATTGTAAACATGGTCTTACAAGCCAGTGCAATAATTCAAATCCCCATGGAGAAACAGGAGCTTATTTTGGATATACTGAAACCTTTGGAGGATACCCCGGAGGTCAGGCTGAATACATGAGAGTTCCTTATGGAAATTTTACGCCTTTTCGTATTCCAGAAGACTGCGAAGTAGAGGACGATAAGCTAGTTCTTCTTGCTGATGTTGTACCTACAGCTTATTGGAGTGTGGAGAATTCTGGAGTTAAGGCTGGAGATACAGTAATAGTGTTAGGTTGTGGACCAGTTGGACTTATGGTACAAAAATTTGCATGGCTTAACAATGCTGAGAGAGTAATTGCAGTTGATAATATACAGTATAGATTAGAACATGCAAGACTTCACAATAATGTTGAAGTAGTAAATTTTGAGGAACATGAAAATACTGGAGAATATCTAAGGGAAATTACCCATGGGGGAGCAGATATTGTTATAGATTGTGCAGGAATGGATGGAAAGATGACACCTATGGAGTATTTGGAAACTGGTTTAAAATTGCAAGGAGGAGCTATGGGTGCTTTGGTAATAGCAACACAATCAGTTAGAAAAGGGGGAGTTATTCAACTCACGGGTGTTTATGGTGGAAGGTACAATGCATTTCCACTTGGAGATATATTTAGCCGTAATATAAATATAAGAACAGGTCAAGCTCCCGTCATTCCATATATGTCAAAGCTCTACAGCATGCTTGCAGAAGGAAAGGTTGATCCAAGTGATATTATTACACATAAATTGCCTTTAGATCAGGCAGAACATGGATATGAAGTTTTTGATACTAAAACAGAAGGTTGCATTAAAGTTGTTCTTAAACCATGA 1137 1 AGG NGG 38 3 TTCAAGGTATAAAAAATGTAA CAAGGTATAAAAAATGTAA  CAAG GTATAAAAAATGTAA TAAG TAAGGTATAAAAAATGTAA 1 TAA
"lcl|CP012395.1_cds_ALU34459.1_30 [locus_tag=CLAU_0030] [protein=Alcohol dehydrogenase] [protein_id=ALU34459.1] [location=26871..28007] [gbkey=CDS]" ATGAAAGCTGTAACGTTTCAAGGTATAAAAAATGTAAAGGTTAAAGATGTTAAGGAACCTGAGGTTCACAAAAATGATGATATAATAGTAAAACTTACAACTACAGCTATATGTGGATCGGATTTACACTTAATTCATGATATGATTCCTAATTTGCCCCAGGATTACATAATAGGGCACGAACCTATGGGAATTGTGGAAGAGGTAGGACCCGATGTTACAAAAGTGAAAAAAGGAGATAGGGTTATTGTACCATTTAATGTAAGCTGTGGTGAATGTTATTATTGTAAACATGGTCTTACAAGCCAGTGCAATAATTCAAATCCCCATGGAGAAACAGGAGCTTATTTTGGATATACTGAAACCTTTGGAGGATACCCCGGAGGTCAGGCTGAATACATGAGAGTTCCTTATGGAAATTTTACGCCTTTTCGTATTCCAGAAGACTGCGAAGTAGAGGACGATAAGCTAGTTCTTCTTGCTGATGTTGTACCTACAGCTTATTGGAGTGTGGAGAATTCTGGAGTTAAGGCTGGAGATACAGTAATAGTGTTAGGTTGTGGACCAGTTGGACTTATGGTACAAAAATTTGCATGGCTTAACAATGCTGAGAGAGTAATTGCAGTTGATAATATACAGTATAGATTAGAACATGCAAGACTTCACAATAATGTTGAAGTAGTAAATTTTGAGGAACATGAAAATACTGGAGAATATCTAAGGGAAATTACCCATGGGGGAGCAGATATTGTTATAGATTGTGCAGGAATGGATGGAAAGATGACACCTATGGAGTATTTGGAAACTGGTTTAAAATTGCAAGGAGGAGCTATGGGTGCTTTGGTAATAGCAACACAATCAGTTAGAAAAGGGGGAGTTATTCAACTCACGGGTGTTTATGGTGGAAGGTACAATGCATTTCCACTTGGAGATATATTTAGCCGTAATATAAATATAAGAACAGGTCAAGCTCCCGTCATTCCATATATGTCAAAGCTCTACAGCATGCTTGCAGAAGGAAAGGTTGATCCAAGTGATATTATTACACATAAATTGCCTTTAGATCAGGCAGAACATGGATATGAAGTTTTTGATACTAAAACAGAAGGTTGCATTAAAGTTGTTCTTAAACCATGA 1137 1 AGT NGD 405 36 AGGTCAGGCTGAATACATGAG GGTCAGGCTGAATACATGAG G GTCA GGCTGAATACATGAG GTTA GGTTAGGCTGAATACATGAG 1 TAG
"lcl|CP012395.1_cds_ALU34459.1_30 [locus_tag=CLAU_0030] [protein=Alcohol dehydrogenase] [protein_id=ALU34459.1] [location=26871..28007] [gbkey=CDS]" ATGAAAGCTGTAACGTTTCAAGGTATAAAAAATGTAAAGGTTAAAGATGTTAAGGAACCTGAGGTTCACAAAAATGATGATATAATAGTAAAACTTACAACTACAGCTATATGTGGATCGGATTTACACTTAATTCATGATATGATTCCTAATTTGCCCCAGGATTACATAATAGGGCACGAACCTATGGGAATTGTGGAAGAGGTAGGACCCGATGTTACAAAAGTGAAAAAAGGAGATAGGGTTATTGTACCATTTAATGTAAGCTGTGGTGAATGTTATTATTGTAAACATGGTCTTACAAGCCAGTGCAATAATTCAAATCCCCATGGAGAAACAGGAGCTTATTTTGGATATACTGAAACCTTTGGAGGATACCCCGGAGGTCAGGCTGAATACATGAGAGTTCCTTATGGAAATTTTACGCCTTTTCGTATTCCAGAAGACTGCGAAGTAGAGGACGATAAGCTAGTTCTTCTTGCTGATGTTGTACCTACAGCTTATTGGAGTGTGGAGAATTCTGGAGTTAAGGCTGGAGATACAGTAATAGTGTTAGGTTGTGGACCAGTTGGACTTATGGTACAAAAATTTGCATGGCTTAACAATGCTGAGAGAGTAATTGCAGTTGATAATATACAGTATAGATTAGAACATGCAAGACTTCACAATAATGTTGAAGTAGTAAATTTTGAGGAACATGAAAATACTGGAGAATATCTAAGGGAAATTACCCATGGGGGAGCAGATATTGTTATAGATTGTGCAGGAATGGATGGAAAGATGACACCTATGGAGTATTTGGAAACTGGTTTAAAATTGCAAGGAGGAGCTATGGGTGCTTTGGTAATAGCAACACAATCAGTTAGAAAAGGGGGAGTTATTCAACTCACGGGTGTTTATGGTGGAAGGTACAATGCATTTCCACTTGGAGATATATTTAGCCGTAATATAAATATAAGAACAGGTCAAGCTCCCGTCATTCCATATATGTCAAAGCTCTACAGCATGCTTGCAGAAGGAAAGGTTGATCCAAGTGATATTATTACACATAAATTGCCTTTAGATCAGGCAGAACATGGATATGAAGTTTTTGATACTAAAACAGAAGGTTGCATTAAAGTTGTTCTTAAACCATGA 1137 1 AGG NGD 38 3 TTCAAGGTATAAAAAATGTAA CAAGGTATAAAAAATGTAA  CAAG GTATAAAAAATGTAA TAAG TAAGGTATAAAAAATGTAA 1 TAA
"lcl|CP012395.1_cds_ALU34459.1_30 [locus_tag=CLAU_0030] [protein=Alcohol dehydrogenase] [protein_id=ALU34459.1] [location=26871..28007] [gbkey=CDS]" ATGAAAGCTGTAACGTTTCAAGGTATAAAAAATGTAAAGGTTAAAGATGTTAAGGAACCTGAGGTTCACAAAAATGATGATATAATAGTAAAACTTACAACTACAGCTATATGTGGATCGGATTTACACTTAATTCATGATATGATTCCTAATTTGCCCCAGGATTACATAATAGGGCACGAACCTATGGGAATTGTGGAAGAGGTAGGACCCGATGTTACAAAAGTGAAAAAAGGAGATAGGGTTATTGTACCATTTAATGTAAGCTGTGGTGAATGTTATTATTGTAAACATGGTCTTACAAGCCAGTGCAATAATTCAAATCCCCATGGAGAAACAGGAGCTTATTTTGGATATACTGAAACCTTTGGAGGATACCCCGGAGGTCAGGCTGAATACATGAGAGTTCCTTATGGAAATTTTACGCCTTTTCGTATTCCAGAAGACTGCGAAGTAGAGGACGATAAGCTAGTTCTTCTTGCTGATGTTGTACCTACAGCTTATTGGAGTGTGGAGAATTCTGGAGTTAAGGCTGGAGATACAGTAATAGTGTTAGGTTGTGGACCAGTTGGACTTATGGTACAAAAATTTGCATGGCTTAACAATGCTGAGAGAGTAATTGCAGTTGATAATATACAGTATAGATTAGAACATGCAAGACTTCACAATAATGTTGAAGTAGTAAATTTTGAGGAACATGAAAATACTGGAGAATATCTAAGGGAAATTACCCATGGGGGAGCAGATATTGTTATAGATTGTGCAGGAATGGATGGAAAGATGACACCTATGGAGTATTTGGAAACTGGTTTAAAATTGCAAGGAGGAGCTATGGGTGCTTTGGTAATAGCAACACAATCAGTTAGAAAAGGGGGAGTTATTCAACTCACGGGTGTTTATGGTGGAAGGTACAATGCATTTCCACTTGGAGATATATTTAGCCGTAATATAAATATAAGAACAGGTCAAGCTCCCGTCATTCCATATATGTCAAAGCTCTACAGCATGCTTGCAGAAGGAAAGGTTGATCCAAGTGATATTATTACACATAAATTGCCTTTAGATCAGGCAGAACATGGATATGAAGTTTTTGATACTAAAACAGAAGGTTGCATTAAAGTTGTTCTTAAACCATGA 1137 1 AG NG 38 3 TTCAAGGTATAAAAAATGTAA CAAGGTATAAAAAATGTAA  CAAG GTATAAAAAATGTAA TAAG TAAGGTATAAAAAATGTAA 1 TAA
"lcl|CP012395.1_cds_ALU34459.1_30 [locus_tag=CLAU_0030] [protein=Alcohol dehydrogenase] [protein_id=ALU34459.1] [location=26871..28007] [gbkey=CDS]" ATGAAAGCTGTAACGTTTCAAGGTATAAAAAATGTAAAGGTTAAAGATGTTAAGGAACCTGAGGTTCACAAAAATGATGATATAATAGTAAAACTTACAACTACAGCTATATGTGGATCGGATTTACACTTAATTCATGATATGATTCCTAATTTGCCCCAGGATTACATAATAGGGCACGAACCTATGGGAATTGTGGAAGAGGTAGGACCCGATGTTACAAAAGTGAAAAAAGGAGATAGGGTTATTGTACCATTTAATGTAAGCTGTGGTGAATGTTATTATTGTAAACATGGTCTTACAAGCCAGTGCAATAATTCAAATCCCCATGGAGAAACAGGAGCTTATTTTGGATATACTGAAACCTTTGGAGGATACCCCGGAGGTCAGGCTGAATACATGAGAGTTCCTTATGGAAATTTTACGCCTTTTCGTATTCCAGAAGACTGCGAAGTAGAGGACGATAAGCTAGTTCTTCTTGCTGATGTTGTACCTACAGCTTATTGGAGTGTGGAGAATTCTGGAGTTAAGGCTGGAGATACAGTAATAGTGTTAGGTTGTGGACCAGTTGGACTTATGGTACAAAAATTTGCATGGCTTAACAATGCTGAGAGAGTAATTGCAGTTGATAATATACAGTATAGATTAGAACATGCAAGACTTCACAATAATGTTGAAGTAGTAAATTTTGAGGAACATGAAAATACTGGAGAATATCTAAGGGAAATTACCCATGGGGGAGCAGATATTGTTATAGATTGTGCAGGAATGGATGGAAAGATGACACCTATGGAGTATTTGGAAACTGGTTTAAAATTGCAAGGAGGAGCTATGGGTGCTTTGGTAATAGCAACACAATCAGTTAGAAAAGGGGGAGTTATTCAACTCACGGGTGTTTATGGTGGAAGGTACAATGCATTTCCACTTGGAGATATATTTAGCCGTAATATAAATATAAGAACAGGTCAAGCTCCCGTCATTCCATATATGTCAAAGCTCTACAGCATGCTTGCAGAAGGAAAGGTTGATCCAAGTGATATTATTACACATAAATTGCCTTTAGATCAGGCAGAACATGGATATGAAGTTTTTGATACTAAAACAGAAGGTTGCATTAAAGTTGTTCTTAAACCATGA 1137 1 AG NG 405 36 AGGTCAGGCTGAATACATGAG GGTCAGGCTGAATACATGAG G GTCA GGCTGAATACATGAG GTTA GGTTAGGCTGAATACATGAG 1 TAG
"lcl|CP012395.1_cds_ALU34459.1_30 [locus_tag=CLAU_0030] [protein=Alcohol dehydrogenase] [protein_id=ALU34459.1] [location=26871..28007] [gbkey=CDS]" ATGAAAGCTGTAACGTTTCAAGGTATAAAAAATGTAAAGGTTAAAGATGTTAAGGAACCTGAGGTTCACAAAAATGATGATATAATAGTAAAACTTACAACTACAGCTATATGTGGATCGGATTTACACTTAATTCATGATATGATTCCTAATTTGCCCCAGGATTACATAATAGGGCACGAACCTATGGGAATTGTGGAAGAGGTAGGACCCGATGTTACAAAAGTGAAAAAAGGAGATAGGGTTATTGTACCATTTAATGTAAGCTGTGGTGAATGTTATTATTGTAAACATGGTCTTACAAGCCAGTGCAATAATTCAAATCCCCATGGAGAAACAGGAGCTTATTTTGGATATACTGAAACCTTTGGAGGATACCCCGGAGGTCAGGCTGAATACATGAGAGTTCCTTATGGAAATTTTACGCCTTTTCGTATTCCAGAAGACTGCGAAGTAGAGGACGATAAGCTAGTTCTTCTTGCTGATGTTGTACCTACAGCTTATTGGAGTGTGGAGAATTCTGGAGTTAAGGCTGGAGATACAGTAATAGTGTTAGGTTGTGGACCAGTTGGACTTATGGTACAAAAATTTGCATGGCTTAACAATGCTGAGAGAGTAATTGCAGTTGATAATATACAGTATAGATTAGAACATGCAAGACTTCACAATAATGTTGAAGTAGTAAATTTTGAGGAACATGAAAATACTGGAGAATATCTAAGGGAAATTACCCATGGGGGAGCAGATATTGTTATAGATTGTGCAGGAATGGATGGAAAGATGACACCTATGGAGTATTTGGAAACTGGTTTAAAATTGCAAGGAGGAGCTATGGGTGCTTTGGTAATAGCAACACAATCAGTTAGAAAAGGGGGAGTTATTCAACTCACGGGTGTTTATGGTGGAAGGTACAATGCATTTCCACTTGGAGATATATTTAGCCGTAATATAAATATAAGAACAGGTCAAGCTCCCGTCATTCCATATATGTCAAAGCTCTACAGCATGCTTGCAGAAGGAAAGGTTGATCCAAGTGATATTATTACACATAAATTGCCTTTAGATCAGGCAGAACATGGATATGAAGTTTTTGATACTAAAACAGAAGGTTGCATTAAAGTTGTTCTTAAACCATGA 1137 1 GG NG 176 15 TGCCCCAGGATTACATAATAG CCCCAGGATTACATAATAG  CCCC AGGATTACATAATAG TTTT TTTTAGGATTACATAATAG 1 TAG
"lcl|CP012395.1_cds_ALU34459.1_30 [locus_tag=CLAU_0030] [protein=Alcohol dehydrogenase] [protein_id=ALU34459.1] [location=26871..28007] [gbkey=CDS]" ATGAAAGCTGTAACGTTTCAAGGTATAAAAAATGTAAAGGTTAAAGATGTTAAGGAACCTGAGGTTCACAAAAATGATGATATAATAGTAAAACTTACAACTACAGCTATATGTGGATCGGATTTACACTTAATTCATGATATGATTCCTAATTTGCCCCAGGATTACATAATAGGGCACGAACCTATGGGAATTGTGGAAGAGGTAGGACCCGATGTTACAAAAGTGAAAAAAGGAGATAGGGTTATTGTACCATTTAATGTAAGCTGTGGTGAATGTTATTATTGTAAACATGGTCTTACAAGCCAGTGCAATAATTCAAATCCCCATGGAGAAACAGGAGCTTATTTTGGATATACTGAAACCTTTGGAGGATACCCCGGAGGTCAGGCTGAATACATGAGAGTTCCTTATGGAAATTTTACGCCTTTTCGTATTCCAGAAGACTGCGAAGTAGAGGACGATAAGCTAGTTCTTCTTGCTGATGTTGTACCTACAGCTTATTGGAGTGTGGAGAATTCTGGAGTTAAGGCTGGAGATACAGTAATAGTGTTAGGTTGTGGACCAGTTGGACTTATGGTACAAAAATTTGCATGGCTTAACAATGCTGAGAGAGTAATTGCAGTTGATAATATACAGTATAGATTAGAACATGCAAGACTTCACAATAATGTTGAAGTAGTAAATTTTGAGGAACATGAAAATACTGGAGAATATCTAAGGGAAATTACCCATGGGGGAGCAGATATTGTTATAGATTGTGCAGGAATGGATGGAAAGATGACACCTATGGAGTATTTGGAAACTGGTTTAAAATTGCAAGGAGGAGCTATGGGTGCTTTGGTAATAGCAACACAATCAGTTAGAAAAGGGGGAGTTATTCAACTCACGGGTGTTTATGGTGGAAGGTACAATGCATTTCCACTTGGAGATATATTTAGCCGTAATATAAATATAAGAACAGGTCAAGCTCCCGTCATTCCATATATGTCAAAGCTCTACAGCATGCTTGCAGAAGGAAAGGTTGATCCAAGTGATATTATTACACATAAATTGCCTTTAGATCAGGCAGAACATGGATATGAAGTTTTTGATACTAAAACAGAAGGTTGCATTAAAGTTGTTCTTAAACCATGA 1137 1 TG NG 654 58 TATACAGTATAGATTAGAACA ATACAGTATAGATTAGAACA A TACA GTATAGATTAGAACA TATA ATATAGTATAGATTAGAACA 1 TAG
"lcl|CP012395.1_cds_ALU34459.1_30 [locus_tag=CLAU_0030] [protein=Alcohol dehydrogenase] [protein_id=ALU34459.1] [location=26871..28007] [gbkey=CDS]" ATGAAAGCTGTAACGTTTCAAGGTATAAAAAATGTAAAGGTTAAAGATGTTAAGGAACCTGAGGTTCACAAAAATGATGATATAATAGTAAAACTTACAACTACAGCTATATGTGGATCGGATTTACACTTAATTCATGATATGATTCCTAATTTGCCCCAGGATTACATAATAGGGCACGAACCTATGGGAATTGTGGAAGAGGTAGGACCCGATGTTACAAAAGTGAAAAAAGGAGATAGGGTTATTGTACCATTTAATGTAAGCTGTGGTGAATGTTATTATTGTAAACATGGTCTTACAAGCCAGTGCAATAATTCAAATCCCCATGGAGAAACAGGAGCTTATTTTGGATATACTGAAACCTTTGGAGGATACCCCGGAGGTCAGGCTGAATACATGAGAGTTCCTTATGGAAATTTTACGCCTTTTCGTATTCCAGAAGACTGCGAAGTAGAGGACGATAAGCTAGTTCTTCTTGCTGATGTTGTACCTACAGCTTATTGGAGTGTGGAGAATTCTGGAGTTAAGGCTGGAGATACAGTAATAGTGTTAGGTTGTGGACCAGTTGGACTTATGGTACAAAAATTTGCATGGCTTAACAATGCTGAGAGAGTAATTGCAGTTGATAATATACAGTATAGATTAGAACATGCAAGACTTCACAATAATGTTGAAGTAGTAAATTTTGAGGAACATGAAAATACTGGAGAATATCTAAGGGAAATTACCCATGGGGGAGCAGATATTGTTATAGATTGTGCAGGAATGGATGGAAAGATGACACCTATGGAGTATTTGGAAACTGGTTTAAAATTGCAAGGAGGAGCTATGGGTGCTTTGGTAATAGCAACACAATCAGTTAGAAAAGGGGGAGTTATTCAACTCACGGGTGTTTATGGTGGAAGGTACAATGCATTTCCACTTGGAGATATATTTAGCCGTAATATAAATATAAGAACAGGTCAAGCTCCCGTCATTCCATATATGTCAAAGCTCTACAGCATGCTTGCAGAAGGAAAGGTTGATCCAAGTGATATTATTACACATAAATTGCCTTTAGATCAGGCAGAACATGGATATGAAGTTTTTGATACTAAAACAGAAGGTTGCATTAAAGTTGTTCTTAAACCATGA 1137 1 TG NG 837 74 ATTGCAAGGAGGAGCTATGGG TTGCAAGGAGGAGCTATGGG T TGCA AGGAGGAGCTATGGG TGTA TTGTAAGGAGGAGCTATGGG 1 TAA
[truncated: 70,017,017 more chars]
