# Supplementary material for: Base editing enables duplex point mutagenesis in Clostridium autoethanogenum at the price of numerous off-target mutations
Source: Front Bioeng Biotechnol. 2023 Jul 10;11:1211197. doi: 10.3389/fbioe.2023.1211197 (PMC10366002; doi:10.3389/fbioe.2023.1211197)
Supplement: Supplementary file 1 [file DataSheet1.ZIP › Supplementary material/Genomic coverage of different PAMs/2020_05 (editing window -16 to -19)/pooled_window_CDS_rev_comp_clean_table.txt]

pooled_window_CDS_rev_comp_clean1 pooled_window_CDS_rev_comp_clean2 pooled_window_CDS_rev_comp_clean3 pooled_window_CDS_rev_comp_clean4 pooled_window_CDS_rev_comp_clean5 pooled_window_CDS_rev_comp_clean6 pooled_window_CDS_rev_comp_clean7 pooled_window_CDS_rev_comp_clean8 pooled_window_CDS_rev_comp_clean9 pooled_window_CDS_rev_comp_clean10 pooled_window_CDS_rev_comp_clean11 pooled_window_CDS_rev_comp_clean12 pooled_window_CDS_rev_comp_clean13 pooled_window_CDS_rev_comp_clean14 pooled_window_CDS_rev_comp_clean15 pooled_window_CDS_rev_comp_clean16 pooled_window_CDS_rev_comp_clean17 pooled_window_CDS_rev_comp_clean18 pooled_window_CDS_rev_comp_clean19
"lcl|CP012395.1_cds_ALU34431.1_2 [locus_tag=CLAU_0002] [protein=Transcriptional regulator LysR family] [protein_id=ALU34431.1] [location=complement(523..780)] [gbkey=CDS]" TTATAGTTCATGGCATATCTTTATAAAATCTTTCATAGCACTCGTCAATAACTTATTCTTGTGATATACAATAGATAGTTTCCTATTAAAATCCATATCTTTTATTTTCAGTTCTCCTAGAGAACCTGAGGCAATATGATCTTTGATTAGTTGAAAAGGCAGTACAGCAAATCCAATATTATTTTCGGCTACATTAATTAAGGCTGTGGTGCTTGTATTTTCCCAAGAGGGATTGAAAAATAATCCAATTTCATTCAT 258 -1 TAA NAA 241 7 TTCCCAAGAGGGATTGAAAAA 18 TT CCCA AGAGGGATTGAAAAA TTTA TTTTTAAGAGGGATTGAAAAA TTTTTCAATCCCTCTTAAAAA TTTTTCAATCCCTCTTAAAAA 1 TAA
"lcl|CP012395.1_cds_ALU34433.1_4 [locus_tag=CLAU_0004] [protein=Glyoxylate reductase] [protein_id=ALU34433.1] [location=1365..2339] [gbkey=CDS]" CTAAAGTATGATTACATTTATAGGATTTCCTTCTAAAAAATTTTTTAAGTTTTCCACAGCAATATTTAGGAGTCTTTCTCTCGTTTCCTTTGCTGCCCAGGAAATATGTGGAGTAATTATACAATTTTCTGCTTTTAAAAGAGGACTTTCTTTTTCTATAGGCTCTCTAGAAGTTACATCCAATGCAGCACCATATACTTTTCCAATATTTAATGCATGAGCTAAGTCCTCTTCTACAATTAAAGGACCTCTAGCATTATTTACTATTATCACTCCATCTTTCATATGTTCTATAGATTTACTATTAATTATACCCTTAGTTTCTTCAGTTAATGGACAGTGGAGGAAAATTACATCTGATTTTTCAAATACATCATTTAGCTCTGCATACTTTACATTTTCACTCTCCAATACCTTATTTTTATGTCTATTATATGCAAGCACTTTCATTCCCATAGCCTGAACTATCTTGCTAGTTGCTTGCCCTATTTTTCCATATCCTATTATTCCTGCTGTCTTACTGCCTAATTCCATAAGCGGTTTTTTCCAGAAACACCATTCTCCAATTTCATTCCACTGTCCCTCCTTTACAGCCTTATTGTGAATTGATACATGATTTGTGAGTTCAAGCAAAAGTGATACTGCCATTTGTGCTACAGCATCTGTGCTGTAACTTGGAATATTTGTCACCACAACGCCAAATTTTTTTGATGCCTTTATATCTACAACATTATATCCTGTTGCAAATACTCCAAGATATTTTAATTTAGGACAACTTTTAAATACATTTTCAGATATTGGAGTTTTATTTGTAAATACTACTTCTGCATCCCTAATTCTTTCAATTATAAGATCATCATTGCTATTATCAAATATAGTTTTGTCATAGACAGTTAAATCTCCAAGCTTCTCTAGAGATGACCAACTTAAATCACCTGGGTTTAGTACATATCCATCTAATATTACAATTTTCAA 975 -1 CAA NAA 564 42 TTTTCCAGAAACACCATTCTC 412 TT TTCC AGAAACACCATTCTC TTTT TTTTTTAGAAACACCATTCTC GAGAATGGTGTTTCTAAAAAA GAATGGTGTTTCTAAAAAA 1 TAA
"lcl|CP012395.1_cds_ALU34435.1_6 [locus_tag=CLAU_0006] [protein=Transcriptional regulator LuxR family] [protein_id=ALU34435.1] [location=3633..6290] [gbkey=CDS]" TTAAATAATCCCTATCTCTTTTGCCTTCGCTACAGCTTCAATTCTATTTCGCACACTCAGTTTGCTAAATATGTTTAATATATGACTTTTAGCAGTACTTTCTGTAATAAATAATCTCTTTGCTATTTCTGAATTTTTGGCTCCTTTTTCTATTAGCATTAACACTTCTCTTTCTCTTTTACTTATTATTTGGCTATCTTCCTTAGTTGAATACAAACTTAGTATTTTATTTAAATAATCCCCCATTTCATAATAATCCTTGTTAAATTTCATAGACTTAATAGTTTTTATCAAGATTTTTCTTGCCTTTGTCTGCTTTATTAAAAATAACCTGACAAAACCACTCTTATATCCAATTATTAAAGCTTGTCTTAAATCCTTTGTGGCATTTTCGTATTGATCCTTTTGTGAAAGAATTTCTGATCTAAAAATATAGGCTCTTATAATTAAATTCTTGTTATCTTTTTCTTTATCAGAAGCTAAAATCTTATTTAATAACATTAATGCATCTTCATTTTTCCCTTTACACATGAGTATTTTAGAAAACACAACAAGTTCTTCTGCAATTTTAAAATCCCTTTTTGCAATATACTTTTCTACACATTTAATTCTGCCATACTCTATAAACCTCTCCATTTCCAGCACTTTGAAATGATCTTTTAATTTATAAAAATAGTATTTATCTGCTAACTTATTGTTCTTATATTTTTTAGATAATTCTTGTACTTTTTCATAAATCTTATTTAATTCACTCTTTTGATTCTTCTTATTATTTTTGAGGGCTACTCCAGAATATACATAATACCCTATAAATGCCGTATAAAAATCCCATTCTTCAACAAGCTCTAATCCCTTAAATACGTACTCCTCTGCTTTTATAATATAATTTTTTTCATAATACACTAGTGCTAGTGCTACATAAAAAATTGACATCAGTGAAGATTTTTCTAAATCATTACTTATAGTGCTATTTAAGCATGTATTACATATATTTTCGCATTCATTTAATTCTCCTTTAAGTAACTTTGCAAAAATAATTATTCTATTAGTCATTAAATACAAAGTATTATCCTTATAGGATTGACTTAAAATTATTGATTCATGAAAAAACTTTTCTTCTAAAACAAAATCCTGTATATAAAAATATACTATACCTGATTTTAGATTTATTATTGTATGCCAAAACATGTCTTTTCCTAAATAATTCAAAGCATTTTCATAATATGAAATACTTTTTTTATAATCTAATTCGATATAACTTTTATCTCCTCTAATAATATACAATATACCTAAGCATTCTTTCTTGTAATCTTCATCAGTACAACTCTGCAGTGCTTTTTCCGCAAACTCTAAATATTTCTTATAATTGATGTCATCATATATATACGTATACATATATATGATACAAAACCTAGCATTTTTTACAATAACATCTTGTGGTATGTTTTTTAACCAATTTTCTACATAAAAATATTCATTGGTAAAAGTCTCCTTAATACATTTATCTTCAATTACTTCTATTGCTTGCTCATAGTTTTCTATGCTTATATACTGATTAACAGCATTATTTATACGTCCATTATTTTCATACCATTTAGCGGCCTTATTGCTAGCTTCACGCATTTCTTCCTTATTTATAACATTTGCTTTACTCATTAAAAATTTCTTAAAAAGTATATCATATTTAAATAATTTTCCATCATAATCCAATTTATTAATAAACAAATTTTTATCATATATTTTTTCTAAAATTTGCTGACTATTTTCCATGCAGCTAACAGCATTGCATAACTCAATATTTAATTCATCTAAAATACACGTTTTTAATAAAAACTCTTTAATTTCTTCTGATTGCCTATTAAAAATTTCTTCACAGAAATAATCCTGAATATACTTATTACTTTCAATAAATTTTTCATTCATTTCCGTTACATTTTTTCTTTCTTTTATAGATAATACCGTCATTTGAATTCCTGCTATCCAGCCCTCTGTATACTTATTTAATATTTGTACACTTTCCTTTGGCATTGTAATTTCCATATTGGTTTTTATAAACTCATCTGTCTCTTCTAATGAAAAACTAAGATCTTCTTTACCTATCTCCGTTACTTCTCCATCCAACCTTAACTTAGAAATATTTATGCTCAGCTTTGTCCTACTTGTTATTATAATATGAATATTATCAGAAATACCGTCAATAAAATGTTTTATTTCCACAAGTATATCCTCATTCTTTACAAAATGTAAATCATCTATTACAAGTATTAAATCCCTATTTACAGATGAAATACTAGCTAATGCCATATTTACTGCCGATTCACTTGATATGTCTTGGTCTTGGATAAGATCTGCTTGTTTGCAATCCATATCATTATTTTTAAACTTTTCAATAGCTGTAATAATTGATCTCCAAAAAATATCTAAATTGTCGTCCCTTTCATCTAAAGAAATCCATACTGTATTATGATTTAGTTTTCTTGAGTATATCCATGAAATAACGGAAGTAGTTTTTCCACTACCTGCTGCTGCAGATATAATTGTAAGCTTAGTTTCCAAAACTTCATCTAGCCTACTTAAAACCTTTTCTCTGTCTATAATCTTACATTTCTTTTTTGGAATTAAAAATTTAGTATTATTGTACTTATAATTTAATAACAT 2658 -1 AGT NGD 2506 6 TATCCATGAAATAACGGAAGT 153 TA TCCA TGAAATAACGGAAGT TTTA TATTTATGAAATAACGGAAGT ACTTCCGTTATTTCATAAATA ACTTCCGTTATTTCATAAATA 1 TAA
"lcl|CP012395.1_cds_ALU34435.1_6 [locus_tag=CLAU_0006] [protein=Transcriptional regulator LuxR family] [protein_id=ALU34435.1] [location=3633..6290] [gbkey=CDS]" TTAAATAATCCCTATCTCTTTTGCCTTCGCTACAGCTTCAATTCTATTTCGCACACTCAGTTTGCTAAATATGTTTAATATATGACTTTTAGCAGTACTTTCTGTAATAAATAATCTCTTTGCTATTTCTGAATTTTTGGCTCCTTTTTCTATTAGCATTAACACTTCTCTTTCTCTTTTACTTATTATTTGGCTATCTTCCTTAGTTGAATACAAACTTAGTATTTTATTTAAATAATCCCCCATTTCATAATAATCCTTGTTAAATTTCATAGACTTAATAGTTTTTATCAAGATTTTTCTTGCCTTTGTCTGCTTTATTAAAAATAACCTGACAAAACCACTCTTATATCCAATTATTAAAGCTTGTCTTAAATCCTTTGTGGCATTTTCGTATTGATCCTTTTGTGAAAGAATTTCTGATCTAAAAATATAGGCTCTTATAATTAAATTCTTGTTATCTTTTTCTTTATCAGAAGCTAAAATCTTATTTAATAACATTAATGCATCTTCATTTTTCCCTTTACACATGAGTATTTTAGAAAACACAACAAGTTCTTCTGCAATTTTAAAATCCCTTTTTGCAATATACTTTTCTACACATTTAATTCTGCCATACTCTATAAACCTCTCCATTTCCAGCACTTTGAAATGATCTTTTAATTTATAAAAATAGTATTTATCTGCTAACTTATTGTTCTTATATTTTTTAGATAATTCTTGTACTTTTTCATAAATCTTATTTAATTCACTCTTTTGATTCTTCTTATTATTTTTGAGGGCTACTCCAGAATATACATAATACCCTATAAATGCCGTATAAAAATCCCATTCTTCAACAAGCTCTAATCCCTTAAATACGTACTCCTCTGCTTTTATAATATAATTTTTTTCATAATACACTAGTGCTAGTGCTACATAAAAAATTGACATCAGTGAAGATTTTTCTAAATCATTACTTATAGTGCTATTTAAGCATGTATTACATATATTTTCGCATTCATTTAATTCTCCTTTAAGTAACTTTGCAAAAATAATTATTCTATTAGTCATTAAATACAAAGTATTATCCTTATAGGATTGACTTAAAATTATTGATTCATGAAAAAACTTTTCTTCTAAAACAAAATCCTGTATATAAAAATATACTATACCTGATTTTAGATTTATTATTGTATGCCAAAACATGTCTTTTCCTAAATAATTCAAAGCATTTTCATAATATGAAATACTTTTTTTATAATCTAATTCGATATAACTTTTATCTCCTCTAATAATATACAATATACCTAAGCATTCTTTCTTGTAATCTTCATCAGTACAACTCTGCAGTGCTTTTTCCGCAAACTCTAAATATTTCTTATAATTGATGTCATCATATATATACGTATACATATATATGATACAAAACCTAGCATTTTTTACAATAACATCTTGTGGTATGTTTTTTAACCAATTTTCTACATAAAAATATTCATTGGTAAAAGTCTCCTTAATACATTTATCTTCAATTACTTCTATTGCTTGCTCATAGTTTTCTATGCTTATATACTGATTAACAGCATTATTTATACGTCCATTATTTTCATACCATTTAGCGGCCTTATTGCTAGCTTCACGCATTTCTTCCTTATTTATAACATTTGCTTTACTCATTAAAAATTTCTTAAAAAGTATATCATATTTAAATAATTTTCCATCATAATCCAATTTATTAATAAACAAATTTTTATCATATATTTTTTCTAAAATTTGCTGACTATTTTCCATGCAGCTAACAGCATTGCATAACTCAATATTTAATTCATCTAAAATACACGTTTTTAATAAAAACTCTTTAATTTCTTCTGATTGCCTATTAAAAATTTCTTCACAGAAATAATCCTGAATATACTTATTACTTTCAATAAATTTTTCATTCATTTCCGTTACATTTTTTCTTTCTTTTATAGATAATACCGTCATTTGAATTCCTGCTATCCAGCCCTCTGTATACTTATTTAATATTTGTACACTTTCCTTTGGCATTGTAATTTCCATATTGGTTTTTATAAACTCATCTGTCTCTTCTAATGAAAAACTAAGATCTTCTTTACCTATCTCCGTTACTTCTCCATCCAACCTTAACTTAGAAATATTTATGCTCAGCTTTGTCCTACTTGTTATTATAATATGAATATTATCAGAAATACCGTCAATAAAATGTTTTATTTCCACAAGTATATCCTCATTCTTTACAAAATGTAAATCATCTATTACAAGTATTAAATCCCTATTTACAGATGAAATACTAGCTAATGCCATATTTACTGCCGATTCACTTGATATGTCTTGGTCTTGGATAAGATCTGCTTGTTTGCAATCCATATCATTATTTTTAAACTTTTCAATAGCTGTAATAATTGATCTCCAAAAAATATCTAAATTGTCGTCCCTTTCATCTAAAGAAATCCATACTGTATTATGATTTAGTTTTCTTGAGTATATCCATGAAATAACGGAAGTAGTTTTTCCACTACCTGCTGCTGCAGATATAATTGTAAGCTTAGTTTCCAAAACTTCATCTAGCCTACTTAAAACCTTTTCTCTGTCTATAATCTTACATTTCTTTTTTGGAATTAAAAATTTAGTATTATTGTACTTATAATTTAATAACAT 2658 -1 TGT NGD 2427 9 ATCTCCAAAAAATATCTAAAT 232 AT CTCC AAAAAATATCTAAAT TTTT ATTTTTAAAAAATATCTAAAT ATTTAGATATTTTTTAAAAAT TTAGATATTTTTTAAAAAT 1 TAA
"lcl|CP012395.1_cds_ALU34435.1_6 [locus_tag=CLAU_0006] [protein=Transcriptional regulator LuxR family] [protein_id=ALU34435.1] [location=3633..6290] [gbkey=CDS]" TTAAATAATCCCTATCTCTTTTGCCTTCGCTACAGCTTCAATTCTATTTCGCACACTCAGTTTGCTAAATATGTTTAATATATGACTTTTAGCAGTACTTTCTGTAATAAATAATCTCTTTGCTATTTCTGAATTTTTGGCTCCTTTTTCTATTAGCATTAACACTTCTCTTTCTCTTTTACTTATTATTTGGCTATCTTCCTTAGTTGAATACAAACTTAGTATTTTATTTAAATAATCCCCCATTTCATAATAATCCTTGTTAAATTTCATAGACTTAATAGTTTTTATCAAGATTTTTCTTGCCTTTGTCTGCTTTATTAAAAATAACCTGACAAAACCACTCTTATATCCAATTATTAAAGCTTGTCTTAAATCCTTTGTGGCATTTTCGTATTGATCCTTTTGTGAAAGAATTTCTGATCTAAAAATATAGGCTCTTATAATTAAATTCTTGTTATCTTTTTCTTTATCAGAAGCTAAAATCTTATTTAATAACATTAATGCATCTTCATTTTTCCCTTTACACATGAGTATTTTAGAAAACACAACAAGTTCTTCTGCAATTTTAAAATCCCTTTTTGCAATATACTTTTCTACACATTTAATTCTGCCATACTCTATAAACCTCTCCATTTCCAGCACTTTGAAATGATCTTTTAATTTATAAAAATAGTATTTATCTGCTAACTTATTGTTCTTATATTTTTTAGATAATTCTTGTACTTTTTCATAAATCTTATTTAATTCACTCTTTTGATTCTTCTTATTATTTTTGAGGGCTACTCCAGAATATACATAATACCCTATAAATGCCGTATAAAAATCCCATTCTTCAACAAGCTCTAATCCCTTAAATACGTACTCCTCTGCTTTTATAATATAATTTTTTTCATAATACACTAGTGCTAGTGCTACATAAAAAATTGACATCAGTGAAGATTTTTCTAAATCATTACTTATAGTGCTATTTAAGCATGTATTACATATATTTTCGCATTCATTTAATTCTCCTTTAAGTAACTTTGCAAAAATAATTATTCTATTAGTCATTAAATACAAAGTATTATCCTTATAGGATTGACTTAAAATTATTGATTCATGAAAAAACTTTTCTTCTAAAACAAAATCCTGTATATAAAAATATACTATACCTGATTTTAGATTTATTATTGTATGCCAAAACATGTCTTTTCCTAAATAATTCAAAGCATTTTCATAATATGAAATACTTTTTTTATAATCTAATTCGATATAACTTTTATCTCCTCTAATAATATACAATATACCTAAGCATTCTTTCTTGTAATCTTCATCAGTACAACTCTGCAGTGCTTTTTCCGCAAACTCTAAATATTTCTTATAATTGATGTCATCATATATATACGTATACATATATATGATACAAAACCTAGCATTTTTTACAATAACATCTTGTGGTATGTTTTTTAACCAATTTTCTACATAAAAATATTCATTGGTAAAAGTCTCCTTAATACATTTATCTTCAATTACTTCTATTGCTTGCTCATAGTTTTCTATGCTTATATACTGATTAACAGCATTATTTATACGTCCATTATTTTCATACCATTTAGCGGCCTTATTGCTAGCTTCACGCATTTCTTCCTTATTTATAACATTTGCTTTACTCATTAAAAATTTCTTAAAAAGTATATCATATTTAAATAATTTTCCATCATAATCCAATTTATTAATAAACAAATTTTTATCATATATTTTTTCTAAAATTTGCTGACTATTTTCCATGCAGCTAACAGCATTGCATAACTCAATATTTAATTCATCTAAAATACACGTTTTTAATAAAAACTCTTTAATTTCTTCTGATTGCCTATTAAAAATTTCTTCACAGAAATAATCCTGAATATACTTATTACTTTCAATAAATTTTTCATTCATTTCCGTTACATTTTTTCTTTCTTTTATAGATAATACCGTCATTTGAATTCCTGCTATCCAGCCCTCTGTATACTTATTTAATATTTGTACACTTTCCTTTGGCATTGTAATTTCCATATTGGTTTTTATAAACTCATCTGTCTCTTCTAATGAAAAACTAAGATCTTCTTTACCTATCTCCGTTACTTCTCCATCCAACCTTAACTTAGAAATATTTATGCTCAGCTTTGTCCTACTTGTTATTATAATATGAATATTATCAGAAATACCGTCAATAAAATGTTTTATTTCCACAAGTATATCCTCATTCTTTACAAAATGTAAATCATCTATTACAAGTATTAAATCCCTATTTACAGATGAAATACTAGCTAATGCCATATTTACTGCCGATTCACTTGATATGTCTTGGTCTTGGATAAGATCTGCTTGTTTGCAATCCATATCATTATTTTTAAACTTTTCAATAGCTGTAATAATTGATCTCCAAAAAATATCTAAATTGTCGTCCCTTTCATCTAAAGAAATCCATACTGTATTATGATTTAGTTTTCTTGAGTATATCCATGAAATAACGGAAGTAGTTTTTCCACTACCTGCTGCTGCAGATATAATTGTAAGCTTAGTTTCCAAAACTTCATCTAGCCTACTTAAAACCTTTTCTCTGTCTATAATCTTACATTTCTTTTTTGGAATTAAAAATTTAGTATTATTGTACTTATAATTTAATAACAT 2658 -1 AG NG 2506 6 TATCCATGAAATAACGGAAGT 153 TA TCCA TGAAATAACGGAAGT TTTA TATTTATGAAATAACGGAAGT ACTTCCGTTATTTCATAAATA ACTTCCGTTATTTCATAAATA 1 TAA
"lcl|CP012395.1_cds_ALU34435.1_6 [locus_tag=CLAU_0006] [protein=Transcriptional regulator LuxR family] [protein_id=ALU34435.1] [location=3633..6290] [gbkey=CDS]" TTAAATAATCCCTATCTCTTTTGCCTTCGCTACAGCTTCAATTCTATTTCGCACACTCAGTTTGCTAAATATGTTTAATATATGACTTTTAGCAGTACTTTCTGTAATAAATAATCTCTTTGCTATTTCTGAATTTTTGGCTCCTTTTTCTATTAGCATTAACACTTCTCTTTCTCTTTTACTTATTATTTGGCTATCTTCCTTAGTTGAATACAAACTTAGTATTTTATTTAAATAATCCCCCATTTCATAATAATCCTTGTTAAATTTCATAGACTTAATAGTTTTTATCAAGATTTTTCTTGCCTTTGTCTGCTTTATTAAAAATAACCTGACAAAACCACTCTTATATCCAATTATTAAAGCTTGTCTTAAATCCTTTGTGGCATTTTCGTATTGATCCTTTTGTGAAAGAATTTCTGATCTAAAAATATAGGCTCTTATAATTAAATTCTTGTTATCTTTTTCTTTATCAGAAGCTAAAATCTTATTTAATAACATTAATGCATCTTCATTTTTCCCTTTACACATGAGTATTTTAGAAAACACAACAAGTTCTTCTGCAATTTTAAAATCCCTTTTTGCAATATACTTTTCTACACATTTAATTCTGCCATACTCTATAAACCTCTCCATTTCCAGCACTTTGAAATGATCTTTTAATTTATAAAAATAGTATTTATCTGCTAACTTATTGTTCTTATATTTTTTAGATAATTCTTGTACTTTTTCATAAATCTTATTTAATTCACTCTTTTGATTCTTCTTATTATTTTTGAGGGCTACTCCAGAATATACATAATACCCTATAAATGCCGTATAAAAATCCCATTCTTCAACAAGCTCTAATCCCTTAAATACGTACTCCTCTGCTTTTATAATATAATTTTTTTCATAATACACTAGTGCTAGTGCTACATAAAAAATTGACATCAGTGAAGATTTTTCTAAATCATTACTTATAGTGCTATTTAAGCATGTATTACATATATTTTCGCATTCATTTAATTCTCCTTTAAGTAACTTTGCAAAAATAATTATTCTATTAGTCATTAAATACAAAGTATTATCCTTATAGGATTGACTTAAAATTATTGATTCATGAAAAAACTTTTCTTCTAAAACAAAATCCTGTATATAAAAATATACTATACCTGATTTTAGATTTATTATTGTATGCCAAAACATGTCTTTTCCTAAATAATTCAAAGCATTTTCATAATATGAAATACTTTTTTTATAATCTAATTCGATATAACTTTTATCTCCTCTAATAATATACAATATACCTAAGCATTCTTTCTTGTAATCTTCATCAGTACAACTCTGCAGTGCTTTTTCCGCAAACTCTAAATATTTCTTATAATTGATGTCATCATATATATACGTATACATATATATGATACAAAACCTAGCATTTTTTACAATAACATCTTGTGGTATGTTTTTTAACCAATTTTCTACATAAAAATATTCATTGGTAAAAGTCTCCTTAATACATTTATCTTCAATTACTTCTATTGCTTGCTCATAGTTTTCTATGCTTATATACTGATTAACAGCATTATTTATACGTCCATTATTTTCATACCATTTAGCGGCCTTATTGCTAGCTTCACGCATTTCTTCCTTATTTATAACATTTGCTTTACTCATTAAAAATTTCTTAAAAAGTATATCATATTTAAATAATTTTCCATCATAATCCAATTTATTAATAAACAAATTTTTATCATATATTTTTTCTAAAATTTGCTGACTATTTTCCATGCAGCTAACAGCATTGCATAACTCAATATTTAATTCATCTAAAATACACGTTTTTAATAAAAACTCTTTAATTTCTTCTGATTGCCTATTAAAAATTTCTTCACAGAAATAATCCTGAATATACTTATTACTTTCAATAAATTTTTCATTCATTTCCGTTACATTTTTTCTTTCTTTTATAGATAATACCGTCATTTGAATTCCTGCTATCCAGCCCTCTGTATACTTATTTAATATTTGTACACTTTCCTTTGGCATTGTAATTTCCATATTGGTTTTTATAAACTCATCTGTCTCTTCTAATGAAAAACTAAGATCTTCTTTACCTATCTCCGTTACTTCTCCATCCAACCTTAACTTAGAAATATTTATGCTCAGCTTTGTCCTACTTGTTATTATAATATGAATATTATCAGAAATACCGTCAATAAAATGTTTTATTTCCACAAGTATATCCTCATTCTTTACAAAATGTAAATCATCTATTACAAGTATTAAATCCCTATTTACAGATGAAATACTAGCTAATGCCATATTTACTGCCGATTCACTTGATATGTCTTGGTCTTGGATAAGATCTGCTTGTTTGCAATCCATATCATTATTTTTAAACTTTTCAATAGCTGTAATAATTGATCTCCAAAAAATATCTAAATTGTCGTCCCTTTCATCTAAAGAAATCCATACTGTATTATGATTTAGTTTTCTTGAGTATATCCATGAAATAACGGAAGTAGTTTTTCCACTACCTGCTGCTGCAGATATAATTGTAAGCTTAGTTTCCAAAACTTCATCTAGCCTACTTAAAACCTTTTCTCTGTCTATAATCTTACATTTCTTTTTTGGAATTAAAAATTTAGTATTATTGTACTTATAATTTAATAACAT 2658 -1 TG NG 2427 9 ATCTCCAAAAAATATCTAAAT 232 AT CTCC AAAAAATATCTAAAT TTTT ATTTTTAAAAAATATCTAAAT ATTTAGATATTTTTTAAAAAT TTAGATATTTTTTAAAAAT 1 TAA
"lcl|CP012395.1_cds_ALU34435.1_6 [locus_tag=CLAU_0006] [protein=Transcriptional regulator LuxR family] [protein_id=ALU34435.1] [location=3633..6290] [gbkey=CDS]" TTAAATAATCCCTATCTCTTTTGCCTTCGCTACAGCTTCAATTCTATTTCGCACACTCAGTTTGCTAAATATGTTTAATATATGACTTTTAGCAGTACTTTCTGTAATAAATAATCTCTTTGCTATTTCTGAATTTTTGGCTCCTTTTTCTATTAGCATTAACACTTCTCTTTCTCTTTTACTTATTATTTGGCTATCTTCCTTAGTTGAATACAAACTTAGTATTTTATTTAAATAATCCCCCATTTCATAATAATCCTTGTTAAATTTCATAGACTTAATAGTTTTTATCAAGATTTTTCTTGCCTTTGTCTGCTTTATTAAAAATAACCTGACAAAACCACTCTTATATCCAATTATTAAAGCTTGTCTTAAATCCTTTGTGGCATTTTCGTATTGATCCTTTTGTGAAAGAATTTCTGATCTAAAAATATAGGCTCTTATAATTAAATTCTTGTTATCTTTTTCTTTATCAGAAGCTAAAATCTTATTTAATAACATTAATGCATCTTCATTTTTCCCTTTACACATGAGTATTTTAGAAAACACAACAAGTTCTTCTGCAATTTTAAAATCCCTTTTTGCAATATACTTTTCTACACATTTAATTCTGCCATACTCTATAAACCTCTCCATTTCCAGCACTTTGAAATGATCTTTTAATTTATAAAAATAGTATTTATCTGCTAACTTATTGTTCTTATATTTTTTAGATAATTCTTGTACTTTTTCATAAATCTTATTTAATTCACTCTTTTGATTCTTCTTATTATTTTTGAGGGCTACTCCAGAATATACATAATACCCTATAAATGCCGTATAAAAATCCCATTCTTCAACAAGCTCTAATCCCTTAAATACGTACTCCTCTGCTTTTATAATATAATTTTTTTCATAATACACTAGTGCTAGTGCTACATAAAAAATTGACATCAGTGAAGATTTTTCTAAATCATTACTTATAGTGCTATTTAAGCATGTATTACATATATTTTCGCATTCATTTAATTCTCCTTTAAGTAACTTTGCAAAAATAATTATTCTATTAGTCATTAAATACAAAGTATTATCCTTATAGGATTGACTTAAAATTATTGATTCATGAAAAAACTTTTCTTCTAAAACAAAATCCTGTATATAAAAATATACTATACCTGATTTTAGATTTATTATTGTATGCCAAAACATGTCTTTTCCTAAATAATTCAAAGCATTTTCATAATATGAAATACTTTTTTTATAATCTAATTCGATATAACTTTTATCTCCTCTAATAATATACAATATACCTAAGCATTCTTTCTTGTAATCTTCATCAGTACAACTCTGCAGTGCTTTTTCCGCAAACTCTAAATATTTCTTATAATTGATGTCATCATATATATACGTATACATATATATGATACAAAACCTAGCATTTTTTACAATAACATCTTGTGGTATGTTTTTTAACCAATTTTCTACATAAAAATATTCATTGGTAAAAGTCTCCTTAATACATTTATCTTCAATTACTTCTATTGCTTGCTCATAGTTTTCTATGCTTATATACTGATTAACAGCATTATTTATACGTCCATTATTTTCATACCATTTAGCGGCCTTATTGCTAGCTTCACGCATTTCTTCCTTATTTATAACATTTGCTTTACTCATTAAAAATTTCTTAAAAAGTATATCATATTTAAATAATTTTCCATCATAATCCAATTTATTAATAAACAAATTTTTATCATATATTTTTTCTAAAATTTGCTGACTATTTTCCATGCAGCTAACAGCATTGCATAACTCAATATTTAATTCATCTAAAATACACGTTTTTAATAAAAACTCTTTAATTTCTTCTGATTGCCTATTAAAAATTTCTTCACAGAAATAATCCTGAATATACTTATTACTTTCAATAAATTTTTCATTCATTTCCGTTACATTTTTTCTTTCTTTTATAGATAATACCGTCATTTGAATTCCTGCTATCCAGCCCTCTGTATACTTATTTAATATTTGTACACTTTCCTTTGGCATTGTAATTTCCATATTGGTTTTTATAAACTCATCTGTCTCTTCTAATGAAAAACTAAGATCTTCTTTACCTATCTCCGTTACTTCTCCATCCAACCTTAACTTAGAAATATTTATGCTCAGCTTTGTCCTACTTGTTATTATAATATGAATATTATCAGAAATACCGTCAATAAAATGTTTTATTTCCACAAGTATATCCTCATTCTTTACAAAATGTAAATCATCTATTACAAGTATTAAATCCCTATTTACAGATGAAATACTAGCTAATGCCATATTTACTGCCGATTCACTTGATATGTCTTGGTCTTGGATAAGATCTGCTTGTTTGCAATCCATATCATTATTTTTAAACTTTTCAATAGCTGTAATAATTGATCTCCAAAAAATATCTAAATTGTCGTCCCTTTCATCTAAAGAAATCCATACTGTATTATGATTTAGTTTTCTTGAGTATATCCATGAAATAACGGAAGTAGTTTTTCCACTACCTGCTGCTGCAGATATAATTGTAAGCTTAGTTTCCAAAACTTCATCTAGCCTACTTAAAACCTTTTCTCTGTCTATAATCTTACATTTCTTTTTTGGAATTAAAAATTTAGTATTATTGTACTTATAATTTAATAACAT 2658 -1 AAA NAA 1199 55 TGCCAAAACATGTCTTTTCCT 1460 TG CCAA AACATGTCTTTTCCT TTAA TGTTAAAACATGTCTTTTCCT AGGAAAAGACATGTTTTAACA GGAAAAGACATGTTTTAACA 1 TAA
"lcl|CP012395.1_cds_ALU34435.1_6 [locus_tag=CLAU_0006] [protein=Transcriptional regulator LuxR family] [protein_id=ALU34435.1] [location=3633..6290] [gbkey=CDS]" TTAAATAATCCCTATCTCTTTTGCCTTCGCTACAGCTTCAATTCTATTTCGCACACTCAGTTTGCTAAATATGTTTAATATATGACTTTTAGCAGTACTTTCTGTAATAAATAATCTCTTTGCTATTTCTGAATTTTTGGCTCCTTTTTCTATTAGCATTAACACTTCTCTTTCTCTTTTACTTATTATTTGGCTATCTTCCTTAGTTGAATACAAACTTAGTATTTTATTTAAATAATCCCCCATTTCATAATAATCCTTGTTAAATTTCATAGACTTAATAGTTTTTATCAAGATTTTTCTTGCCTTTGTCTGCTTTATTAAAAATAACCTGACAAAACCACTCTTATATCCAATTATTAAAGCTTGTCTTAAATCCTTTGTGGCATTTTCGTATTGATCCTTTTGTGAAAGAATTTCTGATCTAAAAATATAGGCTCTTATAATTAAATTCTTGTTATCTTTTTCTTTATCAGAAGCTAAAATCTTATTTAATAACATTAATGCATCTTCATTTTTCCCTTTACACATGAGTATTTTAGAAAACACAACAAGTTCTTCTGCAATTTTAAAATCCCTTTTTGCAATATACTTTTCTACACATTTAATTCTGCCATACTCTATAAACCTCTCCATTTCCAGCACTTTGAAATGATCTTTTAATTTATAAAAATAGTATTTATCTGCTAACTTATTGTTCTTATATTTTTTAGATAATTCTTGTACTTTTTCATAAATCTTATTTAATTCACTCTTTTGATTCTTCTTATTATTTTTGAGGGCTACTCCAGAATATACATAATACCCTATAAATGCCGTATAAAAATCCCATTCTTCAACAAGCTCTAATCCCTTAAATACGTACTCCTCTGCTTTTATAATATAATTTTTTTCATAATACACTAGTGCTAGTGCTACATAAAAAATTGACATCAGTGAAGATTTTTCTAAATCATTACTTATAGTGCTATTTAAGCATGTATTACATATATTTTCGCATTCATTTAATTCTCCTTTAAGTAACTTTGCAAAAATAATTATTCTATTAGTCATTAAATACAAAGTATTATCCTTATAGGATTGACTTAAAATTATTGATTCATGAAAAAACTTTTCTTCTAAAACAAAATCCTGTATATAAAAATATACTATACCTGATTTTAGATTTATTATTGTATGCCAAAACATGTCTTTTCCTAAATAATTCAAAGCATTTTCATAATATGAAATACTTTTTTTATAATCTAATTCGATATAACTTTTATCTCCTCTAATAATATACAATATACCTAAGCATTCTTTCTTGTAATCTTCATCAGTACAACTCTGCAGTGCTTTTTCCGCAAACTCTAAATATTTCTTATAATTGATGTCATCATATATATACGTATACATATATATGATACAAAACCTAGCATTTTTTACAATAACATCTTGTGGTATGTTTTTTAACCAATTTTCTACATAAAAATATTCATTGGTAAAAGTCTCCTTAATACATTTATCTTCAATTACTTCTATTGCTTGCTCATAGTTTTCTATGCTTATATACTGATTAACAGCATTATTTATACGTCCATTATTTTCATACCATTTAGCGGCCTTATTGCTAGCTTCACGCATTTCTTCCTTATTTATAACATTTGCTTTACTCATTAAAAATTTCTTAAAAAGTATATCATATTTAAATAATTTTCCATCATAATCCAATTTATTAATAAACAAATTTTTATCATATATTTTTTCTAAAATTTGCTGACTATTTTCCATGCAGCTAACAGCATTGCATAACTCAATATTTAATTCATCTAAAATACACGTTTTTAATAAAAACTCTTTAATTTCTTCTGATTGCCTATTAAAAATTTCTTCACAGAAATAATCCTGAATATACTTATTACTTTCAATAAATTTTTCATTCATTTCCGTTACATTTTTTCTTTCTTTTATAGATAATACCGTCATTTGAATTCCTGCTATCCAGCCCTCTGTATACTTATTTAATATTTGTACACTTTCCTTTGGCATTGTAATTTCCATATTGGTTTTTATAAACTCATCTGTCTCTTCTAATGAAAAACTAAGATCTTCTTTACCTATCTCCGTTACTTCTCCATCCAACCTTAACTTAGAAATATTTATGCTCAGCTTTGTCCTACTTGTTATTATAATATGAATATTATCAGAAATACCGTCAATAAAATGTTTTATTTCCACAAGTATATCCTCATTCTTTACAAAATGTAAATCATCTATTACAAGTATTAAATCCCTATTTACAGATGAAATACTAGCTAATGCCATATTTACTGCCGATTCACTTGATATGTCTTGGTCTTGGATAAGATCTGCTTGTTTGCAATCCATATCATTATTTTTAAACTTTTCAATAGCTGTAATAATTGATCTCCAAAAAATATCTAAATTGTCGTCCCTTTCATCTAAAGAAATCCATACTGTATTATGATTTAGTTTTCTTGAGTATATCCATGAAATAACGGAAGTAGTTTTTCCACTACCTGCTGCTGCAGATATAATTGTAAGCTTAGTTTCCAAAACTTCATCTAGCCTACTTAAAACCTTTTCTCTGTCTATAATCTTACATTTCTTTTTTGGAATTAAAAATTTAGTATTATTGTACTTATAATTTAATAACAT 2658 -1 AAA NAA 1469 45 TTTAACCAATTTTCTACATAA 1190 TT TAAC CAATTTTCTACATAA TAAT TTTAATCAATTTTCTACATAA TTATGTAGAAAATTGATTAAA TATGTAGAAAATTGATTAAA 1 TGA
"lcl|CP012395.1_cds_ALU34435.1_6 [locus_tag=CLAU_0006] [protein=Transcriptional regulator LuxR family] [protein_id=ALU34435.1] [location=3633..6290] [gbkey=CDS]" TTAAATAATCCCTATCTCTTTTGCCTTCGCTACAGCTTCAATTCTATTTCGCACACTCAGTTTGCTAAATATGTTTAATATATGACTTTTAGCAGTACTTTCTGTAATAAATAATCTCTTTGCTATTTCTGAATTTTTGGCTCCTTTTTCTATTAGCATTAACACTTCTCTTTCTCTTTTACTTATTATTTGGCTATCTTCCTTAGTTGAATACAAACTTAGTATTTTATTTAAATAATCCCCCATTTCATAATAATCCTTGTTAAATTTCATAGACTTAATAGTTTTTATCAAGATTTTTCTTGCCTTTGTCTGCTTTATTAAAAATAACCTGACAAAACCACTCTTATATCCAATTATTAAAGCTTGTCTTAAATCCTTTGTGGCATTTTCGTATTGATCCTTTTGTGAAAGAATTTCTGATCTAAAAATATAGGCTCTTATAATTAAATTCTTGTTATCTTTTTCTTTATCAGAAGCTAAAATCTTATTTAATAACATTAATGCATCTTCATTTTTCCCTTTACACATGAGTATTTTAGAAAACACAACAAGTTCTTCTGCAATTTTAAAATCCCTTTTTGCAATATACTTTTCTACACATTTAATTCTGCCATACTCTATAAACCTCTCCATTTCCAGCACTTTGAAATGATCTTTTAATTTATAAAAATAGTATTTATCTGCTAACTTATTGTTCTTATATTTTTTAGATAATTCTTGTACTTTTTCATAAATCTTATTTAATTCACTCTTTTGATTCTTCTTATTATTTTTGAGGGCTACTCCAGAATATACATAATACCCTATAAATGCCGTATAAAAATCCCATTCTTCAACAAGCTCTAATCCCTTAAATACGTACTCCTCTGCTTTTATAATATAATTTTTTTCATAATACACTAGTGCTAGTGCTACATAAAAAATTGACATCAGTGAAGATTTTTCTAAATCATTACTTATAGTGCTATTTAAGCATGTATTACATATATTTTCGCATTCATTTAATTCTCCTTTAAGTAACTTTGCAAAAATAATTATTCTATTAGTCATTAAATACAAAGTATTATCCTTATAGGATTGACTTAAAATTATTGATTCATGAAAAAACTTTTCTTCTAAAACAAAATCCTGTATATAAAAATATACTATACCTGATTTTAGATTTATTATTGTATGCCAAAACATGTCTTTTCCTAAATAATTCAAAGCATTTTCATAATATGAAATACTTTTTTTATAATCTAATTCGATATAACTTTTATCTCCTCTAATAATATACAATATACCTAAGCATTCTTTCTTGTAATCTTCATCAGTACAACTCTGCAGTGCTTTTTCCGCAAACTCTAAATATTTCTTATAATTGATGTCATCATATATATACGTATACATATATATGATACAAAACCTAGCATTTTTTACAATAACATCTTGTGGTATGTTTTTTAACCAATTTTCTACATAAAAATATTCATTGGTAAAAGTCTCCTTAATACATTTATCTTCAATTACTTCTATTGCTTGCTCATAGTTTTCTATGCTTATATACTGATTAACAGCATTATTTATACGTCCATTATTTTCATACCATTTAGCGGCCTTATTGCTAGCTTCACGCATTTCTTCCTTATTTATAACATTTGCTTTACTCATTAAAAATTTCTTAAAAAGTATATCATATTTAAATAATTTTCCATCATAATCCAATTTATTAATAAACAAATTTTTATCATATATTTTTTCTAAAATTTGCTGACTATTTTCCATGCAGCTAACAGCATTGCATAACTCAATATTTAATTCATCTAAAATACACGTTTTTAATAAAAACTCTTTAATTTCTTCTGATTGCCTATTAAAAATTTCTTCACAGAAATAATCCTGAATATACTTATTACTTTCAATAAATTTTTCATTCATTTCCGTTACATTTTTTCTTTCTTTTATAGATAATACCGTCATTTGAATTCCTGCTATCCAGCCCTCTGTATACTTATTTAATATTTGTACACTTTCCTTTGGCATTGTAATTTCCATATTGGTTTTTATAAACTCATCTGTCTCTTCTAATGAAAAACTAAGATCTTCTTTACCTATCTCCGTTACTTCTCCATCCAACCTTAACTTAGAAATATTTATGCTCAGCTTTGTCCTACTTGTTATTATAATATGAATATTATCAGAAATACCGTCAATAAAATGTTTTATTTCCACAAGTATATCCTCATTCTTTACAAAATGTAAATCATCTATTACAAGTATTAAATCCCTATTTACAGATGAAATACTAGCTAATGCCATATTTACTGCCGATTCACTTGATATGTCTTGGTCTTGGATAAGATCTGCTTGTTTGCAATCCATATCATTATTTTTAAACTTTTCAATAGCTGTAATAATTGATCTCCAAAAAATATCTAAATTGTCGTCCCTTTCATCTAAAGAAATCCATACTGTATTATGATTTAGTTTTCTTGAGTATATCCATGAAATAACGGAAGTAGTTTTTCCACTACCTGCTGCTGCAGATATAATTGTAAGCTTAGTTTCCAAAACTTCATCTAGCCTACTTAAAACCTTTTCTCTGTCTATAATCTTACATTTCTTTTTTGGAATTAAAAATTTAGTATTATTGTACTTATAATTTAATAACAT 2658 -1 TAA NAA 847 68 ATCCCATTCTTCAACAAGCTC 1812 AT CCCA TTCTTCAACAAGCTC TTTA ATTTTATTCTTCAACAAGCTC GAGCTTGTTGAAGAATAAAAT GAGCTTGTTGAAGAATAAAAT 1 TAA
"lcl|CP012395.1_cds_ALU34435.1_6 [locus_tag=CLAU_0006] [protein=Transcriptional regulator LuxR family] [protein_id=ALU34435.1] [location=3633..6290] [gbkey=CDS]" TTAAATAATCCCTATCTCTTTTGCCTTCGCTACAGCTTCAATTCTATTTCGCACACTCAGTTTGCTAAATATGTTTAATATATGACTTTTAGCAGTACTTTCTGTAATAAATAATCTCTTTGCTATTTCTGAATTTTTGGCTCCTTTTTCTATTAGCATTAACACTTCTCTTTCTCTTTTACTTATTATTTGGCTATCTTCCTTAGTTGAATACAAACTTAGTATTTTATTTAAATAATCCCCCATTTCATAATAATCCTTGTTAAATTTCATAGACTTAATAGTTTTTATCAAGATTTTTCTTGCCTTTGTCTGCTTTATTAAAAATAACCTGACAAAACCACTCTTATATCCAATTATTAAAGCTTGTCTTAAATCCTTTGTGGCATTTTCGTATTGATCCTTTTGTGAAAGAATTTCTGATCTAAAAATATAGGCTCTTATAATTAAATTCTTGTTATCTTTTTCTTTATCAGAAGCTAAAATCTTATTTAATAACATTAATGCATCTTCATTTTTCCCTTTACACATGAGTATTTTAGAAAACACAACAAGTTCTTCTGCAATTTTAAAATCCCTTTTTGCAATATACTTTTCTACACATTTAATTCTGCCATACTCTATAAACCTCTCCATTTCCAGCACTTTGAAATGATCTTTTAATTTATAAAAATAGTATTTATCTGCTAACTTATTGTTCTTATATTTTTTAGATAATTCTTGTACTTTTTCATAAATCTTATTTAATTCACTCTTTTGATTCTTCTTATTATTTTTGAGGGCTACTCCAGAATATACATAATACCCTATAAATGCCGTATAAAAATCCCATTCTTCAACAAGCTCTAATCCCTTAAATACGTACTCCTCTGCTTTTATAATATAATTTTTTTCATAATACACTAGTGCTAGTGCTACATAAAAAATTGACATCAGTGAAGATTTTTCTAAATCATTACTTATAGTGCTATTTAAGCATGTATTACATATATTTTCGCATTCATTTAATTCTCCTTTAAGTAACTTTGCAAAAATAATTATTCTATTAGTCATTAAATACAAAGTATTATCCTTATAGGATTGACTTAAAATTATTGATTCATGAAAAAACTTTTCTTCTAAAACAAAATCCTGTATATAAAAATATACTATACCTGATTTTAGATTTATTATTGTATGCCAAAACATGTCTTTTCCTAAATAATTCAAAGCATTTTCATAATATGAAATACTTTTTTTATAATCTAATTCGATATAACTTTTATCTCCTCTAATAATATACAATATACCTAAGCATTCTTTCTTGTAATCTTCATCAGTACAACTCTGCAGTGCTTTTTCCGCAAACTCTAAATATTTCTTATAATTGATGTCATCATATATATACGTATACATATATATGATACAAAACCTAGCATTTTTTACAATAACATCTTGTGGTATGTTTTTTAACCAATTTTCTACATAAAAATATTCATTGGTAAAAGTCTCCTTAATACATTTATCTTCAATTACTTCTATTGCTTGCTCATAGTTTTCTATGCTTATATACTGATTAACAGCATTATTTATACGTCCATTATTTTCATACCATTTAGCGGCCTTATTGCTAGCTTCACGCATTTCTTCCTTATTTATAACATTTGCTTTACTCATTAAAAATTTCTTAAAAAGTATATCATATTTAAATAATTTTCCATCATAATCCAATTTATTAATAAACAAATTTTTATCATATATTTTTTCTAAAATTTGCTGACTATTTTCCATGCAGCTAACAGCATTGCATAACTCAATATTTAATTCATCTAAAATACACGTTTTTAATAAAAACTCTTTAATTTCTTCTGATTGCCTATTAAAAATTTCTTCACAGAAATAATCCTGAATATACTTATTACTTTCAATAAATTTTTCATTCATTTCCGTTACATTTTTTCTTTCTTTTATAGATAATACCGTCATTTGAATTCCTGCTATCCAGCCCTCTGTATACTTATTTAATATTTGTACACTTTCCTTTGGCATTGTAATTTCCATATTGGTTTTTATAAACTCATCTGTCTCTTCTAATGAAAAACTAAGATCTTCTTTACCTATCTCCGTTACTTCTCCATCCAACCTTAACTTAGAAATATTTATGCTCAGCTTTGTCCTACTTGTTATTATAATATGAATATTATCAGAAATACCGTCAATAAAATGTTTTATTTCCACAAGTATATCCTCATTCTTTACAAAATGTAAATCATCTATTACAAGTATTAAATCCCTATTTACAGATGAAATACTAGCTAATGCCATATTTACTGCCGATTCACTTGATATGTCTTGGTCTTGGATAAGATCTGCTTGTTTGCAATCCATATCATTATTTTTAAACTTTTCAATAGCTGTAATAATTGATCTCCAAAAAATATCTAAATTGTCGTCCCTTTCATCTAAAGAAATCCATACTGTATTATGATTTAGTTTTCTTGAGTATATCCATGAAATAACGGAAGTAGTTTTTCCACTACCTGCTGCTGCAGATATAATTGTAAGCTTAGTTTCCAAAACTTCATCTAGCCTACTTAAAACCTTTTCTCTGTCTATAATCTTACATTTCTTTTTTGGAATTAAAAATTTAGTATTATTGTACTTATAATTTAATAACAT 2658 -1 TAA NAA 1198 55 ATGCCAAAACATGTCTTTTCC 1461 AT GCCA AAACATGTCTTTTCC GTTA ATGTTAAAACATGTCTTTTCC GGAAAAGACATGTTTTAACAT GGAAAAGACATGTTTTAACAT 1 TAA
"lcl|CP012395.1_cds_ALU34437.1_8 [locus_tag=CLAU_0008] [protein=Amino acid permease] [protein_id=ALU34437.1] [location=7752..9257] [gbkey=CDS]" TTATTGCAATTCTTTTTTACTTTTCTTTTCATATGATCCATATATCAATAAAGCAATTATAGTAAAGAATACTGGACCTATAATCATCCATATTGTATCTTTTAAATTTCCATGTACTGCTGGTTCTATTATTGTAAAGAAATTAGCAAAACCTATGGTAAAAGTAACTACTACTGTAGCAATACATGTCCACTTATAACTTTTGAAAACTTCAAAAGGTTTTTTGATTTCTGTTTTCTTTTTAAAAGCAATAAATGCAGCTGATAAAAACATATATGGTACAGTCATTGCTACGTTAGTCATCTTTATTAATATATTAAAAAATTTAGACGCTGCATCTCCTCCAAAAGATACTAGTGCTATAAATGCCACTACAAATATACATTGAACCCACATAGCATTCTTAGGCATTCCATCTTTAATTTCAGCCATTTTTCCTGGCCATAATTCCTTTGGTGTACCTTCCACTAATTGTTTCAATGGCGCATAACACAATGTAAAAAATGCTCCCGATAGTGCTAAAAACATAGATAACCCTGCATACCTAGCTGTCCAAGCTCCTATTGTCAATGAAGTTGCTTGACTGCATCCAAAGCTTTGTCCTATTTGATATCCTAAGTTTTGCATTACCACATAAGCAACATTGCCCATGTGCACACCTTTTACTGCTAACACTTCTTTCCAATTAGTAAATATGCCGCACAAAAATATACCTACAGCATATCCTATTGCAATAATTATTGCTGCTACAGTAACACCTTTTGGAAATGTTACTTCTGCTTTTTCAGTTTGGTCTACCAATCCTCCCACTGCTTCTATTCCGCCATAAGCAAATAATGCAAATACTAAAAATGCCAATACACTAATGCCACTTTGATAGTCAGGATTTGGTGATTGTGTAAAAGCAGCTGATGATACAATTGGCTGAGCTAAATGGCCGCCATTTCCTATTAAAACAGCTACTGCTCCAATTAATAATACAATATTAAGTAATGCTACTGCTGTACCACCTACTGATGTTACTTTTGTTATTTTTTCCAATCCCTTAGATGCTGTTAATGTTACAACTAAAATCCAGCATATCCCTAATATTCCTAAGACTTGAGTGGAATTTAATCCTAATAGTGACCAGGTTGCCGTTTTGTCACTTCCAAATATAGCATTTGAAAACGGTACCCATATTGTTGAAGATATATTAACCATCCAAATTACATAAGAAGCATACCACATGAATGTTCCTATAAAAGCATATTTAGCTCCAACAGACTTTTCCATCCACGAGTAGATTCCACCTCTTTCATTTTTAAATGCTGCTCCATATTCTGCCATCATAAATGCATAAGGAATAAAAAAAGTTATTGCAGATAAAATATACCAAGGAATTGCACCATAACCCATCAAATAAAATGCTCTGGGTATATTAGTGAATCCAAATACTGATGTAAAAATCATTAATACTAGTGCTATTAACGTCATCTTTTTTTGTTTTTGCTCAGTTGATTCCAT 1506 -1 TGA NGD 571 62 TGTCCAAGCTCCTATTGTCAA 936 TG TCCA AGCTCCTATTGTCAA TTTA TGTTTAAGCTCCTATTGTCAA TTGACAATAGGAGCTTAAACA TTGACAATAGGAGCTTAAACA 1 TAA
"lcl|CP012395.1_cds_ALU34437.1_8 [locus_tag=CLAU_0008] [protein=Amino acid permease] [protein_id=ALU34437.1] [location=7752..9257] [gbkey=CDS]" TTATTGCAATTCTTTTTTACTTTTCTTTTCATATGATCCATATATCAATAAAGCAATTATAGTAAAGAATACTGGACCTATAATCATCCATATTGTATCTTTTAAATTTCCATGTACTGCTGGTTCTATTATTGTAAAGAAATTAGCAAAACCTATGGTAAAAGTAACTACTACTGTAGCAATACATGTCCACTTATAACTTTTGAAAACTTCAAAAGGTTTTTTGATTTCTGTTTTCTTTTTAAAAGCAATAAATGCAGCTGATAAAAACATATATGGTACAGTCATTGCTACGTTAGTCATCTTTATTAATATATTAAAAAATTTAGACGCTGCATCTCCTCCAAAAGATACTAGTGCTATAAATGCCACTACAAATATACATTGAACCCACATAGCATTCTTAGGCATTCCATCTTTAATTTCAGCCATTTTTCCTGGCCATAATTCCTTTGGTGTACCTTCCACTAATTGTTTCAATGGCGCATAACACAATGTAAAAAATGCTCCCGATAGTGCTAAAAACATAGATAACCCTGCATACCTAGCTGTCCAAGCTCCTATTGTCAATGAAGTTGCTTGACTGCATCCAAAGCTTTGTCCTATTTGATATCCTAAGTTTTGCATTACCACATAAGCAACATTGCCCATGTGCACACCTTTTACTGCTAACACTTCTTTCCAATTAGTAAATATGCCGCACAAAAATATACCTACAGCATATCCTATTGCAATAATTATTGCTGCTACAGTAACACCTTTTGGAAATGTTACTTCTGCTTTTTCAGTTTGGTCTACCAATCCTCCCACTGCTTCTATTCCGCCATAAGCAAATAATGCAAATACTAAAAATGCCAATACACTAATGCCACTTTGATAGTCAGGATTTGGTGATTGTGTAAAAGCAGCTGATGATACAATTGGCTGAGCTAAATGGCCGCCATTTCCTATTAAAACAGCTACTGCTCCAATTAATAATACAATATTAAGTAATGCTACTGCTGTACCACCTACTGATGTTACTTTTGTTATTTTTTCCAATCCCTTAGATGCTGTTAATGTTACAACTAAAATCCAGCATATCCCTAATATTCCTAAGACTTGAGTGGAATTTAATCCTAATAGTGACCAGGTTGCCGTTTTGTCACTTCCAAATATAGCATTTGAAAACGGTACCCATATTGTTGAAGATATATTAACCATCCAAATTACATAAGAAGCATACCACATGAATGTTCCTATAAAAGCATATTTAGCTCCAACAGACTTTTCCATCCACGAGTAGATTCCACCTCTTTCATTTTTAAATGCTGCTCCATATTCTGCCATCATAAATGCATAAGGAATAAAAAAAGTTATTGCAGATAAAATATACCAAGGAATTGCACCATAACCCATCAAATAAAATGCTCTGGGTATATTAGTGAATCCAAATACTGATGTAAAAATCATTAATACTAGTGCTATTAACGTCATCTTTTTTTGTTTTTGCTCAGTTGATTCCAT 1506 -1 GG NG 407 73 TGAACCCACATAGCATTCTTA 1100 TG AACC CACATAGCATTCTTA AATT TGAATTCACATAGCATTCTTA TAAGAATGCTATGTGAATTCA AAGAATGCTATGTGAATTCA 1 TGA
"lcl|CP012395.1_cds_ALU34437.1_8 [locus_tag=CLAU_0008] [protein=Amino acid permease] [protein_id=ALU34437.1] [location=7752..9257] [gbkey=CDS]" TTATTGCAATTCTTTTTTACTTTTCTTTTCATATGATCCATATATCAATAAAGCAATTATAGTAAAGAATACTGGACCTATAATCATCCATATTGTATCTTTTAAATTTCCATGTACTGCTGGTTCTATTATTGTAAAGAAATTAGCAAAACCTATGGTAAAAGTAACTACTACTGTAGCAATACATGTCCACTTATAACTTTTGAAAACTTCAAAAGGTTTTTTGATTTCTGTTTTCTTTTTAAAAGCAATAAATGCAGCTGATAAAAACATATATGGTACAGTCATTGCTACGTTAGTCATCTTTATTAATATATTAAAAAATTTAGACGCTGCATCTCCTCCAAAAGATACTAGTGCTATAAATGCCACTACAAATATACATTGAACCCACATAGCATTCTTAGGCATTCCATCTTTAATTTCAGCCATTTTTCCTGGCCATAATTCCTTTGGTGTACCTTCCACTAATTGTTTCAATGGCGCATAACACAATGTAAAAAATGCTCCCGATAGTGCTAAAAACATAGATAACCCTGCATACCTAGCTGTCCAAGCTCCTATTGTCAATGAAGTTGCTTGACTGCATCCAAAGCTTTGTCCTATTTGATATCCTAAGTTTTGCATTACCACATAAGCAACATTGCCCATGTGCACACCTTTTACTGCTAACACTTCTTTCCAATTAGTAAATATGCCGCACAAAAATATACCTACAGCATATCCTATTGCAATAATTATTGCTGCTACAGTAACACCTTTTGGAAATGTTACTTCTGCTTTTTCAGTTTGGTCTACCAATCCTCCCACTGCTTCTATTCCGCCATAAGCAAATAATGCAAATACTAAAAATGCCAATACACTAATGCCACTTTGATAGTCAGGATTTGGTGATTGTGTAAAAGCAGCTGATGATACAATTGGCTGAGCTAAATGGCCGCCATTTCCTATTAAAACAGCTACTGCTCCAATTAATAATACAATATTAAGTAATGCTACTGCTGTACCACCTACTGATGTTACTTTTGTTATTTTTTCCAATCCCTTAGATGCTGTTAATGTTACAACTAAAATCCAGCATATCCCTAATATTCCTAAGACTTGAGTGGAATTTAATCCTAATAGTGACCAGGTTGCCGTTTTGTCACTTCCAAATATAGCATTTGAAAACGGTACCCATATTGTTGAAGATATATTAACCATCCAAATTACATAAGAAGCATACCACATGAATGTTCCTATAAAAGCATATTTAGCTCCAACAGACTTTTCCATCCACGAGTAGATTCCACCTCTTTCATTTTTAAATGCTGCTCCATATTCTGCCATCATAAATGCATAAGGAATAAAAAAAGTTATTGCAGATAAAATATACCAAGGAATTGCACCATAACCCATCAAATAAAATGCTCTGGGTATATTAGTGAATCCAAATACTGATGTAAAAATCATTAATACTAGTGCTATTAACGTCATCTTTTTTTGTTTTTGCTCAGTTGATTCCAT 1506 -1 TG NG 571 62 TGTCCAAGCTCCTATTGTCAA 936 TG TCCA AGCTCCTATTGTCAA TTTA TGTTTAAGCTCCTATTGTCAA TTGACAATAGGAGCTTAAACA TTGACAATAGGAGCTTAAACA 1 TAA
"lcl|CP012395.1_cds_ALU34437.1_8 [locus_tag=CLAU_0008] [protein=Amino acid permease] [protein_id=ALU34437.1] [location=7752..9257] [gbkey=CDS]" TTATTGCAATTCTTTTTTACTTTTCTTTTCATATGATCCATATATCAATAAAGCAATTATAGTAAAGAATACTGGACCTATAATCATCCATATTGTATCTTTTAAATTTCCATGTACTGCTGGTTCTATTATTGTAAAGAAATTAGCAAAACCTATGGTAAAAGTAACTACTACTGTAGCAATACATGTCCACTTATAACTTTTGAAAACTTCAAAAGGTTTTTTGATTTCTGTTTTCTTTTTAAAAGCAATAAATGCAGCTGATAAAAACATATATGGTACAGTCATTGCTACGTTAGTCATCTTTATTAATATATTAAAAAATTTAGACGCTGCATCTCCTCCAAAAGATACTAGTGCTATAAATGCCACTACAAATATACATTGAACCCACATAGCATTCTTAGGCATTCCATCTTTAATTTCAGCCATTTTTCCTGGCCATAATTCCTTTGGTGTACCTTCCACTAATTGTTTCAATGGCGCATAACACAATGTAAAAAATGCTCCCGATAGTGCTAAAAACATAGATAACCCTGCATACCTAGCTGTCCAAGCTCCTATTGTCAATGAAGTTGCTTGACTGCATCCAAAGCTTTGTCCTATTTGATATCCTAAGTTTTGCATTACCACATAAGCAACATTGCCCATGTGCACACCTTTTACTGCTAACACTTCTTTCCAATTAGTAAATATGCCGCACAAAAATATACCTACAGCATATCCTATTGCAATAATTATTGCTGCTACAGTAACACCTTTTGGAAATGTTACTTCTGCTTTTTCAGTTTGGTCTACCAATCCTCCCACTGCTTCTATTCCGCCATAAGCAAATAATGCAAATACTAAAAATGCCAATACACTAATGCCACTTTGATAGTCAGGATTTGGTGATTGTGTAAAAGCAGCTGATGATACAATTGGCTGAGCTAAATGGCCGCCATTTCCTATTAAAACAGCTACTGCTCCAATTAATAATACAATATTAAGTAATGCTACTGCTGTACCACCTACTGATGTTACTTTTGTTATTTTTTCCAATCCCTTAGATGCTGTTAATGTTACAACTAAAATCCAGCATATCCCTAATATTCCTAAGACTTGAGTGGAATTTAATCCTAATAGTGACCAGGTTGCCGTTTTGTCACTTCCAAATATAGCATTTGAAAACGGTACCCATATTGTTGAAGATATATTAACCATCCAAATTACATAAGAAGCATACCACATGAATGTTCCTATAAAAGCATATTTAGCTCCAACAGACTTTTCCATCCACGAGTAGATTCCACCTCTTTCATTTTTAAATGCTGCTCCATATTCTGCCATCATAAATGCATAAGGAATAAAAAAAGTTATTGCAGATAAAATATACCAAGGAATTGCACCATAACCCATCAAATAAAATGCTCTGGGTATATTAGTGAATCCAAATACTGATGTAAAAATCATTAATACTAGTGCTATTAACGTCATCTTTTTTTGTTTTTGCTCAGTTGATTCCAT 1506 -1 AAA NAA 1243 17 ATACCACATGAATGTTCCTAT 264 AT ACCA CATGAATGTTCCTAT ATTA ATATTACATGAATGTTCCTAT ATAGGAACATTCATGTAATAT ATAGGAACATTCATGTAATAT 1 TAA
"lcl|CP012395.1_cds_ALU34437.1_8 [locus_tag=CLAU_0008] [protein=Amino acid permease] [protein_id=ALU34437.1] [location=7752..9257] [gbkey=CDS]" TTATTGCAATTCTTTTTTACTTTTCTTTTCATATGATCCATATATCAATAAAGCAATTATAGTAAAGAATACTGGACCTATAATCATCCATATTGTATCTTTTAAATTTCCATGTACTGCTGGTTCTATTATTGTAAAGAAATTAGCAAAACCTATGGTAAAAGTAACTACTACTGTAGCAATACATGTCCACTTATAACTTTTGAAAACTTCAAAAGGTTTTTTGATTTCTGTTTTCTTTTTAAAAGCAATAAATGCAGCTGATAAAAACATATATGGTACAGTCATTGCTACGTTAGTCATCTTTATTAATATATTAAAAAATTTAGACGCTGCATCTCCTCCAAAAGATACTAGTGCTATAAATGCCACTACAAATATACATTGAACCCACATAGCATTCTTAGGCATTCCATCTTTAATTTCAGCCATTTTTCCTGGCCATAATTCCTTTGGTGTACCTTCCACTAATTGTTTCAATGGCGCATAACACAATGTAAAAAATGCTCCCGATAGTGCTAAAAACATAGATAACCCTGCATACCTAGCTGTCCAAGCTCCTATTGTCAATGAAGTTGCTTGACTGCATCCAAAGCTTTGTCCTATTTGATATCCTAAGTTTTGCATTACCACATAAGCAACATTGCCCATGTGCACACCTTTTACTGCTAACACTTCTTTCCAATTAGTAAATATGCCGCACAAAAATATACCTACAGCATATCCTATTGCAATAATTATTGCTGCTACAGTAACACCTTTTGGAAATGTTACTTCTGCTTTTTCAGTTTGGTCTACCAATCCTCCCACTGCTTCTATTCCGCCATAAGCAAATAATGCAAATACTAAAAATGCCAATACACTAATGCCACTTTGATAGTCAGGATTTGGTGATTGTGTAAAAGCAGCTGATGATACAATTGGCTGAGCTAAATGGCCGCCATTTCCTATTAAAACAGCTACTGCTCCAATTAATAATACAATATTAAGTAATGCTACTGCTGTACCACCTACTGATGTTACTTTTGTTATTTTTTCCAATCCCTTAGATGCTGTTAATGTTACAACTAAAATCCAGCATATCCCTAATATTCCTAAGACTTGAGTGGAATTTAATCCTAATAGTGACCAGGTTGCCGTTTTGTCACTTCCAAATATAGCATTTGAAAACGGTACCCATATTGTTGAAGATATATTAACCATCCAAATTACATAAGAAGCATACCACATGAATGTTCCTATAAAAGCATATTTAGCTCCAACAGACTTTTCCATCCACGAGTAGATTCCACCTCTTTCATTTTTAAATGCTGCTCCATATTCTGCCATCATAAATGCATAAGGAATAAAAAAAGTTATTGCAGATAAAATATACCAAGGAATTGCACCATAACCCATCAAATAAAATGCTCTGGGTATATTAGTGAATCCAAATACTGATGTAAAAATCATTAATACTAGTGCTATTAACGTCATCTTTTTTTGTTTTTGCTCAGTTGATTCCAT 1506 -1 AAA NAA 1244 17 TACCACATGAATGTTCCTATA 263 TA CCAC ATGAATGTTCCTATA TTAT TATTATATGAATGTTCCTATA TATAGGAACATTCATATAATA ATAGGAACATTCATATAATA 1 TAA
"lcl|CP012395.1_cds_ALU34437.1_8 [locus_tag=CLAU_0008] [protein=Amino acid permease] [protein_id=ALU34437.1] [location=7752..9257] [gbkey=CDS]" TTATTGCAATTCTTTTTTACTTTTCTTTTCATATGATCCATATATCAATAAAGCAATTATAGTAAAGAATACTGGACCTATAATCATCCATATTGTATCTTTTAAATTTCCATGTACTGCTGGTTCTATTATTGTAAAGAAATTAGCAAAACCTATGGTAAAAGTAACTACTACTGTAGCAATACATGTCCACTTATAACTTTTGAAAACTTCAAAAGGTTTTTTGATTTCTGTTTTCTTTTTAAAAGCAATAAATGCAGCTGATAAAAACATATATGGTACAGTCATTGCTACGTTAGTCATCTTTATTAATATATTAAAAAATTTAGACGCTGCATCTCCTCCAAAAGATACTAGTGCTATAAATGCCACTACAAATATACATTGAACCCACATAGCATTCTTAGGCATTCCATCTTTAATTTCAGCCATTTTTCCTGGCCATAATTCCTTTGGTGTACCTTCCACTAATTGTTTCAATGGCGCATAACACAATGTAAAAAATGCTCCCGATAGTGCTAAAAACATAGATAACCCTGCATACCTAGCTGTCCAAGCTCCTATTGTCAATGAAGTTGCTTGACTGCATCCAAAGCTTTGTCCTATTTGATATCCTAAGTTTTGCATTACCACATAAGCAACATTGCCCATGTGCACACCTTTTACTGCTAACACTTCTTTCCAATTAGTAAATATGCCGCACAAAAATATACCTACAGCATATCCTATTGCAATAATTATTGCTGCTACAGTAACACCTTTTGGAAATGTTACTTCTGCTTTTTCAGTTTGGTCTACCAATCCTCCCACTGCTTCTATTCCGCCATAAGCAAATAATGCAAATACTAAAAATGCCAATACACTAATGCCACTTTGATAGTCAGGATTTGGTGATTGTGTAAAAGCAGCTGATGATACAATTGGCTGAGCTAAATGGCCGCCATTTCCTATTAAAACAGCTACTGCTCCAATTAATAATACAATATTAAGTAATGCTACTGCTGTACCACCTACTGATGTTACTTTTGTTATTTTTTCCAATCCCTTAGATGCTGTTAATGTTACAACTAAAATCCAGCATATCCCTAATATTCCTAAGACTTGAGTGGAATTTAATCCTAATAGTGACCAGGTTGCCGTTTTGTCACTTCCAAATATAGCATTTGAAAACGGTACCCATATTGTTGAAGATATATTAACCATCCAAATTACATAAGAAGCATACCACATGAATGTTCCTATAAAAGCATATTTAGCTCCAACAGACTTTTCCATCCACGAGTAGATTCCACCTCTTTCATTTTTAAATGCTGCTCCATATTCTGCCATCATAAATGCATAAGGAATAAAAAAAGTTATTGCAGATAAAATATACCAAGGAATTGCACCATAACCCATCAAATAAAATGCTCTGGGTATATTAGTGAATCCAAATACTGATGTAAAAATCATTAATACTAGTGCTATTAACGTCATCTTTTTTTGTTTTTGCTCAGTTGATTCCAT 1506 -1 GAA NAA 572 62 GTCCAAGCTCCTATTGTCAAT 935 GT CCAA GCTCCTATTGTCAAT TTAA GTTTAAGCTCCTATTGTCAAT ATTGACAATAGGAGCTTAAAC TTGACAATAGGAGCTTAAAC 1 TAA
"lcl|CP012395.1_cds_ALU34437.1_8 [locus_tag=CLAU_0008] [protein=Amino acid permease] [protein_id=ALU34437.1] [location=7752..9257] [gbkey=CDS]" TTATTGCAATTCTTTTTTACTTTTCTTTTCATATGATCCATATATCAATAAAGCAATTATAGTAAAGAATACTGGACCTATAATCATCCATATTGTATCTTTTAAATTTCCATGTACTGCTGGTTCTATTATTGTAAAGAAATTAGCAAAACCTATGGTAAAAGTAACTACTACTGTAGCAATACATGTCCACTTATAACTTTTGAAAACTTCAAAAGGTTTTTTGATTTCTGTTTTCTTTTTAAAAGCAATAAATGCAGCTGATAAAAACATATATGGTACAGTCATTGCTACGTTAGTCATCTTTATTAATATATTAAAAAATTTAGACGCTGCATCTCCTCCAAAAGATACTAGTGCTATAAATGCCACTACAAATATACATTGAACCCACATAGCATTCTTAGGCATTCCATCTTTAATTTCAGCCATTTTTCCTGGCCATAATTCCTTTGGTGTACCTTCCACTAATTGTTTCAATGGCGCATAACACAATGTAAAAAATGCTCCCGATAGTGCTAAAAACATAGATAACCCTGCATACCTAGCTGTCCAAGCTCCTATTGTCAATGAAGTTGCTTGACTGCATCCAAAGCTTTGTCCTATTTGATATCCTAAGTTTTGCATTACCACATAAGCAACATTGCCCATGTGCACACCTTTTACTGCTAACACTTCTTTCCAATTAGTAAATATGCCGCACAAAAATATACCTACAGCATATCCTATTGCAATAATTATTGCTGCTACAGTAACACCTTTTGGAAATGTTACTTCTGCTTTTTCAGTTTGGTCTACCAATCCTCCCACTGCTTCTATTCCGCCATAAGCAAATAATGCAAATACTAAAAATGCCAATACACTAATGCCACTTTGATAGTCAGGATTTGGTGATTGTGTAAAAGCAGCTGATGATACAATTGGCTGAGCTAAATGGCCGCCATTTCCTATTAAAACAGCTACTGCTCCAATTAATAATACAATATTAAGTAATGCTACTGCTGTACCACCTACTGATGTTACTTTTGTTATTTTTTCCAATCCCTTAGATGCTGTTAATGTTACAACTAAAATCCAGCATATCCCTAATATTCCTAAGACTTGAGTGGAATTTAATCCTAATAGTGACCAGGTTGCCGTTTTGTCACTTCCAAATATAGCATTTGAAAACGGTACCCATATTGTTGAAGATATATTAACCATCCAAATTACATAAGAAGCATACCACATGAATGTTCCTATAAAAGCATATTTAGCTCCAACAGACTTTTCCATCCACGAGTAGATTCCACCTCTTTCATTTTTAAATGCTGCTCCATATTCTGCCATCATAAATGCATAAGGAATAAAAAAAGTTATTGCAGATAAAATATACCAAGGAATTGCACCATAACCCATCAAATAAAATGCTCTGGGTATATTAGTGAATCCAAATACTGATGTAAAAATCATTAATACTAGTGCTATTAACGTCATCTTTTTTTGTTTTTGCTCAGTTGATTCCAT 1506 -1 TAA NAA 1197 21 CCCATATTGTTGAAGATATAT 310 CC CATA TTGTTGAAGATATAT TATA CCTATATTGTTGAAGATATAT ATATATCTTCAACAATATAGG ATATCTTCAACAATATAGG 1 TAG
"lcl|CP012395.1_cds_ALU34437.1_8 [locus_tag=CLAU_0008] [protein=Amino acid permease] [protein_id=ALU34437.1] [location=7752..9257] [gbkey=CDS]" TTATTGCAATTCTTTTTTACTTTTCTTTTCATATGATCCATATATCAATAAAGCAATTATAGTAAAGAATACTGGACCTATAATCATCCATATTGTATCTTTTAAATTTCCATGTACTGCTGGTTCTATTATTGTAAAGAAATTAGCAAAACCTATGGTAAAAGTAACTACTACTGTAGCAATACATGTCCACTTATAACTTTTGAAAACTTCAAAAGGTTTTTTGATTTCTGTTTTCTTTTTAAAAGCAATAAATGCAGCTGATAAAAACATATATGGTACAGTCATTGCTACGTTAGTCATCTTTATTAATATATTAAAAAATTTAGACGCTGCATCTCCTCCAAAAGATACTAGTGCTATAAATGCCACTACAAATATACATTGAACCCACATAGCATTCTTAGGCATTCCATCTTTAATTTCAGCCATTTTTCCTGGCCATAATTCCTTTGGTGTACCTTCCACTAATTGTTTCAATGGCGCATAACACAATGTAAAAAATGCTCCCGATAGTGCTAAAAACATAGATAACCCTGCATACCTAGCTGTCCAAGCTCCTATTGTCAATGAAGTTGCTTGACTGCATCCAAAGCTTTGTCCTATTTGATATCCTAAGTTTTGCATTACCACATAAGCAACATTGCCCATGTGCACACCTTTTACTGCTAACACTTCTTTCCAATTAGTAAATATGCCGCACAAAAATATACCTACAGCATATCCTATTGCAATAATTATTGCTGCTACAGTAACACCTTTTGGAAATGTTACTTCTGCTTTTTCAGTTTGGTCTACCAATCCTCCCACTGCTTCTATTCCGCCATAAGCAAATAATGCAAATACTAAAAATGCCAATACACTAATGCCACTTTGATAGTCAGGATTTGGTGATTGTGTAAAAGCAGCTGATGATACAATTGGCTGAGCTAAATGGCCGCCATTTCCTATTAAAACAGCTACTGCTCCAATTAATAATACAATATTAAGTAATGCTACTGCTGTACCACCTACTGATGTTACTTTTGTTATTTTTTCCAATCCCTTAGATGCTGTTAATGTTACAACTAAAATCCAGCATATCCCTAATATTCCTAAGACTTGAGTGGAATTTAATCCTAATAGTGACCAGGTTGCCGTTTTGTCACTTCCAAATATAGCATTTGAAAACGGTACCCATATTGTTGAAGATATATTAACCATCCAAATTACATAAGAAGCATACCACATGAATGTTCCTATAAAAGCATATTTAGCTCCAACAGACTTTTCCATCCACGAGTAGATTCCACCTCTTTCATTTTTAAATGCTGCTCCATATTCTGCCATCATAAATGCATAAGGAATAAAAAAAGTTATTGCAGATAAAATATACCAAGGAATTGCACCATAACCCATCAAATAAAATGCTCTGGGTATATTAGTGAATCCAAATACTGATGTAAAAATCATTAATACTAGTGCTATTAACGTCATCTTTTTTTGTTTTTGCTCAGTTGATTCCAT 1506 -1 TAA NAA 1242 18 CATACCACATGAATGTTCCTA 265 CA TACC ACATGAATGTTCCTA TATT CATATTACATGAATGTTCCTA TAGGAACATTCATGTAATATG GGAACATTCATGTAATATG 1 TAA
"lcl|CP012395.1_cds_ALU34437.1_8 [locus_tag=CLAU_0008] [protein=Amino acid permease] [protein_id=ALU34437.1] [location=7752..9257] [gbkey=CDS]" TTATTGCAATTCTTTTTTACTTTTCTTTTCATATGATCCATATATCAATAAAGCAATTATAGTAAAGAATACTGGACCTATAATCATCCATATTGTATCTTTTAAATTTCCATGTACTGCTGGTTCTATTATTGTAAAGAAATTAGCAAAACCTATGGTAAAAGTAACTACTACTGTAGCAATACATGTCCACTTATAACTTTTGAAAACTTCAAAAGGTTTTTTGATTTCTGTTTTCTTTTTAAAAGCAATAAATGCAGCTGATAAAAACATATATGGTACAGTCATTGCTACGTTAGTCATCTTTATTAATATATTAAAAAATTTAGACGCTGCATCTCCTCCAAAAGATACTAGTGCTATAAATGCCACTACAAATATACATTGAACCCACATAGCATTCTTAGGCATTCCATCTTTAATTTCAGCCATTTTTCCTGGCCATAATTCCTTTGGTGTACCTTCCACTAATTGTTTCAATGGCGCATAACACAATGTAAAAAATGCTCCCGATAGTGCTAAAAACATAGATAACCCTGCATACCTAGCTGTCCAAGCTCCTATTGTCAATGAAGTTGCTTGACTGCATCCAAAGCTTTGTCCTATTTGATATCCTAAGTTTTGCATTACCACATAAGCAACATTGCCCATGTGCACACCTTTTACTGCTAACACTTCTTTCCAATTAGTAAATATGCCGCACAAAAATATACCTACAGCATATCCTATTGCAATAATTATTGCTGCTACAGTAACACCTTTTGGAAATGTTACTTCTGCTTTTTCAGTTTGGTCTACCAATCCTCCCACTGCTTCTATTCCGCCATAAGCAAATAATGCAAATACTAAAAATGCCAATACACTAATGCCACTTTGATAGTCAGGATTTGGTGATTGTGTAAAAGCAGCTGATGATACAATTGGCTGAGCTAAATGGCCGCCATTTCCTATTAAAACAGCTACTGCTCCAATTAATAATACAATATTAAGTAATGCTACTGCTGTACCACCTACTGATGTTACTTTTGTTATTTTTTCCAATCCCTTAGATGCTGTTAATGTTACAACTAAAATCCAGCATATCCCTAATATTCCTAAGACTTGAGTGGAATTTAATCCTAATAGTGACCAGGTTGCCGTTTTGTCACTTCCAAATATAGCATTTGAAAACGGTACCCATATTGTTGAAGATATATTAACCATCCAAATTACATAAGAAGCATACCACATGAATGTTCCTATAAAAGCATATTTAGCTCCAACAGACTTTTCCATCCACGAGTAGATTCCACCTCTTTCATTTTTAAATGCTGCTCCATATTCTGCCATCATAAATGCATAAGGAATAAAAAAAGTTATTGCAGATAAAATATACCAAGGAATTGCACCATAACCCATCAAATAAAATGCTCTGGGTATATTAGTGAATCCAAATACTGATGTAAAAATCATTAATACTAGTGCTATTAACGTCATCTTTTTTTGTTTTTGCTCAGTTGATTCCAT 1506 -1 TAA NAA 1391 8 ATATACCAAGGAATTGCACCA 116 AT ATAC CAAGGAATTGCACCA ATAT ATATATCAAGGAATTGCACCA TGGTGCAATTCCTTGATATAT GGTGCAATTCCTTGATATAT 1 TGA
"lcl|CP012395.1_cds_ALU34437.1_8 [locus_tag=CLAU_0008] [protein=Amino acid permease] [protein_id=ALU34437.1] [location=7752..9257] [gbkey=CDS]" TTATTGCAATTCTTTTTTACTTTTCTTTTCATATGATCCATATATCAATAAAGCAATTATAGTAAAGAATACTGGACCTATAATCATCCATATTGTATCTTTTAAATTTCCATGTACTGCTGGTTCTATTATTGTAAAGAAATTAGCAAAACCTATGGTAAAAGTAACTACTACTGTAGCAATACATGTCCACTTATAACTTTTGAAAACTTCAAAAGGTTTTTTGATTTCTGTTTTCTTTTTAAAAGCAATAAATGCAGCTGATAAAAACATATATGGTACAGTCATTGCTACGTTAGTCATCTTTATTAATATATTAAAAAATTTAGACGCTGCATCTCCTCCAAAAGATACTAGTGCTATAAATGCCACTACAAATATACATTGAACCCACATAGCATTCTTAGGCATTCCATCTTTAATTTCAGCCATTTTTCCTGGCCATAATTCCTTTGGTGTACCTTCCACTAATTGTTTCAATGGCGCATAACACAATGTAAAAAATGCTCCCGATAGTGCTAAAAACATAGATAACCCTGCATACCTAGCTGTCCAAGCTCCTATTGTCAATGAAGTTGCTTGACTGCATCCAAAGCTTTGTCCTATTTGATATCCTAAGTTTTGCATTACCACATAAGCAACATTGCCCATGTGCACACCTTTTACTGCTAACACTTCTTTCCAATTAGTAAATATGCCGCACAAAAATATACCTACAGCATATCCTATTGCAATAATTATTGCTGCTACAGTAACACCTTTTGGAAATGTTACTTCTGCTTTTTCAGTTTGGTCTACCAATCCTCCCACTGCTTCTATTCCGCCATAAGCAAATAATGCAAATACTAAAAATGCCAATACACTAATGCCACTTTGATAGTCAGGATTTGGTGATTGTGTAAAAGCAGCTGATGATACAATTGGCTGAGCTAAATGGCCGCCATTTCCTATTAAAACAGCTACTGCTCCAATTAATAATACAATATTAAGTAATGCTACTGCTGTACCACCTACTGATGTTACTTTTGTTATTTTTTCCAATCCCTTAGATGCTGTTAATGTTACAACTAAAATCCAGCATATCCCTAATATTCCTAAGACTTGAGTGGAATTTAATCCTAATAGTGACCAGGTTGCCGTTTTGTCACTTCCAAATATAGCATTTGAAAACGGTACCCATATTGTTGAAGATATATTAACCATCCAAATTACATAAGAAGCATACCACATGAATGTTCCTATAAAAGCATATTTAGCTCCAACAGACTTTTCCATCCACGAGTAGATTCCACCTCTTTCATTTTTAAATGCTGCTCCATATTCTGCCATCATAAATGCATAAGGAATAAAAAAAGTTATTGCAGATAAAATATACCAAGGAATTGCACCATAACCCATCAAATAAAATGCTCTGGGTATATTAGTGAATCCAAATACTGATGTAAAAATCATTAATACTAGTGCTATTAACGTCATCTTTTTTTGTTTTTGCTCAGTTGATTCCAT 1506 -1 TGA NGA 571 62 TGTCCAAGCTCCTATTGTCAA 936 TG TCCA AGCTCCTATTGTCAA TTTA TGTTTAAGCTCCTATTGTCAA TTGACAATAGGAGCTTAAACA TTGACAATAGGAGCTTAAACA 1 TAA
"lcl|CP012395.1_cds_ALU34440.1_11 [locus_tag=CLAU_0011] [protein=NADPH-dependent FMN reductase] [protein_id=ALU34440.1] [location=11631..12203] [gbkey=CDS]" TTACCTAACCTCTCTTTCTTTTAAATAGACTTCAAAATCACTTATATATTCATCTATATCAGCATCGTTTTTGCACACATAAGCTTTTGCTCCATTTTTTTGAAGATTTATTCCATTAGCTGTAACAAGAGAACTAAAAGTTTCTTCTTCTTCACTAGAAACATCTTCACTATATCCTAAAGCAACTAGTTCTGGATACTTGTCATAACGTGGTGAATGATGCATTTCTCCATTCACTTCTTCAAAAAACGGAAGTATATTAGGTATTTGCCTATCCAGTGATCTTTTTATAACAGGACTGTAACATCCATATTTTATTGGGCCTACATACAATACAACATCACTTTTTATAAAATCCTCACATATTTTTCTTCCCAGGTCATCAAATACACACATACCAGGAGTCTTGAGCCAACAGCTAAAGCATCCAATACAATAATGTAAATCGTCCAAAGCTAAATTGTAACTTTTAAACTCAATTTTTTTAGTTTGAAATGTTTTTATAGTTTTTTCTATTATTTCCCTTCCAAGCTTGTTTTCATTTTGCCTATCATTTATAACCAATATTTTCAT 573 -1 CAA NAA 429 25 TGAGCCAACAGCTAAAGCATC 145 TG AGCC AACAGCTAAAGCATC AGTT TGAGTTAACAGCTAAAGCATC GATGCTTTAGCTGTTAACTCA TGCTTTAGCTGTTAACTCA 1 TAA
"lcl|CP012395.1_cds_ALU34442.1_13 [locus_tag=CLAU_0013] [protein=Transmembrane permease] [protein_id=ALU34442.1] [location=12993..13940] [gbkey=CDS]" TTATATGATAAATTTAAAGCTCTTTAATACGAAAATCCAGAAAGTTAGAGTAAAAGCTGATAATAAAGTAGTGGCTACAACAACACTTGAAGTCAAAACACCATCATTGTTCATGTTCTTTGCCATTATATAACAGCTCACTGTAGTTGGAGAACCAAGCATGATAATTAGAGCAACAAGTTCTTGATCTCTAAATCCAAAATATACTGCTAGTGGCAAAAATACAGCAGCTTGAGCTACCAGTTTTATAAAAGAAGCTGCCAAAGTTGGTTTTATCTTTGCAAGGGCTTTTGTTCCTTCAAAGCCAGCCCCAATAGTTACAAGTGCCAAAGGAGATGCCATAACTGCAAAATTTTTGAGTGTTTTGTCTATTATTTTAGGGAAATGAATATTTAATAGTGACACTATCATTCCTAGCAAAATTCCAATGATAATGGGGTTTTTTATAATATTGATGCATGCTTTTTTTATACTATCATTTCCTCCTCTGCTATCTTCACTTTCAAAAGTAAGTACAATAACAGAATATATATTGTAAAGTGGAACAGCTCCTATAATCATCATAGGAGCCATCCCCGCATTTCCATAAATATTTTGAACAAAGGCAATTCCCAGTATAGCTGCACTTCCACGAAAAGATGCTTGTACAAAAGCTCCTGTCATAGAAGAATCCTTCATAAATTTTTTAGTAAAAAACCAAATTGACCAGAAACAAATGGATGTAACTACTGCACAAAACAATATGTACTTCCCATCAAAATTTTTAATTATATTAGTTGATCCAATATCAGTTAATAATAATATCGGTAAAGTAACTTTAAAGTTAAATTTATTAGCTACCTCTATGAAATTATCATTCAACATTCCTATTTGTTTTAACACATATCCTACCACAATAACTAAAAACACAGGTACTGTCGCATTTAAACTGTATATTAAACTCTCCAT 948 -1 TGG NGG 717 24 ACCAAATTGACCAGAAACAAA 232 AC CAAA TTGACCAGAAACAAA TAAA ACTAAATTGACCAGAAACAAA TTTGTTTCTGGTCAATTTAGT TGTTTCTGGTCAATTTAGT 1 TAG
"lcl|CP012395.1_cds_ALU34442.1_13 [locus_tag=CLAU_0013] [protein=Transmembrane permease] [protein_id=ALU34442.1] [location=12993..13940] [gbkey=CDS]" TTATATGATAAATTTAAAGCTCTTTAATACGAAAATCCAGAAAGTTAGAGTAAAAGCTGATAATAAAGTAGTGGCTACAACAACACTTGAAGTCAAAACACCATCATTGTTCATGTTCTTTGCCATTATATAACAGCTCACTGTAGTTGGAGAACCAAGCATGATAATTAGAGCAACAAGTTCTTGATCTCTAAATCCAAAATATACTGCTAGTGGCAAAAATACAGCAGCTTGAGCTACCAGTTTTATAAAAGAAGCTGCCAAAGTTGGTTTTATCTTTGCAAGGGCTTTTGTTCCTTCAAAGCCAGCCCCAATAGTTACAAGTGCCAAAGGAGATGCCATAACTGCAAAATTTTTGAGTGTTTTGTCTATTATTTTAGGGAAATGAATATTTAATAGTGACACTATCATTCCTAGCAAAATTCCAATGATAATGGGGTTTTTTATAATATTGATGCATGCTTTTTTTATACTATCATTTCCTCCTCTGCTATCTTCACTTTCAAAAGTAAGTACAATAACAGAATATATATTGTAAAGTGGAACAGCTCCTATAATCATCATAGGAGCCATCCCCGCATTTCCATAAATATTTTGAACAAAGGCAATTCCCAGTATAGCTGCACTTCCACGAAAAGATGCTTGTACAAAAGCTCCTGTCATAGAAGAATCCTTCATAAATTTTTTAGTAAAAAACCAAATTGACCAGAAACAAATGGATGTAACTACTGCACAAAACAATATGTACTTCCCATCAAAATTTTTAATTATATTAGTTGATCCAATATCAGTTAATAATAATATCGGTAAAGTAACTTTAAAGTTAAATTTATTAGCTACCTCTATGAAATTATCATTCAACATTCCTATTTGTTTTAACACATATCCTACCACAATAACTAAAAACACAGGTACTGTCGCATTTAAACTGTATATTAAACTCTCCAT 948 -1 TGG NGD 717 24 ACCAAATTGACCAGAAACAAA 232 AC CAAA TTGACCAGAAACAAA TAAA ACTAAATTGACCAGAAACAAA TTTGTTTCTGGTCAATTTAGT TGTTTCTGGTCAATTTAGT 1 TAG
"lcl|CP012395.1_cds_ALU34442.1_13 [locus_tag=CLAU_0013] [protein=Transmembrane permease] [protein_id=ALU34442.1] [location=12993..13940] [gbkey=CDS]" TTATATGATAAATTTAAAGCTCTTTAATACGAAAATCCAGAAAGTTAGAGTAAAAGCTGATAATAAAGTAGTGGCTACAACAACACTTGAAGTCAAAACACCATCATTGTTCATGTTCTTTGCCATTATATAACAGCTCACTGTAGTTGGAGAACCAAGCATGATAATTAGAGCAACAAGTTCTTGATCTCTAAATCCAAAATATACTGCTAGTGGCAAAAATACAGCAGCTTGAGCTACCAGTTTTATAAAAGAAGCTGCCAAAGTTGGTTTTATCTTTGCAAGGGCTTTTGTTCCTTCAAAGCCAGCCCCAATAGTTACAAGTGCCAAAGGAGATGCCATAACTGCAAAATTTTTGAGTGTTTTGTCTATTATTTTAGGGAAATGAATATTTAATAGTGACACTATCATTCCTAGCAAAATTCCAATGATAATGGGGTTTTTTATAATATTGATGCATGCTTTTTTTATACTATCATTTCCTCCTCTGCTATCTTCACTTTCAAAAGTAAGTACAATAACAGAATATATATTGTAAAGTGGAACAGCTCCTATAATCATCATAGGAGCCATCCCCGCATTTCCATAAATATTTTGAACAAAGGCAATTCCCAGTATAGCTGCACTTCCACGAAAAGATGCTTGTACAAAAGCTCCTGTCATAGAAGAATCCTTCATAAATTTTTTAGTAAAAAACCAAATTGACCAGAAACAAATGGATGTAACTACTGCACAAAACAATATGTACTTCCCATCAAAATTTTTAATTATATTAGTTGATCCAATATCAGTTAATAATAATATCGGTAAAGTAACTTTAAAGTTAAATTTATTAGCTACCTCTATGAAATTATCATTCAACATTCCTATTTGTTTTAACACATATCCTACCACAATAACTAAAAACACAGGTACTGTCGCATTTAAACTGTATATTAAACTCTCCAT 948 -1 TG NG 717 24 ACCAAATTGACCAGAAACAAA 232 AC CAAA TTGACCAGAAACAAA TAAA ACTAAATTGACCAGAAACAAA TTTGTTTCTGGTCAATTTAGT TGTTTCTGGTCAATTTAGT 1 TAG
"lcl|CP012395.1_cds_ALU34442.1_13 [locus_tag=CLAU_0013] [protein=Transmembrane permease] [protein_id=ALU34442.1] [location=12993..13940] [gbkey=CDS]" TTATATGATAAATTTAAAGCTCTTTAATACGAAAATCCAGAAAGTTAGAGTAAAAGCTGATAATAAAGTAGTGGCTACAACAACACTTGAAGTCAAAACACCATCATTGTTCATGTTCTTTGCCATTATATAACAGCTCACTGTAGTTGGAGAACCAAGCATGATAATTAGAGCAACAAGTTCTTGATCTCTAAATCCAAAATATACTGCTAGTGGCAAAAATACAGCAGCTTGAGCTACCAGTTTTATAAAAGAAGCTGCCAAAGTTGGTTTTATCTTTGCAAGGGCTTTTGTTCCTTCAAAGCCAGCCCCAATAGTTACAAGTGCCAAAGGAGATGCCATAACTGCAAAATTTTTGAGTGTTTTGTCTATTATTTTAGGGAAATGAATATTTAATAGTGACACTATCATTCCTAGCAAAATTCCAATGATAATGGGGTTTTTTATAATATTGATGCATGCTTTTTTTATACTATCATTTCCTCCTCTGCTATCTTCACTTTCAAAAGTAAGTACAATAACAGAATATATATTGTAAAGTGGAACAGCTCCTATAATCATCATAGGAGCCATCCCCGCATTTCCATAAATATTTTGAACAAAGGCAATTCCCAGTATAGCTGCACTTCCACGAAAAGATGCTTGTACAAAAGCTCCTGTCATAGAAGAATCCTTCATAAATTTTTTAGTAAAAAACCAAATTGACCAGAAACAAATGGATGTAACTACTGCACAAAACAATATGTACTTCCCATCAAAATTTTTAATTATATTAGTTGATCCAATATCAGTTAATAATAATATCGGTAAAGTAACTTTAAAGTTAAATTTATTAGCTACCTCTATGAAATTATCATTCAACATTCCTATTTGTTTTAACACATATCCTACCACAATAACTAAAAACACAGGTACTGTCGCATTTAAACTGTATATTAAACTCTCCAT 948 -1 AAA NAA 714 25 AAAACCAAATTGACCAGAAAC 235 AA AACC AAATTGACCAGAAAC AATT AAAATTAAATTGACCAGAAAC GTTTCTGGTCAATTTAATTTT TTCTGGTCAATTTAATTTT 1 TAA
"lcl|CP012395.1_cds_ALU34442.1_13 [locus_tag=CLAU_0013] [protein=Transmembrane permease] [protein_id=ALU34442.1] [location=12993..13940] [gbkey=CDS]" TTATATGATAAATTTAAAGCTCTTTAATACGAAAATCCAGAAAGTTAGAGTAAAAGCTGATAATAAAGTAGTGGCTACAACAACACTTGAAGTCAAAACACCATCATTGTTCATGTTCTTTGCCATTATATAACAGCTCACTGTAGTTGGAGAACCAAGCATGATAATTAGAGCAACAAGTTCTTGATCTCTAAATCCAAAATATACTGCTAGTGGCAAAAATACAGCAGCTTGAGCTACCAGTTTTATAAAAGAAGCTGCCAAAGTTGGTTTTATCTTTGCAAGGGCTTTTGTTCCTTCAAAGCCAGCCCCAATAGTTACAAGTGCCAAAGGAGATGCCATAACTGCAAAATTTTTGAGTGTTTTGTCTATTATTTTAGGGAAATGAATATTTAATAGTGACACTATCATTCCTAGCAAAATTCCAATGATAATGGGGTTTTTTATAATATTGATGCATGCTTTTTTTATACTATCATTTCCTCCTCTGCTATCTTCACTTTCAAAAGTAAGTACAATAACAGAATATATATTGTAAAGTGGAACAGCTCCTATAATCATCATAGGAGCCATCCCCGCATTTCCATAAATATTTTGAACAAAGGCAATTCCCAGTATAGCTGCACTTCCACGAAAAGATGCTTGTACAAAAGCTCCTGTCATAGAAGAATCCTTCATAAATTTTTTAGTAAAAAACCAAATTGACCAGAAACAAATGGATGTAACTACTGCACAAAACAATATGTACTTCCCATCAAAATTTTTAATTATATTAGTTGATCCAATATCAGTTAATAATAATATCGGTAAAGTAACTTTAAAGTTAAATTTATTAGCTACCTCTATGAAATTATCATTCAACATTCCTATTTGTTTTAACACATATCCTACCACAATAACTAAAAACACAGGTACTGTCGCATTTAAACTGTATATTAAACTCTCCAT 948 -1 CAA NAA 713 25 AAAAACCAAATTGACCAGAAA 236 AA AAAC CAAATTGACCAGAAA AAAT AAAAATCAAATTGACCAGAAA TTTCTGGTCAATTTGATTTTT TTCTGGTCAATTTGATTTTT 1 TGA
"lcl|CP012395.1_cds_ALU34442.1_13 [locus_tag=CLAU_0013] [protein=Transmembrane permease] [protein_id=ALU34442.1] [location=12993..13940] [gbkey=CDS]" TTATATGATAAATTTAAAGCTCTTTAATACGAAAATCCAGAAAGTTAGAGTAAAAGCTGATAATAAAGTAGTGGCTACAACAACACTTGAAGTCAAAACACCATCATTGTTCATGTTCTTTGCCATTATATAACAGCTCACTGTAGTTGGAGAACCAAGCATGATAATTAGAGCAACAAGTTCTTGATCTCTAAATCCAAAATATACTGCTAGTGGCAAAAATACAGCAGCTTGAGCTACCAGTTTTATAAAAGAAGCTGCCAAAGTTGGTTTTATCTTTGCAAGGGCTTTTGTTCCTTCAAAGCCAGCCCCAATAGTTACAAGTGCCAAAGGAGATGCCATAACTGCAAAATTTTTGAGTGTTTTGTCTATTATTTTAGGGAAATGAATATTTAATAGTGACACTATCATTCCTAGCAAAATTCCAATGATAATGGGGTTTTTTATAATATTGATGCATGCTTTTTTTATACTATCATTTCCTCCTCTGCTATCTTCACTTTCAAAAGTAAGTACAATAACAGAATATATATTGTAAAGTGGAACAGCTCCTATAATCATCATAGGAGCCATCCCCGCATTTCCATAAATATTTTGAACAAAGGCAATTCCCAGTATAGCTGCACTTCCACGAAAAGATGCTTGTACAAAAGCTCCTGTCATAGAAGAATCCTTCATAAATTTTTTAGTAAAAAACCAAATTGACCAGAAACAAATGGATGTAACTACTGCACAAAACAATATGTACTTCCCATCAAAATTTTTAATTATATTAGTTGATCCAATATCAGTTAATAATAATATCGGTAAAGTAACTTTAAAGTTAAATTTATTAGCTACCTCTATGAAATTATCATTCAACATTCCTATTTGTTTTAACACATATCCTACCACAATAACTAAAAACACAGGTACTGTCGCATTTAAACTGTATATTAAACTCTCCAT 948 -1 TAA NAA 723 24 TTGACCAGAAACAAATGGATG 226 TT GACC AGAAACAAATGGATG GATT TTGATTAGAAACAAATGGATG CATCCATTTGTTTCTAATCAA TCCATTTGTTTCTAATCAA 1 TAA
"lcl|CP012395.1_cds_ALU34444.1_15 [locus_tag=CLAU_0015] [protein=Hypothetical protein] [protein_id=ALU34444.1] [location=complement(14197..14589)] [gbkey=CDS]" TTATATACCTCGCATATCAATTACACAGAAAATAATTGCCCGCAGGATAGTTAATGCTACTATACCTATAGCAATCAAGTAGCCTGTCATTACACCACTTGGGGTTATAAATGCGGATGGAAGTAAAATGCCGGCCATAAATAAATAAGAAAGTTTTAGACAAATAGAATCTGTTTTATTAAGGGTTTCTTTTGCAAATTCATCAAAAATCTCTGAGTTTCCTTTTAGTAGTGCTAAAAATACAAGCGTAAGTCCCAGCAATAAATATTCTATTAATATATGAATGGGTTTGAAAGTGAGGCTTACACTCATCCAATAATATATGAGAAATAATAAAGCCGGGATTATTTTAGCACTAATCCAAATTCTTAAACTAATCTTTTTATCTTTCAT 393 -1 TAA NAA 331 16 CATCCAATAATATATGAGAAA 63 CA TCCA ATAATATATGAGAAA TTTA CATTTAATAATATATGAGAAA TTTCTCATATATTATTAAATG TTTCTCATATATTATTAAATG 1 TAA
"lcl|CP012395.1_cds_ALU34448.1_19 [locus_tag=CLAU_0019] [protein=EamA-like transporter family membrane protein] [protein_id=ALU34448.1] [location=17208..18098] [gbkey=CDS]" CTAATCCAACATATATTCCTTTGCATCTGATTTTTTTCCCCATAACTCATTGATAAAAGTTGTCCCCAATATGAGAATACCACCTAGTACCTGTATGAACGTCATTCTTTCTCCTAAAAATATACTGGACATAACTATTGCCGATATGGGATCAATATAGCTGAATATTGCTATTGTCTGCCCTTTAAGTTTTAGTATTGCAGAAAAATACAGAAGATAAGCTATTCCCGTATGTATTATTCCCACAGCTAAAAGAAGTACAATGGACTTAAAACCTAACTGTGAAAGTGACACTTTTTCCGTAACAAATACATAAGGCAATAGAACTACTGCCGCTGCAGTAAGTTGTATCATACCGCTTTCCATACCTGATAAATTTTTTATAAACTTATTTATTATAATCACACTGGCATAGAGAGCTGCTGCTGCGAGACCATATATAATACCTAGCAATTGATTGTTTTCTGCCGCACTACTTCCAGCTCCTACTATTAAAAACATTCCCGCCATAGCGACTATGATGCACATAATCTTAACTGTATTCAATTTTTCCTTCAATATAAATGGAGACAAAAACATGACAATTACAGGTGCAAAATAATAACACAAAGTAGCTTTTGATACAGTGGTATACTTGTATGCTTGAAATAAAAAAATCCAATTGACACCTATAGCAGCTCCAGATATTATTAATGGAATTAAATTAGATTTAATGGCTTTCCATGATGTATTTTGTCTTGTTATGTAACTTGCTGTAAATAAAAAGATACTTCCTATTATTCCCCTTACCAATGCAATCATGCTAGAAGACAAGTCTATATTTTTGACAAACAGCCCAACGCTGCCGAATATGAGCATTGCAACTATAAGTTTTATTTTTCCATTTTCCAT 891 -1 TGT NGD 739 17 TTTCCATGATGTATTTTGTCT 153 TT TCCA TGATGTATTTTGTCT TTTA TTTTTATGATGTATTTTGTCT AGACAAAATACATCATAAAAA AGACAAAATACATCATAAAAA 1 TAA
"lcl|CP012395.1_cds_ALU34448.1_19 [locus_tag=CLAU_0019] [protein=EamA-like transporter family membrane protein] [protein_id=ALU34448.1] [location=17208..18098] [gbkey=CDS]" CTAATCCAACATATATTCCTTTGCATCTGATTTTTTTCCCCATAACTCATTGATAAAAGTTGTCCCCAATATGAGAATACCACCTAGTACCTGTATGAACGTCATTCTTTCTCCTAAAAATATACTGGACATAACTATTGCCGATATGGGATCAATATAGCTGAATATTGCTATTGTCTGCCCTTTAAGTTTTAGTATTGCAGAAAAATACAGAAGATAAGCTATTCCCGTATGTATTATTCCCACAGCTAAAAGAAGTACAATGGACTTAAAACCTAACTGTGAAAGTGACACTTTTTCCGTAACAAATACATAAGGCAATAGAACTACTGCCGCTGCAGTAAGTTGTATCATACCGCTTTCCATACCTGATAAATTTTTTATAAACTTATTTATTATAATCACACTGGCATAGAGAGCTGCTGCTGCGAGACCATATATAATACCTAGCAATTGATTGTTTTCTGCCGCACTACTTCCAGCTCCTACTATTAAAAACATTCCCGCCATAGCGACTATGATGCACATAATCTTAACTGTATTCAATTTTTCCTTCAATATAAATGGAGACAAAAACATGACAATTACAGGTGCAAAATAATAACACAAAGTAGCTTTTGATACAGTGGTATACTTGTATGCTTGAAATAAAAAAATCCAATTGACACCTATAGCAGCTCCAGATATTATTAATGGAATTAAATTAGATTTAATGGCTTTCCATGATGTATTTTGTCTTGTTATGTAACTTGCTGTAAATAAAAAGATACTTCCTATTATTCCCCTTACCAATGCAATCATGCTAGAAGACAAGTCTATATTTTTGACAAACAGCCCAACGCTGCCGAATATGAGCATTGCAACTATAAGTTTTATTTTTCCATTTTCCAT 891 -1 AG NG 676 24 AATCCAATTGACACCTATAGC 216 AA TCCA ATTGACACCTATAGC TTTA AATTTAATTGACACCTATAGC GCTATAGGTGTCAATTAAATT GCTATAGGTGTCAATTAAATT 1 TAA
"lcl|CP012395.1_cds_ALU34448.1_19 [locus_tag=CLAU_0019] [protein=EamA-like transporter family membrane protein] [protein_id=ALU34448.1] [location=17208..18098] [gbkey=CDS]" CTAATCCAACATATATTCCTTTGCATCTGATTTTTTTCCCCATAACTCATTGATAAAAGTTGTCCCCAATATGAGAATACCACCTAGTACCTGTATGAACGTCATTCTTTCTCCTAAAAATATACTGGACATAACTATTGCCGATATGGGATCAATATAGCTGAATATTGCTATTGTCTGCCCTTTAAGTTTTAGTATTGCAGAAAAATACAGAAGATAAGCTATTCCCGTATGTATTATTCCCACAGCTAAAAGAAGTACAATGGACTTAAAACCTAACTGTGAAAGTGACACTTTTTCCGTAACAAATACATAAGGCAATAGAACTACTGCCGCTGCAGTAAGTTGTATCATACCGCTTTCCATACCTGATAAATTTTTTATAAACTTATTTATTATAATCACACTGGCATAGAGAGCTGCTGCTGCGAGACCATATATAATACCTAGCAATTGATTGTTTTCTGCCGCACTACTTCCAGCTCCTACTATTAAAAACATTCCCGCCATAGCGACTATGATGCACATAATCTTAACTGTATTCAATTTTTCCTTCAATATAAATGGAGACAAAAACATGACAATTACAGGTGCAAAATAATAACACAAAGTAGCTTTTGATACAGTGGTATACTTGTATGCTTGAAATAAAAAAATCCAATTGACACCTATAGCAGCTCCAGATATTATTAATGGAATTAAATTAGATTTAATGGCTTTCCATGATGTATTTTGTCTTGTTATGTAACTTGCTGTAAATAAAAAGATACTTCCTATTATTCCCCTTACCAATGCAATCATGCTAGAAGACAAGTCTATATTTTTGACAAACAGCCCAACGCTGCCGAATATGAGCATTGCAACTATAAGTTTTATTTTTCCATTTTCCAT 891 -1 TG NG 739 17 TTTCCATGATGTATTTTGTCT 153 TT TCCA TGATGTATTTTGTCT TTTA TTTTTATGATGTATTTTGTCT AGACAAAATACATCATAAAAA AGACAAAATACATCATAAAAA 1 TAA
"lcl|CP012395.1_cds_ALU34449.1_20 [locus_tag=CLAU_0020] [protein=Hypothetical protein] [protein_id=ALU34449.1] [location=18111..19049] [gbkey=CDS]" CTATTTTCTATAAAAAGATAGCTGACCATCTCTATATGATTTCATCTTTCTGTCTATAACCTTTTCATCTCCACACAACTCACCTATCAGCAAAGGAGATTTTTTATTATGCTTCAATAAATTCTTTTCAGCAGCATCCCTATTAAAATTAGCATAGCAGTATAAACAAACATGGTTACATGTATTATACGCTCCTATATCAATGCTCTTTACACATCCACAAACCTTTCTTTGATTTGGATCTTTATCTATAGACAGCTTTTCCCCAGATATCTTAGAAATCAACCTGTCATCTATACATTTACCGTGATTAATATTGAACTTTGATAAATCTATTTCTTCAGAACAAGTTTCAATAGTCACATTATACTTAGAAGCTATCTTTGAAAACTTCTCTGCTAACTCAAACATATCATCCTTATCTATTGGTAAAATGTTTATTTCTTTTAAATTGCGCTCAGTTTTCCTGTATAAATCTAAAAAGCTGATAATACACTTATTTGTATATGGGCATAATCTTTTTGAAAGATACTCAAACCACTTATAATGGTAATCTTTTGTAAACTTATCAGTTAATATTATGGGATCATACCTCCATATAACTCTATCCTTACCAATTCGTTTTGATAATTCTATAAATGTATTTATCAAATACTTTTTCTCCGGAACGTTTGTCTCCAATGTCTTATCATACGAATTTAAAGTGAATTGAAAATAATAGTTGTATTCTTTAATTTCGTCCAATCTATTCATCATTTTTTTAGGATTTTTAGTCCAAAATACTATACAATCTATTACTTTAGGATTTAAAATCACTTTACTCACTTGCTTTGAATTAAACGGATTCTTGACTAACACAAATCCTTCCTTTATTCTATTGAAAAACCAATCACTATAAAAAGCTGGTATGTCTGTTCTTCTGCTTACACTTAATATCAT 939 -1 TGG NGG 904 4 AAACCAATCACTATAAAAAGC 36 AA ACCA ATCACTATAAAAAGC ATTA AAATTAATCACTATAAAAAGC GCTTTTTATAGTGATTAATTT GCTTTTTATAGTGATTAATTT 1 TAA
"lcl|CP012395.1_cds_ALU34449.1_20 [locus_tag=CLAU_0020] [protein=Hypothetical protein] [protein_id=ALU34449.1] [location=18111..19049] [gbkey=CDS]" CTATTTTCTATAAAAAGATAGCTGACCATCTCTATATGATTTCATCTTTCTGTCTATAACCTTTTCATCTCCACACAACTCACCTATCAGCAAAGGAGATTTTTTATTATGCTTCAATAAATTCTTTTCAGCAGCATCCCTATTAAAATTAGCATAGCAGTATAAACAAACATGGTTACATGTATTATACGCTCCTATATCAATGCTCTTTACACATCCACAAACCTTTCTTTGATTTGGATCTTTATCTATAGACAGCTTTTCCCCAGATATCTTAGAAATCAACCTGTCATCTATACATTTACCGTGATTAATATTGAACTTTGATAAATCTATTTCTTCAGAACAAGTTTCAATAGTCACATTATACTTAGAAGCTATCTTTGAAAACTTCTCTGCTAACTCAAACATATCATCCTTATCTATTGGTAAAATGTTTATTTCTTTTAAATTGCGCTCAGTTTTCCTGTATAAATCTAAAAAGCTGATAATACACTTATTTGTATATGGGCATAATCTTTTTGAAAGATACTCAAACCACTTATAATGGTAATCTTTTGTAAACTTATCAGTTAATATTATGGGATCATACCTCCATATAACTCTATCCTTACCAATTCGTTTTGATAATTCTATAAATGTATTTATCAAATACTTTTTCTCCGGAACGTTTGTCTCCAATGTCTTATCATACGAATTTAAAGTGAATTGAAAATAATAGTTGTATTCTTTAATTTCGTCCAATCTATTCATCATTTTTTTAGGATTTTTAGTCCAAAATACTATACAATCTATTACTTTAGGATTTAAAATCACTTTACTCACTTGCTTTGAATTAAACGGATTCTTGACTAACACAAATCCTTCCTTTATTCTATTGAAAAACCAATCACTATAAAAAGCTGGTATGTCTGTTCTTCTGCTTACACTTAATATCAT 939 -1 GGT NGD 905 4 AACCAATCACTATAAAAAGCT 35 AA CCAA TCACTATAAAAAGCT TTAA AATTAATCACTATAAAAAGCT AGCTTTTTATAGTGATTAATT GCTTTTTATAGTGATTAATT 1 TAA
"lcl|CP012395.1_cds_ALU34449.1_20 [locus_tag=CLAU_0020] [protein=Hypothetical protein] [protein_id=ALU34449.1] [location=18111..19049] [gbkey=CDS]" CTATTTTCTATAAAAAGATAGCTGACCATCTCTATATGATTTCATCTTTCTGTCTATAACCTTTTCATCTCCACACAACTCACCTATCAGCAAAGGAGATTTTTTATTATGCTTCAATAAATTCTTTTCAGCAGCATCCCTATTAAAATTAGCATAGCAGTATAAACAAACATGGTTACATGTATTATACGCTCCTATATCAATGCTCTTTACACATCCACAAACCTTTCTTTGATTTGGATCTTTATCTATAGACAGCTTTTCCCCAGATATCTTAGAAATCAACCTGTCATCTATACATTTACCGTGATTAATATTGAACTTTGATAAATCTATTTCTTCAGAACAAGTTTCAATAGTCACATTATACTTAGAAGCTATCTTTGAAAACTTCTCTGCTAACTCAAACATATCATCCTTATCTATTGGTAAAATGTTTATTTCTTTTAAATTGCGCTCAGTTTTCCTGTATAAATCTAAAAAGCTGATAATACACTTATTTGTATATGGGCATAATCTTTTTGAAAGATACTCAAACCACTTATAATGGTAATCTTTTGTAAACTTATCAGTTAATATTATGGGATCATACCTCCATATAACTCTATCCTTACCAATTCGTTTTGATAATTCTATAAATGTATTTATCAAATACTTTTTCTCCGGAACGTTTGTCTCCAATGTCTTATCATACGAATTTAAAGTGAATTGAAAATAATAGTTGTATTCTTTAATTTCGTCCAATCTATTCATCATTTTTTTAGGATTTTTAGTCCAAAATACTATACAATCTATTACTTTAGGATTTAAAATCACTTTACTCACTTGCTTTGAATTAAACGGATTCTTGACTAACACAAATCCTTCCTTTATTCTATTGAAAAACCAATCACTATAAAAAGCTGGTATGTCTGTTCTTCTGCTTACACTTAATATCAT 939 -1 TGG NGD 904 4 AAACCAATCACTATAAAAAGC 36 AA ACCA ATCACTATAAAAAGC ATTA AAATTAATCACTATAAAAAGC GCTTTTTATAGTGATTAATTT GCTTTTTATAGTGATTAATTT 1 TAA
"lcl|CP012395.1_cds_ALU34449.1_20 [locus_tag=CLAU_0020] [protein=Hypothetical protein] [protein_id=ALU34449.1] [location=18111..19049] [gbkey=CDS]" CTATTTTCTATAAAAAGATAGCTGACCATCTCTATATGATTTCATCTTTCTGTCTATAACCTTTTCATCTCCACACAACTCACCTATCAGCAAAGGAGATTTTTTATTATGCTTCAATAAATTCTTTTCAGCAGCATCCCTATTAAAATTAGCATAGCAGTATAAACAAACATGGTTACATGTATTATACGCTCCTATATCAATGCTCTTTACACATCCACAAACCTTTCTTTGATTTGGATCTTTATCTATAGACAGCTTTTCCCCAGATATCTTAGAAATCAACCTGTCATCTATACATTTACCGTGATTAATATTGAACTTTGATAAATCTATTTCTTCAGAACAAGTTTCAATAGTCACATTATACTTAGAAGCTATCTTTGAAAACTTCTCTGCTAACTCAAACATATCATCCTTATCTATTGGTAAAATGTTTATTTCTTTTAAATTGCGCTCAGTTTTCCTGTATAAATCTAAAAAGCTGATAATACACTTATTTGTATATGGGCATAATCTTTTTGAAAGATACTCAAACCACTTATAATGGTAATCTTTTGTAAACTTATCAGTTAATATTATGGGATCATACCTCCATATAACTCTATCCTTACCAATTCGTTTTGATAATTCTATAAATGTATTTATCAAATACTTTTTCTCCGGAACGTTTGTCTCCAATGTCTTATCATACGAATTTAAAGTGAATTGAAAATAATAGTTGTATTCTTTAATTTCGTCCAATCTATTCATCATTTTTTTAGGATTTTTAGTCCAAAATACTATACAATCTATTACTTTAGGATTTAAAATCACTTTACTCACTTGCTTTGAATTAAACGGATTCTTGACTAACACAAATCCTTCCTTTATTCTATTGAAAAACCAATCACTATAAAAAGCTGGTATGTCTGTTCTTCTGCTTACACTTAATATCAT 939 -1 GG NG 905 4 AACCAATCACTATAAAAAGCT 35 AA CCAA TCACTATAAAAAGCT TTAA AATTAATCACTATAAAAAGCT AGCTTTTTATAGTGATTAATT GCTTTTTATAGTGATTAATT 1 TAA
"lcl|CP012395.1_cds_ALU34449.1_20 [locus_tag=CLAU_0020] [protein=Hypothetical protein] [protein_id=ALU34449.1] [location=18111..19049] [gbkey=CDS]" CTATTTTCTATAAAAAGATAGCTGACCATCTCTATATGATTTCATCTTTCTGTCTATAACCTTTTCATCTCCACACAACTCACCTATCAGCAAAGGAGATTTTTTATTATGCTTCAATAAATTCTTTTCAGCAGCATCCCTATTAAAATTAGCATAGCAGTATAAACAAACATGGTTACATGTATTATACGCTCCTATATCAATGCTCTTTACACATCCACAAACCTTTCTTTGATTTGGATCTTTATCTATAGACAGCTTTTCCCCAGATATCTTAGAAATCAACCTGTCATCTATACATTTACCGTGATTAATATTGAACTTTGATAAATCTATTTCTTCAGAACAAGTTTCAATAGTCACATTATACTTAGAAGCTATCTTTGAAAACTTCTCTGCTAACTCAAACATATCATCCTTATCTATTGGTAAAATGTTTATTTCTTTTAAATTGCGCTCAGTTTTCCTGTATAAATCTAAAAAGCTGATAATACACTTATTTGTATATGGGCATAATCTTTTTGAAAGATACTCAAACCACTTATAATGGTAATCTTTTGTAAACTTATCAGTTAATATTATGGGATCATACCTCCATATAACTCTATCCTTACCAATTCGTTTTGATAATTCTATAAATGTATTTATCAAATACTTTTTCTCCGGAACGTTTGTCTCCAATGTCTTATCATACGAATTTAAAGTGAATTGAAAATAATAGTTGTATTCTTTAATTTCGTCCAATCTATTCATCATTTTTTTAGGATTTTTAGTCCAAAATACTATACAATCTATTACTTTAGGATTTAAAATCACTTTACTCACTTGCTTTGAATTAAACGGATTCTTGACTAACACAAATCCTTCCTTTATTCTATTGAAAAACCAATCACTATAAAAAGCTGGTATGTCTGTTCTTCTGCTTACACTTAATATCAT 939 -1 TG NG 904 4 AAACCAATCACTATAAAAAGC 36 AA ACCA ATCACTATAAAAAGC ATTA AAATTAATCACTATAAAAAGC GCTTTTTATAGTGATTAATTT GCTTTTTATAGTGATTAATTT 1 TAA
"lcl|CP012395.1_cds_ALU34452.1_23 [locus_tag=CLAU_0023] [protein=Hypothetical protein] [protein_id=ALU34452.1] [location=21559..22923] [gbkey=CDS]" TTATTTATCAAAAGTAACTATATAAGTATTTATGTTGTCTTTATTAAACGGATCTGAAGAACTTCCATAAGTAAATGACAGTGCGGTACTTGTACTATCCCAGGAAATATTTGAGATTCCAGGTTCTCTCTTAATCTTCTTTTCTTTAACATTACCATCCTTATCTTTAATCTTAATTGTAGTATAATTGTTCCCTTCATTTTTATCCTTTAAGCTCGATGCCTTTACTATCTCCTTTGTATCACCTGTCTTAGTATCTATGACCTTAATAGCTATATCAGGATCCTTATTATCCGAACCTACCTGATGACTAATTTCATTATTTCTCTCTACATAAGCAGCTTTACTTCCATCAGGTGATAGTATATATTCAGAAGTAGGTACTCCAGAGCTTATTCTACCTTTAGGAAGTTTAATATCTTGAAGTACCTTACCAGATTCATTCATAACAAGTGCTCCAAAAGTTCTGTTTACATAAACTCCATCAACTGCATCACCATTGTTATTGTAGTTGTCCATTATAATGGTCTTTCCCTTTTTATCTGCATGTAAAGAATATTTAGTATCATAAATATCTTTTATCTCTTTAGTCTTCACATCCATGGAACATAATTTTATTCCTTCTAGTCCTTTTTTGCCATTCTCCTCGTATTGAGTATAATAAAATTTGCCTTCTACACTACTTCCTAAATCCTTAATATCATCTACACCGGATATCCATGCATCATCATGTTCTCCACCATTGTAATTTCCATCAGCATATACTTTCCCAGTTGTATCAATTACTGCCCAATGATTAAAATAATTTGCCAAAATTTTATCCTTACTTACCCATATAAACTGGGCATCACTGTTTAACTTTTCCGTATTTACATCCGTAATCTGACCTGTAGACAAATTTAATAACTTTACATTTTTGTGGAGTAAGTCTCCTGAAGCAAGCGCATTTTTCCATTCCTGGGTTTCAACTGGAATATTCCTTGCTTCTGCATAAAGAACGAATTTATTATCTGGGGATATTCCTAAAAATTCATCTATATTTGCATTCTTAAAATCTTTAGAACTTTTTGTATTCAAATTATAAATGCTGCAATATCTTATCATTCTAGTAGAATCGGCATTTTTAAATTCACTTTTTCTAGTTAAAGTCAACACTTCATTTTCGTTAATCCATGCAGTGCTCTCAATATTTTCATATTTATCAATTTGATATCCGTTTTCATTAACTTTAGCAGAAGGTTTATATGCTGTTACTTTTATGCCCTGTGTAGATTTAGCAATTGCATGATGAGTTAATTGAAATGCACTTACACCTCCAATAACTCCTACAGCCAAAATCAAAGATAAAACTTTTTTACTCAACAT 1365 -1 TGG NGG 970 29 TTTCCATTCCTGGGTTTCAAC 396 TT TCCA TTCCTGGGTTTCAAC TTTA TTTTTATTCCTGGGTTTCAAC GTTGAAACCCAGGAATAAAAA GTTGAAACCCAGGAATAAAAA 1 TAA
"lcl|CP012395.1_cds_ALU34452.1_23 [locus_tag=CLAU_0023] [protein=Hypothetical protein] [protein_id=ALU34452.1] [location=21559..22923] [gbkey=CDS]" TTATTTATCAAAAGTAACTATATAAGTATTTATGTTGTCTTTATTAAACGGATCTGAAGAACTTCCATAAGTAAATGACAGTGCGGTACTTGTACTATCCCAGGAAATATTTGAGATTCCAGGTTCTCTCTTAATCTTCTTTTCTTTAACATTACCATCCTTATCTTTAATCTTAATTGTAGTATAATTGTTCCCTTCATTTTTATCCTTTAAGCTCGATGCCTTTACTATCTCCTTTGTATCACCTGTCTTAGTATCTATGACCTTAATAGCTATATCAGGATCCTTATTATCCGAACCTACCTGATGACTAATTTCATTATTTCTCTCTACATAAGCAGCTTTACTTCCATCAGGTGATAGTATATATTCAGAAGTAGGTACTCCAGAGCTTATTCTACCTTTAGGAAGTTTAATATCTTGAAGTACCTTACCAGATTCATTCATAACAAGTGCTCCAAAAGTTCTGTTTACATAAACTCCATCAACTGCATCACCATTGTTATTGTAGTTGTCCATTATAATGGTCTTTCCCTTTTTATCTGCATGTAAAGAATATTTAGTATCATAAATATCTTTTATCTCTTTAGTCTTCACATCCATGGAACATAATTTTATTCCTTCTAGTCCTTTTTTGCCATTCTCCTCGTATTGAGTATAATAAAATTTGCCTTCTACACTACTTCCTAAATCCTTAATATCATCTACACCGGATATCCATGCATCATCATGTTCTCCACCATTGTAATTTCCATCAGCATATACTTTCCCAGTTGTATCAATTACTGCCCAATGATTAAAATAATTTGCCAAAATTTTATCCTTACTTACCCATATAAACTGGGCATCACTGTTTAACTTTTCCGTATTTACATCCGTAATCTGACCTGTAGACAAATTTAATAACTTTACATTTTTGTGGAGTAAGTCTCCTGAAGCAAGCGCATTTTTCCATTCCTGGGTTTCAACTGGAATATTCCTTGCTTCTGCATAAAGAACGAATTTATTATCTGGGGATATTCCTAAAAATTCATCTATATTTGCATTCTTAAAATCTTTAGAACTTTTTGTATTCAAATTATAAATGCTGCAATATCTTATCATTCTAGTAGAATCGGCATTTTTAAATTCACTTTTTCTAGTTAAAGTCAACACTTCATTTTCGTTAATCCATGCAGTGCTCTCAATATTTTCATATTTATCAATTTGATATCCGTTTTCATTAACTTTAGCAGAAGGTTTATATGCTGTTACTTTTATGCCCTGTGTAGATTTAGCAATTGCATGATGAGTTAATTGAAATGCACTTACACCTCCAATAACTCCTACAGCCAAAATCAAAGATAAAACTTTTTTACTCAACAT 1365 -1 GGA NGD 971 29 TTCCATTCCTGGGTTTCAACT 395 TT CCAT TCCTGGGTTTCAACT TTAT TTTTATTCCTGGGTTTCAACT AGTTGAAACCCAGGAATAAAA GTTGAAACCCAGGAATAAAA 1 TAA
"lcl|CP012395.1_cds_ALU34452.1_23 [locus_tag=CLAU_0023] [protein=Hypothetical protein] [protein_id=ALU34452.1] [location=21559..22923] [gbkey=CDS]" TTATTTATCAAAAGTAACTATATAAGTATTTATGTTGTCTTTATTAAACGGATCTGAAGAACTTCCATAAGTAAATGACAGTGCGGTACTTGTACTATCCCAGGAAATATTTGAGATTCCAGGTTCTCTCTTAATCTTCTTTTCTTTAACATTACCATCCTTATCTTTAATCTTAATTGTAGTATAATTGTTCCCTTCATTTTTATCCTTTAAGCTCGATGCCTTTACTATCTCCTTTGTATCACCTGTCTTAGTATCTATGACCTTAATAGCTATATCAGGATCCTTATTATCCGAACCTACCTGATGACTAATTTCATTATTTCTCTCTACATAAGCAGCTTTACTTCCATCAGGTGATAGTATATATTCAGAAGTAGGTACTCCAGAGCTTATTCTACCTTTAGGAAGTTTAATATCTTGAAGTACCTTACCAGATTCATTCATAACAAGTGCTCCAAAAGTTCTGTTTACATAAACTCCATCAACTGCATCACCATTGTTATTGTAGTTGTCCATTATAATGGTCTTTCCCTTTTTATCTGCATGTAAAGAATATTTAGTATCATAAATATCTTTTATCTCTTTAGTCTTCACATCCATGGAACATAATTTTATTCCTTCTAGTCCTTTTTTGCCATTCTCCTCGTATTGAGTATAATAAAATTTGCCTTCTACACTACTTCCTAAATCCTTAATATCATCTACACCGGATATCCATGCATCATCATGTTCTCCACCATTGTAATTTCCATCAGCATATACTTTCCCAGTTGTATCAATTACTGCCCAATGATTAAAATAATTTGCCAAAATTTTATCCTTACTTACCCATATAAACTGGGCATCACTGTTTAACTTTTCCGTATTTACATCCGTAATCTGACCTGTAGACAAATTTAATAACTTTACATTTTTGTGGAGTAAGTCTCCTGAAGCAAGCGCATTTTTCCATTCCTGGGTTTCAACTGGAATATTCCTTGCTTCTGCATAAAGAACGAATTTATTATCTGGGGATATTCCTAAAAATTCATCTATATTTGCATTCTTAAAATCTTTAGAACTTTTTGTATTCAAATTATAAATGCTGCAATATCTTATCATTCTAGTAGAATCGGCATTTTTAAATTCACTTTTTCTAGTTAAAGTCAACACTTCATTTTCGTTAATCCATGCAGTGCTCTCAATATTTTCATATTTATCAATTTGATATCCGTTTTCATTAACTTTAGCAGAAGGTTTATATGCTGTTACTTTTATGCCCTGTGTAGATTTAGCAATTGCATGATGAGTTAATTGAAATGCACTTACACCTCCAATAACTCCTACAGCCAAAATCAAAGATAAAACTTTTTTACTCAACAT 1365 -1 TGT NGD 852 38 CCCATATAAACTGGGCATCAC 514 CC CATA TAAACTGGGCATCAC TATA CCTATATAAACTGGGCATCAC GTGATGCCCAGTTTATATAGG GATGCCCAGTTTATATAGG 1 TAG
"lcl|CP012395.1_cds_ALU34452.1_23 [locus_tag=CLAU_0023] [protein=Hypothetical protein] [protein_id=ALU34452.1] [location=21559..22923] [gbkey=CDS]" TTATTTATCAAAAGTAACTATATAAGTATTTATGTTGTCTTTATTAAACGGATCTGAAGAACTTCCATAAGTAAATGACAGTGCGGTACTTGTACTATCCCAGGAAATATTTGAGATTCCAGGTTCTCTCTTAATCTTCTTTTCTTTAACATTACCATCCTTATCTTTAATCTTAATTGTAGTATAATTGTTCCCTTCATTTTTATCCTTTAAGCTCGATGCCTTTACTATCTCCTTTGTATCACCTGTCTTAGTATCTATGACCTTAATAGCTATATCAGGATCCTTATTATCCGAACCTACCTGATGACTAATTTCATTATTTCTCTCTACATAAGCAGCTTTACTTCCATCAGGTGATAGTATATATTCAGAAGTAGGTACTCCAGAGCTTATTCTACCTTTAGGAAGTTTAATATCTTGAAGTACCTTACCAGATTCATTCATAACAAGTGCTCCAAAAGTTCTGTTTACATAAACTCCATCAACTGCATCACCATTGTTATTGTAGTTGTCCATTATAATGGTCTTTCCCTTTTTATCTGCATGTAAAGAATATTTAGTATCATAAATATCTTTTATCTCTTTAGTCTTCACATCCATGGAACATAATTTTATTCCTTCTAGTCCTTTTTTGCCATTCTCCTCGTATTGAGTATAATAAAATTTGCCTTCTACACTACTTCCTAAATCCTTAATATCATCTACACCGGATATCCATGCATCATCATGTTCTCCACCATTGTAATTTCCATCAGCATATACTTTCCCAGTTGTATCAATTACTGCCCAATGATTAAAATAATTTGCCAAAATTTTATCCTTACTTACCCATATAAACTGGGCATCACTGTTTAACTTTTCCGTATTTACATCCGTAATCTGACCTGTAGACAAATTTAATAACTTTACATTTTTGTGGAGTAAGTCTCCTGAAGCAAGCGCATTTTTCCATTCCTGGGTTTCAACTGGAATATTCCTTGCTTCTGCATAAAGAACGAATTTATTATCTGGGGATATTCCTAAAAATTCATCTATATTTGCATTCTTAAAATCTTTAGAACTTTTTGTATTCAAATTATAAATGCTGCAATATCTTATCATTCTAGTAGAATCGGCATTTTTAAATTCACTTTTTCTAGTTAAAGTCAACACTTCATTTTCGTTAATCCATGCAGTGCTCTCAATATTTTCATATTTATCAATTTGATATCCGTTTTCATTAACTTTAGCAGAAGGTTTATATGCTGTTACTTTTATGCCCTGTGTAGATTTAGCAATTGCATGATGAGTTAATTGAAATGCACTTACACCTCCAATAACTCCTACAGCCAAAATCAAAGATAAAACTTTTTTACTCAACAT 1365 -1 TGG NGD 970 29 TTTCCATTCCTGGGTTTCAAC 396 TT TCCA TTCCTGGGTTTCAAC TTTA TTTTTATTCCTGGGTTTCAAC GTTGAAACCCAGGAATAAAAA GTTGAAACCCAGGAATAAAAA 1 TAA
"lcl|CP012395.1_cds_ALU34452.1_23 [locus_tag=CLAU_0023] [protein=Hypothetical protein] [protein_id=ALU34452.1] [location=21559..22923] [gbkey=CDS]" TTATTTATCAAAAGTAACTATATAAGTATTTATGTTGTCTTTATTAAACGGATCTGAAGAACTTCCATAAGTAAATGACAGTGCGGTACTTGTACTATCCCAGGAAATATTTGAGATTCCAGGTTCTCTCTTAATCTTCTTTTCTTTAACATTACCATCCTTATCTTTAATCTTAATTGTAGTATAATTGTTCCCTTCATTTTTATCCTTTAAGCTCGATGCCTTTACTATCTCCTTTGTATCACCTGTCTTAGTATCTATGACCTTAATAGCTATATCAGGATCCTTATTATCCGAACCTACCTGATGACTAATTTCATTATTTCTCTCTACATAAGCAGCTTTACTTCCATCAGGTGATAGTATATATTCAGAAGTAGGTACTCCAGAGCTTATTCTACCTTTAGGAAGTTTAATATCTTGAAGTACCTTACCAGATTCATTCATAACAAGTGCTCCAAAAGTTCTGTTTACATAAACTCCATCAACTGCATCACCATTGTTATTGTAGTTGTCCATTATAATGGTCTTTCCCTTTTTATCTGCATGTAAAGAATATTTAGTATCATAAATATCTTTTATCTCTTTAGTCTTCACATCCATGGAACATAATTTTATTCCTTCTAGTCCTTTTTTGCCATTCTCCTCGTATTGAGTATAATAAAATTTGCCTTCTACACTACTTCCTAAATCCTTAATATCATCTACACCGGATATCCATGCATCATCATGTTCTCCACCATTGTAATTTCCATCAGCATATACTTTCCCAGTTGTATCAATTACTGCCCAATGATTAAAATAATTTGCCAAAATTTTATCCTTACTTACCCATATAAACTGGGCATCACTGTTTAACTTTTCCGTATTTACATCCGTAATCTGACCTGTAGACAAATTTAATAACTTTACATTTTTGTGGAGTAAGTCTCCTGAAGCAAGCGCATTTTTCCATTCCTGGGTTTCAACTGGAATATTCCTTGCTTCTGCATAAAGAACGAATTTATTATCTGGGGATATTCCTAAAAATTCATCTATATTTGCATTCTTAAAATCTTTAGAACTTTTTGTATTCAAATTATAAATGCTGCAATATCTTATCATTCTAGTAGAATCGGCATTTTTAAATTCACTTTTTCTAGTTAAAGTCAACACTTCATTTTCGTTAATCCATGCAGTGCTCTCAATATTTTCATATTTATCAATTTGATATCCGTTTTCATTAACTTTAGCAGAAGGTTTATATGCTGTTACTTTTATGCCCTGTGTAGATTTAGCAATTGCATGATGAGTTAATTGAAATGCACTTACACCTCCAATAACTCCTACAGCCAAAATCAAAGATAAAACTTTTTTACTCAACAT 1365 -1 GG NG 971 29 TTCCATTCCTGGGTTTCAACT 395 TT CCAT TCCTGGGTTTCAACT TTAT TTTTATTCCTGGGTTTCAACT AGTTGAAACCCAGGAATAAAA GTTGAAACCCAGGAATAAAA 1 TAA
"lcl|CP012395.1_cds_ALU34452.1_23 [locus_tag=CLAU_0023] [protein=Hypothetical protein] [protein_id=ALU34452.1] [location=21559..22923] [gbkey=CDS]" TTATTTATCAAAAGTAACTATATAAGTATTTATGTTGTCTTTATTAAACGGATCTGAAGAACTTCCATAAGTAAATGACAGTGCGGTACTTGTACTATCCCAGGAAATATTTGAGATTCCAGGTTCTCTCTTAATCTTCTTTTCTTTAACATTACCATCCTTATCTTTAATCTTAATTGTAGTATAATTGTTCCCTTCATTTTTATCCTTTAAGCTCGATGCCTTTACTATCTCCTTTGTATCACCTGTCTTAGTATCTATGACCTTAATAGCTATATCAGGATCCTTATTATCCGAACCTACCTGATGACTAATTTCATTATTTCTCTCTACATAAGCAGCTTTACTTCCATCAGGTGATAGTATATATTCAGAAGTAGGTACTCCAGAGCTTATTCTACCTTTAGGAAGTTTAATATCTTGAAGTACCTTACCAGATTCATTCATAACAAGTGCTCCAAAAGTTCTGTTTACATAAACTCCATCAACTGCATCACCATTGTTATTGTAGTTGTCCATTATAATGGTCTTTCCCTTTTTATCTGCATGTAAAGAATATTTAGTATCATAAATATCTTTTATCTCTTTAGTCTTCACATCCATGGAACATAATTTTATTCCTTCTAGTCCTTTTTTGCCATTCTCCTCGTATTGAGTATAATAAAATTTGCCTTCTACACTACTTCCTAAATCCTTAATATCATCTACACCGGATATCCATGCATCATCATGTTCTCCACCATTGTAATTTCCATCAGCATATACTTTCCCAGTTGTATCAATTACTGCCCAATGATTAAAATAATTTGCCAAAATTTTATCCTTACTTACCCATATAAACTGGGCATCACTGTTTAACTTTTCCGTATTTACATCCGTAATCTGACCTGTAGACAAATTTAATAACTTTACATTTTTGTGGAGTAAGTCTCCTGAAGCAAGCGCATTTTTCCATTCCTGGGTTTCAACTGGAATATTCCTTGCTTCTGCATAAAGAACGAATTTATTATCTGGGGATATTCCTAAAAATTCATCTATATTTGCATTCTTAAAATCTTTAGAACTTTTTGTATTCAAATTATAAATGCTGCAATATCTTATCATTCTAGTAGAATCGGCATTTTTAAATTCACTTTTTCTAGTTAAAGTCAACACTTCATTTTCGTTAATCCATGCAGTGCTCTCAATATTTTCATATTTATCAATTTGATATCCGTTTTCATTAACTTTAGCAGAAGGTTTATATGCTGTTACTTTTATGCCCTGTGTAGATTTAGCAATTGCATGATGAGTTAATTGAAATGCACTTACACCTCCAATAACTCCTACAGCCAAAATCAAAGATAAAACTTTTTTACTCAACAT 1365 -1 TG NG 852 38 CCCATATAAACTGGGCATCAC 514 CC CATA TAAACTGGGCATCAC TATA CCTATATAAACTGGGCATCAC GTGATGCCCAGTTTATATAGG GATGCCCAGTTTATATAGG 1 TAG
"lcl|CP012395.1_cds_ALU34452.1_23 [locus_tag=CLAU_0023] [protein=Hypothetical protein] [protein_id=ALU34452.1] [location=21559..22923] [gbkey=CDS]" TTATTTATCAAAAGTAACTATATAAGTATTTATGTTGTCTTTATTAAACGGATCTGAAGAACTTCCATAAGTAAATGACAGTGCGGTACTTGTACTATCCCAGGAAATATTTGAGATTCCAGGTTCTCTCTTAATCTTCTTTTCTTTAACATTACCATCCTTATCTTTAATCTTAATTGTAGTATAATTGTTCCCTTCATTTTTATCCTTTAAGCTCGATGCCTTTACTATCTCCTTTGTATCACCTGTCTTAGTATCTATGACCTTAATAGCTATATCAGGATCCTTATTATCCGAACCTACCTGATGACTAATTTCATTATTTCTCTCTACATAAGCAGCTTTACTTCCATCAGGTGATAGTATATATTCAGAAGTAGGTACTCCAGAGCTTATTCTACCTTTAGGAAGTTTAATATCTTGAAGTACCTTACCAGATTCATTCATAACAAGTGCTCCAAAAGTTCTGTTTACATAAACTCCATCAACTGCATCACCATTGTTATTGTAGTTGTCCATTATAATGGTCTTTCCCTTTTTATCTGCATGTAAAGAATATTTAGTATCATAAATATCTTTTATCTCTTTAGTCTTCACATCCATGGAACATAATTTTATTCCTTCTAGTCCTTTTTTGCCATTCTCCTCGTATTGAGTATAATAAAATTTGCCTTCTACACTACTTCCTAAATCCTTAATATCATCTACACCGGATATCCATGCATCATCATGTTCTCCACCATTGTAATTTCCATCAGCATATACTTTCCCAGTTGTATCAATTACTGCCCAATGATTAAAATAATTTGCCAAAATTTTATCCTTACTTACCCATATAAACTGGGCATCACTGTTTAACTTTTCCGTATTTACATCCGTAATCTGACCTGTAGACAAATTTAATAACTTTACATTTTTGTGGAGTAAGTCTCCTGAAGCAAGCGCATTTTTCCATTCCTGGGTTTCAACTGGAATATTCCTTGCTTCTGCATAAAGAACGAATTTATTATCTGGGGATATTCCTAAAAATTCATCTATATTTGCATTCTTAAAATCTTTAGAACTTTTTGTATTCAAATTATAAATGCTGCAATATCTTATCATTCTAGTAGAATCGGCATTTTTAAATTCACTTTTTCTAGTTAAAGTCAACACTTCATTTTCGTTAATCCATGCAGTGCTCTCAATATTTTCATATTTATCAATTTGATATCCGTTTTCATTAACTTTAGCAGAAGGTTTATATGCTGTTACTTTTATGCCCTGTGTAGATTTAGCAATTGCATGATGAGTTAATTGAAATGCACTTACACCTCCAATAACTCCTACAGCCAAAATCAAAGATAAAACTTTTTTACTCAACAT 1365 -1 TG NG 970 29 TTTCCATTCCTGGGTTTCAAC 396 TT TCCA TTCCTGGGTTTCAAC TTTA TTTTTATTCCTGGGTTTCAAC GTTGAAACCCAGGAATAAAAA GTTGAAACCCAGGAATAAAAA 1 TAA
"lcl|CP012395.1_cds_ALU34452.1_23 [locus_tag=CLAU_0023] [protein=Hypothetical protein] [protein_id=ALU34452.1] [location=21559..22923] [gbkey=CDS]" TTATTTATCAAAAGTAACTATATAAGTATTTATGTTGTCTTTATTAAACGGATCTGAAGAACTTCCATAAGTAAATGACAGTGCGGTACTTGTACTATCCCAGGAAATATTTGAGATTCCAGGTTCTCTCTTAATCTTCTTTTCTTTAACATTACCATCCTTATCTTTAATCTTAATTGTAGTATAATTGTTCCCTTCATTTTTATCCTTTAAGCTCGATGCCTTTACTATCTCCTTTGTATCACCTGTCTTAGTATCTATGACCTTAATAGCTATATCAGGATCCTTATTATCCGAACCTACCTGATGACTAATTTCATTATTTCTCTCTACATAAGCAGCTTTACTTCCATCAGGTGATAGTATATATTCAGAAGTAGGTACTCCAGAGCTTATTCTACCTTTAGGAAGTTTAATATCTTGAAGTACCTTACCAGATTCATTCATAACAAGTGCTCCAAAAGTTCTGTTTACATAAACTCCATCAACTGCATCACCATTGTTATTGTAGTTGTCCATTATAATGGTCTTTCCCTTTTTATCTGCATGTAAAGAATATTTAGTATCATAAATATCTTTTATCTCTTTAGTCTTCACATCCATGGAACATAATTTTATTCCTTCTAGTCCTTTTTTGCCATTCTCCTCGTATTGAGTATAATAAAATTTGCCTTCTACACTACTTCCTAAATCCTTAATATCATCTACACCGGATATCCATGCATCATCATGTTCTCCACCATTGTAATTTCCATCAGCATATACTTTCCCAGTTGTATCAATTACTGCCCAATGATTAAAATAATTTGCCAAAATTTTATCCTTACTTACCCATATAAACTGGGCATCACTGTTTAACTTTTCCGTATTTACATCCGTAATCTGACCTGTAGACAAATTTAATAACTTTACATTTTTGTGGAGTAAGTCTCCTGAAGCAAGCGCATTTTTCCATTCCTGGGTTTCAACTGGAATATTCCTTGCTTCTGCATAAAGAACGAATTTATTATCTGGGGATATTCCTAAAAATTCATCTATATTTGCATTCTTAAAATCTTTAGAACTTTTTGTATTCAAATTATAAATGCTGCAATATCTTATCATTCTAGTAGAATCGGCATTTTTAAATTCACTTTTTCTAGTTAAAGTCAACACTTCATTTTCGTTAATCCATGCAGTGCTCTCAATATTTTCATATTTATCAATTTGATATCCGTTTTCATTAACTTTAGCAGAAGGTTTATATGCTGTTACTTTTATGCCCTGTGTAGATTTAGCAATTGCATGATGAGTTAATTGAAATGCACTTACACCTCCAATAACTCCTACAGCCAAAATCAAAGATAAAACTTTTTTACTCAACAT 1365 -1 GAA NAA 972 29 TCCATTCCTGGGTTTCAACTG 394 TC CATT CCTGGGTTTCAACTG TATT TCTATTCCTGGGTTTCAACTG CAGTTGAAACCCAGGAATAGA GTTGAAACCCAGGAATAGA 1 TAG
"lcl|CP012395.1_cds_ALU34452.1_23 [locus_tag=CLAU_0023] [protein=Hypothetical protein] [protein_id=ALU34452.1] [location=21559..22923] [gbkey=CDS]" TTATTTATCAAAAGTAACTATATAAGTATTTATGTTGTCTTTATTAAACGGATCTGAAGAACTTCCATAAGTAAATGACAGTGCGGTACTTGTACTATCCCAGGAAATATTTGAGATTCCAGGTTCTCTCTTAATCTTCTTTTCTTTAACATTACCATCCTTATCTTTAATCTTAATTGTAGTATAATTGTTCCCTTCATTTTTATCCTTTAAGCTCGATGCCTTTACTATCTCCTTTGTATCACCTGTCTTAGTATCTATGACCTTAATAGCTATATCAGGATCCTTATTATCCGAACCTACCTGATGACTAATTTCATTATTTCTCTCTACATAAGCAGCTTTACTTCCATCAGGTGATAGTATATATTCAGAAGTAGGTACTCCAGAGCTTATTCTACCTTTAGGAAGTTTAATATCTTGAAGTACCTTACCAGATTCATTCATAACAAGTGCTCCAAAAGTTCTGTTTACATAAACTCCATCAACTGCATCACCATTGTTATTGTAGTTGTCCATTATAATGGTCTTTCCCTTTTTATCTGCATGTAAAGAATATTTAGTATCATAAATATCTTTTATCTCTTTAGTCTTCACATCCATGGAACATAATTTTATTCCTTCTAGTCCTTTTTTGCCATTCTCCTCGTATTGAGTATAATAAAATTTGCCTTCTACACTACTTCCTAAATCCTTAATATCATCTACACCGGATATCCATGCATCATCATGTTCTCCACCATTGTAATTTCCATCAGCATATACTTTCCCAGTTGTATCAATTACTGCCCAATGATTAAAATAATTTGCCAAAATTTTATCCTTACTTACCCATATAAACTGGGCATCACTGTTTAACTTTTCCGTATTTACATCCGTAATCTGACCTGTAGACAAATTTAATAACTTTACATTTTTGTGGAGTAAGTCTCCTGAAGCAAGCGCATTTTTCCATTCCTGGGTTTCAACTGGAATATTCCTTGCTTCTGCATAAAGAACGAATTTATTATCTGGGGATATTCCTAAAAATTCATCTATATTTGCATTCTTAAAATCTTTAGAACTTTTTGTATTCAAATTATAAATGCTGCAATATCTTATCATTCTAGTAGAATCGGCATTTTTAAATTCACTTTTTCTAGTTAAAGTCAACACTTCATTTTCGTTAATCCATGCAGTGCTCTCAATATTTTCATATTTATCAATTTGATATCCGTTTTCATTAACTTTAGCAGAAGGTTTATATGCTGTTACTTTTATGCCCTGTGTAGATTTAGCAATTGCATGATGAGTTAATTGAAATGCACTTACACCTCCAATAACTCCTACAGCCAAAATCAAAGATAAAACTTTTTTACTCAACAT 1365 -1 GGA NGA 971 29 TTCCATTCCTGGGTTTCAACT 395 TT CCAT TCCTGGGTTTCAACT TTAT TTTTATTCCTGGGTTTCAACT AGTTGAAACCCAGGAATAAAA GTTGAAACCCAGGAATAAAA 1 TAA
"lcl|CP012395.1_cds_ALU34454.1_25 [locus_tag=CLAU_0025] [protein=Ferritin] [protein_id=ALU34454.1] [location=complement(23941..24462)] [gbkey=CDS]" TTATTGGTTGGCATTTGCATTTACAGGCGGTACAAAAGTTCTTGATTGAAGTTCTGTATCTAGCATATAAAGTGCTGCAGAATTATCACTTATTTTATCCAACTTTTTAACTATCTTACTAAAAGTATCTTCTTCTTCAATTTGTTCATCTATAAACCACTTGAGTAAGCTTGCTGTGGCATGTTCTTTTTCTTCAGTAGCAAGATCCATCAAATTGTAAATTCTTGCAGTAACTTTTTTTTCATGTGTTAGTGCTTTGTTGAAAACATCATTTATTGAATCATAATTGTTATCAGGTGAATCTATAGATCCAATGAGTATTCTAGCATTTGTCCTTTTTAGAAAATCATAAAATTTTGATATATGGTAGTTTTCTTCTTCAATTTGCACTTTAAAGAAATTTGAAAATCCATCTAGATCCAATGAATCACAGTATGCCTTCATAGAAAAGTAAATATTTGCTGAGTACATTTCATAGTTTATCTGATCGTTTATAGCTTTTATAAGTTTATCACTTAACAT 522 -1 TGG NGG 177 66 ACCACTTGAGTAAGCTTGCTG 346 AC CACT TGAGTAAGCTTGCTG TATT ACTATTTGAGTAAGCTTGCTG CAGCAAGCTTACTCAAATAGT GCAAGCTTACTCAAATAGT 1 TAG
"lcl|CP012395.1_cds_ALU34454.1_25 [locus_tag=CLAU_0025] [protein=Ferritin] [protein_id=ALU34454.1] [location=complement(23941..24462)] [gbkey=CDS]" TTATTGGTTGGCATTTGCATTTACAGGCGGTACAAAAGTTCTTGATTGAAGTTCTGTATCTAGCATATAAAGTGCTGCAGAATTATCACTTATTTTATCCAACTTTTTAACTATCTTACTAAAAGTATCTTCTTCTTCAATTTGTTCATCTATAAACCACTTGAGTAAGCTTGCTGTGGCATGTTCTTTTTCTTCAGTAGCAAGATCCATCAAATTGTAAATTCTTGCAGTAACTTTTTTTTCATGTGTTAGTGCTTTGTTGAAAACATCATTTATTGAATCATAATTGTTATCAGGTGAATCTATAGATCCAATGAGTATTCTAGCATTTGTCCTTTTTAGAAAATCATAAAATTTTGATATATGGTAGTTTTCTTCTTCAATTTGCACTTTAAAGAAATTTGAAAATCCATCTAGATCCAATGAATCACAGTATGCCTTCATAGAAAAGTAAATATTTGCTGAGTACATTTCATAGTTTATCTGATCGTTTATAGCTTTTATAAGTTTATCACTTAACAT 522 -1 TGT NGD 175 66 AAACCACTTGAGTAAGCTTGC 348 AA ACCA CTTGAGTAAGCTTGC ATTA AAATTACTTGAGTAAGCTTGC GCAAGCTTACTCAAGTAATTT GCAAGCTTACTCAAGTAATTT 1 TAA
"lcl|CP012395.1_cds_ALU34454.1_25 [locus_tag=CLAU_0025] [protein=Ferritin] [protein_id=ALU34454.1] [location=complement(23941..24462)] [gbkey=CDS]" TTATTGGTTGGCATTTGCATTTACAGGCGGTACAAAAGTTCTTGATTGAAGTTCTGTATCTAGCATATAAAGTGCTGCAGAATTATCACTTATTTTATCCAACTTTTTAACTATCTTACTAAAAGTATCTTCTTCTTCAATTTGTTCATCTATAAACCACTTGAGTAAGCTTGCTGTGGCATGTTCTTTTTCTTCAGTAGCAAGATCCATCAAATTGTAAATTCTTGCAGTAACTTTTTTTTCATGTGTTAGTGCTTTGTTGAAAACATCATTTATTGAATCATAATTGTTATCAGGTGAATCTATAGATCCAATGAGTATTCTAGCATTTGTCCTTTTTAGAAAATCATAAAATTTTGATATATGGTAGTTTTCTTCTTCAATTTGCACTTTAAAGAAATTTGAAAATCCATCTAGATCCAATGAATCACAGTATGCCTTCATAGAAAAGTAAATATTTGCTGAGTACATTTCATAGTTTATCTGATCGTTTATAGCTTTTATAAGTTTATCACTTAACAT 522 -1 TGG NGD 177 66 ACCACTTGAGTAAGCTTGCTG 346 AC CACT TGAGTAAGCTTGCTG TATT ACTATTTGAGTAAGCTTGCTG CAGCAAGCTTACTCAAATAGT GCAAGCTTACTCAAATAGT 1 TAG
"lcl|CP012395.1_cds_ALU34454.1_25 [locus_tag=CLAU_0025] [protein=Ferritin] [protein_id=ALU34454.1] [location=complement(23941..24462)] [gbkey=CDS]" TTATTGGTTGGCATTTGCATTTACAGGCGGTACAAAAGTTCTTGATTGAAGTTCTGTATCTAGCATATAAAGTGCTGCAGAATTATCACTTATTTTATCCAACTTTTTAACTATCTTACTAAAAGTATCTTCTTCTTCAATTTGTTCATCTATAAACCACTTGAGTAAGCTTGCTGTGGCATGTTCTTTTTCTTCAGTAGCAAGATCCATCAAATTGTAAATTCTTGCAGTAACTTTTTTTTCATGTGTTAGTGCTTTGTTGAAAACATCATTTATTGAATCATAATTGTTATCAGGTGAATCTATAGATCCAATGAGTATTCTAGCATTTGTCCTTTTTAGAAAATCATAAAATTTTGATATATGGTAGTTTTCTTCTTCAATTTGCACTTTAAAGAAATTTGAAAATCCATCTAGATCCAATGAATCACAGTATGCCTTCATAGAAAAGTAAATATTTGCTGAGTACATTTCATAGTTTATCTGATCGTTTATAGCTTTTATAAGTTTATCACTTAACAT 522 -1 TG NG 175 66 AAACCACTTGAGTAAGCTTGC 348 AA ACCA CTTGAGTAAGCTTGC ATTA AAATTACTTGAGTAAGCTTGC GCAAGCTTACTCAAGTAATTT GCAAGCTTACTCAAGTAATTT 1 TAA
"lcl|CP012395.1_cds_ALU34454.1_25 [locus_tag=CLAU_0025] [protein=Ferritin] [protein_id=ALU34454.1] [location=complement(23941..24462)] [gbkey=CDS]" TTATTGGTTGGCATTTGCATTTACAGGCGGTACAAAAGTTCTTGATTGAAGTTCTGTATCTAGCATATAAAGTGCTGCAGAATTATCACTTATTTTATCCAACTTTTTAACTATCTTACTAAAAGTATCTTCTTCTTCAATTTGTTCATCTATAAACCACTTGAGTAAGCTTGCTGTGGCATGTTCTTTTTCTTCAGTAGCAAGATCCATCAAATTGTAAATTCTTGCAGTAACTTTTTTTTCATGTGTTAGTGCTTTGTTGAAAACATCATTTATTGAATCATAATTGTTATCAGGTGAATCTATAGATCCAATGAGTATTCTAGCATTTGTCCTTTTTAGAAAATCATAAAATTTTGATATATGGTAGTTTTCTTCTTCAATTTGCACTTTAAAGAAATTTGAAAATCCATCTAGATCCAATGAATCACAGTATGCCTTCATAGAAAAGTAAATATTTGCTGAGTACATTTCATAGTTTATCTGATCGTTTATAGCTTTTATAAGTTTATCACTTAACAT 522 -1 TG NG 177 66 ACCACTTGAGTAAGCTTGCTG 346 AC CACT TGAGTAAGCTTGCTG TATT ACTATTTGAGTAAGCTTGCTG CAGCAAGCTTACTCAAATAGT GCAAGCTTACTCAAATAGT 1 TAG
"lcl|CP012395.1_cds_ALU34456.1_27 [locus_tag=CLAU_0027] [protein=NUDIX hydrolase] [protein_id=ALU34456.1] [location=complement(25220..26041)] [gbkey=CDS]" TTATTGATTTCTTTTAGAAAATTCATTAATTAAGCTTCTTGCAATAGTGAATTTTTTAGGTATGTTAGGAAAATTATCTTTTGTAAACCAATCAGCTTGTTTTATTTCACTTCCATCAACTTTTATCTGGTCAGATTCATATTCTGCAAAAAATCCTATCATTAAGGAATTTGGAAATGGCCATGGGGAGCTTCTGTAATACTCAATATTTTTCACTTTTATACCAACCTCTTCAAAAACCTCTCTTTTTACAGCACTATTTAAGTCTTCTCCAGCCTCTACAAAGCCGGCAATTAATCCGTACATATTGTCTTTAAATCCATTGTTATGTGCAAGAAGTATCTTATCACCCTTAGTAACTGCAACTATTATTGCCGGACAAATTACAGGATACATTATGTGATTACAGTTTGGACAAATTTTAGCCATTTCATCTTTTTTATTTTCTGTTTTAGAGCCACATTTGCCACAGAATCTATGAGTCTTATCCCAATTCAGTATTTGGCTAGCCCGTCCTGATATTAAAAAAGATTGTTCATCAAGTAGAGAACCAAGGTCGTACAAGTCCATTAAGTTGAAATTAATTGGTAAATTCAATTCAGAAGTTGATTCAATGGCAAAGCAAGATTTTTTTTCAATGCTGCCTAAAAAGAATTCAGTTTGATACTCAATATTTAGCAATTTAATATCGTCAAAGGTAGGAATGACAAAAGTATTTCCTTCTTTTTTTACTAAGAGATTTTGGTTATGAAACACACAGCATAAGTCGCTAGCTTTACCTTTTTTTAAGGTATCAGATGATATTTTAAAATTATTATTCAT 822 -1 AG NG 508 38 ATCCCAATTCAGTATTTGGCT 315 AT CCCA ATTCAGTATTTGGCT TTTA ATTTTAATTCAGTATTTGGCT AGCCAAATACTGAATTAAAAT AGCCAAATACTGAATTAAAAT 1 TAA
"lcl|CP012395.1_cds_ALU34459.1_30 [locus_tag=CLAU_0030] [protein=Alcohol dehydrogenase] [protein_id=ALU34459.1] [location=26871..28007] [gbkey=CDS]" TCATGGTTTAAGAACAACTTTAATGCAACCTTCTGTTTTAGTATCAAAAACTTCATATCCATGTTCTGCCTGATCTAAAGGCAATTTATGTGTAATAATATCACTTGGATCAACCTTTCCTTCTGCAAGCATGCTGTAGAGCTTTGACATATATGGAATGACGGGAGCTTGACCTGTTCTTATATTTATATTACGGCTAAATATATCTCCAAGTGGAAATGCATTGTACCTTCCACCATAAACACCCGTGAGTTGAATAACTCCCCCTTTTCTAACTGATTGTGTTGCTATTACCAAAGCACCCATAGCTCCTCCTTGCAATTTTAAACCAGTTTCCAAATACTCCATAGGTGTCATCTTTCCATCCATTCCTGCACAATCTATAACAATATCTGCTCCCCCATGGGTAATTTCCCTTAGATATTCTCCAGTATTTTCATGTTCCTCAAAATTTACTACTTCAACATTATTGTGAAGTCTTGCATGTTCTAATCTATACTGTATATTATCAACTGCAATTACTCTCTCAGCATTGTTAAGCCATGCAAATTTTTGTACCATAAGTCCAACTGGTCCACAACCTAACACTATTACTGTATCTCCAGCCTTAACTCCAGAATTCTCCACACTCCAATAAGCTGTAGGTACAACATCAGCAAGAAGAACTAGCTTATCGTCCTCTACTTCGCAGTCTTCTGGAATACGAAAAGGCGTAAAATTTCCATAAGGAACTCTCATGTATTCAGCCTGACCTCCGGGGTATCCTCCAAAGGTTTCAGTATATCCAAAATAAGCTCCTGTTTCTCCATGGGGATTTGAATTATTGCACTGGCTTGTAAGACCATGTTTACAATAATAACATTCACCACAGCTTACATTAAATGGTACAATAACCCTATCTCCTTTTTTCACTTTTGTAACATCGGGTCCTACCTCTTCCACAATTCCCATAGGTTCGTGCCCTATTATGTAATCCTGGGGCAAATTAGGAATCATATCATGAATTAAGTGTAAATCCGATCCACATATAGCTGTAGTTGTAAGTTTTACTATTATATCATCATTTTTGTGAACCTCAGGTTCCTTAACATCTTTAACCTTTACATTTTTTATACCTTGAAACGTTACAGCTTTCAT 1137 -1 CAA NAA 648 43 CACTCCAATAAGCTGTAGGTA 490 CA CTCC AATAAGCTGTAGGTA TTTT CATTTTAATAAGCTGTAGGTA TACCTACAGCTTATTAAAATG CCTACAGCTTATTAAAATG 1 TAA
"lcl|CP012395.1_cds_ALU34459.1_30 [locus_tag=CLAU_0030] [protein=Alcohol dehydrogenase] [protein_id=ALU34459.1] [location=26871..28007] [gbkey=CDS]" TCATGGTTTAAGAACAACTTTAATGCAACCTTCTGTTTTAGTATCAAAAACTTCATATCCATGTTCTGCCTGATCTAAAGGCAATTTATGTGTAATAATATCACTTGGATCAACCTTTCCTTCTGCAAGCATGCTGTAGAGCTTTGACATATATGGAATGACGGGAGCTTGACCTGTTCTTATATTTATATTACGGCTAAATATATCTCCAAGTGGAAATGCATTGTACCTTCCACCATAAACACCCGTGAGTTGAATAACTCCCCCTTTTCTAACTGATTGTGTTGCTATTACCAAAGCACCCATAGCTCCTCCTTGCAATTTTAAACCAGTTTCCAAATACTCCATAGGTGTCATCTTTCCATCCATTCCTGCACAATCTATAACAATATCTGCTCCCCCATGGGTAATTTCCCTTAGATATTCTCCAGTATTTTCATGTTCCTCAAAATTTACTACTTCAACATTATTGTGAAGTCTTGCATGTTCTAATCTATACTGTATATTATCAACTGCAATTACTCTCTCAGCATTGTTAAGCCATGCAAATTTTTGTACCATAAGTCCAACTGGTCCACAACCTAACACTATTACTGTATCTCCAGCCTTAACTCCAGAATTCTCCACACTCCAATAAGCTGTAGGTACAACATCAGCAAGAAGAACTAGCTTATCGTCCTCTACTTCGCAGTCTTCTGGAATACGAAAAGGCGTAAAATTTCCATAAGGAACTCTCATGTATTCAGCCTGACCTCCGGGGTATCCTCCAAAGGTTTCAGTATATCCAAAATAAGCTCCTGTTTCTCCATGGGGATTTGAATTATTGCACTGGCTTGTAAGACCATGTTTACAATAATAACATTCACCACAGCTTACATTAAATGGTACAATAACCCTATCTCCTTTTTTCACTTTTGTAACATCGGGTCCTACCTCTTCCACAATTCCCATAGGTTCGTGCCCTATTATGTAATCCTGGGGCAAATTAGGAATCATATCATGAATTAAGTGTAAATCCGATCCACATATAGCTGTAGTTGTAAGTTTTACTATTATATCATCATTTTTGTGAACCTCAGGTTCCTTAACATCTTTAACCTTTACATTTTTTATACCTTGAAACGTTACAGCTTTCAT 1137 -1 TAA NAA 561 51 GCCATGCAAATTTTTGTACCA 577 GC CATG CAAATTTTTGTACCA TATG GCTATGCAAATTTTTGTACCA TGGTACAAAAATTTGCATAGC GTACAAAAATTTGCATAGC 1 TAG
"lcl|CP012395.1_cds_ALU34462.1_33 [locus_tag=CLAU_0033] [protein=Flavodoxin] [protein_id=ALU34462.1] [location=28806..29291] [gbkey=CDS]" CTATTTGCAAATACTGTTACACCACTTTTTAGCTCTTTCTATATTTTCTTTCGTGTCATTTTTAAGAGGATCTTTAAATTCAATTTCTCCTAGGAATTCGTTGCCCTCAAGCTGCTCTTTCATATTTTTAAAAGTTTTTCCATTGCCCCCACCATTGCAGCTAAATAAAGCTATCTTCTTACCTTTTAAATCTGTATTGGCGAAAAAGCTCCTTATGGCAGGTGAAAAAGTCCATGCCCAAACTGGAGTTCCAATAAATAAAACATCATAATCCTCAGGATTTATATCATAAGGTAAAATTTCTGGTTTTTCCTTAGTTATGGCCTGCTTTCCACCTATAAAGTACCTCATTTTGCTGTGTGGATCTATACTTTTTTTAGGCTTTATTTCTAAAATGTCACTGGATATCTCTTTTGAAATAGTTTCAGCTATAAGTCTTGTGTTTCCCTCAAGTGAGTAATACACAACTAAAATCTTACCTTGCAT 486 -1 AAA NAA 256 47 TGCCCAAACTGGAGTTCCAAT 231 TG CCCA AACTGGAGTTCCAAT TTTA TGTTTAAACTGGAGTTCCAAT ATTGGAACTCCAGTTTAAACA ATTGGAACTCCAGTTTAAACA 1 TAA
"lcl|CP012395.1_cds_ALU34462.1_33 [locus_tag=CLAU_0033] [protein=Flavodoxin] [protein_id=ALU34462.1] [location=28806..29291] [gbkey=CDS]" CTATTTGCAAATACTGTTACACCACTTTTTAGCTCTTTCTATATTTTCTTTCGTGTCATTTTTAAGAGGATCTTTAAATTCAATTTCTCCTAGGAATTCGTTGCCCTCAAGCTGCTCTTTCATATTTTTAAAAGTTTTTCCATTGCCCCCACCATTGCAGCTAAATAAAGCTATCTTCTTACCTTTTAAATCTGTATTGGCGAAAAAGCTCCTTATGGCAGGTGAAAAAGTCCATGCCCAAACTGGAGTTCCAATAAATAAAACATCATAATCCTCAGGATTTATATCATAAGGTAAAATTTCTGGTTTTTCCTTAGTTATGGCCTGCTTTCCACCTATAAAGTACCTCATTTTGCTGTGTGGATCTATACTTTTTTTAGGCTTTATTTCTAAAATGTCACTGGATATCTCTTTTGAAATAGTTTCAGCTATAAGTCTTGTGTTTCCCTCAAGTGAGTAATACACAACTAAAATCTTACCTTGCAT 486 -1 CAA NAA 252 48 TCCATGCCCAAACTGGAGTTC 235 TC CATG CCCAAACTGGAGTTC TATG TCTATGCCCAAACTGGAGTTC GAACTCCAGTTTGGGCATAGA ACTCCAGTTTGGGCATAGA 1 TAG
"lcl|CP012395.1_cds_ALU34462.1_33 [locus_tag=CLAU_0033] [protein=Flavodoxin] [protein_id=ALU34462.1] [location=28806..29291] [gbkey=CDS]" CTATTTGCAAATACTGTTACACCACTTTTTAGCTCTTTCTATATTTTCTTTCGTGTCATTTTTAAGAGGATCTTTAAATTCAATTTCTCCTAGGAATTCGTTGCCCTCAAGCTGCTCTTTCATATTTTTAAAAGTTTTTCCATTGCCCCCACCATTGCAGCTAAATAAAGCTATCTTCTTACCTTTTAAATCTGTATTGGCGAAAAAGCTCCTTATGGCAGGTGAAAAAGTCCATGCCCAAACTGGAGTTCCAATAAATAAAACATCATAATCCTCAGGATTTATATCATAAGGTAAAATTTCTGGTTTTTCCTTAGTTATGGCCTGCTTTCCACCTATAAAGTACCTCATTTTGCTGTGTGGATCTATACTTTTTTTAGGCTTTATTTCTAAAATGTCACTGGATATCTCTTTTGAAATAGTTTCAGCTATAAGTCTTGTGTTTCCCTCAAGTGAGTAATACACAACTAAAATCTTACCTTGCAT 486 -1 TAA NAA 255 48 ATGCCCAAACTGGAGTTCCAA 232 AT GCCC AAACTGGAGTTCCAA GTTT ATGTTTAAACTGGAGTTCCAA TTGGAACTCCAGTTTAAACAT GGAACTCCAGTTTAAACAT 1 TAA
"lcl|CP012395.1_cds_ALU34464.1_35 [locus_tag=CLAU_0035] [protein=Aminotransferase] [protein_id=ALU34464.1] [location=complement(29756..30934)] [gbkey=CDS]" TTATTTCTTGAGCACTTCTCCTAATCTTTTAATTCCTTCTATAATCCTATCATCTGGCATATTTGAATAATTTAATCTAAAGGAATTTTTGAAATTAGCATTTGGGAAAAAAGATTCTCCAGCTACAAATGCCACATTGTTTTTTATTGCTTTAGTAAAAATATCTGAAGCATCCATATTTGAAGGAAGTTGAATCCATATGAAAAGTCCGCCATCAGGAAGAGTATGTTTTATATCTTTAGGAAAATACTTTTCTATACACTGTATCATAAGTTCTCTCCTGTGTCTGTATACTTCTTTGATTTTTTGTATATGTTCTTCTATATCATACATTTCCATATATTTTGCAGTAATCATTTGTGCGAATATATCAGTATGCAAATCTGCACTTTGCTTAAAAGGAATATATTTTTGAATAATACTCTTATCTGCACATATCCAGCCAAGCCTTAAGCCAGGGGCAAATATCTTTGAAAAAGTACTTAAGTAAATTACTCTTCCTTCAGTATCAAAATGCTTTACTGGTGGAAGATCTTCTCCAGCAAATCTTATTGCACCATAGGGGTTGTCTTCTATTATTACTATATCAAATTTATTTGCTATTTCTACCAGCTTTTTTCTCCTTTCAAGACTCATAGTTCTTCCAGTTGGATTTTGAAAATCTGGTATGGTGTAGATAAATTTTGCATTAGGATTATCCTTAAGGGCTTTTTCAAGATCTTCCATAATCATTCCTTCTTCGTCCATAGGAATTTCTTTAAAGTTTGGAAGATAGGTTTTAAAAGCACTGATAGCTGCAAGGTAAGTTGGACTTTCACAAATTATAGTGTCACCTTCATCTATAAAGACCTTTCCTGAAAGGTCTAAAGCCTGCTGGGAACCTGTAGTAACTATTATGTTATCCAAAGATGTTTTTATACTTAGTTTCTCCATTCTCTTACAGATAGCTTCTCTTAAGGGGATATATCCTTCAGTGGTACTGTATTGAAGAGATGCTTCTCCGCATTCAGTTAAAACTTCTGTACATACGTTTTTTAATTCATTAACAGGAAAAAGTTCTGGGGCTGGCAGACCTCCTGCAAAAGATATTATTTCAGGCCTTTCTGTAACTTTTAAAATTTCACGTATTTCCGAAGGCCTAACAAAATTATTTCTTTTTGAAAATTTAGTATAATTCAT 1179 -1 GGG NGG 459 61 TCCAGCCAAGCCTTAAGCCAG 721 TC CAGC CAAGCCTTAAGCCAG TAGT TCTAGTCAAGCCTTAAGCCAG CTGGCTTAAGGCTTGACTAGA GGCTTAAGGCTTGACTAGA 1 TAG
"lcl|CP012395.1_cds_ALU34464.1_35 [locus_tag=CLAU_0035] [protein=Aminotransferase] [protein_id=ALU34464.1] [location=complement(29756..30934)] [gbkey=CDS]" TTATTTCTTGAGCACTTCTCCTAATCTTTTAATTCCTTCTATAATCCTATCATCTGGCATATTTGAATAATTTAATCTAAAGGAATTTTTGAAATTAGCATTTGGGAAAAAAGATTCTCCAGCTACAAATGCCACATTGTTTTTTATTGCTTTAGTAAAAATATCTGAAGCATCCATATTTGAAGGAAGTTGAATCCATATGAAAAGTCCGCCATCAGGAAGAGTATGTTTTATATCTTTAGGAAAATACTTTTCTATACACTGTATCATAAGTTCTCTCCTGTGTCTGTATACTTCTTTGATTTTTTGTATATGTTCTTCTATATCATACATTTCCATATATTTTGCAGTAATCATTTGTGCGAATATATCAGTATGCAAATCTGCACTTTGCTTAAAAGGAATATATTTTTGAATAATACTCTTATCTGCACATATCCAGCCAAGCCTTAAGCCAGGGGCAAATATCTTTGAAAAAGTACTTAAGTAAATTACTCTTCCTTCAGTATCAAAATGCTTTACTGGTGGAAGATCTTCTCCAGCAAATCTTATTGCACCATAGGGGTTGTCTTCTATTATTACTATATCAAATTTATTTGCTATTTCTACCAGCTTTTTTCTCCTTTCAAGACTCATAGTTCTTCCAGTTGGATTTTGAAAATCTGGTATGGTGTAGATAAATTTTGCATTAGGATTATCCTTAAGGGCTTTTTCAAGATCTTCCATAATCATTCCTTCTTCGTCCATAGGAATTTCTTTAAAGTTTGGAAGATAGGTTTTAAAAGCACTGATAGCTGCAAGGTAAGTTGGACTTTCACAAATTATAGTGTCACCTTCATCTATAAAGACCTTTCCTGAAAGGTCTAAAGCCTGCTGGGAACCTGTAGTAACTATTATGTTATCCAAAGATGTTTTTATACTTAGTTTCTCCATTCTCTTACAGATAGCTTCTCTTAAGGGGATATATCCTTCAGTGGTACTGTATTGAAGAGATGCTTCTCCGCATTCAGTTAAAACTTCTGTACATACGTTTTTTAATTCATTAACAGGAAAAAGTTCTGGGGCTGGCAGACCTCCTGCAAAAGATATTATTTCAGGCCTTTCTGTAACTTTTAAAATTTCACGTATTTCCGAAGGCCTAACAAAATTATTTCTTTTTGAAAATTTAGTATAATTCAT 1179 -1 GGG NGD 459 61 TCCAGCCAAGCCTTAAGCCAG 721 TC CAGC CAAGCCTTAAGCCAG TAGT TCTAGTCAAGCCTTAAGCCAG CTGGCTTAAGGCTTGACTAGA GGCTTAAGGCTTGACTAGA 1 TAG
"lcl|CP012395.1_cds_ALU34464.1_35 [locus_tag=CLAU_0035] [protein=Aminotransferase] [protein_id=ALU34464.1] [location=complement(29756..30934)] [gbkey=CDS]" TTATTTCTTGAGCACTTCTCCTAATCTTTTAATTCCTTCTATAATCCTATCATCTGGCATATTTGAATAATTTAATCTAAAGGAATTTTTGAAATTAGCATTTGGGAAAAAAGATTCTCCAGCTACAAATGCCACATTGTTTTTTATTGCTTTAGTAAAAATATCTGAAGCATCCATATTTGAAGGAAGTTGAATCCATATGAAAAGTCCGCCATCAGGAAGAGTATGTTTTATATCTTTAGGAAAATACTTTTCTATACACTGTATCATAAGTTCTCTCCTGTGTCTGTATACTTCTTTGATTTTTTGTATATGTTCTTCTATATCATACATTTCCATATATTTTGCAGTAATCATTTGTGCGAATATATCAGTATGCAAATCTGCACTTTGCTTAAAAGGAATATATTTTTGAATAATACTCTTATCTGCACATATCCAGCCAAGCCTTAAGCCAGGGGCAAATATCTTTGAAAAAGTACTTAAGTAAATTACTCTTCCTTCAGTATCAAAATGCTTTACTGGTGGAAGATCTTCTCCAGCAAATCTTATTGCACCATAGGGGTTGTCTTCTATTATTACTATATCAAATTTATTTGCTATTTCTACCAGCTTTTTTCTCCTTTCAAGACTCATAGTTCTTCCAGTTGGATTTTGAAAATCTGGTATGGTGTAGATAAATTTTGCATTAGGATTATCCTTAAGGGCTTTTTCAAGATCTTCCATAATCATTCCTTCTTCGTCCATAGGAATTTCTTTAAAGTTTGGAAGATAGGTTTTAAAAGCACTGATAGCTGCAAGGTAAGTTGGACTTTCACAAATTATAGTGTCACCTTCATCTATAAAGACCTTTCCTGAAAGGTCTAAAGCCTGCTGGGAACCTGTAGTAACTATTATGTTATCCAAAGATGTTTTTATACTTAGTTTCTCCATTCTCTTACAGATAGCTTCTCTTAAGGGGATATATCCTTCAGTGGTACTGTATTGAAGAGATGCTTCTCCGCATTCAGTTAAAACTTCTGTACATACGTTTTTTAATTCATTAACAGGAAAAAGTTCTGGGGCTGGCAGACCTCCTGCAAAAGATATTATTTCAGGCCTTTCTGTAACTTTTAAAATTTCACGTATTTCCGAAGGCCTAACAAAATTATTTCTTTTTGAAAATTTAGTATAATTCAT 1179 -1 GG NG 459 61 TCCAGCCAAGCCTTAAGCCAG 721 TC CAGC CAAGCCTTAAGCCAG TAGT TCTAGTCAAGCCTTAAGCCAG CTGGCTTAAGGCTTGACTAGA GGCTTAAGGCTTGACTAGA 1 TAG
"lcl|CP012395.1_cds_ALU34465.1_36 [locus_tag=CLAU_0036] [protein=Transcriptional regulator GntR family with aminotransferase domain-containing protein] [protein_id=ALU34465.1] [location=complement(30947..32470)] [gbkey=CDS]" TTATATAATAGGTTTTCCAAAATAATTATCCTGGTTAACTGTTGAAGAATTTGTATTTTGAAGCAGTTCTGCTATAGCTTTCATAAGCTTATTTAATCCAATACTTATATTTTTTGCATTTTCGAAAGTGTAATTTAACCTCATATAGCTTTTACCATCGCTTCCTTCAGGGTAAAATACATTCCCTGGAGCATAGGAAACACCTTCCTTAGAACATTTTAATAATAATTGTGTTTGTGAAATATTTTCAGGAAGCTTGCACCAAATGTAATAACCACCTTTAGGAAGATTAAAACTAATACCAAGAGATTTATTTTTTTCAAGTATTTTGAGCATTAAATCCCTTTTGTTCATATATTCTTTGCATATTAGCTTTATGTGATTTTCATACAGTCCTTCTCGTAAAAACTTATCTAATATATATTGCGAAGCTGTGTTAACGTGAAGATCTGTCATTTGCTTTAATAAAGCAAATTTTTTTATTACTTGTGCAGGTGCAGCAGTCCATCCAACACGCATACCTGAAAACATAGTTTTAGAAAATGTACTTAAATATATGACATAGCCGTATGTATCCAGAGCTTTTAAAGATGGCAAGTATATATTCTCATAGTTTATTTCACTGTAAGGGTCATCTTCAATAATTGGAAGCTGATATTTATATGCCAAATTTAGTAGCTTGTATCTTTTTTCTAAACTCATAACTATTGAAGTTGGATTTTGAAAAGTAGGTACTGTGTATAAAAATTTAGGCTTATATTTATTTAGTAAAATTTCAAGCACATCTAAGTTTATACCATCATTTTCCATAGGAACTCCTATAACTTTTGCCCCTGACAACTTAAATAGTTCAATTGCGCTCATAAATGTAGGTTCTTCTACTATAACCACATCTCCTTTACTTAGAAAGGCTCTTCCAATAAAATCTATTCCCTGCATGGAGCCTGAAAGTATCATTATTTCTTTAGGAGAAACAGATATGTTTCTTGATTTTAGTAATCTACTTAAGCTTTCTCTAAGGGGGTAGTATCCATAAGAAGAAATATAAGCCAGCATATCATTTCCACAATTTTTCCATAAGTCTTTTTGCAATTTTACTATATCCTTAAGAGGATGCAAAATTGGATCTGCAATACCAGCTGAAAAAGATATATTTTTTTCTCCTCCTACTGAATTTATTATGTCAACAATGTCATGATTATTAGCGGAACTTACATTTGAATCGAAAAATTGATACCATGAAAGTGGTACAGTATGATTTCTAATACTTAACTGCTTATTTTTTGTGTTATTTGCTACTATAGTTCCTTTTCCTTTGTGGGACTCTAATAAGCCTAAAGATTTTAATTCTTCATAAGCACTAATTACTGTACTTCTGCTGACGTTAAGTTCTTCTGCAAGTTTGCGCTCAGATGGAAGTAAGAAATTTGATGGAAGCATACCAGAGTAAATAATATTTCTTATTTCATTTTTAATTTGTACGTAAATTGGTATGGAGCTTTTTTTGTCTATAGAAATGCGCAT 1524 -1 TGA NGD 523 66 AGTCCATCCAACACGCATACC 1002 AG TCCA TCCAACACGCATACC TTTA AGTTTATCCAACACGCATACC GGTATGCGTGTTGGATAAACT GGTATGCGTGTTGGATAAACT 1 TAA
"lcl|CP012395.1_cds_ALU34465.1_36 [locus_tag=CLAU_0036] [protein=Transcriptional regulator GntR family with aminotransferase domain-containing protein] [protein_id=ALU34465.1] [location=complement(30947..32470)] [gbkey=CDS]" TTATATAATAGGTTTTCCAAAATAATTATCCTGGTTAACTGTTGAAGAATTTGTATTTTGAAGCAGTTCTGCTATAGCTTTCATAAGCTTATTTAATCCAATACTTATATTTTTTGCATTTTCGAAAGTGTAATTTAACCTCATATAGCTTTTACCATCGCTTCCTTCAGGGTAAAATACATTCCCTGGAGCATAGGAAACACCTTCCTTAGAACATTTTAATAATAATTGTGTTTGTGAAATATTTTCAGGAAGCTTGCACCAAATGTAATAACCACCTTTAGGAAGATTAAAACTAATACCAAGAGATTTATTTTTTTCAAGTATTTTGAGCATTAAATCCCTTTTGTTCATATATTCTTTGCATATTAGCTTTATGTGATTTTCATACAGTCCTTCTCGTAAAAACTTATCTAATATATATTGCGAAGCTGTGTTAACGTGAAGATCTGTCATTTGCTTTAATAAAGCAAATTTTTTTATTACTTGTGCAGGTGCAGCAGTCCATCCAACACGCATACCTGAAAACATAGTTTTAGAAAATGTACTTAAATATATGACATAGCCGTATGTATCCAGAGCTTTTAAAGATGGCAAGTATATATTCTCATAGTTTATTTCACTGTAAGGGTCATCTTCAATAATTGGAAGCTGATATTTATATGCCAAATTTAGTAGCTTGTATCTTTTTTCTAAACTCATAACTATTGAAGTTGGATTTTGAAAAGTAGGTACTGTGTATAAAAATTTAGGCTTATATTTATTTAGTAAAATTTCAAGCACATCTAAGTTTATACCATCATTTTCCATAGGAACTCCTATAACTTTTGCCCCTGACAACTTAAATAGTTCAATTGCGCTCATAAATGTAGGTTCTTCTACTATAACCACATCTCCTTTACTTAGAAAGGCTCTTCCAATAAAATCTATTCCCTGCATGGAGCCTGAAAGTATCATTATTTCTTTAGGAGAAACAGATATGTTTCTTGATTTTAGTAATCTACTTAAGCTTTCTCTAAGGGGGTAGTATCCATAAGAAGAAATATAAGCCAGCATATCATTTCCACAATTTTTCCATAAGTCTTTTTGCAATTTTACTATATCCTTAAGAGGATGCAAAATTGGATCTGCAATACCAGCTGAAAAAGATATATTTTTTTCTCCTCCTACTGAATTTATTATGTCAACAATGTCATGATTATTAGCGGAACTTACATTTGAATCGAAAAATTGATACCATGAAAGTGGTACAGTATGATTTCTAATACTTAACTGCTTATTTTTTGTGTTATTTGCTACTATAGTTCCTTTTCCTTTGTGGGACTCTAATAAGCCTAAAGATTTTAATTCTTCATAAGCACTAATTACTGTACTTCTGCTGACGTTAAGTTCTTCTGCAAGTTTGCGCTCAGATGGAAGTAAGAAATTTGATGGAAGCATACCAGAGTAAATAATATTTCTTATTTCATTTTTAATTTGTACGTAAATTGGTATGGAGCTTTTTTTGTCTATAGAAATGCGCAT 1524 -1 TGA NGD 1256 18 TACCATGAAAGTGGTACAGTA 269 TA CCAT GAAAGTGGTACAGTA TTAT TATTATGAAAGTGGTACAGTA TACTGTACCACTTTCATAATA ACTGTACCACTTTCATAATA 1 TAA
"lcl|CP012395.1_cds_ALU34465.1_36 [locus_tag=CLAU_0036] [protein=Transcriptional regulator GntR family with aminotransferase domain-containing protein] [protein_id=ALU34465.1] [location=complement(30947..32470)] [gbkey=CDS]" TTATATAATAGGTTTTCCAAAATAATTATCCTGGTTAACTGTTGAAGAATTTGTATTTTGAAGCAGTTCTGCTATAGCTTTCATAAGCTTATTTAATCCAATACTTATATTTTTTGCATTTTCGAAAGTGTAATTTAACCTCATATAGCTTTTACCATCGCTTCCTTCAGGGTAAAATACATTCCCTGGAGCATAGGAAACACCTTCCTTAGAACATTTTAATAATAATTGTGTTTGTGAAATATTTTCAGGAAGCTTGCACCAAATGTAATAACCACCTTTAGGAAGATTAAAACTAATACCAAGAGATTTATTTTTTTCAAGTATTTTGAGCATTAAATCCCTTTTGTTCATATATTCTTTGCATATTAGCTTTATGTGATTTTCATACAGTCCTTCTCGTAAAAACTTATCTAATATATATTGCGAAGCTGTGTTAACGTGAAGATCTGTCATTTGCTTTAATAAAGCAAATTTTTTTATTACTTGTGCAGGTGCAGCAGTCCATCCAACACGCATACCTGAAAACATAGTTTTAGAAAATGTACTTAAATATATGACATAGCCGTATGTATCCAGAGCTTTTAAAGATGGCAAGTATATATTCTCATAGTTTATTTCACTGTAAGGGTCATCTTCAATAATTGGAAGCTGATATTTATATGCCAAATTTAGTAGCTTGTATCTTTTTTCTAAACTCATAACTATTGAAGTTGGATTTTGAAAAGTAGGTACTGTGTATAAAAATTTAGGCTTATATTTATTTAGTAAAATTTCAAGCACATCTAAGTTTATACCATCATTTTCCATAGGAACTCCTATAACTTTTGCCCCTGACAACTTAAATAGTTCAATTGCGCTCATAAATGTAGGTTCTTCTACTATAACCACATCTCCTTTACTTAGAAAGGCTCTTCCAATAAAATCTATTCCCTGCATGGAGCCTGAAAGTATCATTATTTCTTTAGGAGAAACAGATATGTTTCTTGATTTTAGTAATCTACTTAAGCTTTCTCTAAGGGGGTAGTATCCATAAGAAGAAATATAAGCCAGCATATCATTTCCACAATTTTTCCATAAGTCTTTTTGCAATTTTACTATATCCTTAAGAGGATGCAAAATTGGATCTGCAATACCAGCTGAAAAAGATATATTTTTTTCTCCTCCTACTGAATTTATTATGTCAACAATGTCATGATTATTAGCGGAACTTACATTTGAATCGAAAAATTGATACCATGAAAGTGGTACAGTATGATTTCTAATACTTAACTGCTTATTTTTTGTGTTATTTGCTACTATAGTTCCTTTTCCTTTGTGGGACTCTAATAAGCCTAAAGATTTTAATTCTTCATAAGCACTAATTACTGTACTTCTGCTGACGTTAAGTTCTTCTGCAAGTTTGCGCTCAGATGGAAGTAAGAAATTTGATGGAAGCATACCAGAGTAAATAATATTTCTTATTTCATTTTTAATTTGTACGTAAATTGGTATGGAGCTTTTTTTGTCTATAGAAATGCGCAT 1524 -1 TG NG 523 66 AGTCCATCCAACACGCATACC 1002 AG TCCA TCCAACACGCATACC TTTA AGTTTATCCAACACGCATACC GGTATGCGTGTTGGATAAACT GGTATGCGTGTTGGATAAACT 1 TAA
"lcl|CP012395.1_cds_ALU34465.1_36 [locus_tag=CLAU_0036] [protein=Transcriptional regulator GntR family with aminotransferase domain-containing protein] [protein_id=ALU34465.1] [location=complement(30947..32470)] [gbkey=CDS]" TTATATAATAGGTTTTCCAAAATAATTATCCTGGTTAACTGTTGAAGAATTTGTATTTTGAAGCAGTTCTGCTATAGCTTTCATAAGCTTATTTAATCCAATACTTATATTTTTTGCATTTTCGAAAGTGTAATTTAACCTCATATAGCTTTTACCATCGCTTCCTTCAGGGTAAAATACATTCCCTGGAGCATAGGAAACACCTTCCTTAGAACATTTTAATAATAATTGTGTTTGTGAAATATTTTCAGGAAGCTTGCACCAAATGTAATAACCACCTTTAGGAAGATTAAAACTAATACCAAGAGATTTATTTTTTTCAAGTATTTTGAGCATTAAATCCCTTTTGTTCATATATTCTTTGCATATTAGCTTTATGTGATTTTCATACAGTCCTTCTCGTAAAAACTTATCTAATATATATTGCGAAGCTGTGTTAACGTGAAGATCTGTCATTTGCTTTAATAAAGCAAATTTTTTTATTACTTGTGCAGGTGCAGCAGTCCATCCAACACGCATACCTGAAAACATAGTTTTAGAAAATGTACTTAAATATATGACATAGCCGTATGTATCCAGAGCTTTTAAAGATGGCAAGTATATATTCTCATAGTTTATTTCACTGTAAGGGTCATCTTCAATAATTGGAAGCTGATATTTATATGCCAAATTTAGTAGCTTGTATCTTTTTTCTAAACTCATAACTATTGAAGTTGGATTTTGAAAAGTAGGTACTGTGTATAAAAATTTAGGCTTATATTTATTTAGTAAAATTTCAAGCACATCTAAGTTTATACCATCATTTTCCATAGGAACTCCTATAACTTTTGCCCCTGACAACTTAAATAGTTCAATTGCGCTCATAAATGTAGGTTCTTCTACTATAACCACATCTCCTTTACTTAGAAAGGCTCTTCCAATAAAATCTATTCCCTGCATGGAGCCTGAAAGTATCATTATTTCTTTAGGAGAAACAGATATGTTTCTTGATTTTAGTAATCTACTTAAGCTTTCTCTAAGGGGGTAGTATCCATAAGAAGAAATATAAGCCAGCATATCATTTCCACAATTTTTCCATAAGTCTTTTTGCAATTTTACTATATCCTTAAGAGGATGCAAAATTGGATCTGCAATACCAGCTGAAAAAGATATATTTTTTTCTCCTCCTACTGAATTTATTATGTCAACAATGTCATGATTATTAGCGGAACTTACATTTGAATCGAAAAATTGATACCATGAAAGTGGTACAGTATGATTTCTAATACTTAACTGCTTATTTTTTGTGTTATTTGCTACTATAGTTCCTTTTCCTTTGTGGGACTCTAATAAGCCTAAAGATTTTAATTCTTCATAAGCACTAATTACTGTACTTCTGCTGACGTTAAGTTCTTCTGCAAGTTTGCGCTCAGATGGAAGTAAGAAATTTGATGGAAGCATACCAGAGTAAATAATATTTCTTATTTCATTTTTAATTTGTACGTAAATTGGTATGGAGCTTTTTTTGTCTATAGAAATGCGCAT 1524 -1 TG NG 1256 18 TACCATGAAAGTGGTACAGTA 269 TA CCAT GAAAGTGGTACAGTA TTAT TATTATGAAAGTGGTACAGTA TACTGTACCACTTTCATAATA ACTGTACCACTTTCATAATA 1 TAA
"lcl|CP012395.1_cds_ALU34465.1_36 [locus_tag=CLAU_0036] [protein=Transcriptional regulator GntR family with aminotransferase domain-containing protein] [protein_id=ALU34465.1] [location=complement(30947..32470)] [gbkey=CDS]" TTATATAATAGGTTTTCCAAAATAATTATCCTGGTTAACTGTTGAAGAATTTGTATTTTGAAGCAGTTCTGCTATAGCTTTCATAAGCTTATTTAATCCAATACTTATATTTTTTGCATTTTCGAAAGTGTAATTTAACCTCATATAGCTTTTACCATCGCTTCCTTCAGGGTAAAATACATTCCCTGGAGCATAGGAAACACCTTCCTTAGAACATTTTAATAATAATTGTGTTTGTGAAATATTTTCAGGAAGCTTGCACCAAATGTAATAACCACCTTTAGGAAGATTAAAACTAATACCAAGAGATTTATTTTTTTCAAGTATTTTGAGCATTAAATCCCTTTTGTTCATATATTCTTTGCATATTAGCTTTATGTGATTTTCATACAGTCCTTCTCGTAAAAACTTATCTAATATATATTGCGAAGCTGTGTTAACGTGAAGATCTGTCATTTGCTTTAATAAAGCAAATTTTTTTATTACTTGTGCAGGTGCAGCAGTCCATCCAACACGCATACCTGAAAACATAGTTTTAGAAAATGTACTTAAATATATGACATAGCCGTATGTATCCAGAGCTTTTAAAGATGGCAAGTATATATTCTCATAGTTTATTTCACTGTAAGGGTCATCTTCAATAATTGGAAGCTGATATTTATATGCCAAATTTAGTAGCTTGTATCTTTTTTCTAAACTCATAACTATTGAAGTTGGATTTTGAAAAGTAGGTACTGTGTATAAAAATTTAGGCTTATATTTATTTAGTAAAATTTCAAGCACATCTAAGTTTATACCATCATTTTCCATAGGAACTCCTATAACTTTTGCCCCTGACAACTTAAATAGTTCAATTGCGCTCATAAATGTAGGTTCTTCTACTATAACCACATCTCCTTTACTTAGAAAGGCTCTTCCAATAAAATCTATTCCCTGCATGGAGCCTGAAAGTATCATTATTTCTTTAGGAGAAACAGATATGTTTCTTGATTTTAGTAATCTACTTAAGCTTTCTCTAAGGGGGTAGTATCCATAAGAAGAAATATAAGCCAGCATATCATTTCCACAATTTTTCCATAAGTCTTTTTGCAATTTTACTATATCCTTAAGAGGATGCAAAATTGGATCTGCAATACCAGCTGAAAAAGATATATTTTTTTCTCCTCCTACTGAATTTATTATGTCAACAATGTCATGATTATTAGCGGAACTTACATTTGAATCGAAAAATTGATACCATGAAAGTGGTACAGTATGATTTCTAATACTTAACTGCTTATTTTTTGTGTTATTTGCTACTATAGTTCCTTTTCCTTTGTGGGACTCTAATAAGCCTAAAGATTTTAATTCTTCATAAGCACTAATTACTGTACTTCTGCTGACGTTAAGTTCTTCTGCAAGTTTGCGCTCAGATGGAAGTAAGAAATTTGATGGAAGCATACCAGAGTAAATAATATTTCTTATTTCATTTTTAATTTGTACGTAAATTGGTATGGAGCTTTTTTTGTCTATAGAAATGCGCAT 1524 -1 AAA NAA 525 66 TCCATCCAACACGCATACCTG 1000 TC CATC CAACACGCATACCTG TATT TCTATTCAACACGCATACCTG CAGGTATGCGTGTTGAATAGA GGTATGCGTGTTGAATAGA 1 TAG
"lcl|CP012395.1_cds_ALU34465.1_36 [locus_tag=CLAU_0036] [protein=Transcriptional regulator GntR family with aminotransferase domain-containing protein] [protein_id=ALU34465.1] [location=complement(30947..32470)] [gbkey=CDS]" TTATATAATAGGTTTTCCAAAATAATTATCCTGGTTAACTGTTGAAGAATTTGTATTTTGAAGCAGTTCTGCTATAGCTTTCATAAGCTTATTTAATCCAATACTTATATTTTTTGCATTTTCGAAAGTGTAATTTAACCTCATATAGCTTTTACCATCGCTTCCTTCAGGGTAAAATACATTCCCTGGAGCATAGGAAACACCTTCCTTAGAACATTTTAATAATAATTGTGTTTGTGAAATATTTTCAGGAAGCTTGCACCAAATGTAATAACCACCTTTAGGAAGATTAAAACTAATACCAAGAGATTTATTTTTTTCAAGTATTTTGAGCATTAAATCCCTTTTGTTCATATATTCTTTGCATATTAGCTTTATGTGATTTTCATACAGTCCTTCTCGTAAAAACTTATCTAATATATATTGCGAAGCTGTGTTAACGTGAAGATCTGTCATTTGCTTTAATAAAGCAAATTTTTTTATTACTTGTGCAGGTGCAGCAGTCCATCCAACACGCATACCTGAAAACATAGTTTTAGAAAATGTACTTAAATATATGACATAGCCGTATGTATCCAGAGCTTTTAAAGATGGCAAGTATATATTCTCATAGTTTATTTCACTGTAAGGGTCATCTTCAATAATTGGAAGCTGATATTTATATGCCAAATTTAGTAGCTTGTATCTTTTTTCTAAACTCATAACTATTGAAGTTGGATTTTGAAAAGTAGGTACTGTGTATAAAAATTTAGGCTTATATTTATTTAGTAAAATTTCAAGCACATCTAAGTTTATACCATCATTTTCCATAGGAACTCCTATAACTTTTGCCCCTGACAACTTAAATAGTTCAATTGCGCTCATAAATGTAGGTTCTTCTACTATAACCACATCTCCTTTACTTAGAAAGGCTCTTCCAATAAAATCTATTCCCTGCATGGAGCCTGAAAGTATCATTATTTCTTTAGGAGAAACAGATATGTTTCTTGATTTTAGTAATCTACTTAAGCTTTCTCTAAGGGGGTAGTATCCATAAGAAGAAATATAAGCCAGCATATCATTTCCACAATTTTTCCATAAGTCTTTTTGCAATTTTACTATATCCTTAAGAGGATGCAAAATTGGATCTGCAATACCAGCTGAAAAAGATATATTTTTTTCTCCTCCTACTGAATTTATTATGTCAACAATGTCATGATTATTAGCGGAACTTACATTTGAATCGAAAAATTGATACCATGAAAGTGGTACAGTATGATTTCTAATACTTAACTGCTTATTTTTTGTGTTATTTGCTACTATAGTTCCTTTTCCTTTGTGGGACTCTAATAAGCCTAAAGATTTTAATTCTTCATAAGCACTAATTACTGTACTTCTGCTGACGTTAAGTTCTTCTGCAAGTTTGCGCTCAGATGGAAGTAAGAAATTTGATGGAAGCATACCAGAGTAAATAATATTTCTTATTTCATTTTTAATTTGTACGTAAATTGGTATGGAGCTTTTTTTGTCTATAGAAATGCGCAT 1524 -1 GAA NAA 524 66 GTCCATCCAACACGCATACCT 1001 GT CCAT CCAACACGCATACCT TTAT GTTTATCCAACACGCATACCT AGGTATGCGTGTTGGATAAAC GGTATGCGTGTTGGATAAAC 1 TAA
"lcl|CP012395.1_cds_ALU34465.1_36 [locus_tag=CLAU_0036] [protein=Transcriptional regulator GntR family with aminotransferase domain-containing protein] [protein_id=ALU34465.1] [location=complement(30947..32470)] [gbkey=CDS]" TTATATAATAGGTTTTCCAAAATAATTATCCTGGTTAACTGTTGAAGAATTTGTATTTTGAAGCAGTTCTGCTATAGCTTTCATAAGCTTATTTAATCCAATACTTATATTTTTTGCATTTTCGAAAGTGTAATTTAACCTCATATAGCTTTTACCATCGCTTCCTTCAGGGTAAAATACATTCCCTGGAGCATAGGAAACACCTTCCTTAGAACATTTTAATAATAATTGTGTTTGTGAAATATTTTCAGGAAGCTTGCACCAAATGTAATAACCACCTTTAGGAAGATTAAAACTAATACCAAGAGATTTATTTTTTTCAAGTATTTTGAGCATTAAATCCCTTTTGTTCATATATTCTTTGCATATTAGCTTTATGTGATTTTCATACAGTCCTTCTCGTAAAAACTTATCTAATATATATTGCGAAGCTGTGTTAACGTGAAGATCTGTCATTTGCTTTAATAAAGCAAATTTTTTTATTACTTGTGCAGGTGCAGCAGTCCATCCAACACGCATACCTGAAAACATAGTTTTAGAAAATGTACTTAAATATATGACATAGCCGTATGTATCCAGAGCTTTTAAAGATGGCAAGTATATATTCTCATAGTTTATTTCACTGTAAGGGTCATCTTCAATAATTGGAAGCTGATATTTATATGCCAAATTTAGTAGCTTGTATCTTTTTTCTAAACTCATAACTATTGAAGTTGGATTTTGAAAAGTAGGTACTGTGTATAAAAATTTAGGCTTATATTTATTTAGTAAAATTTCAAGCACATCTAAGTTTATACCATCATTTTCCATAGGAACTCCTATAACTTTTGCCCCTGACAACTTAAATAGTTCAATTGCGCTCATAAATGTAGGTTCTTCTACTATAACCACATCTCCTTTACTTAGAAAGGCTCTTCCAATAAAATCTATTCCCTGCATGGAGCCTGAAAGTATCATTATTTCTTTAGGAGAAACAGATATGTTTCTTGATTTTAGTAATCTACTTAAGCTTTCTCTAAGGGGGTAGTATCCATAAGAAGAAATATAAGCCAGCATATCATTTCCACAATTTTTCCATAAGTCTTTTTGCAATTTTACTATATCCTTAAGAGGATGCAAAATTGGATCTGCAATACCAGCTGAAAAAGATATATTTTTTTCTCCTCCTACTGAATTTATTATGTCAACAATGTCATGATTATTAGCGGAACTTACATTTGAATCGAAAAATTGATACCATGAAAGTGGTACAGTATGATTTCTAATACTTAACTGCTTATTTTTTGTGTTATTTGCTACTATAGTTCCTTTTCCTTTGTGGGACTCTAATAAGCCTAAAGATTTTAATTCTTCATAAGCACTAATTACTGTACTTCTGCTGACGTTAAGTTCTTCTGCAAGTTTGCGCTCAGATGGAAGTAAGAAATTTGATGGAAGCATACCAGAGTAAATAATATTTCTTATTTCATTTTTAATTTGTACGTAAATTGGTATGGAGCTTTTTTTGTCTATAGAAATGCGCAT 1524 -1 TGA NGA 523 66 AGTCCATCCAACACGCATACC 1002 AG TCCA TCCAACACGCATACC TTTA AGTTTATCCAACACGCATACC GGTATGCGTGTTGGATAAACT GGTATGCGTGTTGGATAAACT 1 TAA
"lcl|CP012395.1_cds_ALU34465.1_36 [locus_tag=CLAU_0036] [protein=Transcriptional regulator GntR family with aminotransferase domain-containing protein] [protein_id=ALU34465.1] [location=complement(30947..32470)] [gbkey=CDS]" TTATATAATAGGTTTTCCAAAATAATTATCCTGGTTAACTGTTGAAGAATTTGTATTTTGAAGCAGTTCTGCTATAGCTTTCATAAGCTTATTTAATCCAATACTTATATTTTTTGCATTTTCGAAAGTGTAATTTAACCTCATATAGCTTTTACCATCGCTTCCTTCAGGGTAAAATACATTCCCTGGAGCATAGGAAACACCTTCCTTAGAACATTTTAATAATAATTGTGTTTGTGAAATATTTTCAGGAAGCTTGCACCAAATGTAATAACCACCTTTAGGAAGATTAAAACTAATACCAAGAGATTTATTTTTTTCAAGTATTTTGAGCATTAAATCCCTTTTGTTCATATATTCTTTGCATATTAGCTTTATGTGATTTTCATACAGTCCTTCTCGTAAAAACTTATCTAATATATATTGCGAAGCTGTGTTAACGTGAAGATCTGTCATTTGCTTTAATAAAGCAAATTTTTTTATTACTTGTGCAGGTGCAGCAGTCCATCCAACACGCATACCTGAAAACATAGTTTTAGAAAATGTACTTAAATATATGACATAGCCGTATGTATCCAGAGCTTTTAAAGATGGCAAGTATATATTCTCATAGTTTATTTCACTGTAAGGGTCATCTTCAATAATTGGAAGCTGATATTTATATGCCAAATTTAGTAGCTTGTATCTTTTTTCTAAACTCATAACTATTGAAGTTGGATTTTGAAAAGTAGGTACTGTGTATAAAAATTTAGGCTTATATTTATTTAGTAAAATTTCAAGCACATCTAAGTTTATACCATCATTTTCCATAGGAACTCCTATAACTTTTGCCCCTGACAACTTAAATAGTTCAATTGCGCTCATAAATGTAGGTTCTTCTACTATAACCACATCTCCTTTACTTAGAAAGGCTCTTCCAATAAAATCTATTCCCTGCATGGAGCCTGAAAGTATCATTATTTCTTTAGGAGAAACAGATATGTTTCTTGATTTTAGTAATCTACTTAAGCTTTCTCTAAGGGGGTAGTATCCATAAGAAGAAATATAAGCCAGCATATCATTTCCACAATTTTTCCATAAGTCTTTTTGCAATTTTACTATATCCTTAAGAGGATGCAAAATTGGATCTGCAATACCAGCTGAAAAAGATATATTTTTTTCTCCTCCTACTGAATTTATTATGTCAACAATGTCATGATTATTAGCGGAACTTACATTTGAATCGAAAAATTGATACCATGAAAGTGGTACAGTATGATTTCTAATACTTAACTGCTTATTTTTTGTGTTATTTGCTACTATAGTTCCTTTTCCTTTGTGGGACTCTAATAAGCCTAAAGATTTTAATTCTTCATAAGCACTAATTACTGTACTTCTGCTGACGTTAAGTTCTTCTGCAAGTTTGCGCTCAGATGGAAGTAAGAAATTTGATGGAAGCATACCAGAGTAAATAATATTTCTTATTTCATTTTTAATTTGTACGTAAATTGGTATGGAGCTTTTTTTGTCTATAGAAATGCGCAT 1524 -1 TGA NGA 1256 18 TACCATGAAAGTGGTACAGTA 269 TA CCAT GAAAGTGGTACAGTA TTAT TATTATGAAAGTGGTACAGTA TACTGTACCACTTTCATAATA ACTGTACCACTTTCATAATA 1 TAA
"lcl|CP012395.1_cds_ALU34470.1_41 [locus_tag=CLAU_0041] [protein=Heme-transporting ATPase] [protein_id=ALU34470.1] [location=36360..37085] [gbkey=CDS]" TTAATTATTGGAAAAATCATCTTCTTCTCCTCCTACAATTTCCAAATATCTTTTTTCAAGATTTCCCTTCATGTTATTTACATCCTCTATTCCTTTAATTTCACCTTCATTTAAAAATGCAACTCTATCACACATGGATTCCATTTCTCCAAGTATATGAGACGATATAAATATGGTAACTTTCTTTTCTCTAGAATATTTTTTAAACAAATTTCTAAAATGAATCATTCCGCTTGGATCTAGTCCATTAGTAGGTTCATCCAATATCCATATCTTTTTGTTTCCCATGAGAACCTGTGCAATGCCAAGCCTCTGTTTCATTCCAAGGGAATACTTTTTAAATTTATCATTTATCCTGTCACTTAATCCAGCTAATTTTACAGCTTCATCTATTTGACTTTGACTAATATCTCCATCAAGCCTTGCCAGCTGCCTTAAATTCTGAACTCCAGTTAAATATGGATACATATCCGGTGCTTCAACCATAGCTGCCATATTACTTATAGAGCTTATCCTACTATTTTTAATATTTTTTCCATTTATGTAAATTTTACCGCCAGTGGGTTTTAAAAATCCAACGATCATCTTTATAGTTGTGGTCTTTCCTGCACCATTGGGTCCTAAAAATCCAAAGATTTCACCTTCCTTTACACTCAAATTTAAATTCTTCACAATTTCTCTCTTTCCTATAGTCTTTGATAGATTTTGCAATTTCAATACTTCCAA 726 -1 TGA NGD 288 60 TCCATATCTTTTTGTTTCCCA 439 TC CATA TCTTTTTGTTTCCCA TATA TCTATATCTTTTTGTTTCCCA TGGGAAACAAAAAGATATAGA GGAAACAAAAAGATATAGA 1 TAG
"lcl|CP012395.1_cds_ALU34470.1_41 [locus_tag=CLAU_0041] [protein=Heme-transporting ATPase] [protein_id=ALU34470.1] [location=36360..37085] [gbkey=CDS]" TTAATTATTGGAAAAATCATCTTCTTCTCCTCCTACAATTTCCAAATATCTTTTTTCAAGATTTCCCTTCATGTTATTTACATCCTCTATTCCTTTAATTTCACCTTCATTTAAAAATGCAACTCTATCACACATGGATTCCATTTCTCCAAGTATATGAGACGATATAAATATGGTAACTTTCTTTTCTCTAGAATATTTTTTAAACAAATTTCTAAAATGAATCATTCCGCTTGGATCTAGTCCATTAGTAGGTTCATCCAATATCCATATCTTTTTGTTTCCCATGAGAACCTGTGCAATGCCAAGCCTCTGTTTCATTCCAAGGGAATACTTTTTAAATTTATCATTTATCCTGTCACTTAATCCAGCTAATTTTACAGCTTCATCTATTTGACTTTGACTAATATCTCCATCAAGCCTTGCCAGCTGCCTTAAATTCTGAACTCCAGTTAAATATGGATACATATCCGGTGCTTCAACCATAGCTGCCATATTACTTATAGAGCTTATCCTACTATTTTTAATATTTTTTCCATTTATGTAAATTTTACCGCCAGTGGGTTTTAAAAATCCAACGATCATCTTTATAGTTGTGGTCTTTCCTGCACCATTGGGTCCTAAAAATCCAAAGATTTCACCTTCCTTTACACTCAAATTTAAATTCTTCACAATTTCTCTCTTTCCTATAGTCTTTGATAGATTTTGCAATTTCAATACTTCCAA 726 -1 TG NG 288 60 TCCATATCTTTTTGTTTCCCA 439 TC CATA TCTTTTTGTTTCCCA TATA TCTATATCTTTTTGTTTCCCA TGGGAAACAAAAAGATATAGA GGAAACAAAAAGATATAGA 1 TAG
"lcl|CP012395.1_cds_ALU34470.1_41 [locus_tag=CLAU_0041] [protein=Heme-transporting ATPase] [protein_id=ALU34470.1] [location=36360..37085] [gbkey=CDS]" TTAATTATTGGAAAAATCATCTTCTTCTCCTCCTACAATTTCCAAATATCTTTTTTCAAGATTTCCCTTCATGTTATTTACATCCTCTATTCCTTTAATTTCACCTTCATTTAAAAATGCAACTCTATCACACATGGATTCCATTTCTCCAAGTATATGAGACGATATAAATATGGTAACTTTCTTTTCTCTAGAATATTTTTTAAACAAATTTCTAAAATGAATCATTCCGCTTGGATCTAGTCCATTAGTAGGTTCATCCAATATCCATATCTTTTTGTTTCCCATGAGAACCTGTGCAATGCCAAGCCTCTGTTTCATTCCAAGGGAATACTTTTTAAATTTATCATTTATCCTGTCACTTAATCCAGCTAATTTTACAGCTTCATCTATTTGACTTTGACTAATATCTCCATCAAGCCTTGCCAGCTGCCTTAAATTCTGAACTCCAGTTAAATATGGATACATATCCGGTGCTTCAACCATAGCTGCCATATTACTTATAGAGCTTATCCTACTATTTTTAATATTTTTTCCATTTATGTAAATTTTACCGCCAGTGGGTTTTAAAAATCCAACGATCATCTTTATAGTTGTGGTCTTTCCTGCACCATTGGGTCCTAAAAATCCAAAGATTTCACCTTCCTTTACACTCAAATTTAAATTCTTCACAATTTCTCTCTTTCCTATAGTCTTTGATAGATTTTGCAATTTCAATACTTCCAA 726 -1 TGA NGA 288 60 TCCATATCTTTTTGTTTCCCA 439 TC CATA TCTTTTTGTTTCCCA TATA TCTATATCTTTTTGTTTCCCA TGGGAAACAAAAAGATATAGA GGAAACAAAAAGATATAGA 1 TAG
"lcl|CP012395.1_cds_ALU34472.1_43 [locus_tag=CLAU_0043] [protein=Glycosyl transferase group 1] [protein_id=ALU34472.1] [location=38382..39446] [gbkey=CDS]" TTATTTTTCATTTAAGTTTCCCTTAAGCTTTCTTCTTTTATTTTTCTCATAATATATCTTGTCATAAAATTGCTTCCACGTGTTTAAGATGTATTCCTTGGAATAAAACTTGTGACATTTCCATGACCTTTCACACCAAGTTTTATAACTTTCACCTTTATCCTGTAATCTTTCTATACATTTTACAAATTCATCTATATTTTTTCCTTTTAAATAGTCATCAAATAAAATGTTATGGTATATATCTAGATCCCTCAATAATACGGGAATTTTAAGTGCCATGGCTTCCAAAACAGACATTGGAAATAACTCATTATAGGAAGGCAAAAACATTATATCTGCAATATTATAAATATCATTCATATTTTTTCTATCAATGATACCTAAAAATCTTACATTTTCAGGTGGATTTTCTACAACCTTTTTTAATTCCTTATACCCATCTGTTATCACACCAAAGGAAAAACCACCTGCCCATATAAATTGAATTTGTGGAAGTTTTTTGGCAACTTCAATAAAATCTAGTATACCCTTTCTGTTCTGCACCTGACCTACTCCCAGAACAACAAATTTTTTAAGTGGAATACGTAACTCCTGCTTTATTTTTTTTGCTTTTTCCTTTTCATATTCAAAAAAGTTGTTTTCAGATACGAAATTGGGAATGTATACTACTTTTTCCTCTTCTATATTGTATTTTTTTAAGGTATCAATAAAATATGGATTCACAACTATCAAATAATCTACACTTTTGTAGAACAAAATTATGTACTTGTAAAACATTTTTTTTATAATATAAGGTAGTTTTAAACTATTATCTATAGTCTCTGGGACAAAGTGAACATAAGCAACACTTGTGCCCAATAATTTCGCAAAAGGTATACTTAAAAAGAACTTAAAATCAATGGTATGGTAATGCATAATATCACACAATTTAAAAGCATTTACTTTTATTTCATAATTATCTTGAAGTCCGTCTCTAACTAAATTAACTTGTTCAACGTAAGCAGAAAGTACTCCCTGACCTTTTACTTGTTCTGCAGAAGAGAGCATATTAATAACAGGCAT 1065 -1 TGG NGG 493 54 TGCCCATATAAATTGAATTTG 573 TG CCCA TATAAATTGAATTTG TTTA TGTTTATATAAATTGAATTTG CAAATTCAATTTATATAAACA CAAATTCAATTTATATAAACA 1 TAA
"lcl|CP012395.1_cds_ALU34472.1_43 [locus_tag=CLAU_0043] [protein=Glycosyl transferase group 1] [protein_id=ALU34472.1] [location=38382..39446] [gbkey=CDS]" TTATTTTTCATTTAAGTTTCCCTTAAGCTTTCTTCTTTTATTTTTCTCATAATATATCTTGTCATAAAATTGCTTCCACGTGTTTAAGATGTATTCCTTGGAATAAAACTTGTGACATTTCCATGACCTTTCACACCAAGTTTTATAACTTTCACCTTTATCCTGTAATCTTTCTATACATTTTACAAATTCATCTATATTTTTTCCTTTTAAATAGTCATCAAATAAAATGTTATGGTATATATCTAGATCCCTCAATAATACGGGAATTTTAAGTGCCATGGCTTCCAAAACAGACATTGGAAATAACTCATTATAGGAAGGCAAAAACATTATATCTGCAATATTATAAATATCATTCATATTTTTTCTATCAATGATACCTAAAAATCTTACATTTTCAGGTGGATTTTCTACAACCTTTTTTAATTCCTTATACCCATCTGTTATCACACCAAAGGAAAAACCACCTGCCCATATAAATTGAATTTGTGGAAGTTTTTTGGCAACTTCAATAAAATCTAGTATACCCTTTCTGTTCTGCACCTGACCTACTCCCAGAACAACAAATTTTTTAAGTGGAATACGTAACTCCTGCTTTATTTTTTTTGCTTTTTCCTTTTCATATTCAAAAAAGTTGTTTTCAGATACGAAATTGGGAATGTATACTACTTTTTCCTCTTCTATATTGTATTTTTTTAAGGTATCAATAAAATATGGATTCACAACTATCAAATAATCTACACTTTTGTAGAACAAAATTATGTACTTGTAAAACATTTTTTTTATAATATAAGGTAGTTTTAAACTATTATCTATAGTCTCTGGGACAAAGTGAACATAAGCAACACTTGTGCCCAATAATTTCGCAAAAGGTATACTTAAAAAGAACTTAAAATCAATGGTATGGTAATGCATAATATCACACAATTTAAAAGCATTTACTTTTATTTCATAATTATCTTGAAGTCCGTCTCTAACTAAATTAACTTGTTCAACGTAAGCAGAAAGTACTCCCTGACCTTTTACTTGTTCTGCAGAAGAGAGCATATTAATAACAGGCAT 1065 -1 GGA NGD 494 54 GCCCATATAAATTGAATTTGT 572 GC CCAT ATAAATTGAATTTGT TTAT GCTTATATAAATTGAATTTGT ACAAATTCAATTTATATAAGC CAAATTCAATTTATATAAGC 1 TAA
"lcl|CP012395.1_cds_ALU34472.1_43 [locus_tag=CLAU_0043] [protein=Glycosyl transferase group 1] [protein_id=ALU34472.1] [location=38382..39446] [gbkey=CDS]" TTATTTTTCATTTAAGTTTCCCTTAAGCTTTCTTCTTTTATTTTTCTCATAATATATCTTGTCATAAAATTGCTTCCACGTGTTTAAGATGTATTCCTTGGAATAAAACTTGTGACATTTCCATGACCTTTCACACCAAGTTTTATAACTTTCACCTTTATCCTGTAATCTTTCTATACATTTTACAAATTCATCTATATTTTTTCCTTTTAAATAGTCATCAAATAAAATGTTATGGTATATATCTAGATCCCTCAATAATACGGGAATTTTAAGTGCCATGGCTTCCAAAACAGACATTGGAAATAACTCATTATAGGAAGGCAAAAACATTATATCTGCAATATTATAAATATCATTCATATTTTTTCTATCAATGATACCTAAAAATCTTACATTTTCAGGTGGATTTTCTACAACCTTTTTTAATTCCTTATACCCATCTGTTATCACACCAAAGGAAAAACCACCTGCCCATATAAATTGAATTTGTGGAAGTTTTTTGGCAACTTCAATAAAATCTAGTATACCCTTTCTGTTCTGCACCTGACCTACTCCCAGAACAACAAATTTTTTAAGTGGAATACGTAACTCCTGCTTTATTTTTTTTGCTTTTTCCTTTTCATATTCAAAAAAGTTGTTTTCAGATACGAAATTGGGAATGTATACTACTTTTTCCTCTTCTATATTGTATTTTTTTAAGGTATCAATAAAATATGGATTCACAACTATCAAATAATCTACACTTTTGTAGAACAAAATTATGTACTTGTAAAACATTTTTTTTATAATATAAGGTAGTTTTAAACTATTATCTATAGTCTCTGGGACAAAGTGAACATAAGCAACACTTGTGCCCAATAATTTCGCAAAAGGTATACTTAAAAAGAACTTAAAATCAATGGTATGGTAATGCATAATATCACACAATTTAAAAGCATTTACTTTTATTTCATAATTATCTTGAAGTCCGTCTCTAACTAAATTAACTTGTTCAACGTAAGCAGAAAGTACTCCCTGACCTTTTACTTGTTCTGCAGAAGAGAGCATATTAATAACAGGCAT 1065 -1 TGT NGD 491 54 CCTGCCCATATAAATTGAATT 575 CC TGCC CATATAAATTGAATT TGTT CCTGTTCATATAAATTGAATT AATTCAATTTATATGAACAGG ATTCAATTTATATGAACAGG 1 TGA
"lcl|CP012395.1_cds_ALU34472.1_43 [locus_tag=CLAU_0043] [protein=Glycosyl transferase group 1] [protein_id=ALU34472.1] [location=38382..39446] [gbkey=CDS]" TTATTTTTCATTTAAGTTTCCCTTAAGCTTTCTTCTTTTATTTTTCTCATAATATATCTTGTCATAAAATTGCTTCCACGTGTTTAAGATGTATTCCTTGGAATAAAACTTGTGACATTTCCATGACCTTTCACACCAAGTTTTATAACTTTCACCTTTATCCTGTAATCTTTCTATACATTTTACAAATTCATCTATATTTTTTCCTTTTAAATAGTCATCAAATAAAATGTTATGGTATATATCTAGATCCCTCAATAATACGGGAATTTTAAGTGCCATGGCTTCCAAAACAGACATTGGAAATAACTCATTATAGGAAGGCAAAAACATTATATCTGCAATATTATAAATATCATTCATATTTTTTCTATCAATGATACCTAAAAATCTTACATTTTCAGGTGGATTTTCTACAACCTTTTTTAATTCCTTATACCCATCTGTTATCACACCAAAGGAAAAACCACCTGCCCATATAAATTGAATTTGTGGAAGTTTTTTGGCAACTTCAATAAAATCTAGTATACCCTTTCTGTTCTGCACCTGACCTACTCCCAGAACAACAAATTTTTTAAGTGGAATACGTAACTCCTGCTTTATTTTTTTTGCTTTTTCCTTTTCATATTCAAAAAAGTTGTTTTCAGATACGAAATTGGGAATGTATACTACTTTTTCCTCTTCTATATTGTATTTTTTTAAGGTATCAATAAAATATGGATTCACAACTATCAAATAATCTACACTTTTGTAGAACAAAATTATGTACTTGTAAAACATTTTTTTTATAATATAAGGTAGTTTTAAACTATTATCTATAGTCTCTGGGACAAAGTGAACATAAGCAACACTTGTGCCCAATAATTTCGCAAAAGGTATACTTAAAAAGAACTTAAAATCAATGGTATGGTAATGCATAATATCACACAATTTAAAAGCATTTACTTTTATTTCATAATTATCTTGAAGTCCGTCTCTAACTAAATTAACTTGTTCAACGTAAGCAGAAAGTACTCCCTGACCTTTTACTTGTTCTGCAGAAGAGAGCATATTAATAACAGGCAT 1065 -1 TGG NGD 493 54 TGCCCATATAAATTGAATTTG 573 TG CCCA TATAAATTGAATTTG TTTA TGTTTATATAAATTGAATTTG CAAATTCAATTTATATAAACA CAAATTCAATTTATATAAACA 1 TAA
"lcl|CP012395.1_cds_ALU34472.1_43 [locus_tag=CLAU_0043] [protein=Glycosyl transferase group 1] [protein_id=ALU34472.1] [location=38382..39446] [gbkey=CDS]" TTATTTTTCATTTAAGTTTCCCTTAAGCTTTCTTCTTTTATTTTTCTCATAATATATCTTGTCATAAAATTGCTTCCACGTGTTTAAGATGTATTCCTTGGAATAAAACTTGTGACATTTCCATGACCTTTCACACCAAGTTTTATAACTTTCACCTTTATCCTGTAATCTTTCTATACATTTTACAAATTCATCTATATTTTTTCCTTTTAAATAGTCATCAAATAAAATGTTATGGTATATATCTAGATCCCTCAATAATACGGGAATTTTAAGTGCCATGGCTTCCAAAACAGACATTGGAAATAACTCATTATAGGAAGGCAAAAACATTATATCTGCAATATTATAAATATCATTCATATTTTTTCTATCAATGATACCTAAAAATCTTACATTTTCAGGTGGATTTTCTACAACCTTTTTTAATTCCTTATACCCATCTGTTATCACACCAAAGGAAAAACCACCTGCCCATATAAATTGAATTTGTGGAAGTTTTTTGGCAACTTCAATAAAATCTAGTATACCCTTTCTGTTCTGCACCTGACCTACTCCCAGAACAACAAATTTTTTAAGTGGAATACGTAACTCCTGCTTTATTTTTTTTGCTTTTTCCTTTTCATATTCAAAAAAGTTGTTTTCAGATACGAAATTGGGAATGTATACTACTTTTTCCTCTTCTATATTGTATTTTTTTAAGGTATCAATAAAATATGGATTCACAACTATCAAATAATCTACACTTTTGTAGAACAAAATTATGTACTTGTAAAACATTTTTTTTATAATATAAGGTAGTTTTAAACTATTATCTATAGTCTCTGGGACAAAGTGAACATAAGCAACACTTGTGCCCAATAATTTCGCAAAAGGTATACTTAAAAAGAACTTAAAATCAATGGTATGGTAATGCATAATATCACACAATTTAAAAGCATTTACTTTTATTTCATAATTATCTTGAAGTCCGTCTCTAACTAAATTAACTTGTTCAACGTAAGCAGAAAGTACTCCCTGACCTTTTACTTGTTCTGCAGAAGAGAGCATATTAATAACAGGCAT 1065 -1 GG NG 494 54 GCCCATATAAATTGAATTTGT 572 GC CCAT ATAAATTGAATTTGT TTAT GCTTATATAAATTGAATTTGT ACAAATTCAATTTATATAAGC CAAATTCAATTTATATAAGC 1 TAA
"lcl|CP012395.1_cds_ALU34472.1_43 [locus_tag=CLAU_0043] [protein=Glycosyl transferase group 1] [protein_id=ALU34472.1] [location=38382..39446] [gbkey=CDS]" TTATTTTTCATTTAAGTTTCCCTTAAGCTTTCTTCTTTTATTTTTCTCATAATATATCTTGTCATAAAATTGCTTCCACGTGTTTAAGATGTATTCCTTGGAATAAAACTTGTGACATTTCCATGACCTTTCACACCAAGTTTTATAACTTTCACCTTTATCCTGTAATCTTTCTATACATTTTACAAATTCATCTATATTTTTTCCTTTTAAATAGTCATCAAATAAAATGTTATGGTATATATCTAGATCCCTCAATAATACGGGAATTTTAAGTGCCATGGCTTCCAAAACAGACATTGGAAATAACTCATTATAGGAAGGCAAAAACATTATATCTGCAATATTATAAATATCATTCATATTTTTTCTATCAATGATACCTAAAAATCTTACATTTTCAGGTGGATTTTCTACAACCTTTTTTAATTCCTTATACCCATCTGTTATCACACCAAAGGAAAAACCACCTGCCCATATAAATTGAATTTGTGGAAGTTTTTTGGCAACTTCAATAAAATCTAGTATACCCTTTCTGTTCTGCACCTGACCTACTCCCAGAACAACAAATTTTTTAAGTGGAATACGTAACTCCTGCTTTATTTTTTTTGCTTTTTCCTTTTCATATTCAAAAAAGTTGTTTTCAGATACGAAATTGGGAATGTATACTACTTTTTCCTCTTCTATATTGTATTTTTTTAAGGTATCAATAAAATATGGATTCACAACTATCAAATAATCTACACTTTTGTAGAACAAAATTATGTACTTGTAAAACATTTTTTTTATAATATAAGGTAGTTTTAAACTATTATCTATAGTCTCTGGGACAAAGTGAACATAAGCAACACTTGTGCCCAATAATTTCGCAAAAGGTATACTTAAAAAGAACTTAAAATCAATGGTATGGTAATGCATAATATCACACAATTTAAAAGCATTTACTTTTATTTCATAATTATCTTGAAGTCCGTCTCTAACTAAATTAACTTGTTCAACGTAAGCAGAAAGTACTCCCTGACCTTTTACTTGTTCTGCAGAAGAGAGCATATTAATAACAGGCAT 1065 -1 TG NG 491 54 CCTGCCCATATAAATTGAATT 575 CC TGCC CATATAAATTGAATT TGTT CCTGTTCATATAAATTGAATT AATTCAATTTATATGAACAGG ATTCAATTTATATGAACAGG 1 TGA
"lcl|CP012395.1_cds_ALU34472.1_43 [locus_tag=CLAU_0043] [protein=Glycosyl transferase group 1] [protein_id=ALU34472.1] [location=38382..39446] [gbkey=CDS]" TTATTTTTCATTTAAGTTTCCCTTAAGCTTTCTTCTTTTATTTTTCTCATAATATATCTTGTCATAAAATTGCTTCCACGTGTTTAAGATGTATTCCTTGGAATAAAACTTGTGACATTTCCATGACCTTTCACACCAAGTTTTATAACTTTCACCTTTATCCTGTAATCTTTCTATACATTTTACAAATTCATCTATATTTTTTCCTTTTAAATAGTCATCAAATAAAATGTTATGGTATATATCTAGATCCCTCAATAATACGGGAATTTTAAGTGCCATGGCTTCCAAAACAGACATTGGAAATAACTCATTATAGGAAGGCAAAAACATTATATCTGCAATATTATAAATATCATTCATATTTTTTCTATCAATGATACCTAAAAATCTTACATTTTCAGGTGGATTTTCTACAACCTTTTTTAATTCCTTATACCCATCTGTTATCACACCAAAGGAAAAACCACCTGCCCATATAAATTGAATTTGTGGAAGTTTTTTGGCAACTTCAATAAAATCTAGTATACCCTTTCTGTTCTGCACCTGACCTACTCCCAGAACAACAAATTTTTTAAGTGGAATACGTAACTCCTGCTTTATTTTTTTTGCTTTTTCCTTTTCATATTCAAAAAAGTTGTTTTCAGATACGAAATTGGGAATGTATACTACTTTTTCCTCTTCTATATTGTATTTTTTTAAGGTATCAATAAAATATGGATTCACAACTATCAAATAATCTACACTTTTGTAGAACAAAATTATGTACTTGTAAAACATTTTTTTTATAATATAAGGTAGTTTTAAACTATTATCTATAGTCTCTGGGACAAAGTGAACATAAGCAACACTTGTGCCCAATAATTTCGCAAAAGGTATACTTAAAAAGAACTTAAAATCAATGGTATGGTAATGCATAATATCACACAATTTAAAAGCATTTACTTTTATTTCATAATTATCTTGAAGTCCGTCTCTAACTAAATTAACTTGTTCAACGTAAGCAGAAAGTACTCCCTGACCTTTTACTTGTTCTGCAGAAGAGAGCATATTAATAACAGGCAT 1065 -1 TG NG 493 54 TGCCCATATAAATTGAATTTG 573 TG CCCA TATAAATTGAATTTG TTTA TGTTTATATAAATTGAATTTG CAAATTCAATTTATATAAACA CAAATTCAATTTATATAAACA 1 TAA
"lcl|CP012395.1_cds_ALU34472.1_43 [locus_tag=CLAU_0043] [protein=Glycosyl transferase group 1] [protein_id=ALU34472.1] [location=38382..39446] [gbkey=CDS]" TTATTTTTCATTTAAGTTTCCCTTAAGCTTTCTTCTTTTATTTTTCTCATAATATATCTTGTCATAAAATTGCTTCCACGTGTTTAAGATGTATTCCTTGGAATAAAACTTGTGACATTTCCATGACCTTTCACACCAAGTTTTATAACTTTCACCTTTATCCTGTAATCTTTCTATACATTTTACAAATTCATCTATATTTTTTCCTTTTAAATAGTCATCAAATAAAATGTTATGGTATATATCTAGATCCCTCAATAATACGGGAATTTTAAGTGCCATGGCTTCCAAAACAGACATTGGAAATAACTCATTATAGGAAGGCAAAAACATTATATCTGCAATATTATAAATATCATTCATATTTTTTCTATCAATGATACCTAAAAATCTTACATTTTCAGGTGGATTTTCTACAACCTTTTTTAATTCCTTATACCCATCTGTTATCACACCAAAGGAAAAACCACCTGCCCATATAAATTGAATTTGTGGAAGTTTTTTGGCAACTTCAATAAAATCTAGTATACCCTTTCTGTTCTGCACCTGACCTACTCCCAGAACAACAAATTTTTTAAGTGGAATACGTAACTCCTGCTTTATTTTTTTTGCTTTTTCCTTTTCATATTCAAAAAAGTTGTTTTCAGATACGAAATTGGGAATGTATACTACTTTTTCCTCTTCTATATTGTATTTTTTTAAGGTATCAATAAAATATGGATTCACAACTATCAAATAATCTACACTTTTGTAGAACAAAATTATGTACTTGTAAAACATTTTTTTTATAATATAAGGTAGTTTTAAACTATTATCTATAGTCTCTGGGACAAAGTGAACATAAGCAACACTTGTGCCCAATAATTTCGCAAAAGGTATACTTAAAAAGAACTTAAAATCAATGGTATGGTAATGCATAATATCACACAATTTAAAAGCATTTACTTTTATTTCATAATTATCTTGAAGTCCGTCTCTAACTAAATTAACTTGTTCAACGTAAGCAGAAAGTACTCCCTGACCTTTTACTTGTTCTGCAGAAGAGAGCATATTAATAACAGGCAT 1065 -1 GAA NAA 495 54 CCCATATAAATTGAATTTGTG 571 CC CATA TAAATTGAATTTGTG TATA CCTATATAAATTGAATTTGTG CACAAATTCAATTTATATAGG CAAATTCAATTTATATAGG 1 TAG
"lcl|CP012395.1_cds_ALU34472.1_43 [locus_tag=CLAU_0043] [protein=Glycosyl transferase group 1] [protein_id=ALU34472.1] [location=38382..39446] [gbkey=CDS]" TTATTTTTCATTTAAGTTTCCCTTAAGCTTTCTTCTTTTATTTTTCTCATAATATATCTTGTCATAAAATTGCTTCCACGTGTTTAAGATGTATTCCTTGGAATAAAACTTGTGACATTTCCATGACCTTTCACACCAAGTTTTATAACTTTCACCTTTATCCTGTAATCTTTCTATACATTTTACAAATTCATCTATATTTTTTCCTTTTAAATAGTCATCAAATAAAATGTTATGGTATATATCTAGATCCCTCAATAATACGGGAATTTTAAGTGCCATGGCTTCCAAAACAGACATTGGAAATAACTCATTATAGGAAGGCAAAAACATTATATCTGCAATATTATAAATATCATTCATATTTTTTCTATCAATGATACCTAAAAATCTTACATTTTCAGGTGGATTTTCTACAACCTTTTTTAATTCCTTATACCCATCTGTTATCACACCAAAGGAAAAACCACCTGCCCATATAAATTGAATTTGTGGAAGTTTTTTGGCAACTTCAATAAAATCTAGTATACCCTTTCTGTTCTGCACCTGACCTACTCCCAGAACAACAAATTTTTTAAGTGGAATACGTAACTCCTGCTTTATTTTTTTTGCTTTTTCCTTTTCATATTCAAAAAAGTTGTTTTCAGATACGAAATTGGGAATGTATACTACTTTTTCCTCTTCTATATTGTATTTTTTTAAGGTATCAATAAAATATGGATTCACAACTATCAAATAATCTACACTTTTGTAGAACAAAATTATGTACTTGTAAAACATTTTTTTTATAATATAAGGTAGTTTTAAACTATTATCTATAGTCTCTGGGACAAAGTGAACATAAGCAACACTTGTGCCCAATAATTTCGCAAAAGGTATACTTAAAAAGAACTTAAAATCAATGGTATGGTAATGCATAATATCACACAATTTAAAAGCATTTACTTTTATTTCATAATTATCTTGAAGTCCGTCTCTAACTAAATTAACTTGTTCAACGTAAGCAGAAAGTACTCCCTGACCTTTTACTTGTTCTGCAGAAGAGAGCATATTAATAACAGGCAT 1065 -1 GGA NGA 494 54 GCCCATATAAATTGAATTTGT 572 GC CCAT ATAAATTGAATTTGT TTAT GCTTATATAAATTGAATTTGT ACAAATTCAATTTATATAAGC CAAATTCAATTTATATAAGC 1 TAA
"lcl|CP012395.1_cds_ALU34473.1_44 [locus_tag=CLAU_0044] [protein=Hypothetical protein] [protein_id=ALU34473.1] [location=39436..40446] [gbkey=CDS]" TCATTTTTTTAAACGTACATTTGGAAATGCTAAAATAAATATGCTTGACACTATAATAGACAGGTAATAAGTAATTATCCTCCATACAAAAAGGGCTATGACGGTTTTAGCTTTAAAAAACAAATTAAAAATTACGTAAAATCCCCCTTCTGCTCCTCCTTCTGCTCCTGGAAGAGGAATTGCAGTCATAAATACTGTTAAAAACACCTGGGCAGCCATAATTGTCCCTAAGTCTGTAGAATTAAACCCAAAACTTCTGTAAATACAATAAGGAATGCTAAAATAAAAAGCCCACTGAAAAAGTGAATAGATTAAAGCATGAAAACACATACCTATGTGTTTTCTTACTAAAAGTGCATTTTTATGAAAACTTTCTATTTCATCTTGAATTTTCCCTTGTTTTGATTCCACATCTTTCATAATATGAACCTTTCCAAGCAATTTCACAATAAAGTTTATTATAGCCTTAGTCATTTTTTTATTTATTACAATTGATATTGCTAGTAACATCACTCCTGCGTTAATCACAATACCAAGAATTGCAAAGTAAATAAAATATTTAATTTTTGAATTAAAATAGTTAAACCTAAAAAGCAGTGCTGCTATTAGATAAAATATGCTTACTATTTCATGTATCATAAACTTTATTATCAATATAGACCCAGAAAGTCCTGCAGGCATTCCTGCTTCTGTCATTGCATATAATTGAGAAGGGTGACTTCCTGCTCCTAAAGGTGTAATTGCTCCAAAAAATTGACCAACCATTTGAAATTTTATTGATTTGGAAAGCAAATGCTCCCCAAAATAGAGTTTTTTCATTACAGTATATAAAATCATTGTTTCAAATGTCCAAAATAAAATAACAGCTATTACAGCTAAAGATATCCAGTGGATATCCAGTGATTTTAACTCTTGAATCATAGAATGGATGCCTTTTGTAAAAATGAAAAATAAGAAAAAAATACAGGCAGAAATAAATACAACAATTATATTAAACATTTTATTTTTCAT 1011 -1 AGA NGD 309 69 AAGCCCACTGAAAAAGTGAAT 703 AA GCCC ACTGAAAAAGTGAAT GTTT AAGTTTACTGAAAAAGTGAAT ATTCACTTTTTCAGTAAACTT TCACTTTTTCAGTAAACTT 1 TAA
"lcl|CP012395.1_cds_ALU34473.1_44 [locus_tag=CLAU_0044] [protein=Hypothetical protein] [protein_id=ALU34473.1] [location=39436..40446] [gbkey=CDS]" TCATTTTTTTAAACGTACATTTGGAAATGCTAAAATAAATATGCTTGACACTATAATAGACAGGTAATAAGTAATTATCCTCCATACAAAAAGGGCTATGACGGTTTTAGCTTTAAAAAACAAATTAAAAATTACGTAAAATCCCCCTTCTGCTCCTCCTTCTGCTCCTGGAAGAGGAATTGCAGTCATAAATACTGTTAAAAACACCTGGGCAGCCATAATTGTCCCTAAGTCTGTAGAATTAAACCCAAAACTTCTGTAAATACAATAAGGAATGCTAAAATAAAAAGCCCACTGAAAAAGTGAATAGATTAAAGCATGAAAACACATACCTATGTGTTTTCTTACTAAAAGTGCATTTTTATGAAAACTTTCTATTTCATCTTGAATTTTCCCTTGTTTTGATTCCACATCTTTCATAATATGAACCTTTCCAAGCAATTTCACAATAAAGTTTATTATAGCCTTAGTCATTTTTTTATTTATTACAATTGATATTGCTAGTAACATCACTCCTGCGTTAATCACAATACCAAGAATTGCAAAGTAAATAAAATATTTAATTTTTGAATTAAAATAGTTAAACCTAAAAAGCAGTGCTGCTATTAGATAAAATATGCTTACTATTTCATGTATCATAAACTTTATTATCAATATAGACCCAGAAAGTCCTGCAGGCATTCCTGCTTCTGTCATTGCATATAATTGAGAAGGGTGACTTCCTGCTCCTAAAGGTGTAATTGCTCCAAAAAATTGACCAACCATTTGAAATTTTATTGATTTGGAAAGCAAATGCTCCCCAAAATAGAGTTTTTTCATTACAGTATATAAAATCATTGTTTCAAATGTCCAAAATAAAATAACAGCTATTACAGCTAAAGATATCCAGTGGATATCCAGTGATTTTAACTCTTGAATCATAGAATGGATGCCTTTTGTAAAAATGAAAAATAAGAAAAAAATACAGGCAGAAATAAATACAACAATTATATTAAACATTTTATTTTTCAT 1011 -1 AG NG 309 69 AAGCCCACTGAAAAAGTGAAT 703 AA GCCC ACTGAAAAAGTGAAT GTTT AAGTTTACTGAAAAAGTGAAT ATTCACTTTTTCAGTAAACTT TCACTTTTTCAGTAAACTT 1 TAA
"lcl|CP012395.1_cds_ALU34473.1_44 [locus_tag=CLAU_0044] [protein=Hypothetical protein] [protein_id=ALU34473.1] [location=39436..40446] [gbkey=CDS]" TCATTTTTTTAAACGTACATTTGGAAATGCTAAAATAAATATGCTTGACACTATAATAGACAGGTAATAAGTAATTATCCTCCATACAAAAAGGGCTATGACGGTTTTAGCTTTAAAAAACAAATTAAAAATTACGTAAAATCCCCCTTCTGCTCCTCCTTCTGCTCCTGGAAGAGGAATTGCAGTCATAAATACTGTTAAAAACACCTGGGCAGCCATAATTGTCCCTAAGTCTGTAGAATTAAACCCAAAACTTCTGTAAATACAATAAGGAATGCTAAAATAAAAAGCCCACTGAAAAAGTGAATAGATTAAAGCATGAAAACACATACCTATGTGTTTTCTTACTAAAAGTGCATTTTTATGAAAACTTTCTATTTCATCTTGAATTTTCCCTTGTTTTGATTCCACATCTTTCATAATATGAACCTTTCCAAGCAATTTCACAATAAAGTTTATTATAGCCTTAGTCATTTTTTTATTTATTACAATTGATATTGCTAGTAACATCACTCCTGCGTTAATCACAATACCAAGAATTGCAAAGTAAATAAAATATTTAATTTTTGAATTAAAATAGTTAAACCTAAAAAGCAGTGCTGCTATTAGATAAAATATGCTTACTATTTCATGTATCATAAACTTTATTATCAATATAGACCCAGAAAGTCCTGCAGGCATTCCTGCTTCTGTCATTGCATATAATTGAGAAGGGTGACTTCCTGCTCCTAAAGGTGTAATTGCTCCAAAAAATTGACCAACCATTTGAAATTTTATTGATTTGGAAAGCAAATGCTCCCCAAAATAGAGTTTTTTCATTACAGTATATAAAATCATTGTTTCAAATGTCCAAAATAAAATAACAGCTATTACAGCTAAAGATATCCAGTGGATATCCAGTGATTTTAACTCTTGAATCATAGAATGGATGCCTTTTGTAAAAATGAAAAATAAGAAAAAAATACAGGCAGAAATAAATACAACAATTATATTAAACATTTTATTTTTCAT 1011 -1 AGA NGA 309 69 AAGCCCACTGAAAAAGTGAAT 703 AA GCCC ACTGAAAAAGTGAAT GTTT AAGTTTACTGAAAAAGTGAAT ATTCACTTTTTCAGTAAACTT TCACTTTTTCAGTAAACTT 1 TAA
"lcl|CP012395.1_cds_ALU34475.1_46 [locus_tag=CLAU_0046] [protein=Rubrerythrin] [protein_id=ALU34475.1] [location=41760..42284] [gbkey=CDS]" TTAAGAGCTATACTTCTCATATAATTCTGTAAACAACTTTAGATGTAACTCTTCATCCATAATTATTCTTTTAATAAGTTCCTGTATATATCTATCTTTAATTATTGATATATGATACTTGTAATTTTTAATAGCCTTTTTTTCCGATTTAATATCTTCTAAAAGCATATCTTTAATGAAGGTCATAAAGTTAACGTAAGCAGGTGTCCATAACTGTCCAGGTGGACATGCAGAATCAATATAAACTGGCTTTATACCAAGAAGTTTAACTGTTTTTCCTATAAGCTCTAGATGTTTCATTTCAGCCATAGATATACCCCCTATAATCTTGGCATAATCTTCAAATATTCCTTCACTTACCATATGTTGATACACATAGAGGGAGACTGCAGTAAATTCACTTACTTCTCCTGCATAATCTTTAAGAAGAACATTCGCATATCCTATACTTGTTTTTTCCACTCTTGGCTTAGGATAAGGTAAATTAACAATATATTTTGTATGTTTTGATATATCGCCTGGCAT 525 -1 GGA NGD 224 57 GGTGTCCATAACTGTCCAGGT 302 GG TGTC CATAACTGTCCAGGT TGTT GGTGTTCATAACTGTCCAGGT ACCTGGACAGTTATGAACACC CCTGGACAGTTATGAACACC 1 TGA
"lcl|CP012395.1_cds_ALU34475.1_46 [locus_tag=CLAU_0046] [protein=Rubrerythrin] [protein_id=ALU34475.1] [location=41760..42284] [gbkey=CDS]" TTAAGAGCTATACTTCTCATATAATTCTGTAAACAACTTTAGATGTAACTCTTCATCCATAATTATTCTTTTAATAAGTTCCTGTATATATCTATCTTTAATTATTGATATATGATACTTGTAATTTTTAATAGCCTTTTTTTCCGATTTAATATCTTCTAAAAGCATATCTTTAATGAAGGTCATAAAGTTAACGTAAGCAGGTGTCCATAACTGTCCAGGTGGACATGCAGAATCAATATAAACTGGCTTTATACCAAGAAGTTTAACTGTTTTTCCTATAAGCTCTAGATGTTTCATTTCAGCCATAGATATACCCCCTATAATCTTGGCATAATCTTCAAATATTCCTTCACTTACCATATGTTGATACACATAGAGGGAGACTGCAGTAAATTCACTTACTTCTCCTGCATAATCTTTAAGAAGAACATTCGCATATCCTATACTTGTTTTTTCCACTCTTGGCTTAGGATAAGGTAAATTAACAATATATTTTGTATGTTTTGATATATCGCCTGGCAT 525 -1 GG NG 224 57 GGTGTCCATAACTGTCCAGGT 302 GG TGTC CATAACTGTCCAGGT TGTT GGTGTTCATAACTGTCCAGGT ACCTGGACAGTTATGAACACC CCTGGACAGTTATGAACACC 1 TGA
"lcl|CP012395.1_cds_ALU34475.1_46 [locus_tag=CLAU_0046] [protein=Rubrerythrin] [protein_id=ALU34475.1] [location=41760..42284] [gbkey=CDS]" TTAAGAGCTATACTTCTCATATAATTCTGTAAACAACTTTAGATGTAACTCTTCATCCATAATTATTCTTTTAATAAGTTCCTGTATATATCTATCTTTAATTATTGATATATGATACTTGTAATTTTTAATAGCCTTTTTTTCCGATTTAATATCTTCTAAAAGCATATCTTTAATGAAGGTCATAAAGTTAACGTAAGCAGGTGTCCATAACTGTCCAGGTGGACATGCAGAATCAATATAAACTGGCTTTATACCAAGAAGTTTAACTGTTTTTCCTATAAGCTCTAGATGTTTCATTTCAGCCATAGATATACCCCCTATAATCTTGGCATAATCTTCAAATATTCCTTCACTTACCATATGTTGATACACATAGAGGGAGACTGCAGTAAATTCACTTACTTCTCCTGCATAATCTTTAAGAAGAACATTCGCATATCCTATACTTGTTTTTTCCACTCTTGGCTTAGGATAAGGTAAATTAACAATATATTTTGTATGTTTTGATATATCGCCTGGCAT 525 -1 GGA NGA 224 57 GGTGTCCATAACTGTCCAGGT 302 GG TGTC CATAACTGTCCAGGT TGTT GGTGTTCATAACTGTCCAGGT ACCTGGACAGTTATGAACACC CCTGGACAGTTATGAACACC 1 TGA
"lcl|CP012395.1_cds_ALU34479.1_50 [locus_tag=CLAU_0050] [protein=Major facilitator superfamily MFS_1] [protein_id=ALU34479.1] [location=45610..46848] [gbkey=CDS]" TTAAGACTTAAACATATTTTTTAAATTCAAACTCGAATGGAAATTATGTCTTGCATTGTGAACTATTATACTTAAAACAACTAAAGCTGAAATAAGTAGAAATATAGGTATGAATATGAGGATTGCATTAGTTGAATATTTTATTGAAATCACCCCTCCTAATAAAGGTGCTACTGCAAATCCAGCATTTCCTACAGTTCCCTGGATACCAAACAATAAACCTCTTTTGTCCACAGGAGTATCTTCTGTAGTAATTGACATTATCATAGGTTCCACTCCACCTGTAATAAAAAATACAATACCTAAAACAACTGTAAATAACCATAATTTATTTATATAAACAAGTGGTATTGCAAATACCATACCTAATGTTAGGTATATCATTAATAATTTCATTTTGTCATACTTGTCACCTAGTTTACTTAAAATCAATCCAGACATAGCTGTCATTAAAGCCAAAATCCCATTTATTATACCTGTAATGCCTGATGCTCCTTTTGTTGTAGCTGTAACTTCTTGTACATATATTGGAATATATGGGTTAAACACAGTACGTCCTATTCTTATAAATAAAATAACTAATAGCATTGAGACAGCTGTAACAGTAAAAATAGAAAGTATAGATGTCTTTTCTTTTTTTTCAGTAGAATTAATGCTTTCCTTTACTACCTGCTTTTCTTCCTTTACAACAAATAAAACTAATAGGAAATCAAAAAACATAAGAATACCACCTATTATAAAACTTACACGATATCCAACAAACTCTGCCACTATACCTCCAATTACTGGTCCAATAGATTGTCCAATAAATGTTGATGAAGATAAAAACCCTAATGCATAAGAAATTCTATTTTTAGGTGTATTAGCTGCTACTAAAATTTGAGCTGCAGTAACAGTTCCCGTAAACACACCTTGTAAAAGTCTTAAGATTATAAGTTGATTTACATTAGCAACCATACCTGTTGCCCCAATTATAAACGATGCAAAAAGCATAGCCCTTATAAGCATAAGCTTTCTACCATATTTGTCTGAAATAATCCCCCAAATAGGGCACATAATTGCCATTGTAACAGCTGGTGCTGCATTTAAAATACCAGAATAAAACTTAATGTCATTTGGAGCTGTAATGCCAAGCTGCTGTATATAAAATGGCAAAAAAGGCATACCAAAATTAAAACTCATTATGGACAATATCTGGGAAAACCAAACAGTATAAAGATTTACTTTCCAATGTTTCAT 1239 -1 TG NG 1060 14 CCCCCAAATAGGGCACATAAT 180 CC CCCA AATAGGGCACATAAT TTTA CCTTTAAATAGGGCACATAAT ATTATGTGCCCTATTTAAAGG ATTATGTGCCCTATTTAAAGG 1 TAA
"lcl|CP012395.1_cds_ALU34479.1_50 [locus_tag=CLAU_0050] [protein=Major facilitator superfamily MFS_1] [protein_id=ALU34479.1] [location=45610..46848] [gbkey=CDS]" TTAAGACTTAAACATATTTTTTAAATTCAAACTCGAATGGAAATTATGTCTTGCATTGTGAACTATTATACTTAAAACAACTAAAGCTGAAATAAGTAGAAATATAGGTATGAATATGAGGATTGCATTAGTTGAATATTTTATTGAAATCACCCCTCCTAATAAAGGTGCTACTGCAAATCCAGCATTTCCTACAGTTCCCTGGATACCAAACAATAAACCTCTTTTGTCCACAGGAGTATCTTCTGTAGTAATTGACATTATCATAGGTTCCACTCCACCTGTAATAAAAAATACAATACCTAAAACAACTGTAAATAACCATAATTTATTTATATAAACAAGTGGTATTGCAAATACCATACCTAATGTTAGGTATATCATTAATAATTTCATTTTGTCATACTTGTCACCTAGTTTACTTAAAATCAATCCAGACATAGCTGTCATTAAAGCCAAAATCCCATTTATTATACCTGTAATGCCTGATGCTCCTTTTGTTGTAGCTGTAACTTCTTGTACATATATTGGAATATATGGGTTAAACACAGTACGTCCTATTCTTATAAATAAAATAACTAATAGCATTGAGACAGCTGTAACAGTAAAAATAGAAAGTATAGATGTCTTTTCTTTTTTTTCAGTAGAATTAATGCTTTCCTTTACTACCTGCTTTTCTTCCTTTACAACAAATAAAACTAATAGGAAATCAAAAAACATAAGAATACCACCTATTATAAAACTTACACGATATCCAACAAACTCTGCCACTATACCTCCAATTACTGGTCCAATAGATTGTCCAATAAATGTTGATGAAGATAAAAACCCTAATGCATAAGAAATTCTATTTTTAGGTGTATTAGCTGCTACTAAAATTTGAGCTGCAGTAACAGTTCCCGTAAACACACCTTGTAAAAGTCTTAAGATTATAAGTTGATTTACATTAGCAACCATACCTGTTGCCCCAATTATAAACGATGCAAAAAGCATAGCCCTTATAAGCATAAGCTTTCTACCATATTTGTCTGAAATAATCCCCCAAATAGGGCACATAATTGCCATTGTAACAGCTGGTGCTGCATTTAAAATACCAGAATAAAACTTAATGTCATTTGGAGCTGTAATGCCAAGCTGCTGTATATAAAATGGCAAAAAAGGCATACCAAAATTAAAACTCATTATGGACAATATCTGGGAAAACCAAACAGTATAAAGATTTACTTTCCAATGTTTCAT 1239 -1 CAA NAA 342 72 ACCATAATTTATTTATATAAA 898 AC CATA ATTTATTTATATAAA TATA ACTATAATTTATTTATATAAA TTTATATAAATAAATTATAGT TATATAAATAAATTATAGT 1 TAG
"lcl|CP012395.1_cds_ALU34479.1_50 [locus_tag=CLAU_0050] [protein=Major facilitator superfamily MFS_1] [protein_id=ALU34479.1] [location=45610..46848] [gbkey=CDS]" TTAAGACTTAAACATATTTTTTAAATTCAAACTCGAATGGAAATTATGTCTTGCATTGTGAACTATTATACTTAAAACAACTAAAGCTGAAATAAGTAGAAATATAGGTATGAATATGAGGATTGCATTAGTTGAATATTTTATTGAAATCACCCCTCCTAATAAAGGTGCTACTGCAAATCCAGCATTTCCTACAGTTCCCTGGATACCAAACAATAAACCTCTTTTGTCCACAGGAGTATCTTCTGTAGTAATTGACATTATCATAGGTTCCACTCCACCTGTAATAAAAAATACAATACCTAAAACAACTGTAAATAACCATAATTTATTTATATAAACAAGTGGTATTGCAAATACCATACCTAATGTTAGGTATATCATTAATAATTTCATTTTGTCATACTTGTCACCTAGTTTACTTAAAATCAATCCAGACATAGCTGTCATTAAAGCCAAAATCCCATTTATTATACCTGTAATGCCTGATGCTCCTTTTGTTGTAGCTGTAACTTCTTGTACATATATTGGAATATATGGGTTAAACACAGTACGTCCTATTCTTATAAATAAAATAACTAATAGCATTGAGACAGCTGTAACAGTAAAAATAGAAAGTATAGATGTCTTTTCTTTTTTTTCAGTAGAATTAATGCTTTCCTTTACTACCTGCTTTTCTTCCTTTACAACAAATAAAACTAATAGGAAATCAAAAAACATAAGAATACCACCTATTATAAAACTTACACGATATCCAACAAACTCTGCCACTATACCTCCAATTACTGGTCCAATAGATTGTCCAATAAATGTTGATGAAGATAAAAACCCTAATGCATAAGAAATTCTATTTTTAGGTGTATTAGCTGCTACTAAAATTTGAGCTGCAGTAACAGTTCCCGTAAACACACCTTGTAAAAGTCTTAAGATTATAAGTTGATTTACATTAGCAACCATACCTGTTGCCCCAATTATAAACGATGCAAAAAGCATAGCCCTTATAAGCATAAGCTTTCTACCATATTTGTCTGAAATAATCCCCCAAATAGGGCACATAATTGCCATTGTAACAGCTGGTGCTGCATTTAAAATACCAGAATAAAACTTAATGTCATTTGGAGCTGTAATGCCAAGCTGCTGTATATAAAATGGCAAAAAAGGCATACCAAAATTAAAACTCATTATGGACAATATCTGGGAAAACCAAACAGTATAAAGATTTACTTTCCAATGTTTCAT 1239 -1 TAA NAA 338 73 AATAACCATAATTTATTTATA 902 AA TAAC CATAATTTATTTATA TAAT AATAATCATAATTTATTTATA TATAAATAAATTATGATTATT ATAAATAAATTATGATTATT 1 TGA
"lcl|CP012395.1_cds_ALU34482.1_53 [locus_tag=CLAU_0053] [protein=PAS/PAC sensor signal transduction histidine kinase] [protein_id=ALU34482.1] [location=48851..50005] [gbkey=CDS]" TTAATTATATATATCAGAAAACTCTAAATTGATTTTTTCAATATAATTTTTCCTCAAACCATATTCGTTCTTGCTAGAAGTTTTACCATCTACTAATTTACATGGAATATGAATGATAAATTCGCTGCCATAACCTTCCTTACTTTTTACTGATATAGTTCCACCGTGTAATTCTACTAAAGCTTTTACTAGTGAAAGTCCTATTCCACTTCCTTCATTCTCTCTTGCAAGAGATTTATCAACTTGTACAAAGCGTTCAAATATAGAATTTAACTTTTCTTTGGGAATACCCTTGCCTGTATCTTTTACCTTTATAGAAATACTTTTATTGCCATCTTCTACATTAACCATAATATTCCCACCACGTGGAGTAAATTTTATAGCATTTGATAACAAATTCAACAAAATTCTCTCTATTTCTTCCGGATCACAGGCTATAATTTTTTCTTCCACATCCGTATCAAATACTATAGATAATCCTTTACTTTTTATATAATCAGCTATAGAAAGAGTCGTATCTTCTACAAGACTTACTATATTATAATTAACTTCATCTATATTAAAGTACCCCGAATCTATCTTCGTTATGTCAATTAAATTGTTTACCAACCTTAAAAGGCGATAGCAATTTTGTTCCATTATTTTTATATATTTGTATCTATCTGAACATGAATTCTCACAGATACATTCCTTTAACTTAAGTTTGTACACCTGTATGGCTGAAAAAATAAGATTAATAGGAGTCCTGAGTTCATGAGAAATATTGGCAAAAAAGTCCGTTTTCATTCTGTCATACTTTTTGATCTCACTTAGTCTAATTCTCTCTTTTTCTATGTTTTTTTGTAATTGTTCCATACACCTTTTTTCGGTTACATCTACAGCTACTGCTATTAACATATTTCGTTTATCAGTCAACTTTCCAATACATGCTAAGTAAAAATCCCATATCCGTATATTACCATGTTTTGTCTTTACAGAATATTCGCCGCTGTTTTGCTTTTCACTAAAGTTTGATAGCTTGTATATATCTTCTTTAAATACATCTGATATTTCTGCTAATTTAGATGTTGTAGGAATATCGTCAATAGTATATCCTGTAATGTAACTCCACGTTCTATTGATCTTTAATACTTCACCATCTTGTGTATACAACAT 1155 -1 TAA NAA 1126 3 ACTCCACGTTCTATTGATCTT 30 AC TCCA CGTTCTATTGATCTT TTTA ACTTTACGTTCTATTGATCTT AAGATCAATAGAACGTAAAGT AAGATCAATAGAACGTAAAGT 1 TAA
"lcl|CP012395.1_cds_ALU34483.1_54 [gene=htpG] [locus_tag=CLAU_0054] [protein=Chaperone protein htpG] [protein_id=ALU34483.1] [location=50419..52293] [gbkey=CDS]" TTATTTAATCAAACTGCAAACATCATTTGCAAATTCCACAGGATCATCTACAGGCAGTCCTTCAATCATAAGTGCCTGATTATATAATACATTTGAAAGCATTTTAAGTTTATCTTTATCATTTTCAAATGCATCTTTTATTGATTTAAACATTTTATGATTTGTATTTATCTCTAAAATTTTATCTGCTTTTACATTTTGATTGTTTGGCATTGTATTAAGCACTTTTTCCATATCAATTGACAATTCACCACCATTTGCAAGACAAACAGGATGGGTCTTTAATCTGTTTGATGCCCTAACTTCTTTAACTTTTCCATTTAATGTTTCTTTCATGAAATCAAACAGTTCTTTATTTTCCTTTGTTTCCTTTTCACTTTCCTTGTCATCAGATTCAAATCCTAAATCTTTGCTTGAAACAGATTTAAATTCCTTTTCCTTGTATTTCATAAGCATCTTAATTGCAAATTCGTCAACTTCATCTGTAAAGTACAATATTTCATATCCTTTATCCTTAACGACTTCAGTTTGTGGTAATTTTTCAATTTTATCTATGTTTTCACCAGTTGCATAGTATATAAACTTCTGGTCTTCCTTCATACGAGAAACATATTCATCAAGGCTTACAAGCTTTTTCTCTGTAGAAGAATAGAACATGAGTAAATCTTGAAGTACCTCTTTATTACTTCCAAAATCAGCATAAACACCATATTTAAGCTGTTTTCCAAAGTTTTTATAAAACTCATCATACTTTTCTCTATCATTTTTCTGCATTAATAAAAGTTCACTTTTAATTTTTTCCTTTATCTTTTTTGCAATAAATTTAAGCTGTCTATCATGCTGCAAAAGTTCTCTTGAAATATTAAGTGAAAGATCTGCTGAATCAACTAATCCCTGTACAAAGCTAAAGTAATCTGGTAAAAGATCTCCACATTTCTCCATTATGAGAACGCCATTTGAATAAAGTTCCAATCCCTTTTCGAATTCCTTAGTATAGAAATCAAAAGGTGCTCTAGCTGGAATAAAAAGTAAGGTATTATAACTTACAACACCTTCAACACTCGAATGGATTACCTTAAGAGGTTTTTCATATCCAAAATGTTTATCCATGTAGAACTGATTATAATCTTCAGGCTTCAATTCATTTTTATTTTTTCTCCAAATTGGAACCATACTATTTAAAGTTTCATCTTCAAAATAGTCTTCATGTTCATCCTTACTGCCTTCTTTTAGTTTGCTTTTCTTTACCATCATTTTAATTGGATACTTTATAAAATCAGAGTATTTTTTAATTAATGATCTTATTTTATATTCATCTAAAAATTCGTCGTACTTTTCGTCATCAGTACTTTCTTTAATTTTCAATGTAATTTCAGTTCCAACTTCATTTTTTTCACAAGGCTCAATTGTATACCCTTCTACGCCCTTTGATTCCCATTTGTATGCTTCATCTGAATTCAAGGCACGGCTTTTTACAGTAACTAAATCTGACACCATAAAAGCAGAGTAAAAGCCAACTCCAAATTGACCTATGATATCTACTCCTTCTTTTGCTTCATTTTCATTTTTAAATGTAAAGGAACCACTTTTTGCAATAGTACCTAGATTATTTTCAAGTTCATCTTTTGTCATACCTATACCAGTATCAGTAATAGTAAGGGTTTTGTTTTCTTTATCTGCTGCAATTCTAATATAAAAGTCTTCTTTATTAAAGCTAACATTTTCATCAACTAGTGAACGATAATAACTTTTATCAATTGCATCACTGGCATTTGATATAAGTTCCCTCAAAAATATTTCCTTATTTGTGTAAATAGAATTAATCATTAAATTAAGTAATCTTTTGGATTCAGCCTTAAATTGTTTTGTAGCCAT 1875 -1 TGA NGD 1453 23 TTCCCATTTGTATGCTTCATC 423 TT CCCA TTTGTATGCTTCATC TTTA TTTTTATTTGTATGCTTCATC GATGAAGCATACAAATAAAAA GATGAAGCATACAAATAAAAA 1 TAA
"lcl|CP012395.1_cds_ALU34483.1_54 [gene=htpG] [locus_tag=CLAU_0054] [protein=Chaperone protein htpG] [protein_id=ALU34483.1] [location=50419..52293] [gbkey=CDS]" TTATTTAATCAAACTGCAAACATCATTTGCAAATTCCACAGGATCATCTACAGGCAGTCCTTCAATCATAAGTGCCTGATTATATAATACATTTGAAAGCATTTTAAGTTTATCTTTATCATTTTCAAATGCATCTTTTATTGATTTAAACATTTTATGATTTGTATTTATCTCTAAAATTTTATCTGCTTTTACATTTTGATTGTTTGGCATTGTATTAAGCACTTTTTCCATATCAATTGACAATTCACCACCATTTGCAAGACAAACAGGATGGGTCTTTAATCTGTTTGATGCCCTAACTTCTTTAACTTTTCCATTTAATGTTTCTTTCATGAAATCAAACAGTTCTTTATTTTCCTTTGTTTCCTTTTCACTTTCCTTGTCATCAGATTCAAATCCTAAATCTTTGCTTGAAACAGATTTAAATTCCTTTTCCTTGTATTTCATAAGCATCTTAATTGCAAATTCGTCAACTTCATCTGTAAAGTACAATATTTCATATCCTTTATCCTTAACGACTTCAGTTTGTGGTAATTTTTCAATTTTATCTATGTTTTCACCAGTTGCATAGTATATAAACTTCTGGTCTTCCTTCATACGAGAAACATATTCATCAAGGCTTACAAGCTTTTTCTCTGTAGAAGAATAGAACATGAGTAAATCTTGAAGTACCTCTTTATTACTTCCAAAATCAGCATAAACACCATATTTAAGCTGTTTTCCAAAGTTTTTATAAAACTCATCATACTTTTCTCTATCATTTTTCTGCATTAATAAAAGTTCACTTTTAATTTTTTCCTTTATCTTTTTTGCAATAAATTTAAGCTGTCTATCATGCTGCAAAAGTTCTCTTGAAATATTAAGTGAAAGATCTGCTGAATCAACTAATCCCTGTACAAAGCTAAAGTAATCTGGTAAAAGATCTCCACATTTCTCCATTATGAGAACGCCATTTGAATAAAGTTCCAATCCCTTTTCGAATTCCTTAGTATAGAAATCAAAAGGTGCTCTAGCTGGAATAAAAAGTAAGGTATTATAACTTACAACACCTTCAACACTCGAATGGATTACCTTAAGAGGTTTTTCATATCCAAAATGTTTATCCATGTAGAACTGATTATAATCTTCAGGCTTCAATTCATTTTTATTTTTTCTCCAAATTGGAACCATACTATTTAAAGTTTCATCTTCAAAATAGTCTTCATGTTCATCCTTACTGCCTTCTTTTAGTTTGCTTTTCTTTACCATCATTTTAATTGGATACTTTATAAAATCAGAGTATTTTTTAATTAATGATCTTATTTTATATTCATCTAAAAATTCGTCGTACTTTTCGTCATCAGTACTTTCTTTAATTTTCAATGTAATTTCAGTTCCAACTTCATTTTTTTCACAAGGCTCAATTGTATACCCTTCTACGCCCTTTGATTCCCATTTGTATGCTTCATCTGAATTCAAGGCACGGCTTTTTACAGTAACTAAATCTGACACCATAAAAGCAGAGTAAAAGCCAACTCCAAATTGACCTATGATATCTACTCCTTCTTTTGCTTCATTTTCATTTTTAAATGTAAAGGAACCACTTTTTGCAATAGTACCTAGATTATTTTCAAGTTCATCTTTTGTCATACCTATACCAGTATCAGTAATAGTAAGGGTTTTGTTTTCTTTATCTGCTGCAATTCTAATATAAAAGTCTTCTTTATTAAAGCTAACATTTTCATCAACTAGTGAACGATAATAACTTTTATCAATTGCATCACTGGCATTTGATATAAGTTCCCTCAAAAATATTTCCTTATTTGTGTAAATAGAATTAATCATTAAATTAAGTAATCTTTTGGATTCAGCCTTAAATTGTTTTGTAGCCAT 1875 -1 TG NG 1453 23 TTCCCATTTGTATGCTTCATC 423 TT CCCA TTTGTATGCTTCATC TTTA TTTTTATTTGTATGCTTCATC GATGAAGCATACAAATAAAAA GATGAAGCATACAAATAAAAA 1 TAA
"lcl|CP012395.1_cds_ALU34483.1_54 [gene=htpG] [locus_tag=CLAU_0054] [protein=Chaperone protein htpG] [protein_id=ALU34483.1] [location=50419..52293] [gbkey=CDS]" TTATTTAATCAAACTGCAAACATCATTTGCAAATTCCACAGGATCATCTACAGGCAGTCCTTCAATCATAAGTGCCTGATTATATAATACATTTGAAAGCATTTTAAGTTTATCTTTATCATTTTCAAATGCATCTTTTATTGATTTAAACATTTTATGATTTGTATTTATCTCTAAAATTTTATCTGCTTTTACATTTTGATTGTTTGGCATTGTATTAAGCACTTTTTCCATATCAATTGACAATTCACCACCATTTGCAAGACAAACAGGATGGGTCTTTAATCTGTTTGATGCCCTAACTTCTTTAACTTTTCCATTTAATGTTTCTTTCATGAAATCAAACAGTTCTTTATTTTCCTTTGTTTCCTTTTCACTTTCCTTGTCATCAGATTCAAATCCTAAATCTTTGCTTGAAACAGATTTAAATTCCTTTTCCTTGTATTTCATAAGCATCTTAATTGCAAATTCGTCAACTTCATCTGTAAAGTACAATATTTCATATCCTTTATCCTTAACGACTTCAGTTTGTGGTAATTTTTCAATTTTATCTATGTTTTCACCAGTTGCATAGTATATAAACTTCTGGTCTTCCTTCATACGAGAAACATATTCATCAAGGCTTACAAGCTTTTTCTCTGTAGAAGAATAGAACATGAGTAAATCTTGAAGTACCTCTTTATTACTTCCAAAATCAGCATAAACACCATATTTAAGCTGTTTTCCAAAGTTTTTATAAAACTCATCATACTTTTCTCTATCATTTTTCTGCATTAATAAAAGTTCACTTTTAATTTTTTCCTTTATCTTTTTTGCAATAAATTTAAGCTGTCTATCATGCTGCAAAAGTTCTCTTGAAATATTAAGTGAAAGATCTGCTGAATCAACTAATCCCTGTACAAAGCTAAAGTAATCTGGTAAAAGATCTCCACATTTCTCCATTATGAGAACGCCATTTGAATAAAGTTCCAATCCCTTTTCGAATTCCTTAGTATAGAAATCAAAAGGTGCTCTAGCTGGAATAAAAAGTAAGGTATTATAACTTACAACACCTTCAACACTCGAATGGATTACCTTAAGAGGTTTTTCATATCCAAAATGTTTATCCATGTAGAACTGATTATAATCTTCAGGCTTCAATTCATTTTTATTTTTTCTCCAAATTGGAACCATACTATTTAAAGTTTCATCTTCAAAATAGTCTTCATGTTCATCCTTACTGCCTTCTTTTAGTTTGCTTTTCTTTACCATCATTTTAATTGGATACTTTATAAAATCAGAGTATTTTTTAATTAATGATCTTATTTTATATTCATCTAAAAATTCGTCGTACTTTTCGTCATCAGTACTTTCTTTAATTTTCAATGTAATTTCAGTTCCAACTTCATTTTTTTCACAAGGCTCAATTGTATACCCTTCTACGCCCTTTGATTCCCATTTGTATGCTTCATCTGAATTCAAGGCACGGCTTTTTACAGTAACTAAATCTGACACCATAAAAGCAGAGTAAAAGCCAACTCCAAATTGACCTATGATATCTACTCCTTCTTTTGCTTCATTTTCATTTTTAAATGTAAAGGAACCACTTTTTGCAATAGTACCTAGATTATTTTCAAGTTCATCTTTTGTCATACCTATACCAGTATCAGTAATAGTAAGGGTTTTGTTTTCTTTATCTGCTGCAATTCTAATATAAAAGTCTTCTTTATTAAAGCTAACATTTTCATCAACTAGTGAACGATAATAACTTTTATCAATTGCATCACTGGCATTTGATATAAGTTCCCTCAAAAATATTTCCTTATTTGTGTAAATAGAATTAATCATTAAATTAAGTAATCTTTTGGATTCAGCCTTAAATTGTTTTGTAGCCAT 1875 -1 GAA NAA 1454 22 TCCCATTTGTATGCTTCATCT 422 TC CCAT TTGTATGCTTCATCT TTAT TCTTATTTGTATGCTTCATCT AGATGAAGCATACAAATAAGA GATGAAGCATACAAATAAGA 1 TAA
"lcl|CP012395.1_cds_ALU34483.1_54 [gene=htpG] [locus_tag=CLAU_0054] [protein=Chaperone protein htpG] [protein_id=ALU34483.1] [location=50419..52293] [gbkey=CDS]" TTATTTAATCAAACTGCAAACATCATTTGCAAATTCCACAGGATCATCTACAGGCAGTCCTTCAATCATAAGTGCCTGATTATATAATACATTTGAAAGCATTTTAAGTTTATCTTTATCATTTTCAAATGCATCTTTTATTGATTTAAACATTTTATGATTTGTATTTATCTCTAAAATTTTATCTGCTTTTACATTTTGATTGTTTGGCATTGTATTAAGCACTTTTTCCATATCAATTGACAATTCACCACCATTTGCAAGACAAACAGGATGGGTCTTTAATCTGTTTGATGCCCTAACTTCTTTAACTTTTCCATTTAATGTTTCTTTCATGAAATCAAACAGTTCTTTATTTTCCTTTGTTTCCTTTTCACTTTCCTTGTCATCAGATTCAAATCCTAAATCTTTGCTTGAAACAGATTTAAATTCCTTTTCCTTGTATTTCATAAGCATCTTAATTGCAAATTCGTCAACTTCATCTGTAAAGTACAATATTTCATATCCTTTATCCTTAACGACTTCAGTTTGTGGTAATTTTTCAATTTTATCTATGTTTTCACCAGTTGCATAGTATATAAACTTCTGGTCTTCCTTCATACGAGAAACATATTCATCAAGGCTTACAAGCTTTTTCTCTGTAGAAGAATAGAACATGAGTAAATCTTGAAGTACCTCTTTATTACTTCCAAAATCAGCATAAACACCATATTTAAGCTGTTTTCCAAAGTTTTTATAAAACTCATCATACTTTTCTCTATCATTTTTCTGCATTAATAAAAGTTCACTTTTAATTTTTTCCTTTATCTTTTTTGCAATAAATTTAAGCTGTCTATCATGCTGCAAAAGTTCTCTTGAAATATTAAGTGAAAGATCTGCTGAATCAACTAATCCCTGTACAAAGCTAAAGTAATCTGGTAAAAGATCTCCACATTTCTCCATTATGAGAACGCCATTTGAATAAAGTTCCAATCCCTTTTCGAATTCCTTAGTATAGAAATCAAAAGGTGCTCTAGCTGGAATAAAAAGTAAGGTATTATAACTTACAACACCTTCAACACTCGAATGGATTACCTTAAGAGGTTTTTCATATCCAAAATGTTTATCCATGTAGAACTGATTATAATCTTCAGGCTTCAATTCATTTTTATTTTTTCTCCAAATTGGAACCATACTATTTAAAGTTTCATCTTCAAAATAGTCTTCATGTTCATCCTTACTGCCTTCTTTTAGTTTGCTTTTCTTTACCATCATTTTAATTGGATACTTTATAAAATCAGAGTATTTTTTAATTAATGATCTTATTTTATATTCATCTAAAAATTCGTCGTACTTTTCGTCATCAGTACTTTCTTTAATTTTCAATGTAATTTCAGTTCCAACTTCATTTTTTTCACAAGGCTCAATTGTATACCCTTCTACGCCCTTTGATTCCCATTTGTATGCTTCATCTGAATTCAAGGCACGGCTTTTTACAGTAACTAAATCTGACACCATAAAAGCAGAGTAAAAGCCAACTCCAAATTGACCTATGATATCTACTCCTTCTTTTGCTTCATTTTCATTTTTAAATGTAAAGGAACCACTTTTTGCAATAGTACCTAGATTATTTTCAAGTTCATCTTTTGTCATACCTATACCAGTATCAGTAATAGTAAGGGTTTTGTTTTCTTTATCTGCTGCAATTCTAATATAAAAGTCTTCTTTATTAAAGCTAACATTTTCATCAACTAGTGAACGATAATAACTTTTATCAATTGCATCACTGGCATTTGATATAAGTTCCCTCAAAAATATTTCCTTATTTGTGTAAATAGAATTAATCATTAAATTAAGTAATCTTTTGGATTCAGCCTTAAATTGTTTTGTAGCCAT 1875 -1 TGA NGA 1453 23 TTCCCATTTGTATGCTTCATC 423 TT CCCA TTTGTATGCTTCATC TTTA TTTTTATTTGTATGCTTCATC GATGAAGCATACAAATAAAAA GATGAAGCATACAAATAAAAA 1 TAA
"lcl|CP012395.1_cds_ALU34484.1_55 [locus_tag=CLAU_0055] [protein=Amino acid permease] [protein_id=ALU34484.1] [location=complement(52807..54051)] [gbkey=CDS]" TTAACCGCAGGAACTAGGGATTTTCTCCTTGTTAAGTCTTTTGTTGTTATATATAGATAAAAGCACAACTATAATTAAAAGTGAAATACTCCATAAGGCTGCTTTAAATAACAATAGTGTAAATGATACAATGAGTATTGAAATTGCAATTTTGAGTTTAATGTTGTGAAGTAATTTAAATCCTGCAGCTAAACCAACTATTGCATTGGATAGAAAAAATACGTTAGCACAGGTTATAATCTTGTCCAGACTTAAAAAATTTGCAACTGTTAGAGATAAAACTACAAGATGTATACATACAAGTGTTATTATGGCATTGATGGGACTTCCGTTTTTGTTTACATATGAGAGATAAAAGGGCAGTTTATTGTTTGCAGCACGCTTTGCACTCATTCTTGAAACTCCTCCAACTATCATAAGATAAGTACACATACACAGTCCTGATGCAGCAAGAGCAATTATAGGCAGAGAAAATGAACCAAATAGTGGGGTCATGATTGTCAGTATATCATGACTGCTTGAAGATACATTTTGTACGGAAAGTGCAACAGTAATATATAAGCTTATAATAACTATAAGGCTTACTGTCATTGCTTTTATAAGTGTAATTTTTGGATTTTCTATGTCTTCTATATAGTTCCCTATGATTTCCCATCCTATGATTGCCCAAAATAAAAGTAAAAGGGTATATCCAAACTTAGAAAAAGAAAATGATGTTTCAGGTGCATGTACATTTGAAGCAAAAATCAAGGTATATATGCTTCCACAAAATAATAGTGCAGCTGTGAGTCCTGTTAAAATTAAAGTGAATTTTGCCAGAGTTTTTACACCGCATATAAGAATTAGGGCACATATAATTTCCATTCCAAATGCAATCATTTCAACTTTAATATTTGAGAATATGTTAAAGCTTTTTAAAAAGTTTGCAGCTGTAATTAAAACTGCTGTGGGGCCAAAACAAACTGCAGATGTAAGAAAGTTTGAAGTCAGTTCTCGAAAAAAATTCCCAAATACATTTCCAATAGCGATTGCAACGCCTTCATTTCCAGGACTTTTCAAGCTTAGAAATACAAAAACATAGGCAAATATAATGCCAAGCAGCATTATTATAATCCAGGCTGGTATTGCCCATTTTCCAATTAGCTTGTAGGCAAGAGGTGGTAACAGAACTATTCCTGATCCTAGCACCGGGCCTACTATAAGACCACAAAGTGTTATTGTTCCAATGTTTTTATTTTTGCTCAT 1245 -1 AGG NGG 683 45 ATTGCCCAAAATAAAAGTAAA 563 AT TGCC CAAAATAAAAGTAAA TGTT ATTGTTCAAAATAAAAGTAAA TTTACTTTTATTTTGAACAAT TTACTTTTATTTTGAACAAT 1 TGA
"lcl|CP012395.1_cds_ALU34484.1_55 [locus_tag=CLAU_0055] [protein=Amino acid permease] [protein_id=ALU34484.1] [location=complement(52807..54051)] [gbkey=CDS]" TTAACCGCAGGAACTAGGGATTTTCTCCTTGTTAAGTCTTTTGTTGTTATATATAGATAAAAGCACAACTATAATTAAAAGTGAAATACTCCATAAGGCTGCTTTAAATAACAATAGTGTAAATGATACAATGAGTATTGAAATTGCAATTTTGAGTTTAATGTTGTGAAGTAATTTAAATCCTGCAGCTAAACCAACTATTGCATTGGATAGAAAAAATACGTTAGCACAGGTTATAATCTTGTCCAGACTTAAAAAATTTGCAACTGTTAGAGATAAAACTACAAGATGTATACATACAAGTGTTATTATGGCATTGATGGGACTTCCGTTTTTGTTTACATATGAGAGATAAAAGGGCAGTTTATTGTTTGCAGCACGCTTTGCACTCATTCTTGAAACTCCTCCAACTATCATAAGATAAGTACACATACACAGTCCTGATGCAGCAAGAGCAATTATAGGCAGAGAAAATGAACCAAATAGTGGGGTCATGATTGTCAGTATATCATGACTGCTTGAAGATACATTTTGTACGGAAAGTGCAACAGTAATATATAAGCTTATAATAACTATAAGGCTTACTGTCATTGCTTTTATAAGTGTAATTTTTGGATTTTCTATGTCTTCTATATAGTTCCCTATGATTTCCCATCCTATGATTGCCCAAAATAAAAGTAAAAGGGTATATCCAAACTTAGAAAAAGAAAATGATGTTTCAGGTGCATGTACATTTGAAGCAAAAATCAAGGTATATATGCTTCCACAAAATAATAGTGCAGCTGTGAGTCCTGTTAAAATTAAAGTGAATTTTGCCAGAGTTTTTACACCGCATATAAGAATTAGGGCACATATAATTTCCATTCCAAATGCAATCATTTCAACTTTAATATTTGAGAATATGTTAAAGCTTTTTAAAAAGTTTGCAGCTGTAATTAAAACTGCTGTGGGGCCAAAACAAACTGCAGATGTAAGAAAGTTTGAAGTCAGTTCTCGAAAAAAATTCCCAAATACATTTCCAATAGCGATTGCAACGCCTTCATTTCCAGGACTTTTCAAGCTTAGAAATACAAAAACATAGGCAAATATAATGCCAAGCAGCATTATTATAATCCAGGCTGGTATTGCCCATTTTCCAATTAGCTTGTAGGCAAGAGGTGGTAACAGAACTATTCCTGATCCTAGCACCGGGCCTACTATAAGACCACAAAGTGTTATTGTTCCAATGTTTTTATTTTTGCTCAT 1245 -1 AGG NGG 1149 8 CCCATTTTCCAATTAGCTTGT 97 CC CATT TTCCAATTAGCTTGT TATT CCTATTTTCCAATTAGCTTGT ACAAGCTAATTGGAAAATAGG AAGCTAATTGGAAAATAGG 1 TAG
"lcl|CP012395.1_cds_ALU34484.1_55 [locus_tag=CLAU_0055] [protein=Amino acid permease] [protein_id=ALU34484.1] [location=complement(52807..54051)] [gbkey=CDS]" TTAACCGCAGGAACTAGGGATTTTCTCCTTGTTAAGTCTTTTGTTGTTATATATAGATAAAAGCACAACTATAATTAAAAGTGAAATACTCCATAAGGCTGCTTTAAATAACAATAGTGTAAATGATACAATGAGTATTGAAATTGCAATTTTGAGTTTAATGTTGTGAAGTAATTTAAATCCTGCAGCTAAACCAACTATTGCATTGGATAGAAAAAATACGTTAGCACAGGTTATAATCTTGTCCAGACTTAAAAAATTTGCAACTGTTAGAGATAAAACTACAAGATGTATACATACAAGTGTTATTATGGCATTGATGGGACTTCCGTTTTTGTTTACATATGAGAGATAAAAGGGCAGTTTATTGTTTGCAGCACGCTTTGCACTCATTCTTGAAACTCCTCCAACTATCATAAGATAAGTACACATACACAGTCCTGATGCAGCAAGAGCAATTATAGGCAGAGAAAATGAACCAAATAGTGGGGTCATGATTGTCAGTATATCATGACTGCTTGAAGATACATTTTGTACGGAAAGTGCAACAGTAATATATAAGCTTATAATAACTATAAGGCTTACTGTCATTGCTTTTATAAGTGTAATTTTTGGATTTTCTATGTCTTCTATATAGTTCCCTATGATTTCCCATCCTATGATTGCCCAAAATAAAAGTAAAAGGGTATATCCAAACTTAGAAAAAGAAAATGATGTTTCAGGTGCATGTACATTTGAAGCAAAAATCAAGGTATATATGCTTCCACAAAATAATAGTGCAGCTGTGAGTCCTGTTAAAATTAAAGTGAATTTTGCCAGAGTTTTTACACCGCATATAAGAATTAGGGCACATATAATTTCCATTCCAAATGCAATCATTTCAACTTTAATATTTGAGAATATGTTAAAGCTTTTTAAAAAGTTTGCAGCTGTAATTAAAACTGCTGTGGGGCCAAAACAAACTGCAGATGTAAGAAAGTTTGAAGTCAGTTCTCGAAAAAAATTCCCAAATACATTTCCAATAGCGATTGCAACGCCTTCATTTCCAGGACTTTTCAAGCTTAGAAATACAAAAACATAGGCAAATATAATGCCAAGCAGCATTATTATAATCCAGGCTGGTATTGCCCATTTTCCAATTAGCTTGTAGGCAAGAGGTGGTAACAGAACTATTCCTGATCCTAGCACCGGGCCTACTATAAGACCACAAAGTGTTATTGTTCCAATGTTTTTATTTTTGCTCAT 1245 -1 GGG NGG 684 45 TTGCCCAAAATAAAAGTAAAA 562 TT GCCC AAAATAAAAGTAAAA GTTT TTGTTTAAAATAAAAGTAAAA TTTTACTTTTATTTTAAACAA TTACTTTTATTTTAAACAA 1 TAA
"lcl|CP012395.1_cds_ALU34484.1_55 [locus_tag=CLAU_0055] [protein=Amino acid permease] [protein_id=ALU34484.1] [location=complement(52807..54051)] [gbkey=CDS]" TTAACCGCAGGAACTAGGGATTTTCTCCTTGTTAAGTCTTTTGTTGTTATATATAGATAAAAGCACAACTATAATTAAAAGTGAAATACTCCATAAGGCTGCTTTAAATAACAATAGTGTAAATGATACAATGAGTATTGAAATTGCAATTTTGAGTTTAATGTTGTGAAGTAATTTAAATCCTGCAGCTAAACCAACTATTGCATTGGATAGAAAAAATACGTTAGCACAGGTTATAATCTTGTCCAGACTTAAAAAATTTGCAACTGTTAGAGATAAAACTACAAGATGTATACATACAAGTGTTATTATGGCATTGATGGGACTTCCGTTTTTGTTTACATATGAGAGATAAAAGGGCAGTTTATTGTTTGCAGCACGCTTTGCACTCATTCTTGAAACTCCTCCAACTATCATAAGATAAGTACACATACACAGTCCTGATGCAGCAAGAGCAATTATAGGCAGAGAAAATGAACCAAATAGTGGGGTCATGATTGTCAGTATATCATGACTGCTTGAAGATACATTTTGTACGGAAAGTGCAACAGTAATATATAAGCTTATAATAACTATAAGGCTTACTGTCATTGCTTTTATAAGTGTAATTTTTGGATTTTCTATGTCTTCTATATAGTTCCCTATGATTTCCCATCCTATGATTGCCCAAAATAAAAGTAAAAGGGTATATCCAAACTTAGAAAAAGAAAATGATGTTTCAGGTGCATGTACATTTGAAGCAAAAATCAAGGTATATATGCTTCCACAAAATAATAGTGCAGCTGTGAGTCCTGTTAAAATTAAAGTGAATTTTGCCAGAGTTTTTACACCGCATATAAGAATTAGGGCACATATAATTTCCATTCCAAATGCAATCATTTCAACTTTAATATTTGAGAATATGTTAAAGCTTTTTAAAAAGTTTGCAGCTGTAATTAAAACTGCTGTGGGGCCAAAACAAACTGCAGATGTAAGAAAGTTTGAAGTCAGTTCTCGAAAAAAATTCCCAAATACATTTCCAATAGCGATTGCAACGCCTTCATTTCCAGGACTTTTCAAGCTTAGAAATACAAAAACATAGGCAAATATAATGCCAAGCAGCATTATTATAATCCAGGCTGGTATTGCCCATTTTCCAATTAGCTTGTAGGCAAGAGGTGGTAACAGAACTATTCCTGATCCTAGCACCGGGCCTACTATAAGACCACAAAGTGTTATTGTTCCAATGTTTTTATTTTTGCTCAT 1245 -1 GGT NGD 685 45 TGCCCAAAATAAAAGTAAAAG 561 TG CCCA AAATAAAAGTAAAAG TTTA TGTTTAAAATAAAAGTAAAAG CTTTTACTTTTATTTTAAACA CTTTTACTTTTATTTTAAACA 1 TAA
"lcl|CP012395.1_cds_ALU34484.1_55 [locus_tag=CLAU_0055] [protein=Amino acid permease] [protein_id=ALU34484.1] [location=complement(52807..54051)] [gbkey=CDS]" TTAACCGCAGGAACTAGGGATTTTCTCCTTGTTAAGTCTTTTGTTGTTATATATAGATAAAAGCACAACTATAATTAAAAGTGAAATACTCCATAAGGCTGCTTTAAATAACAATAGTGTAAATGATACAATGAGTATTGAAATTGCAATTTTGAGTTTAATGTTGTGAAGTAATTTAAATCCTGCAGCTAAACCAACTATTGCATTGGATAGAAAAAATACGTTAGCACAGGTTATAATCTTGTCCAGACTTAAAAAATTTGCAACTGTTAGAGATAAAACTACAAGATGTATACATACAAGTGTTATTATGGCATTGATGGGACTTCCGTTTTTGTTTACATATGAGAGATAAAAGGGCAGTTTATTGTTTGCAGCACGCTTTGCACTCATTCTTGAAACTCCTCCAACTATCATAAGATAAGTACACATACACAGTCCTGATGCAGCAAGAGCAATTATAGGCAGAGAAAATGAACCAAATAGTGGGGTCATGATTGTCAGTATATCATGACTGCTTGAAGATACATTTTGTACGGAAAGTGCAACAGTAATATATAAGCTTATAATAACTATAAGGCTTACTGTCATTGCTTTTATAAGTGTAATTTTTGGATTTTCTATGTCTTCTATATAGTTCCCTATGATTTCCCATCCTATGATTGCCCAAAATAAAAGTAAAAGGGTATATCCAAACTTAGAAAAAGAAAATGATGTTTCAGGTGCATGTACATTTGAAGCAAAAATCAAGGTATATATGCTTCCACAAAATAATAGTGCAGCTGTGAGTCCTGTTAAAATTAAAGTGAATTTTGCCAGAGTTTTTACACCGCATATAAGAATTAGGGCACATATAATTTCCATTCCAAATGCAATCATTTCAACTTTAATATTTGAGAATATGTTAAAGCTTTTTAAAAAGTTTGCAGCTGTAATTAAAACTGCTGTGGGGCCAAAACAAACTGCAGATGTAAGAAAGTTTGAAGTCAGTTCTCGAAAAAAATTCCCAAATACATTTCCAATAGCGATTGCAACGCCTTCATTTCCAGGACTTTTCAAGCTTAGAAATACAAAAACATAGGCAAATATAATGCCAAGCAGCATTATTATAATCCAGGCTGGTATTGCCCATTTTCCAATTAGCTTGTAGGCAAGAGGTGGTAACAGAACTATTCCTGATCCTAGCACCGGGCCTACTATAAGACCACAAAGTGTTATTGTTCCAATGTTTTTATTTTTGCTCAT 1245 -1 AGG NGD 683 45 ATTGCCCAAAATAAAAGTAAA 563 AT TGCC CAAAATAAAAGTAAA TGTT ATTGTTCAAAATAAAAGTAAA TTTACTTTTATTTTGAACAAT TTACTTTTATTTTGAACAAT 1 TGA
"lcl|CP012395.1_cds_ALU34484.1_55 [locus_tag=CLAU_0055] [protein=Amino acid permease] [protein_id=ALU34484.1] [location=complement(52807..54051)] [gbkey=CDS]" TTAACCGCAGGAACTAGGGATTTTCTCCTTGTTAAGTCTTTTGTTGTTATATATAGATAAAAGCACAACTATAATTAAAAGTGAAATACTCCATAAGGCTGCTTTAAATAACAATAGTGTAAATGATACAATGAGTATTGAAATTGCAATTTTGAGTTTAATGTTGTGAAGTAATTTAAATCCTGCAGCTAAACCAACTATTGCATTGGATAGAAAAAATACGTTAGCACAGGTTATAATCTTGTCCAGACTTAAAAAATTTGCAACTGTTAGAGATAAAACTACAAGATGTATACATACAAGTGTTATTATGGCATTGATGGGACTTCCGTTTTTGTTTACATATGAGAGATAAAAGGGCAGTTTATTGTTTGCAGCACGCTTTGCACTCATTCTTGAAACTCCTCCAACTATCATAAGATAAGTACACATACACAGTCCTGATGCAGCAAGAGCAATTATAGGCAGAGAAAATGAACCAAATAGTGGGGTCATGATTGTCAGTATATCATGACTGCTTGAAGATACATTTTGTACGGAAAGTGCAACAGTAATATATAAGCTTATAATAACTATAAGGCTTACTGTCATTGCTTTTATAAGTGTAATTTTTGGATTTTCTATGTCTTCTATATAGTTCCCTATGATTTCCCATCCTATGATTGCCCAAAATAAAAGTAAAAGGGTATATCCAAACTTAGAAAAAGAAAATGATGTTTCAGGTGCATGTACATTTGAAGCAAAAATCAAGGTATATATGCTTCCACAAAATAATAGTGCAGCTGTGAGTCCTGTTAAAATTAAAGTGAATTTTGCCAGAGTTTTTACACCGCATATAAGAATTAGGGCACATATAATTTCCATTCCAAATGCAATCATTTCAACTTTAATATTTGAGAATATGTTAAAGCTTTTTAAAAAGTTTGCAGCTGTAATTAAAACTGCTGTGGGGCCAAAACAAACTGCAGATGTAAGAAAGTTTGAAGTCAGTTCTCGAAAAAAATTCCCAAATACATTTCCAATAGCGATTGCAACGCCTTCATTTCCAGGACTTTTCAAGCTTAGAAATACAAAAACATAGGCAAATATAATGCCAAGCAGCATTATTATAATCCAGGCTGGTATTGCCCATTTTCCAATTAGCTTGTAGGCAAGAGGTGGTAACAGAACTATTCCTGATCCTAGCACCGGGCCTACTATAAGACCACAAAGTGTTATTGTTCCAATGTTTTTATTTTTGCTCAT 1245 -1 AGG NGD 1149 8 CCCATTTTCCAATTAGCTTGT 97 CC CATT TTCCAATTAGCTTGT TATT CCTATTTTCCAATTAGCTTGT ACAAGCTAATTGGAAAATAGG AAGCTAATTGGAAAATAGG 1 TAG
"lcl|CP012395.1_cds_ALU34484.1_55 [locus_tag=CLAU_0055] [protein=Amino acid permease] [protein_id=ALU34484.1] [location=complement(52807..54051)] [gbkey=CDS]" TTAACCGCAGGAACTAGGGATTTTCTCCTTGTTAAGTCTTTTGTTGTTATATATAGATAAAAGCACAACTATAATTAAAAGTGAAATACTCCATAAGGCTGCTTTAAATAACAATAGTGTAAATGATACAATGAGTATTGAAATTGCAATTTTGAGTTTAATGTTGTGAAGTAATTTAAATCCTGCAGCTAAACCAACTATTGCATTGGATAGAAAAAATACGTTAGCACAGGTTATAATCTTGTCCAGACTTAAAAAATTTGCAACTGTTAGAGATAAAACTACAAGATGTATACATACAAGTGTTATTATGGCATTGATGGGACTTCCGTTTTTGTTTACATATGAGAGATAAAAGGGCAGTTTATTGTTTGCAGCACGCTTTGCACTCATTCTTGAAACTCCTCCAACTATCATAAGATAAGTACACATACACAGTCCTGATGCAGCAAGAGCAATTATAGGCAGAGAAAATGAACCAAATAGTGGGGTCATGATTGTCAGTATATCATGACTGCTTGAAGATACATTTTGTACGGAAAGTGCAACAGTAATATATAAGCTTATAATAACTATAAGGCTTACTGTCATTGCTTTTATAAGTGTAATTTTTGGATTTTCTATGTCTTCTATATAGTTCCCTATGATTTCCCATCCTATGATTGCCCAAAATAAAAGTAAAAGGGTATATCCAAACTTAGAAAAAGAAAATGATGTTTCAGGTGCATGTACATTTGAAGCAAAAATCAAGGTATATATGCTTCCACAAAATAATAGTGCAGCTGTGAGTCCTGTTAAAATTAAAGTGAATTTTGCCAGAGTTTTTACACCGCATATAAGAATTAGGGCACATATAATTTCCATTCCAAATGCAATCATTTCAACTTTAATATTTGAGAATATGTTAAAGCTTTTTAAAAAGTTTGCAGCTGTAATTAAAACTGCTGTGGGGCCAAAACAAACTGCAGATGTAAGAAAGTTTGAAGTCAGTTCTCGAAAAAAATTCCCAAATACATTTCCAATAGCGATTGCAACGCCTTCATTTCCAGGACTTTTCAAGCTTAGAAATACAAAAACATAGGCAAATATAATGCCAAGCAGCATTATTATAATCCAGGCTGGTATTGCCCATTTTCCAATTAGCTTGTAGGCAAGAGGTGGTAACAGAACTATTCCTGATCCTAGCACCGGGCCTACTATAAGACCACAAAGTGTTATTGTTCCAATGTTTTTATTTTTGCTCAT 1245 -1 GGG NGD 684 45 TTGCCCAAAATAAAAGTAAAA 562 TT GCCC AAAATAAAAGTAAAA GTTT TTGTTTAAAATAAAAGTAAAA TTTTACTTTTATTTTAAACAA TTACTTTTATTTTAAACAA 1 TAA
"lcl|CP012395.1_cds_ALU34484.1_55 [locus_tag=CLAU_0055] [protein=Amino acid permease] [protein_id=ALU34484.1] [location=complement(52807..54051)] [gbkey=CDS]" TTAACCGCAGGAACTAGGGATTTTCTCCTTGTTAAGTCTTTTGTTGTTATATATAGATAAAAGCACAACTATAATTAAAAGTGAAATACTCCATAAGGCTGCTTTAAATAACAATAGTGTAAATGATACAATGAGTATTGAAATTGCAATTTTGAGTTTAATGTTGTGAAGTAATTTAAATCCTGCAGCTAAACCAACTATTGCATTGGATAGAAAAAATACGTTAGCACAGGTTATAATCTTGTCCAGACTTAAAAAATTTGCAACTGTTAGAGATAAAACTACAAGATGTATACATACAAGTGTTATTATGGCATTGATGGGACTTCCGTTTTTGTTTACATATGAGAGATAAAAGGGCAGTTTATTGTTTGCAGCACGCTTTGCACTCATTCTTGAAACTCCTCCAACTATCATAAGATAAGTACACATACACAGTCCTGATGCAGCAAGAGCAATTATAGGCAGAGAAAATGAACCAAATAGTGGGGTCATGATTGTCAGTATATCATGACTGCTTGAAGATACATTTTGTACGGAAAGTGCAACAGTAATATATAAGCTTATAATAACTATAAGGCTTACTGTCATTGCTTTTATAAGTGTAATTTTTGGATTTTCTATGTCTTCTATATAGTTCCCTATGATTTCCCATCCTATGATTGCCCAAAATAAAAGTAAAAGGGTATATCCAAACTTAGAAAAAGAAAATGATGTTTCAGGTGCATGTACATTTGAAGCAAAAATCAAGGTATATATGCTTCCACAAAATAATAGTGCAGCTGTGAGTCCTGTTAAAATTAAAGTGAATTTTGCCAGAGTTTTTACACCGCATATAAGAATTAGGGCACATATAATTTCCATTCCAAATGCAATCATTTCAACTTTAATATTTGAGAATATGTTAAAGCTTTTTAAAAAGTTTGCAGCTGTAATTAAAACTGCTGTGGGGCCAAAACAAACTGCAGATGTAAGAAAGTTTGAAGTCAGTTCTCGAAAAAAATTCCCAAATACATTTCCAATAGCGATTGCAACGCCTTCATTTCCAGGACTTTTCAAGCTTAGAAATACAAAAACATAGGCAAATATAATGCCAAGCAGCATTATTATAATCCAGGCTGGTATTGCCCATTTTCCAATTAGCTTGTAGGCAAGAGGTGGTAACAGAACTATTCCTGATCCTAGCACCGGGCCTACTATAAGACCACAAAGTGTTATTGTTCCAATGTTTTTATTTTTGCTCAT 1245 -1 AG NG 683 45 ATTGCCCAAAATAAAAGTAAA 563 AT TGCC CAAAATAAAAGTAAA TGTT ATTGTTCAAAATAAAAGTAAA TTTACTTTTATTTTGAACAAT TTACTTTTATTTTGAACAAT 1 TGA
"lcl|CP012395.1_cds_ALU34484.1_55 [locus_tag=CLAU_0055] [protein=Amino acid permease] [protein_id=ALU34484.1] [location=complement(52807..54051)] [gbkey=CDS]" TTAACCGCAGGAACTAGGGATTTTCTCCTTGTTAAGTCTTTTGTTGTTATATATAGATAAAAGCACAACTATAATTAAAAGTGAAATACTCCATAAGGCTGCTTTAAATAACAATAGTGTAAATGATACAATGAGTATTGAAATTGCAATTTTGAGTTTAATGTTGTGAAGTAATTTAAATCCTGCAGCTAAACCAACTATTGCATTGGATAGAAAAAATACGTTAGCACAGGTTATAATCTTGTCCAGACTTAAAAAATTTGCAACTGTTAGAGATAAAACTACAAGATGTATACATACAAGTGTTATTATGGCATTGATGGGACTTCCGTTTTTGTTTACATATGAGAGATAAAAGGGCAGTTTATTGTTTGCAGCACGCTTTGCACTCATTCTTGAAACTCCTCCAACTATCATAAGATAAGTACACATACACAGTCCTGATGCAGCAAGAGCAATTATAGGCAGAGAAAATGAACCAAATAGTGGGGTCATGATTGTCAGTATATCATGACTGCTTGAAGATACATTTTGTACGGAAAGTGCAACAGTAATATATAAGCTTATAATAACTATAAGGCTTACTGTCATTGCTTTTATAAGTGTAATTTTTGGATTTTCTATGTCTTCTATATAGTTCCCTATGATTTCCCATCCTATGATTGCCCAAAATAAAAGTAAAAGGGTATATCCAAACTTAGAAAAAGAAAATGATGTTTCAGGTGCATGTACATTTGAAGCAAAAATCAAGGTATATATGCTTCCACAAAATAATAGTGCAGCTGTGAGTCCTGTTAAAATTAAAGTGAATTTTGCCAGAGTTTTTACACCGCATATAAGAATTAGGGCACATATAATTTCCATTCCAAATGCAATCATTTCAACTTTAATATTTGAGAATATGTTAAAGCTTTTTAAAAAGTTTGCAGCTGTAATTAAAACTGCTGTGGGGCCAAAACAAACTGCAGATGTAAGAAAGTTTGAAGTCAGTTCTCGAAAAAAATTCCCAAATACATTTCCAATAGCGATTGCAACGCCTTCATTTCCAGGACTTTTCAAGCTTAGAAATACAAAAACATAGGCAAATATAATGCCAAGCAGCATTATTATAATCCAGGCTGGTATTGCCCATTTTCCAATTAGCTTGTAGGCAAGAGGTGGTAACAGAACTATTCCTGATCCTAGCACCGGGCCTACTATAAGACCACAAAGTGTTATTGTTCCAATGTTTTTATTTTTGCTCAT 1245 -1 AG NG 1149 8 CCCATTTTCCAATTAGCTTGT 97 CC CATT TTCCAATTAGCTTGT TATT CCTATTTTCCAATTAGCTTGT ACAAGCTAATTGGAAAATAGG AAGCTAATTGGAAAATAGG 1 TAG
"lcl|CP012395.1_cds_ALU34484.1_55 [locus_tag=CLAU_0055] [protein=Amino acid permease] [protein_id=ALU34484.1] [location=complement(52807..54051)] [gbkey=CDS]" TTAACCGCAGGAACTAGGGATTTTCTCCTTGTTAAGTCTTTTGTTGTTATATATAGATAAAAGCACAACTATAATTAAAAGTGAAATACTCCATAAGGCTGCTTTAAATAACAATAGTGTAAATGATACAATGAGTATTGAAATTGCAATTTTGAGTTTAATGTTGTGAAGTAATTTAAATCCTGCAGCTAAACCAACTATTGCATTGGATAGAAAAAATACGTTAGCACAGGTTATAATCTTGTCCAGACTTAAAAAATTTGCAACTGTTAGAGATAAAACTACAAGATGTATACATACAAGTGTTATTATGGCATTGATGGGACTTCCGTTTTTGTTTACATATGAGAGATAAAAGGGCAGTTTATTGTTTGCAGCACGCTTTGCACTCATTCTTGAAACTCCTCCAACTATCATAAGATAAGTACACATACACAGTCCTGATGCAGCAAGAGCAATTATAGGCAGAGAAAATGAACCAAATAGTGGGGTCATGATTGTCAGTATATCATGACTGCTTGAAGATACATTTTGTACGGAAAGTGCAACAGTAATATATAAGCTTATAATAACTATAAGGCTTACTGTCATTGCTTTTATAAGTGTAATTTTTGGATTTTCTATGTCTTCTATATAGTTCCCTATGATTTCCCATCCTATGATTGCCCAAAATAAAAGTAAAAGGGTATATCCAAACTTAGAAAAAGAAAATGATGTTTCAGGTGCATGTACATTTGAAGCAAAAATCAAGGTATATATGCTTCCACAAAATAATAGTGCAGCTGTGAGTCCTGTTAAAATTAAAGTGAATTTTGCCAGAGTTTTTACACCGCATATAAGAATTAGGGCACATATAATTTCCATTCCAAATGCAATCATTTCAACTTTAATATTTGAGAATATGTTAAAGCTTTTTAAAAAGTTTGCAGCTGTAATTAAAACTGCTGTGGGGCCAAAACAAACTGCAGATGTAAGAAAGTTTGAAGTCAGTTCTCGAAAAAAATTCCCAAATACATTTCCAATAGCGATTGCAACGCCTTCATTTCCAGGACTTTTCAAGCTTAGAAATACAAAAACATAGGCAAATATAATGCCAAGCAGCATTATTATAATCCAGGCTGGTATTGCCCATTTTCCAATTAGCTTGTAGGCAAGAGGTGGTAACAGAACTATTCCTGATCCTAGCACCGGGCCTACTATAAGACCACAAAGTGTTATTGTTCCAATGTTTTTATTTTTGCTCAT 1245 -1 GG NG 684 45 TTGCCCAAAATAAAAGTAAAA 562 TT GCCC AAAATAAAAGTAAAA GTTT TTGTTTAAAATAAAAGTAAAA TTTTACTTTTATTTTAAACAA TTACTTTTATTTTAAACAA 1 TAA
"lcl|CP012395.1_cds_ALU34484.1_55 [locus_tag=CLAU_0055] [protein=Amino acid permease] [protein_id=ALU34484.1] [location=complement(52807..54051)] [gbkey=CDS]" TTAACCGCAGGAACTAGGGATTTTCTCCTTGTTAAGTCTTTTGTTGTTATATATAGATAAAAGCACAACTATAATTAAAAGTGAAATACTCCATAAGGCTGCTTTAAATAACAATAGTGTAAATGATACAATGAGTATTGAAATTGCAATTTTGAGTTTAATGTTGTGAAGTAATTTAAATCCTGCAGCTAAACCAACTATTGCATTGGATAGAAAAAATACGTTAGCACAGGTTATAATCTTGTCCAGACTTAAAAAATTTGCAACTGTTAGAGATAAAACTACAAGATGTATACATACAAGTGTTATTATGGCATTGATGGGACTTCCGTTTTTGTTTACATATGAGAGATAAAAGGGCAGTTTATTGTTTGCAGCACGCTTTGCACTCATTCTTGAAACTCCTCCAACTATCATAAGATAAGTACACATACACAGTCCTGATGCAGCAAGAGCAATTATAGGCAGAGAAAATGAACCAAATAGTGGGGTCATGATTGTCAGTATATCATGACTGCTTGAAGATACATTTTGTACGGAAAGTGCAACAGTAATATATAAGCTTATAATAACTATAAGGCTTACTGTCATTGCTTTTATAAGTGTAATTTTTGGATTTTCTATGTCTTCTATATAGTTCCCTATGATTTCCCATCCTATGATTGCCCAAAATAAAAGTAAAAGGGTATATCCAAACTTAGAAAAAGAAAATGATGTTTCAGGTGCATGTACATTTGAAGCAAAAATCAAGGTATATATGCTTCCACAAAATAATAGTGCAGCTGTGAGTCCTGTTAAAATTAAAGTGAATTTTGCCAGAGTTTTTACACCGCATATAAGAATTAGGGCACATATAATTTCCATTCCAAATGCAATCATTTCAACTTTAATATTTGAGAATATGTTAAAGCTTTTTAAAAAGTTTGCAGCTGTAATTAAAACTGCTGTGGGGCCAAAACAAACTGCAGATGTAAGAAAGTTTGAAGTCAGTTCTCGAAAAAAATTCCCAAATACATTTCCAATAGCGATTGCAACGCCTTCATTTCCAGGACTTTTCAAGCTTAGAAATACAAAAACATAGGCAAATATAATGCCAAGCAGCATTATTATAATCCAGGCTGGTATTGCCCATTTTCCAATTAGCTTGTAGGCAAGAGGTGGTAACAGAACTATTCCTGATCCTAGCACCGGGCCTACTATAAGACCACAAAGTGTTATTGTTCCAATGTTTTTATTTTTGCTCAT 1245 -1 GG NG 685 45 TGCCCAAAATAAAAGTAAAAG 561 TG CCCA AAATAAAAGTAAAAG TTTA TGTTTAAAATAAAAGTAAAAG CTTTTACTTTTATTTTAAACA CTTTTACTTTTATTTTAAACA 1 TAA
"lcl|CP012395.1_cds_ALU34484.1_55 [locus_tag=CLAU_0055] [protein=Amino acid permease] [protein_id=ALU34484.1] [location=complement(52807..54051)] [gbkey=CDS]" TTAACCGCAGGAACTAGGGATTTTCTCCTTGTTAAGTCTTTTGTTGTTATATATAGATAAAAGCACAACTATAATTAAAAGTGAAATACTCCATAAGGCTGCTTTAAATAACAATAGTGTAAATGATACAATGAGTATTGAAATTGCAATTTTGAGTTTAATGTTGTGAAGTAATTTAAATCCTGCAGCTAAACCAACTATTGCATTGGATAGAAAAAATACGTTAGCACAGGTTATAATCTTGTCCAGACTTAAAAAATTTGCAACTGTTAGAGATAAAACTACAAGATGTATACATACAAGTGTTATTATGGCATTGATGGGACTTCCGTTTTTGTTTACATATGAGAGATAAAAGGGCAGTTTATTGTTTGCAGCACGCTTTGCACTCATTCTTGAAACTCCTCCAACTATCATAAGATAAGTACACATACACAGTCCTGATGCAGCAAGAGCAATTATAGGCAGAGAAAATGAACCAAATAGTGGGGTCATGATTGTCAGTATATCATGACTGCTTGAAGATACATTTTGTACGGAAAGTGCAACAGTAATATATAAGCTTATAATAACTATAAGGCTTACTGTCATTGCTTTTATAAGTGTAATTTTTGGATTTTCTATGTCTTCTATATAGTTCCCTATGATTTCCCATCCTATGATTGCCCAAAATAAAAGTAAAAGGGTATATCCAAACTTAGAAAAAGAAAATGATGTTTCAGGTGCATGTACATTTGAAGCAAAAATCAAGGTATATATGCTTCCACAAAATAATAGTGCAGCTGTGAGTCCTGTTAAAATTAAAGTGAATTTTGCCAGAGTTTTTACACCGCATATAAGAATTAGGGCACATATAATTTCCATTCCAAATGCAATCATTTCAACTTTAATATTTGAGAATATGTTAAAGCTTTTTAAAAAGTTTGCAGCTGTAATTAAAACTGCTGTGGGGCCAAAACAAACTGCAGATGTAAGAAAGTTTGAAGTCAGTTCTCGAAAAAAATTCCCAAATACATTTCCAATAGCGATTGCAACGCCTTCATTTCCAGGACTTTTCAAGCTTAGAAATACAAAAACATAGGCAAATATAATGCCAAGCAGCATTATTATAATCCAGGCTGGTATTGCCCATTTTCCAATTAGCTTGTAGGCAAGAGGTGGTAACAGAACTATTCCTGATCCTAGCACCGGGCCTACTATAAGACCACAAAGTGTTATTGTTCCAATGTTTTTATTTTTGCTCAT 1245 -1 AAA NAA 669 46 TTTCCCATCCTATGATTGCCC 577 TT TCCC ATCCTATGATTGCCC TTTT TTTTTTATCCTATGATTGCCC GGGCAATCATAGGATAAAAAA GCAATCATAGGATAAAAAA 1 TAA
"lcl|CP012395.1_cds_ALU34484.1_55 [locus_tag=CLAU_0055] [protein=Amino acid permease] [protein_id=ALU34484.1] [location=complement(52807..54051)] [gbkey=CDS]" TTAACCGCAGGAACTAGGGATTTTCTCCTTGTTAAGTCTTTTGTTGTTATATATAGATAAAAGCACAACTATAATTAAAAGTGAAATACTCCATAAGGCTGCTTTAAATAACAATAGTGTAAATGATACAATGAGTATTGAAATTGCAATTTTGAGTTTAATGTTGTGAAGTAATTTAAATCCTGCAGCTAAACCAACTATTGCATTGGATAGAAAAAATACGTTAGCACAGGTTATAATCTTGTCCAGACTTAAAAAATTTGCAACTGTTAGAGATAAAACTACAAGATGTATACATACAAGTGTTATTATGGCATTGATGGGACTTCCGTTTTTGTTTACATATGAGAGATAAAAGGGCAGTTTATTGTTTGCAGCACGCTTTGCACTCATTCTTGAAACTCCTCCAACTATCATAAGATAAGTACACATACACAGTCCTGATGCAGCAAGAGCAATTATAGGCAGAGAAAATGAACCAAATAGTGGGGTCATGATTGTCAGTATATCATGACTGCTTGAAGATACATTTTGTACGGAAAGTGCAACAGTAATATATAAGCTTATAATAACTATAAGGCTTACTGTCATTGCTTTTATAAGTGTAATTTTTGGATTTTCTATGTCTTCTATATAGTTCCCTATGATTTCCCATCCTATGATTGCCCAAAATAAAAGTAAAAGGGTATATCCAAACTTAGAAAAAGAAAATGATGTTTCAGGTGCATGTACATTTGAAGCAAAAATCAAGGTATATATGCTTCCACAAAATAATAGTGCAGCTGTGAGTCCTGTTAAAATTAAAGTGAATTTTGCCAGAGTTTTTACACCGCATATAAGAATTAGGGCACATATAATTTCCATTCCAAATGCAATCATTTCAACTTTAATATTTGAGAATATGTTAAAGCTTTTTAAAAAGTTTGCAGCTGTAATTAAAACTGCTGTGGGGCCAAAACAAACTGCAGATGTAAGAAAGTTTGAAGTCAGTTCTCGAAAAAAATTCCCAAATACATTTCCAATAGCGATTGCAACGCCTTCATTTCCAGGACTTTTCAAGCTTAGAAATACAAAAACATAGGCAAATATAATGCCAAGCAGCATTATTATAATCCAGGCTGGTATTGCCCATTTTCCAATTAGCTTGTAGGCAAGAGGTGGTAACAGAACTATTCCTGATCCTAGCACCGGGCCTACTATAAGACCACAAAGTGTTATTGTTCCAATGTTTTTATTTTTGCTCAT 1245 -1 AAA NAA 670 46 TTCCCATCCTATGATTGCCCA 576 TT CCCA TCCTATGATTGCCCA TTTA TTTTTATCCTATGATTGCCCA TGGGCAATCATAGGATAAAAA TGGGCAATCATAGGATAAAAA 1 TAA
"lcl|CP012395.1_cds_ALU34484.1_55 [locus_tag=CLAU_0055] [protein=Amino acid permease] [protein_id=ALU34484.1] [location=complement(52807..54051)] [gbkey=CDS]" TTAACCGCAGGAACTAGGGATTTTCTCCTTGTTAAGTCTTTTGTTGTTATATATAGATAAAAGCACAACTATAATTAAAAGTGAAATACTCCATAAGGCTGCTTTAAATAACAATAGTGTAAATGATACAATGAGTATTGAAATTGCAATTTTGAGTTTAATGTTGTGAAGTAATTTAAATCCTGCAGCTAAACCAACTATTGCATTGGATAGAAAAAATACGTTAGCACAGGTTATAATCTTGTCCAGACTTAAAAAATTTGCAACTGTTAGAGATAAAACTACAAGATGTATACATACAAGTGTTATTATGGCATTGATGGGACTTCCGTTTTTGTTTACATATGAGAGATAAAAGGGCAGTTTATTGTTTGCAGCACGCTTTGCACTCATTCTTGAAACTCCTCCAACTATCATAAGATAAGTACACATACACAGTCCTGATGCAGCAAGAGCAATTATAGGCAGAGAAAATGAACCAAATAGTGGGGTCATGATTGTCAGTATATCATGACTGCTTGAAGATACATTTTGTACGGAAAGTGCAACAGTAATATATAAGCTTATAATAACTATAAGGCTTACTGTCATTGCTTTTATAAGTGTAATTTTTGGATTTTCTATGTCTTCTATATAGTTCCCTATGATTTCCCATCCTATGATTGCCCAAAATAAAAGTAAAAGGGTATATCCAAACTTAGAAAAAGAAAATGATGTTTCAGGTGCATGTACATTTGAAGCAAAAATCAAGGTATATATGCTTCCACAAAATAATAGTGCAGCTGTGAGTCCTGTTAAAATTAAAGTGAATTTTGCCAGAGTTTTTACACCGCATATAAGAATTAGGGCACATATAATTTCCATTCCAAATGCAATCATTTCAACTTTAATATTTGAGAATATGTTAAAGCTTTTTAAAAAGTTTGCAGCTGTAATTAAAACTGCTGTGGGGCCAAAACAAACTGCAGATGTAAGAAAGTTTGAAGTCAGTTCTCGAAAAAAATTCCCAAATACATTTCCAATAGCGATTGCAACGCCTTCATTTCCAGGACTTTTCAAGCTTAGAAATACAAAAACATAGGCAAATATAATGCCAAGCAGCATTATTATAATCCAGGCTGGTATTGCCCATTTTCCAATTAGCTTGTAGGCAAGAGGTGGTAACAGAACTATTCCTGATCCTAGCACCGGGCCTACTATAAGACCACAAAGTGTTATTGTTCCAATGTTTTTATTTTTGCTCAT 1245 -1 CAA NAA 668 46 ATTTCCCATCCTATGATTGCC 578 AT TTCC CATCCTATGATTGCC TTTT ATTTTTCATCCTATGATTGCC GGCAATCATAGGATGAAAAAT GCAATCATAGGATGAAAAAT 1 TGA
"lcl|CP012395.1_cds_ALU34490.1_61 [locus_tag=CLAU_0061] [protein=Transcriptional regulator AraC family] [protein_id=ALU34490.1] [location=59038..59889] [gbkey=CDS]" TCAATATTTAAAAAGTTCATTGTAAAAATCAGACATGTTTTTGAAAAATTCTTTAGGAGAAACTCCACATATTTGCTTAAAATCATGTATAAAATGTGATTGATCAAAATAGCCAAAAATTTGAGATGCATTTATGTAACTTTTATTCTCAGCTTTTTTTAACATATTTATTGAATAATTTATCCTAGAAATTCTTAAAAGCATTTTTGGATTTATCCCAATATACTCATTAAACAATCTATTTAAATGACGCTGGCTTACATATTCACTTGATGATAATTCTTTTACTGTTAGCACTCCATTTGCAACTTTAATTTTCTCTAAGCTAGATCTCATAACTGCATGCTGCTTATTATTTTTCTCTACCGCTTCCAAAAAAATCCTATTCACCATTGAAACCATATCATCTGCATTATTTGCAATCTCGGCAGCATGATTTAATGAATCATACAAACACTTGTCAACTTCATCTACTTGTGTTTGAATATCACATAATTCTGATTGTTTTATCCCAGTAATAGCATGCAGTCCTCCAGGTACAAACTCAATGAAAAATCTTATTTTTTTTAAGTTCACATCATTTTTTACTATAACCGTCTTCGTTGTTGCTCCCCAAAGGCTTAATAAAAAATCACTATTTTCATAAGTATATATAATACAACCACTGCAGTCAGGTATTAAAGTTAAATCACCAATATTATCGCTGCACCTTCCCATTTCTTTTGGATTGGGAAATAATATAGTATAGTGTGCAATATATTTTCTAAGTAGAGGATGAGGTTCTATGTATATGTAATTAGGTGTTTCTTTTATTTTTAAATGCTTCTTTACTGAAATATCATTAAAGAACAA 852 -1 AAA NAA 629 26 GCTCCCCAAAGGCTTAATAAA 224 GC TCCC CAAAGGCTTAATAAA TTTT GCTTTTCAAAGGCTTAATAAA TTTATTAAGCCTTTGAAAAGC TTATTAAGCCTTTGAAAAGC 1 TGA
"lcl|CP012395.1_cds_ALU34492.1_63 [locus_tag=CLAU_0063] [protein=Glycoside hydrolase family 18] [protein_id=ALU34492.1] [location=complement(60758..62086)] [gbkey=CDS]" TTATCTGTTAAATTTTGTTTTTATGCTTGTCCAATAGTCTGCGTTTTCAAGCCCCAATCTCCAAATAGCAATGCCATTTAAATTATAGGAATTAACTAAATCTAATTTATATCCTAAACTCTGGCCATTTTCAAACCAATCTGAGTGAGCTATACCAGAAGTATCTGTGTAATTAAAATATGGTGATTTTGATATATCATCCCACAGTACAGCCGCATTGTTTGTAGCTGCAATATTGTACATGCCATTTATTCCGTAAGCTTTTGTACCATTTGATGACCAATCGTATCCATAAGCTGCAACACCTAACATAATTTTTTCTCTTGGAATTACGGTAATTGCATATTTAACTACATTTTCAACCCAAGATATAGAGGCAATTGGACCTGCTGTTCCACCAGGATAGTGTTCATCATAGGTCATTATAGCTATTTGATCAGAATACTTTGCCAGTGCAGCATAATCGTATGCTCCGCTCCAAGTATTTGTTGTACTATCACTTGTTTTAGCTGGTACTGAAAGGGTTACTGAAAAACCTTGTGGAGTTAACAAGTTGTAAAGTTCTTGTACAAAAGTTGTGTAGTAGTTTCTATCATAATAGAAAACTCCTTCAAGATCTACATTTACGCCTTTGTAGCCATTTACTTTTATTGCATTTAAAAGATTGCTTTCTAAATTTTGTCTGTTTGTTTGATTTTCTAGTACTGATTTTGAAATATTGCCATCAAAATTATTTTGAAGCATTGCATAGGTTTTAATTCCATTGCTGTTTGCATAGCTAATTTGGTTAGTTGGAACTAATCCTGAAATATTGCCAAGACTATCTGTAGTATAGGTTTGTGTAGCTATTTCATCAATAGTTGAAGTATTAGCTGCTATTGAATTGTAAGAGGATGGATCTCCCGAATAATAATAGGTTGTAAAACCTAAAACTTGCTTTTTAGTTGTAGTTGGTATTATAGGAATTTGCAGTGTATTAGCAGTTACATGAATTGAACTTGCTGAAGTACCATAGCGATTATAAGCTGTGACATAAAACCAATAATTAGTATTAGAAGTTAGTCCGGACTTTATTAATTTTGTACTAGTAACAGTGGCAATTTTGGTATAGTTAGCATCATTTGGTGAAGCCATATAAACATAATATCCGGATGCACCATATACTGAAGACCAACTCAATGTAAGAGAGCTTGTACTAATATTAGAAATAGTTAATCCTGTTGGAGCTGGTGGTGGAGAACCATTGTTTTTTGCTGCAGCAAATTGTATGTTGGAAATTAAGAAAATAATTGCTGTAATAAATATCAAAAAGCTTTTTTTAACTGTCAT 1329 -1 TGG NGG 382 71 AACCCAAGATATAGAGGCAAT 948 AA CCCA AGATATAGAGGCAAT TTTA AATTTAAGATATAGAGGCAAT ATTGCCTCTATATCTTAAATT ATTGCCTCTATATCTTAAATT 1 TAA
"lcl|CP012395.1_cds_ALU34492.1_63 [locus_tag=CLAU_0063] [protein=Glycoside hydrolase family 18] [protein_id=ALU34492.1] [location=complement(60758..62086)] [gbkey=CDS]" TTATCTGTTAAATTTTGTTTTTATGCTTGTCCAATAGTCTGCGTTTTCAAGCCCCAATCTCCAAATAGCAATGCCATTTAAATTATAGGAATTAACTAAATCTAATTTATATCCTAAACTCTGGCCATTTTCAAACCAATCTGAGTGAGCTATACCAGAAGTATCTGTGTAATTAAAATATGGTGATTTTGATATATCATCCCACAGTACAGCCGCATTGTTTGTAGCTGCAATATTGTACATGCCATTTATTCCGTAAGCTTTTGTACCATTTGATGACCAATCGTATCCATAAGCTGCAACACCTAACATAATTTTTTCTCTTGGAATTACGGTAATTGCATATTTAACTACATTTTCAACCCAAGATATAGAGGCAATTGGACCTGCTGTTCCACCAGGATAGTGTTCATCATAGGTCATTATAGCTATTTGATCAGAATACTTTGCCAGTGCAGCATAATCGTATGCTCCGCTCCAAGTATTTGTTGTACTATCACTTGTTTTAGCTGGTACTGAAAGGGTTACTGAAAAACCTTGTGGAGTTAACAAGTTGTAAAGTTCTTGTACAAAAGTTGTGTAGTAGTTTCTATCATAATAGAAAACTCCTTCAAGATCTACATTTACGCCTTTGTAGCCATTTACTTTTATTGCATTTAAAAGATTGCTTTCTAAATTTTGTCTGTTTGTTTGATTTTCTAGTACTGATTTTGAAATATTGCCATCAAAATTATTTTGAAGCATTGCATAGGTTTTAATTCCATTGCTGTTTGCATAGCTAATTTGGTTAGTTGGAACTAATCCTGAAATATTGCCAAGACTATCTGTAGTATAGGTTTGTGTAGCTATTTCATCAATAGTTGAAGTATTAGCTGCTATTGAATTGTAAGAGGATGGATCTCCCGAATAATAATAGGTTGTAAAACCTAAAACTTGCTTTTTAGTTGTAGTTGGTATTATAGGAATTTGCAGTGTATTAGCAGTTACATGAATTGAACTTGCTGAAGTACCATAGCGATTATAAGCTGTGACATAAAACCAATAATTAGTATTAGAAGTTAGTCCGGACTTTATTAATTTTGTACTAGTAACAGTGGCAATTTTGGTATAGTTAGCATCATTTGGTGAAGCCATATAAACATAATATCCGGATGCACCATATACTGAAGACCAACTCAATGTAAGAGAGCTTGTACTAATATTAGAAATAGTTAATCCTGTTGGAGCTGGTGGTGGAGAACCATTGTTTTTTGCTGCAGCAAATTGTATGTTGGAAATTAAGAAAATAATTGCTGTAATAAATATCAAAAAGCTTTTTTTAACTGTCAT 1329 -1 GGA NGD 383 71 ACCCAAGATATAGAGGCAATT 947 AC CCAA GATATAGAGGCAATT TTAA ACTTAAGATATAGAGGCAATT AATTGCCTCTATATCTTAAGT ATTGCCTCTATATCTTAAGT 1 TAA
"lcl|CP012395.1_cds_ALU34492.1_63 [locus_tag=CLAU_0063] [protein=Glycoside hydrolase family 18] [protein_id=ALU34492.1] [location=complement(60758..62086)] [gbkey=CDS]" TTATCTGTTAAATTTTGTTTTTATGCTTGTCCAATAGTCTGCGTTTTCAAGCCCCAATCTCCAAATAGCAATGCCATTTAAATTATAGGAATTAACTAAATCTAATTTATATCCTAAACTCTGGCCATTTTCAAACCAATCTGAGTGAGCTATACCAGAAGTATCTGTGTAATTAAAATATGGTGATTTTGATATATCATCCCACAGTACAGCCGCATTGTTTGTAGCTGCAATATTGTACATGCCATTTATTCCGTAAGCTTTTGTACCATTTGATGACCAATCGTATCCATAAGCTGCAACACCTAACATAATTTTTTCTCTTGGAATTACGGTAATTGCATATTTAACTACATTTTCAACCCAAGATATAGAGGCAATTGGACCTGCTGTTCCACCAGGATAGTGTTCATCATAGGTCATTATAGCTATTTGATCAGAATACTTTGCCAGTGCAGCATAATCGTATGCTCCGCTCCAAGTATTTGTTGTACTATCACTTGTTTTAGCTGGTACTGAAAGGGTTACTGAAAAACCTTGTGGAGTTAACAAGTTGTAAAGTTCTTGTACAAAAGTTGTGTAGTAGTTTCTATCATAATAGAAAACTCCTTCAAGATCTACATTTACGCCTTTGTAGCCATTTACTTTTATTGCATTTAAAAGATTGCTTTCTAAATTTTGTCTGTTTGTTTGATTTTCTAGTACTGATTTTGAAATATTGCCATCAAAATTATTTTGAAGCATTGCATAGGTTTTAATTCCATTGCTGTTTGCATAGCTAATTTGGTTAGTTGGAACTAATCCTGAAATATTGCCAAGACTATCTGTAGTATAGGTTTGTGTAGCTATTTCATCAATAGTTGAAGTATTAGCTGCTATTGAATTGTAAGAGGATGGATCTCCCGAATAATAATAGGTTGTAAAACCTAAAACTTGCTTTTTAGTTGTAGTTGGTATTATAGGAATTTGCAGTGTATTAGCAGTTACATGAATTGAACTTGCTGAAGTACCATAGCGATTATAAGCTGTGACATAAAACCAATAATTAGTATTAGAAGTTAGTCCGGACTTTATTAATTTTGTACTAGTAACAGTGGCAATTTTGGTATAGTTAGCATCATTTGGTGAAGCCATATAAACATAATATCCGGATGCACCATATACTGAAGACCAACTCAATGTAAGAGAGCTTGTACTAATATTAGAAATAGTTAATCCTGTTGGAGCTGGTGGTGGAGAACCATTGTTTTTTGCTGCAGCAAATTGTATGTTGGAAATTAAGAAAATAATTGCTGTAATAAATATCAAAAAGCTTTTTTTAACTGTCAT 1329 -1 TGG NGD 382 71 AACCCAAGATATAGAGGCAAT 948 AA CCCA AGATATAGAGGCAAT TTTA AATTTAAGATATAGAGGCAAT ATTGCCTCTATATCTTAAATT ATTGCCTCTATATCTTAAATT 1 TAA
"lcl|CP012395.1_cds_ALU34492.1_63 [locus_tag=CLAU_0063] [protein=Glycoside hydrolase family 18] [protein_id=ALU34492.1] [location=complement(60758..62086)] [gbkey=CDS]" TTATCTGTTAAATTTTGTTTTTATGCTTGTCCAATAGTCTGCGTTTTCAAGCCCCAATCTCCAAATAGCAATGCCATTTAAATTATAGGAATTAACTAAATCTAATTTATATCCTAAACTCTGGCCATTTTCAAACCAATCTGAGTGAGCTATACCAGAAGTATCTGTGTAATTAAAATATGGTGATTTTGATATATCATCCCACAGTACAGCCGCATTGTTTGTAGCTGCAATATTGTACATGCCATTTATTCCGTAAGCTTTTGTACCATTTGATGACCAATCGTATCCATAAGCTGCAACACCTAACATAATTTTTTCTCTTGGAATTACGGTAATTGCATATTTAACTACATTTTCAACCCAAGATATAGAGGCAATTGGACCTGCTGTTCCACCAGGATAGTGTTCATCATAGGTCATTATAGCTATTTGATCAGAATACTTTGCCAGTGCAGCATAATCGTATGCTCCGCTCCAAGTATTTGTTGTACTATCACTTGTTTTAGCTGGTACTGAAAGGGTTACTGAAAAACCTTGTGGAGTTAACAAGTTGTAAAGTTCTTGTACAAAAGTTGTGTAGTAGTTTCTATCATAATAGAAAACTCCTTCAAGATCTACATTTACGCCTTTGTAGCCATTTACTTTTATTGCATTTAAAAGATTGCTTTCTAAATTTTGTCTGTTTGTTTGATTTTCTAGTACTGATTTTGAAATATTGCCATCAAAATTATTTTGAAGCATTGCATAGGTTTTAATTCCATTGCTGTTTGCATAGCTAATTTGGTTAGTTGGAACTAATCCTGAAATATTGCCAAGACTATCTGTAGTATAGGTTTGTGTAGCTATTTCATCAATAGTTGAAGTATTAGCTGCTATTGAATTGTAAGAGGATGGATCTCCCGAATAATAATAGGTTGTAAAACCTAAAACTTGCTTTTTAGTTGTAGTTGGTATTATAGGAATTTGCAGTGTATTAGCAGTTACATGAATTGAACTTGCTGAAGTACCATAGCGATTATAAGCTGTGACATAAAACCAATAATTAGTATTAGAAGTTAGTCCGGACTTTATTAATTTTGTACTAGTAACAGTGGCAATTTTGGTATAGTTAGCATCATTTGGTGAAGCCATATAAACATAATATCCGGATGCACCATATACTGAAGACCAACTCAATGTAAGAGAGCTTGTACTAATATTAGAAATAGTTAATCCTGTTGGAGCTGGTGGTGGAGAACCATTGTTTTTTGCTGCAGCAAATTGTATGTTGGAAATTAAGAAAATAATTGCTGTAATAAATATCAAAAAGCTTTTTTTAACTGTCAT 1329 -1 AG NG 1188 11 AAGACCAACTCAATGTAAGAG 142 AA GACC AACTCAATGTAAGAG GATT AAGATTAACTCAATGTAAGAG CTCTTACATTGAGTTAATCTT CTTACATTGAGTTAATCTT 1 TAA
"lcl|CP012395.1_cds_ALU34492.1_63 [locus_tag=CLAU_0063] [protein=Glycoside hydrolase family 18] [protein_id=ALU34492.1] [location=complement(60758..62086)] [gbkey=CDS]" TTATCTGTTAAATTTTGTTTTTATGCTTGTCCAATAGTCTGCGTTTTCAAGCCCCAATCTCCAAATAGCAATGCCATTTAAATTATAGGAATTAACTAAATCTAATTTATATCCTAAACTCTGGCCATTTTCAAACCAATCTGAGTGAGCTATACCAGAAGTATCTGTGTAATTAAAATATGGTGATTTTGATATATCATCCCACAGTACAGCCGCATTGTTTGTAGCTGCAATATTGTACATGCCATTTATTCCGTAAGCTTTTGTACCATTTGATGACCAATCGTATCCATAAGCTGCAACACCTAACATAATTTTTTCTCTTGGAATTACGGTAATTGCATATTTAACTACATTTTCAACCCAAGATATAGAGGCAATTGGACCTGCTGTTCCACCAGGATAGTGTTCATCATAGGTCATTATAGCTATTTGATCAGAATACTTTGCCAGTGCAGCATAATCGTATGCTCCGCTCCAAGTATTTGTTGTACTATCACTTGTTTTAGCTGGTACTGAAAGGGTTACTGAAAAACCTTGTGGAGTTAACAAGTTGTAAAGTTCTTGTACAAAAGTTGTGTAGTAGTTTCTATCATAATAGAAAACTCCTTCAAGATCTACATTTACGCCTTTGTAGCCATTTACTTTTATTGCATTTAAAAGATTGCTTTCTAAATTTTGTCTGTTTGTTTGATTTTCTAGTACTGATTTTGAAATATTGCCATCAAAATTATTTTGAAGCATTGCATAGGTTTTAATTCCATTGCTGTTTGCATAGCTAATTTGGTTAGTTGGAACTAATCCTGAAATATTGCCAAGACTATCTGTAGTATAGGTTTGTGTAGCTATTTCATCAATAGTTGAAGTATTAGCTGCTATTGAATTGTAAGAGGATGGATCTCCCGAATAATAATAGGTTGTAAAACCTAAAACTTGCTTTTTAGTTGTAGTTGGTATTATAGGAATTTGCAGTGTATTAGCAGTTACATGAATTGAACTTGCTGAAGTACCATAGCGATTATAAGCTGTGACATAAAACCAATAATTAGTATTAGAAGTTAGTCCGGACTTTATTAATTTTGTACTAGTAACAGTGGCAATTTTGGTATAGTTAGCATCATTTGGTGAAGCCATATAAACATAATATCCGGATGCACCATATACTGAAGACCAACTCAATGTAAGAGAGCTTGTACTAATATTAGAAATAGTTAATCCTGTTGGAGCTGGTGGTGGAGAACCATTGTTTTTTGCTGCAGCAAATTGTATGTTGGAAATTAAGAAAATAATTGCTGTAATAAATATCAAAAAGCTTTTTTTAACTGTCAT 1329 -1 GG NG 383 71 ACCCAAGATATAGAGGCAATT 947 AC CCAA GATATAGAGGCAATT TTAA ACTTAAGATATAGAGGCAATT AATTGCCTCTATATCTTAAGT ATTGCCTCTATATCTTAAGT 1 TAA
"lcl|CP012395.1_cds_ALU34492.1_63 [locus_tag=CLAU_0063] [protein=Glycoside hydrolase family 18] [protein_id=ALU34492.1] [location=complement(60758..62086)] [gbkey=CDS]" TTATCTGTTAAATTTTGTTTTTATGCTTGTCCAATAGTCTGCGTTTTCAAGCCCCAATCTCCAAATAGCAATGCCATTTAAATTATAGGAATTAACTAAATCTAATTTATATCCTAAACTCTGGCCATTTTCAAACCAATCTGAGTGAGCTATACCAGAAGTATCTGTGTAATTAAAATATGGTGATTTTGATATATCATCCCACAGTACAGCCGCATTGTTTGTAGCTGCAATATTGTACATGCCATTTATTCCGTAAGCTTTTGTACCATTTGATGACCAATCGTATCCATAAGCTGCAACACCTAACATAATTTTTTCTCTTGGAATTACGGTAATTGCATATTTAACTACATTTTCAACCCAAGATATAGAGGCAATTGGACCTGCTGTTCCACCAGGATAGTGTTCATCATAGGTCATTATAGCTATTTGATCAGAATACTTTGCCAGTGCAGCATAATCGTATGCTCCGCTCCAAGTATTTGTTGTACTATCACTTGTTTTAGCTGGTACTGAAAGGGTTACTGAAAAACCTTGTGGAGTTAACAAGTTGTAAAGTTCTTGTACAAAAGTTGTGTAGTAGTTTCTATCATAATAGAAAACTCCTTCAAGATCTACATTTACGCCTTTGTAGCCATTTACTTTTATTGCATTTAAAAGATTGCTTTCTAAATTTTGTCTGTTTGTTTGATTTTCTAGTACTGATTTTGAAATATTGCCATCAAAATTATTTTGAAGCATTGCATAGGTTTTAATTCCATTGCTGTTTGCATAGCTAATTTGGTTAGTTGGAACTAATCCTGAAATATTGCCAAGACTATCTGTAGTATAGGTTTGTGTAGCTATTTCATCAATAGTTGAAGTATTAGCTGCTATTGAATTGTAAGAGGATGGATCTCCCGAATAATAATAGGTTGTAAAACCTAAAACTTGCTTTTTAGTTGTAGTTGGTATTATAGGAATTTGCAGTGTATTAGCAGTTACATGAATTGAACTTGCTGAAGTACCATAGCGATTATAAGCTGTGACATAAAACCAATAATTAGTATTAGAAGTTAGTCCGGACTTTATTAATTTTGTACTAGTAACAGTGGCAATTTTGGTATAGTTAGCATCATTTGGTGAAGCCATATAAACATAATATCCGGATGCACCATATACTGAAGACCAACTCAATGTAAGAGAGCTTGTACTAATATTAGAAATAGTTAATCCTGTTGGAGCTGGTGGTGGAGAACCATTGTTTTTTGCTGCAGCAAATTGTATGTTGGAAATTAAGAAAATAATTGCTGTAATAAATATCAAAAAGCTTTTTTTAACTGTCAT 1329 -1 TG NG 382 71 AACCCAAGATATAGAGGCAAT 948 AA CCCA AGATATAGAGGCAAT TTTA AATTTAAGATATAGAGGCAAT ATTGCCTCTATATCTTAAATT ATTGCCTCTATATCTTAAATT 1 TAA
"lcl|CP012395.1_cds_ALU34492.1_63 [locus_tag=CLAU_0063] [protein=Glycoside hydrolase family 18] [protein_id=ALU34492.1] [location=complement(60758..62086)] [gbkey=CDS]" TTATCTGTTAAATTTTGTTTTTATGCTTGTCCAATAGTCTGCGTTTTCAAGCCCCAATCTCCAAATAGCAATGCCATTTAAATTATAGGAATTAACTAAATCTAATTTATATCCTAAACTCTGGCCATTTTCAAACCAATCTGAGTGAGCTATACCAGAAGTATCTGTGTAATTAAAATATGGTGATTTTGATATATCATCCCACAGTACAGCCGCATTGTTTGTAGCTGCAATATTGTACATGCCATTTATTCCGTAAGCTTTTGTACCATTTGATGACCAATCGTATCCATAAGCTGCAACACCTAACATAATTTTTTCTCTTGGAATTACGGTAATTGCATATTTAACTACATTTTCAACCCAAGATATAGAGGCAATTGGACCTGCTGTTCCACCAGGATAGTGTTCATCATAGGTCATTATAGCTATTTGATCAGAATACTTTGCCAGTGCAGCATAATCGTATGCTCCGCTCCAAGTATTTGTTGTACTATCACTTGTTTTAGCTGGTACTGAAAGGGTTACTGAAAAACCTTGTGGAGTTAACAAGTTGTAAAGTTCTTGTACAAAAGTTGTGTAGTAGTTTCTATCATAATAGAAAACTCCTTCAAGATCTACATTTACGCCTTTGTAGCCATTTACTTTTATTGCATTTAAAAGATTGCTTTCTAAATTTTGTCTGTTTGTTTGATTTTCTAGTACTGATTTTGAAATATTGCCATCAAAATTATTTTGAAGCATTGCATAGGTTTTAATTCCATTGCTGTTTGCATAGCTAATTTGGTTAGTTGGAACTAATCCTGAAATATTGCCAAGACTATCTGTAGTATAGGTTTGTGTAGCTATTTCATCAATAGTTGAAGTATTAGCTGCTATTGAATTGTAAGAGGATGGATCTCCCGAATAATAATAGGTTGTAAAACCTAAAACTTGCTTTTTAGTTGTAGTTGGTATTATAGGAATTTGCAGTGTATTAGCAGTTACATGAATTGAACTTGCTGAAGTACCATAGCGATTATAAGCTGTGACATAAAACCAATAATTAGTATTAGAAGTTAGTCCGGACTTTATTAATTTTGTACTAGTAACAGTGGCAATTTTGGTATAGTTAGCATCATTTGGTGAAGCCATATAAACATAATATCCGGATGCACCATATACTGAAGACCAACTCAATGTAAGAGAGCTTGTACTAATATTAGAAATAGTTAATCCTGTTGGAGCTGGTGGTGGAGAACCATTGTTTTTTGCTGCAGCAAATTGTATGTTGGAAATTAAGAAAATAATTGCTGTAATAAATATCAAAAAGCTTTTTTTAACTGTCAT 1329 -1 GAA NAA 1055 21 TAAAACCAATAATTAGTATTA 275 TA AAAC CAATAATTAGTATTA AAAT TAAAATCAATAATTAGTATTA TAATACTAATTATTGATTTTA AATACTAATTATTGATTTTA 1 TGA
"lcl|CP012395.1_cds_ALU34492.1_63 [locus_tag=CLAU_0063] [protein=Glycoside hydrolase family 18] [protein_id=ALU34492.1] [location=complement(60758..62086)] [gbkey=CDS]" TTATCTGTTAAATTTTGTTTTTATGCTTGTCCAATAGTCTGCGTTTTCAAGCCCCAATCTCCAAATAGCAATGCCATTTAAATTATAGGAATTAACTAAATCTAATTTATATCCTAAACTCTGGCCATTTTCAAACCAATCTGAGTGAGCTATACCAGAAGTATCTGTGTAATTAAAATATGGTGATTTTGATATATCATCCCACAGTACAGCCGCATTGTTTGTAGCTGCAATATTGTACATGCCATTTATTCCGTAAGCTTTTGTACCATTTGATGACCAATCGTATCCATAAGCTGCAACACCTAACATAATTTTTTCTCTTGGAATTACGGTAATTGCATATTTAACTACATTTTCAACCCAAGATATAGAGGCAATTGGACCTGCTGTTCCACCAGGATAGTGTTCATCATAGGTCATTATAGCTATTTGATCAGAATACTTTGCCAGTGCAGCATAATCGTATGCTCCGCTCCAAGTATTTGTTGTACTATCACTTGTTTTAGCTGGTACTGAAAGGGTTACTGAAAAACCTTGTGGAGTTAACAAGTTGTAAAGTTCTTGTACAAAAGTTGTGTAGTAGTTTCTATCATAATAGAAAACTCCTTCAAGATCTACATTTACGCCTTTGTAGCCATTTACTTTTATTGCATTTAAAAGATTGCTTTCTAAATTTTGTCTGTTTGTTTGATTTTCTAGTACTGATTTTGAAATATTGCCATCAAAATTATTTTGAAGCATTGCATAGGTTTTAATTCCATTGCTGTTTGCATAGCTAATTTGGTTAGTTGGAACTAATCCTGAAATATTGCCAAGACTATCTGTAGTATAGGTTTGTGTAGCTATTTCATCAATAGTTGAAGTATTAGCTGCTATTGAATTGTAAGAGGATGGATCTCCCGAATAATAATAGGTTGTAAAACCTAAAACTTGCTTTTTAGTTGTAGTTGGTATTATAGGAATTTGCAGTGTATTAGCAGTTACATGAATTGAACTTGCTGAAGTACCATAGCGATTATAAGCTGTGACATAAAACCAATAATTAGTATTAGAAGTTAGTCCGGACTTTATTAATTTTGTACTAGTAACAGTGGCAATTTTGGTATAGTTAGCATCATTTGGTGAAGCCATATAAACATAATATCCGGATGCACCATATACTGAAGACCAACTCAATGTAAGAGAGCTTGTACTAATATTAGAAATAGTTAATCCTGTTGGAGCTGGTGGTGGAGAACCATTGTTTTTTGCTGCAGCAAATTGTATGTTGGAAATTAAGAAAATAATTGCTGTAATAAATATCAAAAAGCTTTTTTTAACTGTCAT 1329 -1 GGA NGA 383 71 ACCCAAGATATAGAGGCAATT 947 AC CCAA GATATAGAGGCAATT TTAA ACTTAAGATATAGAGGCAATT AATTGCCTCTATATCTTAAGT ATTGCCTCTATATCTTAAGT 1 TAA
"lcl|CP012395.1_cds_ALU34494.1_65 [locus_tag=CLAU_0065] [protein=Transcriptional regulator GntR family] [protein_id=ALU34494.1] [location=64095..64721] [gbkey=CDS]" TTAAATAGCAGCAATGTCTGAAATCATAAGATTCTCGATATCCGCTTTTAAAATGTTTACAGCCATTTCAATTTCGTTTCTTTCCAAATAATCAATTAAAACCCTATGCAAACTCGTTCTGCTATAATGTTTTCTCTGTATAAAAAAAATAGTCTGTATATTCATAGCATCTTCCAAAAGCTTATACGCATACTGATTTCCATAAATAGAAAATAGTTTAAGGTGAAACTCACAATTATAATTCCAGCGAACCATAAAATCATCGTCAGGACAATTAGCATGGCTCATACAAATGTTTTTAAGCTCCTCGATAAAAGCTTCATCTATATACATATAATAATTTTCCAAAAAGGAGCTTTCTAAAACAGAACGGAATTTTACGATTTCCAATAATTGCTGTTTACTTGGCTGAATAATTTTATATCCCTGTCTTGGGATACTTGATAGTATATGAGTTCCAATAAGCTGTGTAAGTGCTTCACGTATTGGTGCACGACTAACGCCGTATTTCTCCATTAAAAACTTTTCAGTTAGGATGGTATCTGAAGAATATATACCATTAATAATATCAGAAAACAAAGCATTATAAATTTGATTTTTTAATGTATTATCATTTTTTTCACCCAT 627 -1 CGT NGD 264 58 TCCAGCGAACCATAAAATCAT 364 TC CAGC GAACCATAAAATCAT TAGT TCTAGTGAACCATAAAATCAT ATGATTTTATGGTTCACTAGA GATTTTATGGTTCACTAGA 1 TAG
"lcl|CP012395.1_cds_ALU34494.1_65 [locus_tag=CLAU_0065] [protein=Transcriptional regulator GntR family] [protein_id=ALU34494.1] [location=64095..64721] [gbkey=CDS]" TTAAATAGCAGCAATGTCTGAAATCATAAGATTCTCGATATCCGCTTTTAAAATGTTTACAGCCATTTCAATTTCGTTTCTTTCCAAATAATCAATTAAAACCCTATGCAAACTCGTTCTGCTATAATGTTTTCTCTGTATAAAAAAAATAGTCTGTATATTCATAGCATCTTCCAAAAGCTTATACGCATACTGATTTCCATAAATAGAAAATAGTTTAAGGTGAAACTCACAATTATAATTCCAGCGAACCATAAAATCATCGTCAGGACAATTAGCATGGCTCATACAAATGTTTTTAAGCTCCTCGATAAAAGCTTCATCTATATACATATAATAATTTTCCAAAAAGGAGCTTTCTAAAACAGAACGGAATTTTACGATTTCCAATAATTGCTGTTTACTTGGCTGAATAATTTTATATCCCTGTCTTGGGATACTTGATAGTATATGAGTTCCAATAAGCTGTGTAAGTGCTTCACGTATTGGTGCACGACTAACGCCGTATTTCTCCATTAAAAACTTTTCAGTTAGGATGGTATCTGAAGAATATATACCATTAATAATATCAGAAAACAAAGCATTATAAATTTGATTTTTTAATGTATTATCATTTTTTTCACCCAT 627 -1 CG NG 264 58 TCCAGCGAACCATAAAATCAT 364 TC CAGC GAACCATAAAATCAT TAGT TCTAGTGAACCATAAAATCAT ATGATTTTATGGTTCACTAGA GATTTTATGGTTCACTAGA 1 TAG
"lcl|CP012395.1_cds_ALU34496.1_67 [locus_tag=CLAU_0067] [protein=putative TPM domain-containing protein] [protein_id=ALU34496.1] [location=65620..66405] [gbkey=CDS]" TTACCAACTTCCTGAAGAACCACCTCCACTAGAGCTGCCTCCTCCAAATCCGCCCTGGTTACTTCCACCAAAGCCTCCGCCGCCTCCTCTTGGGCCTCCCCAAAAAGAATTCCAAAACAACAAATAAAATAAAAACTTAGTTATCCTTGCTTTATTAAGTAAAATATCCAATAGGAAAGCGCCCAGAATATAGTATATTACTACAGGATTTACAGAAACTGATTTTTTCTTCTGTGCAGTTTCATTACTTCCTTGCAAACTAACATTATATTCTTTAGCTATATCTCTTGCAAAAACTGAATAAGCATTTTTTAAACCTTCACCATATCTTTTTTCTTTAAAGAGTGGAATTGCTTCACTATTCATAACTCTAGAAGAATATATATCCGTAATTACGCCTTCCAACTCTCTCCCTACTTCCACTCTCCACTTTTTATCATTTATTGATAATAATATTAAAAGCCCATTATCCTTACCTTTTTGTCCAATTCCCCAGCTTCTGAAAAGTTCATTGGAATAAGATTCTATATCTTTTCCTTCAAGTGAACTAATTATAACCACTGCTGCTTGTGAACCAGTTTTATTTTCTAATTCACTTCCAAGTGATACGATATAGTTTTTAGAACCTTCATCAACAATTCCTACATAATCATTTATATACTTTAATTTAGTTGGTACAGGTATATTTGAAGCACCTTTCACAAAATAAGGCAAAGTCAAAATAAAAATTAACACAGAAAGTAATACACCTAAAGATGATTTGACCATCTTAAATTTACTATTCAT 786 -1 TGG NGG 513 35 CCCAGCTTCTGAAAAGTTCAT 274 CC CAGC TTCTGAAAAGTTCAT TAGT CCTAGTTTCTGAAAAGTTCAT ATGAACTTTTCAGAAACTAGG GAACTTTTCAGAAACTAGG 1 TAG
"lcl|CP012395.1_cds_ALU34496.1_67 [locus_tag=CLAU_0067] [protein=putative TPM domain-containing protein] [protein_id=ALU34496.1] [location=65620..66405] [gbkey=CDS]" TTACCAACTTCCTGAAGAACCACCTCCACTAGAGCTGCCTCCTCCAAATCCGCCCTGGTTACTTCCACCAAAGCCTCCGCCGCCTCCTCTTGGGCCTCCCCAAAAAGAATTCCAAAACAACAAATAAAATAAAAACTTAGTTATCCTTGCTTTATTAAGTAAAATATCCAATAGGAAAGCGCCCAGAATATAGTATATTACTACAGGATTTACAGAAACTGATTTTTTCTTCTGTGCAGTTTCATTACTTCCTTGCAAACTAACATTATATTCTTTAGCTATATCTCTTGCAAAAACTGAATAAGCATTTTTTAAACCTTCACCATATCTTTTTTCTTTAAAGAGTGGAATTGCTTCACTATTCATAACTCTAGAAGAATATATATCCGTAATTACGCCTTCCAACTCTCTCCCTACTTCCACTCTCCACTTTTTATCATTTATTGATAATAATATTAAAAGCCCATTATCCTTACCTTTTTGTCCAATTCCCCAGCTTCTGAAAAGTTCATTGGAATAAGATTCTATATCTTTTCCTTCAAGTGAACTAATTATAACCACTGCTGCTTGTGAACCAGTTTTATTTTCTAATTCACTTCCAAGTGATACGATATAGTTTTTAGAACCTTCATCAACAATTCCTACATAATCATTTATATACTTTAATTTAGTTGGTACAGGTATATTTGAAGCACCTTTCACAAAATAAGGCAAAGTCAAAATAAAAATTAACACAGAAAGTAATACACCTAAAGATGATTTGACCATCTTAAATTTACTATTCAT 786 -1 TGG NGD 513 35 CCCAGCTTCTGAAAAGTTCAT 274 CC CAGC TTCTGAAAAGTTCAT TAGT CCTAGTTTCTGAAAAGTTCAT ATGAACTTTTCAGAAACTAGG GAACTTTTCAGAAACTAGG 1 TAG
"lcl|CP012395.1_cds_ALU34496.1_67 [locus_tag=CLAU_0067] [protein=putative TPM domain-containing protein] [protein_id=ALU34496.1] [location=65620..66405] [gbkey=CDS]" TTACCAACTTCCTGAAGAACCACCTCCACTAGAGCTGCCTCCTCCAAATCCGCCCTGGTTACTTCCACCAAAGCCTCCGCCGCCTCCTCTTGGGCCTCCCCAAAAAGAATTCCAAAACAACAAATAAAATAAAAACTTAGTTATCCTTGCTTTATTAAGTAAAATATCCAATAGGAAAGCGCCCAGAATATAGTATATTACTACAGGATTTACAGAAACTGATTTTTTCTTCTGTGCAGTTTCATTACTTCCTTGCAAACTAACATTATATTCTTTAGCTATATCTCTTGCAAAAACTGAATAAGCATTTTTTAAACCTTCACCATATCTTTTTTCTTTAAAGAGTGGAATTGCTTCACTATTCATAACTCTAGAAGAATATATATCCGTAATTACGCCTTCCAACTCTCTCCCTACTTCCACTCTCCACTTTTTATCATTTATTGATAATAATATTAAAAGCCCATTATCCTTACCTTTTTGTCCAATTCCCCAGCTTCTGAAAAGTTCATTGGAATAAGATTCTATATCTTTTCCTTCAAGTGAACTAATTATAACCACTGCTGCTTGTGAACCAGTTTTATTTTCTAATTCACTTCCAAGTGATACGATATAGTTTTTAGAACCTTCATCAACAATTCCTACATAATCATTTATATACTTTAATTTAGTTGGTACAGGTATATTTGAAGCACCTTTCACAAAATAAGGCAAAGTCAAAATAAAAATTAACACAGAAAGTAATACACCTAAAGATGATTTGACCATCTTAAATTTACTATTCAT 786 -1 TG NG 513 35 CCCAGCTTCTGAAAAGTTCAT 274 CC CAGC TTCTGAAAAGTTCAT TAGT CCTAGTTTCTGAAAAGTTCAT ATGAACTTTTCAGAAACTAGG GAACTTTTCAGAAACTAGG 1 TAG
"lcl|CP012395.1_cds_ALU34499.1_70 [locus_tag=CLAU_0070] [protein=NAD-dependent epimerase/dehydratase] [protein_id=ALU34499.1] [location=68183..69217] [gbkey=CDS]" TCATTTTATAATTTCGAATTTAATCATGCTATTTATCGAGGTAATAATAGCTTCTTCGTTATTTGCAATCGGCTTCCAACCTAAAATTTTCTTAGCCTTTGTATTACTCACATTGCGGTTCATCCTCATTAGTAACGCTGTTGCTTCCGCTTGTTTGTTAGAAGAAGCGTTTGAATATATAACTGAATCAGGTAATGTCTCGACGGGAACCTTTTCTGTAATTTTGGGATATTTATTTTTCAACAATGCTGCAATTTCAGGCAAAGATATTTGACCGTCTGCCGATGCTATAAAACGTTGTCCATTTGCGTTAGAATTTGTCATGGCACGAATGTGTAAATCAGCCACGTCCCGAACATCAACAATATTTAAAGGAATATTTGGAATAGCTTTCATGGACCCGTCTAATAAATGTTCTAGAAGCCCAAAACTACCTGAAATGTGAGCACTCAAAGAAGGTCCCAAAATAGCAACAGGGTTGATGGTAGCAAACTCTAAATTGCCAGCGTCTTTCTTAATAAAATCCCAAGCGGCACGTTCTGCTAATAATTTTGATTTTTCATAAGCCGATAAACCTTTTTCATTTTGGTCAGTCCAATCTTCTTCTGTTGTAGTAGTATTCAGATTTTTATTGCTAAATCCAACCGCACCAAAATTAGAAGTCATTACAACACGTTTTACATTTGCATTTCGAGCGGCTTTTAGCACACGAATTATGCCCTCCACGGCAGGGCGCATCATTTCAGTTTCATCTTTTTGGGATATATCAGAAAAGATAGGTGATGCGACGCTTAATACGTAGTCACAACCTTCCATGGCTTTATCCCAGTTATCATCTTTTAACAAATCTGCTTCAACAAATGTAAGGTTGTCAAAGGTTTTAATACCGTTAGCTTTTAGTGTATCAATTACTTTGTTTTTACTGCTAATGGAGCGAAGTGTGGTTATTACACTGTAACCTTTTTCTAATAATTGAAGAATTATTTGCACACCAAGAAATCCTGTGCCTCCTGTTACTAAAACATTTTTTTGCAT 1035 -1 AGT NGD 613 41 AGTCCAATCTTCTTCTGTTGT 423 AG TCCA ATCTTCTTCTGTTGT TTTA AGTTTAATCTTCTTCTGTTGT ACAACAGAAGAAGATTAAACT ACAACAGAAGAAGATTAAACT 1 TAA
"lcl|CP012395.1_cds_ALU34499.1_70 [locus_tag=CLAU_0070] [protein=NAD-dependent epimerase/dehydratase] [protein_id=ALU34499.1] [location=68183..69217] [gbkey=CDS]" TCATTTTATAATTTCGAATTTAATCATGCTATTTATCGAGGTAATAATAGCTTCTTCGTTATTTGCAATCGGCTTCCAACCTAAAATTTTCTTAGCCTTTGTATTACTCACATTGCGGTTCATCCTCATTAGTAACGCTGTTGCTTCCGCTTGTTTGTTAGAAGAAGCGTTTGAATATATAACTGAATCAGGTAATGTCTCGACGGGAACCTTTTCTGTAATTTTGGGATATTTATTTTTCAACAATGCTGCAATTTCAGGCAAAGATATTTGACCGTCTGCCGATGCTATAAAACGTTGTCCATTTGCGTTAGAATTTGTCATGGCACGAATGTGTAAATCAGCCACGTCCCGAACATCAACAATATTTAAAGGAATATTTGGAATAGCTTTCATGGACCCGTCTAATAAATGTTCTAGAAGCCCAAAACTACCTGAAATGTGAGCACTCAAAGAAGGTCCCAAAATAGCAACAGGGTTGATGGTAGCAAACTCTAAATTGCCAGCGTCTTTCTTAATAAAATCCCAAGCGGCACGTTCTGCTAATAATTTTGATTTTTCATAAGCCGATAAACCTTTTTCATTTTGGTCAGTCCAATCTTCTTCTGTTGTAGTAGTATTCAGATTTTTATTGCTAAATCCAACCGCACCAAAATTAGAAGTCATTACAACACGTTTTACATTTGCATTTCGAGCGGCTTTTAGCACACGAATTATGCCCTCCACGGCAGGGCGCATCATTTCAGTTTCATCTTTTTGGGATATATCAGAAAAGATAGGTGATGCGACGCTTAATACGTAGTCACAACCTTCCATGGCTTTATCCCAGTTATCATCTTTTAACAAATCTGCTTCAACAAATGTAAGGTTGTCAAAGGTTTTAATACCGTTAGCTTTTAGTGTATCAATTACTTTGTTTTTACTGCTAATGGAGCGAAGTGTGGTTATTACACTGTAACCTTTTTCTAATAATTGAAGAATTATTTGCACACCAAGAAATCCTGTGCCTCCTGTTACTAAAACATTTTTTTGCAT 1035 -1 AG NG 613 41 AGTCCAATCTTCTTCTGTTGT 423 AG TCCA ATCTTCTTCTGTTGT TTTA AGTTTAATCTTCTTCTGTTGT ACAACAGAAGAAGATTAAACT ACAACAGAAGAAGATTAAACT 1 TAA
"lcl|CP012395.1_cds_ALU34499.1_70 [locus_tag=CLAU_0070] [protein=NAD-dependent epimerase/dehydratase] [protein_id=ALU34499.1] [location=68183..69217] [gbkey=CDS]" TCATTTTATAATTTCGAATTTAATCATGCTATTTATCGAGGTAATAATAGCTTCTTCGTTATTTGCAATCGGCTTCCAACCTAAAATTTTCTTAGCCTTTGTATTACTCACATTGCGGTTCATCCTCATTAGTAACGCTGTTGCTTCCGCTTGTTTGTTAGAAGAAGCGTTTGAATATATAACTGAATCAGGTAATGTCTCGACGGGAACCTTTTCTGTAATTTTGGGATATTTATTTTTCAACAATGCTGCAATTTCAGGCAAAGATATTTGACCGTCTGCCGATGCTATAAAACGTTGTCCATTTGCGTTAGAATTTGTCATGGCACGAATGTGTAAATCAGCCACGTCCCGAACATCAACAATATTTAAAGGAATATTTGGAATAGCTTTCATGGACCCGTCTAATAAATGTTCTAGAAGCCCAAAACTACCTGAAATGTGAGCACTCAAAGAAGGTCCCAAAATAGCAACAGGGTTGATGGTAGCAAACTCTAAATTGCCAGCGTCTTTCTTAATAAAATCCCAAGCGGCACGTTCTGCTAATAATTTTGATTTTTCATAAGCCGATAAACCTTTTTCATTTTGGTCAGTCCAATCTTCTTCTGTTGTAGTAGTATTCAGATTTTTATTGCTAAATCCAACCGCACCAAAATTAGAAGTCATTACAACACGTTTTACATTTGCATTTCGAGCGGCTTTTAGCACACGAATTATGCCCTCCACGGCAGGGCGCATCATTTCAGTTTCATCTTTTTGGGATATATCAGAAAAGATAGGTGATGCGACGCTTAATACGTAGTCACAACCTTCCATGGCTTTATCCCAGTTATCATCTTTTAACAAATCTGCTTCAACAAATGTAAGGTTGTCAAAGGTTTTAATACCGTTAGCTTTTAGTGTATCAATTACTTTGTTTTTACTGCTAATGGAGCGAAGTGTGGTTATTACACTGTAACCTTTTTCTAATAATTGAAGAATTATTTGCACACCAAGAAATCCTGTGCCTCCTGTTACTAAAACATTTTTTTGCAT 1035 -1 TAA NAA 544 47 ATCCCAAGCGGCACGTTCTGC 492 AT CCCA AGCGGCACGTTCTGC TTTA ATTTTAAGCGGCACGTTCTGC GCAGAACGTGCCGCTTAAAAT GCAGAACGTGCCGCTTAAAAT 1 TAA
"lcl|CP012395.1_cds_ALU34500.1_71 [locus_tag=CLAU_0071] [protein=ATP-binding region ATPase domain protein] [protein_id=ALU34500.1] [location=69505..70362] [gbkey=CDS]" TTACGAAATATATTTATTTAATTTGGGAAAATGGATTGAAACTTCAGCGCCTCTTTCATATTCAGATTCTATAGCTATATAATGCCCTAACTTTCCTGCAAGTTTTTGACTTATGTAAAGTCCCATCCCAGTTGAATGCCGCTTTACCCTTCCATTATAACCTGTAAAACTTTTTTCAAATACTCTTCCAATGTCTTCTTTCTTTATACCTATTCCATTATCTTTTATATATAAAACTTTTTCCTTTTCTTGTACTTTTGTATATATATTTATAATTCCATCTTTAGGAGTATATTTTATGGCATTATCTAAAATTTGTTTTATTATAAATTCAAGCCATTTATAATCAGTATCAACCTCTACATCTAGATTTTCTATCTCCATCTCTATTCCATACAATGCCTTTTCATTCTCACTGCTTAAGTTATTTTCAATAATTAGTTTAGATGCAGCAATAGGCGTTTTTATTTCATGAACCCAGGTAGTTAAAAATTCAACACTTTCATTGTTATTATTAACAAGTCTTTCTATTTGTATATTAGCACTTTCATACAGATTATTAATTACATCAAGATAAAACTTTTGTTCATAATTCCTTGGGCAGGGTAAACTATGAATCCACTCTAATCCTTCCTTAGGTATATTTCTAATTTTATTCATATTAAATCTAATTAAACTATAATCAATTGCAAGATATATTATGAAAAGTAAAAAAGAAACTGTAATTAAATACTCTGCATTAGATTTTAACATTCTTATAGAACTATCAAATAAAGTCATTCCGCCTATAAATACCATGAGTATGGTAAAAAAAGCAATTAAGTTTCTCCTATCTTTTAAATATTCTCTTAAACTCAT 858 -1 AGG NGG 637 26 AATCCACTCTAATCCTTCCTT 222 AA TCCA CTCTAATCCTTCCTT TTTA AATTTACTCTAATCCTTCCTT AAGGAAGGATTAGAGTAAATT AAGGAAGGATTAGAGTAAATT 1 TAA
"lcl|CP012395.1_cds_ALU34500.1_71 [locus_tag=CLAU_0071] [protein=ATP-binding region ATPase domain protein] [protein_id=ALU34500.1] [location=69505..70362] [gbkey=CDS]" TTACGAAATATATTTATTTAATTTGGGAAAATGGATTGAAACTTCAGCGCCTCTTTCATATTCAGATTCTATAGCTATATAATGCCCTAACTTTCCTGCAAGTTTTTGACTTATGTAAAGTCCCATCCCAGTTGAATGCCGCTTTACCCTTCCATTATAACCTGTAAAACTTTTTTCAAATACTCTTCCAATGTCTTCTTTCTTTATACCTATTCCATTATCTTTTATATATAAAACTTTTTCCTTTTCTTGTACTTTTGTATATATATTTATAATTCCATCTTTAGGAGTATATTTTATGGCATTATCTAAAATTTGTTTTATTATAAATTCAAGCCATTTATAATCAGTATCAACCTCTACATCTAGATTTTCTATCTCCATCTCTATTCCATACAATGCCTTTTCATTCTCACTGCTTAAGTTATTTTCAATAATTAGTTTAGATGCAGCAATAGGCGTTTTTATTTCATGAACCCAGGTAGTTAAAAATTCAACACTTTCATTGTTATTATTAACAAGTCTTTCTATTTGTATATTAGCACTTTCATACAGATTATTAATTACATCAAGATAAAACTTTTGTTCATAATTCCTTGGGCAGGGTAAACTATGAATCCACTCTAATCCTTCCTTAGGTATATTTCTAATTTTATTCATATTAAATCTAATTAAACTATAATCAATTGCAAGATATATTATGAAAAGTAAAAAAGAAACTGTAATTAAATACTCTGCATTAGATTTTAACATTCTTATAGAACTATCAAATAAAGTCATTCCGCCTATAAATACCATGAGTATGGTAAAAAAAGCAATTAAGTTTCTCCTATCTTTTAAATATTCTCTTAAACTCAT 858 -1 GGT NGD 638 26 ATCCACTCTAATCCTTCCTTA 221 AT CCAC TCTAATCCTTCCTTA TTAT ATTTATTCTAATCCTTCCTTA TAAGGAAGGATTAGAATAAAT AAGGAAGGATTAGAATAAAT 1 TAA
"lcl|CP012395.1_cds_ALU34500.1_71 [locus_tag=CLAU_0071] [protein=ATP-binding region ATPase domain protein] [protein_id=ALU34500.1] [location=69505..70362] [gbkey=CDS]" TTACGAAATATATTTATTTAATTTGGGAAAATGGATTGAAACTTCAGCGCCTCTTTCATATTCAGATTCTATAGCTATATAATGCCCTAACTTTCCTGCAAGTTTTTGACTTATGTAAAGTCCCATCCCAGTTGAATGCCGCTTTACCCTTCCATTATAACCTGTAAAACTTTTTTCAAATACTCTTCCAATGTCTTCTTTCTTTATACCTATTCCATTATCTTTTATATATAAAACTTTTTCCTTTTCTTGTACTTTTGTATATATATTTATAATTCCATCTTTAGGAGTATATTTTATGGCATTATCTAAAATTTGTTTTATTATAAATTCAAGCCATTTATAATCAGTATCAACCTCTACATCTAGATTTTCTATCTCCATCTCTATTCCATACAATGCCTTTTCATTCTCACTGCTTAAGTTATTTTCAATAATTAGTTTAGATGCAGCAATAGGCGTTTTTATTTCATGAACCCAGGTAGTTAAAAATTCAACACTTTCATTGTTATTATTAACAAGTCTTTCTATTTGTATATTAGCACTTTCATACAGATTATTAATTACATCAAGATAAAACTTTTGTTCATAATTCCTTGGGCAGGGTAAACTATGAATCCACTCTAATCCTTCCTTAGGTATATTTCTAATTTTATTCATATTAAATCTAATTAAACTATAATCAATTGCAAGATATATTATGAAAAGTAAAAAAGAAACTGTAATTAAATACTCTGCATTAGATTTTAACATTCTTATAGAACTATCAAATAAAGTCATTCCGCCTATAAATACCATGAGTATGGTAAAAAAAGCAATTAAGTTTCTCCTATCTTTTAAATATTCTCTTAAACTCAT 858 -1 AGG NGD 637 26 AATCCACTCTAATCCTTCCTT 222 AA TCCA CTCTAATCCTTCCTT TTTA AATTTACTCTAATCCTTCCTT AAGGAAGGATTAGAGTAAATT AAGGAAGGATTAGAGTAAATT 1 TAA
"lcl|CP012395.1_cds_ALU34500.1_71 [locus_tag=CLAU_0071] [protein=ATP-binding region ATPase domain protein] [protein_id=ALU34500.1] [location=69505..70362] [gbkey=CDS]" TTACGAAATATATTTATTTAATTTGGGAAAATGGATTGAAACTTCAGCGCCTCTTTCATATTCAGATTCTATAGCTATATAATGCCCTAACTTTCCTGCAAGTTTTTGACTTATGTAAAGTCCCATCCCAGTTGAATGCCGCTTTACCCTTCCATTATAACCTGTAAAACTTTTTTCAAATACTCTTCCAATGTCTTCTTTCTTTATACCTATTCCATTATCTTTTATATATAAAACTTTTTCCTTTTCTTGTACTTTTGTATATATATTTATAATTCCATCTTTAGGAGTATATTTTATGGCATTATCTAAAATTTGTTTTATTATAAATTCAAGCCATTTATAATCAGTATCAACCTCTACATCTAGATTTTCTATCTCCATCTCTATTCCATACAATGCCTTTTCATTCTCACTGCTTAAGTTATTTTCAATAATTAGTTTAGATGCAGCAATAGGCGTTTTTATTTCATGAACCCAGGTAGTTAAAAATTCAACACTTTCATTGTTATTATTAACAAGTCTTTCTATTTGTATATTAGCACTTTCATACAGATTATTAATTACATCAAGATAAAACTTTTGTTCATAATTCCTTGGGCAGGGTAAACTATGAATCCACTCTAATCCTTCCTTAGGTATATTTCTAATTTTATTCATATTAAATCTAATTAAACTATAATCAATTGCAAGATATATTATGAAAAGTAAAAAAGAAACTGTAATTAAATACTCTGCATTAGATTTTAACATTCTTATAGAACTATCAAATAAAGTCATTCCGCCTATAAATACCATGAGTATGGTAAAAAAAGCAATTAAGTTTCTCCTATCTTTTAAATATTCTCTTAAACTCAT 858 -1 AG NG 637 26 AATCCACTCTAATCCTTCCTT 222 AA TCCA CTCTAATCCTTCCTT TTTA AATTTACTCTAATCCTTCCTT AAGGAAGGATTAGAGTAAATT AAGGAAGGATTAGAGTAAATT 1 TAA
"lcl|CP012395.1_cds_ALU34500.1_71 [locus_tag=CLAU_0071] [protein=ATP-binding region ATPase domain protein] [protein_id=ALU34500.1] [location=69505..70362] [gbkey=CDS]" TTACGAAATATATTTATTTAATTTGGGAAAATGGATTGAAACTTCAGCGCCTCTTTCATATTCAGATTCTATAGCTATATAATGCCCTAACTTTCCTGCAAGTTTTTGACTTATGTAAAGTCCCATCCCAGTTGAATGCCGCTTTACCCTTCCATTATAACCTGTAAAACTTTTTTCAAATACTCTTCCAATGTCTTCTTTCTTTATACCTATTCCATTATCTTTTATATATAAAACTTTTTCCTTTTCTTGTACTTTTGTATATATATTTATAATTCCATCTTTAGGAGTATATTTTATGGCATTATCTAAAATTTGTTTTATTATAAATTCAAGCCATTTATAATCAGTATCAACCTCTACATCTAGATTTTCTATCTCCATCTCTATTCCATACAATGCCTTTTCATTCTCACTGCTTAAGTTATTTTCAATAATTAGTTTAGATGCAGCAATAGGCGTTTTTATTTCATGAACCCAGGTAGTTAAAAATTCAACACTTTCATTGTTATTATTAACAAGTCTTTCTATTTGTATATTAGCACTTTCATACAGATTATTAATTACATCAAGATAAAACTTTTGTTCATAATTCCTTGGGCAGGGTAAACTATGAATCCACTCTAATCCTTCCTTAGGTATATTTCTAATTTTATTCATATTAAATCTAATTAAACTATAATCAATTGCAAGATATATTATGAAAAGTAAAAAAGAAACTGTAATTAAATACTCTGCATTAGATTTTAACATTCTTATAGAACTATCAAATAAAGTCATTCCGCCTATAAATACCATGAGTATGGTAAAAAAAGCAATTAAGTTTCTCCTATCTTTTAAATATTCTCTTAAACTCAT 858 -1 GG NG 638 26 ATCCACTCTAATCCTTCCTTA 221 AT CCAC TCTAATCCTTCCTTA TTAT ATTTATTCTAATCCTTCCTTA TAAGGAAGGATTAGAATAAAT AAGGAAGGATTAGAATAAAT 1 TAA
"lcl|CP012395.1_cds_ALU34501.1_72 [locus_tag=CLAU_0072] [protein=hypothetical protein] [protein_id=ALU34501.1] [location=70587..71474] [gbkey=CDS]" TTAACTGAAAAATCTTGAAAAAAATCCTTTTTTAGGTTTTTGATTTTCTTTTGAAATAATCTCATCGTTATTTAATTCATCAACACCTTTTTCCAATTGTTCAGCTTCTTTTATTAAATCTCTTTGCTCCCTACTTCGATCCTTAAGCTTTGAAGGAACTCCATGTGTTGTTATTATCTGGCTAAACCATTTTAAACTTTCATCATTATTTCCCAATCTTCTATTCAATTCACCTATAATGTACATAGAAGTGAACTTATCCATGTTATATAAGGGAAACGCTTCATTAAAATAAGCATAGTTAAACCCTTCTAAAGCCTGTCTTAAAAATACAGCTTCATTTTCAGAGTCCTTCAATATTCGATACATCCAGGCTAGTTTTAAGCAATTCATTGCCTTCTTACTAGCTTTTGCATCTATCACATAATAATTTAATAAAGAAAGTTTAAACCTTTCTATAGCTACATTCACATCATATACCTCCGGGTAAGATCTAGGCTGCCACTTTGGTCTGATTTTTTCTTTTACTAGATCAATTTCAGAATCTCTAATTTTATTAAAGTCCCTTTTCATTGCGGCATATCCACATTTATCGCAAACCCATACATCATAAAAATAAGGATTTATAACATCAAATATAATAAATGAATCAGAATCTCTTTTTAAAATTCTTGCAGCTGAAGTTTTAACTGCTCTAGCTTTAAAATCATTATCACAAACCGGACATGTAATTTCACAATCATATAATAATTTTTTTTGTTTTTCTTCATCCGTTAATTGAAGTAATTCCTCTTTTTCTATTTCTTCTTTTTTGCTATGGTACAAATCTATTTCATCTATATCATCAAACCCTAAATCTTCTAAACCAGAAAATATATTTTTTGGCAC 888 -1 AGG NGG 619 30 AACCCATACATCATAAAAATA 270 AA CCCA TACATCATAAAAATA TTTA AATTTATACATCATAAAAATA TATTTTTATGATGTATAAATT TATTTTTATGATGTATAAATT 1 TAA
"lcl|CP012395.1_cds_ALU34501.1_72 [locus_tag=CLAU_0072] [protein=hypothetical protein] [protein_id=ALU34501.1] [location=70587..71474] [gbkey=CDS]" TTAACTGAAAAATCTTGAAAAAAATCCTTTTTTAGGTTTTTGATTTTCTTTTGAAATAATCTCATCGTTATTTAATTCATCAACACCTTTTTCCAATTGTTCAGCTTCTTTTATTAAATCTCTTTGCTCCCTACTTCGATCCTTAAGCTTTGAAGGAACTCCATGTGTTGTTATTATCTGGCTAAACCATTTTAAACTTTCATCATTATTTCCCAATCTTCTATTCAATTCACCTATAATGTACATAGAAGTGAACTTATCCATGTTATATAAGGGAAACGCTTCATTAAAATAAGCATAGTTAAACCCTTCTAAAGCCTGTCTTAAAAATACAGCTTCATTTTCAGAGTCCTTCAATATTCGATACATCCAGGCTAGTTTTAAGCAATTCATTGCCTTCTTACTAGCTTTTGCATCTATCACATAATAATTTAATAAAGAAAGTTTAAACCTTTCTATAGCTACATTCACATCATATACCTCCGGGTAAGATCTAGGCTGCCACTTTGGTCTGATTTTTTCTTTTACTAGATCAATTTCAGAATCTCTAATTTTATTAAAGTCCCTTTTCATTGCGGCATATCCACATTTATCGCAAACCCATACATCATAAAAATAAGGATTTATAACATCAAATATAATAAATGAATCAGAATCTCTTTTTAAAATTCTTGCAGCTGAAGTTTTAACTGCTCTAGCTTTAAAATCATTATCACAAACCGGACATGTAATTTCACAATCATATAATAATTTTTTTTGTTTTTCTTCATCCGTTAATTGAAGTAATTCCTCTTTTTCTATTTCTTCTTTTTTGCTATGGTACAAATCTATTTCATCTATATCATCAAACCCTAAATCTTCTAAACCAGAAAATATATTTTTTGGCAC 888 -1 GGA NGD 620 30 ACCCATACATCATAAAAATAA 269 AC CCAT ACATCATAAAAATAA TTAT ACTTATACATCATAAAAATAA TTATTTTTATGATGTATAAGT TATTTTTATGATGTATAAGT 1 TAA
"lcl|CP012395.1_cds_ALU34501.1_72 [locus_tag=CLAU_0072] [protein=hypothetical protein] [protein_id=ALU34501.1] [location=70587..71474] [gbkey=CDS]" TTAACTGAAAAATCTTGAAAAAAATCCTTTTTTAGGTTTTTGATTTTCTTTTGAAATAATCTCATCGTTATTTAATTCATCAACACCTTTTTCCAATTGTTCAGCTTCTTTTATTAAATCTCTTTGCTCCCTACTTCGATCCTTAAGCTTTGAAGGAACTCCATGTGTTGTTATTATCTGGCTAAACCATTTTAAACTTTCATCATTATTTCCCAATCTTCTATTCAATTCACCTATAATGTACATAGAAGTGAACTTATCCATGTTATATAAGGGAAACGCTTCATTAAAATAAGCATAGTTAAACCCTTCTAAAGCCTGTCTTAAAAATACAGCTTCATTTTCAGAGTCCTTCAATATTCGATACATCCAGGCTAGTTTTAAGCAATTCATTGCCTTCTTACTAGCTTTTGCATCTATCACATAATAATTTAATAAAGAAAGTTTAAACCTTTCTATAGCTACATTCACATCATATACCTCCGGGTAAGATCTAGGCTGCCACTTTGGTCTGATTTTTTCTTTTACTAGATCAATTTCAGAATCTCTAATTTTATTAAAGTCCCTTTTCATTGCGGCATATCCACATTTATCGCAAACCCATACATCATAAAAATAAGGATTTATAACATCAAATATAATAAATGAATCAGAATCTCTTTTTAAAATTCTTGCAGCTGAAGTTTTAACTGCTCTAGCTTTAAAATCATTATCACAAACCGGACATGTAATTTCACAATCATATAATAATTTTTTTTGTTTTTCTTCATCCGTTAATTGAAGTAATTCCTCTTTTTCTATTTCTTCTTTTTTGCTATGGTACAAATCTATTTCATCTATATCATCAAACCCTAAATCTTCTAAACCAGAAAATATATTTTTTGGCAC 888 -1 AGG NGD 619 30 AACCCATACATCATAAAAATA 270 AA CCCA TACATCATAAAAATA TTTA AATTTATACATCATAAAAATA TATTTTTATGATGTATAAATT TATTTTTATGATGTATAAATT 1 TAA
"lcl|CP012395.1_cds_ALU34501.1_72 [locus_tag=CLAU_0072] [protein=hypothetical protein] [protein_id=ALU34501.1] [location=70587..71474] [gbkey=CDS]" TTAACTGAAAAATCTTGAAAAAAATCCTTTTTTAGGTTTTTGATTTTCTTTTGAAATAATCTCATCGTTATTTAATTCATCAACACCTTTTTCCAATTGTTCAGCTTCTTTTATTAAATCTCTTTGCTCCCTACTTCGATCCTTAAGCTTTGAAGGAACTCCATGTGTTGTTATTATCTGGCTAAACCATTTTAAACTTTCATCATTATTTCCCAATCTTCTATTCAATTCACCTATAATGTACATAGAAGTGAACTTATCCATGTTATATAAGGGAAACGCTTCATTAAAATAAGCATAGTTAAACCCTTCTAAAGCCTGTCTTAAAAATACAGCTTCATTTTCAGAGTCCTTCAATATTCGATACATCCAGGCTAGTTTTAAGCAATTCATTGCCTTCTTACTAGCTTTTGCATCTATCACATAATAATTTAATAAAGAAAGTTTAAACCTTTCTATAGCTACATTCACATCATATACCTCCGGGTAAGATCTAGGCTGCCACTTTGGTCTGATTTTTTCTTTTACTAGATCAATTTCAGAATCTCTAATTTTATTAAAGTCCCTTTTCATTGCGGCATATCCACATTTATCGCAAACCCATACATCATAAAAATAAGGATTTATAACATCAAATATAATAAATGAATCAGAATCTCTTTTTAAAATTCTTGCAGCTGAAGTTTTAACTGCTCTAGCTTTAAAATCATTATCACAAACCGGACATGTAATTTCACAATCATATAATAATTTTTTTTGTTTTTCTTCATCCGTTAATTGAAGTAATTCCTCTTTTTCTATTTCTTCTTTTTTGCTATGGTACAAATCTATTTCATCTATATCATCAAACCCTAAATCTTCTAAACCAGAAAATATATTTTTTGGCAC 888 -1 AG NG 619 30 AACCCATACATCATAAAAATA 270 AA CCCA TACATCATAAAAATA TTTA AATTTATACATCATAAAAATA TATTTTTATGATGTATAAATT TATTTTTATGATGTATAAATT 1 TAA
"lcl|CP012395.1_cds_ALU34501.1_72 [locus_tag=CLAU_0072] [protein=hypothetical protein] [protein_id=ALU34501.1] [location=70587..71474] [gbkey=CDS]" TTAACTGAAAAATCTTGAAAAAAATCCTTTTTTAGGTTTTTGATTTTCTTTTGAAATAATCTCATCGTTATTTAATTCATCAACACCTTTTTCCAATTGTTCAGCTTCTTTTATTAAATCTCTTTGCTCCCTACTTCGATCCTTAAGCTTTGAAGGAACTCCATGTGTTGTTATTATCTGGCTAAACCATTTTAAACTTTCATCATTATTTCCCAATCTTCTATTCAATTCACCTATAATGTACATAGAAGTGAACTTATCCATGTTATATAAGGGAAACGCTTCATTAAAATAAGCATAGTTAAACCCTTCTAAAGCCTGTCTTAAAAATACAGCTTCATTTTCAGAGTCCTTCAATATTCGATACATCCAGGCTAGTTTTAAGCAATTCATTGCCTTCTTACTAGCTTTTGCATCTATCACATAATAATTTAATAAAGAAAGTTTAAACCTTTCTATAGCTACATTCACATCATATACCTCCGGGTAAGATCTAGGCTGCCACTTTGGTCTGATTTTTTCTTTTACTAGATCAATTTCAGAATCTCTAATTTTATTAAAGTCCCTTTTCATTGCGGCATATCCACATTTATCGCAAACCCATACATCATAAAAATAAGGATTTATAACATCAAATATAATAAATGAATCAGAATCTCTTTTTAAAATTCTTGCAGCTGAAGTTTTAACTGCTCTAGCTTTAAAATCATTATCACAAACCGGACATGTAATTTCACAATCATATAATAATTTTTTTTGTTTTTCTTCATCCGTTAATTGAAGTAATTCCTCTTTTTCTATTTCTTCTTTTTTGCTATGGTACAAATCTATTTCATCTATATCATCAAACCCTAAATCTTCTAAACCAGAAAATATATTTTTTGGCAC 888 -1 GG NG 620 30 ACCCATACATCATAAAAATAA 269 AC CCAT ACATCATAAAAATAA TTAT ACTTATACATCATAAAAATAA TTATTTTTATGATGTATAAGT TATTTTTATGATGTATAAGT 1 TAA
"lcl|CP012395.1_cds_ALU34501.1_72 [locus_tag=CLAU_0072] [protein=hypothetical protein] [protein_id=ALU34501.1] [location=70587..71474] [gbkey=CDS]" TTAACTGAAAAATCTTGAAAAAAATCCTTTTTTAGGTTTTTGATTTTCTTTTGAAATAATCTCATCGTTATTTAATTCATCAACACCTTTTTCCAATTGTTCAGCTTCTTTTATTAAATCTCTTTGCTCCCTACTTCGATCCTTAAGCTTTGAAGGAACTCCATGTGTTGTTATTATCTGGCTAAACCATTTTAAACTTTCATCATTATTTCCCAATCTTCTATTCAATTCACCTATAATGTACATAGAAGTGAACTTATCCATGTTATATAAGGGAAACGCTTCATTAAAATAAGCATAGTTAAACCCTTCTAAAGCCTGTCTTAAAAATACAGCTTCATTTTCAGAGTCCTTCAATATTCGATACATCCAGGCTAGTTTTAAGCAATTCATTGCCTTCTTACTAGCTTTTGCATCTATCACATAATAATTTAATAAAGAAAGTTTAAACCTTTCTATAGCTACATTCACATCATATACCTCCGGGTAAGATCTAGGCTGCCACTTTGGTCTGATTTTTTCTTTTACTAGATCAATTTCAGAATCTCTAATTTTATTAAAGTCCCTTTTCATTGCGGCATATCCACATTTATCGCAAACCCATACATCATAAAAATAAGGATTTATAACATCAAATATAATAAATGAATCAGAATCTCTTTTTAAAATTCTTGCAGCTGAAGTTTTAACTGCTCTAGCTTTAAAATCATTATCACAAACCGGACATGTAATTTCACAATCATATAATAATTTTTTTTGTTTTTCTTCATCCGTTAATTGAAGTAATTCCTCTTTTTCTATTTCTTCTTTTTTGCTATGGTACAAATCTATTTCATCTATATCATCAAACCCTAAATCTTCTAAACCAGAAAATATATTTTTTGGCAC 888 -1 CAA NAA 386 57 TACATCCAGGCTAGTTTTAAG 503 TA CATC CAGGCTAGTTTTAAG TATT TATATTCAGGCTAGTTTTAAG CTTAAAACTAGCCTGAATATA TTAAAACTAGCCTGAATATA 1 TGA
"lcl|CP012395.1_cds_ALU34501.1_72 [locus_tag=CLAU_0072] [protein=hypothetical protein] [protein_id=ALU34501.1] [location=70587..71474] [gbkey=CDS]" TTAACTGAAAAATCTTGAAAAAAATCCTTTTTTAGGTTTTTGATTTTCTTTTGAAATAATCTCATCGTTATTTAATTCATCAACACCTTTTTCCAATTGTTCAGCTTCTTTTATTAAATCTCTTTGCTCCCTACTTCGATCCTTAAGCTTTGAAGGAACTCCATGTGTTGTTATTATCTGGCTAAACCATTTTAAACTTTCATCATTATTTCCCAATCTTCTATTCAATTCACCTATAATGTACATAGAAGTGAACTTATCCATGTTATATAAGGGAAACGCTTCATTAAAATAAGCATAGTTAAACCCTTCTAAAGCCTGTCTTAAAAATACAGCTTCATTTTCAGAGTCCTTCAATATTCGATACATCCAGGCTAGTTTTAAGCAATTCATTGCCTTCTTACTAGCTTTTGCATCTATCACATAATAATTTAATAAAGAAAGTTTAAACCTTTCTATAGCTACATTCACATCATATACCTCCGGGTAAGATCTAGGCTGCCACTTTGGTCTGATTTTTTCTTTTACTAGATCAATTTCAGAATCTCTAATTTTATTAAAGTCCCTTTTCATTGCGGCATATCCACATTTATCGCAAACCCATACATCATAAAAATAAGGATTTATAACATCAAATATAATAAATGAATCAGAATCTCTTTTTAAAATTCTTGCAGCTGAAGTTTTAACTGCTCTAGCTTTAAAATCATTATCACAAACCGGACATGTAATTTCACAATCATATAATAATTTTTTTTGTTTTTCTTCATCCGTTAATTGAAGTAATTCCTCTTTTTCTATTTCTTCTTTTTTGCTATGGTACAAATCTATTTCATCTATATCATCAAACCCTAAATCTTCTAAACCAGAAAATATATTTTTTGGCAC 888 -1 GGA NGA 620 30 ACCCATACATCATAAAAATAA 269 AC CCAT ACATCATAAAAATAA TTAT ACTTATACATCATAAAAATAA TTATTTTTATGATGTATAAGT TATTTTTATGATGTATAAGT 1 TAA
"lcl|CP012395.1_cds_ALU34502.1_73 [locus_tag=CLAU_0073] [protein=RelA/SpoT domain protein] [protein_id=ALU34502.1] [location=71828..72487] [gbkey=CDS]" TTAATTTAATCTCTCCAATTCCTGTTGTATATTCTGCATCTTAATATCTGTTTTTGATATAACATCTGCGCATTCCTTTAAATCGCTCTTTATATGTACTGGAGCCTTCCCTGCTGTTTTATAATATAATTTATGTTCCAAGCTTGCCCAAAAATCCATAGCAATAGTCCTTATTTGTACTTCTATTCTCACTGGTTCTACATGGTTTGAAAAAAATATAGGAATTTCCAGAACCATATGAAAACTCCTATATCCATTTGGTTTTGGATTTTTAATATAATCTTTTTCTTTAATCAAAGTTATATCATCCTGTCTTTTGAGCATATCTGCGATTTCATATATATCGCTTACAAATGAACAAATAACCCTTATACCTGCTATATCATTCAAATTTTTCTTTGCCGATTCAAGCGTTAGTTCTAAACCCTTTCGCTTAAGTTTTCCTATTATACTTCTAGGTTCCTTAACTCTAGATTTAATATATTCTATGGGATTTCTTTTCCTCTTTACTTTAAATTCTTTATCTAATATTTCAAGTTTAGTTCTAACTTCTTTTATAGCAGAACTATAACTCATCATAAAAGATTGAAATTTTTCTATTCCCTCATCAATATCCACTGATACGTCCAAAGGTAGTTCAATAATTTCTTTGGATTCCAT 660 -1 AGT NGD 166 75 TGCCCAAAAATCCATAGCAAT 495 TG CCCA AAAATCCATAGCAAT TTTA TGTTTAAAAATCCATAGCAAT ATTGCTATGGATTTTTAAACA ATTGCTATGGATTTTTAAACA 1 TAA
"lcl|CP012395.1_cds_ALU34502.1_73 [locus_tag=CLAU_0073] [protein=RelA/SpoT domain protein] [protein_id=ALU34502.1] [location=71828..72487] [gbkey=CDS]" TTAATTTAATCTCTCCAATTCCTGTTGTATATTCTGCATCTTAATATCTGTTTTTGATATAACATCTGCGCATTCCTTTAAATCGCTCTTTATATGTACTGGAGCCTTCCCTGCTGTTTTATAATATAATTTATGTTCCAAGCTTGCCCAAAAATCCATAGCAATAGTCCTTATTTGTACTTCTATTCTCACTGGTTCTACATGGTTTGAAAAAAATATAGGAATTTCCAGAACCATATGAAAACTCCTATATCCATTTGGTTTTGGATTTTTAATATAATCTTTTTCTTTAATCAAAGTTATATCATCCTGTCTTTTGAGCATATCTGCGATTTCATATATATCGCTTACAAATGAACAAATAACCCTTATACCTGCTATATCATTCAAATTTTTCTTTGCCGATTCAAGCGTTAGTTCTAAACCCTTTCGCTTAAGTTTTCCTATTATACTTCTAGGTTCCTTAACTCTAGATTTAATATATTCTATGGGATTTCTTTTCCTCTTTACTTTAAATTCTTTATCTAATATTTCAAGTTTAGTTCTAACTTCTTTTATAGCAGAACTATAACTCATCATAAAAGATTGAAATTTTTCTATTCCCTCATCAATATCCACTGATACGTCCAAAGGTAGTTCAATAATTTCTTTGGATTCCAT 660 -1 AG NG 166 75 TGCCCAAAAATCCATAGCAAT 495 TG CCCA AAAATCCATAGCAAT TTTA TGTTTAAAAATCCATAGCAAT ATTGCTATGGATTTTTAAACA ATTGCTATGGATTTTTAAACA 1 TAA
"lcl|CP012395.1_cds_ALU34504.1_75 [locus_tag=CLAU_0075] [protein=ADP-ribosyl-(dinitrogen reductase) hydrolase] [protein_id=ALU34504.1] [location=74730..75614] [gbkey=CDS]" TTAATTATAGGTGCTATTTATTTTTTCTCCAATACTCATTAATTTATCCTTTACCTCTATCTTATTTTTCCATCTTTCAGGAATACTGTCATATCCATAATAGGTACCTGCAATTCCCCCTGCAACTGCAGCCACAGTATCAGCATCTCCACATAAATTTGCAGCCTCACATATTGTATCTTCTAAATTTGAATTGTTCATAAAACACCAGAGTGCACACCTTAAAGTGTCAACTACATATCCTGAAGGTATAAGTTCTTCTTTTTTCATATTCATTACATATTTATAGTCTTCACTGCTGCCAATTGCCTCTGTAATAGTGCCTTCCTTAGTTTCTTCATTTAAATATTTATAAATAACGGTATTATATAATACACAGGCATCTGCTGCTTTTTCATCATAATGTGTCATTTTAGATTGCAGCCTGCTTATATCTATCATTTTGCTGTAATCTCTGTAATATAATGCAACTGGTATACATCTCATAATGGTCCCATTTCCAGCCGTCCTGCCTTTGGATATATGATGTACATAAAATGAGGCCTCTTTCCAATTGCTAGTTTTAATGTACTTTTTTATAGCTAGCTCACAAGTCATCCCTATATCCTTAGGATCACTATTGTACCATTTTACAAACCTATTACCTATAGATTCAATAGGACATTCAGGATTTTCAAGTATTCCTCCTGCTACACATAAAGTCATCATGGTATCGTCTGTAACCTGACCAGGCTTCAACTTCCAATGGCCTCTGCCTATAATGTCTTTTAGATACCCATACGTTTTGCGTGCTTCTTCTTGAGATAAAAATTCCAAAGTTGCCCCTAATGCATCTCCACAGGCTACTCCAAATAATCCTCCCAAAAGTTTATTTAATCTTTCCAT 885 -1 TGT NGD 228 74 ACCAGAGTGCACACCTTAAAG 658 AC CAGA GTGCACACCTTAAAG TAGA ACTAGAGTGCACACCTTAAAG CTTTAAGGTGTGCACTCTAGT TTAAGGTGTGCACTCTAGT 1 TAG
"lcl|CP012395.1_cds_ALU34504.1_75 [locus_tag=CLAU_0075] [protein=ADP-ribosyl-(dinitrogen reductase) hydrolase] [protein_id=ALU34504.1] [location=74730..75614] [gbkey=CDS]" TTAATTATAGGTGCTATTTATTTTTTCTCCAATACTCATTAATTTATCCTTTACCTCTATCTTATTTTTCCATCTTTCAGGAATACTGTCATATCCATAATAGGTACCTGCAATTCCCCCTGCAACTGCAGCCACAGTATCAGCATCTCCACATAAATTTGCAGCCTCACATATTGTATCTTCTAAATTTGAATTGTTCATAAAACACCAGAGTGCACACCTTAAAGTGTCAACTACATATCCTGAAGGTATAAGTTCTTCTTTTTTCATATTCATTACATATTTATAGTCTTCACTGCTGCCAATTGCCTCTGTAATAGTGCCTTCCTTAGTTTCTTCATTTAAATATTTATAAATAACGGTATTATATAATACACAGGCATCTGCTGCTTTTTCATCATAATGTGTCATTTTAGATTGCAGCCTGCTTATATCTATCATTTTGCTGTAATCTCTGTAATATAATGCAACTGGTATACATCTCATAATGGTCCCATTTCCAGCCGTCCTGCCTTTGGATATATGATGTACATAAAATGAGGCCTCTTTCCAATTGCTAGTTTTAATGTACTTTTTTATAGCTAGCTCACAAGTCATCCCTATATCCTTAGGATCACTATTGTACCATTTTACAAACCTATTACCTATAGATTCAATAGGACATTCAGGATTTTCAAGTATTCCTCCTGCTACACATAAAGTCATCATGGTATCGTCTGTAACCTGACCAGGCTTCAACTTCCAATGGCCTCTGCCTATAATGTCTTTTAGATACCCATACGTTTTGCGTGCTTCTTCTTGAGATAAAAATTCCAAAGTTGCCCCTAATGCATCTCCACAGGCTACTCCAAATAATCCTCCCAAAAGTTTATTTAATCTTTCCAT 885 -1 TGT NGD 567 36 CTTTCCAATTGCTAGTTTTAA 319 CT TTCC AATTGCTAGTTTTAA TTTT CTTTTTAATTGCTAGTTTTAA TTAAAACTAGCAATTAAAAAG AAAACTAGCAATTAAAAAG 1 TAA
"lcl|CP012395.1_cds_ALU34504.1_75 [locus_tag=CLAU_0075] [protein=ADP-ribosyl-(dinitrogen reductase) hydrolase] [protein_id=ALU34504.1] [location=74730..75614] [gbkey=CDS]" TTAATTATAGGTGCTATTTATTTTTTCTCCAATACTCATTAATTTATCCTTTACCTCTATCTTATTTTTCCATCTTTCAGGAATACTGTCATATCCATAATAGGTACCTGCAATTCCCCCTGCAACTGCAGCCACAGTATCAGCATCTCCACATAAATTTGCAGCCTCACATATTGTATCTTCTAAATTTGAATTGTTCATAAAACACCAGAGTGCACACCTTAAAGTGTCAACTACATATCCTGAAGGTATAAGTTCTTCTTTTTTCATATTCATTACATATTTATAGTCTTCACTGCTGCCAATTGCCTCTGTAATAGTGCCTTCCTTAGTTTCTTCATTTAAATATTTATAAATAACGGTATTATATAATACACAGGCATCTGCTGCTTTTTCATCATAATGTGTCATTTTAGATTGCAGCCTGCTTATATCTATCATTTTGCTGTAATCTCTGTAATATAATGCAACTGGTATACATCTCATAATGGTCCCATTTCCAGCCGTCCTGCCTTTGGATATATGATGTACATAAAATGAGGCCTCTTTCCAATTGCTAGTTTTAATGTACTTTTTTATAGCTAGCTCACAAGTCATCCCTATATCCTTAGGATCACTATTGTACCATTTTACAAACCTATTACCTATAGATTCAATAGGACATTCAGGATTTTCAAGTATTCCTCCTGCTACACATAAAGTCATCATGGTATCGTCTGTAACCTGACCAGGCTTCAACTTCCAATGGCCTCTGCCTATAATGTCTTTTAGATACCCATACGTTTTGCGTGCTTCTTCTTGAGATAAAAATTCCAAAGTTGCCCCTAATGCATCTCCACAGGCTACTCCAAATAATCCTCCCAAAAGTTTATTTAATCTTTCCAT 885 -1 TG NG 228 74 ACCAGAGTGCACACCTTAAAG 658 AC CAGA GTGCACACCTTAAAG TAGA ACTAGAGTGCACACCTTAAAG CTTTAAGGTGTGCACTCTAGT TTAAGGTGTGCACTCTAGT 1 TAG
"lcl|CP012395.1_cds_ALU34504.1_75 [locus_tag=CLAU_0075] [protein=ADP-ribosyl-(dinitrogen reductase) hydrolase] [protein_id=ALU34504.1] [location=74730..75614] [gbkey=CDS]" TTAATTATAGGTGCTATTTATTTTTTCTCCAATACTCATTAATTTATCCTTTACCTCTATCTTATTTTTCCATCTTTCAGGAATACTGTCATATCCATAATAGGTACCTGCAATTCCCCCTGCAACTGCAGCCACAGTATCAGCATCTCCACATAAATTTGCAGCCTCACATATTGTATCTTCTAAATTTGAATTGTTCATAAAACACCAGAGTGCACACCTTAAAGTGTCAACTACATATCCTGAAGGTATAAGTTCTTCTTTTTTCATATTCATTACATATTTATAGTCTTCACTGCTGCCAATTGCCTCTGTAATAGTGCCTTCCTTAGTTTCTTCATTTAAATATTTATAAATAACGGTATTATATAATACACAGGCATCTGCTGCTTTTTCATCATAATGTGTCATTTTAGATTGCAGCCTGCTTATATCTATCATTTTGCTGTAATCTCTGTAATATAATGCAACTGGTATACATCTCATAATGGTCCCATTTCCAGCCGTCCTGCCTTTGGATATATGATGTACATAAAATGAGGCCTCTTTCCAATTGCTAGTTTTAATGTACTTTTTTATAGCTAGCTCACAAGTCATCCCTATATCCTTAGGATCACTATTGTACCATTTTACAAACCTATTACCTATAGATTCAATAGGACATTCAGGATTTTCAAGTATTCCTCCTGCTACACATAAAGTCATCATGGTATCGTCTGTAACCTGACCAGGCTTCAACTTCCAATGGCCTCTGCCTATAATGTCTTTTAGATACCCATACGTTTTGCGTGCTTCTTCTTGAGATAAAAATTCCAAAGTTGCCCCTAATGCATCTCCACAGGCTACTCCAAATAATCCTCCCAAAAGTTTATTTAATCTTTCCAT 885 -1 TG NG 567 36 CTTTCCAATTGCTAGTTTTAA 319 CT TTCC AATTGCTAGTTTTAA TTTT CTTTTTAATTGCTAGTTTTAA TTAAAACTAGCAATTAAAAAG AAAACTAGCAATTAAAAAG 1 TAA
"lcl|CP012395.1_cds_ALU34504.1_75 [locus_tag=CLAU_0075] [protein=ADP-ribosyl-(dinitrogen reductase) hydrolase] [protein_id=ALU34504.1] [location=74730..75614] [gbkey=CDS]" TTAATTATAGGTGCTATTTATTTTTTCTCCAATACTCATTAATTTATCCTTTACCTCTATCTTATTTTTCCATCTTTCAGGAATACTGTCATATCCATAATAGGTACCTGCAATTCCCCCTGCAACTGCAGCCACAGTATCAGCATCTCCACATAAATTTGCAGCCTCACATATTGTATCTTCTAAATTTGAATTGTTCATAAAACACCAGAGTGCACACCTTAAAGTGTCAACTACATATCCTGAAGGTATAAGTTCTTCTTTTTTCATATTCATTACATATTTATAGTCTTCACTGCTGCCAATTGCCTCTGTAATAGTGCCTTCCTTAGTTTCTTCATTTAAATATTTATAAATAACGGTATTATATAATACACAGGCATCTGCTGCTTTTTCATCATAATGTGTCATTTTAGATTGCAGCCTGCTTATATCTATCATTTTGCTGTAATCTCTGTAATATAATGCAACTGGTATACATCTCATAATGGTCCCATTTCCAGCCGTCCTGCCTTTGGATATATGATGTACATAAAATGAGGCCTCTTTCCAATTGCTAGTTTTAATGTACTTTTTTATAGCTAGCTCACAAGTCATCCCTATATCCTTAGGATCACTATTGTACCATTTTACAAACCTATTACCTATAGATTCAATAGGACATTCAGGATTTTCAAGTATTCCTCCTGCTACACATAAAGTCATCATGGTATCGTCTGTAACCTGACCAGGCTTCAACTTCCAATGGCCTCTGCCTATAATGTCTTTTAGATACCCATACGTTTTGCGTGCTTCTTCTTGAGATAAAAATTCCAAAGTTGCCCCTAATGCATCTCCACAGGCTACTCCAAATAATCCTCCCAAAAGTTTATTTAATCTTTCCAT 885 -1 AAA NAA 224 75 AAACACCAGAGTGCACACCTT 662 AA ACAC CAGAGTGCACACCTT ATAT AAATATCAGAGTGCACACCTT AAGGTGTGCACTCTGATATTT AGGTGTGCACTCTGATATTT 1 TGA
"lcl|CP012395.1_cds_ALU34504.1_75 [locus_tag=CLAU_0075] [protein=ADP-ribosyl-(dinitrogen reductase) hydrolase] [protein_id=ALU34504.1] [location=74730..75614] [gbkey=CDS]" TTAATTATAGGTGCTATTTATTTTTTCTCCAATACTCATTAATTTATCCTTTACCTCTATCTTATTTTTCCATCTTTCAGGAATACTGTCATATCCATAATAGGTACCTGCAATTCCCCCTGCAACTGCAGCCACAGTATCAGCATCTCCACATAAATTTGCAGCCTCACATATTGTATCTTCTAAATTTGAATTGTTCATAAAACACCAGAGTGCACACCTTAAAGTGTCAACTACATATCCTGAAGGTATAAGTTCTTCTTTTTTCATATTCATTACATATTTATAGTCTTCACTGCTGCCAATTGCCTCTGTAATAGTGCCTTCCTTAGTTTCTTCATTTAAATATTTATAAATAACGGTATTATATAATACACAGGCATCTGCTGCTTTTTCATCATAATGTGTCATTTTAGATTGCAGCCTGCTTATATCTATCATTTTGCTGTAATCTCTGTAATATAATGCAACTGGTATACATCTCATAATGGTCCCATTTCCAGCCGTCCTGCCTTTGGATATATGATGTACATAAAATGAGGCCTCTTTCCAATTGCTAGTTTTAATGTACTTTTTTATAGCTAGCTCACAAGTCATCCCTATATCCTTAGGATCACTATTGTACCATTTTACAAACCTATTACCTATAGATTCAATAGGACATTCAGGATTTTCAAGTATTCCTCCTGCTACACATAAAGTCATCATGGTATCGTCTGTAACCTGACCAGGCTTCAACTTCCAATGGCCTCTGCCTATAATGTCTTTTAGATACCCATACGTTTTGCGTGCTTCTTCTTGAGATAAAAATTCCAAAGTTGCCCCTAATGCATCTCCACAGGCTACTCCAAATAATCCTCCCAAAAGTTTATTTAATCTTTCCAT 885 -1 TAA NAA 759 14 ACTTCCAATGGCCTCTGCCTA 127 AC TTCC AATGGCCTCTGCCTA TTTT ACTTTTAATGGCCTCTGCCTA TAGGCAGAGGCCATTAAAAGT GGCAGAGGCCATTAAAAGT 1 TAA
"lcl|CP012395.1_cds_ALU34506.1_77 [locus_tag=CLAU_0077] [protein=FMN-dependent nitroreductase] [protein_id=ALU34506.1] [location=complement(77176..77709)] [gbkey=CDS]" TCAGATAAATTGAGCAATTTCATCTATGCTTTTACGTACCTTACTGCGGAGAGTTGTATCTGCAGAATATCCTACACTTATGACAAGCCTAATTCTTTTAGAATTTGGTATGTGTAGTAAATCCTTAAGCTTCTTTTCATTAAACCAGCCCATTATGCAGGTAGACAGTCCTTGCTGCGTAGCTGCAAGGCATATATGGGCAGTTGCAATTCCTATATCTATGGGGGCATAATCTTGATCTTTAATTTTACCACCAATTCTAGCTTTAATATCTGTTTTTTCTTGAAGTACAATAATAAATGAAGGACAATTATTTGTAAATTTATTCATTCCTAGATCTTGAAGACATTTAGAAATCTTAGGTGACAGGTCTTTATTATTTACGATAATAAATCTCCAGGGTTGACCATTGCAAGCTGAGGGTGCAATTCTAGCTGCTTCTATACAGGCAACTAACTTTTCTTTTTCTACTTCTTTTTCTTTATAGTTTCTGCAGCTTTCACGTTGCTTGATTAAATCAAAATAATCAGTCAT 534 -1 AG NG 415 22 TCTCCAGGGTTGACCATTGCA 120 TC TCCA GGGTTGACCATTGCA TTTA TCTTTAGGGTTGACCATTGCA TGCAATGGTCAACCCTAAAGA TGCAATGGTCAACCCTAAAGA 1 TAA
"lcl|CP012395.1_cds_ALU34506.1_77 [locus_tag=CLAU_0077] [protein=FMN-dependent nitroreductase] [protein_id=ALU34506.1] [location=complement(77176..77709)] [gbkey=CDS]" TCAGATAAATTGAGCAATTTCATCTATGCTTTTACGTACCTTACTGCGGAGAGTTGTATCTGCAGAATATCCTACACTTATGACAAGCCTAATTCTTTTAGAATTTGGTATGTGTAGTAAATCCTTAAGCTTCTTTTCATTAAACCAGCCCATTATGCAGGTAGACAGTCCTTGCTGCGTAGCTGCAAGGCATATATGGGCAGTTGCAATTCCTATATCTATGGGGGCATAATCTTGATCTTTAATTTTACCACCAATTCTAGCTTTAATATCTGTTTTTTCTTGAAGTACAATAATAAATGAAGGACAATTATTTGTAAATTTATTCATTCCTAGATCTTGAAGACATTTAGAAATCTTAGGTGACAGGTCTTTATTATTTACGATAATAAATCTCCAGGGTTGACCATTGCAAGCTGAGGGTGCAATTCTAGCTGCTTCTATACAGGCAACTAACTTTTCTTTTTCTACTTCTTTTTCTTTATAGTTTCTGCAGCTTTCACGTTGCTTGATTAAATCAAAATAATCAGTCAT 534 -1 CAA NAA 413 23 AATCTCCAGGGTTGACCATTG 122 AA TCTC CAGGGTTGACCATTG TTTT AATTTTCAGGGTTGACCATTG CAATGGTCAACCCTGAAAATT AATGGTCAACCCTGAAAATT 1 TGA
"lcl|CP012395.1_cds_ALU34510.1_81 [locus_tag=CLAU_0081] [protein=Molybdopterin oxidoreductase] [protein_id=ALU34510.1] [location=complement(79481..81169)] [gbkey=CDS]" TTAAGTGTCTTTACGCATACTCTTTTTACGGAAAATCTTGCGCTTTTGACATCCAAAATCTGAAAAATCTAATTTTTTTATCTTTACCGAGCAAACTTTAAATTCAGGTGTTCCAGTAACAGGATCAGGGGCACTATTAGTCAAAATATTAGCTGGACTCTCAGTAAAATGGAAAGTAATAAATGTTAATCCCTCCGGTACCCTAGTTGTTACTTGTGCTTTTGTAATTAATGAGCCACGTCGTGTTGATGCACTAATTTCATCACCATCTTCAATATTAAGATTTTTTGCATCTGTAGGGTTAATTTCCAAAAATCCTTCTGGATCCGCACCATTTAGTCCCCAACAACGTCTCGTCATAGTCCCTGTATGGTAGTGAGTAACGATACGTCCAGTAGTCAGCATTAATGGATATTCTTTATCAGGAAGCTCAGCAGGTTCCCTATACTCAATTGGGGAAAACTTACCCAAACCACGGGAAAACTTACCAACATGCAAAATAGGTGTCCCAAGATGATTCTCATTTGGACATGGCCATGGAATGCCACCGTCCTCCAACCGTTTATAACTAATACCAGCATAACTTGGTGTTAAAGATCTCATTTCATCAAATATATCTTCAGGAGAACTATAATCTGCTGGATAATCCATTGCATTCATGATATCCCTGAGTATTTGCCAATCTGGAAGACTATTACCTATTGGCTCTACAGCCTTACGAATACGCTGCACTGTACGATCAGTACTACTAAAAGTTCCATCTTTTTCAGCATAGGATACGCCCGGAAGAACAACATCAGCAACTTCAGCTGTTTCAGTTAAGAAAATATCTTGAACAACCAAAAAATCCAAATGTTTCAAGCAGTGTTCCACATGATTTATATCAGGGTCACTTCGCATTGGATTTTCACCAAATACATACAGCATTTTGACCTCATCTTTTTCAATTGCATTCAAGATAGACGGAATATTAAGTCCAACTTTATCGCTTAACTGAGCATTCCATGCTTTTTCAAATTTAGCTTTCACATCAGGATTAGTTACTGATTGGTAACCAGTGTAGACATTAGGCAAAGCTCCCATATCACATGCTCCTTGCACGTTATTCTGACCACGCAGAGGGTTAACTCCTCCTTTAGGCTTGCCAATATTACCAGTAAGCATCATAATATTTGCTGTAGATAGTACATTATCAACACCAGTAGTATGCTGCGTAATACCCATAGTATAATACAAAGCAGCAGCATCAGCCTTAGCAATAATTCTTGCAGCTTCTATTATCTTGTCTGCTGGAACCTTAGTTATACTTGATGTATACTTTGGCGTGAATTTCATTACAACTTCTTTGAAATCCTCAAAATTCTCAGTTCTTTCAGCAATAAATGCTTTATCAGCTAGTCCTTCTGTCAATATGACATATGACATTCCATTTAGAAGTGCTACATCTGTACCTGGTTTATGCCGCAGCCAAACATCAGCATGTAGTGCCACATCTGTTTTGCGGGGATCAGCCACTACGAGTTTAGTACCGCGTTCTTTAGCTTTTAGCATTTTAATACCAATTATAGGATGACATTCTGTGGTATTTGTACCAATTGCAAAAATAGCATCTTCAGGTCCCATTTCATCAAGTTCATGTATTGAGTTTGTCATTGCTCCACTGCCAAATGCTGTGCCTAGACCAGACAC 1689 -1 AG NG 1021 40 ATTCCATGCTTTTTCAAATTT 669 AT TCCA TGCTTTTTCAAATTT TTTA ATTTTATGCTTTTTCAAATTT AAATTTGAAAAAGCATAAAAT AAATTTGAAAAAGCATAAAAT 1 TAA
"lcl|CP012395.1_cds_ALU34510.1_81 [locus_tag=CLAU_0081] [protein=Molybdopterin oxidoreductase] [protein_id=ALU34510.1] [location=complement(79481..81169)] [gbkey=CDS]" TTAAGTGTCTTTACGCATACTCTTTTTACGGAAAATCTTGCGCTTTTGACATCCAAAATCTGAAAAATCTAATTTTTTTATCTTTACCGAGCAAACTTTAAATTCAGGTGTTCCAGTAACAGGATCAGGGGCACTATTAGTCAAAATATTAGCTGGACTCTCAGTAAAATGGAAAGTAATAAATGTTAATCCCTCCGGTACCCTAGTTGTTACTTGTGCTTTTGTAATTAATGAGCCACGTCGTGTTGATGCACTAATTTCATCACCATCTTCAATATTAAGATTTTTTGCATCTGTAGGGTTAATTTCCAAAAATCCTTCTGGATCCGCACCATTTAGTCCCCAACAACGTCTCGTCATAGTCCCTGTATGGTAGTGAGTAACGATACGTCCAGTAGTCAGCATTAATGGATATTCTTTATCAGGAAGCTCAGCAGGTTCCCTATACTCAATTGGGGAAAACTTACCCAAACCACGGGAAAACTTACCAACATGCAAAATAGGTGTCCCAAGATGATTCTCATTTGGACATGGCCATGGAATGCCACCGTCCTCCAACCGTTTATAACTAATACCAGCATAACTTGGTGTTAAAGATCTCATTTCATCAAATATATCTTCAGGAGAACTATAATCTGCTGGATAATCCATTGCATTCATGATATCCCTGAGTATTTGCCAATCTGGAAGACTATTACCTATTGGCTCTACAGCCTTACGAATACGCTGCACTGTACGATCAGTACTACTAAAAGTTCCATCTTTTTCAGCATAGGATACGCCCGGAAGAACAACATCAGCAACTTCAGCTGTTTCAGTTAAGAAAATATCTTGAACAACCAAAAAATCCAAATGTTTCAAGCAGTGTTCCACATGATTTATATCAGGGTCACTTCGCATTGGATTTTCACCAAATACATACAGCATTTTGACCTCATCTTTTTCAATTGCATTCAAGATAGACGGAATATTAAGTCCAACTTTATCGCTTAACTGAGCATTCCATGCTTTTTCAAATTTAGCTTTCACATCAGGATTAGTTACTGATTGGTAACCAGTGTAGACATTAGGCAAAGCTCCCATATCACATGCTCCTTGCACGTTATTCTGACCACGCAGAGGGTTAACTCCTCCTTTAGGCTTGCCAATATTACCAGTAAGCATCATAATATTTGCTGTAGATAGTACATTATCAACACCAGTAGTATGCTGCGTAATACCCATAGTATAATACAAAGCAGCAGCATCAGCCTTAGCAATAATTCTTGCAGCTTCTATTATCTTGTCTGCTGGAACCTTAGTTATACTTGATGTATACTTTGGCGTGAATTTCATTACAACTTCTTTGAAATCCTCAAAATTCTCAGTTCTTTCAGCAATAAATGCTTTATCAGCTAGTCCTTCTGTCAATATGACATATGACATTCCATTTAGAAGTGCTACATCTGTACCTGGTTTATGCCGCAGCCAAACATCAGCATGTAGTGCCACATCTGTTTTGCGGGGATCAGCCACTACGAGTTTAGTACCGCGTTCTTTAGCTTTTAGCATTTTAATACCAATTATAGGATGACATTCTGTGGTATTTGTACCAATTGCAAAAATAGCATCTTCAGGTCCCATTTCATCAAGTTCATGTATTGAGTTTGTCATTGCTCCACTGCCAAATGCTGTGCCTAGACCAGACAC 1689 -1 TG NG 1486 12 CAGCCAAACATCAGCATGTAG 204 CA GCCA AACATCAGCATGTAG GTTA CAGTTAAACATCAGCATGTAG CTACATGCTGATGTTTAACTG CTACATGCTGATGTTTAACTG 1 TAA
"lcl|CP012395.1_cds_ALU34513.1_84 [locus_tag=CLAU_0084] [protein=UBA/THIF-type NAD/FAD binding protein] [protein_id=ALU34513.1] [location=82417..83100] [gbkey=CDS]" TCACAGCGGAATTATATCATACTCAGTTGAGAGAAGATCTATAAAGACCATTTTTTTTCTTAAAAGTTCTCCTCTCCCTAAAAGAATTTTTATTACTTCACTTACTTCAATTGAGGCTGCTAAAGCTGGCGTAAATGATGGATTACCCATTTCCTTTTCAATTCCTTTAGATGTTTGTTTATTTACATTATAAATCTTGTTTAAGGTATCATCTCCTGGAAATATAGTAGTAATTTGAGCATACCATCCTGCTATAGCTCCATGAACCATTGGTATATTAAGTTTTTTGCAGCTACGTTGAAGTAATAATCTCGCTGGTATGCTGTCAAGAGCATCTACTACCACATCATTATTATTTAAAATATTGCAAGTATTATCTTCTGTAAGCATTTTTTCTAGTGCTTTTACCTCTATTAATGGATTTACTTTTTCCATTCTAAGCTTTGCTTCCAGTGCTTTACTAAAACCTATAGTATCTGTACTTGAAAGTATTTGCCTATTTAAATTAGATTCTTCAAATACGTCTCCATCTACTGCAGTAATACTTCCTATTCCTATTCTTCCAAGCATCTCAATAACATAACCACCAATTCCTCCACAGCCTACAACACAAACTTTGAAGTTCTTTAAAGTATCATTTTCTTCTTTTGATAAGGTTTTCATATTTCTAACATAACGTTCCAA 684 -1 TGA NGD 263 62 TACCATCCTGCTATAGCTCCA 422 TA CCAT CCTGCTATAGCTCCA TTAT TATTATCCTGCTATAGCTCCA TGGAGCTATAGCAGGATAATA GGAGCTATAGCAGGATAATA 1 TAA
"lcl|CP012395.1_cds_ALU34513.1_84 [locus_tag=CLAU_0084] [protein=UBA/THIF-type NAD/FAD binding protein] [protein_id=ALU34513.1] [location=82417..83100] [gbkey=CDS]" TCACAGCGGAATTATATCATACTCAGTTGAGAGAAGATCTATAAAGACCATTTTTTTTCTTAAAAGTTCTCCTCTCCCTAAAAGAATTTTTATTACTTCACTTACTTCAATTGAGGCTGCTAAAGCTGGCGTAAATGATGGATTACCCATTTCCTTTTCAATTCCTTTAGATGTTTGTTTATTTACATTATAAATCTTGTTTAAGGTATCATCTCCTGGAAATATAGTAGTAATTTGAGCATACCATCCTGCTATAGCTCCATGAACCATTGGTATATTAAGTTTTTTGCAGCTACGTTGAAGTAATAATCTCGCTGGTATGCTGTCAAGAGCATCTACTACCACATCATTATTATTTAAAATATTGCAAGTATTATCTTCTGTAAGCATTTTTTCTAGTGCTTTTACCTCTATTAATGGATTTACTTTTTCCATTCTAAGCTTTGCTTCCAGTGCTTTACTAAAACCTATAGTATCTGTACTTGAAAGTATTTGCCTATTTAAATTAGATTCTTCAAATACGTCTCCATCTACTGCAGTAATACTTCCTATTCCTATTCTTCCAAGCATCTCAATAACATAACCACCAATTCCTCCACAGCCTACAACACAAACTTTGAAGTTCTTTAAAGTATCATTTTCTTCTTTTGATAAGGTTTTCATATTTCTAACATAACGTTCCAA 684 -1 TG NG 263 62 TACCATCCTGCTATAGCTCCA 422 TA CCAT CCTGCTATAGCTCCA TTAT TATTATCCTGCTATAGCTCCA TGGAGCTATAGCAGGATAATA GGAGCTATAGCAGGATAATA 1 TAA
"lcl|CP012395.1_cds_ALU34513.1_84 [locus_tag=CLAU_0084] [protein=UBA/THIF-type NAD/FAD binding protein] [protein_id=ALU34513.1] [location=82417..83100] [gbkey=CDS]" TCACAGCGGAATTATATCATACTCAGTTGAGAGAAGATCTATAAAGACCATTTTTTTTCTTAAAAGTTCTCCTCTCCCTAAAAGAATTTTTATTACTTCACTTACTTCAATTGAGGCTGCTAAAGCTGGCGTAAATGATGGATTACCCATTTCCTTTTCAATTCCTTTAGATGTTTGTTTATTTACATTATAAATCTTGTTTAAGGTATCATCTCCTGGAAATATAGTAGTAATTTGAGCATACCATCCTGCTATAGCTCCATGAACCATTGGTATATTAAGTTTTTTGCAGCTACGTTGAAGTAATAATCTCGCTGGTATGCTGTCAAGAGCATCTACTACCACATCATTATTATTTAAAATATTGCAAGTATTATCTTCTGTAAGCATTTTTTCTAGTGCTTTTACCTCTATTAATGGATTTACTTTTTCCATTCTAAGCTTTGCTTCCAGTGCTTTACTAAAACCTATAGTATCTGTACTTGAAAGTATTTGCCTATTTAAATTAGATTCTTCAAATACGTCTCCATCTACTGCAGTAATACTTCCTATTCCTATTCTTCCAAGCATCTCAATAACATAACCACCAATTCCTCCACAGCCTACAACACAAACTTTGAAGTTCTTTAAAGTATCATTTTCTTCTTTTGATAAGGTTTTCATATTTCTAACATAACGTTCCAA 684 -1 TGA NGA 263 62 TACCATCCTGCTATAGCTCCA 422 TA CCAT CCTGCTATAGCTCCA TTAT TATTATCCTGCTATAGCTCCA TGGAGCTATAGCAGGATAATA GGAGCTATAGCAGGATAATA 1 TAA
"lcl|CP012395.1_cds_ALU34515.1_86 [locus_tag=CLAU_0086] [protein=ABC-type transporter integral membrane subunit] [protein_id=ALU34515.1] [location=84259..85296] [gbkey=CDS]" TTACTGCCTCCTTCCTTTAAATAAAATACTTATAAAGAATGGTGCGCCTATTAATGACGTTAAAATACCTAGTGGTATTTCCATAGAAAATATGGTACGAGAAATGTTATCAATTAAAAGAAGATAAGCGCCTCCAATTAATATAGAACCTGGTAAAAGATCTTTATAATTAGGACCTACAATCATCCTAGTCACATGAGGAATAACCAAACCTACCCATCCAATTATTCCAGCCATAGAAACAGAGGCAGCAGTTAATAAAGTGGAACAAAATATTAAAATAATTCTCATTCTATCTGTATTTATTCCTAGTGATTTTGCTTCTTCCTCACCAAAAGAAATAACATTTAACTTCCATCTCAATAATAAAATTGGAACAACTCCTATAATAAATGCAATTAAAAGAATATGAATTTCTTTAAAGGTTATGGTAGAAAGTCCACCCATAAGCCAGAACGTTATTGCTGGAAGTTTACTGTCTGGATCAGCTACATATTTTGTTAAAGAAATAAGGGATTGAAAAAGGGATGATACCACTATACCCGTAAGTACCAATATTAAAGTTGTATTATTACTACGTCCAATAACCTTACTAACAGCATAAGTAATAAGAACTGCTCCCATACCAAAGGCAAAAGCAAGAAATTGTACTCCTGCCATATTAAAAGATACTAAAAGTCCCATGGCAGCACCAAAACCAGCACCTGCTGAAGCACCTAATATATCAGGAGAAACCATAGGATTTTTAAATAGGCATTGATATGTAGTCCCAGCTACTGAAAGTGAAGAACCAATTAATAACGCAGCTATAATCCTTGGTAATCTTATTTTAAATAATACAGTATCAACATTTTCAGACCAGGTTTGAGGTAATCCAAATATCTTTGCATAAAATATATAAAAAAGATCTTTAAGCGATACTGAATACCTTCCCATAGTAAATGAAATCAAAAATATAAAAAGGACCAGCATGATAAGTATAATTTTTATAGATATTATATTGTTTTTTTTTACACTTTTTTCTTTTGATGCTTGCAT 1038 -1 TGG NGG 373 64 CTTCCATCTCAATAATAAAAT 666 CT TCCA TCTCAATAATAAAAT TTTA CTTTTATCTCAATAATAAAAT ATTTTATTATTGAGATAAAAG ATTTTATTATTGAGATAAAAG 1 TAA
"lcl|CP012395.1_cds_ALU34515.1_86 [locus_tag=CLAU_0086] [protein=ABC-type transporter integral membrane subunit] [protein_id=ALU34515.1] [location=84259..85296] [gbkey=CDS]" TTACTGCCTCCTTCCTTTAAATAAAATACTTATAAAGAATGGTGCGCCTATTAATGACGTTAAAATACCTAGTGGTATTTCCATAGAAAATATGGTACGAGAAATGTTATCAATTAAAAGAAGATAAGCGCCTCCAATTAATATAGAACCTGGTAAAAGATCTTTATAATTAGGACCTACAATCATCCTAGTCACATGAGGAATAACCAAACCTACCCATCCAATTATTCCAGCCATAGAAACAGAGGCAGCAGTTAATAAAGTGGAACAAAATATTAAAATAATTCTCATTCTATCTGTATTTATTCCTAGTGATTTTGCTTCTTCCTCACCAAAAGAAATAACATTTAACTTCCATCTCAATAATAAAATTGGAACAACTCCTATAATAAATGCAATTAAAAGAATATGAATTTCTTTAAAGGTTATGGTAGAAAGTCCACCCATAAGCCAGAACGTTATTGCTGGAAGTTTACTGTCTGGATCAGCTACATATTTTGTTAAAGAAATAAGGGATTGAAAAAGGGATGATACCACTATACCCGTAAGTACCAATATTAAAGTTGTATTATTACTACGTCCAATAACCTTACTAACAGCATAAGTAATAAGAACTGCTCCCATACCAAAGGCAAAAGCAAGAAATTGTACTCCTGCCATATTAAAAGATACTAAAAGTCCCATGGCAGCACCAAAACCAGCACCTGCTGAAGCACCTAATATATCAGGAGAAACCATAGGATTTTTAAATAGGCATTGATATGTAGTCCCAGCTACTGAAAGTGAAGAACCAATTAATAACGCAGCTATAATCCTTGGTAATCTTATTTTAAATAATACAGTATCAACATTTTCAGACCAGGTTTGAGGTAATCCAAATATCTTTGCATAAAATATATAAAAAAGATCTTTAAGCGATACTGAATACCTTCCCATAGTAAATGAAATCAAAAATATAAAAAGGACCAGCATGATAAGTATAATTTTTATAGATATTATATTGTTTTTTTTTACACTTTTTTCTTTTGATGCTTGCAT 1038 -1 GGA NGD 374 64 TTCCATCTCAATAATAAAATT 665 TT CCAT CTCAATAATAAAATT TTAT TTTTATCTCAATAATAAAATT AATTTTATTATTGAGATAAAA ATTTTATTATTGAGATAAAA 1 TAA
"lcl|CP012395.1_cds_ALU34515.1_86 [locus_tag=CLAU_0086] [protein=ABC-type transporter integral membrane subunit] [protein_id=ALU34515.1] [location=84259..85296] [gbkey=CDS]" TTACTGCCTCCTTCCTTTAAATAAAATACTTATAAAGAATGGTGCGCCTATTAATGACGTTAAAATACCTAGTGGTATTTCCATAGAAAATATGGTACGAGAAATGTTATCAATTAAAAGAAGATAAGCGCCTCCAATTAATATAGAACCTGGTAAAAGATCTTTATAATTAGGACCTACAATCATCCTAGTCACATGAGGAATAACCAAACCTACCCATCCAATTATTCCAGCCATAGAAACAGAGGCAGCAGTTAATAAAGTGGAACAAAATATTAAAATAATTCTCATTCTATCTGTATTTATTCCTAGTGATTTTGCTTCTTCCTCACCAAAAGAAATAACATTTAACTTCCATCTCAATAATAAAATTGGAACAACTCCTATAATAAATGCAATTAAAAGAATATGAATTTCTTTAAAGGTTATGGTAGAAAGTCCACCCATAAGCCAGAACGTTATTGCTGGAAGTTTACTGTCTGGATCAGCTACATATTTTGTTAAAGAAATAAGGGATTGAAAAAGGGATGATACCACTATACCCGTAAGTACCAATATTAAAGTTGTATTATTACTACGTCCAATAACCTTACTAACAGCATAAGTAATAAGAACTGCTCCCATACCAAAGGCAAAAGCAAGAAATTGTACTCCTGCCATATTAAAAGATACTAAAAGTCCCATGGCAGCACCAAAACCAGCACCTGCTGAAGCACCTAATATATCAGGAGAAACCATAGGATTTTTAAATAGGCATTGATATGTAGTCCCAGCTACTGAAAGTGAAGAACCAATTAATAACGCAGCTATAATCCTTGGTAATCTTATTTTAAATAATACAGTATCAACATTTTCAGACCAGGTTTGAGGTAATCCAAATATCTTTGCATAAAATATATAAAAAAGATCTTTAAGCGATACTGAATACCTTCCCATAGTAAATGAAATCAAAAATATAAAAAGGACCAGCATGATAAGTATAATTTTTATAGATATTATATTGTTTTTTTTTACACTTTTTTCTTTTGATGCTTGCAT 1038 -1 GGA NGD 467 55 ATAAGCCAGAACGTTATTGCT 572 AT AAGC CAGAACGTTATTGCT AAGT ATAAGTCAGAACGTTATTGCT AGCAATAACGTTCTGACTTAT GCAATAACGTTCTGACTTAT 1 TGA
"lcl|CP012395.1_cds_ALU34515.1_86 [locus_tag=CLAU_0086] [protein=ABC-type transporter integral membrane subunit] [protein_id=ALU34515.1] [location=84259..85296] [gbkey=CDS]" TTACTGCCTCCTTCCTTTAAATAAAATACTTATAAAGAATGGTGCGCCTATTAATGACGTTAAAATACCTAGTGGTATTTCCATAGAAAATATGGTACGAGAAATGTTATCAATTAAAAGAAGATAAGCGCCTCCAATTAATATAGAACCTGGTAAAAGATCTTTATAATTAGGACCTACAATCATCCTAGTCACATGAGGAATAACCAAACCTACCCATCCAATTATTCCAGCCATAGAAACAGAGGCAGCAGTTAATAAAGTGGAACAAAATATTAAAATAATTCTCATTCTATCTGTATTTATTCCTAGTGATTTTGCTTCTTCCTCACCAAAAGAAATAACATTTAACTTCCATCTCAATAATAAAATTGGAACAACTCCTATAATAAATGCAATTAAAAGAATATGAATTTCTTTAAAGGTTATGGTAGAAAGTCCACCCATAAGCCAGAACGTTATTGCTGGAAGTTTACTGTCTGGATCAGCTACATATTTTGTTAAAGAAATAAGGGATTGAAAAAGGGATGATACCACTATACCCGTAAGTACCAATATTAAAGTTGTATTATTACTACGTCCAATAACCTTACTAACAGCATAAGTAATAAGAACTGCTCCCATACCAAAGGCAAAAGCAAGAAATTGTACTCCTGCCATATTAAAAGATACTAAAAGTCCCATGGCAGCACCAAAACCAGCACCTGCTGAAGCACCTAATATATCAGGAGAAACCATAGGATTTTTAAATAGGCATTGATATGTAGTCCCAGCTACTGAAAGTGAAGAACCAATTAATAACGCAGCTATAATCCTTGGTAATCTTATTTTAAATAATACAGTATCAACATTTTCAGACCAGGTTTGAGGTAATCCAAATATCTTTGCATAAAATATATAAAAAAGATCTTTAAGCGATACTGAATACCTTCCCATAGTAAATGAAATCAAAAATATAAAAAGGACCAGCATGATAAGTATAATTTTTATAGATATTATATTGTTTTTTTTTACACTTTTTTCTTTTGATGCTTGCAT 1038 -1 TGG NGD 373 64 CTTCCATCTCAATAATAAAAT 666 CT TCCA TCTCAATAATAAAAT TTTA CTTTTATCTCAATAATAAAAT ATTTTATTATTGAGATAAAAG ATTTTATTATTGAGATAAAAG 1 TAA
"lcl|CP012395.1_cds_ALU34515.1_86 [locus_tag=CLAU_0086] [protein=ABC-type transporter integral membrane subunit] [protein_id=ALU34515.1] [location=84259..85296] [gbkey=CDS]" TTACTGCCTCCTTCCTTTAAATAAAATACTTATAAAGAATGGTGCGCCTATTAATGACGTTAAAATACCTAGTGGTATTTCCATAGAAAATATGGTACGAGAAATGTTATCAATTAAAAGAAGATAAGCGCCTCCAATTAATATAGAACCTGGTAAAAGATCTTTATAATTAGGACCTACAATCATCCTAGTCACATGAGGAATAACCAAACCTACCCATCCAATTATTCCAGCCATAGAAACAGAGGCAGCAGTTAATAAAGTGGAACAAAATATTAAAATAATTCTCATTCTATCTGTATTTATTCCTAGTGATTTTGCTTCTTCCTCACCAAAAGAAATAACATTTAACTTCCATCTCAATAATAAAATTGGAACAACTCCTATAATAAATGCAATTAAAAGAATATGAATTTCTTTAAAGGTTATGGTAGAAAGTCCACCCATAAGCCAGAACGTTATTGCTGGAAGTTTACTGTCTGGATCAGCTACATATTTTGTTAAAGAAATAAGGGATTGAAAAAGGGATGATACCACTATACCCGTAAGTACCAATATTAAAGTTGTATTATTACTACGTCCAATAACCTTACTAACAGCATAAGTAATAAGAACTGCTCCCATACCAAAGGCAAAAGCAAGAAATTGTACTCCTGCCATATTAAAAGATACTAAAAGTCCCATGGCAGCACCAAAACCAGCACCTGCTGAAGCACCTAATATATCAGGAGAAACCATAGGATTTTTAAATAGGCATTGATATGTAGTCCCAGCTACTGAAAGTGAAGAACCAATTAATAACGCAGCTATAATCCTTGGTAATCTTATTTTAAATAATACAGTATCAACATTTTCAGACCAGGTTTGAGGTAATCCAAATATCTTTGCATAAAATATATAAAAAAGATCTTTAAGCGATACTGAATACCTTCCCATAGTAAATGAAATCAAAAATATAAAAAGGACCAGCATGATAAGTATAATTTTTATAGATATTATATTGTTTTTTTTTACACTTTTTTCTTTTGATGCTTGCAT 1038 -1 GG NG 374 64 TTCCATCTCAATAATAAAATT 665 TT CCAT CTCAATAATAAAATT TTAT TTTTATCTCAATAATAAAATT AATTTTATTATTGAGATAAAA ATTTTATTATTGAGATAAAA 1 TAA
"lcl|CP012395.1_cds_ALU34515.1_86 [locus_tag=CLAU_0086] [protein=ABC-type transporter integral membrane subunit] [protein_id=ALU34515.1] [location=84259..85296] [gbkey=CDS]" TTACTGCCTCCTTCCTTTAAATAAAATACTTATAAAGAATGGTGCGCCTATTAATGACGTTAAAATACCTAGTGGTATTTCCATAGAAAATATGGTACGAGAAATGTTATCAATTAAAAGAAGATAAGCGCCTCCAATTAATATAGAACCTGGTAAAAGATCTTTATAATTAGGACCTACAATCATCCTAGTCACATGAGGAATAACCAAACCTACCCATCCAATTATTCCAGCCATAGAAACAGAGGCAGCAGTTAATAAAGTGGAACAAAATATTAAAATAATTCTCATTCTATCTGTATTTATTCCTAGTGATTTTGCTTCTTCCTCACCAAAAGAAATAACATTTAACTTCCATCTCAATAATAAAATTGGAACAACTCCTATAATAAATGCAATTAAAAGAATATGAATTTCTTTAAAGGTTATGGTAGAAAGTCCACCCATAAGCCAGAACGTTATTGCTGGAAGTTTACTGTCTGGATCAGCTACATATTTTGTTAAAGAAATAAGGGATTGAAAAAGGGATGATACCACTATACCCGTAAGTACCAATATTAAAGTTGTATTATTACTACGTCCAATAACCTTACTAACAGCATAAGTAATAAGAACTGCTCCCATACCAAAGGCAAAAGCAAGAAATTGTACTCCTGCCATATTAAAAGATACTAAAAGTCCCATGGCAGCACCAAAACCAGCACCTGCTGAAGCACCTAATATATCAGGAGAAACCATAGGATTTTTAAATAGGCATTGATATGTAGTCCCAGCTACTGAAAGTGAAGAACCAATTAATAACGCAGCTATAATCCTTGGTAATCTTATTTTAAATAATACAGTATCAACATTTTCAGACCAGGTTTGAGGTAATCCAAATATCTTTGCATAAAATATATAAAAAAGATCTTTAAGCGATACTGAATACCTTCCCATAGTAAATGAAATCAAAAATATAAAAAGGACCAGCATGATAAGTATAATTTTTATAGATATTATATTGTTTTTTTTTACACTTTTTTCTTTTGATGCTTGCAT 1038 -1 GG NG 467 55 ATAAGCCAGAACGTTATTGCT 572 AT AAGC CAGAACGTTATTGCT AAGT ATAAGTCAGAACGTTATTGCT AGCAATAACGTTCTGACTTAT GCAATAACGTTCTGACTTAT 1 TGA
"lcl|CP012395.1_cds_ALU34515.1_86 [locus_tag=CLAU_0086] [protein=ABC-type transporter integral membrane subunit] [protein_id=ALU34515.1] [location=84259..85296] [gbkey=CDS]" TTACTGCCTCCTTCCTTTAAATAAAATACTTATAAAGAATGGTGCGCCTATTAATGACGTTAAAATACCTAGTGGTATTTCCATAGAAAATATGGTACGAGAAATGTTATCAATTAAAAGAAGATAAGCGCCTCCAATTAATATAGAACCTGGTAAAAGATCTTTATAATTAGGACCTACAATCATCCTAGTCACATGAGGAATAACCAAACCTACCCATCCAATTATTCCAGCCATAGAAACAGAGGCAGCAGTTAATAAAGTGGAACAAAATATTAAAATAATTCTCATTCTATCTGTATTTATTCCTAGTGATTTTGCTTCTTCCTCACCAAAAGAAATAACATTTAACTTCCATCTCAATAATAAAATTGGAACAACTCCTATAATAAATGCAATTAAAAGAATATGAATTTCTTTAAAGGTTATGGTAGAAAGTCCACCCATAAGCCAGAACGTTATTGCTGGAAGTTTACTGTCTGGATCAGCTACATATTTTGTTAAAGAAATAAGGGATTGAAAAAGGGATGATACCACTATACCCGTAAGTACCAATATTAAAGTTGTATTATTACTACGTCCAATAACCTTACTAACAGCATAAGTAATAAGAACTGCTCCCATACCAAAGGCAAAAGCAAGAAATTGTACTCCTGCCATATTAAAAGATACTAAAAGTCCCATGGCAGCACCAAAACCAGCACCTGCTGAAGCACCTAATATATCAGGAGAAACCATAGGATTTTTAAATAGGCATTGATATGTAGTCCCAGCTACTGAAAGTGAAGAACCAATTAATAACGCAGCTATAATCCTTGGTAATCTTATTTTAAATAATACAGTATCAACATTTTCAGACCAGGTTTGAGGTAATCCAAATATCTTTGCATAAAATATATAAAAAAGATCTTTAAGCGATACTGAATACCTTCCCATAGTAAATGAAATCAAAAATATAAAAAGGACCAGCATGATAAGTATAATTTTTATAGATATTATATTGTTTTTTTTTACACTTTTTTCTTTTGATGCTTGCAT 1038 -1 TG NG 373 64 CTTCCATCTCAATAATAAAAT 666 CT TCCA TCTCAATAATAAAAT TTTA CTTTTATCTCAATAATAAAAT ATTTTATTATTGAGATAAAAG ATTTTATTATTGAGATAAAAG 1 TAA
"lcl|CP012395.1_cds_ALU34515.1_86 [locus_tag=CLAU_0086] [protein=ABC-type transporter integral membrane subunit] [protein_id=ALU34515.1] [location=84259..85296] [gbkey=CDS]" TTACTGCCTCCTTCCTTTAAATAAAATACTTATAAAGAATGGTGCGCCTATTAATGACGTTAAAATACCTAGTGGTATTTCCATAGAAAATATGGTACGAGAAATGTTATCAATTAAAAGAAGATAAGCGCCTCCAATTAATATAGAACCTGGTAAAAGATCTTTATAATTAGGACCTACAATCATCCTAGTCACATGAGGAATAACCAAACCTACCCATCCAATTATTCCAGCCATAGAAACAGAGGCAGCAGTTAATAAAGTGGAACAAAATATTAAAATAATTCTCATTCTATCTGTATTTATTCCTAGTGATTTTGCTTCTTCCTCACCAAAAGAAATAACATTTAACTTCCATCTCAATAATAAAATTGGAACAACTCCTATAATAAATGCAATTAAAAGAATATGAATTTCTTTAAAGGTTATGGTAGAAAGTCCACCCATAAGCCAGAACGTTATTGCTGGAAGTTTACTGTCTGGATCAGCTACATATTTTGTTAAAGAAATAAGGGATTGAAAAAGGGATGATACCACTATACCCGTAAGTACCAATATTAAAGTTGTATTATTACTACGTCCAATAACCTTACTAACAGCATAAGTAATAAGAACTGCTCCCATACCAAAGGCAAAAGCAAGAAATTGTACTCCTGCCATATTAAAAGATACTAAAAGTCCCATGGCAGCACCAAAACCAGCACCTGCTGAAGCACCTAATATATCAGGAGAAACCATAGGATTTTTAAATAGGCATTGATATGTAGTCCCAGCTACTGAAAGTGAAGAACCAATTAATAACGCAGCTATAATCCTTGGTAATCTTATTTTAAATAATACAGTATCAACATTTTCAGACCAGGTTTGAGGTAATCCAAATATCTTTGCATAAAATATATAAAAAAGATCTTTAAGCGATACTGAATACCTTCCCATAGTAAATGAAATCAAAAATATAAAAAGGACCAGCATGATAAGTATAATTTTTATAGATATTATATTGTTTTTTTTTACACTTTTTTCTTTTGATGCTTGCAT 1038 -1 AAA NAA 877 16 AGACCAGGTTTGAGGTAATCC 162 AG ACCA GGTTTGAGGTAATCC ATTA AGATTAGGTTTGAGGTAATCC GGATTACCTCAAACCTAATCT GGATTACCTCAAACCTAATCT 1 TAA
"lcl|CP012395.1_cds_ALU34515.1_86 [locus_tag=CLAU_0086] [protein=ABC-type transporter integral membrane subunit] [protein_id=ALU34515.1] [location=84259..85296] [gbkey=CDS]" TTACTGCCTCCTTCCTTTAAATAAAATACTTATAAAGAATGGTGCGCCTATTAATGACGTTAAAATACCTAGTGGTATTTCCATAGAAAATATGGTACGAGAAATGTTATCAATTAAAAGAAGATAAGCGCCTCCAATTAATATAGAACCTGGTAAAAGATCTTTATAATTAGGACCTACAATCATCCTAGTCACATGAGGAATAACCAAACCTACCCATCCAATTATTCCAGCCATAGAAACAGAGGCAGCAGTTAATAAAGTGGAACAAAATATTAAAATAATTCTCATTCTATCTGTATTTATTCCTAGTGATTTTGCTTCTTCCTCACCAAAAGAAATAACATTTAACTTCCATCTCAATAATAAAATTGGAACAACTCCTATAATAAATGCAATTAAAAGAATATGAATTTCTTTAAAGGTTATGGTAGAAAGTCCACCCATAAGCCAGAACGTTATTGCTGGAAGTTTACTGTCTGGATCAGCTACATATTTTGTTAAAGAAATAAGGGATTGAAAAAGGGATGATACCACTATACCCGTAAGTACCAATATTAAAGTTGTATTATTACTACGTCCAATAACCTTACTAACAGCATAAGTAATAAGAACTGCTCCCATACCAAAGGCAAAAGCAAGAAATTGTACTCCTGCCATATTAAAAGATACTAAAAGTCCCATGGCAGCACCAAAACCAGCACCTGCTGAAGCACCTAATATATCAGGAGAAACCATAGGATTTTTAAATAGGCATTGATATGTAGTCCCAGCTACTGAAAGTGAAGAACCAATTAATAACGCAGCTATAATCCTTGGTAATCTTATTTTAAATAATACAGTATCAACATTTTCAGACCAGGTTTGAGGTAATCCAAATATCTTTGCATAAAATATATAAAAAAGATCTTTAAGCGATACTGAATACCTTCCCATAGTAAATGAAATCAAAAATATAAAAAGGACCAGCATGATAAGTATAATTTTTATAGATATTATATTGTTTTTTTTTACACTTTTTTCTTTTGATGCTTGCAT 1038 -1 CAA NAA 876 16 CAGACCAGGTTTGAGGTAATC 163 CA GACC AGGTTTGAGGTAATC GATT CAGATTAGGTTTGAGGTAATC GATTACCTCAAACCTAATCTG TTACCTCAAACCTAATCTG 1 TAA
"lcl|CP012395.1_cds_ALU34515.1_86 [locus_tag=CLAU_0086] [protein=ABC-type transporter integral membrane subunit] [protein_id=ALU34515.1] [location=84259..85296] [gbkey=CDS]" TTACTGCCTCCTTCCTTTAAATAAAATACTTATAAAGAATGGTGCGCCTATTAATGACGTTAAAATACCTAGTGGTATTTCCATAGAAAATATGGTACGAGAAATGTTATCAATTAAAAGAAGATAAGCGCCTCCAATTAATATAGAACCTGGTAAAAGATCTTTATAATTAGGACCTACAATCATCCTAGTCACATGAGGAATAACCAAACCTACCCATCCAATTATTCCAGCCATAGAAACAGAGGCAGCAGTTAATAAAGTGGAACAAAATATTAAAATAATTCTCATTCTATCTGTATTTATTCCTAGTGATTTTGCTTCTTCCTCACCAAAAGAAATAACATTTAACTTCCATCTCAATAATAAAATTGGAACAACTCCTATAATAAATGCAATTAAAAGAATATGAATTTCTTTAAAGGTTATGGTAGAAAGTCCACCCATAAGCCAGAACGTTATTGCTGGAAGTTTACTGTCTGGATCAGCTACATATTTTGTTAAAGAAATAAGGGATTGAAAAAGGGATGATACCACTATACCCGTAAGTACCAATATTAAAGTTGTATTATTACTACGTCCAATAACCTTACTAACAGCATAAGTAATAAGAACTGCTCCCATACCAAAGGCAAAAGCAAGAAATTGTACTCCTGCCATATTAAAAGATACTAAAAGTCCCATGGCAGCACCAAAACCAGCACCTGCTGAAGCACCTAATATATCAGGAGAAACCATAGGATTTTTAAATAGGCATTGATATGTAGTCCCAGCTACTGAAAGTGAAGAACCAATTAATAACGCAGCTATAATCCTTGGTAATCTTATTTTAAATAATACAGTATCAACATTTTCAGACCAGGTTTGAGGTAATCCAAATATCTTTGCATAAAATATATAAAAAAGATCTTTAAGCGATACTGAATACCTTCCCATAGTAAATGAAATCAAAAATATAAAAAGGACCAGCATGATAAGTATAATTTTTATAGATATTATATTGTTTTTTTTTACACTTTTTTCTTTTGATGCTTGCAT 1038 -1 GAA NAA 375 64 TCCATCTCAATAATAAAATTG 664 TC CATC TCAATAATAAAATTG TATT TCTATTTCAATAATAAAATTG CAATTTTATTATTGAAATAGA ATTTTATTATTGAAATAGA 1 TAG
"lcl|CP012395.1_cds_ALU34515.1_86 [locus_tag=CLAU_0086] [protein=ABC-type transporter integral membrane subunit] [protein_id=ALU34515.1] [location=84259..85296] [gbkey=CDS]" TTACTGCCTCCTTCCTTTAAATAAAATACTTATAAAGAATGGTGCGCCTATTAATGACGTTAAAATACCTAGTGGTATTTCCATAGAAAATATGGTACGAGAAATGTTATCAATTAAAAGAAGATAAGCGCCTCCAATTAATATAGAACCTGGTAAAAGATCTTTATAATTAGGACCTACAATCATCCTAGTCACATGAGGAATAACCAAACCTACCCATCCAATTATTCCAGCCATAGAAACAGAGGCAGCAGTTAATAAAGTGGAACAAAATATTAAAATAATTCTCATTCTATCTGTATTTATTCCTAGTGATTTTGCTTCTTCCTCACCAAAAGAAATAACATTTAACTTCCATCTCAATAATAAAATTGGAACAACTCCTATAATAAATGCAATTAAAAGAATATGAATTTCTTTAAAGGTTATGGTAGAAAGTCCACCCATAAGCCAGAACGTTATTGCTGGAAGTTTACTGTCTGGATCAGCTACATATTTTGTTAAAGAAATAAGGGATTGAAAAAGGGATGATACCACTATACCCGTAAGTACCAATATTAAAGTTGTATTATTACTACGTCCAATAACCTTACTAACAGCATAAGTAATAAGAACTGCTCCCATACCAAAGGCAAAAGCAAGAAATTGTACTCCTGCCATATTAAAAGATACTAAAAGTCCCATGGCAGCACCAAAACCAGCACCTGCTGAAGCACCTAATATATCAGGAGAAACCATAGGATTTTTAAATAGGCATTGATATGTAGTCCCAGCTACTGAAAGTGAAGAACCAATTAATAACGCAGCTATAATCCTTGGTAATCTTATTTTAAATAATACAGTATCAACATTTTCAGACCAGGTTTGAGGTAATCCAAATATCTTTGCATAAAATATATAAAAAAGATCTTTAAGCGATACTGAATACCTTCCCATAGTAAATGAAATCAAAAATATAAAAAGGACCAGCATGATAAGTATAATTTTTATAGATATTATATTGTTTTTTTTTACACTTTTTTCTTTTGATGCTTGCAT 1038 -1 GGA NGA 374 64 TTCCATCTCAATAATAAAATT 665 TT CCAT CTCAATAATAAAATT TTAT TTTTATCTCAATAATAAAATT AATTTTATTATTGAGATAAAA ATTTTATTATTGAGATAAAA 1 TAA
"lcl|CP012395.1_cds_ALU34515.1_86 [locus_tag=CLAU_0086] [protein=ABC-type transporter integral membrane subunit] [protein_id=ALU34515.1] [location=84259..85296] [gbkey=CDS]" TTACTGCCTCCTTCCTTTAAATAAAATACTTATAAAGAATGGTGCGCCTATTAATGACGTTAAAATACCTAGTGGTATTTCCATAGAAAATATGGTACGAGAAATGTTATCAATTAAAAGAAGATAAGCGCCTCCAATTAATATAGAACCTGGTAAAAGATCTTTATAATTAGGACCTACAATCATCCTAGTCACATGAGGAATAACCAAACCTACCCATCCAATTATTCCAGCCATAGAAACAGAGGCAGCAGTTAATAAAGTGGAACAAAATATTAAAATAATTCTCATTCTATCTGTATTTATTCCTAGTGATTTTGCTTCTTCCTCACCAAAAGAAATAACATTTAACTTCCATCTCAATAATAAAATTGGAACAACTCCTATAATAAATGCAATTAAAAGAATATGAATTTCTTTAAAGGTTATGGTAGAAAGTCCACCCATAAGCCAGAACGTTATTGCTGGAAGTTTACTGTCTGGATCAGCTACATATTTTGTTAAAGAAATAAGGGATTGAAAAAGGGATGATACCACTATACCCGTAAGTACCAATATTAAAGTTGTATTATTACTACGTCCAATAACCTTACTAACAGCATAAGTAATAAGAACTGCTCCCATACCAAAGGCAAAAGCAAGAAATTGTACTCCTGCCATATTAAAAGATACTAAAAGTCCCATGGCAGCACCAAAACCAGCACCTGCTGAAGCACCTAATATATCAGGAGAAACCATAGGATTTTTAAATAGGCATTGATATGTAGTCCCAGCTACTGAAAGTGAAGAACCAATTAATAACGCAGCTATAATCCTTGGTAATCTTATTTTAAATAATACAGTATCAACATTTTCAGACCAGGTTTGAGGTAATCCAAATATCTTTGCATAAAATATATAAAAAAGATCTTTAAGCGATACTGAATACCTTCCCATAGTAAATGAAATCAAAAATATAAAAAGGACCAGCATGATAAGTATAATTTTTATAGATATTATATTGTTTTTTTTTACACTTTTTTCTTTTGATGCTTGCAT 1038 -1 GGA NGA 467 55 ATAAGCCAGAACGTTATTGCT 572 AT AAGC CAGAACGTTATTGCT AAGT ATAAGTCAGAACGTTATTGCT AGCAATAACGTTCTGACTTAT GCAATAACGTTCTGACTTAT 1 TGA
"lcl|CP012395.1_cds_ALU34516.1_87 [locus_tag=CLAU_0087] [protein=ABC-type transporter periplasmic subunit] [protein_id=ALU34516.1] [location=85423..86511] [gbkey=CDS]" CTATTTTGCAGGAGATTGTGCTTTCAATATTTTATCTACCTCTTCATTAGTAAGATTATAGTTTAAAAATGTTTTATAGAAATTTTTTGTTTCAGCAGCTATATCTAAATCTTTAAATTTATCTGGATGAATTGTTTTAGCAGCCCATTGAACTTGAAGCGCTTCTTCACAACTGTAACGATCCCATAAAAATGCACCAGTAGGATTTTGATATACTTTCCCATTTTTAACTGCTGATATCTTCTGCCAATTTGGATCATTAATTAATTTATCTATAGAGTTAACTTTTCCACTAGCACCATTAGCCCCAAATATAATAATATCAGGATTCCACTGAATTATTTGTTCTAAGGATACTTTCTTCATATTTCCAGTAACATCCTTTGCAGCGTTTACTCCTCCAGCTGCTTCAATCCATTCATTAATAATAGTTTTGCTTCCATCTACACCAATTGGAGACAGCGACTCTACATGAAGAACTTTAGGTCTTTCACTATCTGGTATTTTTGAAGTAACATCTTTAACCATCTTAACCTTATCATCTAAATATTTGTTATATTTATCTGCACGCTTTGCAGCATCTCCACCTAAAATTTCACCAGTTAAAGATACACATTTTTTCATTGTGTCAAAAGTAGTAAAATTTAATTGAACTACTGGAATTCCTAAACTAGAAATTTTATTAGCATTTGCATCACCAGAAGATACAAATACTATGTCAGGTTTATTTTTCATTAAATCCTCTGTATTAAAATTTGCACCAAAAGTAGTAACTGCTTTTTTCATAGCTGGATTAACTTTATATAACCAAGGCATAGATTTTTCACTAAGCACTGTTTCCACAATTTTATCACCAGCGCCTAATACTGATAAAACTTCATTATGTGCCTTCCAAGAATCAGCAATCTTGTTTATTTTTGTAGGAACTTGAACTTTTGCACCAGAAGTATCTGTAATAGTTTTTGTTTTTGAGCTAGTTTCTTGTGTCGAAGAAGATTTGTTTGATGATTGAGTCGATTGACTTGAATTGCAAGCAGTAAAAAATATCATTAAGAAAATACACAGAATAATTATTGTTATTTTTTTCAT 1089 -1 AGG NGG 351 68 TCCACTGAATTATTTGTTCTA 739 TC CACT GAATTATTTGTTCTA TATT TCTATTGAATTATTTGTTCTA TAGAACAAATAATTCAATAGA GAACAAATAATTCAATAGA 1 TAG
"lcl|CP012395.1_cds_ALU34516.1_87 [locus_tag=CLAU_0087] [protein=ABC-type transporter periplasmic subunit] [protein_id=ALU34516.1] [location=85423..86511] [gbkey=CDS]" CTATTTTGCAGGAGATTGTGCTTTCAATATTTTATCTACCTCTTCATTAGTAAGATTATAGTTTAAAAATGTTTTATAGAAATTTTTTGTTTCAGCAGCTATATCTAAATCTTTAAATTTATCTGGATGAATTGTTTTAGCAGCCCATTGAACTTGAAGCGCTTCTTCACAACTGTAACGATCCCATAAAAATGCACCAGTAGGATTTTGATATACTTTCCCATTTTTAACTGCTGATATCTTCTGCCAATTTGGATCATTAATTAATTTATCTATAGAGTTAACTTTTCCACTAGCACCATTAGCCCCAAATATAATAATATCAGGATTCCACTGAATTATTTGTTCTAAGGATACTTTCTTCATATTTCCAGTAACATCCTTTGCAGCGTTTACTCCTCCAGCTGCTTCAATCCATTCATTAATAATAGTTTTGCTTCCATCTACACCAATTGGAGACAGCGACTCTACATGAAGAACTTTAGGTCTTTCACTATCTGGTATTTTTGAAGTAACATCTTTAACCATCTTAACCTTATCATCTAAATATTTGTTATATTTATCTGCACGCTTTGCAGCATCTCCACCTAAAATTTCACCAGTTAAAGATACACATTTTTTCATTGTGTCAAAAGTAGTAAAATTTAATTGAACTACTGGAATTCCTAAACTAGAAATTTTATTAGCATTTGCATCACCAGAAGATACAAATACTATGTCAGGTTTATTTTTCATTAAATCCTCTGTATTAAAATTTGCACCAAAAGTAGTAACTGCTTTTTTCATAGCTGGATTAACTTTATATAACCAAGGCATAGATTTTTCACTAAGCACTGTTTCCACAATTTTATCACCAGCGCCTAATACTGATAAAACTTCATTATGTGCCTTCCAAGAATCAGCAATCTTGTTTATTTTTGTAGGAACTTGAACTTTTGCACCAGAAGTATCTGTAATAGTTTTTGTTTTTGAGCTAGTTTCTTGTGTCGAAGAAGATTTGTTTGATGATTGAGTCGATTGACTTGAATTGCAAGCAGTAAAAAATATCATTAAGAAAATACACAGAATAATTATTGTTATTTTTTTCAT 1089 -1 TGT NGD 909 17 CCTTCCAAGAATCAGCAATCT 181 CC TTCC AAGAATCAGCAATCT TTTT CCTTTTAAGAATCAGCAATCT AGATTGCTGATTCTTAAAAGG ATTGCTGATTCTTAAAAGG 1 TAA
"lcl|CP012395.1_cds_ALU34516.1_87 [locus_tag=CLAU_0087] [protein=ABC-type transporter periplasmic subunit] [protein_id=ALU34516.1] [location=85423..86511] [gbkey=CDS]" CTATTTTGCAGGAGATTGTGCTTTCAATATTTTATCTACCTCTTCATTAGTAAGATTATAGTTTAAAAATGTTTTATAGAAATTTTTTGTTTCAGCAGCTATATCTAAATCTTTAAATTTATCTGGATGAATTGTTTTAGCAGCCCATTGAACTTGAAGCGCTTCTTCACAACTGTAACGATCCCATAAAAATGCACCAGTAGGATTTTGATATACTTTCCCATTTTTAACTGCTGATATCTTCTGCCAATTTGGATCATTAATTAATTTATCTATAGAGTTAACTTTTCCACTAGCACCATTAGCCCCAAATATAATAATATCAGGATTCCACTGAATTATTTGTTCTAAGGATACTTTCTTCATATTTCCAGTAACATCCTTTGCAGCGTTTACTCCTCCAGCTGCTTCAATCCATTCATTAATAATAGTTTTGCTTCCATCTACACCAATTGGAGACAGCGACTCTACATGAAGAACTTTAGGTCTTTCACTATCTGGTATTTTTGAAGTAACATCTTTAACCATCTTAACCTTATCATCTAAATATTTGTTATATTTATCTGCACGCTTTGCAGCATCTCCACCTAAAATTTCACCAGTTAAAGATACACATTTTTTCATTGTGTCAAAAGTAGTAAAATTTAATTGAACTACTGGAATTCCTAAACTAGAAATTTTATTAGCATTTGCATCACCAGAAGATACAAATACTATGTCAGGTTTATTTTTCATTAAATCCTCTGTATTAAAATTTGCACCAAAAGTAGTAACTGCTTTTTTCATAGCTGGATTAACTTTATATAACCAAGGCATAGATTTTTCACTAAGCACTGTTTCCACAATTTTATCACCAGCGCCTAATACTGATAAAACTTCATTATGTGCCTTCCAAGAATCAGCAATCTTGTTTATTTTTGTAGGAACTTGAACTTTTGCACCAGAAGTATCTGTAATAGTTTTTGTTTTTGAGCTAGTTTCTTGTGTCGAAGAAGATTTGTTTGATGATTGAGTCGATTGACTTGAATTGCAAGCAGTAAAAAATATCATTAAGAAAATACACAGAATAATTATTGTTATTTTTTTCAT 1089 -1 AGG NGD 351 68 TCCACTGAATTATTTGTTCTA 739 TC CACT GAATTATTTGTTCTA TATT TCTATTGAATTATTTGTTCTA TAGAACAAATAATTCAATAGA GAACAAATAATTCAATAGA 1 TAG
"lcl|CP012395.1_cds_ALU34516.1_87 [locus_tag=CLAU_0087] [protein=ABC-type transporter periplasmic subunit] [protein_id=ALU34516.1] [location=85423..86511] [gbkey=CDS]" CTATTTTGCAGGAGATTGTGCTTTCAATATTTTATCTACCTCTTCATTAGTAAGATTATAGTTTAAAAATGTTTTATAGAAATTTTTTGTTTCAGCAGCTATATCTAAATCTTTAAATTTATCTGGATGAATTGTTTTAGCAGCCCATTGAACTTGAAGCGCTTCTTCACAACTGTAACGATCCCATAAAAATGCACCAGTAGGATTTTGATATACTTTCCCATTTTTAACTGCTGATATCTTCTGCCAATTTGGATCATTAATTAATTTATCTATAGAGTTAACTTTTCCACTAGCACCATTAGCCCCAAATATAATAATATCAGGATTCCACTGAATTATTTGTTCTAAGGATACTTTCTTCATATTTCCAGTAACATCCTTTGCAGCGTTTACTCCTCCAGCTGCTTCAATCCATTCATTAATAATAGTTTTGCTTCCATCTACACCAATTGGAGACAGCGACTCTACATGAAGAACTTTAGGTCTTTCACTATCTGGTATTTTTGAAGTAACATCTTTAACCATCTTAACCTTATCATCTAAATATTTGTTATATTTATCTGCACGCTTTGCAGCATCTCCACCTAAAATTTCACCAGTTAAAGATACACATTTTTTCATTGTGTCAAAAGTAGTAAAATTTAATTGAACTACTGGAATTCCTAAACTAGAAATTTTATTAGCATTTGCATCACCAGAAGATACAAATACTATGTCAGGTTTATTTTTCATTAAATCCTCTGTATTAAAATTTGCACCAAAAGTAGTAACTGCTTTTTTCATAGCTGGATTAACTTTATATAACCAAGGCATAGATTTTTCACTAAGCACTGTTTCCACAATTTTATCACCAGCGCCTAATACTGATAAAACTTCATTATGTGCCTTCCAAGAATCAGCAATCTTGTTTATTTTTGTAGGAACTTGAACTTTTGCACCAGAAGTATCTGTAATAGTTTTTGTTTTTGAGCTAGTTTCTTGTGTCGAAGAAGATTTGTTTGATGATTGAGTCGATTGACTTGAATTGCAAGCAGTAAAAAATATCATTAAGAAAATACACAGAATAATTATTGTTATTTTTTTCAT 1089 -1 AG NG 351 68 TCCACTGAATTATTTGTTCTA 739 TC CACT GAATTATTTGTTCTA TATT TCTATTGAATTATTTGTTCTA TAGAACAAATAATTCAATAGA GAACAAATAATTCAATAGA 1 TAG
"lcl|CP012395.1_cds_ALU34516.1_87 [locus_tag=CLAU_0087] [protein=ABC-type transporter periplasmic subunit] [protein_id=ALU34516.1] [location=85423..86511] [gbkey=CDS]" CTATTTTGCAGGAGATTGTGCTTTCAATATTTTATCTACCTCTTCATTAGTAAGATTATAGTTTAAAAATGTTTTATAGAAATTTTTTGTTTCAGCAGCTATATCTAAATCTTTAAATTTATCTGGATGAATTGTTTTAGCAGCCCATTGAACTTGAAGCGCTTCTTCACAACTGTAACGATCCCATAAAAATGCACCAGTAGGATTTTGATATACTTTCCCATTTTTAACTGCTGATATCTTCTGCCAATTTGGATCATTAATTAATTTATCTATAGAGTTAACTTTTCCACTAGCACCATTAGCCCCAAATATAATAATATCAGGATTCCACTGAATTATTTGTTCTAAGGATACTTTCTTCATATTTCCAGTAACATCCTTTGCAGCGTTTACTCCTCCAGCTGCTTCAATCCATTCATTAATAATAGTTTTGCTTCCATCTACACCAATTGGAGACAGCGACTCTACATGAAGAACTTTAGGTCTTTCACTATCTGGTATTTTTGAAGTAACATCTTTAACCATCTTAACCTTATCATCTAAATATTTGTTATATTTATCTGCACGCTTTGCAGCATCTCCACCTAAAATTTCACCAGTTAAAGATACACATTTTTTCATTGTGTCAAAAGTAGTAAAATTTAATTGAACTACTGGAATTCCTAAACTAGAAATTTTATTAGCATTTGCATCACCAGAAGATACAAATACTATGTCAGGTTTATTTTTCATTAAATCCTCTGTATTAAAATTTGCACCAAAAGTAGTAACTGCTTTTTTCATAGCTGGATTAACTTTATATAACCAAGGCATAGATTTTTCACTAAGCACTGTTTCCACAATTTTATCACCAGCGCCTAATACTGATAAAACTTCATTATGTGCCTTCCAAGAATCAGCAATCTTGTTTATTTTTGTAGGAACTTGAACTTTTGCACCAGAAGTATCTGTAATAGTTTTTGTTTTTGAGCTAGTTTCTTGTGTCGAAGAAGATTTGTTTGATGATTGAGTCGATTGACTTGAATTGCAAGCAGTAAAAAATATCATTAAGAAAATACACAGAATAATTATTGTTATTTTTTTCAT 1089 -1 TG NG 435 60 TCCATTCATTAATAATAGTTT 655 TC CATT CATTAATAATAGTTT TATT TCTATTCATTAATAATAGTTT AAACTATTATTAATGAATAGA ACTATTATTAATGAATAGA 1 TAG
"lcl|CP012395.1_cds_ALU34516.1_87 [locus_tag=CLAU_0087] [protein=ABC-type transporter periplasmic subunit] [protein_id=ALU34516.1] [location=85423..86511] [gbkey=CDS]" CTATTTTGCAGGAGATTGTGCTTTCAATATTTTATCTACCTCTTCATTAGTAAGATTATAGTTTAAAAATGTTTTATAGAAATTTTTTGTTTCAGCAGCTATATCTAAATCTTTAAATTTATCTGGATGAATTGTTTTAGCAGCCCATTGAACTTGAAGCGCTTCTTCACAACTGTAACGATCCCATAAAAATGCACCAGTAGGATTTTGATATACTTTCCCATTTTTAACTGCTGATATCTTCTGCCAATTTGGATCATTAATTAATTTATCTATAGAGTTAACTTTTCCACTAGCACCATTAGCCCCAAATATAATAATATCAGGATTCCACTGAATTATTTGTTCTAAGGATACTTTCTTCATATTTCCAGTAACATCCTTTGCAGCGTTTACTCCTCCAGCTGCTTCAATCCATTCATTAATAATAGTTTTGCTTCCATCTACACCAATTGGAGACAGCGACTCTACATGAAGAACTTTAGGTCTTTCACTATCTGGTATTTTTGAAGTAACATCTTTAACCATCTTAACCTTATCATCTAAATATTTGTTATATTTATCTGCACGCTTTGCAGCATCTCCACCTAAAATTTCACCAGTTAAAGATACACATTTTTTCATTGTGTCAAAAGTAGTAAAATTTAATTGAACTACTGGAATTCCTAAACTAGAAATTTTATTAGCATTTGCATCACCAGAAGATACAAATACTATGTCAGGTTTATTTTTCATTAAATCCTCTGTATTAAAATTTGCACCAAAAGTAGTAACTGCTTTTTTCATAGCTGGATTAACTTTATATAACCAAGGCATAGATTTTTCACTAAGCACTGTTTCCACAATTTTATCACCAGCGCCTAATACTGATAAAACTTCATTATGTGCCTTCCAAGAATCAGCAATCTTGTTTATTTTTGTAGGAACTTGAACTTTTGCACCAGAAGTATCTGTAATAGTTTTTGTTTTTGAGCTAGTTTCTTGTGTCGAAGAAGATTTGTTTGATGATTGAGTCGATTGACTTGAATTGCAAGCAGTAAAAAATATCATTAAGAAAATACACAGAATAATTATTGTTATTTTTTTCAT 1089 -1 TG NG 909 17 CCTTCCAAGAATCAGCAATCT 181 CC TTCC AAGAATCAGCAATCT TTTT CCTTTTAAGAATCAGCAATCT AGATTGCTGATTCTTAAAAGG ATTGCTGATTCTTAAAAGG 1 TAA
"lcl|CP012395.1_cds_ALU34516.1_87 [locus_tag=CLAU_0087] [protein=ABC-type transporter periplasmic subunit] [protein_id=ALU34516.1] [location=85423..86511] [gbkey=CDS]" CTATTTTGCAGGAGATTGTGCTTTCAATATTTTATCTACCTCTTCATTAGTAAGATTATAGTTTAAAAATGTTTTATAGAAATTTTTTGTTTCAGCAGCTATATCTAAATCTTTAAATTTATCTGGATGAATTGTTTTAGCAGCCCATTGAACTTGAAGCGCTTCTTCACAACTGTAACGATCCCATAAAAATGCACCAGTAGGATTTTGATATACTTTCCCATTTTTAACTGCTGATATCTTCTGCCAATTTGGATCATTAATTAATTTATCTATAGAGTTAACTTTTCCACTAGCACCATTAGCCCCAAATATAATAATATCAGGATTCCACTGAATTATTTGTTCTAAGGATACTTTCTTCATATTTCCAGTAACATCCTTTGCAGCGTTTACTCCTCCAGCTGCTTCAATCCATTCATTAATAATAGTTTTGCTTCCATCTACACCAATTGGAGACAGCGACTCTACATGAAGAACTTTAGGTCTTTCACTATCTGGTATTTTTGAAGTAACATCTTTAACCATCTTAACCTTATCATCTAAATATTTGTTATATTTATCTGCACGCTTTGCAGCATCTCCACCTAAAATTTCACCAGTTAAAGATACACATTTTTTCATTGTGTCAAAAGTAGTAAAATTTAATTGAACTACTGGAATTCCTAAACTAGAAATTTTATTAGCATTTGCATCACCAGAAGATACAAATACTATGTCAGGTTTATTTTTCATTAAATCCTCTGTATTAAAATTTGCACCAAAAGTAGTAACTGCTTTTTTCATAGCTGGATTAACTTTATATAACCAAGGCATAGATTTTTCACTAAGCACTGTTTCCACAATTTTATCACCAGCGCCTAATACTGATAAAACTTCATTATGTGCCTTCCAAGAATCAGCAATCTTGTTTATTTTTGTAGGAACTTGAACTTTTGCACCAGAAGTATCTGTAATAGTTTTTGTTTTTGAGCTAGTTTCTTGTGTCGAAGAAGATTTGTTTGATGATTGAGTCGATTGACTTGAATTGCAAGCAGTAAAAAATATCATTAAGAAAATACACAGAATAATTATTGTTATTTTTTTCAT 1089 -1 TAA NAA 828 24 ACCAAGGCATAGATTTTTCAC 262 AC CAAG GCATAGATTTTTCAC TAAG ACTAAGGCATAGATTTTTCAC GTGAAAAATCTATGCCTTAGT GAAAAATCTATGCCTTAGT 1 TAG
"lcl|CP012395.1_cds_ALU34518.1_89 [locus_tag=CLAU_0089] [protein=Aldehyde ferredoxin oxidoreductase] [protein_id=ALU34518.1] [location=87180..89003] [gbkey=CDS]" CTAGAACTTACCTATATATTCATCTAATCCTAATTTCTTTAATGTTTCTTCTGTAGGTATACCCTCTTTACTCCATCCTCGTACTGAGTAATATTCTGGCAGAAGAACATCTAGCCTATGAACTTCTCCCTTTGATGGGCCATCTGGAATAGGTTCTTCTAACAATCTCTTTGGTAGAGTATCCTGGCTGCTGTCTATTCCAGCTGCAAGATTAAATAATTTCTCAAGAGTCCAGATTCTATCTCCTGCCTCTAATAGTGAATCTGCATCATAAGTAGATTCTCCTACTACTGCATTATACATATCTACATAATCCTGTATTCCAAGCCCAAATGTAGTGAATATGCACAATCCTAAAGAATCAATTACAGCAGTTAAATCATGAAATAATTTGGCATAAGCTGCTTTACCATCTAATGCAAATCTATCAAGTTTTTCAGGATAACCTAATATTTCAGGGTTAATCATGTATCCCTTAATATGACAGCCTCCTCTATTATTAACTGCATAGGTAATACCGTGTCCCTGTATTCCCCTTGGATCATATGCTGGAATTTCCTGCTTTTTAACTGTCATAGAATACTCCGGTGCTCCATAACCTTCACAAAGCCTATATGAACCATTTGTCATCTTTGCTCCAAAGCCTTCACTATATACCATTCTCTTTATCCAGCCAATCATAGATTCCGTATCACCCCACTTGAGAGATAGGTTATCTCCAGCTATTTCTTCGTCTTTTATATATCCTCTTTGATAAAGTTCCATAGCTGCAGCAATTGTTGCACCACAAGTAATAGTATCAATACCATATTCATTACATAACATATTAGCTTCATTTATAGCATCTAAATCATATGAACCACAGTCAGATCCAAAACACCACAGTGTTTCATATTCTGGTCCTCCGCACTCTGTGCCATCTTTTAGTCTAACCCATCTTCCACAACCTATAGGACAGCTGTAACAAGGATTTTTCCTTACTAGTTGGTTAGCAGTAAGAGTCTCTCCACTTATTTTATCTGCTTGATTCGTATAAGACTCTTGAAAATTCTTTACAGGATGAACTCCATTTTCATTTATTATATTAACCAGTATAGCTGTACCATAAGTTGGCATTCCCTGACCAGCTACTGGATCATTTTTTAATGTTGTAATTTTTTCTACGGACACTTTTTTTACTTTTTCTTTATCAGCTAAAGCTATTTTTCCAGTTCCTTTAACTGTAATAGCTTTTAAGTTTTTAGATCCCATAACTGCACCAACGCCGCCTCTTGCTGCAGTTCTATCTACATCATTCATAACTGCTGCCATAAGAGACAATCGTTCACCAGCAGGTCCTATACATAATACCTTTGATTTATTCTCAGTTATCTTTTCTAACTCTTTTGTAGTTTCTGATGTAACTTTTCCCCAAAGCTGTGACGCGTCTTTAATTTCTACCTTATCATCTACTATTTCAATGTAAACTGGTGAATCAGCCTTATCCTCTACTATTATCATATCCCAACCAGCTTTTTTTAAGTCTACTCCCCATTTTCCACCCGAATTTGAAATTCCTATAGTTCCTGTAAGCGGTGCTTTAGTAACTACCATAAACCTTCCACTAGTTGGAACCGGAGCTCCAGTTAAAGGACCTGTTACAATTATAAATTTATTTTCTGGTGATAATGCATCTATTTTAGGATCTATTTCATCAAATAAAGTTTTAACACCTAGTCCCCTACAACCTATAAACTTTTTAGCTTTATCTAAATCTAAATTTTCTGATTTGCAAGTTCTTTCTTTTAAATTAATTCTTAATACTTTACCATCATAACCATACAT 1824 -1 AGG NGG 952 48 AACCCATCTTCCACAACCTAT 873 AA CCCA TCTTCCACAACCTAT TTTA AATTTATCTTCCACAACCTAT ATAGGTTGTGGAAGATAAATT ATAGGTTGTGGAAGATAAATT 1 TAA
"lcl|CP012395.1_cds_ALU34518.1_89 [locus_tag=CLAU_0089] [protein=Aldehyde ferredoxin oxidoreductase] [protein_id=ALU34518.1] [location=87180..89003] [gbkey=CDS]" CTAGAACTTACCTATATATTCATCTAATCCTAATTTCTTTAATGTTTCTTCTGTAGGTATACCCTCTTTACTCCATCCTCGTACTGAGTAATATTCTGGCAGAAGAACATCTAGCCTATGAACTTCTCCCTTTGATGGGCCATCTGGAATAGGTTCTTCTAACAATCTCTTTGGTAGAGTATCCTGGCTGCTGTCTATTCCAGCTGCAAGATTAAATAATTTCTCAAGAGTCCAGATTCTATCTCCTGCCTCTAATAGTGAATCTGCATCATAAGTAGATTCTCCTACTACTGCATTATACATATCTACATAATCCTGTATTCCAAGCCCAAATGTAGTGAATATGCACAATCCTAAAGAATCAATTACAGCAGTTAAATCATGAAATAATTTGGCATAAGCTGCTTTACCATCTAATGCAAATCTATCAAGTTTTTCAGGATAACCTAATATTTCAGGGTTAATCATGTATCCCTTAATATGACAGCCTCCTCTATTATTAACTGCATAGGTAATACCGTGTCCCTGTATTCCCCTTGGATCATATGCTGGAATTTCCTGCTTTTTAACTGTCATAGAATACTCCGGTGCTCCATAACCTTCACAAAGCCTATATGAACCATTTGTCATCTTTGCTCCAAAGCCTTCACTATATACCATTCTCTTTATCCAGCCAATCATAGATTCCGTATCACCCCACTTGAGAGATAGGTTATCTCCAGCTATTTCTTCGTCTTTTATATATCCTCTTTGATAAAGTTCCATAGCTGCAGCAATTGTTGCACCACAAGTAATAGTATCAATACCATATTCATTACATAACATATTAGCTTCATTTATAGCATCTAAATCATATGAACCACAGTCAGATCCAAAACACCACAGTGTTTCATATTCTGGTCCTCCGCACTCTGTGCCATCTTTTAGTCTAACCCATCTTCCACAACCTATAGGACAGCTGTAACAAGGATTTTTCCTTACTAGTTGGTTAGCAGTAAGAGTCTCTCCACTTATTTTATCTGCTTGATTCGTATAAGACTCTTGAAAATTCTTTACAGGATGAACTCCATTTTCATTTATTATATTAACCAGTATAGCTGTACCATAAGTTGGCATTCCCTGACCAGCTACTGGATCATTTTTTAATGTTGTAATTTTTTCTACGGACACTTTTTTTACTTTTTCTTTATCAGCTAAAGCTATTTTTCCAGTTCCTTTAACTGTAATAGCTTTTAAGTTTTTAGATCCCATAACTGCACCAACGCCGCCTCTTGCTGCAGTTCTATCTACATCATTCATAACTGCTGCCATAAGAGACAATCGTTCACCAGCAGGTCCTATACATAATACCTTTGATTTATTCTCAGTTATCTTTTCTAACTCTTTTGTAGTTTCTGATGTAACTTTTCCCCAAAGCTGTGACGCGTCTTTAATTTCTACCTTATCATCTACTATTTCAATGTAAACTGGTGAATCAGCCTTATCCTCTACTATTATCATATCCCAACCAGCTTTTTTTAAGTCTACTCCCCATTTTCCACCCGAATTTGAAATTCCTATAGTTCCTGTAAGCGGTGCTTTAGTAACTACCATAAACCTTCCACTAGTTGGAACCGGAGCTCCAGTTAAAGGACCTGTTACAATTATAAATTTATTTTCTGGTGATAATGCATCTATTTTAGGATCTATTTCATCAAATAAAGTTTTAACACCTAGTCCCCTACAACCTATAAACTTTTTAGCTTTATCTAAATCTAAATTTTCTGATTTGCAAGTTCTTTCTTTTAAATTAATTCTTAATACTTTACCATCATAACCATACAT 1824 -1 TGG NGG 898 51 ACACCACAGTGTTTCATATTC 927 AC ACCA CAGTGTTTCATATTC ATTA ACATTACAGTGTTTCATATTC GAATATGAAACACTGTAATGT GAATATGAAACACTGTAATGT 1 TAA
"lcl|CP012395.1_cds_ALU34518.1_89 [locus_tag=CLAU_0089] [protein=Aldehyde ferredoxin oxidoreductase] [protein_id=ALU34518.1] [location=87180..89003] [gbkey=CDS]" CTAGAACTTACCTATATATTCATCTAATCCTAATTTCTTTAATGTTTCTTCTGTAGGTATACCCTCTTTACTCCATCCTCGTACTGAGTAATATTCTGGCAGAAGAACATCTAGCCTATGAACTTCTCCCTTTGATGGGCCATCTGGAATAGGTTCTTCTAACAATCTCTTTGGTAGAGTATCCTGGCTGCTGTCTATTCCAGCTGCAAGATTAAATAATTTCTCAAGAGTCCAGATTCTATCTCCTGCCTCTAATAGTGAATCTGCATCATAAGTAGATTCTCCTACTACTGCATTATACATATCTACATAATCCTGTATTCCAAGCCCAAATGTAGTGAATATGCACAATCCTAAAGAATCAATTACAGCAGTTAAATCATGAAATAATTTGGCATAAGCTGCTTTACCATCTAATGCAAATCTATCAAGTTTTTCAGGATAACCTAATATTTCAGGGTTAATCATGTATCCCTTAATATGACAGCCTCCTCTATTATTAACTGCATAGGTAATACCGTGTCCCTGTATTCCCCTTGGATCATATGCTGGAATTTCCTGCTTTTTAACTGTCATAGAATACTCCGGTGCTCCATAACCTTCACAAAGCCTATATGAACCATTTGTCATCTTTGCTCCAAAGCCTTCACTATATACCATTCTCTTTATCCAGCCAATCATAGATTCCGTATCACCCCACTTGAGAGATAGGTTATCTCCAGCTATTTCTTCGTCTTTTATATATCCTCTTTGATAAAGTTCCATAGCTGCAGCAATTGTTGCACCACAAGTAATAGTATCAATACCATATTCATTACATAACATATTAGCTTCATTTATAGCATCTAAATCATATGAACCACAGTCAGATCCAAAACACCACAGTGTTTCATATTCTGGTCCTCCGCACTCTGTGCCATCTTTTAGTCTAACCCATCTTCCACAACCTATAGGACAGCTGTAACAAGGATTTTTCCTTACTAGTTGGTTAGCAGTAAGAGTCTCTCCACTTATTTTATCTGCTTGATTCGTATAAGACTCTTGAAAATTCTTTACAGGATGAACTCCATTTTCATTTATTATATTAACCAGTATAGCTGTACCATAAGTTGGCATTCCCTGACCAGCTACTGGATCATTTTTTAATGTTGTAATTTTTTCTACGGACACTTTTTTTACTTTTTCTTTATCAGCTAAAGCTATTTTTCCAGTTCCTTTAACTGTAATAGCTTTTAAGTTTTTAGATCCCATAACTGCACCAACGCCGCCTCTTGCTGCAGTTCTATCTACATCATTCATAACTGCTGCCATAAGAGACAATCGTTCACCAGCAGGTCCTATACATAATACCTTTGATTTATTCTCAGTTATCTTTTCTAACTCTTTTGTAGTTTCTGATGTAACTTTTCCCCAAAGCTGTGACGCGTCTTTAATTTCTACCTTATCATCTACTATTTCAATGTAAACTGGTGAATCAGCCTTATCCTCTACTATTATCATATCCCAACCAGCTTTTTTTAAGTCTACTCCCCATTTTCCACCCGAATTTGAAATTCCTATAGTTCCTGTAAGCGGTGCTTTAGTAACTACCATAAACCTTCCACTAGTTGGAACCGGAGCTCCAGTTAAAGGACCTGTTACAATTATAAATTTATTTTCTGGTGATAATGCATCTATTTTAGGATCTATTTCATCAAATAAAGTTTTAACACCTAGTCCCCTACAACCTATAAACTTTTTAGCTTTATCTAAATCTAAATTTTCTGATTTGCAAGTTCTTTCTTTTAAATTAATTCTTAATACTTTACCATCATAACCATACAT 1824 -1 GGA NGD 953 48 ACCCATCTTCCACAACCTATA 872 AC CCAT CTTCCACAACCTATA TTAT ACTTATCTTCCACAACCTATA TATAGGTTGTGGAAGATAAGT ATAGGTTGTGGAAGATAAGT 1 TAA
"lcl|CP012395.1_cds_ALU34518.1_89 [locus_tag=CLAU_0089] [protein=Aldehyde ferredoxin oxidoreductase] [protein_id=ALU34518.1] [location=87180..89003] [gbkey=CDS]" CTAGAACTTACCTATATATTCATCTAATCCTAATTTCTTTAATGTTTCTTCTGTAGGTATACCCTCTTTACTCCATCCTCGTACTGAGTAATATTCTGGCAGAAGAACATCTAGCCTATGAACTTCTCCCTTTGATGGGCCATCTGGAATAGGTTCTTCTAACAATCTCTTTGGTAGAGTATCCTGGCTGCTGTCTATTCCAGCTGCAAGATTAAATAATTTCTCAAGAGTCCAGATTCTATCTCCTGCCTCTAATAGTGAATCTGCATCATAAGTAGATTCTCCTACTACTGCATTATACATATCTACATAATCCTGTATTCCAAGCCCAAATGTAGTGAATATGCACAATCCTAAAGAATCAATTACAGCAGTTAAATCATGAAATAATTTGGCATAAGCTGCTTTACCATCTAATGCAAATCTATCAAGTTTTTCAGGATAACCTAATATTTCAGGGTTAATCATGTATCCCTTAATATGACAGCCTCCTCTATTATTAACTGCATAGGTAATACCGTGTCCCTGTATTCCCCTTGGATCATATGCTGGAATTTCCTGCTTTTTAACTGTCATAGAATACTCCGGTGCTCCATAACCTTCACAAAGCCTATATGAACCATTTGTCATCTTTGCTCCAAAGCCTTCACTATATACCATTCTCTTTATCCAGCCAATCATAGATTCCGTATCACCCCACTTGAGAGATAGGTTATCTCCAGCTATTTCTTCGTCTTTTATATATCCTCTTTGATAAAGTTCCATAGCTGCAGCAATTGTTGCACCACAAGTAATAGTATCAATACCATATTCATTACATAACATATTAGCTTCATTTATAGCATCTAAATCATATGAACCACAGTCAGATCCAAAACACCACAGTGTTTCATATTCTGGTCCTCCGCACTCTGTGCCATCTTTTAGTCTAACCCATCTTCCACAACCTATAGGACAGCTGTAACAAGGATTTTTCCTTACTAGTTGGTTAGCAGTAAGAGTCTCTCCACTTATTTTATCTGCTTGATTCGTATAAGACTCTTGAAAATTCTTTACAGGATGAACTCCATTTTCATTTATTATATTAACCAGTATAGCTGTACCATAAGTTGGCATTCCCTGACCAGCTACTGGATCATTTTTTAATGTTGTAATTTTTTCTACGGACACTTTTTTTACTTTTTCTTTATCAGCTAAAGCTATTTTTCCAGTTCCTTTAACTGTAATAGCTTTTAAGTTTTTAGATCCCATAACTGCACCAACGCCGCCTCTTGCTGCAGTTCTATCTACATCATTCATAACTGCTGCCATAAGAGACAATCGTTCACCAGCAGGTCCTATACATAATACCTTTGATTTATTCTCAGTTATCTTTTCTAACTCTTTTGTAGTTTCTGATGTAACTTTTCCCCAAAGCTGTGACGCGTCTTTAATTTCTACCTTATCATCTACTATTTCAATGTAAACTGGTGAATCAGCCTTATCCTCTACTATTATCATATCCCAACCAGCTTTTTTTAAGTCTACTCCCCATTTTCCACCCGAATTTGAAATTCCTATAGTTCCTGTAAGCGGTGCTTTAGTAACTACCATAAACCTTCCACTAGTTGGAACCGGAGCTCCAGTTAAAGGACCTGTTACAATTATAAATTTATTTTCTGGTGATAATGCATCTATTTTAGGATCTATTTCATCAAATAAAGTTTTAACACCTAGTCCCCTACAACCTATAAACTTTTTAGCTTTATCTAAATCTAAATTTTCTGATTTGCAAGTTCTTTCTTTTAAATTAATTCTTAATACTTTACCATCATAACCATACAT 1824 -1 TGA NGD 1549 15 TCCCCATTTTCCACCCGAATT 276 TC CCCA TTTTCCACCCGAATT TTTA TCTTTATTTTCCACCCGAATT AATTCGGGTGGAAAATAAAGA AATTCGGGTGGAAAATAAAGA 1 TAA
"lcl|CP012395.1_cds_ALU34518.1_89 [locus_tag=CLAU_0089] [protein=Aldehyde ferredoxin oxidoreductase] [protein_id=ALU34518.1] [location=87180..89003] [gbkey=CDS]" CTAGAACTTACCTATATATTCATCTAATCCTAATTTCTTTAATGTTTCTTCTGTAGGTATACCCTCTTTACTCCATCCTCGTACTGAGTAATATTCTGGCAGAAGAACATCTAGCCTATGAACTTCTCCCTTTGATGGGCCATCTGGAATAGGTTCTTCTAACAATCTCTTTGGTAGAGTATCCTGGCTGCTGTCTATTCCAGCTGCAAGATTAAATAATTTCTCAAGAGTCCAGATTCTATCTCCTGCCTCTAATAGTGAATCTGCATCATAAGTAGATTCTCCTACTACTGCATTATACATATCTACATAATCCTGTATTCCAAGCCCAAATGTAGTGAATATGCACAATCCTAAAGAATCAATTACAGCAGTTAAATCATGAAATAATTTGGCATAAGCTGCTTTACCATCTAATGCAAATCTATCAAGTTTTTCAGGATAACCTAATATTTCAGGGTTAATCATGTATCCCTTAATATGACAGCCTCCTCTATTATTAACTGCATAGGTAATACCGTGTCCCTGTATTCCCCTTGGATCATATGCTGGAATTTCCTGCTTTTTAACTGTCATAGAATACTCCGGTGCTCCATAACCTTCACAAAGCCTATATGAACCATTTGTCATCTTTGCTCCAAAGCCTTCACTATATACCATTCTCTTTATCCAGCCAATCATAGATTCCGTATCACCCCACTTGAGAGATAGGTTATCTCCAGCTATTTCTTCGTCTTTTATATATCCTCTTTGATAAAGTTCCATAGCTGCAGCAATTGTTGCACCACAAGTAATAGTATCAATACCATATTCATTACATAACATATTAGCTTCATTTATAGCATCTAAATCATATGAACCACAGTCAGATCCAAAACACCACAGTGTTTCATATTCTGGTCCTCCGCACTCTGTGCCATCTTTTAGTCTAACCCATCTTCCACAACCTATAGGACAGCTGTAACAAGGATTTTTCCTTACTAGTTGGTTAGCAGTAAGAGTCTCTCCACTTATTTTATCTGCTTGATTCGTATAAGACTCTTGAAAATTCTTTACAGGATGAACTCCATTTTCATTTATTATATTAACCAGTATAGCTGTACCATAAGTTGGCATTCCCTGACCAGCTACTGGATCATTTTTTAATGTTGTAATTTTTTCTACGGACACTTTTTTTACTTTTTCTTTATCAGCTAAAGCTATTTTTCCAGTTCCTTTAACTGTAATAGCTTTTAAGTTTTTAGATCCCATAACTGCACCAACGCCGCCTCTTGCTGCAGTTCTATCTACATCATTCATAACTGCTGCCATAAGAGACAATCGTTCACCAGCAGGTCCTATACATAATACCTTTGATTTATTCTCAGTTATCTTTTCTAACTCTTTTGTAGTTTCTGATGTAACTTTTCCCCAAAGCTGTGACGCGTCTTTAATTTCTACCTTATCATCTACTATTTCAATGTAAACTGGTGAATCAGCCTTATCCTCTACTATTATCATATCCCAACCAGCTTTTTTTAAGTCTACTCCCCATTTTCCACCCGAATTTGAAATTCCTATAGTTCCTGTAAGCGGTGCTTTAGTAACTACCATAAACCTTCCACTAGTTGGAACCGGAGCTCCAGTTAAAGGACCTGTTACAATTATAAATTTATTTTCTGGTGATAATGCATCTATTTTAGGATCTATTTCATCAAATAAAGTTTTAACACCTAGTCCCCTACAACCTATAAACTTTTTAGCTTTATCTAAATCTAAATTTTCTGATTTGCAAGTTCTTTCTTTTAAATTAATTCTTAATACTTTACCATCATAACCATACAT 1824 -1 AGT NGD 1521 17 TATCCCAACCAGCTTTTTTTA 304 TA TCCC AACCAGCTTTTTTTA TTTT TATTTTAACCAGCTTTTTTTA TAAAAAAAGCTGGTTAAAATA AAAAAAGCTGGTTAAAATA 1 TAA
"lcl|CP012395.1_cds_ALU34518.1_89 [locus_tag=CLAU_0089] [protein=Aldehyde ferredoxin oxidoreductase] [protein_id=ALU34518.1] [location=87180..89003] [gbkey=CDS]" CTAGAACTTACCTATATATTCATCTAATCCTAATTTCTTTAATGTTTCTTCTGTAGGTATACCCTCTTTACTCCATCCTCGTACTGAGTAATATTCTGGCAGAAGAACATCTAGCCTATGAACTTCTCCCTTTGATGGGCCATCTGGAATAGGTTCTTCTAACAATCTCTTTGGTAGAGTATCCTGGCTGCTGTCTATTCCAGCTGCAAGATTAAATAATTTCTCAAGAGTCCAGATTCTATCTCCTGCCTCTAATAGTGAATCTGCATCATAAGTAGATTCTCCTACTACTGCATTATACATATCTACATAATCCTGTATTCCAAGCCCAAATGTAGTGAATATGCACAATCCTAAAGAATCAATTACAGCAGTTAAATCATGAAATAATTTGGCATAAGCTGCTTTACCATCTAATGCAAATCTATCAAGTTTTTCAGGATAACCTAATATTTCAGGGTTAATCATGTATCCCTTAATATGACAGCCTCCTCTATTATTAACTGCATAGGTAATACCGTGTCCCTGTATTCCCCTTGGATCATATGCTGGAATTTCCTGCTTTTTAACTGTCATAGAATACTCCGGTGCTCCATAACCTTCACAAAGCCTATATGAACCATTTGTCATCTTTGCTCCAAAGCCTTCACTATATACCATTCTCTTTATCCAGCCAATCATAGATTCCGTATCACCCCACTTGAGAGATAGGTTATCTCCAGCTATTTCTTCGTCTTTTATATATCCTCTTTGATAAAGTTCCATAGCTGCAGCAATTGTTGCACCACAAGTAATAGTATCAATACCATATTCATTACATAACATATTAGCTTCATTTATAGCATCTAAATCATATGAACCACAGTCAGATCCAAAACACCACAGTGTTTCATATTCTGGTCCTCCGCACTCTGTGCCATCTTTTAGTCTAACCCATCTTCCACAACCTATAGGACAGCTGTAACAAGGATTTTTCCTTACTAGTTGGTTAGCAGTAAGAGTCTCTCCACTTATTTTATCTGCTTGATTCGTATAAGACTCTTGAAAATTCTTTACAGGATGAACTCCATTTTCATTTATTATATTAACCAGTATAGCTGTACCATAAGTTGGCATTCCCTGACCAGCTACTGGATCATTTTTTAATGTTGTAATTTTTTCTACGGACACTTTTTTTACTTTTTCTTTATCAGCTAAAGCTATTTTTCCAGTTCCTTTAACTGTAATAGCTTTTAAGTTTTTAGATCCCATAACTGCACCAACGCCGCCTCTTGCTGCAGTTCTATCTACATCATTCATAACTGCTGCCATAAGAGACAATCGTTCACCAGCAGGTCCTATACATAATACCTTTGATTTATTCTCAGTTATCTTTTCTAACTCTTTTGTAGTTTCTGATGTAACTTTTCCCCAAAGCTGTGACGCGTCTTTAATTTCTACCTTATCATCTACTATTTCAATGTAAACTGGTGAATCAGCCTTATCCTCTACTATTATCATATCCCAACCAGCTTTTTTTAAGTCTACTCCCCATTTTCCACCCGAATTTGAAATTCCTATAGTTCCTGTAAGCGGTGCTTTAGTAACTACCATAAACCTTCCACTAGTTGGAACCGGAGCTCCAGTTAAAGGACCTGTTACAATTATAAATTTATTTTCTGGTGATAATGCATCTATTTTAGGATCTATTTCATCAAATAAAGTTTTAACACCTAGTCCCCTACAACCTATAAACTTTTTAGCTTTATCTAAATCTAAATTTTCTGATTTGCAAGTTCTTTCTTTTAAATTAATTCTTAATACTTTACCATCATAACCATACAT 1824 -1 CGT NGD 688 62 TATCCAGCCAATCATAGATTC 1137 TA TCCA GCCAATCATAGATTC TTTA TATTTAGCCAATCATAGATTC GAATCTATGATTGGCTAAATA GAATCTATGATTGGCTAAATA 1 TAA
"lcl|CP012395.1_cds_ALU34518.1_89 [locus_tag=CLAU_0089] [protein=Aldehyde ferredoxin oxidoreductase] [protein_id=ALU34518.1] [location=87180..89003] [gbkey=CDS]" CTAGAACTTACCTATATATTCATCTAATCCTAATTTCTTTAATGTTTCTTCTGTAGGTATACCCTCTTTACTCCATCCTCGTACTGAGTAATATTCTGGCAGAAGAACATCTAGCCTATGAACTTCTCCCTTTGATGGGCCATCTGGAATAGGTTCTTCTAACAATCTCTTTGGTAGAGTATCCTGGCTGCTGTCTATTCCAGCTGCAAGATTAAATAATTTCTCAAGAGTCCAGATTCTATCTCCTGCCTCTAATAGTGAATCTGCATCATAAGTAGATTCTCCTACTACTGCATTATACATATCTACATAATCCTGTATTCCAAGCCCAAATGTAGTGAATATGCACAATCCTAAAGAATCAATTACAGCAGTTAAATCATGAAATAATTTGGCATAAGCTGCTTTACCATCTAATGCAAATCTATCAAGTTTTTCAGGATAACCTAATATTTCAGGGTTAATCATGTATCCCTTAATATGACAGCCTCCTCTATTATTAACTGCATAGGTAATACCGTGTCCCTGTATTCCCCTTGGATCATATGCTGGAATTTCCTGCTTTTTAACTGTCATAGAATACTCCGGTGCTCCATAACCTTCACAAAGCCTATATGAACCATTTGTCATCTTTGCTCCAAAGCCTTCACTATATACCATTCTCTTTATCCAGCCAATCATAGATTCCGTATCACCCCACTTGAGAGATAGGTTATCTCCAGCTATTTCTTCGTCTTTTATATATCCTCTTTGATAAAGTTCCATAGCTGCAGCAATTGTTGCACCACAAGTAATAGTATCAATACCATATTCATTACATAACATATTAGCTTCATTTATAGCATCTAAATCATATGAACCACAGTCAGATCCAAAACACCACAGTGTTTCATATTCTGGTCCTCCGCACTCTGTGCCATCTTTTAGTCTAACCCATCTTCCACAACCTATAGGACAGCTGTAACAAGGATTTTTCCTTACTAGTTGGTTAGCAGTAAGAGTCTCTCCACTTATTTTATCTGCTTGATTCGTATAAGACTCTTGAAAATTCTTTACAGGATGAACTCCATTTTCATTTATTATATTAACCAGTATAGCTGTACCATAAGTTGGCATTCCCTGACCAGCTACTGGATCATTTTTTAATGTTGTAATTTTTTCTACGGACACTTTTTTTACTTTTTCTTTATCAGCTAAAGCTATTTTTCCAGTTCCTTTAACTGTAATAGCTTTTAAGTTTTTAGATCCCATAACTGCACCAACGCCGCCTCTTGCTGCAGTTCTATCTACATCATTCATAACTGCTGCCATAAGAGACAATCGTTCACCAGCAGGTCCTATACATAATACCTTTGATTTATTCTCAGTTATCTTTTCTAACTCTTTTGTAGTTTCTGATGTAACTTTTCCCCAAAGCTGTGACGCGTCTTTAATTTCTACCTTATCATCTACTATTTCAATGTAAACTGGTGAATCAGCCTTATCCTCTACTATTATCATATCCCAACCAGCTTTTTTTAAGTCTACTCCCCATTTTCCACCCGAATTTGAAATTCCTATAGTTCCTGTAAGCGGTGCTTTAGTAACTACCATAAACCTTCCACTAGTTGGAACCGGAGCTCCAGTTAAAGGACCTGTTACAATTATAAATTTATTTTCTGGTGATAATGCATCTATTTTAGGATCTATTTCATCAAATAAAGTTTTAACACCTAGTCCCCTACAACCTATAAACTTTTTAGCTTTATCTAAATCTAAATTTTCTGATTTGCAAGTTCTTTCTTTTAAATTAATTCTTAATACTTTACCATCATAACCATACAT 1824 -1 GGT NGD 899 51 CACCACAGTGTTTCATATTCT 926 CA CCAC AGTGTTTCATATTCT TTAT CATTATAGTGTTTCATATTCT AGAATATGAAACACTATAATG GAATATGAAACACTATAATG 1 TAA
"lcl|CP012395.1_cds_ALU34518.1_89 [locus_tag=CLAU_0089] [protein=Aldehyde ferredoxin oxidoreductase] [protein_id=ALU34518.1] [location=87180..89003] [gbkey=CDS]" CTAGAACTTACCTATATATTCATCTAATCCTAATTTCTTTAATGTTTCTTCTGTAGGTATACCCTCTTTACTCCATCCTCGTACTGAGTAATATTCTGGCAGAAGAACATCTAGCCTATGAACTTCTCCCTTTGATGGGCCATCTGGAATAGGTTCTTCTAACAATCTCTTTGGTAGAGTATCCTGGCTGCTGTCTATTCCAGCTGCAAGATTAAATAATTTCTCAAGAGTCCAGATTCTATCTCCTGCCTCTAATAGTGAATCTGCATCATAAGTAGATTCTCCTACTACTGCATTATACATATCTACATAATCCTGTATTCCAAGCCCAAATGTAGTGAATATGCACAATCCTAAAGAATCAATTACAGCAGTTAAATCATGAAATAATTTGGCATAAGCTGCTTTACCATCTAATGCAAATCTATCAAGTTTTTCAGGATAACCTAATATTTCAGGGTTAATCATGTATCCCTTAATATGACAGCCTCCTCTATTATTAACTGCATAGGTAATACCGTGTCCCTGTATTCCCCTTGGATCATATGCTGGAATTTCCTGCTTTTTAACTGTCATAGAATACTCCGGTGCTCCATAACCTTCACAAAGCCTATATGAACCATTTGTCATCTTTGCTCCAAAGCCTTCACTATATACCATTCTCTTTATCCAGCCAATCATAGATTCCGTATCACCCCACTTGAGAGATAGGTTATCTCCAGCTATTTCTTCGTCTTTTATATATCCTCTTTGATAAAGTTCCATAGCTGCAGCAATTGTTGCACCACAAGTAATAGTATCAATACCATATTCATTACATAACATATTAGCTTCATTTATAGCATCTAAATCATATGAACCACAGTCAGATCCAAAACACCACAGTGTTTCATATTCTGGTCCTCCGCACTCTGTGCCATCTTTTAGTCTAACCCATCTTCCACAACCTATAGGACAGCTGTAACAAGGATTTTTCCTTACTAGTTGGTTAGCAGTAAGAGTCTCTCCACTTATTTTATCTGCTTGATTCGTATAAGACTCTTGAAAATTCTTTACAGGATGAACTCCATTTTCATTTATTATATTAACCAGTATAGCTGTACCATAAGTTGGCATTCCCTGACCAGCTACTGGATCATTTTTTAATGTTGTAATTTTTTCTACGGACACTTTTTTTACTTTTTCTTTATCAGCTAAAGCTATTTTTCCAGTTCCTTTAACTGTAATAGCTTTTAAGTTTTTAGATCCCATAACTGCACCAACGCCGCCTCTTGCTGCAGTTCTATCTACATCATTCATAACTGCTGCCATAAGAGACAATCGTTCACCAGCAGGTCCTATACATAATACCTTTGATTTATTCTCAGTTATCTTTTCTAACTCTTTTGTAGTTTCTGATGTAACTTTTCCCCAAAGCTGTGACGCGTCTTTAATTTCTACCTTATCATCTACTATTTCAATGTAAACTGGTGAATCAGCCTTATCCTCTACTATTATCATATCCCAACCAGCTTTTTTTAAGTCTACTCCCCATTTTCCACCCGAATTTGAAATTCCTATAGTTCCTGTAAGCGGTGCTTTAGTAACTACCATAAACCTTCCACTAGTTGGAACCGGAGCTCCAGTTAAAGGACCTGTTACAATTATAAATTTATTTTCTGGTGATAATGCATCTATTTTAGGATCTATTTCATCAAATAAAGTTTTAACACCTAGTCCCCTACAACCTATAAACTTTTTAGCTTTATCTAAATCTAAATTTTCTGATTTGCAAGTTCTTTCTTTTAAATTAATTCTTAATACTTTACCATCATAACCATACAT 1824 -1 AGG NGD 952 48 AACCCATCTTCCACAACCTAT 873 AA CCCA TCTTCCACAACCTAT TTTA AATTTATCTTCCACAACCTAT ATAGGTTGTGGAAGATAAATT ATAGGTTGTGGAAGATAAATT 1 TAA
"lcl|CP012395.1_cds_ALU34518.1_89 [locus_tag=CLAU_0089] [protein=Aldehyde ferredoxin oxidoreductase] [protein_id=ALU34518.1] [location=87180..89003] [gbkey=CDS]" CTAGAACTTACCTATATATTCATCTAATCCTAATTTCTTTAATGTTTCTTCTGTAGGTATACCCTCTTTACTCCATCCTCGTACTGAGTAATATTCTGGCAGAAGAACATCTAGCCTATGAACTTCTCCCTTTGATGGGCCATCTGGAATAGGTTCTTCTAACAATCTCTTTGGTAGAGTATCCTGGCTGCTGTCTATTCCAGCTGCAAGATTAAATAATTTCTCAAGAGTCCAGATTCTATCTCCTGCCTCTAATAGTGAATCTGCATCATAAGTAGATTCTCCTACTACTGCATTATACATATCTACATAATCCTGTATTCCAAGCCCAAATGTAGTGAATATGCACAATCCTAAAGAATCAATTACAGCAGTTAAATCATGAAATAATTTGGCATAAGCTGCTTTACCATCTAATGCAAATCTATCAAGTTTTTCAGGATAACCTAATATTTCAGGGTTAATCATGTATCCCTTAATATGACAGCCTCCTCTATTATTAACTGCATAGGTAATACCGTGTCCCTGTATTCCCCTTGGATCATATGCTGGAATTTCCTGCTTTTTAACTGTCATAGAATACTCCGGTGCTCCATAACCTTCACAAAGCCTATATGAACCATTTGTCATCTTTGCTCCAAAGCCTTCACTATATACCATTCTCTTTATCCAGCCAATCATAGATTCCGTATCACCCCACTTGAGAGATAGGTTATCTCCAGCTATTTCTTCGTCTTTTATATATCCTCTTTGATAAAGTTCCATAGCTGCAGCAATTGTTGCACCACAAGTAATAGTATCAATACCATATTCATTACATAACATATTAGCTTCATTTATAGCATCTAAATCATATGAACCACAGTCAGATCCAAAACACCACAGTGTTTCATATTCTGGTCCTCCGCACTCTGTGCCATCTTTTAGTCTAACCCATCTTCCACAACCTATAGGACAGCTGTAACAAGGATTTTTCCTTACTAGTTGGTTAGCAGTAAGAGTCTCTCCACTTATTTTATCTGCTTGATTCGTATAAGACTCTTGAAAATTCTTTACAGGATGAACTCCATTTTCATTTATTATATTAACCAGTATAGCTGTACCATAAGTTGGCATTCCCTGACCAGCTACTGGATCATTTTTTAATGTTGTAATTTTTTCTACGGACACTTTTTTTACTTTTTCTTTATCAGCTAAAGCTATTTTTCCAGTTCCTTTAACTGTAATAGCTTTTAAGTTTTTAGATCCCATAACTGCACCAACGCCGCCTCTTGCTGCAGTTCTATCTACATCATTCATAACTGCTGCCATAAGAGACAATCGTTCACCAGCAGGTCCTATACATAATACCTTTGATTTATTCTCAGTTATCTTTTCTAACTCTTTTGTAGTTTCTGATGTAACTTTTCCCCAAAGCTGTGACGCGTCTTTAATTTCTACCTTATCATCTACTATTTCAATGTAAACTGGTGAATCAGCCTTATCCTCTACTATTATCATATCCCAACCAGCTTTTTTTAAGTCTACTCCCCATTTTCCACCCGAATTTGAAATTCCTATAGTTCCTGTAAGCGGTGCTTTAGTAACTACCATAAACCTTCCACTAGTTGGAACCGGAGCTCCAGTTAAAGGACCTGTTACAATTATAAATTTATTTTCTGGTGATAATGCATCTATTTTAGGATCTATTTCATCAAATAAAGTTTTAACACCTAGTCCCCTACAACCTATAAACTTTTTAGCTTTATCTAAATCTAAATTTTCTGATTTGCAAGTTCTTTCTTTTAAATTAATTCTTAATACTTTACCATCATAACCATACAT 1824 -1 TGG NGD 898 51 ACACCACAGTGTTTCATATTC 927 AC ACCA CAGTGTTTCATATTC ATTA ACATTACAGTGTTTCATATTC GAATATGAAACACTGTAATGT GAATATGAAACACTGTAATGT 1 TAA
"lcl|CP012395.1_cds_ALU34518.1_89 [locus_tag=CLAU_0089] [protein=Aldehyde ferredoxin oxidoreductase] [protein_id=ALU34518.1] [location=87180..89003] [gbkey=CDS]" CTAGAACTTACCTATATATTCATCTAATCCTAATTTCTTTAATGTTTCTTCTGTAGGTATACCCTCTTTACTCCATCCTCGTACTGAGTAATATTCTGGCAGAAGAACATCTAGCCTATGAACTTCTCCCTTTGATGGGCCATCTGGAATAGGTTCTTCTAACAATCTCTTTGGTAGAGTATCCTGGCTGCTGTCTATTCCAGCTGCAAGATTAAATAATTTCTCAAGAGTCCAGATTCTATCTCCTGCCTCTAATAGTGAATCTGCATCATAAGTAGATTCTCCTACTACTGCATTATACATATCTACATAATCCTGTATTCCAAGCCCAAATGTAGTGAATATGCACAATCCTAAAGAATCAATTACAGCAGTTAAATCATGAAATAATTTGGCATAAGCTGCTTTACCATCTAATGCAAATCTATCAAGTTTTTCAGGATAACCTAATATTTCAGGGTTAATCATGTATCCCTTAATATGACAGCCTCCTCTATTATTAACTGCATAGGTAATACCGTGTCCCTGTATTCCCCTTGGATCATATGCTGGAATTTCCTGCTTTTTAACTGTCATAGAATACTCCGGTGCTCCATAACCTTCACAAAGCCTATATGAACCATTTGTCATCTTTGCTCCAAAGCCTTCACTATATACCATTCTCTTTATCCAGCCAATCATAGATTCCGTATCACCCCACTTGAGAGATAGGTTATCTCCAGCTATTTCTTCGTCTTTTATATATCCTCTTTGATAAAGTTCCATAGCTGCAGCAATTGTTGCACCACAAGTAATAGTATCAATACCATATTCATTACATAACATATTAGCTTCATTTATAGCATCTAAATCATATGAACCACAGTCAGATCCAAAACACCACAGTGTTTCATATTCTGGTCCTCCGCACTCTGTGCCATCTTTTAGTCTAACCCATCTTCCACAACCTATAGGACAGCTGTAACAAGGATTTTTCCTTACTAGTTGGTTAGCAGTAAGAGTCTCTCCACTTATTTTATCTGCTTGATTCGTATAAGACTCTTGAAAATTCTTTACAGGATGAACTCCATTTTCATTTATTATATTAACCAGTATAGCTGTACCATAAGTTGGCATTCCCTGACCAGCTACTGGATCATTTTTTAATGTTGTAATTTTTTCTACGGACACTTTTTTTACTTTTTCTTTATCAGCTAAAGCTATTTTTCCAGTTCCTTTAACTGTAATAGCTTTTAAGTTTTTAGATCCCATAACTGCACCAACGCCGCCTCTTGCTGCAGTTCTATCTACATCATTCATAACTGCTGCCATAAGAGACAATCGTTCACCAGCAGGTCCTATACATAATACCTTTGATTTATTCTCAGTTATCTTTTCTAACTCTTTTGTAGTTTCTGATGTAACTTTTCCCCAAAGCTGTGACGCGTCTTTAATTTCTACCTTATCATCTACTATTTCAATGTAAACTGGTGAATCAGCCTTATCCTCTACTATTATCATATCCCAACCAGCTTTTTTTAAGTCTACTCCCCATTTTCCACCCGAATTTGAAATTCCTATAGTTCCTGTAAGCGGTGCTTTAGTAACTACCATAAACCTTCCACTAGTTGGAACCGGAGCTCCAGTTAAAGGACCTGTTACAATTATAAATTTATTTTCTGGTGATAATGCATCTATTTTAGGATCTATTTCATCAAATAAAGTTTTAACACCTAGTCCCCTACAACCTATAAACTTTTTAGCTTTATCTAAATCTAAATTTTCTGATTTGCAAGTTCTTTCTTTTAAATTAATTCTTAATACTTTACCATCATAACCATACAT 1824 -1 AG NG 952 48 AACCCATCTTCCACAACCTAT 873 AA CCCA TCTTCCACAACCTAT TTTA AATTTATCTTCCACAACCTAT ATAGGTTGTGGAAGATAAATT ATAGGTTGTGGAAGATAAATT 1 TAA
"lcl|CP012395.1_cds_ALU34518.1_89 [locus_tag=CLAU_0089] [protein=Aldehyde ferredoxin oxidoreductase] [protein_id=ALU34518.1] [location=87180..89003] [gbkey=CDS]" CTAGAACTTACCTATATATTCATCTAATCCTAATTTCTTTAATGTTTCTTCTGTAGGTATACCCTCTTTACTCCATCCTCGTACTGAGTAATATTCTGGCAGAAGAACATCTAGCCTATGAACTTCTCCCTTTGATGGGCCATCTGGAATAGGTTCTTCTAACAATCTCTTTGGTAGAGTATCCTGGCTGCTGTCTATTCCAGCTGCAAGATTAAATAATTTCTCAAGAGTCCAGATTCTATCTCCTGCCTCTAATAGTGAATCTGCATCATAAGTAGATTCTCCTACTACTGCATTATACATATCTACATAATCCTGTATTCCAAGCCCAAATGTAGTGAATATGCACAATCCTAAAGAATCAATTACAGCAGTTAAATCATGAAATAATTTGGCATAAGCTGCTTTACCATCTAATGCAAATCTATCAAGTTTTTCAGGATAACCTAATATTTCAGGGTTAATCATGTATCCCTTAATATGACAGCCTCCTCTATTATTAACTGCATAGGTAATACCGTGTCCCTGTATTCCCCTTGGATCATATGCTGGAATTTCCTGCTTTTTAACTGTCATAGAATACTCCGGTGCTCCATAACCTTCACAAAGCCTATATGAACCATTTGTCATCTTTGCTCCAAAGCCTTCACTATATACCATTCTCTTTATCCAGCCAATCATAGATTCCGTATCACCCCACTTGAGAGATAGGTTATCTCCAGCTATTTCTTCGTCTTTTATATATCCTCTTTGATAAAGTTCCATAGCTGCAGCAATTGTTGCACCACAAGTAATAGTATCAATACCATATTCATTACATAACATATTAGCTTCATTTATAGCATCTAAATCATATGAACCACAGTCAGATCCAAAACACCACAGTGTTTCATATTCTGGTCCTCCGCACTCTGTGCCATCTTTTAGTCTAACCCATCTTCCACAACCTATAGGACAGCTGTAACAAGGATTTTTCCTTACTAGTTGGTTAGCAGTAAGAGTCTCTCCACTTATTTTATCTGCTTGATTCGTATAAGACTCTTGAAAATTCTTTACAGGATGAACTCCATTTTCATTTATTATATTAACCAGTATAGCTGTACCATAAGTTGGCATTCCCTGACCAGCTACTGGATCATTTTTTAATGTTGTAATTTTTTCTACGGACACTTTTTTTACTTTTTCTTTATCAGCTAAAGCTATTTTTCCAGTTCCTTTAACTGTAATAGCTTTTAAGTTTTTAGATCCCATAACTGCACCAACGCCGCCTCTTGCTGCAGTTCTATCTACATCATTCATAACTGCTGCCATAAGAGACAATCGTTCACCAGCAGGTCCTATACATAATACCTTTGATTTATTCTCAGTTATCTTTTCTAACTCTTTTGTAGTTTCTGATGTAACTTTTCCCCAAAGCTGTGACGCGTCTTTAATTTCTACCTTATCATCTACTATTTCAATGTAAACTGGTGAATCAGCCTTATCCTCTACTATTATCATATCCCAACCAGCTTTTTTTAAGTCTACTCCCCATTTTCCACCCGAATTTGAAATTCCTATAGTTCCTGTAAGCGGTGCTTTAGTAACTACCATAAACCTTCCACTAGTTGGAACCGGAGCTCCAGTTAAAGGACCTGTTACAATTATAAATTTATTTTCTGGTGATAATGCATCTATTTTAGGATCTATTTCATCAAATAAAGTTTTAACACCTAGTCCCCTACAACCTATAAACTTTTTAGCTTTATCTAAATCTAAATTTTCTGATTTGCAAGTTCTTTCTTTTAAATTAATTCTTAATACTTTACCATCATAACCATACAT 1824 -1 AG NG 1521 17 TATCCCAACCAGCTTTTTTTA 304 TA TCCC AACCAGCTTTTTTTA TTTT TATTTTAACCAGCTTTTTTTA TAAAAAAAGCTGGTTAAAATA AAAAAAGCTGGTTAAAATA 1 TAA
"lcl|CP012395.1_cds_ALU34518.1_89 [locus_tag=CLAU_0089] [protein=Aldehyde ferredoxin oxidoreductase] [protein_id=ALU34518.1] [location=87180..89003] [gbkey=CDS]" CTAGAACTTACCTATATATTCATCTAATCCTAATTTCTTTAATGTTTCTTCTGTAGGTATACCCTCTTTACTCCATCCTCGTACTGAGTAATATTCTGGCAGAAGAACATCTAGCCTATGAACTTCTCCCTTTGATGGGCCATCTGGAATAGGTTCTTCTAACAATCTCTTTGGTAGAGTATCCTGGCTGCTGTCTATTCCAGCTGCAAGATTAAATAATTTCTCAAGAGTCCAGATTCTATCTCCTGCCTCTAATAGTGAATCTGCATCATAAGTAGATTCTCCTACTACTGCATTATACATATCTACATAATCCTGTATTCCAAGCCCAAATGTAGTGAATATGCACAATCCTAAAGAATCAATTACAGCAGTTAAATCATGAAATAATTTGGCATAAGCTGCTTTACCATCTAATGCAAATCTATCAAGTTTTTCAGGATAACCTAATATTTCAGGGTTAATCATGTATCCCTTAATATGACAGCCTCCTCTATTATTAACTGCATAGGTAATACCGTGTCCCTGTATTCCCCTTGGATCATATGCTGGAATTTCCTGCTTTTTAACTGTCATAGAATACTCCGGTGCTCCATAACCTTCACAAAGCCTATATGAACCATTTGTCATCTTTGCTCCAAAGCCTTCACTATATACCATTCTCTTTATCCAGCCAATCATAGATTCCGTATCACCCCACTTGAGAGATAGGTTATCTCCAGCTATTTCTTCGTCTTTTATATATCCTCTTTGATAAAGTTCCATAGCTGCAGCAATTGTTGCACCACAAGTAATAGTATCAATACCATATTCATTACATAACATATTAGCTTCATTTATAGCATCTAAATCATATGAACCACAGTCAGATCCAAAACACCACAGTGTTTCATATTCTGGTCCTCCGCACTCTGTGCCATCTTTTAGTCTAACCCATCTTCCACAACCTATAGGACAGCTGTAACAAGGATTTTTCCTTACTAGTTGGTTAGCAGTAAGAGTCTCTCCACTTATTTTATCTGCTTGATTCGTATAAGACTCTTGAAAATTCTTTACAGGATGAACTCCATTTTCATTTATTATATTAACCAGTATAGCTGTACCATAAGTTGGCATTCCCTGACCAGCTACTGGATCATTTTTTAATGTTGTAATTTTTTCTACGGACACTTTTTTTACTTTTTCTTTATCAGCTAAAGCTATTTTTCCAGTTCCTTTAACTGTAATAGCTTTTAAGTTTTTAGATCCCATAACTGCACCAACGCCGCCTCTTGCTGCAGTTCTATCTACATCATTCATAACTGCTGCCATAAGAGACAATCGTTCACCAGCAGGTCCTATACATAATACCTTTGATTTATTCTCAGTTATCTTTTCTAACTCTTTTGTAGTTTCTGATGTAACTTTTCCCCAAAGCTGTGACGCGTCTTTAATTTCTACCTTATCATCTACTATTTCAATGTAAACTGGTGAATCAGCCTTATCCTCTACTATTATCATATCCCAACCAGCTTTTTTTAAGTCTACTCCCCATTTTCCACCCGAATTTGAAATTCCTATAGTTCCTGTAAGCGGTGCTTTAGTAACTACCATAAACCTTCCACTAGTTGGAACCGGAGCTCCAGTTAAAGGACCTGTTACAATTATAAATTTATTTTCTGGTGATAATGCATCTATTTTAGGATCTATTTCATCAAATAAAGTTTTAACACCTAGTCCCCTACAACCTATAAACTTTTTAGCTTTATCTAAATCTAAATTTTCTGATTTGCAAGTTCTTTCTTTTAAATTAATTCTTAATACTTTACCATCATAACCATACAT 1824 -1 CG NG 688 62 TATCCAGCCAATCATAGATTC 1137 TA TCCA GCCAATCATAGATTC TTTA TATTTAGCCAATCATAGATTC GAATCTATGATTGGCTAAATA GAATCTATGATTGGCTAAATA 1 TAA
"lcl|CP012395.1_cds_ALU34518.1_89 [locus_tag=CLAU_0089] [protein=Aldehyde ferredoxin oxidoreductase] [protein_id=ALU34518.1] [location=87180..89003] [gbkey=CDS]" CTAGAACTTACCTATATATTCATCTAATCCTAATTTCTTTAATGTTTCTTCTGTAGGTATACCCTCTTTACTCCATCCTCGTACTGAGTAATATTCTGGCAGAAGAACATCTAGCCTATGAACTTCTCCCTTTGATGGGCCATCTGGAATAGGTTCTTCTAACAATCTCTTTGGTAGAGTATCCTGGCTGCTGTCTATTCCAGCTGCAAGATTAAATAATTTCTCAAGAGTCCAGATTCTATCTCCTGCCTCTAATAGTGAATCTGCATCATAAGTAGATTCTCCTACTACTGCATTATACATATCTACATAATCCTGTATTCCAAGCCCAAATGTAGTGAATATGCACAATCCTAAAGAATCAATTACAGCAGTTAAATCATGAAATAATTTGGCATAAGCTGCTTTACCATCTAATGCAAATCTATCAAGTTTTTCAGGATAACCTAATATTTCAGGGTTAATCATGTATCCCTTAATATGACAGCCTCCTCTATTATTAACTGCATAGGTAATACCGTGTCCCTGTATTCCCCTTGGATCATATGCTGGAATTTCCTGCTTTTTAACTGTCATAGAATACTCCGGTGCTCCATAACCTTCACAAAGCCTATATGAACCATTTGTCATCTTTGCTCCAAAGCCTTCACTATATACCATTCTCTTTATCCAGCCAATCATAGATTCCGTATCACCCCACTTGAGAGATAGGTTATCTCCAGCTATTTCTTCGTCTTTTATATATCCTCTTTGATAAAGTTCCATAGCTGCAGCAATTGTTGCACCACAAGTAATAGTATCAATACCATATTCATTACATAACATATTAGCTTCATTTATAGCATCTAAATCATATGAACCACAGTCAGATCCAAAACACCACAGTGTTTCATATTCTGGTCCTCCGCACTCTGTGCCATCTTTTAGTCTAACCCATCTTCCACAACCTATAGGACAGCTGTAACAAGGATTTTTCCTTACTAGTTGGTTAGCAGTAAGAGTCTCTCCACTTATTTTATCTGCTTGATTCGTATAAGACTCTTGAAAATTCTTTACAGGATGAACTCCATTTTCATTTATTATATTAACCAGTATAGCTGTACCATAAGTTGGCATTCCCTGACCAGCTACTGGATCATTTTTTAATGTTGTAATTTTTTCTACGGACACTTTTTTTACTTTTTCTTTATCAGCTAAAGCTATTTTTCCAGTTCCTTTAACTGTAATAGCTTTTAAGTTTTTAGATCCCATAACTGCACCAACGCCGCCTCTTGCTGCAGTTCTATCTACATCATTCATAACTGCTGCCATAAGAGACAATCGTTCACCAGCAGGTCCTATACATAATACCTTTGATTTATTCTCAGTTATCTTTTCTAACTCTTTTGTAGTTTCTGATGTAACTTTTCCCCAAAGCTGTGACGCGTCTTTAATTTCTACCTTATCATCTACTATTTCAATGTAAACTGGTGAATCAGCCTTATCCTCTACTATTATCATATCCCAACCAGCTTTTTTTAAGTCTACTCCCCATTTTCCACCCGAATTTGAAATTCCTATAGTTCCTGTAAGCGGTGCTTTAGTAACTACCATAAACCTTCCACTAGTTGGAACCGGAGCTCCAGTTAAAGGACCTGTTACAATTATAAATTTATTTTCTGGTGATAATGCATCTATTTTAGGATCTATTTCATCAAATAAAGTTTTAACACCTAGTCCCCTACAACCTATAAACTTTTTAGCTTTATCTAAATCTAAATTTTCTGATTTGCAAGTTCTTTCTTTTAAATTAATTCTTAATACTTTACCATCATAACCATACAT 1824 -1 GG NG 899 51 CACCACAGTGTTTCATATTCT 926 CA CCAC AGTGTTTCATATTCT TTAT CATTATAGTGTTTCATATTCT AGAATATGAAACACTATAATG GAATATGAAACACTATAATG 1 TAA
"lcl|CP012395.1_cds_ALU34518.1_89 [locus_tag=CLAU_0089] [protein=Aldehyde ferredoxin oxidoreductase] [protein_id=ALU34518.1] [location=87180..89003] [gbkey=CDS]" CTAGAACTTACCTATATATTCATCTAATCCTAATTTCTTTAATGTTTCTTCTGTAGGTATACCCTCTTTACTCCATCCTCGTACTGAGTAATATTCTGGCAGAAGAACATCTAGCCTATGAACTTCTCCCTTTGATGGGCCATCTGGAATAGGTTCTTCTAACAATCTCTTTGGTAGAGTATCCTGGCTGCTGTCTATTCCAGCTGCAAGATTAAATAATTTCTCAAGAGTCCAGATTCTATCTCCTGCCTCTAATAGTGAATCTGCATCATAAGTAGATTCTCCTACTACTGCATTATACATATCTACATAATCCTGTATTCCAAGCCCAAATGTAGTGAATATGCACAATCCTAAAGAATCAATTACAGCAGTTAAATCATGAAATAATTTGGCATAAGCTGCTTTACCATCTAATGCAAATCTATCAAGTTTTTCAGGATAACCTAATATTTCAGGGTTAATCATGTATCCCTTAATATGACAGCCTCCTCTATTATTAACTGCATAGGTAATACCGTGTCCCTGTATTCCCCTTGGATCATATGCTGGAATTTCCTGCTTTTTAACTGTCATAGAATACTCCGGTGCTCCATAACCTTCACAAAGCCTATATGAACCATTTGTCATCTTTGCTCCAAAGCCTTCACTATATACCATTCTCTTTATCCAGCCAATCATAGATTCCGTATCACCCCACTTGAGAGATAGGTTATCTCCAGCTATTTCTTCGTCTTTTATATATCCTCTTTGATAAAGTTCCATAGCTGCAGCAATTGTTGCACCACAAGTAATAGTATCAATACCATATTCATTACATAACATATTAGCTTCATTTATAGCATCTAAATCATATGAACCACAGTCAGATCCAAAACACCACAGTGTTTCATATTCTGGTCCTCCGCACTCTGTGCCATCTTTTAGTCTAACCCATCTTCCACAACCTATAGGACAGCTGTAACAAGGATTTTTCCTTACTAGTTGGTTAGCAGTAAGAGTCTCTCCACTTATTTTATCTGCTTGATTCGTATAAGACTCTTGAAAATTCTTTACAGGATGAACTCCATTTTCATTTATTATATTAACCAGTATAGCTGTACCATAAGTTGGCATTCCCTGACCAGCTACTGGATCATTTTTTAATGTTGTAATTTTTTCTACGGACACTTTTTTTACTTTTTCTTTATCAGCTAAAGCTATTTTTCCAGTTCCTTTAACTGTAATAGCTTTTAAGTTTTTAGATCCCATAACTGCACCAACGCCGCCTCTTGCTGCAGTTCTATCTACATCATTCATAACTGCTGCCATAAGAGACAATCGTTCACCAGCAGGTCCTATACATAATACCTTTGATTTATTCTCAGTTATCTTTTCTAACTCTTTTGTAGTTTCTGATGTAACTTTTCCCCAAAGCTGTGACGCGTCTTTAATTTCTACCTTATCATCTACTATTTCAATGTAAACTGGTGAATCAGCCTTATCCTCTACTATTATCATATCCCAACCAGCTTTTTTTAAGTCTACTCCCCATTTTCCACCCGAATTTGAAATTCCTATAGTTCCTGTAAGCGGTGCTTTAGTAACTACCATAAACCTTCCACTAGTTGGAACCGGAGCTCCAGTTAAAGGACCTGTTACAATTATAAATTTATTTTCTGGTGATAATGCATCTATTTTAGGATCTATTTCATCAAATAAAGTTTTAACACCTAGTCCCCTACAACCTATAAACTTTTTAGCTTTATCTAAATCTAAATTTTCTGATTTGCAAGTTCTTTCTTTTAAATTAATTCTTAATACTTTACCATCATAACCATACAT 1824 -1 GG NG 953 48 ACCCATCTTCCACAACCTATA 872 AC CCAT CTTCCACAACCTATA TTAT ACTTATCTTCCACAACCTATA TATAGGTTGTGGAAGATAAGT ATAGGTTGTGGAAGATAAGT 1 TAA
"lcl|CP012395.1_cds_ALU34518.1_89 [locus_tag=CLAU_0089] [protein=Aldehyde ferredoxin oxidoreductase] [protein_id=ALU34518.1] [location=87180..89003] [gbkey=CDS]" CTAGAACTTACCTATATATTCATCTAATCCTAATTTCTTTAATGTTTCTTCTGTAGGTATACCCTCTTTACTCCATCCTCGTACTGAGTAATATTCTGGCAGAAGAACATCTAGCCTATGAACTTCTCCCTTTGATGGGCCATCTGGAATAGGTTCTTCTAACAATCTCTTTGGTAGAGTATCCTGGCTGCTGTCTATTCCAGCTGCAAGATTAAATAATTTCTCAAGAGTCCAGATTCTATCTCCTGCCTCTAATAGTGAATCTGCATCATAAGTAGATTCTCCTACTACTGCATTATACATATCTACATAATCCTGTATTCCAAGCCCAAATGTAGTGAATATGCACAATCCTAAAGAATCAATTACAGCAGTTAAATCATGAAATAATTTGGCATAAGCTGCTTTACCATCTAATGCAAATCTATCAAGTTTTTCAGGATAACCTAATATTTCAGGGTTAATCATGTATCCCTTAATATGACAGCCTCCTCTATTATTAACTGCATAGGTAATACCGTGTCCCTGTATTCCCCTTGGATCATATGCTGGAATTTCCTGCTTTTTAACTGTCATAGAATACTCCGGTGCTCCATAACCTTCACAAAGCCTATATGAACCATTTGTCATCTTTGCTCCAAAGCCTTCACTATATACCATTCTCTTTATCCAGCCAATCATAGATTCCGTATCACCCCACTTGAGAGATAGGTTATCTCCAGCTATTTCTTCGTCTTTTATATATCCTCTTTGATAAAGTTCCATAGCTGCAGCAATTGTTGCACCACAAGTAATAGTATCAATACCATATTCATTACATAACATATTAGCTTCATTTATAGCATCTAAATCATATGAACCACAGTCAGATCCAAAACACCACAGTGTTTCATATTCTGGTCCTCCGCACTCTGTGCCATCTTTTAGTCTAACCCATCTTCCACAACCTATAGGACAGCTGTAACAAGGATTTTTCCTTACTAGTTGGTTAGCAGTAAGAGTCTCTCCACTTATTTTATCTGCTTGATTCGTATAAGACTCTTGAAAATTCTTTACAGGATGAACTCCATTTTCATTTATTATATTAACCAGTATAGCTGTACCATAAGTTGGCATTCCCTGACCAGCTACTGGATCATTTTTTAATGTTGTAATTTTTTCTACGGACACTTTTTTTACTTTTTCTTTATCAGCTAAAGCTATTTTTCCAGTTCCTTTAACTGTAATAGCTTTTAAGTTTTTAGATCCCATAACTGCACCAACGCCGCCTCTTGCTGCAGTTCTATCTACATCATTCATAACTGCTGCCATAAGAGACAATCGTTCACCAGCAGGTCCTATACATAATACCTTTGATTTATTCTCAGTTATCTTTTCTAACTCTTTTGTAGTTTCTGATGTAACTTTTCCCCAAAGCTGTGACGCGTCTTTAATTTCTACCTTATCATCTACTATTTCAATGTAAACTGGTGAATCAGCCTTATCCTCTACTATTATCATATCCCAACCAGCTTTTTTTAAGTCTACTCCCCATTTTCCACCCGAATTTGAAATTCCTATAGTTCCTGTAAGCGGTGCTTTAGTAACTACCATAAACCTTCCACTAGTTGGAACCGGAGCTCCAGTTAAAGGACCTGTTACAATTATAAATTTATTTTCTGGTGATAATGCATCTATTTTAGGATCTATTTCATCAAATAAAGTTTTAACACCTAGTCCCCTACAACCTATAAACTTTTTAGCTTTATCTAAATCTAAATTTTCTGATTTGCAAGTTCTTTCTTTTAAATTAATTCTTAATACTTTACCATCATAACCATACAT 1824 -1 TG NG 898 51 ACACCACAGTGTTTCATATTC 927 AC ACCA CAGTGTTTCATATTC ATTA ACATTACAGTGTTTCATATTC GAATATGAAACACTGTAATGT GAATATGAAACACTGTAATGT 1 TAA
"lcl|CP012395.1_cds_ALU34518.1_89 [locus_tag=CLAU_0089] [protein=Aldehyde ferredoxin oxidoreductase] [protein_id=ALU34518.1] [location=87180..89003] [gbkey=CDS]" CTAGAACTTACCTATATATTCATCTAATCCTAATTTCTTTAATGTTTCTTCTGTAGGTATACCCTCTTTACTCCATCCTCGTACTGAGTAATATTCTGGCAGAAGAACATCTAGCCTATGAACTTCTCCCTTTGATGGGCCATCTGGAATAGGTTCTTCTAACAATCTCTTTGGTAGAGTATCCTGGCTGCTGTCTATTCCAGCTGCAAGATTAAATAATTTCTCAAGAGTCCAGATTCTATCTCCTGCCTCTAATAGTGAATCTGCATCATAAGTAGATTCTCCTACTACTGCATTATACATATCTACATAATCCTGTATTCCAAGCCCAAATGTAGTGAATATGCACAATCCTAAAGAATCAATTACAGCAGTTAAATCATGAAATAATTTGGCATAAGCTGCTTTACCATCTAATGCAAATCTATCAAGTTTTTCAGGATAACCTAATATTTCAGGGTTAATCATGTATCCCTTAATATGACAGCCTCCTCTATTATTAACTGCATAGGTAATACCGTGTCCCTGTATTCCCCTTGGATCATATGCTGGAATTTCCTGCTTTTTAACTGTCATAGAATACTCCGGTGCTCCATAACCTTCACAAAGCCTATATGAACCATTTGTCATCTTTGCTCCAAAGCCTTCACTATATACCATTCTCTTTATCCAGCCAATCATAGATTCCGTATCACCCCACTTGAGAGATAGGTTATCTCCAGCTATTTCTTCGTCTTTTATATATCCTCTTTGATAAAGTTCCATAGCTGCAGCAATTGTTGCACCACAAGTAATAGTATCAATACCATATTCATTACATAACATATTAGCTTCATTTATAGCATCTAAATCATATGAACCACAGTCAGATCCAAAACACCACAGTGTTTCATATTCTGGTCCTCCGCACTCTGTGCCATCTTTTAGTCTAACCCATCTTCCACAACCTATAGGACAGCTGTAACAAGGATTTTTCCTTACTAGTTGGTTAGCAGTAAGAGTCTCTCCACTTATTTTATCTGCTTGATTCGTATAAGACTCTTGAAAATTCTTTACAGGATGAACTCCATTTTCATTTATTATATTAACCAGTATAGCTGTACCATAAGTTGGCATTCCCTGACCAGCTACTGGATCATTTTTTAATGTTGTAATTTTTTCTACGGACACTTTTTTTACTTTTTCTTTATCAGCTAAAGCTATTTTTCCAGTTCCTTTAACTGTAATAGCTTTTAAGTTTTTAGATCCCATAACTGCACCAACGCCGCCTCTTGCTGCAGTTCTATCTACATCATTCATAACTGCTGCCATAAGAGACAATCGTTCACCAGCAGGTCCTATACATAATACCTTTGATTTATTCTCAGTTATCTTTTCTAACTCTTTTGTAGTTTCTGATGTAACTTTTCCCCAAAGCTGTGACGCGTCTTTAATTTCTACCTTATCATCTACTATTTCAATGTAAACTGGTGAATCAGCCTTATCCTCTACTATTATCATATCCCAACCAGCTTTTTTTAAGTCTACTCCCCATTTTCCACCCGAATTTGAAATTCCTATAGTTCCTGTAAGCGGTGCTTTAGTAACTACCATAAACCTTCCACTAGTTGGAACCGGAGCTCCAGTTAAAGGACCTGTTACAATTATAAATTTATTTTCTGGTGATAATGCATCTATTTTAGGATCTATTTCATCAAATAAAGTTTTAACACCTAGTCCCCTACAACCTATAAACTTTTTAGCTTTATCTAAATCTAAATTTTCTGATTTGCAAGTTCTTTCTTTTAAATTAATTCTTAATACTTTACCATCATAACCATACAT 1824 -1 TG NG 1549 15 TCCCCATTTTCCACCCGAATT 276 TC CCCA TTTTCCACCCGAATT TTTA TCTTTATTTTCCACCCGAATT AATTCGGGTGGAAAATAAAGA AATTCGGGTGGAAAATAAAGA 1 TAA
"lcl|CP012395.1_cds_ALU34518.1_89 [locus_tag=CLAU_0089] [protein=Aldehyde ferredoxin oxidoreductase] [protein_id=ALU34518.1] [location=87180..89003] [gbkey=CDS]" CTAGAACTTACCTATATATTCATCTAATCCTAATTTCTTTAATGTTTCTTCTGTAGGTATACCCTCTTTACTCCATCCTCGTACTGAGTAATATTCTGGCAGAAGAACATCTAGCCTATGAACTTCTCCCTTTGATGGGCCATCTGGAATAGGTTCTTCTAACAATCTCTTTGGTAGAGTATCCTGGCTGCTGTCTATTCCAGCTGCAAGATTAAATAATTTCTCAAGAGTCCAGATTCTATCTCCTGCCTCTAATAGTGAATCTGCATCATAAGTAGATTCTCCTACTACTGCATTATACATATCTACATAATCCTGTATTCCAAGCCCAAATGTAGTGAATATGCACAATCCTAAAGAATCAATTACAGCAGTTAAATCATGAAATAATTTGGCATAAGCTGCTTTACCATCTAATGCAAATCTATCAAGTTTTTCAGGATAACCTAATATTTCAGGGTTAATCATGTATCCCTTAATATGACAGCCTCCTCTATTATTAACTGCATAGGTAATACCGTGTCCCTGTATTCCCCTTGGATCATATGCTGGAATTTCCTGCTTTTTAACTGTCATAGAATACTCCGGTGCTCCATAACCTTCACAAAGCCTATATGAACCATTTGTCATCTTTGCTCCAAAGCCTTCACTATATACCATTCTCTTTATCCAGCCAATCATAGATTCCGTATCACCCCACTTGAGAGATAGGTTATCTCCAGCTATTTCTTCGTCTTTTATATATCCTCTTTGATAAAGTTCCATAGCTGCAGCAATTGTTGCACCACAAGTAATAGTATCAATACCATATTCATTACATAACATATTAGCTTCATTTATAGCATCTAAATCATATGAACCACAGTCAGATCCAAAACACCACAGTGTTTCATATTCTGGTCCTCCGCACTCTGTGCCATCTTTTAGTCTAACCCATCTTCCACAACCTATAGGACAGCTGTAACAAGGATTTTTCCTTACTAGTTGGTTAGCAGTAAGAGTCTCTCCACTTATTTTATCTGCTTGATTCGTATAAGACTCTTGAAAATTCTTTACAGGATGAACTCCATTTTCATTTATTATATTAACCAGTATAGCTGTACCATAAGTTGGCATTCCCTGACCAGCTACTGGATCATTTTTTAATGTTGTAATTTTTTCTACGGACACTTTTTTTACTTTTTCTTTATCAGCTAAAGCTATTTTTCCAGTTCCTTTAACTGTAATAGCTTTTAAGTTTTTAGATCCCATAACTGCACCAACGCCGCCTCTTGCTGCAGTTCTATCTACATCATTCATAACTGCTGCCATAAGAGACAATCGTTCACCAGCAGGTCCTATACATAATACCTTTGATTTATTCTCAGTTATCTTTTCTAACTCTTTTGTAGTTTCTGATGTAACTTTTCCCCAAAGCTGTGACGCGTCTTTAATTTCTACCTTATCATCTACTATTTCAATGTAAACTGGTGAATCAGCCTTATCCTCTACTATTATCATATCCCAACCAGCTTTTTTTAAGTCTACTCCCCATTTTCCACCCGAATTTGAAATTCCTATAGTTCCTGTAAGCGGTGCTTTAGTAACTACCATAAACCTTCCACTAGTTGGAACCGGAGCTCCAGTTAAAGGACCTGTTACAATTATAAATTTATTTTCTGGTGATAATGCATCTATTTTAGGATCTATTTCATCAAATAAAGTTTTAACACCTAGTCCCCTACAACCTATAAACTTTTTAGCTTTATCTAAATCTAAATTTTCTGATTTGCAAGTTCTTTCTTTTAAATTAATTCTTAATACTTTACCATCATAACCATACAT 1824 -1 AAA NAA 1551 15 CCCATTTTCCACCCGAATTTG 274 CC CATT TTCCACCCGAATTTG TATT CCTATTTTCCACCCGAATTTG CAAATTCGGGTGGAAAATAGG AATTCGGGTGGAAAATAGG 1 TAG
"lcl|CP012395.1_cds_ALU34518.1_89 [locus_tag=CLAU_0089] [protein=Aldehyde ferredoxin oxidoreductase] [protein_id=ALU34518.1] [location=87180..89003] [gbkey=CDS]" CTAGAACTTACCTATATATTCATCTAATCCTAATTTCTTTAATGTTTCTTCTGTAGGTATACCCTCTTTACTCCATCCTCGTACTGAGTAATATTCTGGCAGAAGAACATCTAGCCTATGAACTTCTCCCTTTGATGGGCCATCTGGAATAGGTTCTTCTAACAATCTCTTTGGTAGAGTATCCTGGCTGCTGTCTATTCCAGCTGCAAGATTAAATAATTTCTCAAGAGTCCAGATTCTATCTCCTGCCTCTAATAGTGAATCTGCATCATAAGTAGATTCTCCTACTACTGCATTATACATATCTACATAATCCTGTATTCCAAGCCCAAATGTAGTGAATATGCACAATCCTAAAGAATCAATTACAGCAGTTAAATCATGAAATAATTTGGCATAAGCTGCTTTACCATCTAATGCAAATCTATCAAGTTTTTCAGGATAACCTAATATTTCAGGGTTAATCATGTATCCCTTAATATGACAGCCTCCTCTATTATTAACTGCATAGGTAATACCGTGTCCCTGTATTCCCCTTGGATCATATGCTGGAATTTCCTGCTTTTTAACTGTCATAGAATACTCCGGTGCTCCATAACCTTCACAAAGCCTATATGAACCATTTGTCATCTTTGCTCCAAAGCCTTCACTATATACCATTCTCTTTATCCAGCCAATCATAGATTCCGTATCACCCCACTTGAGAGATAGGTTATCTCCAGCTATTTCTTCGTCTTTTATATATCCTCTTTGATAAAGTTCCATAGCTGCAGCAATTGTTGCACCACAAGTAATAGTATCAATACCATATTCATTACATAACATATTAGCTTCATTTATAGCATCTAAATCATATGAACCACAGTCAGATCCAAAACACCACAGTGTTTCATATTCTGGTCCTCCGCACTCTGTGCCATCTTTTAGTCTAACCCATCTTCCACAACCTATAGGACAGCTGTAACAAGGATTTTTCCTTACTAGTTGGTTAGCAGTAAGAGTCTCTCCACTTATTTTATCTGCTTGATTCGTATAAGACTCTTGAAAATTCTTTACAGGATGAACTCCATTTTCATTTATTATATTAACCAGTATAGCTGTACCATAAGTTGGCATTCCCTGACCAGCTACTGGATCATTTTTTAATGTTGTAATTTTTTCTACGGACACTTTTTTTACTTTTTCTTTATCAGCTAAAGCTATTTTTCCAGTTCCTTTAACTGTAATAGCTTTTAAGTTTTTAGATCCCATAACTGCACCAACGCCGCCTCTTGCTGCAGTTCTATCTACATCATTCATAACTGCTGCCATAAGAGACAATCGTTCACCAGCAGGTCCTATACATAATACCTTTGATTTATTCTCAGTTATCTTTTCTAACTCTTTTGTAGTTTCTGATGTAACTTTTCCCCAAAGCTGTGACGCGTCTTTAATTTCTACCTTATCATCTACTATTTCAATGTAAACTGGTGAATCAGCCTTATCCTCTACTATTATCATATCCCAACCAGCTTTTTTTAAGTCTACTCCCCATTTTCCACCCGAATTTGAAATTCCTATAGTTCCTGTAAGCGGTGCTTTAGTAACTACCATAAACCTTCCACTAGTTGGAACCGGAGCTCCAGTTAAAGGACCTGTTACAATTATAAATTTATTTTCTGGTGATAATGCATCTATTTTAGGATCTATTTCATCAAATAAAGTTTTAACACCTAGTCCCCTACAACCTATAAACTTTTTAGCTTTATCTAAATCTAAATTTTCTGATTTGCAAGTTCTTTCTTTTAAATTAATTCTTAATACTTTACCATCATAACCATACAT 1824 -1 GAA NAA 1550 15 CCCCATTTTCCACCCGAATTT 275 CC CCAT TTTCCACCCGAATTT TTAT CCTTATTTTCCACCCGAATTT AAATTCGGGTGGAAAATAAGG AATTCGGGTGGAAAATAAGG 1 TAA
"lcl|CP012395.1_cds_ALU34518.1_89 [locus_tag=CLAU_0089] [protein=Aldehyde ferredoxin oxidoreductase] [protein_id=ALU34518.1] [location=87180..89003] [gbkey=CDS]" CTAGAACTTACCTATATATTCATCTAATCCTAATTTCTTTAATGTTTCTTCTGTAGGTATACCCTCTTTACTCCATCCTCGTACTGAGTAATATTCTGGCAGAAGAACATCTAGCCTATGAACTTCTCCCTTTGATGGGCCATCTGGAATAGGTTCTTCTAACAATCTCTTTGGTAGAGTATCCTGGCTGCTGTCTATTCCAGCTGCAAGATTAAATAATTTCTCAAGAGTCCAGATTCTATCTCCTGCCTCTAATAGTGAATCTGCATCATAAGTAGATTCTCCTACTACTGCATTATACATATCTACATAATCCTGTATTCCAAGCCCAAATGTAGTGAATATGCACAATCCTAAAGAATCAATTACAGCAGTTAAATCATGAAATAATTTGGCATAAGCTGCTTTACCATCTAATGCAAATCTATCAAGTTTTTCAGGATAACCTAATATTTCAGGGTTAATCATGTATCCCTTAATATGACAGCCTCCTCTATTATTAACTGCATAGGTAATACCGTGTCCCTGTATTCCCCTTGGATCATATGCTGGAATTTCCTGCTTTTTAACTGTCATAGAATACTCCGGTGCTCCATAACCTTCACAAAGCCTATATGAACCATTTGTCATCTTTGCTCCAAAGCCTTCACTATATACCATTCTCTTTATCCAGCCAATCATAGATTCCGTATCACCCCACTTGAGAGATAGGTTATCTCCAGCTATTTCTTCGTCTTTTATATATCCTCTTTGATAAAGTTCCATAGCTGCAGCAATTGTTGCACCACAAGTAATAGTATCAATACCATATTCATTACATAACATATTAGCTTCATTTATAGCATCTAAATCATATGAACCACAGTCAGATCCAAAACACCACAGTGTTTCATATTCTGGTCCTCCGCACTCTGTGCCATCTTTTAGTCTAACCCATCTTCCACAACCTATAGGACAGCTGTAACAAGGATTTTTCCTTACTAGTTGGTTAGCAGTAAGAGTCTCTCCACTTATTTTATCTGCTTGATTCGTATAAGACTCTTGAAAATTCTTTACAGGATGAACTCCATTTTCATTTATTATATTAACCAGTATAGCTGTACCATAAGTTGGCATTCCCTGACCAGCTACTGGATCATTTTTTAATGTTGTAATTTTTTCTACGGACACTTTTTTTACTTTTTCTTTATCAGCTAAAGCTATTTTTCCAGTTCCTTTAACTGTAATAGCTTTTAAGTTTTTAGATCCCATAACTGCACCAACGCCGCCTCTTGCTGCAGTTCTATCTACATCATTCATAACTGCTGCCATAAGAGACAATCGTTCACCAGCAGGTCCTATACATAATACCTTTGATTTATTCTCAGTTATCTTTTCTAACTCTTTTGTAGTTTCTGATGTAACTTTTCCCCAAAGCTGTGACGCGTCTTTAATTTCTACCTTATCATCTACTATTTCAATGTAAACTGGTGAATCAGCCTTATCCTCTACTATTATCATATCCCAACCAGCTTTTTTTAAGTCTACTCCCCATTTTCCACCCGAATTTGAAATTCCTATAGTTCCTGTAAGCGGTGCTTTAGTAACTACCATAAACCTTCCACTAGTTGGAACCGGAGCTCCAGTTAAAGGACCTGTTACAATTATAAATTTATTTTCTGGTGATAATGCATCTATTTTAGGATCTATTTCATCAAATAAAGTTTTAACACCTAGTCCCCTACAACCTATAAACTTTTTAGCTTTATCTAAATCTAAATTTTCTGATTTGCAAGTTCTTTCTTTTAAATTAATTCTTAATACTTTACCATCATAACCATACAT 1824 -1 TAA NAA 1431 22 CCCAAAGCTGTGACGCGTCTT 394 CC CAAA GCTGTGACGCGTCTT TAAA CCTAAAGCTGTGACGCGTCTT AAGACGCGTCACAGCTTTAGG GACGCGTCACAGCTTTAGG 1 TAG
"lcl|CP012395.1_cds_ALU34518.1_89 [locus_tag=CLAU_0089] [protein=Aldehyde ferredoxin oxidoreductase] [protein_id=ALU34518.1] [location=87180..89003] [gbkey=CDS]" CTAGAACTTACCTATATATTCATCTAATCCTAATTTCTTTAATGTTTCTTCTGTAGGTATACCCTCTTTACTCCATCCTCGTACTGAGTAATATTCTGGCAGAAGAACATCTAGCCTATGAACTTCTCCCTTTGATGGGCCATCTGGAATAGGTTCTTCTAACAATCTCTTTGGTAGAGTATCCTGGCTGCTGTCTATTCCAGCTGCAAGATTAAATAATTTCTCAAGAGTCCAGATTCTATCTCCTGCCTCTAATAGTGAATCTGCATCATAAGTAGATTCTCCTACTACTGCATTATACATATCTACATAATCCTGTATTCCAAGCCCAAATGTAGTGAATATGCACAATCCTAAAGAATCAATTACAGCAGTTAAATCATGAAATAATTTGGCATAAGCTGCTTTACCATCTAATGCAAATCTATCAAGTTTTTCAGGATAACCTAATATTTCAGGGTTAATCATGTATCCCTTAATATGACAGCCTCCTCTATTATTAACTGCATAGGTAATACCGTGTCCCTGTATTCCCCTTGGATCATATGCTGGAATTTCCTGCTTTTTAACTGTCATAGAATACTCCGGTGCTCCATAACCTTCACAAAGCCTATATGAACCATTTGTCATCTTTGCTCCAAAGCCTTCACTATATACCATTCTCTTTATCCAGCCAATCATAGATTCCGTATCACCCCACTTGAGAGATAGGTTATCTCCAGCTATTTCTTCGTCTTTTATATATCCTCTTTGATAAAGTTCCATAGCTGCAGCAATTGTTGCACCACAAGTAATAGTATCAATACCATATTCATTACATAACATATTAGCTTCATTTATAGCATCTAAATCATATGAACCACAGTCAGATCCAAAACACCACAGTGTTTCATATTCTGGTCCTCCGCACTCTGTGCCATCTTTTAGTCTAACCCATCTTCCACAACCTATAGGACAGCTGTAACAAGGATTTTTCCTTACTAGTTGGTTAGCAGTAAGAGTCTCTCCACTTATTTTATCTGCTTGATTCGTATAAGACTCTTGAAAATTCTTTACAGGATGAACTCCATTTTCATTTATTATATTAACCAGTATAGCTGTACCATAAGTTGGCATTCCCTGACCAGCTACTGGATCATTTTTTAATGTTGTAATTTTTTCTACGGACACTTTTTTTACTTTTTCTTTATCAGCTAAAGCTATTTTTCCAGTTCCTTTAACTGTAATAGCTTTTAAGTTTTTAGATCCCATAACTGCACCAACGCCGCCTCTTGCTGCAGTTCTATCTACATCATTCATAACTGCTGCCATAAGAGACAATCGTTCACCAGCAGGTCCTATACATAATACCTTTGATTTATTCTCAGTTATCTTTTCTAACTCTTTTGTAGTTTCTGATGTAACTTTTCCCCAAAGCTGTGACGCGTCTTTAATTTCTACCTTATCATCTACTATTTCAATGTAAACTGGTGAATCAGCCTTATCCTCTACTATTATCATATCCCAACCAGCTTTTTTTAAGTCTACTCCCCATTTTCCACCCGAATTTGAAATTCCTATAGTTCCTGTAAGCGGTGCTTTAGTAACTACCATAAACCTTCCACTAGTTGGAACCGGAGCTCCAGTTAAAGGACCTGTTACAATTATAAATTTATTTTCTGGTGATAATGCATCTATTTTAGGATCTATTTCATCAAATAAAGTTTTAACACCTAGTCCCCTACAACCTATAAACTTTTTAGCTTTATCTAAATCTAAATTTTCTGATTTGCAAGTTCTTTCTTTTAAATTAATTCTTAATACTTTACCATCATAACCATACAT 1824 -1 GGA NGA 953 48 ACCCATCTTCCACAACCTATA 872 AC CCAT CTTCCACAACCTATA TTAT ACTTATCTTCCACAACCTATA TATAGGTTGTGGAAGATAAGT ATAGGTTGTGGAAGATAAGT 1 TAA
"lcl|CP012395.1_cds_ALU34518.1_89 [locus_tag=CLAU_0089] [protein=Aldehyde ferredoxin oxidoreductase] [protein_id=ALU34518.1] [location=87180..89003] [gbkey=CDS]" CTAGAACTTACCTATATATTCATCTAATCCTAATTTCTTTAATGTTTCTTCTGTAGGTATACCCTCTTTACTCCATCCTCGTACTGAGTAATATTCTGGCAGAAGAACATCTAGCCTATGAACTTCTCCCTTTGATGGGCCATCTGGAATAGGTTCTTCTAACAATCTCTTTGGTAGAGTATCCTGGCTGCTGTCTATTCCAGCTGCAAGATTAAATAATTTCTCAAGAGTCCAGATTCTATCTCCTGCCTCTAATAGTGAATCTGCATCATAAGTAGATTCTCCTACTACTGCATTATACATATCTACATAATCCTGTATTCCAAGCCCAAATGTAGTGAATATGCACAATCCTAAAGAATCAATTACAGCAGTTAAATCATGAAATAATTTGGCATAAGCTGCTTTACCATCTAATGCAAATCTATCAAGTTTTTCAGGATAACCTAATATTTCAGGGTTAATCATGTATCCCTTAATATGACAGCCTCCTCTATTATTAACTGCATAGGTAATACCGTGTCCCTGTATTCCCCTTGGATCATATGCTGGAATTTCCTGCTTTTTAACTGTCATAGAATACTCCGGTGCTCCATAACCTTCACAAAGCCTATATGAACCATTTGTCATCTTTGCTCCAAAGCCTTCACTATATACCATTCTCTTTATCCAGCCAATCATAGATTCCGTATCACCCCACTTGAGAGATAGGTTATCTCCAGCTATTTCTTCGTCTTTTATATATCCTCTTTGATAAAGTTCCATAGCTGCAGCAATTGTTGCACCACAAGTAATAGTATCAATACCATATTCATTACATAACATATTAGCTTCATTTATAGCATCTAAATCATATGAACCACAGTCAGATCCAAAACACCACAGTGTTTCATATTCTGGTCCTCCGCACTCTGTGCCATCTTTTAGTCTAACCCATCTTCCACAACCTATAGGACAGCTGTAACAAGGATTTTTCCTTACTAGTTGGTTAGCAGTAAGAGTCTCTCCACTTATTTTATCTGCTTGATTCGTATAAGACTCTTGAAAATTCTTTACAGGATGAACTCCATTTTCATTTATTATATTAACCAGTATAGCTGTACCATAAGTTGGCATTCCCTGACCAGCTACTGGATCATTTTTTAATGTTGTAATTTTTTCTACGGACACTTTTTTTACTTTTTCTTTATCAGCTAAAGCTATTTTTCCAGTTCCTTTAACTGTAATAGCTTTTAAGTTTTTAGATCCCATAACTGCACCAACGCCGCCTCTTGCTGCAGTTCTATCTACATCATTCATAACTGCTGCCATAAGAGACAATCGTTCACCAGCAGGTCCTATACATAATACCTTTGATTTATTCTCAGTTATCTTTTCTAACTCTTTTGTAGTTTCTGATGTAACTTTTCCCCAAAGCTGTGACGCGTCTTTAATTTCTACCTTATCATCTACTATTTCAATGTAAACTGGTGAATCAGCCTTATCCTCTACTATTATCATATCCCAACCAGCTTTTTTTAAGTCTACTCCCCATTTTCCACCCGAATTTGAAATTCCTATAGTTCCTGTAAGCGGTGCTTTAGTAACTACCATAAACCTTCCACTAGTTGGAACCGGAGCTCCAGTTAAAGGACCTGTTACAATTATAAATTTATTTTCTGGTGATAATGCATCTATTTTAGGATCTATTTCATCAAATAAAGTTTTAACACCTAGTCCCCTACAACCTATAAACTTTTTAGCTTTATCTAAATCTAAATTTTCTGATTTGCAAGTTCTTTCTTTTAAATTAATTCTTAATACTTTACCATCATAACCATACAT 1824 -1 TGA NGA 1549 15 TCCCCATTTTCCACCCGAATT 276 TC CCCA TTTTCCACCCGAATT TTTA TCTTTATTTTCCACCCGAATT AATTCGGGTGGAAAATAAAGA AATTCGGGTGGAAAATAAAGA 1 TAA
"lcl|CP012395.1_cds_ALU34519.1_90 [locus_tag=CLAU_0090] [protein=PAS modulated sigma54 specific transcriptional regulator Fis family] [protein_id=ALU34519.1] [location=89186..90526] [gbkey=CDS]" TCAGTAAATATTATATTTCTTGATTTTTCTATAAAGAGTGTTCCTTCCTATACCCATAGCCTTAGCAGCTAAAGTAAAATTTCCTTTAAACTTCCTTATTACATTTTCTATATGTGTTTTTTCTAAATTTTCAAGGTTCATATTAAACATAAAATCTCCATCATAATATATACGACTATTTTCCACATTATGTTCTTTAAATAAGCCTTCTGATTGAATAATATTTTCATCTATATGCTCAATATTTATAAAAAATTCAATAACATTTTCTAGTTCTCTTATATTTCCAGGCCATTCATACTGTACTAACTTATCCATTTGATCACTAGTAATTTTTATTTTTCTTTTATTTAATTTCTTACTTATTCTATTCATATAGTAATCAACTAATAAACAAATATCGTCTTTTCTATCCCTTAAAGGTGGAAGTGGAATAGGAAGGACATTTAATCTATAAAATAAATCTCTTCTAAAATTTCTATTTTCAACTTCCTCTTTTAAATTTTTATTTGTAGCTGCAATTATTCTAACATTTACGGGTATTTGCCTGTACCCTCCAACTCTTACAATTAACCCCTCTTCTATAACTCTTAATAACTTTACCTGCATCTCAACAGGCATTTCCCCTATTTCATCTAAAAATACAGTTCCACCATTTGCCATTTCAAACTTCCCTAAATTTCCTCCTTTTTTAGCCCCTGTAAAAGCACCTTCCTCATACCCAAAAAGCTCCGACTCTATAAGTTTTTCCGGAATTGCACCACAGTTAACAGCCATAAAAACATTTTCTTTTCTATCACTGTAATTGTGTATAGCCTGAGCAAAAATTTCCTTTCCTGTGCCACTTTCTCCTGTTATTAATATAGTAGACTTACTATTAGATATCTTTTTTGAATACTCTATTATGTTTAAAAAATTCTTATTTTTTCCTATTATTTTATTAAAAGTATATATGGCCTTTCCTTCTAATCGCCTTTCTTCTAATTTTCTTTTCTTTTTTATTTCTTTAAAAACAACTATGATTATCCTGTCATCCATTTTTTTTGTGTATAATGGATATATATTTAATTTTAATTTAAGCATATTCTTAACAGACTTTATGCTAGTTTCTACATTCTGCTGAATGCTTATATTATGTATATTACTCGTTATATTATTCCAGCTATATACCATATCTTGAATATTCATATTCATTATACACTCTTGACTATATCCTGTAATTTGTAGTAAGGCACTATTTACAAATTTAATTTCTCCATAAATGTTACAAATCATAATGCCTTCAGGTATAGATTCAATAAATGCTTCAAAGCTTTGCTTATTACTATTGAAGTTTATCAT 1341 -1 TGA NGD 1178 12 TTCCAGCTATATACCATATCT 164 TT CCAG CTATATACCATATCT TTAG TTTTAGCTATATACCATATCT AGATATGGTATATAGCTAAAA GATATGGTATATAGCTAAAA 1 TAA
"lcl|CP012395.1_cds_ALU34519.1_90 [locus_tag=CLAU_0090] [protein=PAS modulated sigma54 specific transcriptional regulator Fis family] [protein_id=ALU34519.1] [location=89186..90526] [gbkey=CDS]" TCAGTAAATATTATATTTCTTGATTTTTCTATAAAGAGTGTTCCTTCCTATACCCATAGCCTTAGCAGCTAAAGTAAAATTTCCTTTAAACTTCCTTATTACATTTTCTATATGTGTTTTTTCTAAATTTTCAAGGTTCATATTAAACATAAAATCTCCATCATAATATATACGACTATTTTCCACATTATGTTCTTTAAATAAGCCTTCTGATTGAATAATATTTTCATCTATATGCTCAATATTTATAAAAAATTCAATAACATTTTCTAGTTCTCTTATATTTCCAGGCCATTCATACTGTACTAACTTATCCATTTGATCACTAGTAATTTTTATTTTTCTTTTATTTAATTTCTTACTTATTCTATTCATATAGTAATCAACTAATAAACAAATATCGTCTTTTCTATCCCTTAAAGGTGGAAGTGGAATAGGAAGGACATTTAATCTATAAAATAAATCTCTTCTAAAATTTCTATTTTCAACTTCCTCTTTTAAATTTTTATTTGTAGCTGCAATTATTCTAACATTTACGGGTATTTGCCTGTACCCTCCAACTCTTACAATTAACCCCTCTTCTATAACTCTTAATAACTTTACCTGCATCTCAACAGGCATTTCCCCTATTTCATCTAAAAATACAGTTCCACCATTTGCCATTTCAAACTTCCCTAAATTTCCTCCTTTTTTAGCCCCTGTAAAAGCACCTTCCTCATACCCAAAAAGCTCCGACTCTATAAGTTTTTCCGGAATTGCACCACAGTTAACAGCCATAAAAACATTTTCTTTTCTATCACTGTAATTGTGTATAGCCTGAGCAAAAATTTCCTTTCCTGTGCCACTTTCTCCTGTTATTAATATAGTAGACTTACTATTAGATATCTTTTTTGAATACTCTATTATGTTTAAAAAATTCTTATTTTTTCCTATTATTTTATTAAAAGTATATATGGCCTTTCCTTCTAATCGCCTTTCTTCTAATTTTCTTTTCTTTTTTATTTCTTTAAAAACAACTATGATTATCCTGTCATCCATTTTTTTTGTGTATAATGGATATATATTTAATTTTAATTTAAGCATATTCTTAACAGACTTTATGCTAGTTTCTACATTCTGCTGAATGCTTATATTATGTATATTACTCGTTATATTATTCCAGCTATATACCATATCTTGAATATTCATATTCATTATACACTCTTGACTATATCCTGTAATTTGTAGTAAGGCACTATTTACAAATTTAATTTCTCCATAAATGTTACAAATCATAATGCCTTCAGGTATAGATTCAATAAATGCTTCAAAGCTTTGCTTATTACTATTGAAGTTTATCAT 1341 -1 TG NG 1178 12 TTCCAGCTATATACCATATCT 164 TT CCAG CTATATACCATATCT TTAG TTTTAGCTATATACCATATCT AGATATGGTATATAGCTAAAA GATATGGTATATAGCTAAAA 1 TAA
"lcl|CP012395.1_cds_ALU34519.1_90 [locus_tag=CLAU_0090] [protein=PAS modulated sigma54 specific transcriptional regulator Fis family] [protein_id=ALU34519.1] [location=89186..90526] [gbkey=CDS]" TCAGTAAATATTATATTTCTTGATTTTTCTATAAAGAGTGTTCCTTCCTATACCCATAGCCTTAGCAGCTAAAGTAAAATTTCCTTTAAACTTCCTTATTACATTTTCTATATGTGTTTTTTCTAAATTTTCAAGGTTCATATTAAACATAAAATCTCCATCATAATATATACGACTATTTTCCACATTATGTTCTTTAAATAAGCCTTCTGATTGAATAATATTTTCATCTATATGCTCAATATTTATAAAAAATTCAATAACATTTTCTAGTTCTCTTATATTTCCAGGCCATTCATACTGTACTAACTTATCCATTTGATCACTAGTAATTTTTATTTTTCTTTTATTTAATTTCTTACTTATTCTATTCATATAGTAATCAACTAATAAACAAATATCGTCTTTTCTATCCCTTAAAGGTGGAAGTGGAATAGGAAGGACATTTAATCTATAAAATAAATCTCTTCTAAAATTTCTATTTTCAACTTCCTCTTTTAAATTTTTATTTGTAGCTGCAATTATTCTAACATTTACGGGTATTTGCCTGTACCCTCCAACTCTTACAATTAACCCCTCTTCTATAACTCTTAATAACTTTACCTGCATCTCAACAGGCATTTCCCCTATTTCATCTAAAAATACAGTTCCACCATTTGCCATTTCAAACTTCCCTAAATTTCCTCCTTTTTTAGCCCCTGTAAAAGCACCTTCCTCATACCCAAAAAGCTCCGACTCTATAAGTTTTTCCGGAATTGCACCACAGTTAACAGCCATAAAAACATTTTCTTTTCTATCACTGTAATTGTGTATAGCCTGAGCAAAAATTTCCTTTCCTGTGCCACTTTCTCCTGTTATTAATATAGTAGACTTACTATTAGATATCTTTTTTGAATACTCTATTATGTTTAAAAAATTCTTATTTTTTCCTATTATTTTATTAAAAGTATATATGGCCTTTCCTTCTAATCGCCTTTCTTCTAATTTTCTTTTCTTTTTTATTTCTTTAAAAACAACTATGATTATCCTGTCATCCATTTTTTTTGTGTATAATGGATATATATTTAATTTTAATTTAAGCATATTCTTAACAGACTTTATGCTAGTTTCTACATTCTGCTGAATGCTTATATTATGTATATTACTCGTTATATTATTCCAGCTATATACCATATCTTGAATATTCATATTCATTATACACTCTTGACTATATCCTGTAATTTGTAGTAAGGCACTATTTACAAATTTAATTTCTCCATAAATGTTACAAATCATAATGCCTTCAGGTATAGATTCAATAAATGCTTCAAAGCTTTGCTTATTACTATTGAAGTTTATCAT 1341 -1 GAA NAA 1179 12 TCCAGCTATATACCATATCTT 163 TC CAGC TATATACCATATCTT TAGT TCTAGTTATATACCATATCTT AAGATATGGTATATAACTAGA GATATGGTATATAACTAGA 1 TAG
"lcl|CP012395.1_cds_ALU34519.1_90 [locus_tag=CLAU_0090] [protein=PAS modulated sigma54 specific transcriptional regulator Fis family] [protein_id=ALU34519.1] [location=89186..90526] [gbkey=CDS]" TCAGTAAATATTATATTTCTTGATTTTTCTATAAAGAGTGTTCCTTCCTATACCCATAGCCTTAGCAGCTAAAGTAAAATTTCCTTTAAACTTCCTTATTACATTTTCTATATGTGTTTTTTCTAAATTTTCAAGGTTCATATTAAACATAAAATCTCCATCATAATATATACGACTATTTTCCACATTATGTTCTTTAAATAAGCCTTCTGATTGAATAATATTTTCATCTATATGCTCAATATTTATAAAAAATTCAATAACATTTTCTAGTTCTCTTATATTTCCAGGCCATTCATACTGTACTAACTTATCCATTTGATCACTAGTAATTTTTATTTTTCTTTTATTTAATTTCTTACTTATTCTATTCATATAGTAATCAACTAATAAACAAATATCGTCTTTTCTATCCCTTAAAGGTGGAAGTGGAATAGGAAGGACATTTAATCTATAAAATAAATCTCTTCTAAAATTTCTATTTTCAACTTCCTCTTTTAAATTTTTATTTGTAGCTGCAATTATTCTAACATTTACGGGTATTTGCCTGTACCCTCCAACTCTTACAATTAACCCCTCTTCTATAACTCTTAATAACTTTACCTGCATCTCAACAGGCATTTCCCCTATTTCATCTAAAAATACAGTTCCACCATTTGCCATTTCAAACTTCCCTAAATTTCCTCCTTTTTTAGCCCCTGTAAAAGCACCTTCCTCATACCCAAAAAGCTCCGACTCTATAAGTTTTTCCGGAATTGCACCACAGTTAACAGCCATAAAAACATTTTCTTTTCTATCACTGTAATTGTGTATAGCCTGAGCAAAAATTTCCTTTCCTGTGCCACTTTCTCCTGTTATTAATATAGTAGACTTACTATTAGATATCTTTTTTGAATACTCTATTATGTTTAAAAAATTCTTATTTTTTCCTATTATTTTATTAAAAGTATATATGGCCTTTCCTTCTAATCGCCTTTCTTCTAATTTTCTTTTCTTTTTTATTTCTTTAAAAACAACTATGATTATCCTGTCATCCATTTTTTTTGTGTATAATGGATATATATTTAATTTTAATTTAAGCATATTCTTAACAGACTTTATGCTAGTTTCTACATTCTGCTGAATGCTTATATTATGTATATTACTCGTTATATTATTCCAGCTATATACCATATCTTGAATATTCATATTCATTATACACTCTTGACTATATCCTGTAATTTGTAGTAAGGCACTATTTACAAATTTAATTTCTCCATAAATGTTACAAATCATAATGCCTTCAGGTATAGATTCAATAAATGCTTCAAAGCTTTGCTTATTACTATTGAAGTTTATCAT 1341 -1 TGA NGA 1178 12 TTCCAGCTATATACCATATCT 164 TT CCAG CTATATACCATATCT TTAG TTTTAGCTATATACCATATCT AGATATGGTATATAGCTAAAA GATATGGTATATAGCTAAAA 1 TAA
"lcl|CP012395.1_cds_ALU34520.1_91 [locus_tag=CLAU_0091] [protein=Sigma-54 specific transcriptional regulator with PAS/PAC sensor Fis family] [protein_id=ALU34520.1] [location=90691..92589] [gbkey=CDS]" TTATATTTCTATTTCATATTTTTTTATTTTGCTGTACAAAGTATTTCTTCTTATACCCAATGCTGCTGCTGAATGTGTTATATTTCCTTCAAATTTCTTCAATACTTTAATTACATGTTCTTTTTCCACATAATCTAACTTTAAACAATCATCACTAATATCTACAAGTACCTCATTATTATAATTCTCTTCTGTAAAATAATCTGCAGGTATAGACCCTGTATTTGTAATTAGCTCAACCAAATTTTCTAATTCCCTTATGTTCCCAGGCCAATTGTAGTTAATCATTTTCTTCAAGTATTCTTTTAATATAGCTGGCTCTTTTTTATTTAACTTTTGTGCTATATTCTTGACAAAATATTGAATAAGAAGAGGTATATCCTTTTTTCTTTCTCTAAGTGGAGGTAAGAATAAAGGCAGCACATTTAGCCTATAATATAGATCCTTTCTAAATCTTCCAGCTTCCACTTCTTTTTTTAAATCTCTGTTTGTAACAGCTATAATTCTTACATCTACAGGTATAGATTTTGAACTTCCAATTCTCGTTATTACACCTTCCTGTACAACTCTTAGAAGCTTTGTCTGCATATCAAGAGGCATTTCTCCAATTTCATCAAGCATTATAGTTCCGCCATCTGCCAATTCAAATTTTCCAAGATTACCACCCTTTTTGGCACCTGTAAAAGCTCCTTCTTCATATCCAAAAAGCTCTGACTCTATAAGTTGTTTAGGGATGGCACCACAATTTAAAGCTACAAATGGTCCATCTACCCTGCTGCTGTAATTATGAATGGATTGTGCAAACACTTCTTTTCCCGTACCACTTTCACCCATTATAAGTATAGTTGATTTACTATTTGAAATCTTTTTTGCATAATTTATTACTTTTGTAAAGTTTTCATCCTGACCCATTATTTTATCAAAGGTATAGTAAGCATTACCATTATTCTTTTTATTTACCTTTTTAAATTTTTCAAAAACATAAACTATCTCAATATTATTATCATCACCACAATTGTATATTGAACTAGTAGTTACTTGATATTGAATCTTATTTCTTAGTGAAACCATAATTGTCTCTTTTGAAGTACTTTCTCCTAAATATATAGGTGCTTTTATATTATTCCAATTTTCTATAATATCTTCCATATTGTTTGTCTCTAACTTATTACCCCTTATGCCAAACATATCTTGTGCCTTTTTATTGCAGATTTTTATCTTACCATTTATATCCGAGGTTATTATAGCAACAGGACTGGAATTAAATATATTTTTTATATGCTTGTAATTCATATTTTGAATCTTATTGTACTCTTCTACTTTAATCATTTCTTCTATAGCATTTGATGCTGCTATAACCATGCCAAGTGTATGAGAGTGCACAAATTCAATATATCCAGTAAGATTCAATACACCTATAAGCCTTCCTTTATTATCTTTTATAGGTGCCGCAGAACACGTCCACCTATGATATGCATTAATAAAATGATCATCTCCAGAAATTTGAACTGGCAGCTTACTTTTTATAACTACGCTCATAGCATTTGTTCCAATGTTTTCTTCATTCATAAAAGCTCCCGGTACCATTTTCAAAGAAAAAGCTTCTTCAAGTATTTTTTCATCACCTAATGCATTTAATATACATCCCTCTCCATCGGTAAGTAATACAAAAAAATTAAATCCCTTTACAAAATTAATTAGCTGCTCCATATAAGGTGCTGCAGTTAATATTAAATTTCTGTTAGCTGCAAATCTTTTCTGTAACTCAATATCGTCTATTATTTTTTTACTAAATATCTGATGTGAATCAATATTAAACTTTTTACATCTTCTATGTGAAAGTTTAATATTGGGCTTGGATATAACTACGTTGCCAGATTTGCAAATAGCTACATTCAT 1899 -1 TAA NAA 1479 22 ACGTCCACCTATGATATGCAT 421 AC GTCC ACCTATGATATGCAT GTTT ACGTTTACCTATGATATGCAT ATGCATATCATAGGTAAACGT GCATATCATAGGTAAACGT 1 TAA
"lcl|CP012395.1_cds_ALU34520.1_91 [locus_tag=CLAU_0091] [protein=Sigma-54 specific transcriptional regulator with PAS/PAC sensor Fis family] [protein_id=ALU34520.1] [location=90691..92589] [gbkey=CDS]" TTATATTTCTATTTCATATTTTTTTATTTTGCTGTACAAAGTATTTCTTCTTATACCCAATGCTGCTGCTGAATGTGTTATATTTCCTTCAAATTTCTTCAATACTTTAATTACATGTTCTTTTTCCACATAATCTAACTTTAAACAATCATCACTAATATCTACAAGTACCTCATTATTATAATTCTCTTCTGTAAAATAATCTGCAGGTATAGACCCTGTATTTGTAATTAGCTCAACCAAATTTTCTAATTCCCTTATGTTCCCAGGCCAATTGTAGTTAATCATTTTCTTCAAGTATTCTTTTAATATAGCTGGCTCTTTTTTATTTAACTTTTGTGCTATATTCTTGACAAAATATTGAATAAGAAGAGGTATATCCTTTTTTCTTTCTCTAAGTGGAGGTAAGAATAAAGGCAGCACATTTAGCCTATAATATAGATCCTTTCTAAATCTTCCAGCTTCCACTTCTTTTTTTAAATCTCTGTTTGTAACAGCTATAATTCTTACATCTACAGGTATAGATTTTGAACTTCCAATTCTCGTTATTACACCTTCCTGTACAACTCTTAGAAGCTTTGTCTGCATATCAAGAGGCATTTCTCCAATTTCATCAAGCATTATAGTTCCGCCATCTGCCAATTCAAATTTTCCAAGATTACCACCCTTTTTGGCACCTGTAAAAGCTCCTTCTTCATATCCAAAAAGCTCTGACTCTATAAGTTGTTTAGGGATGGCACCACAATTTAAAGCTACAAATGGTCCATCTACCCTGCTGCTGTAATTATGAATGGATTGTGCAAACACTTCTTTTCCCGTACCACTTTCACCCATTATAAGTATAGTTGATTTACTATTTGAAATCTTTTTTGCATAATTTATTACTTTTGTAAAGTTTTCATCCTGACCCATTATTTTATCAAAGGTATAGTAAGCATTACCATTATTCTTTTTATTTACCTTTTTAAATTTTTCAAAAACATAAACTATCTCAATATTATTATCATCACCACAATTGTATATTGAACTAGTAGTTACTTGATATTGAATCTTATTTCTTAGTGAAACCATAATTGTCTCTTTTGAAGTACTTTCTCCTAAATATATAGGTGCTTTTATATTATTCCAATTTTCTATAATATCTTCCATATTGTTTGTCTCTAACTTATTACCCCTTATGCCAAACATATCTTGTGCCTTTTTATTGCAGATTTTTATCTTACCATTTATATCCGAGGTTATTATAGCAACAGGACTGGAATTAAATATATTTTTTATATGCTTGTAATTCATATTTTGAATCTTATTGTACTCTTCTACTTTAATCATTTCTTCTATAGCATTTGATGCTGCTATAACCATGCCAAGTGTATGAGAGTGCACAAATTCAATATATCCAGTAAGATTCAATACACCTATAAGCCTTCCTTTATTATCTTTTATAGGTGCCGCAGAACACGTCCACCTATGATATGCATTAATAAAATGATCATCTCCAGAAATTTGAACTGGCAGCTTACTTTTTATAACTACGCTCATAGCATTTGTTCCAATGTTTTCTTCATTCATAAAAGCTCCCGGTACCATTTTCAAAGAAAAAGCTTCTTCAAGTATTTTTTCATCACCTAATGCATTTAATATACATCCCTCTCCATCGGTAAGTAATACAAAAAAATTAAATCCCTTTACAAAATTAATTAGCTGCTCCATATAAGGTGCTGCAGTTAATATTAAATTTCTGTTAGCTGCAAATCTTTTCTGTAACTCAATATCGTCTATTATTTTTTTACTAAATATCTGATGTGAATCAATATTAAACTTTTTACATCTTCTATGTGAAAGTTTAATATTGGGCTTGGATATAACTACGTTGCCAGATTTGCAAATAGCTACATTCAT 1899 -1 TAA NAA 1482 22 TCCACCTATGATATGCATTAA 418 TC CACC TATGATATGCATTAA TATT TCTATTTATGATATGCATTAA TTAATGCATATCATAAATAGA AATGCATATCATAAATAGA 1 TAG
"lcl|CP012395.1_cds_ALU34521.1_92 [locus_tag=CLAU_0092] [protein=PBP domain-containing protein] [protein_id=ALU34521.1] [location=93092..93937] [gbkey=CDS]" TTATTTTTTAGCATTTGGAATAAAAAGTGCCTGACCATATTTGTCTTTTCCATATTCACCTATAGTTTTTTGAATTTTATCAGACAAAATCCAATTGTAAAATTCATCTGCTTCTTTTTCCTTAAGCTTAGGGTTCTTGGCAGGATTTAATTTTATTACTCCATATTGATTATATAACTGAGGACTTTTCTCTGTAACAATTTGAAGCTTTAACTTGTTTTTCATAGATAAATATGTTCCCCTATCAGTTAACGTATAGGCTTTCATTTCATCTGCCATTTGTAATACTGCACCCATTCCTTTACCTGCAGATACATACCAACTTCCACTAGGTGTAATTCCTGCAGACTTCCATAAGCTTTTTTCCTTACTATGAGTACCTGATTCATCTCCTCTTGAAATAAATTTAGCATTACTATCCTTAATTATCTTCAAAGCATCAATTGGATTATTGTAAGCCTTTTCTTTAATCTTAGCAGGATCTTCAGTTGGTCCTACAATAATAAAATCATTATACATTACATCATTTCTTTTAAGACCATAACCATTCTTTATAAATGCCTCTTCCTTTGCCTTGTCGTGTACTAAAAGACAATCAGCGTCACCATTTTGTGCAAGCTTTAAAGCTTCTCCTGTTCCTTTTGCTACTACCTTTACATCTATTCCAGTGTCTTTTTTAAACAATGGAACTAGATAATCTAAAAGTCCCGTATCCTGGGTACTGGTAGTAGTAGCTAGTACCATACTTCTAGCTTCCTTTGGTTTAGCAGCTTCTTGTTGTTTAGTAGTACATCCCACTAAAAAAACAAAAATTAAACTTAATAATAGTGCAAGTTTTTTCTTCAT 846 -1 TAA NAA 336 60 CATACCAACTTCCACTAGGTG 511 CA TACC AACTTCCACTAGGTG TATT CATATTAACTTCCACTAGGTG CACCTAGTGGAAGTTAATATG CCTAGTGGAAGTTAATATG 1 TAA
"lcl|CP012395.1_cds_ALU34523.1_94 [locus_tag=CLAU_0094] [protein=Phosphate-transporting ATPase] [protein_id=ALU34523.1] [location=94611..95315] [gbkey=CDS]" CTATTTTATGCAATCTGCATTTAACCACATTTTAAGTTTTTCATTTGAAGGATTTGTAAAAAACTGAACCTTATCCCCATATTCGATAATTTTACCTTTATCCATATAAAGAACATAATCAGCTATTCTCTTTGCCTGATATAAATCATGAGTAATCATTATTACAGTTCTATCATTAAAACACATATTTTTTATTAATTTTTCAGCAACTAATGTGCTTTCTAAGTCCATGCTAGCAGTTGGTTCATCTAATAAAGTTATCTTTGTCTCCAGCATAGCTACTCTTAAAAGAGCTGTTTTCGCTTTTTCTCCACCAGATAAAGTTTTTGCATTCTTATCCATTAATTTTTCCATATCAAAATCTTTAATATAGAAACCATACTTTTGTAAAAGCTCTTCCCACCTTTTCTCTTTAAATAGAAGTCCTTTTATTATATTTTCCTTAACAGAAGTATTGAAAATATATGGTTTCTGAAGTAACATCGAAATTTTATCTTTTGTATCTTCAAAATCTTCATCGTCGTATTTTATGCTTCCTGAATTAACTCTATTTACTCCTGCTATACACTCAAGAAATGTGCTTTTCCCACTTCCATTTAAGCCTAAAATTATATATATTCCTGCTTGTTTAAAATTAAATTTATCTATATTTAGCACTACCCTATTTCCATATTGTTTTATAATATTTAAGACCTCAATATTCAT 705 -1 GAA NAA 420 40 CCCACCTTTTCTCTTTAAATA 286 CC CACC TTTTCTCTTTAAATA TATT CCTATTTTTTCTCTTTAAATA TATTTAAAGAGAAAAAATAGG TTTAAAGAGAAAAAATAGG 1 TAG
"lcl|CP012395.1_cds_ALU34527.1_98 [locus_tag=CLAU_0098] [protein=Sigma-54 specific transcriptional regulator Fis family] [protein_id=ALU34527.1] [location=99067..100092] [gbkey=CDS]" TCATTGTTCTGTTTCGGAACATTCTATGTGATACTTTTCCATCTTCCTATATAAGGTGTTTCTTCCAATCCCCATTGCCTTAGCTGCTAAACTTATATTTCCTCTGAAGCTTTTAAGAACCTTTATAATATGATTTTTTTCTACATCTTCAAGCTTCATACTTTCAAAATTCATAGAACCTTCAGCAACTTTATTGTTTCCAACTACAAAAGTTTTATGTAGTTTAAGTATATAATCTGGAATCTTTTCTGTATTTACTATAAGTTCAACAACGTTTTCTAATTCTCTTATATTCCCAGGCCAATCATATTCCATAAATTTATTCATTACAGTACTATCAATTTTAAACTTATTCTTGTTTAGCTTCTTACTTACTTTAGTCATATAGTAATCTATCAAAATAGGGATATCTTCTTTTCTATCTCTTAAAGGTGGAAGCCATAGAGGAAGTACATTAAGTCTATAAAATAAATCCTTTCTAAAGCTTCCCTTTTTTACTTCCTCTTGTAAGTCTTTATTTGTAGCTGCTATAATTCTAACATCTACAGGAATCTGCTTAGAACCTCCAACTCTGCTTACAACACCTTCTTCTATAACCCTTAAAAGTCTTACTTGTGTCTCTAATGACATTTCACCTATTTCATCTAAAAAAATAGTTCCACCATGAGCTAATTCAAATTTACCAGCATTACCACCCTTTTTAGCTCCTGTAAAAGCCCCTTCTTCATAGCCAAGCAACTCTGACTCAATAAGATTTGATGGTATAGCGCCACAATTTACTGCAATAAAGATTTTACCTCTTCTACTACTTAAATTATGTATAGCTTGTGCAAAGATTTCTTTACCTGTACCACTCTCACCAGTTATCAATACAGTAGATGTACTATCAGATATTTTTTTTGCATATTCTATTACGCTTACAAAATTTTTACTTTTTCCTATTATCTTATCAAAAGTATATATAGCACAACTTTGAGATATCTTTTTTACTGATTTTCTATATACTTTTTCATTATCACTTTTCAT 1026 -1 AGT NGD 458 55 AGCCATAGAGGAAGTACATTA 569 AG CCAT AGAGGAAGTACATTA TTAT AGTTATAGAGGAAGTACATTA TAATGTACTTCCTCTATAACT AATGTACTTCCTCTATAACT 1 TAA
"lcl|CP012395.1_cds_ALU34527.1_98 [locus_tag=CLAU_0098] [protein=Sigma-54 specific transcriptional regulator Fis family] [protein_id=ALU34527.1] [location=99067..100092] [gbkey=CDS]" TCATTGTTCTGTTTCGGAACATTCTATGTGATACTTTTCCATCTTCCTATATAAGGTGTTTCTTCCAATCCCCATTGCCTTAGCTGCTAAACTTATATTTCCTCTGAAGCTTTTAAGAACCTTTATAATATGATTTTTTTCTACATCTTCAAGCTTCATACTTTCAAAATTCATAGAACCTTCAGCAACTTTATTGTTTCCAACTACAAAAGTTTTATGTAGTTTAAGTATATAATCTGGAATCTTTTCTGTATTTACTATAAGTTCAACAACGTTTTCTAATTCTCTTATATTCCCAGGCCAATCATATTCCATAAATTTATTCATTACAGTACTATCAATTTTAAACTTATTCTTGTTTAGCTTCTTACTTACTTTAGTCATATAGTAATCTATCAAAATAGGGATATCTTCTTTTCTATCTCTTAAAGGTGGAAGCCATAGAGGAAGTACATTAAGTCTATAAAATAAATCCTTTCTAAAGCTTCCCTTTTTTACTTCCTCTTGTAAGTCTTTATTTGTAGCTGCTATAATTCTAACATCTACAGGAATCTGCTTAGAACCTCCAACTCTGCTTACAACACCTTCTTCTATAACCCTTAAAAGTCTTACTTGTGTCTCTAATGACATTTCACCTATTTCATCTAAAAAAATAGTTCCACCATGAGCTAATTCAAATTTACCAGCATTACCACCCTTTTTAGCTCCTGTAAAAGCCCCTTCTTCATAGCCAAGCAACTCTGACTCAATAAGATTTGATGGTATAGCGCCACAATTTACTGCAATAAAGATTTTACCTCTTCTACTACTTAAATTATGTATAGCTTGTGCAAAGATTTCTTTACCTGTACCACTCTCACCAGTTATCAATACAGTAGATGTACTATCAGATATTTTTTTTGCATATTCTATTACGCTTACAAAATTTTTACTTTTTCCTATTATCTTATCAAAAGTATATATAGCACAACTTTGAGATATCTTTTTTACTGATTTTCTATATACTTTTTCATTATCACTTTTCAT 1026 -1 AG NG 458 55 AGCCATAGAGGAAGTACATTA 569 AG CCAT AGAGGAAGTACATTA TTAT AGTTATAGAGGAAGTACATTA TAATGTACTTCCTCTATAACT AATGTACTTCCTCTATAACT 1 TAA
"lcl|CP012395.1_cds_ALU34527.1_98 [locus_tag=CLAU_0098] [protein=Sigma-54 specific transcriptional regulator Fis family] [protein_id=ALU34527.1] [location=99067..100092] [gbkey=CDS]" TCATTGTTCTGTTTCGGAACATTCTATGTGATACTTTTCCATCTTCCTATATAAGGTGTTTCTTCCAATCCCCATTGCCTTAGCTGCTAAACTTATATTTCCTCTGAAGCTTTTAAGAACCTTTATAATATGATTTTTTTCTACATCTTCAAGCTTCATACTTTCAAAATTCATAGAACCTTCAGCAACTTTATTGTTTCCAACTACAAAAGTTTTATGTAGTTTAAGTATATAATCTGGAATCTTTTCTGTATTTACTATAAGTTCAACAACGTTTTCTAATTCTCTTATATTCCCAGGCCAATCATATTCCATAAATTTATTCATTACAGTACTATCAATTTTAAACTTATTCTTGTTTAGCTTCTTACTTACTTTAGTCATATAGTAATCTATCAAAATAGGGATATCTTCTTTTCTATCTCTTAAAGGTGGAAGCCATAGAGGAAGTACATTAAGTCTATAAAATAAATCCTTTCTAAAGCTTCCCTTTTTTACTTCCTCTTGTAAGTCTTTATTTGTAGCTGCTATAATTCTAACATCTACAGGAATCTGCTTAGAACCTCCAACTCTGCTTACAACACCTTCTTCTATAACCCTTAAAAGTCTTACTTGTGTCTCTAATGACATTTCACCTATTTCATCTAAAAAAATAGTTCCACCATGAGCTAATTCAAATTTACCAGCATTACCACCCTTTTTAGCTCCTGTAAAAGCCCCTTCTTCATAGCCAAGCAACTCTGACTCAATAAGATTTGATGGTATAGCGCCACAATTTACTGCAATAAAGATTTTACCTCTTCTACTACTTAAATTATGTATAGCTTGTGCAAAGATTTCTTTACCTGTACCACTCTCACCAGTTATCAATACAGTAGATGTACTATCAGATATTTTTTTTGCATATTCTATTACGCTTACAAAATTTTTACTTTTTCCTATTATCTTATCAAAAGTATATATAGCACAACTTTGAGATATCTTTTTTACTGATTTTCTATATACTTTTTCATTATCACTTTTCAT 1026 -1 TAA NAA 456 56 GAAGCCATAGAGGAAGTACAT 571 GA AGCC ATAGAGGAAGTACAT AGTT GAAGTTATAGAGGAAGTACAT ATGTACTTCCTCTATAACTTC GTACTTCCTCTATAACTTC 1 TAA
"lcl|CP012395.1_cds_ALU34528.1_99 [locus_tag=CLAU_0099] [protein=Aldehyde ferredoxin oxidoreductase] [protein_id=ALU34528.1] [location=100231..102054] [gbkey=CDS]" CTAAAGCTTACCTACGTATTCATCTAATCCTAATTTCTTTAACGTTTCCTCTGTAGGAATACCATTTTTATCCCATCCACGTACTGAATAATATTCAGGTAGTAGTACATCTAACTTATGAACTTCTCCTTTTGATGGTCCTTCTGGAATTTGTTCTTCAAGCAATCTCTTTGGAAGAGTATCCTGTGAACTATCTATGCCTGCTTTTAAGTTAAATATTTTTTCTAAAGTCCATATTCTATCTCCAGCTAACATTAAAGAATTTACATCATGTAATTCTCCACCAACTACTGCATTATACATATCAACATAATCCTGTGCACCAAGACCAAATGTTGTAAAAATACATAATCCAAGTGAATCTATAACAGCTGTTAAATCATGGAATACTCTAGCATATCCTGCTTTTCCTTCCACTGCAAGTCTATCAAGTTTTTCTGGATAGCCAAGTATTTCAGGACTTACCATATATCCCTTAATGTGACATCCTCCCCTATTGTTAACAGCATAAGTAATGCCATGTCCCTGTATTCCTCTTGGGTCATATGCTGGAAGTTCCTGTTTTTTTACAGTCATTGAATACTCAGGTACACCGTATGAGTCACAAAGTCTGTATGAACCATCTGCCATCTTGTCTCCAAATCCTTCTCTAAGTCCCATTTTCTTTACCCATTCAACCATGGACTTAGCATCTCCCCAATTAAGTGACAATCCATCTGCTGCTATTTCTTCATCCTTAATATAACCTCTTTGATAAAGTTCCATAGCTGCTGCAATAGTACATCCTGCTGTAATGGTATCTAGTCCATATTCATTACACAACATATTTGCTGTATTTACAGCATTTATATCGTATACATCACAATCAGATCCAAATGACCATAATGTTTCATATTCTGGTCCTCCACATTCAGTTCCATCATCAAGTTTTACCCATCTTCCACAGGCAATTGGACACCTATAGCAAGGATTTTTTCTAACTAAGCAATCTTTAGTTAAAGTTTCTCCACTGATCTTATCTGCTTGATCTGTATAAGATTTTTGAAAATTCTTTACTGGATGTACACCATTTTCATTTATAATATTAACAAGTACAGCTGTTCCGTATGTTGGAAGTCCTCCACCAGCTACTGGATCTTTTCTTAAAATATTTGTTTTCTCAAGTGCTACTTCCTTCACTTTTTGTTCATCAAATAATTTTACTTTTCCGCTTCCTTTAACTACAATAGCTTTTAAGTTCTTTGAACCCATAACAGCTCCAACACCACCACGTCCTGCTGTTCTATCAACATCATTCATAACTGCTGCCATAAGTGATAACTTTTCCCCAGCTGGTCCTATGCATAAAACCTTAGCTCTCGAATCTGTTTCCTGTTGAAGCATTTTTGTAGTTTCTTCTGTTAGTTTTCCCCAAACATGAGAAGCATCCCTAAATTCTACTTTATCATCTACTATATTTACATAAACTTCTTTATCAGATTTACCTTCAACGATTATCATATCGTATCCAGCTGCTTTGAATTCTGCTCCCCATTTTCCACCTGAATTTGCAATAGCAATAGTTCCTGTTAAAGGTGATTTAGTAACTACCATGAATCTTCCGCTTGTTGGAACAGGTGCACCTGTAAGTGGTCCCGCTGCTATAATAAATTTGTTATCAGGTGATAATGGATCTACCTTTGGATCTACTTCGTCAAATAAGGTTTTTACGCCTAACCCTCTTGCACCTATAAATTTTTTAGCTTTGTCAATTTTCAATTCTTCCACTATATAAGTTTTACTACTTAGATTAATTCTTAATACCTTACCCTTATATCCGTACAT 1824 -1 TGG NGG 898 51 TGACCATAATGTTTCATATTC 927 TG ACCA TAATGTTTCATATTC ATTA TGATTATAATGTTTCATATTC GAATATGAAACATTATAATCA GAATATGAAACATTATAATCA 1 TAA
"lcl|CP012395.1_cds_ALU34528.1_99 [locus_tag=CLAU_0099] [protein=Aldehyde ferredoxin oxidoreductase] [protein_id=ALU34528.1] [location=100231..102054] [gbkey=CDS]" CTAAAGCTTACCTACGTATTCATCTAATCCTAATTTCTTTAACGTTTCCTCTGTAGGAATACCATTTTTATCCCATCCACGTACTGAATAATATTCAGGTAGTAGTACATCTAACTTATGAACTTCTCCTTTTGATGGTCCTTCTGGAATTTGTTCTTCAAGCAATCTCTTTGGAAGAGTATCCTGTGAACTATCTATGCCTGCTTTTAAGTTAAATATTTTTTCTAAAGTCCATATTCTATCTCCAGCTAACATTAAAGAATTTACATCATGTAATTCTCCACCAACTACTGCATTATACATATCAACATAATCCTGTGCACCAAGACCAAATGTTGTAAAAATACATAATCCAAGTGAATCTATAACAGCTGTTAAATCATGGAATACTCTAGCATATCCTGCTTTTCCTTCCACTGCAAGTCTATCAAGTTTTTCTGGATAGCCAAGTATTTCAGGACTTACCATATATCCCTTAATGTGACATCCTCCCCTATTGTTAACAGCATAAGTAATGCCATGTCCCTGTATTCCTCTTGGGTCATATGCTGGAAGTTCCTGTTTTTTTACAGTCATTGAATACTCAGGTACACCGTATGAGTCACAAAGTCTGTATGAACCATCTGCCATCTTGTCTCCAAATCCTTCTCTAAGTCCCATTTTCTTTACCCATTCAACCATGGACTTAGCATCTCCCCAATTAAGTGACAATCCATCTGCTGCTATTTCTTCATCCTTAATATAACCTCTTTGATAAAGTTCCATAGCTGCTGCAATAGTACATCCTGCTGTAATGGTATCTAGTCCATATTCATTACACAACATATTTGCTGTATTTACAGCATTTATATCGTATACATCACAATCAGATCCAAATGACCATAATGTTTCATATTCTGGTCCTCCACATTCAGTTCCATCATCAAGTTTTACCCATCTTCCACAGGCAATTGGACACCTATAGCAAGGATTTTTTCTAACTAAGCAATCTTTAGTTAAAGTTTCTCCACTGATCTTATCTGCTTGATCTGTATAAGATTTTTGAAAATTCTTTACTGGATGTACACCATTTTCATTTATAATATTAACAAGTACAGCTGTTCCGTATGTTGGAAGTCCTCCACCAGCTACTGGATCTTTTCTTAAAATATTTGTTTTCTCAAGTGCTACTTCCTTCACTTTTTGTTCATCAAATAATTTTACTTTTCCGCTTCCTTTAACTACAATAGCTTTTAAGTTCTTTGAACCCATAACAGCTCCAACACCACCACGTCCTGCTGTTCTATCAACATCATTCATAACTGCTGCCATAAGTGATAACTTTTCCCCAGCTGGTCCTATGCATAAAACCTTAGCTCTCGAATCTGTTTCCTGTTGAAGCATTTTTGTAGTTTCTTCTGTTAGTTTTCCCCAAACATGAGAAGCATCCCTAAATTCTACTTTATCATCTACTATATTTACATAAACTTCTTTATCAGATTTACCTTCAACGATTATCATATCGTATCCAGCTGCTTTGAATTCTGCTCCCCATTTTCCACCTGAATTTGCAATAGCAATAGTTCCTGTTAAAGGTGATTTAGTAACTACCATGAATCTTCCGCTTGTTGGAACAGGTGCACCTGTAAGTGGTCCCGCTGCTATAATAAATTTGTTATCAGGTGATAATGGATCTACCTTTGGATCTACTTCGTCAAATAAGGTTTTTACGCCTAACCCTCTTGCACCTATAAATTTTTTAGCTTTGTCAATTTTCAATTCTTCCACTATATAAGTTTTACTACTTAGATTAATTCTTAATACCTTACCCTTATATCCGTACAT 1824 -1 TGG NGG 952 48 TACCCATCTTCCACAGGCAAT 873 TA CCCA TCTTCCACAGGCAAT TTTA TATTTATCTTCCACAGGCAAT ATTGCCTGTGGAAGATAAATA ATTGCCTGTGGAAGATAAATA 1 TAA
"lcl|CP012395.1_cds_ALU34528.1_99 [locus_tag=CLAU_0099] [protein=Aldehyde ferredoxin oxidoreductase] [protein_id=ALU34528.1] [location=100231..102054] [gbkey=CDS]" CTAAAGCTTACCTACGTATTCATCTAATCCTAATTTCTTTAACGTTTCCTCTGTAGGAATACCATTTTTATCCCATCCACGTACTGAATAATATTCAGGTAGTAGTACATCTAACTTATGAACTTCTCCTTTTGATGGTCCTTCTGGAATTTGTTCTTCAAGCAATCTCTTTGGAAGAGTATCCTGTGAACTATCTATGCCTGCTTTTAAGTTAAATATTTTTTCTAAAGTCCATATTCTATCTCCAGCTAACATTAAAGAATTTACATCATGTAATTCTCCACCAACTACTGCATTATACATATCAACATAATCCTGTGCACCAAGACCAAATGTTGTAAAAATACATAATCCAAGTGAATCTATAACAGCTGTTAAATCATGGAATACTCTAGCATATCCTGCTTTTCCTTCCACTGCAAGTCTATCAAGTTTTTCTGGATAGCCAAGTATTTCAGGACTTACCATATATCCCTTAATGTGACATCCTCCCCTATTGTTAACAGCATAAGTAATGCCATGTCCCTGTATTCCTCTTGGGTCATATGCTGGAAGTTCCTGTTTTTTTACAGTCATTGAATACTCAGGTACACCGTATGAGTCACAAAGTCTGTATGAACCATCTGCCATCTTGTCTCCAAATCCTTCTCTAAGTCCCATTTTCTTTACCCATTCAACCATGGACTTAGCATCTCCCCAATTAAGTGACAATCCATCTGCTGCTATTTCTTCATCCTTAATATAACCTCTTTGATAAAGTTCCATAGCTGCTGCAATAGTACATCCTGCTGTAATGGTATCTAGTCCATATTCATTACACAACATATTTGCTGTATTTACAGCATTTATATCGTATACATCACAATCAGATCCAAATGACCATAATGTTTCATATTCTGGTCCTCCACATTCAGTTCCATCATCAAGTTTTACCCATCTTCCACAGGCAATTGGACACCTATAGCAAGGATTTTTTCTAACTAAGCAATCTTTAGTTAAAGTTTCTCCACTGATCTTATCTGCTTGATCTGTATAAGATTTTTGAAAATTCTTTACTGGATGTACACCATTTTCATTTATAATATTAACAAGTACAGCTGTTCCGTATGTTGGAAGTCCTCCACCAGCTACTGGATCTTTTCTTAAAATATTTGTTTTCTCAAGTGCTACTTCCTTCACTTTTTGTTCATCAAATAATTTTACTTTTCCGCTTCCTTTAACTACAATAGCTTTTAAGTTCTTTGAACCCATAACAGCTCCAACACCACCACGTCCTGCTGTTCTATCAACATCATTCATAACTGCTGCCATAAGTGATAACTTTTCCCCAGCTGGTCCTATGCATAAAACCTTAGCTCTCGAATCTGTTTCCTGTTGAAGCATTTTTGTAGTTTCTTCTGTTAGTTTTCCCCAAACATGAGAAGCATCCCTAAATTCTACTTTATCATCTACTATATTTACATAAACTTCTTTATCAGATTTACCTTCAACGATTATCATATCGTATCCAGCTGCTTTGAATTCTGCTCCCCATTTTCCACCTGAATTTGCAATAGCAATAGTTCCTGTTAAAGGTGATTTAGTAACTACCATGAATCTTCCGCTTGTTGGAACAGGTGCACCTGTAAGTGGTCCCGCTGCTATAATAAATTTGTTATCAGGTGATAATGGATCTACCTTTGGATCTACTTCGTCAAATAAGGTTTTTACGCCTAACCCTCTTGCACCTATAAATTTTTTAGCTTTGTCAATTTTCAATTCTTCCACTATATAAGTTTTACTACTTAGATTAATTCTTAATACCTTACCCTTATATCCGTACAT 1824 -1 GGA NGD 953 48 ACCCATCTTCCACAGGCAATT 872 AC CCAT CTTCCACAGGCAATT TTAT ACTTATCTTCCACAGGCAATT AATTGCCTGTGGAAGATAAGT ATTGCCTGTGGAAGATAAGT 1 TAA
"lcl|CP012395.1_cds_ALU34528.1_99 [locus_tag=CLAU_0099] [protein=Aldehyde ferredoxin oxidoreductase] [protein_id=ALU34528.1] [location=100231..102054] [gbkey=CDS]" CTAAAGCTTACCTACGTATTCATCTAATCCTAATTTCTTTAACGTTTCCTCTGTAGGAATACCATTTTTATCCCATCCACGTACTGAATAATATTCAGGTAGTAGTACATCTAACTTATGAACTTCTCCTTTTGATGGTCCTTCTGGAATTTGTTCTTCAAGCAATCTCTTTGGAAGAGTATCCTGTGAACTATCTATGCCTGCTTTTAAGTTAAATATTTTTTCTAAAGTCCATATTCTATCTCCAGCTAACATTAAAGAATTTACATCATGTAATTCTCCACCAACTACTGCATTATACATATCAACATAATCCTGTGCACCAAGACCAAATGTTGTAAAAATACATAATCCAAGTGAATCTATAACAGCTGTTAAATCATGGAATACTCTAGCATATCCTGCTTTTCCTTCCACTGCAAGTCTATCAAGTTTTTCTGGATAGCCAAGTATTTCAGGACTTACCATATATCCCTTAATGTGACATCCTCCCCTATTGTTAACAGCATAAGTAATGCCATGTCCCTGTATTCCTCTTGGGTCATATGCTGGAAGTTCCTGTTTTTTTACAGTCATTGAATACTCAGGTACACCGTATGAGTCACAAAGTCTGTATGAACCATCTGCCATCTTGTCTCCAAATCCTTCTCTAAGTCCCATTTTCTTTACCCATTCAACCATGGACTTAGCATCTCCCCAATTAAGTGACAATCCATCTGCTGCTATTTCTTCATCCTTAATATAACCTCTTTGATAAAGTTCCATAGCTGCTGCAATAGTACATCCTGCTGTAATGGTATCTAGTCCATATTCATTACACAACATATTTGCTGTATTTACAGCATTTATATCGTATACATCACAATCAGATCCAAATGACCATAATGTTTCATATTCTGGTCCTCCACATTCAGTTCCATCATCAAGTTTTACCCATCTTCCACAGGCAATTGGACACCTATAGCAAGGATTTTTTCTAACTAAGCAATCTTTAGTTAAAGTTTCTCCACTGATCTTATCTGCTTGATCTGTATAAGATTTTTGAAAATTCTTTACTGGATGTACACCATTTTCATTTATAATATTAACAAGTACAGCTGTTCCGTATGTTGGAAGTCCTCCACCAGCTACTGGATCTTTTCTTAAAATATTTGTTTTCTCAAGTGCTACTTCCTTCACTTTTTGTTCATCAAATAATTTTACTTTTCCGCTTCCTTTAACTACAATAGCTTTTAAGTTCTTTGAACCCATAACAGCTCCAACACCACCACGTCCTGCTGTTCTATCAACATCATTCATAACTGCTGCCATAAGTGATAACTTTTCCCCAGCTGGTCCTATGCATAAAACCTTAGCTCTCGAATCTGTTTCCTGTTGAAGCATTTTTGTAGTTTCTTCTGTTAGTTTTCCCCAAACATGAGAAGCATCCCTAAATTCTACTTTATCATCTACTATATTTACATAAACTTCTTTATCAGATTTACCTTCAACGATTATCATATCGTATCCAGCTGCTTTGAATTCTGCTCCCCATTTTCCACCTGAATTTGCAATAGCAATAGTTCCTGTTAAAGGTGATTTAGTAACTACCATGAATCTTCCGCTTGTTGGAACAGGTGCACCTGTAAGTGGTCCCGCTGCTATAATAAATTTGTTATCAGGTGATAATGGATCTACCTTTGGATCTACTTCGTCAAATAAGGTTTTTACGCCTAACCCTCTTGCACCTATAAATTTTTTAGCTTTGTCAATTTTCAATTCTTCCACTATATAAGTTTTACTACTTAGATTAATTCTTAATACCTTACCCTTATATCCGTACAT 1824 -1 GGT NGD 899 51 GACCATAATGTTTCATATTCT 926 GA CCAT AATGTTTCATATTCT TTAT GATTATAATGTTTCATATTCT AGAATATGAAACATTATAATC GAATATGAAACATTATAATC 1 TAA
"lcl|CP012395.1_cds_ALU34528.1_99 [locus_tag=CLAU_0099] [protein=Aldehyde ferredoxin oxidoreductase] [protein_id=ALU34528.1] [location=100231..102054] [gbkey=CDS]" CTAAAGCTTACCTACGTATTCATCTAATCCTAATTTCTTTAACGTTTCCTCTGTAGGAATACCATTTTTATCCCATCCACGTACTGAATAATATTCAGGTAGTAGTACATCTAACTTATGAACTTCTCCTTTTGATGGTCCTTCTGGAATTTGTTCTTCAAGCAATCTCTTTGGAAGAGTATCCTGTGAACTATCTATGCCTGCTTTTAAGTTAAATATTTTTTCTAAAGTCCATATTCTATCTCCAGCTAACATTAAAGAATTTACATCATGTAATTCTCCACCAACTACTGCATTATACATATCAACATAATCCTGTGCACCAAGACCAAATGTTGTAAAAATACATAATCCAAGTGAATCTATAACAGCTGTTAAATCATGGAATACTCTAGCATATCCTGCTTTTCCTTCCACTGCAAGTCTATCAAGTTTTTCTGGATAGCCAAGTATTTCAGGACTTACCATATATCCCTTAATGTGACATCCTCCCCTATTGTTAACAGCATAAGTAATGCCATGTCCCTGTATTCCTCTTGGGTCATATGCTGGAAGTTCCTGTTTTTTTACAGTCATTGAATACTCAGGTACACCGTATGAGTCACAAAGTCTGTATGAACCATCTGCCATCTTGTCTCCAAATCCTTCTCTAAGTCCCATTTTCTTTACCCATTCAACCATGGACTTAGCATCTCCCCAATTAAGTGACAATCCATCTGCTGCTATTTCTTCATCCTTAATATAACCTCTTTGATAAAGTTCCATAGCTGCTGCAATAGTACATCCTGCTGTAATGGTATCTAGTCCATATTCATTACACAACATATTTGCTGTATTTACAGCATTTATATCGTATACATCACAATCAGATCCAAATGACCATAATGTTTCATATTCTGGTCCTCCACATTCAGTTCCATCATCAAGTTTTACCCATCTTCCACAGGCAATTGGACACCTATAGCAAGGATTTTTTCTAACTAAGCAATCTTTAGTTAAAGTTTCTCCACTGATCTTATCTGCTTGATCTGTATAAGATTTTTGAAAATTCTTTACTGGATGTACACCATTTTCATTTATAATATTAACAAGTACAGCTGTTCCGTATGTTGGAAGTCCTCCACCAGCTACTGGATCTTTTCTTAAAATATTTGTTTTCTCAAGTGCTACTTCCTTCACTTTTTGTTCATCAAATAATTTTACTTTTCCGCTTCCTTTAACTACAATAGCTTTTAAGTTCTTTGAACCCATAACAGCTCCAACACCACCACGTCCTGCTGTTCTATCAACATCATTCATAACTGCTGCCATAAGTGATAACTTTTCCCCAGCTGGTCCTATGCATAAAACCTTAGCTCTCGAATCTGTTTCCTGTTGAAGCATTTTTGTAGTTTCTTCTGTTAGTTTTCCCCAAACATGAGAAGCATCCCTAAATTCTACTTTATCATCTACTATATTTACATAAACTTCTTTATCAGATTTACCTTCAACGATTATCATATCGTATCCAGCTGCTTTGAATTCTGCTCCCCATTTTCCACCTGAATTTGCAATAGCAATAGTTCCTGTTAAAGGTGATTTAGTAACTACCATGAATCTTCCGCTTGTTGGAACAGGTGCACCTGTAAGTGGTCCCGCTGCTATAATAAATTTGTTATCAGGTGATAATGGATCTACCTTTGGATCTACTTCGTCAAATAAGGTTTTTACGCCTAACCCTCTTGCACCTATAAATTTTTTAGCTTTGTCAATTTTCAATTCTTCCACTATATAAGTTTTACTACTTAGATTAATTCTTAATACCTTACCCTTATATCCGTACAT 1824 -1 TGG NGD 898 51 TGACCATAATGTTTCATATTC 927 TG ACCA TAATGTTTCATATTC ATTA TGATTATAATGTTTCATATTC GAATATGAAACATTATAATCA GAATATGAAACATTATAATCA 1 TAA
"lcl|CP012395.1_cds_ALU34528.1_99 [locus_tag=CLAU_0099] [protein=Aldehyde ferredoxin oxidoreductase] [protein_id=ALU34528.1] [location=100231..102054] [gbkey=CDS]" CTAAAGCTTACCTACGTATTCATCTAATCCTAATTTCTTTAACGTTTCCTCTGTAGGAATACCATTTTTATCCCATCCACGTACTGAATAATATTCAGGTAGTAGTACATCTAACTTATGAACTTCTCCTTTTGATGGTCCTTCTGGAATTTGTTCTTCAAGCAATCTCTTTGGAAGAGTATCCTGTGAACTATCTATGCCTGCTTTTAAGTTAAATATTTTTTCTAAAGTCCATATTCTATCTCCAGCTAACATTAAAGAATTTACATCATGTAATTCTCCACCAACTACTGCATTATACATATCAACATAATCCTGTGCACCAAGACCAAATGTTGTAAAAATACATAATCCAAGTGAATCTATAACAGCTGTTAAATCATGGAATACTCTAGCATATCCTGCTTTTCCTTCCACTGCAAGTCTATCAAGTTTTTCTGGATAGCCAAGTATTTCAGGACTTACCATATATCCCTTAATGTGACATCCTCCCCTATTGTTAACAGCATAAGTAATGCCATGTCCCTGTATTCCTCTTGGGTCATATGCTGGAAGTTCCTGTTTTTTTACAGTCATTGAATACTCAGGTACACCGTATGAGTCACAAAGTCTGTATGAACCATCTGCCATCTTGTCTCCAAATCCTTCTCTAAGTCCCATTTTCTTTACCCATTCAACCATGGACTTAGCATCTCCCCAATTAAGTGACAATCCATCTGCTGCTATTTCTTCATCCTTAATATAACCTCTTTGATAAAGTTCCATAGCTGCTGCAATAGTACATCCTGCTGTAATGGTATCTAGTCCATATTCATTACACAACATATTTGCTGTATTTACAGCATTTATATCGTATACATCACAATCAGATCCAAATGACCATAATGTTTCATATTCTGGTCCTCCACATTCAGTTCCATCATCAAGTTTTACCCATCTTCCACAGGCAATTGGACACCTATAGCAAGGATTTTTTCTAACTAAGCAATCTTTAGTTAAAGTTTCTCCACTGATCTTATCTGCTTGATCTGTATAAGATTTTTGAAAATTCTTTACTGGATGTACACCATTTTCATTTATAATATTAACAAGTACAGCTGTTCCGTATGTTGGAAGTCCTCCACCAGCTACTGGATCTTTTCTTAAAATATTTGTTTTCTCAAGTGCTACTTCCTTCACTTTTTGTTCATCAAATAATTTTACTTTTCCGCTTCCTTTAACTACAATAGCTTTTAAGTTCTTTGAACCCATAACAGCTCCAACACCACCACGTCCTGCTGTTCTATCAACATCATTCATAACTGCTGCCATAAGTGATAACTTTTCCCCAGCTGGTCCTATGCATAAAACCTTAGCTCTCGAATCTGTTTCCTGTTGAAGCATTTTTGTAGTTTCTTCTGTTAGTTTTCCCCAAACATGAGAAGCATCCCTAAATTCTACTTTATCATCTACTATATTTACATAAACTTCTTTATCAGATTTACCTTCAACGATTATCATATCGTATCCAGCTGCTTTGAATTCTGCTCCCCATTTTCCACCTGAATTTGCAATAGCAATAGTTCCTGTTAAAGGTGATTTAGTAACTACCATGAATCTTCCGCTTGTTGGAACAGGTGCACCTGTAAGTGGTCCCGCTGCTATAATAAATTTGTTATCAGGTGATAATGGATCTACCTTTGGATCTACTTCGTCAAATAAGGTTTTTACGCCTAACCCTCTTGCACCTATAAATTTTTTAGCTTTGTCAATTTTCAATTCTTCCACTATATAAGTTTTACTACTTAGATTAATTCTTAATACCTTACCCTTATATCCGTACAT 1824 -1 TGG NGD 952 48 TACCCATCTTCCACAGGCAAT 873 TA CCCA TCTTCCACAGGCAAT TTTA TATTTATCTTCCACAGGCAAT ATTGCCTGTGGAAGATAAATA ATTGCCTGTGGAAGATAAATA 1 TAA
"lcl|CP012395.1_cds_ALU34528.1_99 [locus_tag=CLAU_0099] [protein=Aldehyde ferredoxin oxidoreductase] [protein_id=ALU34528.1] [location=100231..102054] [gbkey=CDS]" CTAAAGCTTACCTACGTATTCATCTAATCCTAATTTCTTTAACGTTTCCTCTGTAGGAATACCATTTTTATCCCATCCACGTACTGAATAATATTCAGGTAGTAGTACATCTAACTTATGAACTTCTCCTTTTGATGGTCCTTCTGGAATTTGTTCTTCAAGCAATCTCTTTGGAAGAGTATCCTGTGAACTATCTATGCCTGCTTTTAAGTTAAATATTTTTTCTAAAGTCCATATTCTATCTCCAGCTAACATTAAAGAATTTACATCATGTAATTCTCCACCAACTACTGCATTATACATATCAACATAATCCTGTGCACCAAGACCAAATGTTGTAAAAATACATAATCCAAGTGAATCTATAACAGCTGTTAAATCATGGAATACTCTAGCATATCCTGCTTTTCCTTCCACTGCAAGTCTATCAAGTTTTTCTGGATAGCCAAGTATTTCAGGACTTACCATATATCCCTTAATGTGACATCCTCCCCTATTGTTAACAGCATAAGTAATGCCATGTCCCTGTATTCCTCTTGGGTCATATGCTGGAAGTTCCTGTTTTTTTACAGTCATTGAATACTCAGGTACACCGTATGAGTCACAAAGTCTGTATGAACCATCTGCCATCTTGTCTCCAAATCCTTCTCTAAGTCCCATTTTCTTTACCCATTCAACCATGGACTTAGCATCTCCCCAATTAAGTGACAATCCATCTGCTGCTATTTCTTCATCCTTAATATAACCTCTTTGATAAAGTTCCATAGCTGCTGCAATAGTACATCCTGCTGTAATGGTATCTAGTCCATATTCATTACACAACATATTTGCTGTATTTACAGCATTTATATCGTATACATCACAATCAGATCCAAATGACCATAATGTTTCATATTCTGGTCCTCCACATTCAGTTCCATCATCAAGTTTTACCCATCTTCCACAGGCAATTGGACACCTATAGCAAGGATTTTTTCTAACTAAGCAATCTTTAGTTAAAGTTTCTCCACTGATCTTATCTGCTTGATCTGTATAAGATTTTTGAAAATTCTTTACTGGATGTACACCATTTTCATTTATAATATTAACAAGTACAGCTGTTCCGTATGTTGGAAGTCCTCCACCAGCTACTGGATCTTTTCTTAAAATATTTGTTTTCTCAAGTGCTACTTCCTTCACTTTTTGTTCATCAAATAATTTTACTTTTCCGCTTCCTTTAACTACAATAGCTTTTAAGTTCTTTGAACCCATAACAGCTCCAACACCACCACGTCCTGCTGTTCTATCAACATCATTCATAACTGCTGCCATAAGTGATAACTTTTCCCCAGCTGGTCCTATGCATAAAACCTTAGCTCTCGAATCTGTTTCCTGTTGAAGCATTTTTGTAGTTTCTTCTGTTAGTTTTCCCCAAACATGAGAAGCATCCCTAAATTCTACTTTATCATCTACTATATTTACATAAACTTCTTTATCAGATTTACCTTCAACGATTATCATATCGTATCCAGCTGCTTTGAATTCTGCTCCCCATTTTCCACCTGAATTTGCAATAGCAATAGTTCCTGTTAAAGGTGATTTAGTAACTACCATGAATCTTCCGCTTGTTGGAACAGGTGCACCTGTAAGTGGTCCCGCTGCTATAATAAATTTGTTATCAGGTGATAATGGATCTACCTTTGGATCTACTTCGTCAAATAAGGTTTTTACGCCTAACCCTCTTGCACCTATAAATTTTTTAGCTTTGTCAATTTTCAATTCTTCCACTATATAAGTTTTACTACTTAGATTAATTCTTAATACCTTACCCTTATATCCGTACAT 1824 -1 AG NG 688 62 TACCCATTCAACCATGGACTT 1137 TA CCCA TTCAACCATGGACTT TTTA TATTTATTCAACCATGGACTT AAGTCCATGGTTGAATAAATA AAGTCCATGGTTGAATAAATA 1 TAA
"lcl|CP012395.1_cds_ALU34528.1_99 [locus_tag=CLAU_0099] [protein=Aldehyde ferredoxin oxidoreductase] [protein_id=ALU34528.1] [location=100231..102054] [gbkey=CDS]" CTAAAGCTTACCTACGTATTCATCTAATCCTAATTTCTTTAACGTTTCCTCTGTAGGAATACCATTTTTATCCCATCCACGTACTGAATAATATTCAGGTAGTAGTACATCTAACTTATGAACTTCTCCTTTTGATGGTCCTTCTGGAATTTGTTCTTCAAGCAATCTCTTTGGAAGAGTATCCTGTGAACTATCTATGCCTGCTTTTAAGTTAAATATTTTTTCTAAAGTCCATATTCTATCTCCAGCTAACATTAAAGAATTTACATCATGTAATTCTCCACCAACTACTGCATTATACATATCAACATAATCCTGTGCACCAAGACCAAATGTTGTAAAAATACATAATCCAAGTGAATCTATAACAGCTGTTAAATCATGGAATACTCTAGCATATCCTGCTTTTCCTTCCACTGCAAGTCTATCAAGTTTTTCTGGATAGCCAAGTATTTCAGGACTTACCATATATCCCTTAATGTGACATCCTCCCCTATTGTTAACAGCATAAGTAATGCCATGTCCCTGTATTCCTCTTGGGTCATATGCTGGAAGTTCCTGTTTTTTTACAGTCATTGAATACTCAGGTACACCGTATGAGTCACAAAGTCTGTATGAACCATCTGCCATCTTGTCTCCAAATCCTTCTCTAAGTCCCATTTTCTTTACCCATTCAACCATGGACTTAGCATCTCCCCAATTAAGTGACAATCCATCTGCTGCTATTTCTTCATCCTTAATATAACCTCTTTGATAAAGTTCCATAGCTGCTGCAATAGTACATCCTGCTGTAATGGTATCTAGTCCATATTCATTACACAACATATTTGCTGTATTTACAGCATTTATATCGTATACATCACAATCAGATCCAAATGACCATAATGTTTCATATTCTGGTCCTCCACATTCAGTTCCATCATCAAGTTTTACCCATCTTCCACAGGCAATTGGACACCTATAGCAAGGATTTTTTCTAACTAAGCAATCTTTAGTTAAAGTTTCTCCACTGATCTTATCTGCTTGATCTGTATAAGATTTTTGAAAATTCTTTACTGGATGTACACCATTTTCATTTATAATATTAACAAGTACAGCTGTTCCGTATGTTGGAAGTCCTCCACCAGCTACTGGATCTTTTCTTAAAATATTTGTTTTCTCAAGTGCTACTTCCTTCACTTTTTGTTCATCAAATAATTTTACTTTTCCGCTTCCTTTAACTACAATAGCTTTTAAGTTCTTTGAACCCATAACAGCTCCAACACCACCACGTCCTGCTGTTCTATCAACATCATTCATAACTGCTGCCATAAGTGATAACTTTTCCCCAGCTGGTCCTATGCATAAAACCTTAGCTCTCGAATCTGTTTCCTGTTGAAGCATTTTTGTAGTTTCTTCTGTTAGTTTTCCCCAAACATGAGAAGCATCCCTAAATTCTACTTTATCATCTACTATATTTACATAAACTTCTTTATCAGATTTACCTTCAACGATTATCATATCGTATCCAGCTGCTTTGAATTCTGCTCCCCATTTTCCACCTGAATTTGCAATAGCAATAGTTCCTGTTAAAGGTGATTTAGTAACTACCATGAATCTTCCGCTTGTTGGAACAGGTGCACCTGTAAGTGGTCCCGCTGCTATAATAAATTTGTTATCAGGTGATAATGGATCTACCTTTGGATCTACTTCGTCAAATAAGGTTTTTACGCCTAACCCTCTTGCACCTATAAATTTTTTAGCTTTGTCAATTTTCAATTCTTCCACTATATAAGTTTTACTACTTAGATTAATTCTTAATACCTTACCCTTATATCCGTACAT 1824 -1 GG NG 899 51 GACCATAATGTTTCATATTCT 926 GA CCAT AATGTTTCATATTCT TTAT GATTATAATGTTTCATATTCT AGAATATGAAACATTATAATC GAATATGAAACATTATAATC 1 TAA
"lcl|CP012395.1_cds_ALU34528.1_99 [locus_tag=CLAU_0099] [protein=Aldehyde ferredoxin oxidoreductase] [protein_id=ALU34528.1] [location=100231..102054] [gbkey=CDS]" CTAAAGCTTACCTACGTATTCATCTAATCCTAATTTCTTTAACGTTTCCTCTGTAGGAATACCATTTTTATCCCATCCACGTACTGAATAATATTCAGGTAGTAGTACATCTAACTTATGAACTTCTCCTTTTGATGGTCCTTCTGGAATTTGTTCTTCAAGCAATCTCTTTGGAAGAGTATCCTGTGAACTATCTATGCCTGCTTTTAAGTTAAATATTTTTTCTAAAGTCCATATTCTATCTCCAGCTAACATTAAAGAATTTACATCATGTAATTCTCCACCAACTACTGCATTATACATATCAACATAATCCTGTGCACCAAGACCAAATGTTGTAAAAATACATAATCCAAGTGAATCTATAACAGCTGTTAAATCATGGAATACTCTAGCATATCCTGCTTTTCCTTCCACTGCAAGTCTATCAAGTTTTTCTGGATAGCCAAGTATTTCAGGACTTACCATATATCCCTTAATGTGACATCCTCCCCTATTGTTAACAGCATAAGTAATGCCATGTCCCTGTATTCCTCTTGGGTCATATGCTGGAAGTTCCTGTTTTTTTACAGTCATTGAATACTCAGGTACACCGTATGAGTCACAAAGTCTGTATGAACCATCTGCCATCTTGTCTCCAAATCCTTCTCTAAGTCCCATTTTCTTTACCCATTCAACCATGGACTTAGCATCTCCCCAATTAAGTGACAATCCATCTGCTGCTATTTCTTCATCCTTAATATAACCTCTTTGATAAAGTTCCATAGCTGCTGCAATAGTACATCCTGCTGTAATGGTATCTAGTCCATATTCATTACACAACATATTTGCTGTATTTACAGCATTTATATCGTATACATCACAATCAGATCCAAATGACCATAATGTTTCATATTCTGGTCCTCCACATTCAGTTCCATCATCAAGTTTTACCCATCTTCCACAGGCAATTGGACACCTATAGCAAGGATTTTTTCTAACTAAGCAATCTTTAGTTAAAGTTTCTCCACTGATCTTATCTGCTTGATCTGTATAAGATTTTTGAAAATTCTTTACTGGATGTACACCATTTTCATTTATAATATTAACAAGTACAGCTGTTCCGTATGTTGGAAGTCCTCCACCAGCTACTGGATCTTTTCTTAAAATATTTGTTTTCTCAAGTGCTACTTCCTTCACTTTTTGTTCATCAAATAATTTTACTTTTCCGCTTCCTTTAACTACAATAGCTTTTAAGTTCTTTGAACCCATAACAGCTCCAACACCACCACGTCCTGCTGTTCTATCAACATCATTCATAACTGCTGCCATAAGTGATAACTTTTCCCCAGCTGGTCCTATGCATAAAACCTTAGCTCTCGAATCTGTTTCCTGTTGAAGCATTTTTGTAGTTTCTTCTGTTAGTTTTCCCCAAACATGAGAAGCATCCCTAAATTCTACTTTATCATCTACTATATTTACATAAACTTCTTTATCAGATTTACCTTCAACGATTATCATATCGTATCCAGCTGCTTTGAATTCTGCTCCCCATTTTCCACCTGAATTTGCAATAGCAATAGTTCCTGTTAAAGGTGATTTAGTAACTACCATGAATCTTCCGCTTGTTGGAACAGGTGCACCTGTAAGTGGTCCCGCTGCTATAATAAATTTGTTATCAGGTGATAATGGATCTACCTTTGGATCTACTTCGTCAAATAAGGTTTTTACGCCTAACCCTCTTGCACCTATAAATTTTTTAGCTTTGTCAATTTTCAATTCTTCCACTATATAAGTTTTACTACTTAGATTAATTCTTAATACCTTACCCTTATATCCGTACAT 1824 -1 GG NG 953 48 ACCCATCTTCCACAGGCAATT 872 AC CCAT CTTCCACAGGCAATT TTAT ACTTATCTTCCACAGGCAATT AATTGCCTGTGGAAGATAAGT ATTGCCTGTGGAAGATAAGT 1 TAA
"lcl|CP012395.1_cds_ALU34528.1_99 [locus_tag=CLAU_0099] [protein=Aldehyde ferredoxin oxidoreductase] [protein_id=ALU34528.1] [location=100231..102054] [gbkey=CDS]" CTAAAGCTTACCTACGTATTCATCTAATCCTAATTTCTTTAACGTTTCCTCTGTAGGAATACCATTTTTATCCCATCCACGTACTGAATAATATTCAGGTAGTAGTACATCTAACTTATGAACTTCTCCTTTTGATGGTCCTTCTGGAATTTGTTCTTCAAGCAATCTCTTTGGAAGAGTATCCTGTGAACTATCTATGCCTGCTTTTAAGTTAAATATTTTTTCTAAAGTCCATATTCTATCTCCAGCTAACATTAAAGAATTTACATCATGTAATTCTCCACCAACTACTGCATTATACATATCAACATAATCCTGTGCACCAAGACCAAATGTTGTAAAAATACATAATCCAAGTGAATCTATAACAGCTGTTAAATCATGGAATACTCTAGCATATCCTGCTTTTCCTTCCACTGCAAGTCTATCAAGTTTTTCTGGATAGCCAAGTATTTCAGGACTTACCATATATCCCTTAATGTGACATCCTCCCCTATTGTTAACAGCATAAGTAATGCCATGTCCCTGTATTCCTCTTGGGTCATATGCTGGAAGTTCCTGTTTTTTTACAGTCATTGAATACTCAGGTACACCGTATGAGTCACAAAGTCTGTATGAACCATCTGCCATCTTGTCTCCAAATCCTTCTCTAAGTCCCATTTTCTTTACCCATTCAACCATGGACTTAGCATCTCCCCAATTAAGTGACAATCCATCTGCTGCTATTTCTTCATCCTTAATATAACCTCTTTGATAAAGTTCCATAGCTGCTGCAATAGTACATCCTGCTGTAATGGTATCTAGTCCATATTCATTACACAACATATTTGCTGTATTTACAGCATTTATATCGTATACATCACAATCAGATCCAAATGACCATAATGTTTCATATTCTGGTCCTCCACATTCAGTTCCATCATCAAGTTTTACCCATCTTCCACAGGCAATTGGACACCTATAGCAAGGATTTTTTCTAACTAAGCAATCTTTAGTTAAAGTTTCTCCACTGATCTTATCTGCTTGATCTGTATAAGATTTTTGAAAATTCTTTACTGGATGTACACCATTTTCATTTATAATATTAACAAGTACAGCTGTTCCGTATGTTGGAAGTCCTCCACCAGCTACTGGATCTTTTCTTAAAATATTTGTTTTCTCAAGTGCTACTTCCTTCACTTTTTGTTCATCAAATAATTTTACTTTTCCGCTTCCTTTAACTACAATAGCTTTTAAGTTCTTTGAACCCATAACAGCTCCAACACCACCACGTCCTGCTGTTCTATCAACATCATTCATAACTGCTGCCATAAGTGATAACTTTTCCCCAGCTGGTCCTATGCATAAAACCTTAGCTCTCGAATCTGTTTCCTGTTGAAGCATTTTTGTAGTTTCTTCTGTTAGTTTTCCCCAAACATGAGAAGCATCCCTAAATTCTACTTTATCATCTACTATATTTACATAAACTTCTTTATCAGATTTACCTTCAACGATTATCATATCGTATCCAGCTGCTTTGAATTCTGCTCCCCATTTTCCACCTGAATTTGCAATAGCAATAGTTCCTGTTAAAGGTGATTTAGTAACTACCATGAATCTTCCGCTTGTTGGAACAGGTGCACCTGTAAGTGGTCCCGCTGCTATAATAAATTTGTTATCAGGTGATAATGGATCTACCTTTGGATCTACTTCGTCAAATAAGGTTTTTACGCCTAACCCTCTTGCACCTATAAATTTTTTAGCTTTGTCAATTTTCAATTCTTCCACTATATAAGTTTTACTACTTAGATTAATTCTTAATACCTTACCCTTATATCCGTACAT 1824 -1 TG NG 898 51 TGACCATAATGTTTCATATTC 927 TG ACCA TAATGTTTCATATTC ATTA TGATTATAATGTTTCATATTC GAATATGAAACATTATAATCA GAATATGAAACATTATAATCA 1 TAA
"lcl|CP012395.1_cds_ALU34528.1_99 [locus_tag=CLAU_0099] [protein=Aldehyde ferredoxin oxidoreductase] [protein_id=ALU34528.1] [location=100231..102054] [gbkey=CDS]" CTAAAGCTTACCTACGTATTCATCTAATCCTAATTTCTTTAACGTTTCCTCTGTAGGAATACCATTTTTATCCCATCCACGTACTGAATAATATTCAGGTAGTAGTACATCTAACTTATGAACTTCTCCTTTTGATGGTCCTTCTGGAATTTGTTCTTCAAGCAATCTCTTTGGAAGAGTATCCTGTGAACTATCTATGCCTGCTTTTAAGTTAAATATTTTTTCTAAAGTCCATATTCTATCTCCAGCTAACATTAAAGAATTTACATCATGTAATTCTCCACCAACTACTGCATTATACATATCAACATAATCCTGTGCACCAAGACCAAATGTTGTAAAAATACATAATCCAAGTGAATCTATAACAGCTGTTAAATCATGGAATACTCTAGCATATCCTGCTTTTCCTTCCACTGCAAGTCTATCAAGTTTTTCTGGATAGCCAAGTATTTCAGGACTTACCATATATCCCTTAATGTGACATCCTCCCCTATTGTTAACAGCATAAGTAATGCCATGTCCCTGTATTCCTCTTGGGTCATATGCTGGAAGTTCCTGTTTTTTTACAGTCATTGAATACTCAGGTACACCGTATGAGTCACAAAGTCTGTATGAACCATCTGCCATCTTGTCTCCAAATCCTTCTCTAAGTCCCATTTTCTTTACCCATTCAACCATGGACTTAGCATCTCCCCAATTAAGTGACAATCCATCTGCTGCTATTTCTTCATCCTTAATATAACCTCTTTGATAAAGTTCCATAGCTGCTGCAATAGTACATCCTGCTGTAATGGTATCTAGTCCATATTCATTACACAACATATTTGCTGTATTTACAGCATTTATATCGTATACATCACAATCAGATCCAAATGACCATAATGTTTCATATTCTGGTCCTCCACATTCAGTTCCATCATCAAGTTTTACCCATCTTCCACAGGCAATTGGACACCTATAGCAAGGATTTTTTCTAACTAAGCAATCTTTAGTTAAAGTTTCTCCACTGATCTTATCTGCTTGATCTGTATAAGATTTTTGAAAATTCTTTACTGGATGTACACCATTTTCATTTATAATATTAACAAGTACAGCTGTTCCGTATGTTGGAAGTCCTCCACCAGCTACTGGATCTTTTCTTAAAATATTTGTTTTCTCAAGTGCTACTTCCTTCACTTTTTGTTCATCAAATAATTTTACTTTTCCGCTTCCTTTAACTACAATAGCTTTTAAGTTCTTTGAACCCATAACAGCTCCAACACCACCACGTCCTGCTGTTCTATCAACATCATTCATAACTGCTGCCATAAGTGATAACTTTTCCCCAGCTGGTCCTATGCATAAAACCTTAGCTCTCGAATCTGTTTCCTGTTGAAGCATTTTTGTAGTTTCTTCTGTTAGTTTTCCCCAAACATGAGAAGCATCCCTAAATTCTACTTTATCATCTACTATATTTACATAAACTTCTTTATCAGATTTACCTTCAACGATTATCATATCGTATCCAGCTGCTTTGAATTCTGCTCCCCATTTTCCACCTGAATTTGCAATAGCAATAGTTCCTGTTAAAGGTGATTTAGTAACTACCATGAATCTTCCGCTTGTTGGAACAGGTGCACCTGTAAGTGGTCCCGCTGCTATAATAAATTTGTTATCAGGTGATAATGGATCTACCTTTGGATCTACTTCGTCAAATAAGGTTTTTACGCCTAACCCTCTTGCACCTATAAATTTTTTAGCTTTGTCAATTTTCAATTCTTCCACTATATAAGTTTTACTACTTAGATTAATTCTTAATACCTTACCCTTATATCCGTACAT 1824 -1 TG NG 952 48 TACCCATCTTCCACAGGCAAT 873 TA CCCA TCTTCCACAGGCAAT TTTA TATTTATCTTCCACAGGCAAT ATTGCCTGTGGAAGATAAATA ATTGCCTGTGGAAGATAAATA 1 TAA
"lcl|CP012395.1_cds_ALU34528.1_99 [locus_tag=CLAU_0099] [protein=Aldehyde ferredoxin oxidoreductase] [protein_id=ALU34528.1] [location=100231..102054] [gbkey=CDS]" CTAAAGCTTACCTACGTATTCATCTAATCCTAATTTCTTTAACGTTTCCTCTGTAGGAATACCATTTTTATCCCATCCACGTACTGAATAATATTCAGGTAGTAGTACATCTAACTTATGAACTTCTCCTTTTGATGGTCCTTCTGGAATTTGTTCTTCAAGCAATCTCTTTGGAAGAGTATCCTGTGAACTATCTATGCCTGCTTTTAAGTTAAATATTTTTTCTAAAGTCCATATTCTATCTCCAGCTAACATTAAAGAATTTACATCATGTAATTCTCCACCAACTACTGCATTATACATATCAACATAATCCTGTGCACCAAGACCAAATGTTGTAAAAATACATAATCCAAGTGAATCTATAACAGCTGTTAAATCATGGAATACTCTAGCATATCCTGCTTTTCCTTCCACTGCAAGTCTATCAAGTTTTTCTGGATAGCCAAGTATTTCAGGACTTACCATATATCCCTTAATGTGACATCCTCCCCTATTGTTAACAGCATAAGTAATGCCATGTCCCTGTATTCCTCTTGGGTCATATGCTGGAAGTTCCTGTTTTTTTACAGTCATTGAATACTCAGGTACACCGTATGAGTCACAAAGTCTGTATGAACCATCTGCCATCTTGTCTCCAAATCCTTCTCTAAGTCCCATTTTCTTTACCCATTCAACCATGGACTTAGCATCTCCCCAATTAAGTGACAATCCATCTGCTGCTATTTCTTCATCCTTAATATAACCTCTTTGATAAAGTTCCATAGCTGCTGCAATAGTACATCCTGCTGTAATGGTATCTAGTCCATATTCATTACACAACATATTTGCTGTATTTACAGCATTTATATCGTATACATCACAATCAGATCCAAATGACCATAATGTTTCATATTCTGGTCCTCCACATTCAGTTCCATCATCAAGTTTTACCCATCTTCCACAGGCAATTGGACACCTATAGCAAGGATTTTTTCTAACTAAGCAATCTTTAGTTAAAGTTTCTCCACTGATCTTATCTGCTTGATCTGTATAAGATTTTTGAAAATTCTTTACTGGATGTACACCATTTTCATTTATAATATTAACAAGTACAGCTGTTCCGTATGTTGGAAGTCCTCCACCAGCTACTGGATCTTTTCTTAAAATATTTGTTTTCTCAAGTGCTACTTCCTTCACTTTTTGTTCATCAAATAATTTTACTTTTCCGCTTCCTTTAACTACAATAGCTTTTAAGTTCTTTGAACCCATAACAGCTCCAACACCACCACGTCCTGCTGTTCTATCAACATCATTCATAACTGCTGCCATAAGTGATAACTTTTCCCCAGCTGGTCCTATGCATAAAACCTTAGCTCTCGAATCTGTTTCCTGTTGAAGCATTTTTGTAGTTTCTTCTGTTAGTTTTCCCCAAACATGAGAAGCATCCCTAAATTCTACTTTATCATCTACTATATTTACATAAACTTCTTTATCAGATTTACCTTCAACGATTATCATATCGTATCCAGCTGCTTTGAATTCTGCTCCCCATTTTCCACCTGAATTTGCAATAGCAATAGTTCCTGTTAAAGGTGATTTAGTAACTACCATGAATCTTCCGCTTGTTGGAACAGGTGCACCTGTAAGTGGTCCCGCTGCTATAATAAATTTGTTATCAGGTGATAATGGATCTACCTTTGGATCTACTTCGTCAAATAAGGTTTTTACGCCTAACCCTCTTGCACCTATAAATTTTTTAGCTTTGTCAATTTTCAATTCTTCCACTATATAAGTTTTACTACTTAGATTAATTCTTAATACCTTACCCTTATATCCGTACAT 1824 -1 TG NG 1549 15 TCCCCATTTTCCACCTGAATT 276 TC CCCA TTTTCCACCTGAATT TTTA TCTTTATTTTCCACCTGAATT AATTCAGGTGGAAAATAAAGA AATTCAGGTGGAAAATAAAGA 1 TAA
"lcl|CP012395.1_cds_ALU34528.1_99 [locus_tag=CLAU_0099] [protein=Aldehyde ferredoxin oxidoreductase] [protein_id=ALU34528.1] [location=100231..102054] [gbkey=CDS]" CTAAAGCTTACCTACGTATTCATCTAATCCTAATTTCTTTAACGTTTCCTCTGTAGGAATACCATTTTTATCCCATCCACGTACTGAATAATATTCAGGTAGTAGTACATCTAACTTATGAACTTCTCCTTTTGATGGTCCTTCTGGAATTTGTTCTTCAAGCAATCTCTTTGGAAGAGTATCCTGTGAACTATCTATGCCTGCTTTTAAGTTAAATATTTTTTCTAAAGTCCATATTCTATCTCCAGCTAACATTAAAGAATTTACATCATGTAATTCTCCACCAACTACTGCATTATACATATCAACATAATCCTGTGCACCAAGACCAAATGTTGTAAAAATACATAATCCAAGTGAATCTATAACAGCTGTTAAATCATGGAATACTCTAGCATATCCTGCTTTTCCTTCCACTGCAAGTCTATCAAGTTTTTCTGGATAGCCAAGTATTTCAGGACTTACCATATATCCCTTAATGTGACATCCTCCCCTATTGTTAACAGCATAAGTAATGCCATGTCCCTGTATTCCTCTTGGGTCATATGCTGGAAGTTCCTGTTTTTTTACAGTCATTGAATACTCAGGTACACCGTATGAGTCACAAAGTCTGTATGAACCATCTGCCATCTTGTCTCCAAATCCTTCTCTAAGTCCCATTTTCTTTACCCATTCAACCATGGACTTAGCATCTCCCCAATTAAGTGACAATCCATCTGCTGCTATTTCTTCATCCTTAATATAACCTCTTTGATAAAGTTCCATAGCTGCTGCAATAGTACATCCTGCTGTAATGGTATCTAGTCCATATTCATTACACAACATATTTGCTGTATTTACAGCATTTATATCGTATACATCACAATCAGATCCAAATGACCATAATGTTTCATATTCTGGTCCTCCACATTCAGTTCCATCATCAAGTTTTACCCATCTTCCACAGGCAATTGGACACCTATAGCAAGGATTTTTTCTAACTAAGCAATCTTTAGTTAAAGTTTCTCCACTGATCTTATCTGCTTGATCTGTATAAGATTTTTGAAAATTCTTTACTGGATGTACACCATTTTCATTTATAATATTAACAAGTACAGCTGTTCCGTATGTTGGAAGTCCTCCACCAGCTACTGGATCTTTTCTTAAAATATTTGTTTTCTCAAGTGCTACTTCCTTCACTTTTTGTTCATCAAATAATTTTACTTTTCCGCTTCCTTTAACTACAATAGCTTTTAAGTTCTTTGAACCCATAACAGCTCCAACACCACCACGTCCTGCTGTTCTATCAACATCATTCATAACTGCTGCCATAAGTGATAACTTTTCCCCAGCTGGTCCTATGCATAAAACCTTAGCTCTCGAATCTGTTTCCTGTTGAAGCATTTTTGTAGTTTCTTCTGTTAGTTTTCCCCAAACATGAGAAGCATCCCTAAATTCTACTTTATCATCTACTATATTTACATAAACTTCTTTATCAGATTTACCTTCAACGATTATCATATCGTATCCAGCTGCTTTGAATTCTGCTCCCCATTTTCCACCTGAATTTGCAATAGCAATAGTTCCTGTTAAAGGTGATTTAGTAACTACCATGAATCTTCCGCTTGTTGGAACAGGTGCACCTGTAAGTGGTCCCGCTGCTATAATAAATTTGTTATCAGGTGATAATGGATCTACCTTTGGATCTACTTCGTCAAATAAGGTTTTTACGCCTAACCCTCTTGCACCTATAAATTTTTTAGCTTTGTCAATTTTCAATTCTTCCACTATATAAGTTTTACTACTTAGATTAATTCTTAATACCTTACCCTTATATCCGTACAT 1824 -1 CAA NAA 1551 15 CCCATTTTCCACCTGAATTTG 274 CC CATT TTCCACCTGAATTTG TATT CCTATTTTCCACCTGAATTTG CAAATTCAGGTGGAAAATAGG AATTCAGGTGGAAAATAGG 1 TAG
"lcl|CP012395.1_cds_ALU34528.1_99 [locus_tag=CLAU_0099] [protein=Aldehyde ferredoxin oxidoreductase] [protein_id=ALU34528.1] [location=100231..102054] [gbkey=CDS]" CTAAAGCTTACCTACGTATTCATCTAATCCTAATTTCTTTAACGTTTCCTCTGTAGGAATACCATTTTTATCCCATCCACGTACTGAATAATATTCAGGTAGTAGTACATCTAACTTATGAACTTCTCCTTTTGATGGTCCTTCTGGAATTTGTTCTTCAAGCAATCTCTTTGGAAGAGTATCCTGTGAACTATCTATGCCTGCTTTTAAGTTAAATATTTTTTCTAAAGTCCATATTCTATCTCCAGCTAACATTAAAGAATTTACATCATGTAATTCTCCACCAACTACTGCATTATACATATCAACATAATCCTGTGCACCAAGACCAAATGTTGTAAAAATACATAATCCAAGTGAATCTATAACAGCTGTTAAATCATGGAATACTCTAGCATATCCTGCTTTTCCTTCCACTGCAAGTCTATCAAGTTTTTCTGGATAGCCAAGTATTTCAGGACTTACCATATATCCCTTAATGTGACATCCTCCCCTATTGTTAACAGCATAAGTAATGCCATGTCCCTGTATTCCTCTTGGGTCATATGCTGGAAGTTCCTGTTTTTTTACAGTCATTGAATACTCAGGTACACCGTATGAGTCACAAAGTCTGTATGAACCATCTGCCATCTTGTCTCCAAATCCTTCTCTAAGTCCCATTTTCTTTACCCATTCAACCATGGACTTAGCATCTCCCCAATTAAGTGACAATCCATCTGCTGCTATTTCTTCATCCTTAATATAACCTCTTTGATAAAGTTCCATAGCTGCTGCAATAGTACATCCTGCTGTAATGGTATCTAGTCCATATTCATTACACAACATATTTGCTGTATTTACAGCATTTATATCGTATACATCACAATCAGATCCAAATGACCATAATGTTTCATATTCTGGTCCTCCACATTCAGTTCCATCATCAAGTTTTACCCATCTTCCACAGGCAATTGGACACCTATAGCAAGGATTTTTTCTAACTAAGCAATCTTTAGTTAAAGTTTCTCCACTGATCTTATCTGCTTGATCTGTATAAGATTTTTGAAAATTCTTTACTGGATGTACACCATTTTCATTTATAATATTAACAAGTACAGCTGTTCCGTATGTTGGAAGTCCTCCACCAGCTACTGGATCTTTTCTTAAAATATTTGTTTTCTCAAGTGCTACTTCCTTCACTTTTTGTTCATCAAATAATTTTACTTTTCCGCTTCCTTTAACTACAATAGCTTTTAAGTTCTTTGAACCCATAACAGCTCCAACACCACCACGTCCTGCTGTTCTATCAACATCATTCATAACTGCTGCCATAAGTGATAACTTTTCCCCAGCTGGTCCTATGCATAAAACCTTAGCTCTCGAATCTGTTTCCTGTTGAAGCATTTTTGTAGTTTCTTCTGTTAGTTTTCCCCAAACATGAGAAGCATCCCTAAATTCTACTTTATCATCTACTATATTTACATAAACTTCTTTATCAGATTTACCTTCAACGATTATCATATCGTATCCAGCTGCTTTGAATTCTGCTCCCCATTTTCCACCTGAATTTGCAATAGCAATAGTTCCTGTTAAAGGTGATTTAGTAACTACCATGAATCTTCCGCTTGTTGGAACAGGTGCACCTGTAAGTGGTCCCGCTGCTATAATAAATTTGTTATCAGGTGATAATGGATCTACCTTTGGATCTACTTCGTCAAATAAGGTTTTTACGCCTAACCCTCTTGCACCTATAAATTTTTTAGCTTTGTCAATTTTCAATTCTTCCACTATATAAGTTTTACTACTTAGATTAATTCTTAATACCTTACCCTTATATCCGTACAT 1824 -1 TAA NAA 1431 22 CCCAAACATGAGAAGCATCCC 394 CC CAAA CATGAGAAGCATCCC TAAA CCTAAACATGAGAAGCATCCC GGGATGCTTCTCATGTTTAGG GATGCTTCTCATGTTTAGG 1 TAG
"lcl|CP012395.1_cds_ALU34528.1_99 [locus_tag=CLAU_0099] [protein=Aldehyde ferredoxin oxidoreductase] [protein_id=ALU34528.1] [location=100231..102054] [gbkey=CDS]" CTAAAGCTTACCTACGTATTCATCTAATCCTAATTTCTTTAACGTTTCCTCTGTAGGAATACCATTTTTATCCCATCCACGTACTGAATAATATTCAGGTAGTAGTACATCTAACTTATGAACTTCTCCTTTTGATGGTCCTTCTGGAATTTGTTCTTCAAGCAATCTCTTTGGAAGAGTATCCTGTGAACTATCTATGCCTGCTTTTAAGTTAAATATTTTTTCTAAAGTCCATATTCTATCTCCAGCTAACATTAAAGAATTTACATCATGTAATTCTCCACCAACTACTGCATTATACATATCAACATAATCCTGTGCACCAAGACCAAATGTTGTAAAAATACATAATCCAAGTGAATCTATAACAGCTGTTAAATCATGGAATACTCTAGCATATCCTGCTTTTCCTTCCACTGCAAGTCTATCAAGTTTTTCTGGATAGCCAAGTATTTCAGGACTTACCATATATCCCTTAATGTGACATCCTCCCCTATTGTTAACAGCATAAGTAATGCCATGTCCCTGTATTCCTCTTGGGTCATATGCTGGAAGTTCCTGTTTTTTTACAGTCATTGAATACTCAGGTACACCGTATGAGTCACAAAGTCTGTATGAACCATCTGCCATCTTGTCTCCAAATCCTTCTCTAAGTCCCATTTTCTTTACCCATTCAACCATGGACTTAGCATCTCCCCAATTAAGTGACAATCCATCTGCTGCTATTTCTTCATCCTTAATATAACCTCTTTGATAAAGTTCCATAGCTGCTGCAATAGTACATCCTGCTGTAATGGTATCTAGTCCATATTCATTACACAACATATTTGCTGTATTTACAGCATTTATATCGTATACATCACAATCAGATCCAAATGACCATAATGTTTCATATTCTGGTCCTCCACATTCAGTTCCATCATCAAGTTTTACCCATCTTCCACAGGCAATTGGACACCTATAGCAAGGATTTTTTCTAACTAAGCAATCTTTAGTTAAAGTTTCTCCACTGATCTTATCTGCTTGATCTGTATAAGATTTTTGAAAATTCTTTACTGGATGTACACCATTTTCATTTATAATATTAACAAGTACAGCTGTTCCGTATGTTGGAAGTCCTCCACCAGCTACTGGATCTTTTCTTAAAATATTTGTTTTCTCAAGTGCTACTTCCTTCACTTTTTGTTCATCAAATAATTTTACTTTTCCGCTTCCTTTAACTACAATAGCTTTTAAGTTCTTTGAACCCATAACAGCTCCAACACCACCACGTCCTGCTGTTCTATCAACATCATTCATAACTGCTGCCATAAGTGATAACTTTTCCCCAGCTGGTCCTATGCATAAAACCTTAGCTCTCGAATCTGTTTCCTGTTGAAGCATTTTTGTAGTTTCTTCTGTTAGTTTTCCCCAAACATGAGAAGCATCCCTAAATTCTACTTTATCATCTACTATATTTACATAAACTTCTTTATCAGATTTACCTTCAACGATTATCATATCGTATCCAGCTGCTTTGAATTCTGCTCCCCATTTTCCACCTGAATTTGCAATAGCAATAGTTCCTGTTAAAGGTGATTTAGTAACTACCATGAATCTTCCGCTTGTTGGAACAGGTGCACCTGTAAGTGGTCCCGCTGCTATAATAAATTTGTTATCAGGTGATAATGGATCTACCTTTGGATCTACTTCGTCAAATAAGGTTTTTACGCCTAACCCTCTTGCACCTATAAATTTTTTAGCTTTGTCAATTTTCAATTCTTCCACTATATAAGTTTTACTACTTAGATTAATTCTTAATACCTTACCCTTATATCCGTACAT 1824 -1 GGA NGA 953 48 ACCCATCTTCCACAGGCAATT 872 AC CCAT CTTCCACAGGCAATT TTAT ACTTATCTTCCACAGGCAATT AATTGCCTGTGGAAGATAAGT ATTGCCTGTGGAAGATAAGT 1 TAA
"lcl|CP012395.1_cds_ALU34530.1_101 [locus_tag=CLAU_0101] [protein=UBA/THIF-type NAD/FAD binding protein] [protein_id=ALU34530.1] [location=102374..103060] [gbkey=CDS]" TTACCCAAGTGGAACTATTTCATACTCACTAGAGAGAAGATCCATAAAAGCCATCTTTTTTCTTAAAAGTTCTCCTCTTCCTAAAAGAATCTTTATTACTTCACTTACTTCAATTGAGGCTGCTAAAGCTGGTGTAAATGATGGATTACCCATTTCCTTTTCGATTCCTTTGGCTGTTTGTTTATCTACATTATAAATCTTGTTTAAGGTATCATCTCCTGGAAATATAGTAGTAACTTGAGCATACCATCCTGCTATAGCTCCATGAACCATTGGTATATTAAGTTTTTTGCAGCTGCGTTGAAGTAATAATCTCGCTGGTATGCTGTCAAGAGCATCTACTACCACATCGTGATTACTTAAAATACTGCAGGCATTATCTTCTAAAAGCATTTTTCCTAATGCTTTTACCTCTATTAGTGGATTTACTTTTTCCATTCTAAGCTTTGCTTCCAGTGCTTTACTAAAACCTATAGTATCTGTACTTGAAAGTATTTGTCTATTCAAATTAGATTCTTCAAATACGTCTCCATCTACTGCAGTAATACTTCCTATTCCTATTCTTCCAAGCATCTCAATAACATAACCACCAATTCCTCCACAGCCTACAACACAAACTTTAAAGTTCTTTAAGTTATCATTTTCTTCTTTTGACAGGGTTTTCATGTTTCTAACATAGCGTTCCAA 687 -1 TGA NGD 266 61 TACCATCCTGCTATAGCTCCA 422 TA CCAT CCTGCTATAGCTCCA TTAT TATTATCCTGCTATAGCTCCA TGGAGCTATAGCAGGATAATA GGAGCTATAGCAGGATAATA 1 TAA
"lcl|CP012395.1_cds_ALU34530.1_101 [locus_tag=CLAU_0101] [protein=UBA/THIF-type NAD/FAD binding protein] [protein_id=ALU34530.1] [location=102374..103060] [gbkey=CDS]" TTACCCAAGTGGAACTATTTCATACTCACTAGAGAGAAGATCCATAAAAGCCATCTTTTTTCTTAAAAGTTCTCCTCTTCCTAAAAGAATCTTTATTACTTCACTTACTTCAATTGAGGCTGCTAAAGCTGGTGTAAATGATGGATTACCCATTTCCTTTTCGATTCCTTTGGCTGTTTGTTTATCTACATTATAAATCTTGTTTAAGGTATCATCTCCTGGAAATATAGTAGTAACTTGAGCATACCATCCTGCTATAGCTCCATGAACCATTGGTATATTAAGTTTTTTGCAGCTGCGTTGAAGTAATAATCTCGCTGGTATGCTGTCAAGAGCATCTACTACCACATCGTGATTACTTAAAATACTGCAGGCATTATCTTCTAAAAGCATTTTTCCTAATGCTTTTACCTCTATTAGTGGATTTACTTTTTCCATTCTAAGCTTTGCTTCCAGTGCTTTACTAAAACCTATAGTATCTGTACTTGAAAGTATTTGTCTATTCAAATTAGATTCTTCAAATACGTCTCCATCTACTGCAGTAATACTTCCTATTCCTATTCTTCCAAGCATCTCAATAACATAACCACCAATTCCTCCACAGCCTACAACACAAACTTTAAAGTTCTTTAAGTTATCATTTTCTTCTTTTGACAGGGTTTTCATGTTTCTAACATAGCGTTCCAA 687 -1 TG NG 266 61 TACCATCCTGCTATAGCTCCA 422 TA CCAT CCTGCTATAGCTCCA TTAT TATTATCCTGCTATAGCTCCA TGGAGCTATAGCAGGATAATA GGAGCTATAGCAGGATAATA 1 TAA
"lcl|CP012395.1_cds_ALU34530.1_101 [locus_tag=CLAU_0101] [protein=UBA/THIF-type NAD/FAD binding protein] [protein_id=ALU34530.1] [location=102374..103060] [gbkey=CDS]" TTACCCAAGTGGAACTATTTCATACTCACTAGAGAGAAGATCCATAAAAGCCATCTTTTTTCTTAAAAGTTCTCCTCTTCCTAAAAGAATCTTTATTACTTCACTTACTTCAATTGAGGCTGCTAAAGCTGGTGTAAATGATGGATTACCCATTTCCTTTTCGATTCCTTTGGCTGTTTGTTTATCTACATTATAAATCTTGTTTAAGGTATCATCTCCTGGAAATATAGTAGTAACTTGAGCATACCATCCTGCTATAGCTCCATGAACCATTGGTATATTAAGTTTTTTGCAGCTGCGTTGAAGTAATAATCTCGCTGGTATGCTGTCAAGAGCATCTACTACCACATCGTGATTACTTAAAATACTGCAGGCATTATCTTCTAAAAGCATTTTTCCTAATGCTTTTACCTCTATTAGTGGATTTACTTTTTCCATTCTAAGCTTTGCTTCCAGTGCTTTACTAAAACCTATAGTATCTGTACTTGAAAGTATTTGTCTATTCAAATTAGATTCTTCAAATACGTCTCCATCTACTGCAGTAATACTTCCTATTCCTATTCTTCCAAGCATCTCAATAACATAACCACCAATTCCTCCACAGCCTACAACACAAACTTTAAAGTTCTTTAAGTTATCATTTTCTTCTTTTGACAGGGTTTTCATGTTTCTAACATAGCGTTCCAA 687 -1 TGA NGA 266 61 TACCATCCTGCTATAGCTCCA 422 TA CCAT CCTGCTATAGCTCCA TTAT TATTATCCTGCTATAGCTCCA TGGAGCTATAGCAGGATAATA GGAGCTATAGCAGGATAATA 1 TAA
"lcl|CP012395.1_cds_ALU34531.1_102 [locus_tag=CLAU_0102] [protein=Sigma-54 specific transcriptional regulator Fis family] [protein_id=ALU34531.1] [location=103281..105176] [gbkey=CDS]" TTATACCTTTATATTATACTTTTCAATCTTGCTGTACAAAGTATTTCTTCTTATACCAAGTGCTTCTGCTGAATGGGTTATATTCCCCTTAAATTTCTTCAACACTTTAATTACATGTTCTTTTTCCACATAATCTAATTTTAGACAGTCATCACTAACATCCACAAGTACCTCATTATCACAATCTTCTTCCGTAAAATAATCTGCAGGTATAGATCCTGTATTCACAATTAGTTCAACCAAATTTTCTAATTCCCTTATGTTCCCAGGCCAGTTGTATTTAATCATTTTCTTCAAGTATTCTTTTGATATAACTGGCTCCTTTTTATTTAATTTTTGTGAAATATTCTTAACAAAATATTGAATAAGAAGAGGTATATCCTTTTTTCTTTCTTTAAGTGTAGGTAAGAATAAAGGCAGCACATTTAATCTGTAATATAAATCCTTTCTAAATCTTCCAGCTTCTACTTCCTTTTTCAAATCTCTATTGGTGGCAGCTATAATTCTTACATCTACAGGTATAGGCTTTGAACTTCCAATTGTTGTTATTACACCCTCTTGTACAACCCTTAGAAGCTTTGTCTGCATATCAAGAGGCATTTCTCCAATTTCATCCAACATTATAGTTCCACCATCTGCCAATTTAAATTTTCCAAGATTTCCACCTTTTTTAGCCCCTGTAAAAGCTCCTTCTTCATATCCAAAAAGCTCCGACTCTATAAGTTGTTTAGGGATAGCACCACAATTTAAAGCTATAAATGGTCCATCTACTCTGCTGCTGTAATTATGAATGGATTGTGCAAACACTTCTTTTCCTGTACCACTTTCCCCCATTACAAGTATAGTTGATTTGCTATCTGAAATCTTTTTTGCATAATTTATTACTTTTGTAAAGCTTTCATCCTGGCCGATTATATTATCAAAAGTATAATAAGCCTGTCCATTACTTCTTTTCTTTACCTTTTCGATTTTATCAAAAACATATACTATCTCAACATTATCGTCTTCACAGTTATATATACAGCTAGTAGTTAACTGATATCGAGTTCCGTTTTTCACTACTGCTACATTTGTTTCTTTTAAATCATCTTGCCCTAAACATATCAATGTCTTTATATCATTCCAATTTTCTATGATATCTTCTATTTTATATGTTTGTAATTTACTGTTTGTAATACTAAACATATCTTGAGCTTTTTTATTGCAAATTTTAATTTTTCCATTTATATCAGAACTTACTATAGCAATAGGACTAGAATTAAATATGTTCTCCATATATTTGTAGTTCATATTTTTAATCTTGTTATACTCTTTTACTTTAAGCATTTCTTCTATAGCATTTGATGCTGCTATAACCATACCAAGGGTATGGGAATGTACAAACTCGATATATCCAGTAAGGCTCAAAACTCCTATAAGTTTTCCTTTATTATCTTTTATAGGTGCTGCAGAGCATGTCCACTTATGATATGCATTAATAAAATGATCATCTCCAGAAATTTGAACTGGCAGCTTACTCCTTATAACCATGCTCATAGCATTTGTCCCAATATTTTCTTCATCCATAAAAGCTCCCGGCACCATTTTCAAAGAAAAGGCTTCTGAAAGTATTTTTTCATCGCCTAAAGCATTTAATATACATCCTTCTTCGTCTGTAAGTAATACAAAAAAATTAAACTTCTTTACAAAATTGACCAAATGTTCCATATAAGGTGCTGCAGTCAATATTAAATTTCTGTTAGCTGCAAATCTTTTTTGTAATTCAACATCATATATTATTTTTTTACTAAATACCTGATGTGGGTCAATAAGGAACTTTTTGCACCTTTTATGTGAAAGTTCTATATCTGATTTGGATACAACTACATTGCCTAATTTGCAAATAGCTGCATTCAT 1896 -1 TAA NAA 1479 22 TCCACTTATGATATGCATTAA 418 TC CACT TATGATATGCATTAA TATT TCTATTTATGATATGCATTAA TTAATGCATATCATAAATAGA AATGCATATCATAAATAGA 1 TAG
"lcl|CP012395.1_cds_ALU34532.1_103 [locus_tag=CLAU_0103] [protein=DNA-binding domain excisionase family protein] [protein_id=ALU34532.1] [location=105546..105992] [gbkey=CDS]" TTATTTCTTATTGGATTCAAACCTTGAATTTTCCCGCAAATCCCAGAACACTTTAAATTCCAGTTTTTCAACTTCTCTCTGCTGTTTATAACTGATACGCAGCGTGGAATTATCAGGAACTTCTATATCTTTGTCAAGTTGTTTCAGAATTGATTTTATTTTATAACCATGCTCCTTCACTGTTTTCAGCGTTTCATCAATTTTGTCAAAGAGAGCAGTAGACTCACCCGAAATATCCTCTGAAACAATATATCGTTCATTTTGATTGATGTAATCCATAGAATCTCCAGACGCAATCCAATTTATCAATGCTTGTTTGTTGAAGCGCCATTCACGCCCGATTTTTCTGGCAGGAACATGTTCTTCACGCAATAATTTGATTAAAGTTTTTTCGCTGACTCCTAAAAAATCAATAGCCTGTTCAAGGTTTAATATATTGTTGTCCAA 447 -1 TGG NGG 348 22 GCCATTCACGCCCGATTTTTC 100 GC CATT CACGCCCGATTTTTC TATT GCTATTCACGCCCGATTTTTC GAAAAATCGGGCGTGAATAGC AAAATCGGGCGTGAATAGC 1 TAG
"lcl|CP012395.1_cds_ALU34532.1_103 [locus_tag=CLAU_0103] [protein=DNA-binding domain excisionase family protein] [protein_id=ALU34532.1] [location=105546..105992] [gbkey=CDS]" TTATTTCTTATTGGATTCAAACCTTGAATTTTCCCGCAAATCCCAGAACACTTTAAATTCCAGTTTTTCAACTTCTCTCTGCTGTTTATAACTGATACGCAGCGTGGAATTATCAGGAACTTCTATATCTTTGTCAAGTTGTTTCAGAATTGATTTTATTTTATAACCATGCTCCTTCACTGTTTTCAGCGTTTCATCAATTTTGTCAAAGAGAGCAGTAGACTCACCCGAAATATCCTCTGAAACAATATATCGTTCATTTTGATTGATGTAATCCATAGAATCTCCAGACGCAATCCAATTTATCAATGCTTGTTTGTTGAAGCGCCATTCACGCCCGATTTTTCTGGCAGGAACATGTTCTTCACGCAATAATTTGATTAAAGTTTTTTCGCTGACTCCTAAAAAATCAATAGCCTGTTCAAGGTTTAATATATTGTTGTCCAA 447 -1 TGT NGD 318 29 TCCAATTTATCAATGCTTGTT 130 TC CAAT TTATCAATGCTTGTT TAAT TCTAATTTATCAATGCTTGTT AACAAGCATTGATAAATTAGA CAAGCATTGATAAATTAGA 1 TAG
"lcl|CP012395.1_cds_ALU34532.1_103 [locus_tag=CLAU_0103] [protein=DNA-binding domain excisionase family protein] [protein_id=ALU34532.1] [location=105546..105992] [gbkey=CDS]" TTATTTCTTATTGGATTCAAACCTTGAATTTTCCCGCAAATCCCAGAACACTTTAAATTCCAGTTTTTCAACTTCTCTCTGCTGTTTATAACTGATACGCAGCGTGGAATTATCAGGAACTTCTATATCTTTGTCAAGTTGTTTCAGAATTGATTTTATTTTATAACCATGCTCCTTCACTGTTTTCAGCGTTTCATCAATTTTGTCAAAGAGAGCAGTAGACTCACCCGAAATATCCTCTGAAACAATATATCGTTCATTTTGATTGATGTAATCCATAGAATCTCCAGACGCAATCCAATTTATCAATGCTTGTTTGTTGAAGCGCCATTCACGCCCGATTTTTCTGGCAGGAACATGTTCTTCACGCAATAATTTGATTAAAGTTTTTTCGCTGACTCCTAAAAAATCAATAGCCTGTTCAAGGTTTAATATATTGTTGTCCAA 447 -1 TGG NGD 348 22 GCCATTCACGCCCGATTTTTC 100 GC CATT CACGCCCGATTTTTC TATT GCTATTCACGCCCGATTTTTC GAAAAATCGGGCGTGAATAGC AAAATCGGGCGTGAATAGC 1 TAG
"lcl|CP012395.1_cds_ALU34532.1_103 [locus_tag=CLAU_0103] [protein=DNA-binding domain excisionase family protein] [protein_id=ALU34532.1] [location=105546..105992] [gbkey=CDS]" TTATTTCTTATTGGATTCAAACCTTGAATTTTCCCGCAAATCCCAGAACACTTTAAATTCCAGTTTTTCAACTTCTCTCTGCTGTTTATAACTGATACGCAGCGTGGAATTATCAGGAACTTCTATATCTTTGTCAAGTTGTTTCAGAATTGATTTTATTTTATAACCATGCTCCTTCACTGTTTTCAGCGTTTCATCAATTTTGTCAAAGAGAGCAGTAGACTCACCCGAAATATCCTCTGAAACAATATATCGTTCATTTTGATTGATGTAATCCATAGAATCTCCAGACGCAATCCAATTTATCAATGCTTGTTTGTTGAAGCGCCATTCACGCCCGATTTTTCTGGCAGGAACATGTTCTTCACGCAATAATTTGATTAAAGTTTTTTCGCTGACTCCTAAAAAATCAATAGCCTGTTCAAGGTTTAATATATTGTTGTCCAA 447 -1 TG NG 318 29 TCCAATTTATCAATGCTTGTT 130 TC CAAT TTATCAATGCTTGTT TAAT TCTAATTTATCAATGCTTGTT AACAAGCATTGATAAATTAGA CAAGCATTGATAAATTAGA 1 TAG
"lcl|CP012395.1_cds_ALU34532.1_103 [locus_tag=CLAU_0103] [protein=DNA-binding domain excisionase family protein] [protein_id=ALU34532.1] [location=105546..105992] [gbkey=CDS]" TTATTTCTTATTGGATTCAAACCTTGAATTTTCCCGCAAATCCCAGAACACTTTAAATTCCAGTTTTTCAACTTCTCTCTGCTGTTTATAACTGATACGCAGCGTGGAATTATCAGGAACTTCTATATCTTTGTCAAGTTGTTTCAGAATTGATTTTATTTTATAACCATGCTCCTTCACTGTTTTCAGCGTTTCATCAATTTTGTCAAAGAGAGCAGTAGACTCACCCGAAATATCCTCTGAAACAATATATCGTTCATTTTGATTGATGTAATCCATAGAATCTCCAGACGCAATCCAATTTATCAATGCTTGTTTGTTGAAGCGCCATTCACGCCCGATTTTTCTGGCAGGAACATGTTCTTCACGCAATAATTTGATTAAAGTTTTTTCGCTGACTCCTAAAAAATCAATAGCCTGTTCAAGGTTTAATATATTGTTGTCCAA 447 -1 TG NG 348 22 GCCATTCACGCCCGATTTTTC 100 GC CATT CACGCCCGATTTTTC TATT GCTATTCACGCCCGATTTTTC GAAAAATCGGGCGTGAATAGC AAAATCGGGCGTGAATAGC 1 TAG
"lcl|CP012395.1_cds_ALU34533.1_104 [locus_tag=CLAU_0104] [protein=hypothetical protein] [protein_id=ALU34533.1] [location=106066..106929] [gbkey=CDS]" CTATTTTATCAATAGTACTAAAGTACCTATTACAATTATTATTAATCCCCAAAATGACCTTTTCGTAAGTTTTTCTTTTAAAATAAAATATGAAAATACAATTGAAATAACAATACTCAATTTATCTATAGGTACAACTACGCTTGCAAGACCTTTTTGCAGCGCTCTGTAATAGCAAAGCCACGAAGCTCCTGTTGTAATTCCTGAAAGACAAATAAACAAGCAGCTCCTTTTATCAATATTTTTAATTTCATTTTGTTTTTTCGAAACAAAAACTACTGCCCACGCCATAATTAATACAACAATGGTTCTGATTGCAGTTCCTAAATTTGATTCAACTCCACTGATTCCCACTTTTCCAAGAATTGAAGTCAAACTTGCAAACACCGCTGACAGCGCAGCATAAAATAACCATCTGCTATCTACAATTTCTTTGTTTTTCACTTCCTTCTTAGTTATCATCATATATGTGCCTATTCCTATAGCACACATACCAATGAATTTTATCCAAGTAATCTTTTCCCCTAATAAGATAAAAGCTAAAATCATAGTTAATACTGTACTTGATTTATCTATTGGTGTTACTTTATTTACATTCCCAAGCTGAAGAGCCTTAAAATAACAAAGCCATGAAGCTCCTGTTGCCAGTCCTGACAATATCAAAAAAAGTAAACTTTGTCCACTTATTTGATAAATCGTATTTTTGGAACCAACAATAAGAACTATGAGCCATGAAAAAATTAATATAGCAATAGTCCTGATTGCAGTTGCCAGATTAGAATCTGTTTTTTTTATTCCGATCTTAGCTAAAATAGCTGTAATTCCAGCAAAAAATGCTGAACCAAATGCAAATAATACCCACAT 864 -1 AGT NGD 647 25 AGCCATGAAGCTCCTGTTGCC 218 AG CCAT GAAGCTCCTGTTGCC TTAT AGTTATGAAGCTCCTGTTGCC GGCAACAGGAGCTTCATAACT GCAACAGGAGCTTCATAACT 1 TAA
"lcl|CP012395.1_cds_ALU34533.1_104 [locus_tag=CLAU_0104] [protein=hypothetical protein] [protein_id=ALU34533.1] [location=106066..106929] [gbkey=CDS]" CTATTTTATCAATAGTACTAAAGTACCTATTACAATTATTATTAATCCCCAAAATGACCTTTTCGTAAGTTTTTCTTTTAAAATAAAATATGAAAATACAATTGAAATAACAATACTCAATTTATCTATAGGTACAACTACGCTTGCAAGACCTTTTTGCAGCGCTCTGTAATAGCAAAGCCACGAAGCTCCTGTTGTAATTCCTGAAAGACAAATAAACAAGCAGCTCCTTTTATCAATATTTTTAATTTCATTTTGTTTTTTCGAAACAAAAACTACTGCCCACGCCATAATTAATACAACAATGGTTCTGATTGCAGTTCCTAAATTTGATTCAACTCCACTGATTCCCACTTTTCCAAGAATTGAAGTCAAACTTGCAAACACCGCTGACAGCGCAGCATAAAATAACCATCTGCTATCTACAATTTCTTTGTTTTTCACTTCCTTCTTAGTTATCATCATATATGTGCCTATTCCTATAGCACACATACCAATGAATTTTATCCAAGTAATCTTTTCCCCTAATAAGATAAAAGCTAAAATCATAGTTAATACTGTACTTGATTTATCTATTGGTGTTACTTTATTTACATTCCCAAGCTGAAGAGCCTTAAAATAACAAAGCCATGAAGCTCCTGTTGCCAGTCCTGACAATATCAAAAAAAGTAAACTTTGTCCACTTATTTGATAAATCGTATTTTTGGAACCAACAATAAGAACTATGAGCCATGAAAAAATTAATATAGCAATAGTCCTGATTGCAGTTGCCAGATTAGAATCTGTTTTTTTTATTCCGATCTTAGCTAAAATAGCTGTAATTCCAGCAAAAAATGCTGAACCAAATGCAAATAATACCCACAT 864 -1 AG NG 647 25 AGCCATGAAGCTCCTGTTGCC 218 AG CCAT GAAGCTCCTGTTGCC TTAT AGTTATGAAGCTCCTGTTGCC GGCAACAGGAGCTTCATAACT GCAACAGGAGCTTCATAACT 1 TAA
"lcl|CP012395.1_cds_ALU34533.1_104 [locus_tag=CLAU_0104] [protein=hypothetical protein] [protein_id=ALU34533.1] [location=106066..106929] [gbkey=CDS]" CTATTTTATCAATAGTACTAAAGTACCTATTACAATTATTATTAATCCCCAAAATGACCTTTTCGTAAGTTTTTCTTTTAAAATAAAATATGAAAATACAATTGAAATAACAATACTCAATTTATCTATAGGTACAACTACGCTTGCAAGACCTTTTTGCAGCGCTCTGTAATAGCAAAGCCACGAAGCTCCTGTTGTAATTCCTGAAAGACAAATAAACAAGCAGCTCCTTTTATCAATATTTTTAATTTCATTTTGTTTTTTCGAAACAAAAACTACTGCCCACGCCATAATTAATACAACAATGGTTCTGATTGCAGTTCCTAAATTTGATTCAACTCCACTGATTCCCACTTTTCCAAGAATTGAAGTCAAACTTGCAAACACCGCTGACAGCGCAGCATAAAATAACCATCTGCTATCTACAATTTCTTTGTTTTTCACTTCCTTCTTAGTTATCATCATATATGTGCCTATTCCTATAGCACACATACCAATGAATTTTATCCAAGTAATCTTTTCCCCTAATAAGATAAAAGCTAAAATCATAGTTAATACTGTACTTGATTTATCTATTGGTGTTACTTTATTTACATTCCCAAGCTGAAGAGCCTTAAAATAACAAAGCCATGAAGCTCCTGTTGCCAGTCCTGACAATATCAAAAAAAGTAAACTTTGTCCACTTATTTGATAAATCGTATTTTTGGAACCAACAATAAGAACTATGAGCCATGAAAAAATTAATATAGCAATAGTCCTGATTGCAGTTGCCAGATTAGAATCTGTTTTTTTTATTCCGATCTTAGCTAAAATAGCTGTAATTCCAGCAAAAAATGCTGAACCAAATGCAAATAATACCCACAT 864 -1 CAA NAA 303 65 CCCACGCCATAATTAATACAA 562 CC CACG CCATAATTAATACAA TATG CCTATGCCATAATTAATACAA TTGTATTAATTATGGCATAGG GTATTAATTATGGCATAGG 1 TAG
"lcl|CP012395.1_cds_ALU34533.1_104 [locus_tag=CLAU_0104] [protein=hypothetical protein] [protein_id=ALU34533.1] [location=106066..106929] [gbkey=CDS]" CTATTTTATCAATAGTACTAAAGTACCTATTACAATTATTATTAATCCCCAAAATGACCTTTTCGTAAGTTTTTCTTTTAAAATAAAATATGAAAATACAATTGAAATAACAATACTCAATTTATCTATAGGTACAACTACGCTTGCAAGACCTTTTTGCAGCGCTCTGTAATAGCAAAGCCACGAAGCTCCTGTTGTAATTCCTGAAAGACAAATAAACAAGCAGCTCCTTTTATCAATATTTTTAATTTCATTTTGTTTTTTCGAAACAAAAACTACTGCCCACGCCATAATTAATACAACAATGGTTCTGATTGCAGTTCCTAAATTTGATTCAACTCCACTGATTCCCACTTTTCCAAGAATTGAAGTCAAACTTGCAAACACCGCTGACAGCGCAGCATAAAATAACCATCTGCTATCTACAATTTCTTTGTTTTTCACTTCCTTCTTAGTTATCATCATATATGTGCCTATTCCTATAGCACACATACCAATGAATTTTATCCAAGTAATCTTTTCCCCTAATAAGATAAAAGCTAAAATCATAGTTAATACTGTACTTGATTTATCTATTGGTGTTACTTTATTTACATTCCCAAGCTGAAGAGCCTTAAAATAACAAAGCCATGAAGCTCCTGTTGCCAGTCCTGACAATATCAAAAAAAGTAAACTTTGTCCACTTATTTGATAAATCGTATTTTTGGAACCAACAATAAGAACTATGAGCCATGAAAAAATTAATATAGCAATAGTCCTGATTGCAGTTGCCAGATTAGAATCTGTTTTTTTTATTCCGATCTTAGCTAAAATAGCTGTAATTCCAGCAAAAAATGCTGAACCAAATGCAAATAATACCCACAT 864 -1 CAA NAA 750 13 GCCATGAAAAAATTAATATAG 115 GC CATG AAAAAATTAATATAG TATG GCTATGAAAAAATTAATATAG CTATATTAATTTTTTCATAGC ATATTAATTTTTTCATAGC 1 TAG
"lcl|CP012395.1_cds_ALU34533.1_104 [locus_tag=CLAU_0104] [protein=hypothetical protein] [protein_id=ALU34533.1] [location=106066..106929] [gbkey=CDS]" CTATTTTATCAATAGTACTAAAGTACCTATTACAATTATTATTAATCCCCAAAATGACCTTTTCGTAAGTTTTTCTTTTAAAATAAAATATGAAAATACAATTGAAATAACAATACTCAATTTATCTATAGGTACAACTACGCTTGCAAGACCTTTTTGCAGCGCTCTGTAATAGCAAAGCCACGAAGCTCCTGTTGTAATTCCTGAAAGACAAATAAACAAGCAGCTCCTTTTATCAATATTTTTAATTTCATTTTGTTTTTTCGAAACAAAAACTACTGCCCACGCCATAATTAATACAACAATGGTTCTGATTGCAGTTCCTAAATTTGATTCAACTCCACTGATTCCCACTTTTCCAAGAATTGAAGTCAAACTTGCAAACACCGCTGACAGCGCAGCATAAAATAACCATCTGCTATCTACAATTTCTTTGTTTTTCACTTCCTTCTTAGTTATCATCATATATGTGCCTATTCCTATAGCACACATACCAATGAATTTTATCCAAGTAATCTTTTCCCCTAATAAGATAAAAGCTAAAATCATAGTTAATACTGTACTTGATTTATCTATTGGTGTTACTTTATTTACATTCCCAAGCTGAAGAGCCTTAAAATAACAAAGCCATGAAGCTCCTGTTGCCAGTCCTGACAATATCAAAAAAAGTAAACTTTGTCCACTTATTTGATAAATCGTATTTTTGGAACCAACAATAAGAACTATGAGCCATGAAAAAATTAATATAGCAATAGTCCTGATTGCAGTTGCCAGATTAGAATCTGTTTTTTTTATTCCGATCTTAGCTAAAATAGCTGTAATTCCAGCAAAAAATGCTGAACCAAATGCAAATAATACCCACAT 864 -1 TAA NAA 526 39 TATCCAAGTAATCTTTTCCCC 339 TA TCCA AGTAATCTTTTCCCC TTTA TATTTAAGTAATCTTTTCCCC GGGGAAAAGATTACTTAAATA GGGGAAAAGATTACTTAAATA 1 TAA
"lcl|CP012395.1_cds_ALU34535.1_106 [locus_tag=CLAU_0106] [protein=Penicillin-binding protein transpeptidase] [protein_id=ALU34535.1] [location=108113..110758] [gbkey=CDS]" TCATTTAATTTTATTATTTATATTAAAGTATGAAGAATAAATATCTTTAGCTACAGAAGCTGCACCAACTCCTCCGTGGCCACCATCGAATAAAACCACACATACTGCTATTTCCGGTTTATCACTAGGAGCAAATCCTATATACTCTGCATAGTCCGTTCTTCCAACTTGTTCTTGATTACCAAGACTTTGAGCAGTACCTGTTTTACCTGCTGTACTTTTTGGGAATCCGTTAAATACATGAGCTGCTGTACCATTTTCATTAACGGCATTCATTCCTTCTTTGACAGATTCCAAATTTGCAGCACTGACACCAGTTTTTTTCATAACCTCTGGCTTGATTTTTTCAATTACTTTGCCATCTGTATCTAGATATTGATCTACCAAGTGGAGTTTATATCTAGTACCTCCATTTGCAAGAGTTGCAACATAATTCACTATTTGAAGAGGCGTAAATTGATTTAATCCTTGACCTATAGCAGCATCTTCTATATTTGCAGGTACTTTTAGTTGTGCATTGGCATCTGAAATAGTAATACTATATATTTCATTGATTAAACTATTCATTTGGCTGTCACTTATATCCCTTTTATTATTAACATCCTTTGATGTAAGTTCTGAAAATAATTCCTTATATTTTGATTTGTCAAAAGAACTAGTTCCATTTTTTATACAATCTTTTATAAGATTTTTAATATAATTTTTAATTTGTGTTGTTTCTTTTGAATCATTATCGTTATCATATAAATCTATTGTAACAATTTTGTGTCCGTAGTCATCTTGCCCATTTTTAAGTACAGACATAGTTTTCCAAAGATAAGTACTAGCATAAGCAGTTTTATTCGACACAGTATTATATACCTGCCCAAACTTTTCTGGTATTTCTATTCCCGTAGCAGCTTTAACACTGCTGTTTGGATCTATACCCAATCCAAACTTCCATGCATATTTTGCCAGAATATTATCTCCCAACGCATTTCTAAGCTTTTCTGCCACTGTCATGAAATAGGGGTTACTGGATTTCTCTATGGCACTTATAAGATTTACAACTCCTTGAGGGCCATCCGACTTAAACTCTACTATTTTTCCTCCCTGATCAAATTTTCCTTGATCATCTACAGTAAAATCTGGAGTTATGACTCCAGTTTCAAGACCTGCAATAGCAGTTATGGGTTTAAAAGTAGAACCTGGAGGAATAAGAGATTGAGTAGCATAATTATAAAAAGGTTTTGGATATATATCATATACATCTTTTCTTATAGTGCTATTATTCTTTATGCTCTTATCAATTGGGAAAAGTTCATTTAGTACTTCATCCTCACTTTCTCCTGGATAATTAGCTGTAATTCCTCGTGTTTCAATATATTTTCTACCAAACTGTTCTAAATTAGGGTTAAAATATTCATCATACATTTCTGAAGACAATTTTCCTGGTACTGTAAACAAATTTGGATCATATCTGGGTACCTGAGCCATTGCTATTATTGCTCCCGTATTTACATTTACTGCGACAGCTTCTCCTCTTGTGGCATTTGAAGTATTTGATCCTTGCTGCTCATTAGGATTACTCCTAAGATATGCCAAAGTACTTTCAAGGGAATTTTCTGCTGCTTTTTGTACATTTGTATCTATAGTAAGCTGTACTGTCTGTCCAGGACACGATTCCTTTTTTCCAAGTTCTTCAGTTATTTTTCCATTTTTATCTAGCTTTACTATCCTTCCACCCTTTGATCCTTTTAGTCTGTCTTCAAGAGCTCCTTCAATTCCTGCTTGCCCTACGTAATCACTATTTACATTATATCCTTTTTCTGTATATCTTTCATAACTAGAAGATATTTTTGATATATACCCTAAAAAGTTTGATCCTAAATCTCCATTTGGATAAGATCTTATAGGTTCTGTGGTCACATCCATTCCTGGGAGTTCATTTAATATTTGCAAAAATTTAAAGGCAGTTTCTTTTTTTATATTGCTAGCCACAATAACAGGTTTATACCCTGAAAAGCTATTCATTTTTAAGGTGTCTTTCACAATCATGAGCCTTCTCTGTTGTTCTAGAGGATAAGTATTACTTATACCATATCGTTTCATAAGCTTTTTGAAGGTATCCTCTGGAGACATATTCAAAAGTTCTTTATTAACCTGCACTTTAAGTTCATCATCAGGTATATTCTTGCTTTTTTTCTTGATATTTTTTTCTAATTCCTCATTTAATCCCCGATCTCTTTTGAACTTGATTTCAAGATTTTTTCTTGTATCCTCATCATCACTTCTAAATTCAAATCTATAAGGATTCACTTTTAGTTCAAAATCATCCTGCTGACTTTCGCCACTGTCATCCAATATTTTAAATACCTTATTCATAGTACTAAAAAAAACTTTATCCTGATTATCAGTTTGATTATATATCAACATGTATCCCTGGGTACTGGCAGCTAAAATATTGCCCTTAGAATCCAAAATTTGTCCTCTTGGAGCTATGTCTGAAATTTCTTTTATAGATTTATTACTTGCCTTTTCCTTGTACTCAGCGCCTTGCACTACTTGAAGAAAAAAAAGCCTTATGATTATTGTGGAAAAAATAATTATCATAATTGCTATAAGAATAGTATATCTTGTAATACTAAATCTTTTCTTTTCATTCAT 2646 -1 AGA NGD 956 64 AACTTCCATGCATATTTTGCC 1691 AA CTTC CATGCATATTTTGCC TTTT AATTTTCATGCATATTTTGCC GGCAAAATATGCATGAAAATT GCAAAATATGCATGAAAATT 1 TGA
"lcl|CP012395.1_cds_ALU34535.1_106 [locus_tag=CLAU_0106] [protein=Penicillin-binding protein transpeptidase] [protein_id=ALU34535.1] [location=108113..110758] [gbkey=CDS]" TCATTTAATTTTATTATTTATATTAAAGTATGAAGAATAAATATCTTTAGCTACAGAAGCTGCACCAACTCCTCCGTGGCCACCATCGAATAAAACCACACATACTGCTATTTCCGGTTTATCACTAGGAGCAAATCCTATATACTCTGCATAGTCCGTTCTTCCAACTTGTTCTTGATTACCAAGACTTTGAGCAGTACCTGTTTTACCTGCTGTACTTTTTGGGAATCCGTTAAATACATGAGCTGCTGTACCATTTTCATTAACGGCATTCATTCCTTCTTTGACAGATTCCAAATTTGCAGCACTGACACCAGTTTTTTTCATAACCTCTGGCTTGATTTTTTCAATTACTTTGCCATCTGTATCTAGATATTGATCTACCAAGTGGAGTTTATATCTAGTACCTCCATTTGCAAGAGTTGCAACATAATTCACTATTTGAAGAGGCGTAAATTGATTTAATCCTTGACCTATAGCAGCATCTTCTATATTTGCAGGTACTTTTAGTTGTGCATTGGCATCTGAAATAGTAATACTATATATTTCATTGATTAAACTATTCATTTGGCTGTCACTTATATCCCTTTTATTATTAACATCCTTTGATGTAAGTTCTGAAAATAATTCCTTATATTTTGATTTGTCAAAAGAACTAGTTCCATTTTTTATACAATCTTTTATAAGATTTTTAATATAATTTTTAATTTGTGTTGTTTCTTTTGAATCATTATCGTTATCATATAAATCTATTGTAACAATTTTGTGTCCGTAGTCATCTTGCCCATTTTTAAGTACAGACATAGTTTTCCAAAGATAAGTACTAGCATAAGCAGTTTTATTCGACACAGTATTATATACCTGCCCAAACTTTTCTGGTATTTCTATTCCCGTAGCAGCTTTAACACTGCTGTTTGGATCTATACCCAATCCAAACTTCCATGCATATTTTGCCAGAATATTATCTCCCAACGCATTTCTAAGCTTTTCTGCCACTGTCATGAAATAGGGGTTACTGGATTTCTCTATGGCACTTATAAGATTTACAACTCCTTGAGGGCCATCCGACTTAAACTCTACTATTTTTCCTCCCTGATCAAATTTTCCTTGATCATCTACAGTAAAATCTGGAGTTATGACTCCAGTTTCAAGACCTGCAATAGCAGTTATGGGTTTAAAAGTAGAACCTGGAGGAATAAGAGATTGAGTAGCATAATTATAAAAAGGTTTTGGATATATATCATATACATCTTTTCTTATAGTGCTATTATTCTTTATGCTCTTATCAATTGGGAAAAGTTCATTTAGTACTTCATCCTCACTTTCTCCTGGATAATTAGCTGTAATTCCTCGTGTTTCAATATATTTTCTACCAAACTGTTCTAAATTAGGGTTAAAATATTCATCATACATTTCTGAAGACAATTTTCCTGGTACTGTAAACAAATTTGGATCATATCTGGGTACCTGAGCCATTGCTATTATTGCTCCCGTATTTACATTTACTGCGACAGCTTCTCCTCTTGTGGCATTTGAAGTATTTGATCCTTGCTGCTCATTAGGATTACTCCTAAGATATGCCAAAGTACTTTCAAGGGAATTTTCTGCTGCTTTTTGTACATTTGTATCTATAGTAAGCTGTACTGTCTGTCCAGGACACGATTCCTTTTTTCCAAGTTCTTCAGTTATTTTTCCATTTTTATCTAGCTTTACTATCCTTCCACCCTTTGATCCTTTTAGTCTGTCTTCAAGAGCTCCTTCAATTCCTGCTTGCCCTACGTAATCACTATTTACATTATATCCTTTTTCTGTATATCTTTCATAACTAGAAGATATTTTTGATATATACCCTAAAAAGTTTGATCCTAAATCTCCATTTGGATAAGATCTTATAGGTTCTGTGGTCACATCCATTCCTGGGAGTTCATTTAATATTTGCAAAAATTTAAAGGCAGTTTCTTTTTTTATATTGCTAGCCACAATAACAGGTTTATACCCTGAAAAGCTATTCATTTTTAAGGTGTCTTTCACAATCATGAGCCTTCTCTGTTGTTCTAGAGGATAAGTATTACTTATACCATATCGTTTCATAAGCTTTTTGAAGGTATCCTCTGGAGACATATTCAAAAGTTCTTTATTAACCTGCACTTTAAGTTCATCATCAGGTATATTCTTGCTTTTTTTCTTGATATTTTTTTCTAATTCCTCATTTAATCCCCGATCTCTTTTGAACTTGATTTCAAGATTTTTTCTTGTATCCTCATCATCACTTCTAAATTCAAATCTATAAGGATTCACTTTTAGTTCAAAATCATCCTGCTGACTTTCGCCACTGTCATCCAATATTTTAAATACCTTATTCATAGTACTAAAAAAAACTTTATCCTGATTATCAGTTTGATTATATATCAACATGTATCCCTGGGTACTGGCAGCTAAAATATTGCCCTTAGAATCCAAAATTTGTCCTCTTGGAGCTATGTCTGAAATTTCTTTTATAGATTTATTACTTGCCTTTTCCTTGTACTCAGCGCCTTGCACTACTTGAAGAAAAAAAAGCCTTATGATTATTGTGGAAAAAATAATTATCATAATTGCTATAAGAATAGTATATCTTGTAATACTAAATCTTTTCTTTTCATTCAT 2646 -1 AG NG 956 64 AACTTCCATGCATATTTTGCC 1691 AA CTTC CATGCATATTTTGCC TTTT AATTTTCATGCATATTTTGCC GGCAAAATATGCATGAAAATT GCAAAATATGCATGAAAATT 1 TGA
"lcl|CP012395.1_cds_ALU34535.1_106 [locus_tag=CLAU_0106] [protein=Penicillin-binding protein transpeptidase] [protein_id=ALU34535.1] [location=108113..110758] [gbkey=CDS]" TCATTTAATTTTATTATTTATATTAAAGTATGAAGAATAAATATCTTTAGCTACAGAAGCTGCACCAACTCCTCCGTGGCCACCATCGAATAAAACCACACATACTGCTATTTCCGGTTTATCACTAGGAGCAAATCCTATATACTCTGCATAGTCCGTTCTTCCAACTTGTTCTTGATTACCAAGACTTTGAGCAGTACCTGTTTTACCTGCTGTACTTTTTGGGAATCCGTTAAATACATGAGCTGCTGTACCATTTTCATTAACGGCATTCATTCCTTCTTTGACAGATTCCAAATTTGCAGCACTGACACCAGTTTTTTTCATAACCTCTGGCTTGATTTTTTCAATTACTTTGCCATCTGTATCTAGATATTGATCTACCAAGTGGAGTTTATATCTAGTACCTCCATTTGCAAGAGTTGCAACATAATTCACTATTTGAAGAGGCGTAAATTGATTTAATCCTTGACCTATAGCAGCATCTTCTATATTTGCAGGTACTTTTAGTTGTGCATTGGCATCTGAAATAGTAATACTATATATTTCATTGATTAAACTATTCATTTGGCTGTCACTTATATCCCTTTTATTATTAACATCCTTTGATGTAAGTTCTGAAAATAATTCCTTATATTTTGATTTGTCAAAAGAACTAGTTCCATTTTTTATACAATCTTTTATAAGATTTTTAATATAATTTTTAATTTGTGTTGTTTCTTTTGAATCATTATCGTTATCATATAAATCTATTGTAACAATTTTGTGTCCGTAGTCATCTTGCCCATTTTTAAGTACAGACATAGTTTTCCAAAGATAAGTACTAGCATAAGCAGTTTTATTCGACACAGTATTATATACCTGCCCAAACTTTTCTGGTATTTCTATTCCCGTAGCAGCTTTAACACTGCTGTTTGGATCTATACCCAATCCAAACTTCCATGCATATTTTGCCAGAATATTATCTCCCAACGCATTTCTAAGCTTTTCTGCCACTGTCATGAAATAGGGGTTACTGGATTTCTCTATGGCACTTATAAGATTTACAACTCCTTGAGGGCCATCCGACTTAAACTCTACTATTTTTCCTCCCTGATCAAATTTTCCTTGATCATCTACAGTAAAATCTGGAGTTATGACTCCAGTTTCAAGACCTGCAATAGCAGTTATGGGTTTAAAAGTAGAACCTGGAGGAATAAGAGATTGAGTAGCATAATTATAAAAAGGTTTTGGATATATATCATATACATCTTTTCTTATAGTGCTATTATTCTTTATGCTCTTATCAATTGGGAAAAGTTCATTTAGTACTTCATCCTCACTTTCTCCTGGATAATTAGCTGTAATTCCTCGTGTTTCAATATATTTTCTACCAAACTGTTCTAAATTAGGGTTAAAATATTCATCATACATTTCTGAAGACAATTTTCCTGGTACTGTAAACAAATTTGGATCATATCTGGGTACCTGAGCCATTGCTATTATTGCTCCCGTATTTACATTTACTGCGACAGCTTCTCCTCTTGTGGCATTTGAAGTATTTGATCCTTGCTGCTCATTAGGATTACTCCTAAGATATGCCAAAGTACTTTCAAGGGAATTTTCTGCTGCTTTTTGTACATTTGTATCTATAGTAAGCTGTACTGTCTGTCCAGGACACGATTCCTTTTTTCCAAGTTCTTCAGTTATTTTTCCATTTTTATCTAGCTTTACTATCCTTCCACCCTTTGATCCTTTTAGTCTGTCTTCAAGAGCTCCTTCAATTCCTGCTTGCCCTACGTAATCACTATTTACATTATATCCTTTTTCTGTATATCTTTCATAACTAGAAGATATTTTTGATATATACCCTAAAAAGTTTGATCCTAAATCTCCATTTGGATAAGATCTTATAGGTTCTGTGGTCACATCCATTCCTGGGAGTTCATTTAATATTTGCAAAAATTTAAAGGCAGTTTCTTTTTTTATATTGCTAGCCACAATAACAGGTTTATACCCTGAAAAGCTATTCATTTTTAAGGTGTCTTTCACAATCATGAGCCTTCTCTGTTGTTCTAGAGGATAAGTATTACTTATACCATATCGTTTCATAAGCTTTTTGAAGGTATCCTCTGGAGACATATTCAAAAGTTCTTTATTAACCTGCACTTTAAGTTCATCATCAGGTATATTCTTGCTTTTTTTCTTGATATTTTTTTCTAATTCCTCATTTAATCCCCGATCTCTTTTGAACTTGATTTCAAGATTTTTTCTTGTATCCTCATCATCACTTCTAAATTCAAATCTATAAGGATTCACTTTTAGTTCAAAATCATCCTGCTGACTTTCGCCACTGTCATCCAATATTTTAAATACCTTATTCATAGTACTAAAAAAAACTTTATCCTGATTATCAGTTTGATTATATATCAACATGTATCCCTGGGTACTGGCAGCTAAAATATTGCCCTTAGAATCCAAAATTTGTCCTCTTGGAGCTATGTCTGAAATTTCTTTTATAGATTTATTACTTGCCTTTTCCTTGTACTCAGCGCCTTGCACTACTTGAAGAAAAAAAAGCCTTATGATTATTGTGGAAAAAATAATTATCATAATTGCTATAAGAATAGTATATCTTGTAATACTAAATCTTTTCTTTTCATTCAT 2646 -1 GAA NAA 957 64 ACTTCCATGCATATTTTGCCA 1690 AC TTCC ATGCATATTTTGCCA TTTT ACTTTTATGCATATTTTGCCA TGGCAAAATATGCATAAAAGT GCAAAATATGCATAAAAGT 1 TAA
"lcl|CP012395.1_cds_ALU34535.1_106 [locus_tag=CLAU_0106] [protein=Penicillin-binding protein transpeptidase] [protein_id=ALU34535.1] [location=108113..110758] [gbkey=CDS]" TCATTTAATTTTATTATTTATATTAAAGTATGAAGAATAAATATCTTTAGCTACAGAAGCTGCACCAACTCCTCCGTGGCCACCATCGAATAAAACCACACATACTGCTATTTCCGGTTTATCACTAGGAGCAAATCCTATATACTCTGCATAGTCCGTTCTTCCAACTTGTTCTTGATTACCAAGACTTTGAGCAGTACCTGTTTTACCTGCTGTACTTTTTGGGAATCCGTTAAATACATGAGCTGCTGTACCATTTTCATTAACGGCATTCATTCCTTCTTTGACAGATTCCAAATTTGCAGCACTGACACCAGTTTTTTTCATAACCTCTGGCTTGATTTTTTCAATTACTTTGCCATCTGTATCTAGATATTGATCTACCAAGTGGAGTTTATATCTAGTACCTCCATTTGCAAGAGTTGCAACATAATTCACTATTTGAAGAGGCGTAAATTGATTTAATCCTTGACCTATAGCAGCATCTTCTATATTTGCAGGTACTTTTAGTTGTGCATTGGCATCTGAAATAGTAATACTATATATTTCATTGATTAAACTATTCATTTGGCTGTCACTTATATCCCTTTTATTATTAACATCCTTTGATGTAAGTTCTGAAAATAATTCCTTATATTTTGATTTGTCAAAAGAACTAGTTCCATTTTTTATACAATCTTTTATAAGATTTTTAATATAATTTTTAATTTGTGTTGTTTCTTTTGAATCATTATCGTTATCATATAAATCTATTGTAACAATTTTGTGTCCGTAGTCATCTTGCCCATTTTTAAGTACAGACATAGTTTTCCAAAGATAAGTACTAGCATAAGCAGTTTTATTCGACACAGTATTATATACCTGCCCAAACTTTTCTGGTATTTCTATTCCCGTAGCAGCTTTAACACTGCTGTTTGGATCTATACCCAATCCAAACTTCCATGCATATTTTGCCAGAATATTATCTCCCAACGCATTTCTAAGCTTTTCTGCCACTGTCATGAAATAGGGGTTACTGGATTTCTCTATGGCACTTATAAGATTTACAACTCCTTGAGGGCCATCCGACTTAAACTCTACTATTTTTCCTCCCTGATCAAATTTTCCTTGATCATCTACAGTAAAATCTGGAGTTATGACTCCAGTTTCAAGACCTGCAATAGCAGTTATGGGTTTAAAAGTAGAACCTGGAGGAATAAGAGATTGAGTAGCATAATTATAAAAAGGTTTTGGATATATATCATATACATCTTTTCTTATAGTGCTATTATTCTTTATGCTCTTATCAATTGGGAAAAGTTCATTTAGTACTTCATCCTCACTTTCTCCTGGATAATTAGCTGTAATTCCTCGTGTTTCAATATATTTTCTACCAAACTGTTCTAAATTAGGGTTAAAATATTCATCATACATTTCTGAAGACAATTTTCCTGGTACTGTAAACAAATTTGGATCATATCTGGGTACCTGAGCCATTGCTATTATTGCTCCCGTATTTACATTTACTGCGACAGCTTCTCCTCTTGTGGCATTTGAAGTATTTGATCCTTGCTGCTCATTAGGATTACTCCTAAGATATGCCAAAGTACTTTCAAGGGAATTTTCTGCTGCTTTTTGTACATTTGTATCTATAGTAAGCTGTACTGTCTGTCCAGGACACGATTCCTTTTTTCCAAGTTCTTCAGTTATTTTTCCATTTTTATCTAGCTTTACTATCCTTCCACCCTTTGATCCTTTTAGTCTGTCTTCAAGAGCTCCTTCAATTCCTGCTTGCCCTACGTAATCACTATTTACATTATATCCTTTTTCTGTATATCTTTCATAACTAGAAGATATTTTTGATATATACCCTAAAAAGTTTGATCCTAAATCTCCATTTGGATAAGATCTTATAGGTTCTGTGGTCACATCCATTCCTGGGAGTTCATTTAATATTTGCAAAAATTTAAAGGCAGTTTCTTTTTTTATATTGCTAGCCACAATAACAGGTTTATACCCTGAAAAGCTATTCATTTTTAAGGTGTCTTTCACAATCATGAGCCTTCTCTGTTGTTCTAGAGGATAAGTATTACTTATACCATATCGTTTCATAAGCTTTTTGAAGGTATCCTCTGGAGACATATTCAAAAGTTCTTTATTAACCTGCACTTTAAGTTCATCATCAGGTATATTCTTGCTTTTTTTCTTGATATTTTTTTCTAATTCCTCATTTAATCCCCGATCTCTTTTGAACTTGATTTCAAGATTTTTTCTTGTATCCTCATCATCACTTCTAAATTCAAATCTATAAGGATTCACTTTTAGTTCAAAATCATCCTGCTGACTTTCGCCACTGTCATCCAATATTTTAAATACCTTATTCATAGTACTAAAAAAAACTTTATCCTGATTATCAGTTTGATTATATATCAACATGTATCCCTGGGTACTGGCAGCTAAAATATTGCCCTTAGAATCCAAAATTTGTCCTCTTGGAGCTATGTCTGAAATTTCTTTTATAGATTTATTACTTGCCTTTTCCTTGTACTCAGCGCCTTGCACTACTTGAAGAAAAAAAAGCCTTATGATTATTGTGGAAAAAATAATTATCATAATTGCTATAAGAATAGTATATCTTGTAATACTAAATCTTTTCTTTTCATTCAT 2646 -1 TAA NAA 830 69 TTCCAAAGATAAGTACTAGCA 1817 TT CCAA AGATAAGTACTAGCA TTAA TTTTAAAGATAAGTACTAGCA TGCTAGTACTTATCTTTAAAA GCTAGTACTTATCTTTAAAA 1 TAA
"lcl|CP012395.1_cds_ALU34535.1_106 [locus_tag=CLAU_0106] [protein=Penicillin-binding protein transpeptidase] [protein_id=ALU34535.1] [location=108113..110758] [gbkey=CDS]" TCATTTAATTTTATTATTTATATTAAAGTATGAAGAATAAATATCTTTAGCTACAGAAGCTGCACCAACTCCTCCGTGGCCACCATCGAATAAAACCACACATACTGCTATTTCCGGTTTATCACTAGGAGCAAATCCTATATACTCTGCATAGTCCGTTCTTCCAACTTGTTCTTGATTACCAAGACTTTGAGCAGTACCTGTTTTACCTGCTGTACTTTTTGGGAATCCGTTAAATACATGAGCTGCTGTACCATTTTCATTAACGGCATTCATTCCTTCTTTGACAGATTCCAAATTTGCAGCACTGACACCAGTTTTTTTCATAACCTCTGGCTTGATTTTTTCAATTACTTTGCCATCTGTATCTAGATATTGATCTACCAAGTGGAGTTTATATCTAGTACCTCCATTTGCAAGAGTTGCAACATAATTCACTATTTGAAGAGGCGTAAATTGATTTAATCCTTGACCTATAGCAGCATCTTCTATATTTGCAGGTACTTTTAGTTGTGCATTGGCATCTGAAATAGTAATACTATATATTTCATTGATTAAACTATTCATTTGGCTGTCACTTATATCCCTTTTATTATTAACATCCTTTGATGTAAGTTCTGAAAATAATTCCTTATATTTTGATTTGTCAAAAGAACTAGTTCCATTTTTTATACAATCTTTTATAAGATTTTTAATATAATTTTTAATTTGTGTTGTTTCTTTTGAATCATTATCGTTATCATATAAATCTATTGTAACAATTTTGTGTCCGTAGTCATCTTGCCCATTTTTAAGTACAGACATAGTTTTCCAAAGATAAGTACTAGCATAAGCAGTTTTATTCGACACAGTATTATATACCTGCCCAAACTTTTCTGGTATTTCTATTCCCGTAGCAGCTTTAACACTGCTGTTTGGATCTATACCCAATCCAAACTTCCATGCATATTTTGCCAGAATATTATCTCCCAACGCATTTCTAAGCTTTTCTGCCACTGTCATGAAATAGGGGTTACTGGATTTCTCTATGGCACTTATAAGATTTACAACTCCTTGAGGGCCATCCGACTTAAACTCTACTATTTTTCCTCCCTGATCAAATTTTCCTTGATCATCTACAGTAAAATCTGGAGTTATGACTCCAGTTTCAAGACCTGCAATAGCAGTTATGGGTTTAAAAGTAGAACCTGGAGGAATAAGAGATTGAGTAGCATAATTATAAAAAGGTTTTGGATATATATCATATACATCTTTTCTTATAGTGCTATTATTCTTTATGCTCTTATCAATTGGGAAAAGTTCATTTAGTACTTCATCCTCACTTTCTCCTGGATAATTAGCTGTAATTCCTCGTGTTTCAATATATTTTCTACCAAACTGTTCTAAATTAGGGTTAAAATATTCATCATACATTTCTGAAGACAATTTTCCTGGTACTGTAAACAAATTTGGATCATATCTGGGTACCTGAGCCATTGCTATTATTGCTCCCGTATTTACATTTACTGCGACAGCTTCTCCTCTTGTGGCATTTGAAGTATTTGATCCTTGCTGCTCATTAGGATTACTCCTAAGATATGCCAAAGTACTTTCAAGGGAATTTTCTGCTGCTTTTTGTACATTTGTATCTATAGTAAGCTGTACTGTCTGTCCAGGACACGATTCCTTTTTTCCAAGTTCTTCAGTTATTTTTCCATTTTTATCTAGCTTTACTATCCTTCCACCCTTTGATCCTTTTAGTCTGTCTTCAAGAGCTCCTTCAATTCCTGCTTGCCCTACGTAATCACTATTTACATTATATCCTTTTTCTGTATATCTTTCATAACTAGAAGATATTTTTGATATATACCCTAAAAAGTTTGATCCTAAATCTCCATTTGGATAAGATCTTATAGGTTCTGTGGTCACATCCATTCCTGGGAGTTCATTTAATATTTGCAAAAATTTAAAGGCAGTTTCTTTTTTTATATTGCTAGCCACAATAACAGGTTTATACCCTGAAAAGCTATTCATTTTTAAGGTGTCTTTCACAATCATGAGCCTTCTCTGTTGTTCTAGAGGATAAGTATTACTTATACCATATCGTTTCATAAGCTTTTTGAAGGTATCCTCTGGAGACATATTCAAAAGTTCTTTATTAACCTGCACTTTAAGTTCATCATCAGGTATATTCTTGCTTTTTTTCTTGATATTTTTTTCTAATTCCTCATTTAATCCCCGATCTCTTTTGAACTTGATTTCAAGATTTTTTCTTGTATCCTCATCATCACTTCTAAATTCAAATCTATAAGGATTCACTTTTAGTTCAAAATCATCCTGCTGACTTTCGCCACTGTCATCCAATATTTTAAATACCTTATTCATAGTACTAAAAAAAACTTTATCCTGATTATCAGTTTGATTATATATCAACATGTATCCCTGGGTACTGGCAGCTAAAATATTGCCCTTAGAATCCAAAATTTGTCCTCTTGGAGCTATGTCTGAAATTTCTTTTATAGATTTATTACTTGCCTTTTCCTTGTACTCAGCGCCTTGCACTACTTGAAGAAAAAAAAGCCTTATGATTATTGTGGAAAAAATAATTATCATAATTGCTATAAGAATAGTATATCTTGTAATACTAAATCTTTTCTTTTCATTCAT 2646 -1 AGA NGA 956 64 AACTTCCATGCATATTTTGCC 1691 AA CTTC CATGCATATTTTGCC TTTT AATTTTCATGCATATTTTGCC GGCAAAATATGCATGAAAATT GCAAAATATGCATGAAAATT 1 TGA
"lcl|CP012395.1_cds_ALU34536.1_107 [locus_tag=CLAU_0107] [protein=Hydrogenase large subunit domain protein] [protein_id=ALU34536.1] [location=110953..112299] [gbkey=CDS]" TTAAAATTCTCGTTCTAACAGTTCTATTTTTTTCTCATCCTTAAAATCATCTATAGAATGTATATCCAAAGCATGTAATACTCCATGCATGCATTCACTATCTACAGCAACTTTTATTTCAGAATCTTGTGCAAATTTATTTACTCGATCCCTACCTTCATCCTTAAGTACAATTGCTTTGGGACCACCTACACATCCGCCAATGCAGCCCATTCCTTCAATAAAATTAGCTTTTATTTCTCCATTTTGCACCTTGGTAAGCATTTCTCTACATTCTCTAATGCCATTTGCCTGAATTGCACTAAATAGTTTATGCTTTTCAGGGAAAATTCTTTCCACAGCTTCGCTTACTGCAATAGAAACTCCCCCTGTACGAGCATATAATCTTCCACCCCTAGACGCATATTTAGAGGAAAAATCTCCTTCAAGTTTAGATGGAACTATATGAAAAGCATCAAATATATCTCTTAATTCTTCAAAAGTAAGTACGAAATCTATTGCTCCTTTTATGTCTTCTTCCTTTGCCTCAGATTTTTTAGCAATACATGGTCCTATAAACACTACCTTGCAGTAAGGGTTTAACTTTTTAAGTACTCTTCCTCCTGCAACCATTGGAGATACAGAGGGGGATACGTGTTTAACCAAATTACTGTATACCTTTTTTACCATAGCTACCCACATAGGGCAGCAGCAGGAGGTTATCATAAAATCTTTTTCATCTTTTACATGATTGTCAAATTCAATAGACTCCTTTAAAGTAAGCATATCTGCAAAAAATGCCACTTCAATCATATCAGTAAATCCCAGTTTTTTAAAAGCAGTCCTAAGTTGATCCATAGTAACATCTTCGCCAAACTGTCCTATTATGGCAGGAGCCACTATAGCCACAACTGGAGATTTGCTTTTTAAAATATCAGCAAGAGGAATGAACTGAACTTTATCCATTATTCCCCCAGTAGGACAAACATCTACACAAAAACCACAATCGGTACATTTTTCTTTATCTATGTAAGCACAATTTTTCTTATTGTCTATAAAAATTGCATCAAAAGGACATGTTTTTTGACAAAGTATCTCACCTTTTTCATCCACACATTCCATGGAACAGTCTCTAACTTTATTGACTACTTTACCTTCTTGTTTATAAGACTTTATTGCTTTTTTCAAATTTTCTATAAAATTGGAACTATAATCTATATTAGTGCCGCACAACGTAGATATAATCTTACACAATTCCTGTTTATCCATTTTAGACTCTAATAAAAATGACATCACTTCTTCTTCAAAATTTCCACTATAATATGCCTTTATTATGAATTTAAATAGATTCCTATAATCATCTCTCAA 1347 -1 AGG NGG 693 49 CTACCCACATAGGGCAGCAGC 655 CT ACCC ACATAGGGCAGCAGC ATTT CTATTTACATAGGGCAGCAGC GCTGCTGCCCTATGTAAATAG TGCTGCCCTATGTAAATAG 1 TAA
"lcl|CP012395.1_cds_ALU34536.1_107 [locus_tag=CLAU_0107] [protein=Hydrogenase large subunit domain protein] [protein_id=ALU34536.1] [location=110953..112299] [gbkey=CDS]" TTAAAATTCTCGTTCTAACAGTTCTATTTTTTTCTCATCCTTAAAATCATCTATAGAATGTATATCCAAAGCATGTAATACTCCATGCATGCATTCACTATCTACAGCAACTTTTATTTCAGAATCTTGTGCAAATTTATTTACTCGATCCCTACCTTCATCCTTAAGTACAATTGCTTTGGGACCACCTACACATCCGCCAATGCAGCCCATTCCTTCAATAAAATTAGCTTTTATTTCTCCATTTTGCACCTTGGTAAGCATTTCTCTACATTCTCTAATGCCATTTGCCTGAATTGCACTAAATAGTTTATGCTTTTCAGGGAAAATTCTTTCCACAGCTTCGCTTACTGCAATAGAAACTCCCCCTGTACGAGCATATAATCTTCCACCCCTAGACGCATATTTAGAGGAAAAATCTCCTTCAAGTTTAGATGGAACTATATGAAAAGCATCAAATATATCTCTTAATTCTTCAAAAGTAAGTACGAAATCTATTGCTCCTTTTATGTCTTCTTCCTTTGCCTCAGATTTTTTAGCAATACATGGTCCTATAAACACTACCTTGCAGTAAGGGTTTAACTTTTTAAGTACTCTTCCTCCTGCAACCATTGGAGATACAGAGGGGGATACGTGTTTAACCAAATTACTGTATACCTTTTTTACCATAGCTACCCACATAGGGCAGCAGCAGGAGGTTATCATAAAATCTTTTTCATCTTTTACATGATTGTCAAATTCAATAGACTCCTTTAAAGTAAGCATATCTGCAAAAAATGCCACTTCAATCATATCAGTAAATCCCAGTTTTTTAAAAGCAGTCCTAAGTTGATCCATAGTAACATCTTCGCCAAACTGTCCTATTATGGCAGGAGCCACTATAGCCACAACTGGAGATTTGCTTTTTAAAATATCAGCAAGAGGAATGAACTGAACTTTATCCATTATTCCCCCAGTAGGACAAACATCTACACAAAAACCACAATCGGTACATTTTTCTTTATCTATGTAAGCACAATTTTTCTTATTGTCTATAAAAATTGCATCAAAAGGACATGTTTTTTGACAAAGTATCTCACCTTTTTCATCCACACATTCCATGGAACAGTCTCTAACTTTATTGACTACTTTACCTTCTTGTTTATAAGACTTTATTGCTTTTTTCAAATTTTCTATAAAATTGGAACTATAATCTATATTAGTGCCGCACAACGTAGATATAATCTTACACAATTCCTGTTTATCCATTTTAGACTCTAATAAAAATGACATCACTTCTTCTTCAAAATTTCCACTATAATATGCCTTTATTATGAATTTAAATAGATTCCTATAATCATCTCTCAA 1347 -1 AGG NGG 696 48 CCCACATAGGGCAGCAGCAGG 652 CC CACA TAGGGCAGCAGCAGG TATA CCTATATAGGGCAGCAGCAGG CCTGCTGCTGCCCTATATAGG TGCTGCTGCCCTATATAGG 1 TAG
"lcl|CP012395.1_cds_ALU34536.1_107 [locus_tag=CLAU_0107] [protein=Hydrogenase large subunit domain protein] [protein_id=ALU34536.1] [location=110953..112299] [gbkey=CDS]" TTAAAATTCTCGTTCTAACAGTTCTATTTTTTTCTCATCCTTAAAATCATCTATAGAATGTATATCCAAAGCATGTAATACTCCATGCATGCATTCACTATCTACAGCAACTTTTATTTCAGAATCTTGTGCAAATTTATTTACTCGATCCCTACCTTCATCCTTAAGTACAATTGCTTTGGGACCACCTACACATCCGCCAATGCAGCCCATTCCTTCAATAAAATTAGCTTTTATTTCTCCATTTTGCACCTTGGTAAGCATTTCTCTACATTCTCTAATGCCATTTGCCTGAATTGCACTAAATAGTTTATGCTTTTCAGGGAAAATTCTTTCCACAGCTTCGCTTACTGCAATAGAAACTCCCCCTGTACGAGCATATAATCTTCCACCCCTAGACGCATATTTAGAGGAAAAATCTCCTTCAAGTTTAGATGGAACTATATGAAAAGCATCAAATATATCTCTTAATTCTTCAAAAGTAAGTACGAAATCTATTGCTCCTTTTATGTCTTCTTCCTTTGCCTCAGATTTTTTAGCAATACATGGTCCTATAAACACTACCTTGCAGTAAGGGTTTAACTTTTTAAGTACTCTTCCTCCTGCAACCATTGGAGATACAGAGGGGGATACGTGTTTAACCAAATTACTGTATACCTTTTTTACCATAGCTACCCACATAGGGCAGCAGCAGGAGGTTATCATAAAATCTTTTTCATCTTTTACATGATTGTCAAATTCAATAGACTCCTTTAAAGTAAGCATATCTGCAAAAAATGCCACTTCAATCATATCAGTAAATCCCAGTTTTTTAAAAGCAGTCCTAAGTTGATCCATAGTAACATCTTCGCCAAACTGTCCTATTATGGCAGGAGCCACTATAGCCACAACTGGAGATTTGCTTTTTAAAATATCAGCAAGAGGAATGAACTGAACTTTATCCATTATTCCCCCAGTAGGACAAACATCTACACAAAAACCACAATCGGTACATTTTTCTTTATCTATGTAAGCACAATTTTTCTTATTGTCTATAAAAATTGCATCAAAAGGACATGTTTTTTGACAAAGTATCTCACCTTTTTCATCCACACATTCCATGGAACAGTCTCTAACTTTATTGACTACTTTACCTTCTTGTTTATAAGACTTTATTGCTTTTTTCAAATTTTCTATAAAATTGGAACTATAATCTATATTAGTGCCGCACAACGTAGATATAATCTTACACAATTCCTGTTTATCCATTTTAGACTCTAATAAAAATGACATCACTTCTTCTTCAAAATTTCCACTATAATATGCCTTTATTATGAATTTAAATAGATTCCTATAATCATCTCTCAA 1347 -1 GGA NGD 694 48 TACCCACATAGGGCAGCAGCA 654 TA CCCA CATAGGGCAGCAGCA TTTA TATTTACATAGGGCAGCAGCA TGCTGCTGCCCTATGTAAATA TGCTGCTGCCCTATGTAAATA 1 TAA
"lcl|CP012395.1_cds_ALU34536.1_107 [locus_tag=CLAU_0107] [protein=Hydrogenase large subunit domain protein] [protein_id=ALU34536.1] [location=110953..112299] [gbkey=CDS]" TTAAAATTCTCGTTCTAACAGTTCTATTTTTTTCTCATCCTTAAAATCATCTATAGAATGTATATCCAAAGCATGTAATACTCCATGCATGCATTCACTATCTACAGCAACTTTTATTTCAGAATCTTGTGCAAATTTATTTACTCGATCCCTACCTTCATCCTTAAGTACAATTGCTTTGGGACCACCTACACATCCGCCAATGCAGCCCATTCCTTCAATAAAATTAGCTTTTATTTCTCCATTTTGCACCTTGGTAAGCATTTCTCTACATTCTCTAATGCCATTTGCCTGAATTGCACTAAATAGTTTATGCTTTTCAGGGAAAATTCTTTCCACAGCTTCGCTTACTGCAATAGAAACTCCCCCTGTACGAGCATATAATCTTCCACCCCTAGACGCATATTTAGAGGAAAAATCTCCTTCAAGTTTAGATGGAACTATATGAAAAGCATCAAATATATCTCTTAATTCTTCAAAAGTAAGTACGAAATCTATTGCTCCTTTTATGTCTTCTTCCTTTGCCTCAGATTTTTTAGCAATACATGGTCCTATAAACACTACCTTGCAGTAAGGGTTTAACTTTTTAAGTACTCTTCCTCCTGCAACCATTGGAGATACAGAGGGGGATACGTGTTTAACCAAATTACTGTATACCTTTTTTACCATAGCTACCCACATAGGGCAGCAGCAGGAGGTTATCATAAAATCTTTTTCATCTTTTACATGATTGTCAAATTCAATAGACTCCTTTAAAGTAAGCATATCTGCAAAAAATGCCACTTCAATCATATCAGTAAATCCCAGTTTTTTAAAAGCAGTCCTAAGTTGATCCATAGTAACATCTTCGCCAAACTGTCCTATTATGGCAGGAGCCACTATAGCCACAACTGGAGATTTGCTTTTTAAAATATCAGCAAGAGGAATGAACTGAACTTTATCCATTATTCCCCCAGTAGGACAAACATCTACACAAAAACCACAATCGGTACATTTTTCTTTATCTATGTAAGCACAATTTTTCTTATTGTCTATAAAAATTGCATCAAAAGGACATGTTTTTTGACAAAGTATCTCACCTTTTTCATCCACACATTCCATGGAACAGTCTCTAACTTTATTGACTACTTTACCTTCTTGTTTATAAGACTTTATTGCTTTTTTCAAATTTTCTATAAAATTGGAACTATAATCTATATTAGTGCCGCACAACGTAGATATAATCTTACACAATTCCTGTTTATCCATTTTAGACTCTAATAAAAATGACATCACTTCTTCTTCAAAATTTCCACTATAATATGCCTTTATTATGAATTTAAATAGATTCCTATAATCATCTCTCAA 1347 -1 AGG NGD 693 49 CTACCCACATAGGGCAGCAGC 655 CT ACCC ACATAGGGCAGCAGC ATTT CTATTTACATAGGGCAGCAGC GCTGCTGCCCTATGTAAATAG TGCTGCCCTATGTAAATAG 1 TAA
"lcl|CP012395.1_cds_ALU34536.1_107 [locus_tag=CLAU_0107] [protein=Hydrogenase large subunit domain protein] [protein_id=ALU34536.1] [location=110953..112299] [gbkey=CDS]" TTAAAATTCTCGTTCTAACAGTTCTATTTTTTTCTCATCCTTAAAATCATCTATAGAATGTATATCCAAAGCATGTAATACTCCATGCATGCATTCACTATCTACAGCAACTTTTATTTCAGAATCTTGTGCAAATTTATTTACTCGATCCCTACCTTCATCCTTAAGTACAATTGCTTTGGGACCACCTACACATCCGCCAATGCAGCCCATTCCTTCAATAAAATTAGCTTTTATTTCTCCATTTTGCACCTTGGTAAGCATTTCTCTACATTCTCTAATGCCATTTGCCTGAATTGCACTAAATAGTTTATGCTTTTCAGGGAAAATTCTTTCCACAGCTTCGCTTACTGCAATAGAAACTCCCCCTGTACGAGCATATAATCTTCCACCCCTAGACGCATATTTAGAGGAAAAATCTCCTTCAAGTTTAGATGGAACTATATGAAAAGCATCAAATATATCTCTTAATTCTTCAAAAGTAAGTACGAAATCTATTGCTCCTTTTATGTCTTCTTCCTTTGCCTCAGATTTTTTAGCAATACATGGTCCTATAAACACTACCTTGCAGTAAGGGTTTAACTTTTTAAGTACTCTTCCTCCTGCAACCATTGGAGATACAGAGGGGGATACGTGTTTAACCAAATTACTGTATACCTTTTTTACCATAGCTACCCACATAGGGCAGCAGCAGGAGGTTATCATAAAATCTTTTTCATCTTTTACATGATTGTCAAATTCAATAGACTCCTTTAAAGTAAGCATATCTGCAAAAAATGCCACTTCAATCATATCAGTAAATCCCAGTTTTTTAAAAGCAGTCCTAAGTTGATCCATAGTAACATCTTCGCCAAACTGTCCTATTATGGCAGGAGCCACTATAGCCACAACTGGAGATTTGCTTTTTAAAATATCAGCAAGAGGAATGAACTGAACTTTATCCATTATTCCCCCAGTAGGACAAACATCTACACAAAAACCACAATCGGTACATTTTTCTTTATCTATGTAAGCACAATTTTTCTTATTGTCTATAAAAATTGCATCAAAAGGACATGTTTTTTGACAAAGTATCTCACCTTTTTCATCCACACATTCCATGGAACAGTCTCTAACTTTATTGACTACTTTACCTTCTTGTTTATAAGACTTTATTGCTTTTTTCAAATTTTCTATAAAATTGGAACTATAATCTATATTAGTGCCGCACAACGTAGATATAATCTTACACAATTCCTGTTTATCCATTTTAGACTCTAATAAAAATGACATCACTTCTTCTTCAAAATTTCCACTATAATATGCCTTTATTATGAATTTAAATAGATTCCTATAATCATCTCTCAA 1347 -1 AGG NGD 696 48 CCCACATAGGGCAGCAGCAGG 652 CC CACA TAGGGCAGCAGCAGG TATA CCTATATAGGGCAGCAGCAGG CCTGCTGCTGCCCTATATAGG TGCTGCTGCCCTATATAGG 1 TAG
"lcl|CP012395.1_cds_ALU34536.1_107 [locus_tag=CLAU_0107] [protein=Hydrogenase large subunit domain protein] [protein_id=ALU34536.1] [location=110953..112299] [gbkey=CDS]" TTAAAATTCTCGTTCTAACAGTTCTATTTTTTTCTCATCCTTAAAATCATCTATAGAATGTATATCCAAAGCATGTAATACTCCATGCATGCATTCACTATCTACAGCAACTTTTATTTCAGAATCTTGTGCAAATTTATTTACTCGATCCCTACCTTCATCCTTAAGTACAATTGCTTTGGGACCACCTACACATCCGCCAATGCAGCCCATTCCTTCAATAAAATTAGCTTTTATTTCTCCATTTTGCACCTTGGTAAGCATTTCTCTACATTCTCTAATGCCATTTGCCTGAATTGCACTAAATAGTTTATGCTTTTCAGGGAAAATTCTTTCCACAGCTTCGCTTACTGCAATAGAAACTCCCCCTGTACGAGCATATAATCTTCCACCCCTAGACGCATATTTAGAGGAAAAATCTCCTTCAAGTTTAGATGGAACTATATGAAAAGCATCAAATATATCTCTTAATTCTTCAAAAGTAAGTACGAAATCTATTGCTCCTTTTATGTCTTCTTCCTTTGCCTCAGATTTTTTAGCAATACATGGTCCTATAAACACTACCTTGCAGTAAGGGTTTAACTTTTTAAGTACTCTTCCTCCTGCAACCATTGGAGATACAGAGGGGGATACGTGTTTAACCAAATTACTGTATACCTTTTTTACCATAGCTACCCACATAGGGCAGCAGCAGGAGGTTATCATAAAATCTTTTTCATCTTTTACATGATTGTCAAATTCAATAGACTCCTTTAAAGTAAGCATATCTGCAAAAAATGCCACTTCAATCATATCAGTAAATCCCAGTTTTTTAAAAGCAGTCCTAAGTTGATCCATAGTAACATCTTCGCCAAACTGTCCTATTATGGCAGGAGCCACTATAGCCACAACTGGAGATTTGCTTTTTAAAATATCAGCAAGAGGAATGAACTGAACTTTATCCATTATTCCCCCAGTAGGACAAACATCTACACAAAAACCACAATCGGTACATTTTTCTTTATCTATGTAAGCACAATTTTTCTTATTGTCTATAAAAATTGCATCAAAAGGACATGTTTTTTGACAAAGTATCTCACCTTTTTCATCCACACATTCCATGGAACAGTCTCTAACTTTATTGACTACTTTACCTTCTTGTTTATAAGACTTTATTGCTTTTTTCAAATTTTCTATAAAATTGGAACTATAATCTATATTAGTGCCGCACAACGTAGATATAATCTTACACAATTCCTGTTTATCCATTTTAGACTCTAATAAAAATGACATCACTTCTTCTTCAAAATTTCCACTATAATATGCCTTTATTATGAATTTAAATAGATTCCTATAATCATCTCTCAA 1347 -1 AG NG 693 49 CTACCCACATAGGGCAGCAGC 655 CT ACCC ACATAGGGCAGCAGC ATTT CTATTTACATAGGGCAGCAGC GCTGCTGCCCTATGTAAATAG TGCTGCCCTATGTAAATAG 1 TAA
"lcl|CP012395.1_cds_ALU34536.1_107 [locus_tag=CLAU_0107] [protein=Hydrogenase large subunit domain protein] [protein_id=ALU34536.1] [location=110953..112299] [gbkey=CDS]" TTAAAATTCTCGTTCTAACAGTTCTATTTTTTTCTCATCCTTAAAATCATCTATAGAATGTATATCCAAAGCATGTAATACTCCATGCATGCATTCACTATCTACAGCAACTTTTATTTCAGAATCTTGTGCAAATTTATTTACTCGATCCCTACCTTCATCCTTAAGTACAATTGCTTTGGGACCACCTACACATCCGCCAATGCAGCCCATTCCTTCAATAAAATTAGCTTTTATTTCTCCATTTTGCACCTTGGTAAGCATTTCTCTACATTCTCTAATGCCATTTGCCTGAATTGCACTAAATAGTTTATGCTTTTCAGGGAAAATTCTTTCCACAGCTTCGCTTACTGCAATAGAAACTCCCCCTGTACGAGCATATAATCTTCCACCCCTAGACGCATATTTAGAGGAAAAATCTCCTTCAAGTTTAGATGGAACTATATGAAAAGCATCAAATATATCTCTTAATTCTTCAAAAGTAAGTACGAAATCTATTGCTCCTTTTATGTCTTCTTCCTTTGCCTCAGATTTTTTAGCAATACATGGTCCTATAAACACTACCTTGCAGTAAGGGTTTAACTTTTTAAGTACTCTTCCTCCTGCAACCATTGGAGATACAGAGGGGGATACGTGTTTAACCAAATTACTGTATACCTTTTTTACCATAGCTACCCACATAGGGCAGCAGCAGGAGGTTATCATAAAATCTTTTTCATCTTTTACATGATTGTCAAATTCAATAGACTCCTTTAAAGTAAGCATATCTGCAAAAAATGCCACTTCAATCATATCAGTAAATCCCAGTTTTTTAAAAGCAGTCCTAAGTTGATCCATAGTAACATCTTCGCCAAACTGTCCTATTATGGCAGGAGCCACTATAGCCACAACTGGAGATTTGCTTTTTAAAATATCAGCAAGAGGAATGAACTGAACTTTATCCATTATTCCCCCAGTAGGACAAACATCTACACAAAAACCACAATCGGTACATTTTTCTTTATCTATGTAAGCACAATTTTTCTTATTGTCTATAAAAATTGCATCAAAAGGACATGTTTTTTGACAAAGTATCTCACCTTTTTCATCCACACATTCCATGGAACAGTCTCTAACTTTATTGACTACTTTACCTTCTTGTTTATAAGACTTTATTGCTTTTTTCAAATTTTCTATAAAATTGGAACTATAATCTATATTAGTGCCGCACAACGTAGATATAATCTTACACAATTCCTGTTTATCCATTTTAGACTCTAATAAAAATGACATCACTTCTTCTTCAAAATTTCCACTATAATATGCCTTTATTATGAATTTAAATAGATTCCTATAATCATCTCTCAA 1347 -1 AG NG 696 48 CCCACATAGGGCAGCAGCAGG 652 CC CACA TAGGGCAGCAGCAGG TATA CCTATATAGGGCAGCAGCAGG CCTGCTGCTGCCCTATATAGG TGCTGCTGCCCTATATAGG 1 TAG
"lcl|CP012395.1_cds_ALU34536.1_107 [locus_tag=CLAU_0107] [protein=Hydrogenase large subunit domain protein] [protein_id=ALU34536.1] [location=110953..112299] [gbkey=CDS]" TTAAAATTCTCGTTCTAACAGTTCTATTTTTTTCTCATCCTTAAAATCATCTATAGAATGTATATCCAAAGCATGTAATACTCCATGCATGCATTCACTATCTACAGCAACTTTTATTTCAGAATCTTGTGCAAATTTATTTACTCGATCCCTACCTTCATCCTTAAGTACAATTGCTTTGGGACCACCTACACATCCGCCAATGCAGCCCATTCCTTCAATAAAATTAGCTTTTATTTCTCCATTTTGCACCTTGGTAAGCATTTCTCTACATTCTCTAATGCCATTTGCCTGAATTGCACTAAATAGTTTATGCTTTTCAGGGAAAATTCTTTCCACAGCTTCGCTTACTGCAATAGAAACTCCCCCTGTACGAGCATATAATCTTCCACCCCTAGACGCATATTTAGAGGAAAAATCTCCTTCAAGTTTAGATGGAACTATATGAAAAGCATCAAATATATCTCTTAATTCTTCAAAAGTAAGTACGAAATCTATTGCTCCTTTTATGTCTTCTTCCTTTGCCTCAGATTTTTTAGCAATACATGGTCCTATAAACACTACCTTGCAGTAAGGGTTTAACTTTTTAAGTACTCTTCCTCCTGCAACCATTGGAGATACAGAGGGGGATACGTGTTTAACCAAATTACTGTATACCTTTTTTACCATAGCTACCCACATAGGGCAGCAGCAGGAGGTTATCATAAAATCTTTTTCATCTTTTACATGATTGTCAAATTCAATAGACTCCTTTAAAGTAAGCATATCTGCAAAAAATGCCACTTCAATCATATCAGTAAATCCCAGTTTTTTAAAAGCAGTCCTAAGTTGATCCATAGTAACATCTTCGCCAAACTGTCCTATTATGGCAGGAGCCACTATAGCCACAACTGGAGATTTGCTTTTTAAAATATCAGCAAGAGGAATGAACTGAACTTTATCCATTATTCCCCCAGTAGGACAAACATCTACACAAAAACCACAATCGGTACATTTTTCTTTATCTATGTAAGCACAATTTTTCTTATTGTCTATAAAAATTGCATCAAAAGGACATGTTTTTTGACAAAGTATCTCACCTTTTTCATCCACACATTCCATGGAACAGTCTCTAACTTTATTGACTACTTTACCTTCTTGTTTATAAGACTTTATTGCTTTTTTCAAATTTTCTATAAAATTGGAACTATAATCTATATTAGTGCCGCACAACGTAGATATAATCTTACACAATTCCTGTTTATCCATTTTAGACTCTAATAAAAATGACATCACTTCTTCTTCAAAATTTCCACTATAATATGCCTTTATTATGAATTTAAATAGATTCCTATAATCATCTCTCAA 1347 -1 GG NG 694 48 TACCCACATAGGGCAGCAGCA 654 TA CCCA CATAGGGCAGCAGCA TTTA TATTTACATAGGGCAGCAGCA TGCTGCTGCCCTATGTAAATA TGCTGCTGCCCTATGTAAATA 1 TAA
"lcl|CP012395.1_cds_ALU34536.1_107 [locus_tag=CLAU_0107] [protein=Hydrogenase large subunit domain protein] [protein_id=ALU34536.1] [location=110953..112299] [gbkey=CDS]" TTAAAATTCTCGTTCTAACAGTTCTATTTTTTTCTCATCCTTAAAATCATCTATAGAATGTATATCCAAAGCATGTAATACTCCATGCATGCATTCACTATCTACAGCAACTTTTATTTCAGAATCTTGTGCAAATTTATTTACTCGATCCCTACCTTCATCCTTAAGTACAATTGCTTTGGGACCACCTACACATCCGCCAATGCAGCCCATTCCTTCAATAAAATTAGCTTTTATTTCTCCATTTTGCACCTTGGTAAGCATTTCTCTACATTCTCTAATGCCATTTGCCTGAATTGCACTAAATAGTTTATGCTTTTCAGGGAAAATTCTTTCCACAGCTTCGCTTACTGCAATAGAAACTCCCCCTGTACGAGCATATAATCTTCCACCCCTAGACGCATATTTAGAGGAAAAATCTCCTTCAAGTTTAGATGGAACTATATGAAAAGCATCAAATATATCTCTTAATTCTTCAAAAGTAAGTACGAAATCTATTGCTCCTTTTATGTCTTCTTCCTTTGCCTCAGATTTTTTAGCAATACATGGTCCTATAAACACTACCTTGCAGTAAGGGTTTAACTTTTTAAGTACTCTTCCTCCTGCAACCATTGGAGATACAGAGGGGGATACGTGTTTAACCAAATTACTGTATACCTTTTTTACCATAGCTACCCACATAGGGCAGCAGCAGGAGGTTATCATAAAATCTTTTTCATCTTTTACATGATTGTCAAATTCAATAGACTCCTTTAAAGTAAGCATATCTGCAAAAAATGCCACTTCAATCATATCAGTAAATCCCAGTTTTTTAAAAGCAGTCCTAAGTTGATCCATAGTAACATCTTCGCCAAACTGTCCTATTATGGCAGGAGCCACTATAGCCACAACTGGAGATTTGCTTTTTAAAATATCAGCAAGAGGAATGAACTGAACTTTATCCATTATTCCCCCAGTAGGACAAACATCTACACAAAAACCACAATCGGTACATTTTTCTTTATCTATGTAAGCACAATTTTTCTTATTGTCTATAAAAATTGCATCAAAAGGACATGTTTTTTGACAAAGTATCTCACCTTTTTCATCCACACATTCCATGGAACAGTCTCTAACTTTATTGACTACTTTACCTTCTTGTTTATAAGACTTTATTGCTTTTTTCAAATTTTCTATAAAATTGGAACTATAATCTATATTAGTGCCGCACAACGTAGATATAATCTTACACAATTCCTGTTTATCCATTTTAGACTCTAATAAAAATGACATCACTTCTTCTTCAAAATTTCCACTATAATATGCCTTTATTATGAATTTAAATAGATTCCTATAATCATCTCTCAA 1347 -1 GGA NGA 694 48 TACCCACATAGGGCAGCAGCA 654 TA CCCA CATAGGGCAGCAGCA TTTA TATTTACATAGGGCAGCAGCA TGCTGCTGCCCTATGTAAATA TGCTGCTGCCCTATGTAAATA 1 TAA
"lcl|CP012395.1_cds_ALU34537.1_108 [locus_tag=CLAU_0108] [protein=hypothetical protein] [protein_id=ALU34537.1] [location=complement(112330..113634)] [gbkey=CDS]" TTATTTGCTTCTTAACAAATTATCTATACTATTAAAGTTATAACCCCTTTTATTAAGTACTTCTAGCATCTGGTGCAGTGGTGAATTGCTTGAATAAGTGTAAGTTGGGTATCCATTTTTCTCTGTTAAAAGATTTATATAGTCAAACTCAATGTATGGGTGGTAGAATAAACTTGCAACCGTATTGTCATTTATTTCCCTTATTTTATTCAACATATTTCTGCAATCACTTTTACCATCTACATATCCTAAGGGAGTTGGAATGTAAACAGCTTTTCTATGACTGTTTTCAAACTTTACAATATGTTTGGATTCTGTAAAACCTCCATTTATTGAATAAGGTTCATACATATAATTGAAGGACTTTTCTATTGCTGTCATTTGTTCGGGTAGTATGGCATAATGGGGTGCTTCAAAAAAATCACAATTTATATCCAATGCCTTTGCTGTCTCTATAGCCTTACTAATTCTATCCTTAGCATATTCAGCACTTGCTGGAATATTATCTTTTTTACTTCGGTGAAATTCTATTGCGTCAATGCTTTTTGTATTTCCATATTGATGAGTGTATCCATGAAGTCCTAAAATACCATTTTTATTTATCATGTAATCCAGTGTAAATACAAAGTCAGCATTAAACATATTATTTTTTTCCAATAAATTGTTGTCTATATTCATGGAAGGATCAACATATCTTGGAACCCAGGCAACGTAAAATATTGTTCCTTTAGCATATAAATAATCAGTTACTATCCGCAATTTTTCTAAGGTTTCATGGGAGTTGTAAAGTCCTCCTGCAGAAATGTCTTCTAATCTTAGTAAAGCTGCTTTCTTCTTTACAGGGGTAGTACTTAAGGTAACTATATCCTTATTTTTGTAAAAGCAAATTTCTGAACTTTTTTCATTCCAATAAGTTTTTAAGTTAAACATATTGGTAAAATCAAATAGGGATATATATAAAATGTTTTGTTTTAAAAATACTTTGTGTCTTAACTTATGTGTTGTTCCATTTATTTTATAAGTAGCCCTTTTAGTATCAATAAGAGAACGTGTTGAGAGAAAATTTAATTCAGCTTTCCCATGTTTTATTGAAAATTTTCCATCTAAATTAGATACTATTTCATTTACAGGTATGTAATATATGTTGCTTTTTACACCTATAGGTAAGTCAATCTTAATTTTTTTGTTTTCATAAACTAAGTTTATAGGTGCTTTTTTTAAGTCGAAGCTGTCTAATGAAAAATTTTTATAGCTGGAGCTGCCTTTTACATTAAAAATACTGCTTTTAAAAATTATCGCACCCAA 1305 -1 TGT NGD 721 45 AACCCAGGCAACGTAAAATAT 585 AA CCCA GGCAACGTAAAATAT TTTA AATTTAGGCAACGTAAAATAT ATATTTTACGTTGCCTAAATT ATATTTTACGTTGCCTAAATT 1 TAA
"lcl|CP012395.1_cds_ALU34537.1_108 [locus_tag=CLAU_0108] [protein=hypothetical protein] [protein_id=ALU34537.1] [location=complement(112330..113634)] [gbkey=CDS]" TTATTTGCTTCTTAACAAATTATCTATACTATTAAAGTTATAACCCCTTTTATTAAGTACTTCTAGCATCTGGTGCAGTGGTGAATTGCTTGAATAAGTGTAAGTTGGGTATCCATTTTTCTCTGTTAAAAGATTTATATAGTCAAACTCAATGTATGGGTGGTAGAATAAACTTGCAACCGTATTGTCATTTATTTCCCTTATTTTATTCAACATATTTCTGCAATCACTTTTACCATCTACATATCCTAAGGGAGTTGGAATGTAAACAGCTTTTCTATGACTGTTTTCAAACTTTACAATATGTTTGGATTCTGTAAAACCTCCATTTATTGAATAAGGTTCATACATATAATTGAAGGACTTTTCTATTGCTGTCATTTGTTCGGGTAGTATGGCATAATGGGGTGCTTCAAAAAAATCACAATTTATATCCAATGCCTTTGCTGTCTCTATAGCCTTACTAATTCTATCCTTAGCATATTCAGCACTTGCTGGAATATTATCTTTTTTACTTCGGTGAAATTCTATTGCGTCAATGCTTTTTGTATTTCCATATTGATGAGTGTATCCATGAAGTCCTAAAATACCATTTTTATTTATCATGTAATCCAGTGTAAATACAAAGTCAGCATTAAACATATTATTTTTTTCCAATAAATTGTTGTCTATATTCATGGAAGGATCAACATATCTTGGAACCCAGGCAACGTAAAATATTGTTCCTTTAGCATATAAATAATCAGTTACTATCCGCAATTTTTCTAAGGTTTCATGGGAGTTGTAAAGTCCTCCTGCAGAAATGTCTTCTAATCTTAGTAAAGCTGCTTTCTTCTTTACAGGGGTAGTACTTAAGGTAACTATATCCTTATTTTTGTAAAAGCAAATTTCTGAACTTTTTTCATTCCAATAAGTTTTTAAGTTAAACATATTGGTAAAATCAAATAGGGATATATATAAAATGTTTTGTTTTAAAAATACTTTGTGTCTTAACTTATGTGTTGTTCCATTTATTTTATAAGTAGCCCTTTTAGTATCAATAAGAGAACGTGTTGAGAGAAAATTTAATTCAGCTTTCCCATGTTTTATTGAAAATTTTCCATCTAAATTAGATACTATTTCATTTACAGGTATGTAATATATGTTGCTTTTTACACCTATAGGTAAGTCAATCTTAATTTTTTTGTTTTCATAAACTAAGTTTATAGGTGCTTTTTTTAAGTCGAAGCTGTCTAATGAAAAATTTTTATAGCTGGAGCTGCCTTTTACATTAAAAATACTGCTTTTAAAAATTATCGCACCCAA 1305 -1 TG NG 721 45 AACCCAGGCAACGTAAAATAT 585 AA CCCA GGCAACGTAAAATAT TTTA AATTTAGGCAACGTAAAATAT ATATTTTACGTTGCCTAAATT ATATTTTACGTTGCCTAAATT 1 TAA
"lcl|CP012395.1_cds_ALU34538.1_109 [locus_tag=CLAU_0109] [protein=Nuclease SbcCD D subunit] [protein_id=ALU34538.1] [location=113956..115176] [gbkey=CDS]" CTAATTGGCTTCATTGTTTTCGTCACCTTCCATAACAGACAATAACATATTAACTAATTCTTCCTGAGGTTCTACTTTTCTCTCTTTTAAATAAAACTCTTTAAAAATATCCTTAAAGGATTTCTGCGAAAAACTATTTATATCAAAATTGTCATTGCTTTTTTCAACTATTTTAGGCATAATTTCAATTATATCTTTCTTAGTAGTTTTCATTATTTTTATTTCATCTTCTCTTATATACCTGTCCGTAGTTATCTCCAAATAAACCCAACAATTCCTATCTTTATTTTCTTCACATTTTTCTATTGCATCCTGAATACTTTTACATTTCCACACCTCTATGGGCTTATATGTTTTAAATTCTATATCCTTTACTATACACTTTTCTCCTGCTTTTACATCTATAATAAAGCATTTCTTTTTAAAATTAATTTCCTTTTTATTGTATTCTAAAGGAGATCCCGAATACCTAGCCCTCTTTTCCGTAGCTGGTACTATTTGAGGTTTATGTACGTGACCAAGTGCAATATACTGGGCATTTTGAGGAAAACAGCTTGAATCTACTATAAAGCTTCCTCCAAGCTGGGCATTTCTCTCTGAGCCTGATTCTTCACTACCCATAGTAAATAAATGAGATACTACTATATTTATAGTATCCTCTCTATAATTTTCACTTAATTTACTAAACAATGCCTTTATTCTATCACCATAAGACTTAGCCCTTTCCTCTTCCTCATCCATATCTCCATACAAAACTTCATTTAGCCTCTTTTCACTTGGAAAAGGAACTGTAAGTATGACAGCTTTTTCTTCATTTATATGAATTTCAATAAATCCTTCTCCTGAACTCACAACTGTATGTCTACCATAATTTCCTATAGGCACTACAGATTTTGGTGTACCCACCATTATAATTCCATGATCTCTAGCTAAAGGTCCTGCTGCTACTAACCTGTCAGGATTATCATGATTACCTGCTATAACCAAAGTAACTCTCTCCCCATTTGAAGACAGTTTTTTTAGCGTATCATAAAACATTTTTTCCGCTCTTGCAGGTGGATTAGGACTATCATAAATGTCTCCTGCAATAATTATTAAATCCACATTGTTCTCCGAAACTATATGTACAAAATCTTTGAGGAAAGCCTCCTGTTCATCCATACGACTATGTCCCTCTAGATTTTTTCCCAAATGCCAATCAGAAGTATGTAAAATTCTCAT 1221 -1 AAA NAA 1212 1 AATGCCAATCAGAAGTATGTA 10 AA TGCC AATCAGAAGTATGTA TGTT AATGTTAATCAGAAGTATGTA TACATACTTCTGATTAACATT CATACTTCTGATTAACATT 1 TAA
"lcl|CP012395.1_cds_ALU34539.1_110 [locus_tag=CLAU_0110] [protein=putative ABC transporter] [protein_id=ALU34539.1] [location=115163..118657] [gbkey=CDS]" TTAATTTATTTCTATTTTAACTTTACTTCCACCCATTCCTGCCTCTGCAGGAGCAACTATAAGCTTTACAGGCATCCTATCTTTAATTGATTCAAGATGACTTATTATACCTATGGACAGCCTATCATTATGAATTTTCTCCAGTGAATCCATAACCACTTCCAGGAGGTTATCATCAAGAGTTCCAAAACCTTCATCCAGGAAGAATAGTTCTAGCGGCGCACTTCCCTTTAATTGTATTTGGGCGGATAGTGCTAGTGCTAGTGCCAGTGATGTTACAAAAGTCTCTCCCCCAGATAAAGTAGATGCATCTCTTTGTGCTCCACCATTTTTATAATCCCTTATGATGAATCTGCCATCCTTATCAACTTCCAATCCATAATTTCCACAAGTAATCTCCTTTAGCCTCTTGTCTGCTTCTATGGATATATATTTCAACTGATTCTGGGCTACAAATTCCACAAACTTTTTCCCTTTGAACAGTTTATCCAGATCATCTAAAAGACTTAACTCATATTCTAGTTTCTGTTTTTTATTTAAAAGTTTTGTAAGCTGACCTATTTTTTCGTCTATATCCTTGACTTCCCTTTCAAGCTCTATTTTGTCTTTTTTCAACTTTTCTAAAGTTTCAGTATTTTTATCTCTAGTACTTTGTATTTCAATCCATCTGTCTTCACTTAAACTCCTGTCACCTATTTTTGTATTAAGGTTTTCTATAGTACCAATTATTTTAACACTTGCATTTCTATATTGTTCTATTTTAATCTTAAGTTCCTCAATTTTATCCTTAGACATATAGTTATTTTTAGCCTCAACTATATTTTCAATTTTTTCTTCTGATAAGGCCTTCCTTAGATTTTCCAGGTCATCTGCACATCTCTCATTTAAGCTAACTAAATTTTTCTGAGCTGCTATTATGCTGCTGCTGCATTCATTGTACTGCTTTTCTATTTTTTTACTGTTTTTTTCTGTTTCCTCATATTCATACTCTATTTTTTTTATGTTACCTAATATCTCTCTTTTTAAATTTTCTAAGTCTTCCCTACCACAGGCTTTATCTTTTATACTATTTTCTTTTTCTACTATGCTTTTATTTTTTTCTACAAAGGTAGCACTATTTTTGCTTAACTGTGTCCGTAAAGTCATTAATTTTTCATTTAAACTCTCTTTTTTTCTTTGCTCAATTTCTAAATCTTTTCTTAGATTTTTTATAATATTTTCAAGTAATGTTTTACTTTTCTCCTTTTCAAGGATTTCCTCATTCTTTTCTTTAAAATTACAGATACCAAGTTCTTGTTTTAATGATTCATATTCACTATTTACTTTTGCACACTTCTGGTCTATTTTCTGAAAACTTTCCTGTAACTTTTGAAGCTGAGAACTGTTTTCTACCTTTCTCGTAACTGATTTACTGTATTCAATTTCTATGACATTTTTATCTTGATTTAAAATTTTAATCTTATTTTCCAGAGTTATTTTTTTATTATTGAATTCATCCACAGCTTTCTTTAAATTATTAAACTTACTTTCAACATCTTTTAAAGGAAATGCTTTAAAATTCTCACCTAATTCTTTTATCTTTTTCTGTCTGTCTGCTGTGTTTTCTTTTTGTACTTTAATATTCGTATCTATTTTCACTATTTCATTATTTAGTTTATTACTTCTTTGAATTTTTGCATCCAAATCAAGTTTTAGCTCTTTCAAATTACTTGAATCTAAAATTATAACATTTTGTACAACATGATGAACTGATCCACATACAGGACAAGGCTCTCCTTCTACTAAAGATTTCCTCAAAGTATGTGCCAAATTTTCAGTTTCAATCTTTTTTACTTTTTTATCTATTTCTTCAATTTCATTTTCCAAATTACCTTTTTCACTTTTCTTGTCTTGAAGCTCAATTTTAAGCTTTTCTATTAAAGTAGTGCTGCTACGCAAATCACCTTCATATTCATAATATTTACTCCATTTGTCTCTTGCATCTGTTAAATTTTTCTGCAAAGCTAAAAGTAAGTTTTGATCACCAGGACAGTTCTCTATTAAATTATTCAATAACTTATTATTGTCTTCTAATAAATTAGATTTTTCATTATTTTTTTTAGCTAGTATTTCACTTTTCTTTTCTTCAGTTTCAATATTTGATTTCAAGCTTTCTATATCCCTAACTGCACTTTTTTTCTGTTCACCAATACTTTCAAGGTTGTTCAGAATCACTATGCCTTCATTAATCTTTTTCTTATACTCTTCTGGGATTTTCAAAGCCTGCATTTTATTTTCACTATCTTTTATCTGACAGTTTATCCTACTAATGTCTACCTCACTTTTTTCTATATTCCTACCATTAGTTTGCAAATCTTGTTTTAAAACCGCAATATTTTTTTCTAATTTTTCTTTATCATGAAGTAACATATTCAAAACTGACTTTTCTTCTATTGCCTCAATAGCCTTTTGTTCCTTTATTTTTAAATCAGGCAATTCATTATTTCTTTTATTTTTGGCATTCTCTAATTTATTTTCTATTTCATCTTTATTATTTTTTATAGATTTCATAGTATCATTTAAAATCAAAAGTTCTTTTTCTATACTTCTAATTTTTGAGATCGTATTTTCATATTCATCAATATAAGGTTTTACTTTTGCTGCACTTTCCCCTAATAAAACTTTTTGCTGGATTTCATTTATGTATACTTCACTTTTCTTAAGTTTCTCCTGCTCTATAACTTGATGTTTTAACTCTTCTTGAAGATTCCACAGTTCTTTTCCATCGTTAAATTCATTTTGCGAATTAACTAGTTCACTTTGACACTTATCATAATTTTTATTTAATTCGCAAAGTGCCTTTTTCTTCTCTTCCAAAACTTTCTCATTTATATTTTCATATCCCTTTAACTCGCCTTCAACTAAATTTGCCTTATTTTTTTCCCTGCCAATCTTCTTTGACAATTTTTCAGAAAGCTCATAACCATATTCTTGAAGGTTAAAAAGTCTTTCAAGCATATTTCTTCTGTCTTTTCCCTCAAGCCTTAAAAATTCATTAAATTTCCCCTGGGGCAAAACTACAGTCCTTGTAAAATCCTCTAACCTAAGCCCAATAATATCCTCACATTTTTCAGTTACATTTCTAGCCCCTTCTTCTAATATCTTTTCCACATCATCTGTAACATCCACTATTTTAGCTAACTTACTTCTAGGGCTGCCTGTTTTATTGTCTCTTTTAAATTCTCTCTCAACTCTATATTTTTTTATATTTCTTCCAGATATCTGGAATTCAAAACTAACACTTAAAGTATTACAATTTATATTAATATAATTTGAACTTTTTCTGGATGTTTCACCATATAAGGCCAGAGTCATGCCATCAAGTATGGTCGATTTTCCACTTCCAGTAGGTCCAAATATTCCAAACAAACCTCTTTGGGTTAATTTTCCAAAATCTATACATTGTGATTCTATAAAACTATTTAATCCTTTTATTTTAAGTCTAATTGGCTTCAT 3495 -1 CGT NGD 2766 21 GATTCCACAGTTCTTTTCCAT 730 GA TTCC ACAGTTCTTTTCCAT TTTT GATTTTACAGTTCTTTTCCAT ATGGAAAAGAACTGTAAAATC GGAAAAGAACTGTAAAATC 1 TAA
"lcl|CP012395.1_cds_ALU34539.1_110 [locus_tag=CLAU_0110] [protein=putative ABC transporter] [protein_id=ALU34539.1] [location=115163..118657] [gbkey=CDS]" TTAATTTATTTCTATTTTAACTTTACTTCCACCCATTCCTGCCTCTGCAGGAGCAACTATAAGCTTTACAGGCATCCTATCTTTAATTGATTCAAGATGACTTATTATACCTATGGACAGCCTATCATTATGAATTTTCTCCAGTGAATCCATAACCACTTCCAGGAGGTTATCATCAAGAGTTCCAAAACCTTCATCCAGGAAGAATAGTTCTAGCGGCGCACTTCCCTTTAATTGTATTTGGGCGGATAGTGCTAGTGCTAGTGCCAGTGATGTTACAAAAGTCTCTCCCCCAGATAAAGTAGATGCATCTCTTTGTGCTCCACCATTTTTATAATCCCTTATGATGAATCTGCCATCCTTATCAACTTCCAATCCATAATTTCCACAAGTAATCTCCTTTAGCCTCTTGTCTGCTTCTATGGATATATATTTCAACTGATTCTGGGCTACAAATTCCACAAACTTTTTCCCTTTGAACAGTTTATCCAGATCATCTAAAAGACTTAACTCATATTCTAGTTTCTGTTTTTTATTTAAAAGTTTTGTAAGCTGACCTATTTTTTCGTCTATATCCTTGACTTCCCTTTCAAGCTCTATTTTGTCTTTTTTCAACTTTTCTAAAGTTTCAGTATTTTTATCTCTAGTACTTTGTATTTCAATCCATCTGTCTTCACTTAAACTCCTGTCACCTATTTTTGTATTAAGGTTTTCTATAGTACCAATTATTTTAACACTTGCATTTCTATATTGTTCTATTTTAATCTTAAGTTCCTCAATTTTATCCTTAGACATATAGTTATTTTTAGCCTCAACTATATTTTCAATTTTTTCTTCTGATAAGGCCTTCCTTAGATTTTCCAGGTCATCTGCACATCTCTCATTTAAGCTAACTAAATTTTTCTGAGCTGCTATTATGCTGCTGCTGCATTCATTGTACTGCTTTTCTATTTTTTTACTGTTTTTTTCTGTTTCCTCATATTCATACTCTATTTTTTTTATGTTACCTAATATCTCTCTTTTTAAATTTTCTAAGTCTTCCCTACCACAGGCTTTATCTTTTATACTATTTTCTTTTTCTACTATGCTTTTATTTTTTTCTACAAAGGTAGCACTATTTTTGCTTAACTGTGTCCGTAAAGTCATTAATTTTTCATTTAAACTCTCTTTTTTTCTTTGCTCAATTTCTAAATCTTTTCTTAGATTTTTTATAATATTTTCAAGTAATGTTTTACTTTTCTCCTTTTCAAGGATTTCCTCATTCTTTTCTTTAAAATTACAGATACCAAGTTCTTGTTTTAATGATTCATATTCACTATTTACTTTTGCACACTTCTGGTCTATTTTCTGAAAACTTTCCTGTAACTTTTGAAGCTGAGAACTGTTTTCTACCTTTCTCGTAACTGATTTACTGTATTCAATTTCTATGACATTTTTATCTTGATTTAAAATTTTAATCTTATTTTCCAGAGTTATTTTTTTATTATTGAATTCATCCACAGCTTTCTTTAAATTATTAAACTTACTTTCAACATCTTTTAAAGGAAATGCTTTAAAATTCTCACCTAATTCTTTTATCTTTTTCTGTCTGTCTGCTGTGTTTTCTTTTTGTACTTTAATATTCGTATCTATTTTCACTATTTCATTATTTAGTTTATTACTTCTTTGAATTTTTGCATCCAAATCAAGTTTTAGCTCTTTCAAATTACTTGAATCTAAAATTATAACATTTTGTACAACATGATGAACTGATCCACATACAGGACAAGGCTCTCCTTCTACTAAAGATTTCCTCAAAGTATGTGCCAAATTTTCAGTTTCAATCTTTTTTACTTTTTTATCTATTTCTTCAATTTCATTTTCCAAATTACCTTTTTCACTTTTCTTGTCTTGAAGCTCAATTTTAAGCTTTTCTATTAAAGTAGTGCTGCTACGCAAATCACCTTCATATTCATAATATTTACTCCATTTGTCTCTTGCATCTGTTAAATTTTTCTGCAAAGCTAAAAGTAAGTTTTGATCACCAGGACAGTTCTCTATTAAATTATTCAATAACTTATTATTGTCTTCTAATAAATTAGATTTTTCATTATTTTTTTTAGCTAGTATTTCACTTTTCTTTTCTTCAGTTTCAATATTTGATTTCAAGCTTTCTATATCCCTAACTGCACTTTTTTTCTGTTCACCAATACTTTCAAGGTTGTTCAGAATCACTATGCCTTCATTAATCTTTTTCTTATACTCTTCTGGGATTTTCAAAGCCTGCATTTTATTTTCACTATCTTTTATCTGACAGTTTATCCTACTAATGTCTACCTCACTTTTTTCTATATTCCTACCATTAGTTTGCAAATCTTGTTTTAAAACCGCAATATTTTTTTCTAATTTTTCTTTATCATGAAGTAACATATTCAAAACTGACTTTTCTTCTATTGCCTCAATAGCCTTTTGTTCCTTTATTTTTAAATCAGGCAATTCATTATTTCTTTTATTTTTGGCATTCTCTAATTTATTTTCTATTTCATCTTTATTATTTTTTATAGATTTCATAGTATCATTTAAAATCAAAAGTTCTTTTTCTATACTTCTAATTTTTGAGATCGTATTTTCATATTCATCAATATAAGGTTTTACTTTTGCTGCACTTTCCCCTAATAAAACTTTTTGCTGGATTTCATTTATGTATACTTCACTTTTCTTAAGTTTCTCCTGCTCTATAACTTGATGTTTTAACTCTTCTTGAAGATTCCACAGTTCTTTTCCATCGTTAAATTCATTTTGCGAATTAACTAGTTCACTTTGACACTTATCATAATTTTTATTTAATTCGCAAAGTGCCTTTTTCTTCTCTTCCAAAACTTTCTCATTTATATTTTCATATCCCTTTAACTCGCCTTCAACTAAATTTGCCTTATTTTTTTCCCTGCCAATCTTCTTTGACAATTTTTCAGAAAGCTCATAACCATATTCTTGAAGGTTAAAAAGTCTTTCAAGCATATTTCTTCTGTCTTTTCCCTCAAGCCTTAAAAATTCATTAAATTTCCCCTGGGGCAAAACTACAGTCCTTGTAAAATCCTCTAACCTAAGCCCAATAATATCCTCACATTTTTCAGTTACATTTCTAGCCCCTTCTTCTAATATCTTTTCCACATCATCTGTAACATCCACTATTTTAGCTAACTTACTTCTAGGGCTGCCTGTTTTATTGTCTCTTTTAAATTCTCTCTCAACTCTATATTTTTTTATATTTCTTCCAGATATCTGGAATTCAAAACTAACACTTAAAGTATTACAATTTATATTAATATAATTTGAACTTTTTCTGGATGTTTCACCATATAAGGCCAGAGTCATGCCATCAAGTATGGTCGATTTTCCACTTCCAGTAGGTCCAAATATTCCAAACAAACCTCTTTGGGTTAATTTTCCAAAATCTATACATTGTGATTCTATAAAACTATTTAATCCTTTTATTTTAAGTCTAATTGGCTTCAT 3495 -1 TGT NGD 1984 43 ACTCCATTTGTCTCTTGCATC 1512 AC TCCA TTTGTCTCTTGCATC TTTA ACTTTATTTGTCTCTTGCATC GATGCAAGAGACAAATAAAGT GATGCAAGAGACAAATAAAGT 1 TAA
[truncated: 13,607,607 more chars]
