# Supplementary material for: Base editing enables duplex point mutagenesis in Clostridium autoethanogenum at the price of numerous off-target mutations
Source: Front Bioeng Biotechnol. 2023 Jul 10;11:1211197. doi: 10.3389/fbioe.2023.1211197 (PMC10366002; doi:10.3389/fbioe.2023.1211197)
Supplement: Supplementary file 1 [file DataSheet1.ZIP › Supplementary material/Genomic coverage of different PAMs/2020_05 (editing window -16 to -19)/results_May_2020.xlsx]

## Sheet: Info
Claudio Tomi-Andrino (May 2020)
Results for TARGET-AID project (François Seys)
Using genomic data from Clostridium autoethanogenum (as per 2020/02/17)
Task:
Considering a given list of PAMs (protospacer adjacent motifs) associated to genetic tools, identify which editing windows (-19,-16) would codify for a STOP codon in the forward strand when mutating C->T
Outcome:
	both_min	List of CDS (both forward and reverse complementary) positive for the test, along with other useful information (protospacer, PAMs, distances,…). Only showing PAMs with a distance <= to 75% of the starting of the CDS (corrected for in the case of the rev comp)
	unified_targets	List of CDS (single entry per row) and binary codification for the ability of different PAMs (i.e. genetic tools) to cause the aforementioned stop codon. Only showing PAMs with a distance <= to 75% of the starting of the CDS (corrected for in the case of the rev comp)
	coverages	(%) defined as the number of hits for each PAM (unified_targets) over the total number of CDS in the genome
	complementation	Including the (%) coverage for the union of the set nCas9 (NGG) + another tool; the number of elements of such union; and the number of elements of the intersection in between those two sets

## Sheet: both_min
CDS_name	Direction	PAM_specific	PAM_class	Distance_percent	Protospacer
lcl|CP012395.1_cds_ALU34430.1_1 [locus_tag=CLAU_0001] [protein=TOBE domain-containing protein] [protein_id=ALU34430.1] [location=78..284] [gbkey=CDS]	1	TGA	NGD	19	AAATCAAATAACAGGGAAAAC
lcl|CP012395.1_cds_ALU34430.1_1 [locus_tag=CLAU_0001] [protein=TOBE domain-containing protein] [protein_id=ALU34430.1] [location=78..284] [gbkey=CDS]	1	TG	NG	19	AAATCAAATAACAGGGAAAAC
lcl|CP012395.1_cds_ALU34430.1_1 [locus_tag=CLAU_0001] [protein=TOBE domain-containing protein] [protein_id=ALU34430.1] [location=78..284] [gbkey=CDS]	1	TGA	NGA	19	AAATCAAATAACAGGGAAAAC
lcl|CP012395.1_cds_ALU34431.1_2 [locus_tag=CLAU_0002] [protein=Transcriptional regulator LysR family] [protein_id=ALU34431.1] [location=complement(523..780)] [gbkey=CDS]	-1	TAA	NAA	7	TTCCCAAGAGGGATTGAAAAA
lcl|CP012395.1_cds_ALU34432.1_3 [locus_tag=CLAU_0003] [protein=OsmC-like peroxiredoxin] [protein_id=ALU34432.1] [location=complement(788..1249)] [gbkey=CDS]	1	CGT	NGD	67	ATATCAGGACATAAGATTTAA
lcl|CP012395.1_cds_ALU34432.1_3 [locus_tag=CLAU_0003] [protein=OsmC-like peroxiredoxin] [protein_id=ALU34432.1] [location=complement(788..1249)] [gbkey=CDS]	1	CG	NG	67	ATATCAGGACATAAGATTTAA
lcl|CP012395.1_cds_ALU34432.1_3 [locus_tag=CLAU_0003] [protein=OsmC-like peroxiredoxin] [protein_id=ALU34432.1] [location=complement(788..1249)] [gbkey=CDS]	1	TAA	NAA	25	TAAACAATCCGGCGGCACCAA
lcl|CP012395.1_cds_ALU34433.1_4 [locus_tag=CLAU_0004] [protein=Glyoxylate reductase] [protein_id=ALU34433.1] [location=1365..2339] [gbkey=CDS]	1	AGA	NGD	42	GGGACAGTGGAATGAAATTGG
lcl|CP012395.1_cds_ALU34433.1_4 [locus_tag=CLAU_0004] [protein=Glyoxylate reductase] [protein_id=ALU34433.1] [location=1365..2339] [gbkey=CDS]	1	AGT	NGD	52	AGGGCAAGCAACTAGCAAGAT
lcl|CP012395.1_cds_ALU34433.1_4 [locus_tag=CLAU_0004] [protein=Glyoxylate reductase] [protein_id=ALU34433.1] [location=1365..2339] [gbkey=CDS]	1	AGT	NGD	54	AGTTCAGGCTATGGGAATGAA
lcl|CP012395.1_cds_ALU34433.1_4 [locus_tag=CLAU_0004] [protein=Glyoxylate reductase] [protein_id=ALU34433.1] [location=1365..2339] [gbkey=CDS]	1	AG	NG	42	GGGACAGTGGAATGAAATTGG
lcl|CP012395.1_cds_ALU34433.1_4 [locus_tag=CLAU_0004] [protein=Glyoxylate reductase] [protein_id=ALU34433.1] [location=1365..2339] [gbkey=CDS]	1	AG	NG	52	AGGGCAAGCAACTAGCAAGAT
lcl|CP012395.1_cds_ALU34433.1_4 [locus_tag=CLAU_0004] [protein=Glyoxylate reductase] [protein_id=ALU34433.1] [location=1365..2339] [gbkey=CDS]	1	AG	NG	54	AGTTCAGGCTATGGGAATGAA
lcl|CP012395.1_cds_ALU34433.1_4 [locus_tag=CLAU_0004] [protein=Glyoxylate reductase] [protein_id=ALU34433.1] [location=1365..2339] [gbkey=CDS]	1	TG	NG	35	CACAAATGGCAGTATCACTTT
lcl|CP012395.1_cds_ALU34433.1_4 [locus_tag=CLAU_0004] [protein=Glyoxylate reductase] [protein_id=ALU34433.1] [location=1365..2339] [gbkey=CDS]	1	TG	NG	55	TTCAGGCTATGGGAATGAAAG
lcl|CP012395.1_cds_ALU34433.1_4 [locus_tag=CLAU_0004] [protein=Glyoxylate reductase] [protein_id=ALU34433.1] [location=1365..2339] [gbkey=CDS]	1	AGA	NGA	42	GGGACAGTGGAATGAAATTGG
lcl|CP012395.1_cds_ALU34433.1_4 [locus_tag=CLAU_0004] [protein=Glyoxylate reductase] [protein_id=ALU34433.1] [location=1365..2339] [gbkey=CDS]	-1	CAA	NAA	42	TTTTCCAGAAACACCATTCTC
lcl|CP012395.1_cds_ALU34434.1_5 [gene=pepT1] [locus_tag=CLAU_0005] [protein=Peptidase T] [protein_id=ALU34434.1] [location=2383..3609] [gbkey=CDS]	1	AGG	NGG	9	GGGGGCAGTTAGAGTTAGCTA
lcl|CP012395.1_cds_ALU34434.1_5 [gene=pepT1] [locus_tag=CLAU_0005] [protein=Peptidase T] [protein_id=ALU34434.1] [location=2383..3609] [gbkey=CDS]	1	AGA	NGD	32	AGGACAAACCTTAATTACATC
lcl|CP012395.1_cds_ALU34434.1_5 [gene=pepT1] [locus_tag=CLAU_0005] [protein=Peptidase T] [protein_id=ALU34434.1] [location=2383..3609] [gbkey=CDS]	1	GGA	NGD	9	GGGGCAGTTAGAGTTAGCTAA
lcl|CP012395.1_cds_ALU34434.1_5 [gene=pepT1] [locus_tag=CLAU_0005] [protein=Peptidase T] [protein_id=ALU34434.1] [location=2383..3609] [gbkey=CDS]	1	TGT	NGD	22	TCCTCAAGTTTCAGGTGCTAA
lcl|CP012395.1_cds_ALU34434.1_5 [gene=pepT1] [locus_tag=CLAU_0005] [protein=Peptidase T] [protein_id=ALU34434.1] [location=2383..3609] [gbkey=CDS]	1	AGG	NGD	9	GGGGGCAGTTAGAGTTAGCTA
lcl|CP012395.1_cds_ALU34434.1_5 [gene=pepT1] [locus_tag=CLAU_0005] [protein=Peptidase T] [protein_id=ALU34434.1] [location=2383..3609] [gbkey=CDS]	1	AG	NG	9	GGGGGCAGTTAGAGTTAGCTA
lcl|CP012395.1_cds_ALU34434.1_5 [gene=pepT1] [locus_tag=CLAU_0005] [protein=Peptidase T] [protein_id=ALU34434.1] [location=2383..3609] [gbkey=CDS]	1	AG	NG	32	AGGACAAACCTTAATTACATC
lcl|CP012395.1_cds_ALU34434.1_5 [gene=pepT1] [locus_tag=CLAU_0005] [protein=Peptidase T] [protein_id=ALU34434.1] [location=2383..3609] [gbkey=CDS]	1	AG	NG	40	TAATACAAAATCCTAAGATTA
lcl|CP012395.1_cds_ALU34434.1_5 [gene=pepT1] [locus_tag=CLAU_0005] [protein=Peptidase T] [protein_id=ALU34434.1] [location=2383..3609] [gbkey=CDS]	1	GG	NG	9	GGGGCAGTTAGAGTTAGCTAA
lcl|CP012395.1_cds_ALU34434.1_5 [gene=pepT1] [locus_tag=CLAU_0005] [protein=Peptidase T] [protein_id=ALU34434.1] [location=2383..3609] [gbkey=CDS]	1	TG	NG	22	TCCTCAAGTTTCAGGTGCTAA
lcl|CP012395.1_cds_ALU34434.1_5 [gene=pepT1] [locus_tag=CLAU_0005] [protein=Peptidase T] [protein_id=ALU34434.1] [location=2383..3609] [gbkey=CDS]	1	TAA	NAA	22	CTCAAGTTTCAGGTGCTAATG
lcl|CP012395.1_cds_ALU34434.1_5 [gene=pepT1] [locus_tag=CLAU_0005] [protein=Peptidase T] [protein_id=ALU34434.1] [location=2383..3609] [gbkey=CDS]	1	AGA	NGA	32	AGGACAAACCTTAATTACATC
lcl|CP012395.1_cds_ALU34434.1_5 [gene=pepT1] [locus_tag=CLAU_0005] [protein=Peptidase T] [protein_id=ALU34434.1] [location=2383..3609] [gbkey=CDS]	1	GGA	NGA	9	GGGGCAGTTAGAGTTAGCTAA
lcl|CP012395.1_cds_ALU34435.1_6 [locus_tag=CLAU_0006] [protein=Transcriptional regulator LuxR family] [protein_id=ALU34435.1] [location=3633..6290] [gbkey=CDS]	1	CGG	NGG	13	ACCAAGACATATCAAGTGAAT
lcl|CP012395.1_cds_ALU34435.1_6 [locus_tag=CLAU_0006] [protein=Transcriptional regulator LuxR family] [protein_id=ALU34435.1] [location=3633..6290] [gbkey=CDS]	1	AGA	NGD	12	CAAACAAGCAGATCTTATCCA
lcl|CP012395.1_cds_ALU34435.1_6 [locus_tag=CLAU_0006] [protein=Transcriptional regulator LuxR family] [protein_id=ALU34435.1] [location=3633..6290] [gbkey=CDS]	1	AGA	NGD	30	TATTCAGGATTATTTCTGTGA
lcl|CP012395.1_cds_ALU34435.1_6 [locus_tag=CLAU_0006] [protein=Transcriptional regulator LuxR family] [protein_id=ALU34435.1] [location=3633..6290] [gbkey=CDS]	1	AGA	NGD	31	TAGGCAATCAGAAGAAATTAA
lcl|CP012395.1_cds_ALU34435.1_6 [locus_tag=CLAU_0006] [protein=Transcriptional regulator LuxR family] [protein_id=ALU34435.1] [location=3633..6290] [gbkey=CDS]	1	AGA	NGD	51	ACTGCAGAGTTGTACTGATGA
lcl|CP012395.1_cds_ALU34435.1_6 [locus_tag=CLAU_0006] [protein=Transcriptional regulator LuxR family] [protein_id=ALU34435.1] [location=3633..6290] [gbkey=CDS]	1	AGA	NGD	58	TATACAGGATTTTGTTTTAGA
lcl|CP012395.1_cds_ALU34435.1_6 [locus_tag=CLAU_0006] [protein=Transcriptional regulator LuxR family] [protein_id=ALU34435.1] [location=3633..6290] [gbkey=CDS]	1	AGA	NGD	72	ATCAAAAGAGTGAATTAAATA
lcl|CP012395.1_cds_ALU34435.1_6 [locus_tag=CLAU_0006] [protein=Transcriptional regulator LuxR family] [protein_id=ALU34435.1] [location=3633..6290] [gbkey=CDS]	1	TGA	NGD	43	TGAGCAAGCAATAGAAGTAAT
lcl|CP012395.1_cds_ALU34435.1_6 [locus_tag=CLAU_0006] [protein=Transcriptional regulator LuxR family] [protein_id=ALU34435.1] [location=3633..6290] [gbkey=CDS]	1	AGT	NGD	31	GGCAATCAGAAGAAATTAAAG
lcl|CP012395.1_cds_ALU34435.1_6 [locus_tag=CLAU_0006] [protein=Transcriptional regulator LuxR family] [protein_id=ALU34435.1] [location=3633..6290] [gbkey=CDS]	1	CGG	NGD	13	ACCAAGACATATCAAGTGAAT
lcl|CP012395.1_cds_ALU34435.1_6 [locus_tag=CLAU_0006] [protein=Transcriptional regulator LuxR family] [protein_id=ALU34435.1] [location=3633..6290] [gbkey=CDS]	1	AG	NG	12	CAAACAAGCAGATCTTATCCA
lcl|CP012395.1_cds_ALU34435.1_6 [locus_tag=CLAU_0006] [protein=Transcriptional regulator LuxR family] [protein_id=ALU34435.1] [location=3633..6290] [gbkey=CDS]	1	AG	NG	30	TATTCAGGATTATTTCTGTGA
lcl|CP012395.1_cds_ALU34435.1_6 [locus_tag=CLAU_0006] [protein=Transcriptional regulator LuxR family] [protein_id=ALU34435.1] [location=3633..6290] [gbkey=CDS]	1	AG	NG	31	TAGGCAATCAGAAGAAATTAA
lcl|CP012395.1_cds_ALU34435.1_6 [locus_tag=CLAU_0006] [protein=Transcriptional regulator LuxR family] [protein_id=ALU34435.1] [location=3633..6290] [gbkey=CDS]	1	AG	NG	31	GGCAATCAGAAGAAATTAAAG
lcl|CP012395.1_cds_ALU34435.1_6 [locus_tag=CLAU_0006] [protein=Transcriptional regulator LuxR family] [protein_id=ALU34435.1] [location=3633..6290] [gbkey=CDS]	1	AG	NG	51	ACTGCAGAGTTGTACTGATGA
lcl|CP012395.1_cds_ALU34435.1_6 [locus_tag=CLAU_0006] [protein=Transcriptional regulator LuxR family] [protein_id=ALU34435.1] [location=3633..6290] [gbkey=CDS]	1	AG	NG	58	TATACAGGATTTTGTTTTAGA
lcl|CP012395.1_cds_ALU34435.1_6 [locus_tag=CLAU_0006] [protein=Transcriptional regulator LuxR family] [protein_id=ALU34435.1] [location=3633..6290] [gbkey=CDS]	1	AG	NG	72	ATCAAAAGAGTGAATTAAATA
lcl|CP012395.1_cds_ALU34435.1_6 [locus_tag=CLAU_0006] [protein=Transcriptional regulator LuxR family] [protein_id=ALU34435.1] [location=3633..6290] [gbkey=CDS]	1	CG	NG	13	ACCAAGACATATCAAGTGAAT
lcl|CP012395.1_cds_ALU34435.1_6 [locus_tag=CLAU_0006] [protein=Transcriptional regulator LuxR family] [protein_id=ALU34435.1] [location=3633..6290] [gbkey=CDS]	1	TG	NG	43	TGAGCAAGCAATAGAAGTAAT
lcl|CP012395.1_cds_ALU34435.1_6 [locus_tag=CLAU_0006] [protein=Transcriptional regulator LuxR family] [protein_id=ALU34435.1] [location=3633..6290] [gbkey=CDS]	1	AAA	NAA	30	TTCAGGATTATTTCTGTGAAG
lcl|CP012395.1_cds_ALU34435.1_6 [locus_tag=CLAU_0006] [protein=Transcriptional regulator LuxR family] [protein_id=ALU34435.1] [location=3633..6290] [gbkey=CDS]	1	AAA	NAA	34	ATAGTCAGCAAATTTTAGAAA
lcl|CP012395.1_cds_ALU34435.1_6 [locus_tag=CLAU_0006] [protein=Transcriptional regulator LuxR family] [protein_id=ALU34435.1] [location=3633..6290] [gbkey=CDS]	1	AAA	NAA	42	TTAATCAGTATATAAGCATAG
lcl|CP012395.1_cds_ALU34435.1_6 [locus_tag=CLAU_0006] [protein=Transcriptional regulator LuxR family] [protein_id=ALU34435.1] [location=3633..6290] [gbkey=CDS]	1	AAA	NAA	42	TAATCAGTATATAAGCATAGA
lcl|CP012395.1_cds_ALU34435.1_6 [locus_tag=CLAU_0006] [protein=Transcriptional regulator LuxR family] [protein_id=ALU34435.1] [location=3633..6290] [gbkey=CDS]	1	AAA	NAA	47	TACCACAAGATGTTATTGTAA
lcl|CP012395.1_cds_ALU34435.1_6 [locus_tag=CLAU_0006] [protein=Transcriptional regulator LuxR family] [protein_id=ALU34435.1] [location=3633..6290] [gbkey=CDS]	1	AAA	NAA	47	ACCACAAGATGTTATTGTAAA
lcl|CP012395.1_cds_ALU34435.1_6 [locus_tag=CLAU_0006] [protein=Transcriptional regulator LuxR family] [protein_id=ALU34435.1] [location=3633..6290] [gbkey=CDS]	1	AAA	NAA	58	TACAGGATTTTGTTTTAGAAG
lcl|CP012395.1_cds_ALU34435.1_6 [locus_tag=CLAU_0006] [protein=Transcriptional regulator LuxR family] [protein_id=ALU34435.1] [location=3633..6290] [gbkey=CDS]	1	CAA	NAA	13	TTATCCAAGACCAAGACATAT
lcl|CP012395.1_cds_ALU34435.1_6 [locus_tag=CLAU_0006] [protein=Transcriptional regulator LuxR family] [protein_id=ALU34435.1] [location=3633..6290] [gbkey=CDS]	1	TAA	NAA	27	TTCAAATGACGGTATTATCTA
lcl|CP012395.1_cds_ALU34435.1_6 [locus_tag=CLAU_0006] [protein=Transcriptional regulator LuxR family] [protein_id=ALU34435.1] [location=3633..6290] [gbkey=CDS]	1	TAA	NAA	72	GAATCAAAAGAGTGAATTAAA
lcl|CP012395.1_cds_ALU34435.1_6 [locus_tag=CLAU_0006] [protein=Transcriptional regulator LuxR family] [protein_id=ALU34435.1] [location=3633..6290] [gbkey=CDS]	1	AGA	NGA	12	CAAACAAGCAGATCTTATCCA
lcl|CP012395.1_cds_ALU34435.1_6 [locus_tag=CLAU_0006] [protein=Transcriptional regulator LuxR family] [protein_id=ALU34435.1] [location=3633..6290] [gbkey=CDS]	1	AGA	NGA	30	TATTCAGGATTATTTCTGTGA
lcl|CP012395.1_cds_ALU34435.1_6 [locus_tag=CLAU_0006] [protein=Transcriptional regulator LuxR family] [protein_id=ALU34435.1] [location=3633..6290] [gbkey=CDS]	1	AGA	NGA	31	TAGGCAATCAGAAGAAATTAA
lcl|CP012395.1_cds_ALU34435.1_6 [locus_tag=CLAU_0006] [protein=Transcriptional regulator LuxR family] [protein_id=ALU34435.1] [location=3633..6290] [gbkey=CDS]	1	AGA	NGA	51	ACTGCAGAGTTGTACTGATGA
lcl|CP012395.1_cds_ALU34435.1_6 [locus_tag=CLAU_0006] [protein=Transcriptional regulator LuxR family] [protein_id=ALU34435.1] [location=3633..6290] [gbkey=CDS]	1	AGA	NGA	58	TATACAGGATTTTGTTTTAGA
lcl|CP012395.1_cds_ALU34435.1_6 [locus_tag=CLAU_0006] [protein=Transcriptional regulator LuxR family] [protein_id=ALU34435.1] [location=3633..6290] [gbkey=CDS]	1	AGA	NGA	72	ATCAAAAGAGTGAATTAAATA
lcl|CP012395.1_cds_ALU34435.1_6 [locus_tag=CLAU_0006] [protein=Transcriptional regulator LuxR family] [protein_id=ALU34435.1] [location=3633..6290] [gbkey=CDS]	1	TGA	NGA	43	TGAGCAAGCAATAGAAGTAAT
lcl|CP012395.1_cds_ALU34435.1_6 [locus_tag=CLAU_0006] [protein=Transcriptional regulator LuxR family] [protein_id=ALU34435.1] [location=3633..6290] [gbkey=CDS]	-1	AGT	NGD	6	TATCCATGAAATAACGGAAGT
lcl|CP012395.1_cds_ALU34435.1_6 [locus_tag=CLAU_0006] [protein=Transcriptional regulator LuxR family] [protein_id=ALU34435.1] [location=3633..6290] [gbkey=CDS]	-1	TGT	NGD	9	ATCTCCAAAAAATATCTAAAT
lcl|CP012395.1_cds_ALU34435.1_6 [locus_tag=CLAU_0006] [protein=Transcriptional regulator LuxR family] [protein_id=ALU34435.1] [location=3633..6290] [gbkey=CDS]	-1	AG	NG	6	TATCCATGAAATAACGGAAGT
lcl|CP012395.1_cds_ALU34435.1_6 [locus_tag=CLAU_0006] [protein=Transcriptional regulator LuxR family] [protein_id=ALU34435.1] [location=3633..6290] [gbkey=CDS]	-1	TG	NG	9	ATCTCCAAAAAATATCTAAAT
lcl|CP012395.1_cds_ALU34435.1_6 [locus_tag=CLAU_0006] [protein=Transcriptional regulator LuxR family] [protein_id=ALU34435.1] [location=3633..6290] [gbkey=CDS]	-1	AAA	NAA	55	TGCCAAAACATGTCTTTTCCT
lcl|CP012395.1_cds_ALU34435.1_6 [locus_tag=CLAU_0006] [protein=Transcriptional regulator LuxR family] [protein_id=ALU34435.1] [location=3633..6290] [gbkey=CDS]	-1	AAA	NAA	45	TTTAACCAATTTTCTACATAA
lcl|CP012395.1_cds_ALU34435.1_6 [locus_tag=CLAU_0006] [protein=Transcriptional regulator LuxR family] [protein_id=ALU34435.1] [location=3633..6290] [gbkey=CDS]	-1	TAA	NAA	68	ATCCCATTCTTCAACAAGCTC
lcl|CP012395.1_cds_ALU34435.1_6 [locus_tag=CLAU_0006] [protein=Transcriptional regulator LuxR family] [protein_id=ALU34435.1] [location=3633..6290] [gbkey=CDS]	-1	TAA	NAA	55	ATGCCAAAACATGTCTTTTCC
lcl|CP012395.1_cds_ALU34436.1_7 [gene=pepT2] [locus_tag=CLAU_0007] [protein=Peptidase T] [protein_id=ALU34436.1] [location=6496..7722] [gbkey=CDS]	1	TGG	NGG	8	CTACGCAAGGACAGATGGTGC
lcl|CP012395.1_cds_ALU34436.1_7 [gene=pepT2] [locus_tag=CLAU_0007] [protein=Peptidase T] [protein_id=ALU34436.1] [location=6496..7722] [gbkey=CDS]	1	AGA	NGD	9	AGGACAGATGGTGCTGGCAAA
lcl|CP012395.1_cds_ALU34436.1_7 [gene=pepT2] [locus_tag=CLAU_0007] [protein=Peptidase T] [protein_id=ALU34436.1] [location=6496..7722] [gbkey=CDS]	1	TGG	NGD	8	CTACGCAAGGACAGATGGTGC
lcl|CP012395.1_cds_ALU34436.1_7 [gene=pepT2] [locus_tag=CLAU_0007] [protein=Peptidase T] [protein_id=ALU34436.1] [location=6496..7722] [gbkey=CDS]	1	AG	NG	9	AGGACAGATGGTGCTGGCAAA
lcl|CP012395.1_cds_ALU34436.1_7 [gene=pepT2] [locus_tag=CLAU_0007] [protein=Peptidase T] [protein_id=ALU34436.1] [location=6496..7722] [gbkey=CDS]	1	GG	NG	8	TACGCAAGGACAGATGGTGCT
lcl|CP012395.1_cds_ALU34436.1_7 [gene=pepT2] [locus_tag=CLAU_0007] [protein=Peptidase T] [protein_id=ALU34436.1] [location=6496..7722] [gbkey=CDS]	1	TG	NG	8	CTACGCAAGGACAGATGGTGC
lcl|CP012395.1_cds_ALU34436.1_7 [gene=pepT2] [locus_tag=CLAU_0007] [protein=Peptidase T] [protein_id=ALU34436.1] [location=6496..7722] [gbkey=CDS]	1	TG	NG	73	AAAACAATTTATAACTGGTGC
lcl|CP012395.1_cds_ALU34436.1_7 [gene=pepT2] [locus_tag=CLAU_0007] [protein=Peptidase T] [protein_id=ALU34436.1] [location=6496..7722] [gbkey=CDS]	1	CAA	NAA	8	CGCAAGGACAGATGGTGCTGG
lcl|CP012395.1_cds_ALU34436.1_7 [gene=pepT2] [locus_tag=CLAU_0007] [protein=Peptidase T] [protein_id=ALU34436.1] [location=6496..7722] [gbkey=CDS]	1	CAA	NAA	62	TTCCACAGAATGAAACTCCAT
lcl|CP012395.1_cds_ALU34436.1_7 [gene=pepT2] [locus_tag=CLAU_0007] [protein=Peptidase T] [protein_id=ALU34436.1] [location=6496..7722] [gbkey=CDS]	1	TAA	NAA	68	AGCAAACAAAGCTTGAATATA
lcl|CP012395.1_cds_ALU34436.1_7 [gene=pepT2] [locus_tag=CLAU_0007] [protein=Peptidase T] [protein_id=ALU34436.1] [location=6496..7722] [gbkey=CDS]	1	AGA	NGA	9	AGGACAGATGGTGCTGGCAAA
lcl|CP012395.1_cds_ALU34437.1_8 [locus_tag=CLAU_0008] [protein=Amino acid permease] [protein_id=ALU34437.1] [location=7752..9257] [gbkey=CDS]	1	AGG	NGG	28	CACTCAAGTCTTAGGAATATT
lcl|CP012395.1_cds_ALU34437.1_8 [locus_tag=CLAU_0008] [protein=Amino acid permease] [protein_id=ALU34437.1] [location=7752..9257] [gbkey=CDS]	1	TGG	NGG	43	ATCAAAGTGGCATTAGTGTAT
lcl|CP012395.1_cds_ALU34437.1_8 [locus_tag=CLAU_0008] [protein=Amino acid permease] [protein_id=ALU34437.1] [location=7752..9257] [gbkey=CDS]	1	TGG	NGG	61	ATATCAAATAGGACAAAGCTT
lcl|CP012395.1_cds_ALU34437.1_8 [locus_tag=CLAU_0008] [protein=Amino acid permease] [protein_id=ALU34437.1] [location=7752..9257] [gbkey=CDS]	1	TGG	NGG	75	GGGTTCAATGTATATTTGTAG
lcl|CP012395.1_cds_ALU34437.1_8 [locus_tag=CLAU_0008] [protein=Amino acid permease] [protein_id=ALU34437.1] [location=7752..9257] [gbkey=CDS]	1	GGA	NGD	28	CTCAAGTCTTAGGAATATTAG
lcl|CP012395.1_cds_ALU34437.1_8 [locus_tag=CLAU_0008] [protein=Amino acid permease] [protein_id=ALU34437.1] [location=7752..9257] [gbkey=CDS]	1	TGA	NGD	2	CTGAGCAAAAACAAAAAAAGA
lcl|CP012395.1_cds_ALU34437.1_8 [locus_tag=CLAU_0008] [protein=Amino acid permease] [protein_id=ALU34437.1] [location=7752..9257] [gbkey=CDS]	1	AGT	NGD	49	AGACCAAACTGAAAAAGCAGA
lcl|CP012395.1_cds_ALU34437.1_8 [locus_tag=CLAU_0008] [protein=Amino acid permease] [protein_id=ALU34437.1] [location=7752..9257] [gbkey=CDS]	1	CGT	NGD	2	AGCAAAAACAAAAAAAGATGA
lcl|CP012395.1_cds_ALU34437.1_8 [locus_tag=CLAU_0008] [protein=Amino acid permease] [protein_id=ALU34437.1] [location=7752..9257] [gbkey=CDS]	1	AGG	NGD	28	CACTCAAGTCTTAGGAATATT
lcl|CP012395.1_cds_ALU34437.1_8 [locus_tag=CLAU_0008] [protein=Amino acid permease] [protein_id=ALU34437.1] [location=7752..9257] [gbkey=CDS]	1	TGG	NGD	43	ATCAAAGTGGCATTAGTGTAT
lcl|CP012395.1_cds_ALU34437.1_8 [locus_tag=CLAU_0008] [protein=Amino acid permease] [protein_id=ALU34437.1] [location=7752..9257] [gbkey=CDS]	1	TGG	NGD	61	ATATCAAATAGGACAAAGCTT
lcl|CP012395.1_cds_ALU34437.1_8 [locus_tag=CLAU_0008] [protein=Amino acid permease] [protein_id=ALU34437.1] [location=7752..9257] [gbkey=CDS]	1	TGG	NGD	75	GGGTTCAATGTATATTTGTAG
lcl|CP012395.1_cds_ALU34437.1_8 [locus_tag=CLAU_0008] [protein=Amino acid permease] [protein_id=ALU34437.1] [location=7752..9257] [gbkey=CDS]	1	AG	NG	28	CACTCAAGTCTTAGGAATATT
lcl|CP012395.1_cds_ALU34437.1_8 [locus_tag=CLAU_0008] [protein=Amino acid permease] [protein_id=ALU34437.1] [location=7752..9257] [gbkey=CDS]	1	AG	NG	40	AGCTCAGCCAATTGTATCATC
lcl|CP012395.1_cds_ALU34437.1_8 [locus_tag=CLAU_0008] [protein=Amino acid permease] [protein_id=ALU34437.1] [location=7752..9257] [gbkey=CDS]	1	AG	NG	49	AGACCAAACTGAAAAAGCAGA
lcl|CP012395.1_cds_ALU34437.1_8 [locus_tag=CLAU_0008] [protein=Amino acid permease] [protein_id=ALU34437.1] [location=7752..9257] [gbkey=CDS]	1	CG	NG	2	AGCAAAAACAAAAAAAGATGA
lcl|CP012395.1_cds_ALU34437.1_8 [locus_tag=CLAU_0008] [protein=Amino acid permease] [protein_id=ALU34437.1] [location=7752..9257] [gbkey=CDS]	1	GG	NG	28	CTCAAGTCTTAGGAATATTAG
lcl|CP012395.1_cds_ALU34437.1_8 [locus_tag=CLAU_0008] [protein=Amino acid permease] [protein_id=ALU34437.1] [location=7752..9257] [gbkey=CDS]	1	GG	NG	75	GGTTCAATGTATATTTGTAGT
lcl|CP012395.1_cds_ALU34437.1_8 [locus_tag=CLAU_0008] [protein=Amino acid permease] [protein_id=ALU34437.1] [location=7752..9257] [gbkey=CDS]	1	TG	NG	2	CTGAGCAAAAACAAAAAAAGA
lcl|CP012395.1_cds_ALU34437.1_8 [locus_tag=CLAU_0008] [protein=Amino acid permease] [protein_id=ALU34437.1] [location=7752..9257] [gbkey=CDS]	1	TG	NG	43	ATCAAAGTGGCATTAGTGTAT
lcl|CP012395.1_cds_ALU34437.1_8 [locus_tag=CLAU_0008] [protein=Amino acid permease] [protein_id=ALU34437.1] [location=7752..9257] [gbkey=CDS]	1	TG	NG	61	ATATCAAATAGGACAAAGCTT
lcl|CP012395.1_cds_ALU34437.1_8 [locus_tag=CLAU_0008] [protein=Amino acid permease] [protein_id=ALU34437.1] [location=7752..9257] [gbkey=CDS]	1	TG	NG	75	GGGTTCAATGTATATTTGTAG
lcl|CP012395.1_cds_ALU34437.1_8 [locus_tag=CLAU_0008] [protein=Amino acid permease] [protein_id=ALU34437.1] [location=7752..9257] [gbkey=CDS]	1	AAA	NAA	60	TAATGCAAAACTTAGGATATC
lcl|CP012395.1_cds_ALU34437.1_8 [locus_tag=CLAU_0008] [protein=Amino acid permease] [protein_id=ALU34437.1] [location=7752..9257] [gbkey=CDS]	1	CAA	NAA	62	GCAGTCAAGCAACTTCATTGA
lcl|CP012395.1_cds_ALU34437.1_8 [locus_tag=CLAU_0008] [protein=Amino acid permease] [protein_id=ALU34437.1] [location=7752..9257] [gbkey=CDS]	1	CAA	NAA	70	AACAATTAGTGGAAGGTACAC
lcl|CP012395.1_cds_ALU34437.1_8 [locus_tag=CLAU_0008] [protein=Amino acid permease] [protein_id=ALU34437.1] [location=7752..9257] [gbkey=CDS]	1	TAA	NAA	3	AAAAACAAAAAAAGATGACGT
lcl|CP012395.1_cds_ALU34437.1_8 [locus_tag=CLAU_0008] [protein=Amino acid permease] [protein_id=ALU34437.1] [location=7752..9257] [gbkey=CDS]	1	TAA	NAA	49	ACCAAACTGAAAAAGCAGAAG
lcl|CP012395.1_cds_ALU34437.1_8 [locus_tag=CLAU_0008] [protein=Amino acid permease] [protein_id=ALU34437.1] [location=7752..9257] [gbkey=CDS]	1	GGA	NGA	28	CTCAAGTCTTAGGAATATTAG
lcl|CP012395.1_cds_ALU34437.1_8 [locus_tag=CLAU_0008] [protein=Amino acid permease] [protein_id=ALU34437.1] [location=7752..9257] [gbkey=CDS]	1	TGA	NGA	2	CTGAGCAAAAACAAAAAAAGA
lcl|CP012395.1_cds_ALU34437.1_8 [locus_tag=CLAU_0008] [protein=Amino acid permease] [protein_id=ALU34437.1] [location=7752..9257] [gbkey=CDS]	-1	TGA	NGD	62	TGTCCAAGCTCCTATTGTCAA
lcl|CP012395.1_cds_ALU34437.1_8 [locus_tag=CLAU_0008] [protein=Amino acid permease] [protein_id=ALU34437.1] [location=7752..9257] [gbkey=CDS]	-1	GG	NG	73	TGAACCCACATAGCATTCTTA
lcl|CP012395.1_cds_ALU34437.1_8 [locus_tag=CLAU_0008] [protein=Amino acid permease] [protein_id=ALU34437.1] [location=7752..9257] [gbkey=CDS]	-1	TG	NG	62	TGTCCAAGCTCCTATTGTCAA
lcl|CP012395.1_cds_ALU34437.1_8 [locus_tag=CLAU_0008] [protein=Amino acid permease] [protein_id=ALU34437.1] [location=7752..9257] [gbkey=CDS]	-1	AAA	NAA	17	ATACCACATGAATGTTCCTAT
lcl|CP012395.1_cds_ALU34437.1_8 [locus_tag=CLAU_0008] [protein=Amino acid permease] [protein_id=ALU34437.1] [location=7752..9257] [gbkey=CDS]	-1	AAA	NAA	17	TACCACATGAATGTTCCTATA
lcl|CP012395.1_cds_ALU34437.1_8 [locus_tag=CLAU_0008] [protein=Amino acid permease] [protein_id=ALU34437.1] [location=7752..9257] [gbkey=CDS]	-1	GAA	NAA	62	GTCCAAGCTCCTATTGTCAAT
lcl|CP012395.1_cds_ALU34437.1_8 [locus_tag=CLAU_0008] [protein=Amino acid permease] [protein_id=ALU34437.1] [location=7752..9257] [gbkey=CDS]	-1	TAA	NAA	21	CCCATATTGTTGAAGATATAT
lcl|CP012395.1_cds_ALU34437.1_8 [locus_tag=CLAU_0008] [protein=Amino acid permease] [protein_id=ALU34437.1] [location=7752..9257] [gbkey=CDS]	-1	TAA	NAA	18	CATACCACATGAATGTTCCTA
lcl|CP012395.1_cds_ALU34437.1_8 [locus_tag=CLAU_0008] [protein=Amino acid permease] [protein_id=ALU34437.1] [location=7752..9257] [gbkey=CDS]	-1	TAA	NAA	8	ATATACCAAGGAATTGCACCA
lcl|CP012395.1_cds_ALU34437.1_8 [locus_tag=CLAU_0008] [protein=Amino acid permease] [protein_id=ALU34437.1] [location=7752..9257] [gbkey=CDS]	-1	TGA	NGA	62	TGTCCAAGCTCCTATTGTCAA
lcl|CP012395.1_cds_ALU34438.1_9 [locus_tag=CLAU_0009] [protein=hypothetical protein] [protein_id=ALU34438.1] [location=complement(9319..9993)] [gbkey=CDS]	1	CGA	NGD	60	AGGACAAATATACAACTTCAC
lcl|CP012395.1_cds_ALU34438.1_9 [locus_tag=CLAU_0009] [protein=hypothetical protein] [protein_id=ALU34438.1] [location=complement(9319..9993)] [gbkey=CDS]	1	CG	NG	60	AGGACAAATATACAACTTCAC
lcl|CP012395.1_cds_ALU34438.1_9 [locus_tag=CLAU_0009] [protein=hypothetical protein] [protein_id=ALU34438.1] [location=complement(9319..9993)] [gbkey=CDS]	1	AAA	NAA	26	GGACCAAATAATAAATAAGAT
lcl|CP012395.1_cds_ALU34438.1_9 [locus_tag=CLAU_0009] [protein=hypothetical protein] [protein_id=ALU34438.1] [location=complement(9319..9993)] [gbkey=CDS]	1	AAA	NAA	35	CATCTCAAGTCCTATTCCCAG
lcl|CP012395.1_cds_ALU34438.1_9 [locus_tag=CLAU_0009] [protein=hypothetical protein] [protein_id=ALU34438.1] [location=complement(9319..9993)] [gbkey=CDS]	1	AAA	NAA	35	ATCTCAAGTCCTATTCCCAGA
lcl|CP012395.1_cds_ALU34438.1_9 [locus_tag=CLAU_0009] [protein=hypothetical protein] [protein_id=ALU34438.1] [location=complement(9319..9993)] [gbkey=CDS]	1	AAA	NAA	35	CTCAAGTCCTATTCCCAGAAA
lcl|CP012395.1_cds_ALU34438.1_9 [locus_tag=CLAU_0009] [protein=hypothetical protein] [protein_id=ALU34438.1] [location=complement(9319..9993)] [gbkey=CDS]	1	TAA	NAA	26	AGGACCAAATAATAAATAAGA
lcl|CP012395.1_cds_ALU34438.1_9 [locus_tag=CLAU_0009] [protein=hypothetical protein] [protein_id=ALU34438.1] [location=complement(9319..9993)] [gbkey=CDS]	1	TAA	NAA	71	TAATCAGTATATTAAGGCCAA
lcl|CP012395.1_cds_ALU34438.1_9 [locus_tag=CLAU_0009] [protein=hypothetical protein] [protein_id=ALU34438.1] [location=complement(9319..9993)] [gbkey=CDS]	1	CGA	NGA	60	AGGACAAATATACAACTTCAC
lcl|CP012395.1_cds_ALU34439.1_10 [locus_tag=CLAU_0010] [protein=putative signaling protein] [protein_id=ALU34439.1] [location=10179..11381] [gbkey=CDS]	1	TGG	NGG	65	GCATCAAGCAATAACCTATCT
lcl|CP012395.1_cds_ALU34439.1_10 [locus_tag=CLAU_0010] [protein=putative signaling protein] [protein_id=ALU34439.1] [location=10179..11381] [gbkey=CDS]	1	TGG	NGD	65	GCATCAAGCAATAACCTATCT
lcl|CP012395.1_cds_ALU34439.1_10 [locus_tag=CLAU_0010] [protein=putative signaling protein] [protein_id=ALU34439.1] [location=10179..11381] [gbkey=CDS]	1	AG	NG	43	AACGCAAGAAGACTATAATAA
lcl|CP012395.1_cds_ALU34439.1_10 [locus_tag=CLAU_0010] [protein=putative signaling protein] [protein_id=ALU34439.1] [location=10179..11381] [gbkey=CDS]	1	AG	NG	47	TTCAGGGATATTTTTTTAGTA
lcl|CP012395.1_cds_ALU34439.1_10 [locus_tag=CLAU_0010] [protein=putative signaling protein] [protein_id=ALU34439.1] [location=10179..11381] [gbkey=CDS]	1	TG	NG	65	GCATCAAGCAATAACCTATCT
lcl|CP012395.1_cds_ALU34439.1_10 [locus_tag=CLAU_0010] [protein=putative signaling protein] [protein_id=ALU34439.1] [location=10179..11381] [gbkey=CDS]	1	AAA	NAA	3	CTAGACAACCAATATTTAATA
lcl|CP012395.1_cds_ALU34439.1_10 [locus_tag=CLAU_0010] [protein=putative signaling protein] [protein_id=ALU34439.1] [location=10179..11381] [gbkey=CDS]	1	AAA	NAA	3	TAGACAACCAATATTTAATAA
lcl|CP012395.1_cds_ALU34439.1_10 [locus_tag=CLAU_0010] [protein=putative signaling protein] [protein_id=ALU34439.1] [location=10179..11381] [gbkey=CDS]	1	CAA	NAA	43	CGCAAGAAGACTATAATAAAG
lcl|CP012395.1_cds_ALU34439.1_10 [locus_tag=CLAU_0010] [protein=putative signaling protein] [protein_id=ALU34439.1] [location=10179..11381] [gbkey=CDS]	1	TAA	NAA	46	TTTTCAGGGATATTTTTTTAG
lcl|CP012395.1_cds_ALU34440.1_11 [locus_tag=CLAU_0011] [protein=NADPH-dependent FMN reductase] [protein_id=ALU34440.1] [location=11631..12203] [gbkey=CDS]	1	TGG	NGG	8	TAGGCAAAATGAAAACAAGCT
lcl|CP012395.1_cds_ALU34440.1_11 [locus_tag=CLAU_0011] [protein=NADPH-dependent FMN reductase] [protein_id=ALU34440.1] [location=11631..12203] [gbkey=CDS]	1	AGT	NGD	17	CATTTCAAACTAAAAAAATTG
lcl|CP012395.1_cds_ALU34440.1_11 [locus_tag=CLAU_0011] [protein=NADPH-dependent FMN reductase] [protein_id=ALU34440.1] [location=11631..12203] [gbkey=CDS]	1	CGT	NGD	56	GGCAAATACCTAATATACTTC
lcl|CP012395.1_cds_ALU34440.1_11 [locus_tag=CLAU_0011] [protein=NADPH-dependent FMN reductase] [protein_id=ALU34440.1] [location=11631..12203] [gbkey=CDS]	1	TGG	NGD	8	TAGGCAAAATGAAAACAAGCT
lcl|CP012395.1_cds_ALU34440.1_11 [locus_tag=CLAU_0011] [protein=NADPH-dependent FMN reductase] [protein_id=ALU34440.1] [location=11631..12203] [gbkey=CDS]	1	AG	NG	17	CATTTCAAACTAAAAAAATTG
lcl|CP012395.1_cds_ALU34440.1_11 [locus_tag=CLAU_0011] [protein=NADPH-dependent FMN reductase] [protein_id=ALU34440.1] [location=11631..12203] [gbkey=CDS]	1	CG	NG	56	GGCAAATACCTAATATACTTC
lcl|CP012395.1_cds_ALU34440.1_11 [locus_tag=CLAU_0011] [protein=NADPH-dependent FMN reductase] [protein_id=ALU34440.1] [location=11631..12203] [gbkey=CDS]	1	TG	NG	8	TAGGCAAAATGAAAACAAGCT
lcl|CP012395.1_cds_ALU34440.1_11 [locus_tag=CLAU_0011] [protein=NADPH-dependent FMN reductase] [protein_id=ALU34440.1] [location=11631..12203] [gbkey=CDS]	1	GAA	NAA	8	GGCAAAATGAAAACAAGCTTG
lcl|CP012395.1_cds_ALU34440.1_11 [locus_tag=CLAU_0011] [protein=NADPH-dependent FMN reductase] [protein_id=ALU34440.1] [location=11631..12203] [gbkey=CDS]	-1	CAA	NAA	25	TGAGCCAACAGCTAAAGCATC
lcl|CP012395.1_cds_ALU34441.1_12 [locus_tag=CLAU_0012] [protein=Hypothetical protein] [protein_id=ALU34441.1] [location=12205..12876] [gbkey=CDS]	1	TGT	NGD	25	AGATCAAAGTTTTGAGAAAAT
lcl|CP012395.1_cds_ALU34441.1_12 [locus_tag=CLAU_0012] [protein=Hypothetical protein] [protein_id=ALU34441.1] [location=12205..12876] [gbkey=CDS]	1	TG	NG	25	AGATCAAAGTTTTGAGAAAAT
lcl|CP012395.1_cds_ALU34441.1_12 [locus_tag=CLAU_0012] [protein=Hypothetical protein] [protein_id=ALU34441.1] [location=12205..12876] [gbkey=CDS]	1	AAA	NAA	54	CATTCAAAATAAAAATGCTGT
lcl|CP012395.1_cds_ALU34441.1_12 [locus_tag=CLAU_0012] [protein=Hypothetical protein] [protein_id=ALU34441.1] [location=12205..12876] [gbkey=CDS]	1	TAA	NAA	14	AATGCAGAAATTAATTAAAGA
lcl|CP012395.1_cds_ALU34441.1_12 [locus_tag=CLAU_0012] [protein=Hypothetical protein] [protein_id=ALU34441.1] [location=12205..12876] [gbkey=CDS]	1	TAA	NAA	19	AACTCAATGTGTTTATGCAAT
lcl|CP012395.1_cds_ALU34441.1_12 [locus_tag=CLAU_0012] [protein=Hypothetical protein] [protein_id=ALU34441.1] [location=12205..12876] [gbkey=CDS]	1	TAA	NAA	26	ATCAAAGTTTTGAGAAAATTG
lcl|CP012395.1_cds_ALU34441.1_12 [locus_tag=CLAU_0012] [protein=Hypothetical protein] [protein_id=ALU34441.1] [location=12205..12876] [gbkey=CDS]	1	TAA	NAA	53	GCATTCAAAATAAAAATGCTG
lcl|CP012395.1_cds_ALU34442.1_13 [locus_tag=CLAU_0013] [protein=Transmembrane permease] [protein_id=ALU34442.1] [location=12993..13940] [gbkey=CDS]	1	CGG	NGG	39	TTCAAAATATTTATGGAAATG
lcl|CP012395.1_cds_ALU34442.1_13 [locus_tag=CLAU_0013] [protein=Transmembrane permease] [protein_id=ALU34442.1] [location=12993..13940] [gbkey=CDS]	1	TGA	NGD	10	AAAACAAATAGGAATGTTGAA
lcl|CP012395.1_cds_ALU34442.1_13 [locus_tag=CLAU_0013] [protein=Transmembrane permease] [protein_id=ALU34442.1] [location=12993..13940] [gbkey=CDS]	1	CGG	NGD	39	TTCAAAATATTTATGGAAATG
lcl|CP012395.1_cds_ALU34442.1_13 [locus_tag=CLAU_0013] [protein=Transmembrane permease] [protein_id=ALU34442.1] [location=12993..13940] [gbkey=CDS]	1	CG	NG	39	TTCAAAATATTTATGGAAATG
lcl|CP012395.1_cds_ALU34442.1_13 [locus_tag=CLAU_0013] [protein=Transmembrane permease] [protein_id=ALU34442.1] [location=12993..13940] [gbkey=CDS]	1	TG	NG	10	AAAACAAATAGGAATGTTGAA
lcl|CP012395.1_cds_ALU34442.1_13 [locus_tag=CLAU_0013] [protein=Transmembrane permease] [protein_id=ALU34442.1] [location=12993..13940] [gbkey=CDS]	1	TG	NG	39	TGTTCAAAATATTTATGGAAA
lcl|CP012395.1_cds_ALU34442.1_13 [locus_tag=CLAU_0013] [protein=Transmembrane permease] [protein_id=ALU34442.1] [location=12993..13940] [gbkey=CDS]	1	GAA	NAA	34	TTGTACAAGCATCTTTTCGTG
lcl|CP012395.1_cds_ALU34442.1_13 [locus_tag=CLAU_0013] [protein=Transmembrane permease] [protein_id=ALU34442.1] [location=12993..13940] [gbkey=CDS]	1	TGA	NGA	10	AAAACAAATAGGAATGTTGAA
lcl|CP012395.1_cds_ALU34442.1_13 [locus_tag=CLAU_0013] [protein=Transmembrane permease] [protein_id=ALU34442.1] [location=12993..13940] [gbkey=CDS]	-1	TGG	NGG	24	ACCAAATTGACCAGAAACAAA
lcl|CP012395.1_cds_ALU34442.1_13 [locus_tag=CLAU_0013] [protein=Transmembrane permease] [protein_id=ALU34442.1] [location=12993..13940] [gbkey=CDS]	-1	TGG	NGD	24	ACCAAATTGACCAGAAACAAA
lcl|CP012395.1_cds_ALU34442.1_13 [locus_tag=CLAU_0013] [protein=Transmembrane permease] [protein_id=ALU34442.1] [location=12993..13940] [gbkey=CDS]	-1	TG	NG	24	ACCAAATTGACCAGAAACAAA
lcl|CP012395.1_cds_ALU34442.1_13 [locus_tag=CLAU_0013] [protein=Transmembrane permease] [protein_id=ALU34442.1] [location=12993..13940] [gbkey=CDS]	-1	AAA	NAA	25	AAAACCAAATTGACCAGAAAC
lcl|CP012395.1_cds_ALU34442.1_13 [locus_tag=CLAU_0013] [protein=Transmembrane permease] [protein_id=ALU34442.1] [location=12993..13940] [gbkey=CDS]	-1	CAA	NAA	25	AAAAACCAAATTGACCAGAAA
lcl|CP012395.1_cds_ALU34442.1_13 [locus_tag=CLAU_0013] [protein=Transmembrane permease] [protein_id=ALU34442.1] [location=12993..13940] [gbkey=CDS]	-1	TAA	NAA	24	TTGACCAGAAACAAATGGATG
lcl|CP012395.1_cds_ALU34443.1_14 [locus_tag=CLAU_0014] [protein=Transcriptional regulator XRE family] [protein_id=ALU34443.1] [location=complement(13992..14195)] [gbkey=CDS]	1	TAA	NAA	36	AACAAAGTGAATTAGCAGAAT
lcl|CP012395.1_cds_ALU34444.1_15 [locus_tag=CLAU_0015] [protein=Hypothetical protein] [protein_id=ALU34444.1] [location=complement(14197..14589)] [gbkey=CDS]	-1	TAA	NAA	16	CATCCAATAATATATGAGAAA
lcl|CP012395.1_cds_ALU34445.1_16 [locus_tag=CLAU_0016] [protein=Transcriptional regulator MarR family] [protein_id=ALU34445.1] [location=15326..15868] [gbkey=CDS]	1	TGG	NGG	33	AACGACAGCTTGCTGAAATCA
lcl|CP012395.1_cds_ALU34445.1_16 [locus_tag=CLAU_0016] [protein=Transcriptional regulator MarR family] [protein_id=ALU34445.1] [location=15326..15868] [gbkey=CDS]	1	AGA	NGD	49	GTAAGCAAGACGATAAAGATC
lcl|CP012395.1_cds_ALU34445.1_16 [locus_tag=CLAU_0016] [protein=Transcriptional regulator MarR family] [protein_id=ALU34445.1] [location=15326..15868] [gbkey=CDS]	1	AGA	NGD	69	ATTTCAAAGTCTTTCTGATGA
lcl|CP012395.1_cds_ALU34445.1_16 [locus_tag=CLAU_0016] [protein=Transcriptional regulator MarR family] [protein_id=ALU34445.1] [location=15326..15868] [gbkey=CDS]	1	GGA	NGD	33	ACGACAGCTTGCTGAAATCAT
lcl|CP012395.1_cds_ALU34445.1_16 [locus_tag=CLAU_0016] [protein=Transcriptional regulator MarR family] [protein_id=ALU34445.1] [location=15326..15868] [gbkey=CDS]	1	TGA	NGD	74	AAAACAAATGCTTATGATTAC
lcl|CP012395.1_cds_ALU34445.1_16 [locus_tag=CLAU_0016] [protein=Transcriptional regulator MarR family] [protein_id=ALU34445.1] [location=15326..15868] [gbkey=CDS]	1	TGG	NGD	33	AACGACAGCTTGCTGAAATCA
lcl|CP012395.1_cds_ALU34445.1_16 [locus_tag=CLAU_0016] [protein=Transcriptional regulator MarR family] [protein_id=ALU34445.1] [location=15326..15868] [gbkey=CDS]	1	AG	NG	49	GTAAGCAAGACGATAAAGATC
lcl|CP012395.1_cds_ALU34445.1_16 [locus_tag=CLAU_0016] [protein=Transcriptional regulator MarR family] [protein_id=ALU34445.1] [location=15326..15868] [gbkey=CDS]	1	AG	NG	69	ATTTCAAAGTCTTTCTGATGA
lcl|CP012395.1_cds_ALU34445.1_16 [locus_tag=CLAU_0016] [protein=Transcriptional regulator MarR family] [protein_id=ALU34445.1] [location=15326..15868] [gbkey=CDS]	1	GG	NG	33	ACGACAGCTTGCTGAAATCAT
lcl|CP012395.1_cds_ALU34445.1_16 [locus_tag=CLAU_0016] [protein=Transcriptional regulator MarR family] [protein_id=ALU34445.1] [location=15326..15868] [gbkey=CDS]	1	TG	NG	33	AACGACAGCTTGCTGAAATCA
lcl|CP012395.1_cds_ALU34445.1_16 [locus_tag=CLAU_0016] [protein=Transcriptional regulator MarR family] [protein_id=ALU34445.1] [location=15326..15868] [gbkey=CDS]	1	TG	NG	74	AAAACAAATGCTTATGATTAC
lcl|CP012395.1_cds_ALU34445.1_16 [locus_tag=CLAU_0016] [protein=Transcriptional regulator MarR family] [protein_id=ALU34445.1] [location=15326..15868] [gbkey=CDS]	1	AAA	NAA	32	TTACTCAACGACAGCTTGCTG
lcl|CP012395.1_cds_ALU34445.1_16 [locus_tag=CLAU_0016] [protein=Transcriptional regulator MarR family] [protein_id=ALU34445.1] [location=15326..15868] [gbkey=CDS]	1	AAA	NAA	74	AACAAATGCTTATGATTACTG
lcl|CP012395.1_cds_ALU34445.1_16 [locus_tag=CLAU_0016] [protein=Transcriptional regulator MarR family] [protein_id=ALU34445.1] [location=15326..15868] [gbkey=CDS]	1	AGA	NGA	49	GTAAGCAAGACGATAAAGATC
lcl|CP012395.1_cds_ALU34445.1_16 [locus_tag=CLAU_0016] [protein=Transcriptional regulator MarR family] [protein_id=ALU34445.1] [location=15326..15868] [gbkey=CDS]	1	AGA	NGA	69	ATTTCAAAGTCTTTCTGATGA
lcl|CP012395.1_cds_ALU34445.1_16 [locus_tag=CLAU_0016] [protein=Transcriptional regulator MarR family] [protein_id=ALU34445.1] [location=15326..15868] [gbkey=CDS]	1	GGA	NGA	33	ACGACAGCTTGCTGAAATCAT
lcl|CP012395.1_cds_ALU34445.1_16 [locus_tag=CLAU_0016] [protein=Transcriptional regulator MarR family] [protein_id=ALU34445.1] [location=15326..15868] [gbkey=CDS]	1	TGA	NGA	74	AAAACAAATGCTTATGATTAC
lcl|CP012395.1_cds_ALU34446.1_17 [locus_tag=CLAU_0017] [protein=Ferric uptake regulator Fur family] [protein_id=ALU34446.1] [location=15883..16341] [gbkey=CDS]	1	AGG	NGG	19	GTCAAAGGAGTGCAGTATTAA
lcl|CP012395.1_cds_ALU34446.1_17 [locus_tag=CLAU_0017] [protein=Ferric uptake regulator Fur family] [protein_id=ALU34446.1] [location=15883..16341] [gbkey=CDS]	1	TGT	NGD	8	AATTCAAGAAAAAATAAGGTC
lcl|CP012395.1_cds_ALU34446.1_17 [locus_tag=CLAU_0017] [protein=Ferric uptake regulator Fur family] [protein_id=ALU34446.1] [location=15883..16341] [gbkey=CDS]	1	AGG	NGD	19	GTCAAAGGAGTGCAGTATTAA
lcl|CP012395.1_cds_ALU34446.1_17 [locus_tag=CLAU_0017] [protein=Ferric uptake regulator Fur family] [protein_id=ALU34446.1] [location=15883..16341] [gbkey=CDS]	1	AG	NG	19	GTCAAAGGAGTGCAGTATTAA
lcl|CP012395.1_cds_ALU34446.1_17 [locus_tag=CLAU_0017] [protein=Ferric uptake regulator Fur family] [protein_id=ALU34446.1] [location=15883..16341] [gbkey=CDS]	1	TG	NG	8	AATTCAAGAAAAAATAAGGTC
lcl|CP012395.1_cds_ALU34446.1_17 [locus_tag=CLAU_0017] [protein=Ferric uptake regulator Fur family] [protein_id=ALU34446.1] [location=15883..16341] [gbkey=CDS]	1	AAA	NAA	6	TACCACAGGAAATTCAAGAAA
lcl|CP012395.1_cds_ALU34446.1_17 [locus_tag=CLAU_0017] [protein=Ferric uptake regulator Fur family] [protein_id=ALU34446.1] [location=15883..16341] [gbkey=CDS]	1	AAA	NAA	19	AAGTCAAAGGAGTGCAGTATT
lcl|CP012395.1_cds_ALU34446.1_17 [locus_tag=CLAU_0017] [protein=Ferric uptake regulator Fur family] [protein_id=ALU34446.1] [location=15883..16341] [gbkey=CDS]	1	TAA	NAA	6	CACAGGAAATTCAAGAAAAAA
lcl|CP012395.1_cds_ALU34446.1_17 [locus_tag=CLAU_0017] [protein=Ferric uptake regulator Fur family] [protein_id=ALU34446.1] [location=15883..16341] [gbkey=CDS]	1	TAA	NAA	8	TTCAAGAAAAAATAAGGTCTG
lcl|CP012395.1_cds_ALU34446.1_17 [locus_tag=CLAU_0017] [protein=Ferric uptake regulator Fur family] [protein_id=ALU34446.1] [location=15883..16341] [gbkey=CDS]	1	TAA	NAA	14	TTCAGGAAAAGGGATGTAAAT
lcl|CP012395.1_cds_ALU34446.1_17 [locus_tag=CLAU_0017] [protein=Ferric uptake regulator Fur family] [protein_id=ALU34446.1] [location=15883..16341] [gbkey=CDS]	1	TAA	NAA	19	CAAGTCAAAGGAGTGCAGTAT
lcl|CP012395.1_cds_ALU34447.1_18 [locus_tag=CLAU_0018] [protein=Phenazine biosynthesis protein PhzF family] [protein_id=ALU34447.1] [location=16408..17190] [gbkey=CDS]	1	TGG	NGG	50	CTCAAATACCAGAAACAATTT
lcl|CP012395.1_cds_ALU34447.1_18 [locus_tag=CLAU_0018] [protein=Phenazine biosynthesis protein PhzF family] [protein_id=ALU34447.1] [location=16408..17190] [gbkey=CDS]	1	AGA	NGD	15	TAATGCAAAAAATTGCAGCAG
lcl|CP012395.1_cds_ALU34447.1_18 [locus_tag=CLAU_0018] [protein=Phenazine biosynthesis protein PhzF family] [protein_id=ALU34447.1] [location=16408..17190] [gbkey=CDS]	1	TGG	NGD	50	CTCAAATACCAGAAACAATTT
lcl|CP012395.1_cds_ALU34447.1_18 [locus_tag=CLAU_0018] [protein=Phenazine biosynthesis protein PhzF family] [protein_id=ALU34447.1] [location=16408..17190] [gbkey=CDS]	1	AG	NG	15	TAATGCAAAAAATTGCAGCAG
lcl|CP012395.1_cds_ALU34447.1_18 [locus_tag=CLAU_0018] [protein=Phenazine biosynthesis protein PhzF family] [protein_id=ALU34447.1] [location=16408..17190] [gbkey=CDS]	1	TG	NG	50	CTCAAATACCAGAAACAATTT
lcl|CP012395.1_cds_ALU34447.1_18 [locus_tag=CLAU_0018] [protein=Phenazine biosynthesis protein PhzF family] [protein_id=ALU34447.1] [location=16408..17190] [gbkey=CDS]	1	AAA	NAA	13	GGCTGCAGGATGATGTAATGC
lcl|CP012395.1_cds_ALU34447.1_18 [locus_tag=CLAU_0018] [protein=Phenazine biosynthesis protein PhzF family] [protein_id=ALU34447.1] [location=16408..17190] [gbkey=CDS]	1	AAA	NAA	13	GCTGCAGGATGATGTAATGCA
lcl|CP012395.1_cds_ALU34447.1_18 [locus_tag=CLAU_0018] [protein=Phenazine biosynthesis protein PhzF family] [protein_id=ALU34447.1] [location=16408..17190] [gbkey=CDS]	1	AAA	NAA	13	TGCAGGATGATGTAATGCAAA
lcl|CP012395.1_cds_ALU34447.1_18 [locus_tag=CLAU_0018] [protein=Phenazine biosynthesis protein PhzF family] [protein_id=ALU34447.1] [location=16408..17190] [gbkey=CDS]	1	GAA	NAA	15	AATGCAAAAAATTGCAGCAGA
lcl|CP012395.1_cds_ALU34447.1_18 [locus_tag=CLAU_0018] [protein=Phenazine biosynthesis protein PhzF family] [protein_id=ALU34447.1] [location=16408..17190] [gbkey=CDS]	1	AGA	NGA	15	TAATGCAAAAAATTGCAGCAG
lcl|CP012395.1_cds_ALU34448.1_19 [locus_tag=CLAU_0019] [protein=EamA-like transporter family membrane protein] [protein_id=ALU34448.1] [location=17208..18098] [gbkey=CDS]	1	AGT	NGD	63	GATACAACTTACTGCAGCGGC
lcl|CP012395.1_cds_ALU34448.1_19 [locus_tag=CLAU_0019] [protein=EamA-like transporter family membrane protein] [protein_id=ALU34448.1] [location=17208..18098] [gbkey=CDS]	1	AG	NG	20	AAGACAAAATACATCATGGAA
lcl|CP012395.1_cds_ALU34448.1_19 [locus_tag=CLAU_0019] [protein=EamA-like transporter family membrane protein] [protein_id=ALU34448.1] [location=17208..18098] [gbkey=CDS]	1	AG	NG	63	GATACAACTTACTGCAGCGGC
lcl|CP012395.1_cds_ALU34448.1_19 [locus_tag=CLAU_0019] [protein=EamA-like transporter family membrane protein] [protein_id=ALU34448.1] [location=17208..18098] [gbkey=CDS]	-1	TGT	NGD	17	TTTCCATGATGTATTTTGTCT
lcl|CP012395.1_cds_ALU34448.1_19 [locus_tag=CLAU_0019] [protein=EamA-like transporter family membrane protein] [protein_id=ALU34448.1] [location=17208..18098] [gbkey=CDS]	-1	AG	NG	24	AATCCAATTGACACCTATAGC
lcl|CP012395.1_cds_ALU34448.1_19 [locus_tag=CLAU_0019] [protein=EamA-like transporter family membrane protein] [protein_id=ALU34448.1] [location=17208..18098] [gbkey=CDS]	-1	TG	NG	17	TTTCCATGATGTATTTTGTCT
lcl|CP012395.1_cds_ALU34449.1_20 [locus_tag=CLAU_0020] [protein=Hypothetical protein] [protein_id=ALU34449.1] [location=18111..19049] [gbkey=CDS]	1	AGT	NGD	36	AAAACGAATTGGTAAGGATAG
lcl|CP012395.1_cds_ALU34449.1_20 [locus_tag=CLAU_0020] [protein=Hypothetical protein] [protein_id=ALU34449.1] [location=18111..19049] [gbkey=CDS]	1	CGT	NGD	26	ATTTTCAATTCACTTTAAATT
lcl|CP012395.1_cds_ALU34449.1_20 [locus_tag=CLAU_0020] [protein=Hypothetical protein] [protein_id=ALU34449.1] [location=18111..19049] [gbkey=CDS]	1	AG	NG	36	AAAACGAATTGGTAAGGATAG
lcl|CP012395.1_cds_ALU34449.1_20 [locus_tag=CLAU_0020] [protein=Hypothetical protein] [protein_id=ALU34449.1] [location=18111..19049] [gbkey=CDS]	1	CG	NG	26	ATTTTCAATTCACTTTAAATT
lcl|CP012395.1_cds_ALU34449.1_20 [locus_tag=CLAU_0020] [protein=Hypothetical protein] [protein_id=ALU34449.1] [location=18111..19049] [gbkey=CDS]	1	TAA	NAA	14	AGCAAGTGAGTAAAGTGATTT
lcl|CP012395.1_cds_ALU34449.1_20 [locus_tag=CLAU_0020] [protein=Hypothetical protein] [protein_id=ALU34449.1] [location=18111..19049] [gbkey=CDS]	-1	TGG	NGG	4	AAACCAATCACTATAAAAAGC
lcl|CP012395.1_cds_ALU34449.1_20 [locus_tag=CLAU_0020] [protein=Hypothetical protein] [protein_id=ALU34449.1] [location=18111..19049] [gbkey=CDS]	-1	GGT	NGD	4	AACCAATCACTATAAAAAGCT
lcl|CP012395.1_cds_ALU34449.1_20 [locus_tag=CLAU_0020] [protein=Hypothetical protein] [protein_id=ALU34449.1] [location=18111..19049] [gbkey=CDS]	-1	TGG	NGD	4	AAACCAATCACTATAAAAAGC
lcl|CP012395.1_cds_ALU34449.1_20 [locus_tag=CLAU_0020] [protein=Hypothetical protein] [protein_id=ALU34449.1] [location=18111..19049] [gbkey=CDS]	-1	GG	NG	4	AACCAATCACTATAAAAAGCT
lcl|CP012395.1_cds_ALU34449.1_20 [locus_tag=CLAU_0020] [protein=Hypothetical protein] [protein_id=ALU34449.1] [location=18111..19049] [gbkey=CDS]	-1	TG	NG	4	AAACCAATCACTATAAAAAGC
lcl|CP012395.1_cds_ALU34451.1_22 [locus_tag=CLAU_0022] [protein=Integral membrane sensor signal transduction histidine kinase] [protein_id=ALU34451.1] [location=19988..21475] [gbkey=CDS]	1	AGG	NGG	10	GTTATCAAAATAAAGAAACAC
lcl|CP012395.1_cds_ALU34451.1_22 [locus_tag=CLAU_0022] [protein=Integral membrane sensor signal transduction histidine kinase] [protein_id=ALU34451.1] [location=19988..21475] [gbkey=CDS]	1	AGG	NGG	56	CAAGCAACAGAAAGAATTTAT
lcl|CP012395.1_cds_ALU34451.1_22 [locus_tag=CLAU_0022] [protein=Integral membrane sensor signal transduction histidine kinase] [protein_id=ALU34451.1] [location=19988..21475] [gbkey=CDS]	1	AGA	NGD	13	TAAGCAAAAGGATATATTTGA
lcl|CP012395.1_cds_ALU34451.1_22 [locus_tag=CLAU_0022] [protein=Integral membrane sensor signal transduction histidine kinase] [protein_id=ALU34451.1] [location=19988..21475] [gbkey=CDS]	1	AGA	NGD	47	AAATCGAAATGATGAATTAGG
lcl|CP012395.1_cds_ALU34451.1_22 [locus_tag=CLAU_0022] [protein=Integral membrane sensor signal transduction histidine kinase] [protein_id=ALU34451.1] [location=19988..21475] [gbkey=CDS]	1	AGG	NGD	10	GTTATCAAAATAAAGAAACAC
lcl|CP012395.1_cds_ALU34451.1_22 [locus_tag=CLAU_0022] [protein=Integral membrane sensor signal transduction histidine kinase] [protein_id=ALU34451.1] [location=19988..21475] [gbkey=CDS]	1	AGG	NGD	56	CAAGCAACAGAAAGAATTTAT
lcl|CP012395.1_cds_ALU34451.1_22 [locus_tag=CLAU_0022] [protein=Integral membrane sensor signal transduction histidine kinase] [protein_id=ALU34451.1] [location=19988..21475] [gbkey=CDS]	1	AG	NG	10	GTTATCAAAATAAAGAAACAC
lcl|CP012395.1_cds_ALU34451.1_22 [locus_tag=CLAU_0022] [protein=Integral membrane sensor signal transduction histidine kinase] [protein_id=ALU34451.1] [location=19988..21475] [gbkey=CDS]	1	AG	NG	11	AAACACAGGCTATTTTATTTA
lcl|CP012395.1_cds_ALU34451.1_22 [locus_tag=CLAU_0022] [protein=Integral membrane sensor signal transduction histidine kinase] [protein_id=ALU34451.1] [location=19988..21475] [gbkey=CDS]	1	AG	NG	13	TAAGCAAAAGGATATATTTGA
lcl|CP012395.1_cds_ALU34451.1_22 [locus_tag=CLAU_0022] [protein=Integral membrane sensor signal transduction histidine kinase] [protein_id=ALU34451.1] [location=19988..21475] [gbkey=CDS]	1	AG	NG	47	AAATCGAAATGATGAATTAGG
lcl|CP012395.1_cds_ALU34451.1_22 [locus_tag=CLAU_0022] [protein=Integral membrane sensor signal transduction histidine kinase] [protein_id=ALU34451.1] [location=19988..21475] [gbkey=CDS]	1	AG	NG	56	CAAGCAACAGAAAGAATTTAT
lcl|CP012395.1_cds_ALU34451.1_22 [locus_tag=CLAU_0022] [protein=Integral membrane sensor signal transduction histidine kinase] [protein_id=ALU34451.1] [location=19988..21475] [gbkey=CDS]	1	GG	NG	10	TTATCAAAATAAAGAAACACA
lcl|CP012395.1_cds_ALU34451.1_22 [locus_tag=CLAU_0022] [protein=Integral membrane sensor signal transduction histidine kinase] [protein_id=ALU34451.1] [location=19988..21475] [gbkey=CDS]	1	AAA	NAA	12	CACAGGCTATTTTATTTAAGC
lcl|CP012395.1_cds_ALU34451.1_22 [locus_tag=CLAU_0022] [protein=Integral membrane sensor signal transduction histidine kinase] [protein_id=ALU34451.1] [location=19988..21475] [gbkey=CDS]	1	AAA	NAA	56	GCAACAGAAAGAATTTATAGG
lcl|CP012395.1_cds_ALU34451.1_22 [locus_tag=CLAU_0022] [protein=Integral membrane sensor signal transduction histidine kinase] [protein_id=ALU34451.1] [location=19988..21475] [gbkey=CDS]	1	GAA	NAA	56	AGCAACAGAAAGAATTTATAG
lcl|CP012395.1_cds_ALU34451.1_22 [locus_tag=CLAU_0022] [protein=Integral membrane sensor signal transduction histidine kinase] [protein_id=ALU34451.1] [location=19988..21475] [gbkey=CDS]	1	TAA	NAA	45	CATTCAAAAGAGTGAATTTAG
lcl|CP012395.1_cds_ALU34451.1_22 [locus_tag=CLAU_0022] [protein=Integral membrane sensor signal transduction histidine kinase] [protein_id=ALU34451.1] [location=19988..21475] [gbkey=CDS]	1	TAA	NAA	53	TTCAAGTTGAAAGAGATTCTT
lcl|CP012395.1_cds_ALU34451.1_22 [locus_tag=CLAU_0022] [protein=Integral membrane sensor signal transduction histidine kinase] [protein_id=ALU34451.1] [location=19988..21475] [gbkey=CDS]	1	AGA	NGA	13	TAAGCAAAAGGATATATTTGA
lcl|CP012395.1_cds_ALU34451.1_22 [locus_tag=CLAU_0022] [protein=Integral membrane sensor signal transduction histidine kinase] [protein_id=ALU34451.1] [location=19988..21475] [gbkey=CDS]	1	AGA	NGA	47	AAATCGAAATGATGAATTAGG
lcl|CP012395.1_cds_ALU34452.1_23 [locus_tag=CLAU_0023] [protein=Hypothetical protein] [protein_id=ALU34452.1] [location=21559..22923] [gbkey=CDS]	1	AGG	NGG	40	CCCAGTTTATATGGGTAAGTA
lcl|CP012395.1_cds_ALU34452.1_23 [locus_tag=CLAU_0023] [protein=Hypothetical protein] [protein_id=ALU34452.1] [location=21559..22923] [gbkey=CDS]	1	CGG	NGG	37	GTCAGATTACGGATGTAAATA
lcl|CP012395.1_cds_ALU34452.1_23 [locus_tag=CLAU_0023] [protein=Hypothetical protein] [protein_id=ALU34452.1] [location=21559..22923] [gbkey=CDS]	1	AGG	NGD	40	CCCAGTTTATATGGGTAAGTA
lcl|CP012395.1_cds_ALU34452.1_23 [locus_tag=CLAU_0023] [protein=Hypothetical protein] [protein_id=ALU34452.1] [location=21559..22923] [gbkey=CDS]	1	CGG	NGD	37	GTCAGATTACGGATGTAAATA
lcl|CP012395.1_cds_ALU34452.1_23 [locus_tag=CLAU_0023] [protein=Hypothetical protein] [protein_id=ALU34452.1] [location=21559..22923] [gbkey=CDS]	1	AG	NG	9	TACACAGGGCATAAAAGTAAC
lcl|CP012395.1_cds_ALU34452.1_23 [locus_tag=CLAU_0023] [protein=Hypothetical protein] [protein_id=ALU34452.1] [location=21559..22923] [gbkey=CDS]	1	AG	NG	40	CCCAGTTTATATGGGTAAGTA
lcl|CP012395.1_cds_ALU34452.1_23 [locus_tag=CLAU_0023] [protein=Hypothetical protein] [protein_id=ALU34452.1] [location=21559..22923] [gbkey=CDS]	1	CG	NG	31	AAACCCAGGAATGGAAAAATG
lcl|CP012395.1_cds_ALU34452.1_23 [locus_tag=CLAU_0023] [protein=Hypothetical protein] [protein_id=ALU34452.1] [location=21559..22923] [gbkey=CDS]	1	CG	NG	37	GTCAGATTACGGATGTAAATA
lcl|CP012395.1_cds_ALU34452.1_23 [locus_tag=CLAU_0023] [protein=Hypothetical protein] [protein_id=ALU34452.1] [location=21559..22923] [gbkey=CDS]	1	AAA	NAA	13	GATATCAAATTGATAAATATG
lcl|CP012395.1_cds_ALU34452.1_23 [locus_tag=CLAU_0023] [protein=Hypothetical protein] [protein_id=ALU34452.1] [location=21559..22923] [gbkey=CDS]	1	AAA	NAA	13	ATATCAAATTGATAAATATGA
lcl|CP012395.1_cds_ALU34452.1_23 [locus_tag=CLAU_0023] [protein=Hypothetical protein] [protein_id=ALU34452.1] [location=21559..22923] [gbkey=CDS]	1	AAA	NAA	54	CTCAATACGAGGAGAATGGCA
lcl|CP012395.1_cds_ALU34452.1_23 [locus_tag=CLAU_0023] [protein=Hypothetical protein] [protein_id=ALU34452.1] [location=21559..22923] [gbkey=CDS]	1	CAA	NAA	6	CATTTCAATTAACTCATCATG
lcl|CP012395.1_cds_ALU34452.1_23 [locus_tag=CLAU_0023] [protein=Hypothetical protein] [protein_id=ALU34452.1] [location=21559..22923] [gbkey=CDS]	1	CAA	NAA	53	TACTCAATACGAGGAGAATGG
lcl|CP012395.1_cds_ALU34452.1_23 [locus_tag=CLAU_0023] [protein=Hypothetical protein] [protein_id=ALU34452.1] [location=21559..22923] [gbkey=CDS]	1	TAA	NAA	40	TGCCCAGTTTATATGGGTAAG
lcl|CP012395.1_cds_ALU34452.1_23 [locus_tag=CLAU_0023] [protein=Hypothetical protein] [protein_id=ALU34452.1] [location=21559..22923] [gbkey=CDS]	1	TAA	NAA	70	ACTTCAAGATATTAAACTTCC
lcl|CP012395.1_cds_ALU34452.1_23 [locus_tag=CLAU_0023] [protein=Hypothetical protein] [protein_id=ALU34452.1] [location=21559..22923] [gbkey=CDS]	-1	TGG	NGG	29	TTTCCATTCCTGGGTTTCAAC
lcl|CP012395.1_cds_ALU34452.1_23 [locus_tag=CLAU_0023] [protein=Hypothetical protein] [protein_id=ALU34452.1] [location=21559..22923] [gbkey=CDS]	-1	GGA	NGD	29	TTCCATTCCTGGGTTTCAACT
lcl|CP012395.1_cds_ALU34452.1_23 [locus_tag=CLAU_0023] [protein=Hypothetical protein] [protein_id=ALU34452.1] [location=21559..22923] [gbkey=CDS]	-1	TGT	NGD	38	CCCATATAAACTGGGCATCAC
lcl|CP012395.1_cds_ALU34452.1_23 [locus_tag=CLAU_0023] [protein=Hypothetical protein] [protein_id=ALU34452.1] [location=21559..22923] [gbkey=CDS]	-1	TGG	NGD	29	TTTCCATTCCTGGGTTTCAAC
lcl|CP012395.1_cds_ALU34452.1_23 [locus_tag=CLAU_0023] [protein=Hypothetical protein] [protein_id=ALU34452.1] [location=21559..22923] [gbkey=CDS]	-1	GG	NG	29	TTCCATTCCTGGGTTTCAACT
lcl|CP012395.1_cds_ALU34452.1_23 [locus_tag=CLAU_0023] [protein=Hypothetical protein] [protein_id=ALU34452.1] [location=21559..22923] [gbkey=CDS]	-1	TG	NG	38	CCCATATAAACTGGGCATCAC
lcl|CP012395.1_cds_ALU34452.1_23 [locus_tag=CLAU_0023] [protein=Hypothetical protein] [protein_id=ALU34452.1] [location=21559..22923] [gbkey=CDS]	-1	TG	NG	29	TTTCCATTCCTGGGTTTCAAC
lcl|CP012395.1_cds_ALU34452.1_23 [locus_tag=CLAU_0023] [protein=Hypothetical protein] [protein_id=ALU34452.1] [location=21559..22923] [gbkey=CDS]	-1	GAA	NAA	29	TCCATTCCTGGGTTTCAACTG
lcl|CP012395.1_cds_ALU34452.1_23 [locus_tag=CLAU_0023] [protein=Hypothetical protein] [protein_id=ALU34452.1] [location=21559..22923] [gbkey=CDS]	-1	GGA	NGA	29	TTCCATTCCTGGGTTTCAACT
lcl|CP012395.1_cds_ALU34453.1_24 [locus_tag=CLAU_0024] [protein=Rubredoxin domain-containing protein] [protein_id=ALU34453.1] [location=complement(23191..23880)] [gbkey=CDS]	1	AGG	NGG	27	TATACAAAGCAGTAAATTGAT
lcl|CP012395.1_cds_ALU34453.1_24 [locus_tag=CLAU_0024] [protein=Rubredoxin domain-containing protein] [protein_id=ALU34453.1] [location=complement(23191..23880)] [gbkey=CDS]	1	AGG	NGG	70	TGAAACGAGGAATCTCACCTA
lcl|CP012395.1_cds_ALU34453.1_24 [locus_tag=CLAU_0024] [protein=Rubredoxin domain-containing protein] [protein_id=ALU34453.1] [location=complement(23191..23880)] [gbkey=CDS]	1	GGT	NGD	70	GAAACGAGGAATCTCACCTAA
lcl|CP012395.1_cds_ALU34453.1_24 [locus_tag=CLAU_0024] [protein=Rubredoxin domain-containing protein] [protein_id=ALU34453.1] [location=complement(23191..23880)] [gbkey=CDS]	1	AGG	NGD	27	TATACAAAGCAGTAAATTGAT
lcl|CP012395.1_cds_ALU34453.1_24 [locus_tag=CLAU_0024] [protein=Rubredoxin domain-containing protein] [protein_id=ALU34453.1] [location=complement(23191..23880)] [gbkey=CDS]	1	AGG	NGD	70	TGAAACGAGGAATCTCACCTA
lcl|CP012395.1_cds_ALU34453.1_24 [locus_tag=CLAU_0024] [protein=Rubredoxin domain-containing protein] [protein_id=ALU34453.1] [location=complement(23191..23880)] [gbkey=CDS]	1	AG	NG	27	TATACAAAGCAGTAAATTGAT
lcl|CP012395.1_cds_ALU34453.1_24 [locus_tag=CLAU_0024] [protein=Rubredoxin domain-containing protein] [protein_id=ALU34453.1] [location=complement(23191..23880)] [gbkey=CDS]	1	AG	NG	70	TGAAACGAGGAATCTCACCTA
lcl|CP012395.1_cds_ALU34453.1_24 [locus_tag=CLAU_0024] [protein=Rubredoxin domain-containing protein] [protein_id=ALU34453.1] [location=complement(23191..23880)] [gbkey=CDS]	1	GG	NG	70	GAAACGAGGAATCTCACCTAA
lcl|CP012395.1_cds_ALU34453.1_24 [locus_tag=CLAU_0024] [protein=Rubredoxin domain-containing protein] [protein_id=ALU34453.1] [location=complement(23191..23880)] [gbkey=CDS]	1	TG	NG	17	TTTTCAAATAACATCAAATCC
lcl|CP012395.1_cds_ALU34453.1_24 [locus_tag=CLAU_0024] [protein=Rubredoxin domain-containing protein] [protein_id=ALU34453.1] [location=complement(23191..23880)] [gbkey=CDS]	1	GAA	NAA	68	ATTACCAGGATATGAAACGAG
lcl|CP012395.1_cds_ALU34454.1_25 [locus_tag=CLAU_0025] [protein=Ferritin] [protein_id=ALU34454.1] [location=complement(23941..24462)] [gbkey=CDS]	1	TGT	NGD	10	ACGATCAGATAAACTATGAAA
lcl|CP012395.1_cds_ALU34454.1_25 [locus_tag=CLAU_0025] [protein=Ferritin] [protein_id=ALU34454.1] [location=complement(23941..24462)] [gbkey=CDS]	1	TG	NG	10	ACGATCAGATAAACTATGAAA
lcl|CP012395.1_cds_ALU34454.1_25 [locus_tag=CLAU_0025] [protein=Ferritin] [protein_id=ALU34454.1] [location=complement(23941..24462)] [gbkey=CDS]	-1	TGG	NGG	66	ACCACTTGAGTAAGCTTGCTG
lcl|CP012395.1_cds_ALU34454.1_25 [locus_tag=CLAU_0025] [protein=Ferritin] [protein_id=ALU34454.1] [location=complement(23941..24462)] [gbkey=CDS]	-1	TGT	NGD	66	AAACCACTTGAGTAAGCTTGC
lcl|CP012395.1_cds_ALU34454.1_25 [locus_tag=CLAU_0025] [protein=Ferritin] [protein_id=ALU34454.1] [location=complement(23941..24462)] [gbkey=CDS]	-1	TGG	NGD	66	ACCACTTGAGTAAGCTTGCTG
lcl|CP012395.1_cds_ALU34454.1_25 [locus_tag=CLAU_0025] [protein=Ferritin] [protein_id=ALU34454.1] [location=complement(23941..24462)] [gbkey=CDS]	-1	TG	NG	66	AAACCACTTGAGTAAGCTTGC
lcl|CP012395.1_cds_ALU34454.1_25 [locus_tag=CLAU_0025] [protein=Ferritin] [protein_id=ALU34454.1] [location=complement(23941..24462)] [gbkey=CDS]	-1	TG	NG	66	ACCACTTGAGTAAGCTTGCTG
lcl|CP012395.1_cds_ALU34455.1_26 [locus_tag=CLAU_0026] [protein=Cold-shock DNA-binding domain protein] [protein_id=ALU34455.1] [location=24943..25140] [gbkey=CDS]	1	TGT	NGD	74	AGGTCAGAAAGTTTCTTATGA
lcl|CP012395.1_cds_ALU34455.1_26 [locus_tag=CLAU_0026] [protein=Cold-shock DNA-binding domain protein] [protein_id=ALU34455.1] [location=24943..25140] [gbkey=CDS]	1	TG	NG	74	AGGTCAGAAAGTTTCTTATGA
lcl|CP012395.1_cds_ALU34456.1_27 [locus_tag=CLAU_0027] [protein=NUDIX hydrolase] [protein_id=ALU34456.1] [location=complement(25220..26041)] [gbkey=CDS]	1	AGG	NGG	22	GTATCAAACTGAATTCTTTTT
lcl|CP012395.1_cds_ALU34456.1_27 [locus_tag=CLAU_0027] [protein=NUDIX hydrolase] [protein_id=ALU34456.1] [location=complement(25220..26041)] [gbkey=CDS]	1	AGG	NGG	37	TGAACAATCTTTTTTAATATC
lcl|CP012395.1_cds_ALU34456.1_27 [locus_tag=CLAU_0027] [protein=NUDIX hydrolase] [protein_id=ALU34456.1] [location=complement(25220..26041)] [gbkey=CDS]	1	AGA	NGD	41	GCCAAATACTGAATTGGGATA
lcl|CP012395.1_cds_ALU34456.1_27 [locus_tag=CLAU_0027] [protein=NUDIX hydrolase] [protein_id=ALU34456.1] [location=complement(25220..26041)] [gbkey=CDS]	1	AGG	NGD	22	GTATCAAACTGAATTCTTTTT
lcl|CP012395.1_cds_ALU34456.1_27 [locus_tag=CLAU_0027] [protein=NUDIX hydrolase] [protein_id=ALU34456.1] [location=complement(25220..26041)] [gbkey=CDS]	1	AGG	NGD	37	TGAACAATCTTTTTTAATATC
lcl|CP012395.1_cds_ALU34456.1_27 [locus_tag=CLAU_0027] [protein=NUDIX hydrolase] [protein_id=ALU34456.1] [location=complement(25220..26041)] [gbkey=CDS]	1	AG	NG	22	GTATCAAACTGAATTCTTTTT
lcl|CP012395.1_cds_ALU34456.1_27 [locus_tag=CLAU_0027] [protein=NUDIX hydrolase] [protein_id=ALU34456.1] [location=complement(25220..26041)] [gbkey=CDS]	1	AG	NG	37	TGAACAATCTTTTTTAATATC
lcl|CP012395.1_cds_ALU34456.1_27 [locus_tag=CLAU_0027] [protein=NUDIX hydrolase] [protein_id=ALU34456.1] [location=complement(25220..26041)] [gbkey=CDS]	1	AG	NG	41	GCCAAATACTGAATTGGGATA
lcl|CP012395.1_cds_ALU34456.1_27 [locus_tag=CLAU_0027] [protein=NUDIX hydrolase] [protein_id=ALU34456.1] [location=complement(25220..26041)] [gbkey=CDS]	1	AAA	NAA	12	ATAACCAAAATCTCTTAGTAA
lcl|CP012395.1_cds_ALU34456.1_27 [locus_tag=CLAU_0027] [protein=NUDIX hydrolase] [protein_id=ALU34456.1] [location=complement(25220..26041)] [gbkey=CDS]	1	AAA	NAA	12	TAACCAAAATCTCTTAGTAAA
lcl|CP012395.1_cds_ALU34456.1_27 [locus_tag=CLAU_0027] [protein=NUDIX hydrolase] [protein_id=ALU34456.1] [location=complement(25220..26041)] [gbkey=CDS]	1	TAA	NAA	41	TAGCCAAATACTGAATTGGGA
lcl|CP012395.1_cds_ALU34456.1_27 [locus_tag=CLAU_0027] [protein=NUDIX hydrolase] [protein_id=ALU34456.1] [location=complement(25220..26041)] [gbkey=CDS]	1	AGA	NGA	41	GCCAAATACTGAATTGGGATA
lcl|CP012395.1_cds_ALU34456.1_27 [locus_tag=CLAU_0027] [protein=NUDIX hydrolase] [protein_id=ALU34456.1] [location=complement(25220..26041)] [gbkey=CDS]	-1	AG	NG	38	ATCCCAATTCAGTATTTGGCT
lcl|CP012395.1_cds_ALU34457.1_28 [locus_tag=CLAU_0028] [protein=Hypothetical protein] [protein_id=ALU34457.1] [location=26263..26496] [gbkey=CDS]	1	TGG	NGG	56	ATCAAGATCTCAAGAAACTTA
lcl|CP012395.1_cds_ALU34457.1_28 [locus_tag=CLAU_0028] [protein=Hypothetical protein] [protein_id=ALU34457.1] [location=26263..26496] [gbkey=CDS]	1	TGA	NGD	12	GCACCAAACTTTAGCACCACA
lcl|CP012395.1_cds_ALU34457.1_28 [locus_tag=CLAU_0028] [protein=Hypothetical protein] [protein_id=ALU34457.1] [location=26263..26496] [gbkey=CDS]	1	TGG	NGD	56	ATCAAGATCTCAAGAAACTTA
lcl|CP012395.1_cds_ALU34457.1_28 [locus_tag=CLAU_0028] [protein=Hypothetical protein] [protein_id=ALU34457.1] [location=26263..26496] [gbkey=CDS]	1	TG	NG	12	GCACCAAACTTTAGCACCACA
lcl|CP012395.1_cds_ALU34457.1_28 [locus_tag=CLAU_0028] [protein=Hypothetical protein] [protein_id=ALU34457.1] [location=26263..26496] [gbkey=CDS]	1	TG	NG	56	ATCAAGATCTCAAGAAACTTA
lcl|CP012395.1_cds_ALU34457.1_28 [locus_tag=CLAU_0028] [protein=Hypothetical protein] [protein_id=ALU34457.1] [location=26263..26496] [gbkey=CDS]	1	AAA	NAA	71	GCAGCAATCAATGGGTGCTAT
lcl|CP012395.1_cds_ALU34457.1_28 [locus_tag=CLAU_0028] [protein=Hypothetical protein] [protein_id=ALU34457.1] [location=26263..26496] [gbkey=CDS]	1	TAA	NAA	70	TGCAGCAATCAATGGGTGCTA
lcl|CP012395.1_cds_ALU34457.1_28 [locus_tag=CLAU_0028] [protein=Hypothetical protein] [protein_id=ALU34457.1] [location=26263..26496] [gbkey=CDS]	1	TGA	NGA	12	GCACCAAACTTTAGCACCACA
lcl|CP012395.1_cds_ALU34458.1_29 [locus_tag=CLAU_0029] [protein=Coat F domain protein] [protein_id=ALU34458.1] [location=26489..26851] [gbkey=CDS]	1	AGA	NGD	74	TAAACAATTTCAAACAGATAT
lcl|CP012395.1_cds_ALU34458.1_29 [locus_tag=CLAU_0029] [protein=Coat F domain protein] [protein_id=ALU34458.1] [location=26489..26851] [gbkey=CDS]	1	AGT	NGD	75	AACAATTTCAAACAGATATAG
lcl|CP012395.1_cds_ALU34458.1_29 [locus_tag=CLAU_0029] [protein=Coat F domain protein] [protein_id=ALU34458.1] [location=26489..26851] [gbkey=CDS]	1	AG	NG	74	TAAACAATTTCAAACAGATAT
lcl|CP012395.1_cds_ALU34458.1_29 [locus_tag=CLAU_0029] [protein=Coat F domain protein] [protein_id=ALU34458.1] [location=26489..26851] [gbkey=CDS]	1	AG	NG	75	AACAATTTCAAACAGATATAG
lcl|CP012395.1_cds_ALU34458.1_29 [locus_tag=CLAU_0029] [protein=Coat F domain protein] [protein_id=ALU34458.1] [location=26489..26851] [gbkey=CDS]	1	TAA	NAA	50	TAATCAATTGAAAAATGCAAT
lcl|CP012395.1_cds_ALU34458.1_29 [locus_tag=CLAU_0029] [protein=Coat F domain protein] [protein_id=ALU34458.1] [location=26489..26851] [gbkey=CDS]	1	AGA	NGA	74	TAAACAATTTCAAACAGATAT
lcl|CP012395.1_cds_ALU34459.1_30 [locus_tag=CLAU_0030] [protein=Alcohol dehydrogenase] [protein_id=ALU34459.1] [location=26871..28007] [gbkey=CDS]	1	AGG	NGG	3	TTCAAGGTATAAAAAATGTAA
lcl|CP012395.1_cds_ALU34459.1_30 [locus_tag=CLAU_0030] [protein=Alcohol dehydrogenase] [protein_id=ALU34459.1] [location=26871..28007] [gbkey=CDS]	1	AGT	NGD	36	AGGTCAGGCTGAATACATGAG
lcl|CP012395.1_cds_ALU34459.1_30 [locus_tag=CLAU_0030] [protein=Alcohol dehydrogenase] [protein_id=ALU34459.1] [location=26871..28007] [gbkey=CDS]	1	AGG	NGD	3	TTCAAGGTATAAAAAATGTAA
lcl|CP012395.1_cds_ALU34459.1_30 [locus_tag=CLAU_0030] [protein=Alcohol dehydrogenase] [protein_id=ALU34459.1] [location=26871..28007] [gbkey=CDS]	1	AG	NG	3	TTCAAGGTATAAAAAATGTAA
lcl|CP012395.1_cds_ALU34459.1_30 [locus_tag=CLAU_0030] [protein=Alcohol dehydrogenase] [protein_id=ALU34459.1] [location=26871..28007] [gbkey=CDS]	1	AG	NG	36	AGGTCAGGCTGAATACATGAG
lcl|CP012395.1_cds_ALU34459.1_30 [locus_tag=CLAU_0030] [protein=Alcohol dehydrogenase] [protein_id=ALU34459.1] [location=26871..28007] [gbkey=CDS]	1	GG	NG	15	TGCCCCAGGATTACATAATAG
lcl|CP012395.1_cds_ALU34459.1_30 [locus_tag=CLAU_0030] [protein=Alcohol dehydrogenase] [protein_id=ALU34459.1] [location=26871..28007] [gbkey=CDS]	1	TG	NG	58	TATACAGTATAGATTAGAACA
lcl|CP012395.1_cds_ALU34459.1_30 [locus_tag=CLAU_0030] [protein=Alcohol dehydrogenase] [protein_id=ALU34459.1] [location=26871..28007] [gbkey=CDS]	1	TG	NG	74	ATTGCAAGGAGGAGCTATGGG
lcl|CP012395.1_cds_ALU34459.1_30 [locus_tag=CLAU_0030] [protein=Alcohol dehydrogenase] [protein_id=ALU34459.1] [location=26871..28007] [gbkey=CDS]	1	AAA	NAA	3	GTTTCAAGGTATAAAAAATGT
lcl|CP012395.1_cds_ALU34459.1_30 [locus_tag=CLAU_0030] [protein=Alcohol dehydrogenase] [protein_id=ALU34459.1] [location=26871..28007] [gbkey=CDS]	1	CAA	NAA	58	TACAGTATAGATTAGAACATG
lcl|CP012395.1_cds_ALU34459.1_30 [locus_tag=CLAU_0030] [protein=Alcohol dehydrogenase] [protein_id=ALU34459.1] [location=26871..28007] [gbkey=CDS]	1	TAA	NAA	3	CGTTTCAAGGTATAAAAAATG
lcl|CP012395.1_cds_ALU34459.1_30 [locus_tag=CLAU_0030] [protein=Alcohol dehydrogenase] [protein_id=ALU34459.1] [location=26871..28007] [gbkey=CDS]	1	TAA	NAA	53	GGTACAAAAATTTGCATGGCT
lcl|CP012395.1_cds_ALU34459.1_30 [locus_tag=CLAU_0030] [protein=Alcohol dehydrogenase] [protein_id=ALU34459.1] [location=26871..28007] [gbkey=CDS]	-1	CAA	NAA	43	CACTCCAATAAGCTGTAGGTA
lcl|CP012395.1_cds_ALU34459.1_30 [locus_tag=CLAU_0030] [protein=Alcohol dehydrogenase] [protein_id=ALU34459.1] [location=26871..28007] [gbkey=CDS]	-1	TAA	NAA	51	GCCATGCAAATTTTTGTACCA
lcl|CP012395.1_cds_ALU34460.1_31 [locus_tag=CLAU_0031] [protein=Spore coat protein] [protein_id=ALU34460.1] [location=28022..28234] [gbkey=CDS]	1	CAA	NAA	71	TTTTACAAAATGATGTATCTA
lcl|CP012395.1_cds_ALU34460.1_31 [locus_tag=CLAU_0031] [protein=Spore coat protein] [protein_id=ALU34460.1] [location=28022..28234] [gbkey=CDS]	1	CAA	NAA	73	TACAAAATGATGTATCTACAA
lcl|CP012395.1_cds_ALU34461.1_32 [locus_tag=CLAU_0032] [protein=Coat F domain protein] [protein_id=ALU34461.1] [location=28257..28559] [gbkey=CDS]	1	AAA	NAA	58	AACAATTAGAAGATTCTATCC
lcl|CP012395.1_cds_ALU34462.1_33 [locus_tag=CLAU_0033] [protein=Flavodoxin] [protein_id=ALU34462.1] [location=28806..29291] [gbkey=CDS]	1	TGT	NGD	5	TGCAAGGTAAGATTTTAGTTG
lcl|CP012395.1_cds_ALU34462.1_33 [locus_tag=CLAU_0033] [protein=Flavodoxin] [protein_id=ALU34462.1] [location=28806..29291] [gbkey=CDS]	1	TG	NG	5	TGCAAGGTAAGATTTTAGTTG
lcl|CP012395.1_cds_ALU34462.1_33 [locus_tag=CLAU_0033] [protein=Flavodoxin] [protein_id=ALU34462.1] [location=28806..29291] [gbkey=CDS]	1	AAA	NAA	36	GAAAGCAGGCCATAACTAAGG
lcl|CP012395.1_cds_ALU34462.1_33 [locus_tag=CLAU_0033] [protein=Flavodoxin] [protein_id=ALU34462.1] [location=28806..29291] [gbkey=CDS]	1	AAA	NAA	36	AAAGCAGGCCATAACTAAGGA
lcl|CP012395.1_cds_ALU34462.1_33 [locus_tag=CLAU_0033] [protein=Flavodoxin] [protein_id=ALU34462.1] [location=28806..29291] [gbkey=CDS]	-1	AAA	NAA	47	TGCCCAAACTGGAGTTCCAAT
lcl|CP012395.1_cds_ALU34462.1_33 [locus_tag=CLAU_0033] [protein=Flavodoxin] [protein_id=ALU34462.1] [location=28806..29291] [gbkey=CDS]	-1	CAA	NAA	48	TCCATGCCCAAACTGGAGTTC
lcl|CP012395.1_cds_ALU34462.1_33 [locus_tag=CLAU_0033] [protein=Flavodoxin] [protein_id=ALU34462.1] [location=28806..29291] [gbkey=CDS]	-1	TAA	NAA	48	ATGCCCAAACTGGAGTTCCAA
lcl|CP012395.1_cds_ALU34463.1_34 [locus_tag=CLAU_0034] [protein=Cold-shock DNA-binding domain protein] [protein_id=ALU34463.1] [location=29494..29691] [gbkey=CDS]	1	CGA	NGD	74	AGGTCAAAAAGTTTCTTATGA
lcl|CP012395.1_cds_ALU34463.1_34 [locus_tag=CLAU_0034] [protein=Cold-shock DNA-binding domain protein] [protein_id=ALU34463.1] [location=29494..29691] [gbkey=CDS]	1	CG	NG	74	AGGTCAAAAAGTTTCTTATGA
lcl|CP012395.1_cds_ALU34463.1_34 [locus_tag=CLAU_0034] [protein=Cold-shock DNA-binding domain protein] [protein_id=ALU34463.1] [location=29494..29691] [gbkey=CDS]	1	CGA	NGA	74	AGGTCAAAAAGTTTCTTATGA
lcl|CP012395.1_cds_ALU34464.1_35 [locus_tag=CLAU_0035] [protein=Aminotransferase] [protein_id=ALU34464.1] [location=complement(29756..30934)] [gbkey=CDS]	1	AGG	NGG	18	TCTTCAATACAGTACCACTGA
lcl|CP012395.1_cds_ALU34464.1_35 [locus_tag=CLAU_0035] [protein=Aminotransferase] [protein_id=ALU34464.1] [location=complement(29756..30934)] [gbkey=CDS]	1	AGG	NGG	27	CCAGCAGGCTTTAGACCTTTC
lcl|CP012395.1_cds_ALU34464.1_35 [locus_tag=CLAU_0035] [protein=Aminotransferase] [protein_id=ALU34464.1] [location=complement(29756..30934)] [gbkey=CDS]	1	AGG	NGD	18	TCTTCAATACAGTACCACTGA
lcl|CP012395.1_cds_ALU34464.1_35 [locus_tag=CLAU_0035] [protein=Aminotransferase] [protein_id=ALU34464.1] [location=complement(29756..30934)] [gbkey=CDS]	1	AGG	NGD	27	CCAGCAGGCTTTAGACCTTTC
lcl|CP012395.1_cds_ALU34464.1_35 [locus_tag=CLAU_0035] [protein=Aminotransferase] [protein_id=ALU34464.1] [location=complement(29756..30934)] [gbkey=CDS]	1	AG	NG	18	TCTTCAATACAGTACCACTGA
lcl|CP012395.1_cds_ALU34464.1_35 [locus_tag=CLAU_0035] [protein=Aminotransferase] [protein_id=ALU34464.1] [location=complement(29756..30934)] [gbkey=CDS]	1	AG	NG	27	CCAGCAGGCTTTAGACCTTTC
lcl|CP012395.1_cds_ALU34464.1_35 [locus_tag=CLAU_0035] [protein=Aminotransferase] [protein_id=ALU34464.1] [location=complement(29756..30934)] [gbkey=CDS]	1	AG	NG	67	TTCAAAAATATATTCCTTTTA
lcl|CP012395.1_cds_ALU34464.1_35 [locus_tag=CLAU_0035] [protein=Aminotransferase] [protein_id=ALU34464.1] [location=complement(29756..30934)] [gbkey=CDS]	1	GAA	NAA	28	AGCAGGCTTTAGACCTTTCAG
lcl|CP012395.1_cds_ALU34464.1_35 [locus_tag=CLAU_0035] [protein=Aminotransferase] [protein_id=ALU34464.1] [location=complement(29756..30934)] [gbkey=CDS]	1	GAA	NAA	46	ATTTTCAAAATCCAACTGGAA
lcl|CP012395.1_cds_ALU34464.1_35 [locus_tag=CLAU_0035] [protein=Aminotransferase] [protein_id=ALU34464.1] [location=complement(29756..30934)] [gbkey=CDS]	1	TAA	NAA	66	TATTCAAAAATATATTCCTTT
lcl|CP012395.1_cds_ALU34464.1_35 [locus_tag=CLAU_0035] [protein=Aminotransferase] [protein_id=ALU34464.1] [location=complement(29756..30934)] [gbkey=CDS]	-1	GGG	NGG	61	TCCAGCCAAGCCTTAAGCCAG
lcl|CP012395.1_cds_ALU34464.1_35 [locus_tag=CLAU_0035] [protein=Aminotransferase] [protein_id=ALU34464.1] [location=complement(29756..30934)] [gbkey=CDS]	-1	GGG	NGD	61	TCCAGCCAAGCCTTAAGCCAG
lcl|CP012395.1_cds_ALU34464.1_35 [locus_tag=CLAU_0035] [protein=Aminotransferase] [protein_id=ALU34464.1] [location=complement(29756..30934)] [gbkey=CDS]	-1	GG	NG	61	TCCAGCCAAGCCTTAAGCCAG
lcl|CP012395.1_cds_ALU34465.1_36 [locus_tag=CLAU_0036] [protein=Transcriptional regulator GntR family with aminotransferase domain-containing protein] [protein_id=ALU34465.1] [location=complement(30947..32470)] [gbkey=CDS]	1	TGG	NGG	40	CATGCAGGGAATAGATTTTAT
lcl|CP012395.1_cds_ALU34465.1_36 [locus_tag=CLAU_0036] [protein=Transcriptional regulator GntR family with aminotransferase domain-containing protein] [protein_id=ALU34465.1] [location=complement(30947..32470)] [gbkey=CDS]	1	AGA	NGD	58	ATATCAGCTTCCAATTATTGA
lcl|CP012395.1_cds_ALU34465.1_36 [locus_tag=CLAU_0036] [protein=Transcriptional regulator GntR family with aminotransferase domain-containing protein] [protein_id=ALU34465.1] [location=complement(30947..32470)] [gbkey=CDS]	1	AGT	NGD	54	TTTTCAAAATCCAACTTCAAT
lcl|CP012395.1_cds_ALU34465.1_36 [locus_tag=CLAU_0036] [protein=Transcriptional regulator GntR family with aminotransferase domain-containing protein] [protein_id=ALU34465.1] [location=complement(30947..32470)] [gbkey=CDS]	1	AGT	NGD	73	CTTCGCAATATATATTAGATA
lcl|CP012395.1_cds_ALU34465.1_36 [locus_tag=CLAU_0036] [protein=Transcriptional regulator GntR family with aminotransferase domain-containing protein] [protein_id=ALU34465.1] [location=complement(30947..32470)] [gbkey=CDS]	1	CGT	NGD	71	AAAGCAAATGACAGATCTTCA
lcl|CP012395.1_cds_ALU34465.1_36 [locus_tag=CLAU_0036] [protein=Transcriptional regulator GntR family with aminotransferase domain-containing protein] [protein_id=ALU34465.1] [location=complement(30947..32470)] [gbkey=CDS]	1	TGT	NGD	20	GTATCAATTTTTCGATTCAAA
lcl|CP012395.1_cds_ALU34465.1_36 [locus_tag=CLAU_0036] [protein=Transcriptional regulator GntR family with aminotransferase domain-containing protein] [protein_id=ALU34465.1] [location=complement(30947..32470)] [gbkey=CDS]	1	TGG	NGD	40	CATGCAGGGAATAGATTTTAT
lcl|CP012395.1_cds_ALU34465.1_36 [locus_tag=CLAU_0036] [protein=Transcriptional regulator GntR family with aminotransferase domain-containing protein] [protein_id=ALU34465.1] [location=complement(30947..32470)] [gbkey=CDS]	1	AG	NG	54	TTTTCAAAATCCAACTTCAAT
lcl|CP012395.1_cds_ALU34465.1_36 [locus_tag=CLAU_0036] [protein=Transcriptional regulator GntR family with aminotransferase domain-containing protein] [protein_id=ALU34465.1] [location=complement(30947..32470)] [gbkey=CDS]	1	AG	NG	58	ATATCAGCTTCCAATTATTGA
lcl|CP012395.1_cds_ALU34465.1_36 [locus_tag=CLAU_0036] [protein=Transcriptional regulator GntR family with aminotransferase domain-containing protein] [protein_id=ALU34465.1] [location=complement(30947..32470)] [gbkey=CDS]	1	AG	NG	73	CTTCGCAATATATATTAGATA
lcl|CP012395.1_cds_ALU34465.1_36 [locus_tag=CLAU_0036] [protein=Transcriptional regulator GntR family with aminotransferase domain-containing protein] [protein_id=ALU34465.1] [location=complement(30947..32470)] [gbkey=CDS]	1	CG	NG	71	AAAGCAAATGACAGATCTTCA
lcl|CP012395.1_cds_ALU34465.1_36 [locus_tag=CLAU_0036] [protein=Transcriptional regulator GntR family with aminotransferase domain-containing protein] [protein_id=ALU34465.1] [location=complement(30947..32470)] [gbkey=CDS]	1	TG	NG	20	GTATCAATTTTTCGATTCAAA
lcl|CP012395.1_cds_ALU34465.1_36 [locus_tag=CLAU_0036] [protein=Transcriptional regulator GntR family with aminotransferase domain-containing protein] [protein_id=ALU34465.1] [location=complement(30947..32470)] [gbkey=CDS]	1	TG	NG	40	CATGCAGGGAATAGATTTTAT
lcl|CP012395.1_cds_ALU34465.1_36 [locus_tag=CLAU_0036] [protein=Transcriptional regulator GntR family with aminotransferase domain-containing protein] [protein_id=ALU34465.1] [location=complement(30947..32470)] [gbkey=CDS]	1	TG	NG	69	TGCACAAGTAATAAAAAAATT
lcl|CP012395.1_cds_ALU34465.1_36 [locus_tag=CLAU_0036] [protein=Transcriptional regulator GntR family with aminotransferase domain-containing protein] [protein_id=ALU34465.1] [location=complement(30947..32470)] [gbkey=CDS]	1	AAA	NAA	30	AATTGCAAAAAGACTTATGGA
lcl|CP012395.1_cds_ALU34465.1_36 [locus_tag=CLAU_0036] [protein=Transcriptional regulator GntR family with aminotransferase domain-containing protein] [protein_id=ALU34465.1] [location=complement(30947..32470)] [gbkey=CDS]	1	AAA	NAA	30	ATTGCAAAAAGACTTATGGAA
lcl|CP012395.1_cds_ALU34465.1_36 [locus_tag=CLAU_0036] [protein=Transcriptional regulator GntR family with aminotransferase domain-containing protein] [protein_id=ALU34465.1] [location=complement(30947..32470)] [gbkey=CDS]	1	AAA	NAA	75	TTTTACGAGAAGGACTGTATG
lcl|CP012395.1_cds_ALU34465.1_36 [locus_tag=CLAU_0036] [protein=Transcriptional regulator GntR family with aminotransferase domain-containing protein] [protein_id=ALU34465.1] [location=complement(30947..32470)] [gbkey=CDS]	1	AAA	NAA	75	TTTACGAGAAGGACTGTATGA
lcl|CP012395.1_cds_ALU34465.1_36 [locus_tag=CLAU_0036] [protein=Transcriptional regulator GntR family with aminotransferase domain-containing protein] [protein_id=ALU34465.1] [location=complement(30947..32470)] [gbkey=CDS]	1	GAA	NAA	4	TACAAATTAAAAATGAAATAA
lcl|CP012395.1_cds_ALU34465.1_36 [locus_tag=CLAU_0036] [protein=Transcriptional regulator GntR family with aminotransferase domain-containing protein] [protein_id=ALU34465.1] [location=complement(30947..32470)] [gbkey=CDS]	1	GAA	NAA	40	TGCAGGGAATAGATTTTATTG
lcl|CP012395.1_cds_ALU34465.1_36 [locus_tag=CLAU_0036] [protein=Transcriptional regulator GntR family with aminotransferase domain-containing protein] [protein_id=ALU34465.1] [location=complement(30947..32470)] [gbkey=CDS]	1	TAA	NAA	4	ACGTACAAATTAAAAATGAAA
lcl|CP012395.1_cds_ALU34465.1_36 [locus_tag=CLAU_0036] [protein=Transcriptional regulator GntR family with aminotransferase domain-containing protein] [protein_id=ALU34465.1] [location=complement(30947..32470)] [gbkey=CDS]	1	TAA	NAA	20	ATCAATTTTTCGATTCAAATG
lcl|CP012395.1_cds_ALU34465.1_36 [locus_tag=CLAU_0036] [protein=Transcriptional regulator GntR family with aminotransferase domain-containing protein] [protein_id=ALU34465.1] [location=complement(30947..32470)] [gbkey=CDS]	1	AGA	NGA	58	ATATCAGCTTCCAATTATTGA
lcl|CP012395.1_cds_ALU34465.1_36 [locus_tag=CLAU_0036] [protein=Transcriptional regulator GntR family with aminotransferase domain-containing protein] [protein_id=ALU34465.1] [location=complement(30947..32470)] [gbkey=CDS]	-1	TGA	NGD	66	AGTCCATCCAACACGCATACC
lcl|CP012395.1_cds_ALU34465.1_36 [locus_tag=CLAU_0036] [protein=Transcriptional regulator GntR family with aminotransferase domain-containing protein] [protein_id=ALU34465.1] [location=complement(30947..32470)] [gbkey=CDS]	-1	TGA	NGD	18	TACCATGAAAGTGGTACAGTA
lcl|CP012395.1_cds_ALU34465.1_36 [locus_tag=CLAU_0036] [protein=Transcriptional regulator GntR family with aminotransferase domain-containing protein] [protein_id=ALU34465.1] [location=complement(30947..32470)] [gbkey=CDS]	-1	TG	NG	66	AGTCCATCCAACACGCATACC
lcl|CP012395.1_cds_ALU34465.1_36 [locus_tag=CLAU_0036] [protein=Transcriptional regulator GntR family with aminotransferase domain-containing protein] [protein_id=ALU34465.1] [location=complement(30947..32470)] [gbkey=CDS]	-1	TG	NG	18	TACCATGAAAGTGGTACAGTA
lcl|CP012395.1_cds_ALU34465.1_36 [locus_tag=CLAU_0036] [protein=Transcriptional regulator GntR family with aminotransferase domain-containing protein] [protein_id=ALU34465.1] [location=complement(30947..32470)] [gbkey=CDS]	-1	AAA	NAA	66	TCCATCCAACACGCATACCTG
lcl|CP012395.1_cds_ALU34465.1_36 [locus_tag=CLAU_0036] [protein=Transcriptional regulator GntR family with aminotransferase domain-containing protein] [protein_id=ALU34465.1] [location=complement(30947..32470)] [gbkey=CDS]	-1	GAA	NAA	66	GTCCATCCAACACGCATACCT
lcl|CP012395.1_cds_ALU34465.1_36 [locus_tag=CLAU_0036] [protein=Transcriptional regulator GntR family with aminotransferase domain-containing protein] [protein_id=ALU34465.1] [location=complement(30947..32470)] [gbkey=CDS]	-1	TGA	NGA	66	AGTCCATCCAACACGCATACC
lcl|CP012395.1_cds_ALU34465.1_36 [locus_tag=CLAU_0036] [protein=Transcriptional regulator GntR family with aminotransferase domain-containing protein] [protein_id=ALU34465.1] [location=complement(30947..32470)] [gbkey=CDS]	-1	TGA	NGA	18	TACCATGAAAGTGGTACAGTA
lcl|CP012395.1_cds_ALU34467.1_38 [locus_tag=CLAU_0038] [protein=Vesicle tethering protein] [protein_id=ALU34467.1] [location=33704..34033] [gbkey=CDS]	1	TGG	NGG	23	TGAAACAAGACATAAATTCGG
lcl|CP012395.1_cds_ALU34467.1_38 [locus_tag=CLAU_0038] [protein=Vesicle tethering protein] [protein_id=ALU34467.1] [location=33704..34033] [gbkey=CDS]	1	AGA	NGD	49	TACCCAGCTATTAAGTGCTTT
lcl|CP012395.1_cds_ALU34467.1_38 [locus_tag=CLAU_0038] [protein=Vesicle tethering protein] [protein_id=ALU34467.1] [location=33704..34033] [gbkey=CDS]	1	GGA	NGD	24	GAAACAAGACATAAATTCGGT
lcl|CP012395.1_cds_ALU34467.1_38 [locus_tag=CLAU_0038] [protein=Vesicle tethering protein] [protein_id=ALU34467.1] [location=33704..34033] [gbkey=CDS]	1	TGA	NGD	17	TGCAGCAGGATATGAAATCAA
lcl|CP012395.1_cds_ALU34467.1_38 [locus_tag=CLAU_0038] [protein=Vesicle tethering protein] [protein_id=ALU34467.1] [location=33704..34033] [gbkey=CDS]	1	TGA	NGD	30	TGGAACAAGATATAAGTTCGA
lcl|CP012395.1_cds_ALU34467.1_38 [locus_tag=CLAU_0038] [protein=Vesicle tethering protein] [protein_id=ALU34467.1] [location=33704..34033] [gbkey=CDS]	1	TGA	NGD	64	AGAACAGGAAAATTTGAAGCA
lcl|CP012395.1_cds_ALU34467.1_38 [locus_tag=CLAU_0038] [protein=Vesicle tethering protein] [protein_id=ALU34467.1] [location=33704..34033] [gbkey=CDS]	1	TGG	NGD	23	TGAAACAAGACATAAATTCGG
lcl|CP012395.1_cds_ALU34467.1_38 [locus_tag=CLAU_0038] [protein=Vesicle tethering protein] [protein_id=ALU34467.1] [location=33704..34033] [gbkey=CDS]	1	AG	NG	31	AACAAGATATAAGTTCGATGA
lcl|CP012395.1_cds_ALU34467.1_38 [locus_tag=CLAU_0038] [protein=Vesicle tethering protein] [protein_id=ALU34467.1] [location=33704..34033] [gbkey=CDS]	1	AG	NG	44	CTACACAAAAAGAACATACCC
lcl|CP012395.1_cds_ALU34467.1_38 [locus_tag=CLAU_0038] [protein=Vesicle tethering protein] [protein_id=ALU34467.1] [location=33704..34033] [gbkey=CDS]	1	AG	NG	49	TACCCAGCTATTAAGTGCTTT
lcl|CP012395.1_cds_ALU34467.1_38 [locus_tag=CLAU_0038] [protein=Vesicle tethering protein] [protein_id=ALU34467.1] [location=33704..34033] [gbkey=CDS]	1	GG	NG	24	GAAACAAGACATAAATTCGGT
lcl|CP012395.1_cds_ALU34467.1_38 [locus_tag=CLAU_0038] [protein=Vesicle tethering protein] [protein_id=ALU34467.1] [location=33704..34033] [gbkey=CDS]	1	TG	NG	17	TGCAGCAGGATATGAAATCAA
lcl|CP012395.1_cds_ALU34467.1_38 [locus_tag=CLAU_0038] [protein=Vesicle tethering protein] [protein_id=ALU34467.1] [location=33704..34033] [gbkey=CDS]	1	TG	NG	23	TGAAACAAGACATAAATTCGG
lcl|CP012395.1_cds_ALU34467.1_38 [locus_tag=CLAU_0038] [protein=Vesicle tethering protein] [protein_id=ALU34467.1] [location=33704..34033] [gbkey=CDS]	1	TG	NG	30	TGGAACAAGATATAAGTTCGA
lcl|CP012395.1_cds_ALU34467.1_38 [locus_tag=CLAU_0038] [protein=Vesicle tethering protein] [protein_id=ALU34467.1] [location=33704..34033] [gbkey=CDS]	1	TG	NG	64	AGAACAGGAAAATTTGAAGCA
lcl|CP012395.1_cds_ALU34467.1_38 [locus_tag=CLAU_0038] [protein=Vesicle tethering protein] [protein_id=ALU34467.1] [location=33704..34033] [gbkey=CDS]	1	AAA	NAA	36	GAAGCAAGATATAGCATCGAT
lcl|CP012395.1_cds_ALU34467.1_38 [locus_tag=CLAU_0038] [protein=Vesicle tethering protein] [protein_id=ALU34467.1] [location=33704..34033] [gbkey=CDS]	1	CAA	NAA	16	CTATGCAGCAGGATATGAAAT
lcl|CP012395.1_cds_ALU34467.1_38 [locus_tag=CLAU_0038] [protein=Vesicle tethering protein] [protein_id=ALU34467.1] [location=33704..34033] [gbkey=CDS]	1	GAA	NAA	17	GCAGCAGGATATGAAATCAAT
lcl|CP012395.1_cds_ALU34467.1_38 [locus_tag=CLAU_0038] [protein=Vesicle tethering protein] [protein_id=ALU34467.1] [location=33704..34033] [gbkey=CDS]	1	GAA	NAA	30	GGAACAAGATATAAGTTCGAT
lcl|CP012395.1_cds_ALU34467.1_38 [locus_tag=CLAU_0038] [protein=Vesicle tethering protein] [protein_id=ALU34467.1] [location=33704..34033] [gbkey=CDS]	1	TAA	NAA	36	TGAAGCAAGATATAGCATCGA
lcl|CP012395.1_cds_ALU34467.1_38 [locus_tag=CLAU_0038] [protein=Vesicle tethering protein] [protein_id=ALU34467.1] [location=33704..34033] [gbkey=CDS]	1	AGA	NGA	49	TACCCAGCTATTAAGTGCTTT
lcl|CP012395.1_cds_ALU34467.1_38 [locus_tag=CLAU_0038] [protein=Vesicle tethering protein] [protein_id=ALU34467.1] [location=33704..34033] [gbkey=CDS]	1	GGA	NGA	24	GAAACAAGACATAAATTCGGT
lcl|CP012395.1_cds_ALU34467.1_38 [locus_tag=CLAU_0038] [protein=Vesicle tethering protein] [protein_id=ALU34467.1] [location=33704..34033] [gbkey=CDS]	1	TGA	NGA	17	TGCAGCAGGATATGAAATCAA
lcl|CP012395.1_cds_ALU34467.1_38 [locus_tag=CLAU_0038] [protein=Vesicle tethering protein] [protein_id=ALU34467.1] [location=33704..34033] [gbkey=CDS]	1	TGA	NGA	30	TGGAACAAGATATAAGTTCGA
lcl|CP012395.1_cds_ALU34467.1_38 [locus_tag=CLAU_0038] [protein=Vesicle tethering protein] [protein_id=ALU34467.1] [location=33704..34033] [gbkey=CDS]	1	TGA	NGA	64	AGAACAGGAAAATTTGAAGCA
lcl|CP012395.1_cds_ALU34468.1_39 [locus_tag=CLAU_0039] [protein=Histidine kinase] [protein_id=ALU34468.1] [location=complement(34083..35516)] [gbkey=CDS]	1	TGA	NGD	59	TTTACAAATTATAGATAATAG
lcl|CP012395.1_cds_ALU34468.1_39 [locus_tag=CLAU_0039] [protein=Histidine kinase] [protein_id=ALU34468.1] [location=complement(34083..35516)] [gbkey=CDS]	1	AGT	NGD	9	TATCTCAAAAGTATCCTTATA
lcl|CP012395.1_cds_ALU34468.1_39 [locus_tag=CLAU_0039] [protein=Histidine kinase] [protein_id=ALU34468.1] [location=complement(34083..35516)] [gbkey=CDS]	1	AGT	NGD	60	TACAAATTATAGATAATAGTG
lcl|CP012395.1_cds_ALU34468.1_39 [locus_tag=CLAU_0039] [protein=Histidine kinase] [protein_id=ALU34468.1] [location=complement(34083..35516)] [gbkey=CDS]	1	AG	NG	9	TATCTCAAAAGTATCCTTATA
lcl|CP012395.1_cds_ALU34468.1_39 [locus_tag=CLAU_0039] [protein=Histidine kinase] [protein_id=ALU34468.1] [location=complement(34083..35516)] [gbkey=CDS]	1	AG	NG	60	TACAAATTATAGATAATAGTG
lcl|CP012395.1_cds_ALU34468.1_39 [locus_tag=CLAU_0039] [protein=Histidine kinase] [protein_id=ALU34468.1] [location=complement(34083..35516)] [gbkey=CDS]	1	TG	NG	59	TTTACAAATTATAGATAATAG
lcl|CP012395.1_cds_ALU34468.1_39 [locus_tag=CLAU_0039] [protein=Histidine kinase] [protein_id=ALU34468.1] [location=complement(34083..35516)] [gbkey=CDS]	1	CAA	NAA	72	ACCAGTTAATTGACGAATTTT
lcl|CP012395.1_cds_ALU34468.1_39 [locus_tag=CLAU_0039] [protein=Histidine kinase] [protein_id=ALU34468.1] [location=complement(34083..35516)] [gbkey=CDS]	1	TAA	NAA	22	TCCCCAAAATAAAATTTTATA
lcl|CP012395.1_cds_ALU34468.1_39 [locus_tag=CLAU_0039] [protein=Histidine kinase] [protein_id=ALU34468.1] [location=complement(34083..35516)] [gbkey=CDS]	1	TGA	NGA	59	TTTACAAATTATAGATAATAG
lcl|CP012395.1_cds_ALU34469.1_40 [locus_tag=CLAU_0040] [protein=Two component transcriptional regulator winged helix family] [protein_id=ALU34469.1] [location=complement(35506..36198)] [gbkey=CDS]	1	TGG	NGG	64	TTCAGGACATGCTTATAAATA
lcl|CP012395.1_cds_ALU34469.1_40 [locus_tag=CLAU_0040] [protein=Two component transcriptional regulator winged helix family] [protein_id=ALU34469.1] [location=complement(35506..36198)] [gbkey=CDS]	1	TGT	NGD	15	AAAATCAAAACATAGATTCCC
lcl|CP012395.1_cds_ALU34469.1_40 [locus_tag=CLAU_0040] [protein=Two component transcriptional regulator winged helix family] [protein_id=ALU34469.1] [location=complement(35506..36198)] [gbkey=CDS]	1	TGG	NGD	64	TTCAGGACATGCTTATAAATA
lcl|CP012395.1_cds_ALU34469.1_40 [locus_tag=CLAU_0040] [protein=Two component transcriptional regulator winged helix family] [protein_id=ALU34469.1] [location=complement(35506..36198)] [gbkey=CDS]	1	TG	NG	15	AAAATCAAAACATAGATTCCC
lcl|CP012395.1_cds_ALU34469.1_40 [locus_tag=CLAU_0040] [protein=Two component transcriptional regulator winged helix family] [protein_id=ALU34469.1] [location=complement(35506..36198)] [gbkey=CDS]	1	TG	NG	64	TTCAGGACATGCTTATAAATA
lcl|CP012395.1_cds_ALU34470.1_41 [locus_tag=CLAU_0041] [protein=Heme-transporting ATPase] [protein_id=ALU34470.1] [location=36360..37085] [gbkey=CDS]	1	AGG	NGG	59	AACAGAGGCTTGGCATTGCAC
lcl|CP012395.1_cds_ALU34470.1_41 [locus_tag=CLAU_0041] [protein=Heme-transporting ATPase] [protein_id=ALU34470.1] [location=36360..37085] [gbkey=CDS]	1	TGG	NGG	41	GAGTTCAGAATTTAAGGCAGC
lcl|CP012395.1_cds_ALU34470.1_41 [locus_tag=CLAU_0041] [protein=Heme-transporting ATPase] [protein_id=ALU34470.1] [location=36360..37085] [gbkey=CDS]	1	TGG	NGG	43	AAGGCAGCTGGCAAGGCTTGA
lcl|CP012395.1_cds_ALU34470.1_41 [locus_tag=CLAU_0041] [protein=Heme-transporting ATPase] [protein_id=ALU34470.1] [location=36360..37085] [gbkey=CDS]	1	AGG	NGD	59	AACAGAGGCTTGGCATTGCAC
lcl|CP012395.1_cds_ALU34470.1_41 [locus_tag=CLAU_0041] [protein=Heme-transporting ATPase] [protein_id=ALU34470.1] [location=36360..37085] [gbkey=CDS]	1	TGG	NGD	41	GAGTTCAGAATTTAAGGCAGC
lcl|CP012395.1_cds_ALU34470.1_41 [locus_tag=CLAU_0041] [protein=Heme-transporting ATPase] [protein_id=ALU34470.1] [location=36360..37085] [gbkey=CDS]	1	TGG	NGD	43	AAGGCAGCTGGCAAGGCTTGA
lcl|CP012395.1_cds_ALU34470.1_41 [locus_tag=CLAU_0041] [protein=Heme-transporting ATPase] [protein_id=ALU34470.1] [location=36360..37085] [gbkey=CDS]	1	AG	NG	47	TAGTCAAAGTCAAATAGATGA
lcl|CP012395.1_cds_ALU34470.1_41 [locus_tag=CLAU_0041] [protein=Heme-transporting ATPase] [protein_id=ALU34470.1] [location=36360..37085] [gbkey=CDS]	1	AG	NG	59	AACAGAGGCTTGGCATTGCAC
lcl|CP012395.1_cds_ALU34470.1_41 [locus_tag=CLAU_0041] [protein=Heme-transporting ATPase] [protein_id=ALU34470.1] [location=36360..37085] [gbkey=CDS]	1	GG	NG	41	AGTTCAGAATTTAAGGCAGCT
lcl|CP012395.1_cds_ALU34470.1_41 [locus_tag=CLAU_0041] [protein=Heme-transporting ATPase] [protein_id=ALU34470.1] [location=36360..37085] [gbkey=CDS]	1	TG	NG	41	GAGTTCAGAATTTAAGGCAGC
lcl|CP012395.1_cds_ALU34470.1_41 [locus_tag=CLAU_0041] [protein=Heme-transporting ATPase] [protein_id=ALU34470.1] [location=36360..37085] [gbkey=CDS]	1	TG	NG	43	AAGGCAGCTGGCAAGGCTTGA
lcl|CP012395.1_cds_ALU34470.1_41 [locus_tag=CLAU_0041] [protein=Heme-transporting ATPase] [protein_id=ALU34470.1] [location=36360..37085] [gbkey=CDS]	1	AAA	NAA	48	AAGTCAAATAGATGAAGCTGT
lcl|CP012395.1_cds_ALU34470.1_41 [locus_tag=CLAU_0041] [protein=Heme-transporting ATPase] [protein_id=ALU34470.1] [location=36360..37085] [gbkey=CDS]	1	AAA	NAA	62	CACAGGTTCTCATGGGAAACA
lcl|CP012395.1_cds_ALU34470.1_41 [locus_tag=CLAU_0041] [protein=Heme-transporting ATPase] [protein_id=ALU34470.1] [location=36360..37085] [gbkey=CDS]	1	CAA	NAA	42	TTCAGAATTTAAGGCAGCTGG
lcl|CP012395.1_cds_ALU34470.1_41 [locus_tag=CLAU_0041] [protein=Heme-transporting ATPase] [protein_id=ALU34470.1] [location=36360..37085] [gbkey=CDS]	1	CAA	NAA	62	TGCACAGGTTCTCATGGGAAA
lcl|CP012395.1_cds_ALU34470.1_41 [locus_tag=CLAU_0041] [protein=Heme-transporting ATPase] [protein_id=ALU34470.1] [location=36360..37085] [gbkey=CDS]	1	TAA	NAA	48	AAAGTCAAATAGATGAAGCTG
lcl|CP012395.1_cds_ALU34470.1_41 [locus_tag=CLAU_0041] [protein=Heme-transporting ATPase] [protein_id=ALU34470.1] [location=36360..37085] [gbkey=CDS]	-1	TGA	NGD	60	TCCATATCTTTTTGTTTCCCA
lcl|CP012395.1_cds_ALU34470.1_41 [locus_tag=CLAU_0041] [protein=Heme-transporting ATPase] [protein_id=ALU34470.1] [location=36360..37085] [gbkey=CDS]	-1	TG	NG	60	TCCATATCTTTTTGTTTCCCA
lcl|CP012395.1_cds_ALU34470.1_41 [locus_tag=CLAU_0041] [protein=Heme-transporting ATPase] [protein_id=ALU34470.1] [location=36360..37085] [gbkey=CDS]	-1	TGA	NGA	60	TCCATATCTTTTTGTTTCCCA
lcl|CP012395.1_cds_ALU34471.1_42 [locus_tag=CLAU_0042] [protein=ABC-type transporter-like membrane protein] [protein_id=ALU34471.1] [location=37066..38244] [gbkey=CDS]	1	AGG	NGG	16	AAGATCAAAAAAAATTAGTAA
lcl|CP012395.1_cds_ALU34471.1_42 [locus_tag=CLAU_0042] [protein=ABC-type transporter-like membrane protein] [protein_id=ALU34471.1] [location=37066..38244] [gbkey=CDS]	1	AGA	NGD	13	ACTGCGAAAAGACAAAAGTAT
lcl|CP012395.1_cds_ALU34471.1_42 [locus_tag=CLAU_0042] [protein=ABC-type transporter-like membrane protein] [protein_id=ALU34471.1] [location=37066..38244] [gbkey=CDS]	1	GGA	NGD	16	AGATCAAAAAAAATTAGTAAA
lcl|CP012395.1_cds_ALU34471.1_42 [locus_tag=CLAU_0042] [protein=ABC-type transporter-like membrane protein] [protein_id=ALU34471.1] [location=37066..38244] [gbkey=CDS]	1	CGT	NGD	20	AATCCAAACACATATCGATAA
lcl|CP012395.1_cds_ALU34471.1_42 [locus_tag=CLAU_0042] [protein=ABC-type transporter-like membrane protein] [protein_id=ALU34471.1] [location=37066..38244] [gbkey=CDS]	1	AGG	NGD	16	AAGATCAAAAAAAATTAGTAA
lcl|CP012395.1_cds_ALU34471.1_42 [locus_tag=CLAU_0042] [protein=ABC-type transporter-like membrane protein] [protein_id=ALU34471.1] [location=37066..38244] [gbkey=CDS]	1	AG	NG	13	ACTGCGAAAAGACAAAAGTAT
lcl|CP012395.1_cds_ALU34471.1_42 [locus_tag=CLAU_0042] [protein=ABC-type transporter-like membrane protein] [protein_id=ALU34471.1] [location=37066..38244] [gbkey=CDS]	1	AG	NG	16	AAGATCAAAAAAAATTAGTAA
lcl|CP012395.1_cds_ALU34471.1_42 [locus_tag=CLAU_0042] [protein=ABC-type transporter-like membrane protein] [protein_id=ALU34471.1] [location=37066..38244] [gbkey=CDS]	1	AG	NG	24	ATTTCAAAAAACACATCCACT
lcl|CP012395.1_cds_ALU34471.1_42 [locus_tag=CLAU_0042] [protein=ABC-type transporter-like membrane protein] [protein_id=ALU34471.1] [location=37066..38244] [gbkey=CDS]	1	CG	NG	20	AATCCAAACACATATCGATAA
lcl|CP012395.1_cds_ALU34471.1_42 [locus_tag=CLAU_0042] [protein=ABC-type transporter-like membrane protein] [protein_id=ALU34471.1] [location=37066..38244] [gbkey=CDS]	1	GG	NG	16	AGATCAAAAAAAATTAGTAAA
lcl|CP012395.1_cds_ALU34471.1_42 [locus_tag=CLAU_0042] [protein=ABC-type transporter-like membrane protein] [protein_id=ALU34471.1] [location=37066..38244] [gbkey=CDS]	1	TG	NG	73	CTTACAAATAATTTTTATAAT
lcl|CP012395.1_cds_ALU34471.1_42 [locus_tag=CLAU_0042] [protein=ABC-type transporter-like membrane protein] [protein_id=ALU34471.1] [location=37066..38244] [gbkey=CDS]	1	AAA	NAA	15	TAGAACAATACTATAAAGATC
lcl|CP012395.1_cds_ALU34471.1_42 [locus_tag=CLAU_0042] [protein=ABC-type transporter-like membrane protein] [protein_id=ALU34471.1] [location=37066..38244] [gbkey=CDS]	1	AAA	NAA	15	AGAACAATACTATAAAGATCA
lcl|CP012395.1_cds_ALU34471.1_42 [locus_tag=CLAU_0042] [protein=ABC-type transporter-like membrane protein] [protein_id=ALU34471.1] [location=37066..38244] [gbkey=CDS]	1	AAA	NAA	15	AACAATACTATAAAGATCAAA
lcl|CP012395.1_cds_ALU34471.1_42 [locus_tag=CLAU_0042] [protein=ABC-type transporter-like membrane protein] [protein_id=ALU34471.1] [location=37066..38244] [gbkey=CDS]	1	TAA	NAA	65	CATACAAAATATGGACTTGCA
lcl|CP012395.1_cds_ALU34471.1_42 [locus_tag=CLAU_0042] [protein=ABC-type transporter-like membrane protein] [protein_id=ALU34471.1] [location=37066..38244] [gbkey=CDS]	1	AGA	NGA	13	ACTGCGAAAAGACAAAAGTAT
lcl|CP012395.1_cds_ALU34471.1_42 [locus_tag=CLAU_0042] [protein=ABC-type transporter-like membrane protein] [protein_id=ALU34471.1] [location=37066..38244] [gbkey=CDS]	1	GGA	NGA	16	AGATCAAAAAAAATTAGTAAA
lcl|CP012395.1_cds_ALU34472.1_43 [locus_tag=CLAU_0043] [protein=Glycosyl transferase group 1] [protein_id=ALU34472.1] [location=38382..39446] [gbkey=CDS]	1	AGG	NGG	50	TAGGTCAGGTGCAGAACAGAA
lcl|CP012395.1_cds_ALU34472.1_43 [locus_tag=CLAU_0043] [protein=Glycosyl transferase group 1] [protein_id=ALU34472.1] [location=38382..39446] [gbkey=CDS]	1	GGG	NGG	50	AGGTCAGGTGCAGAACAGAAA
lcl|CP012395.1_cds_ALU34472.1_43 [locus_tag=CLAU_0043] [protein=Glycosyl transferase group 1] [protein_id=ALU34472.1] [location=38382..39446] [gbkey=CDS]	1	GGG	NGG	55	TTCCACAAATTCAATTTATAT
lcl|CP012395.1_cds_ALU34472.1_43 [locus_tag=CLAU_0043] [protein=Glycosyl transferase group 1] [protein_id=ALU34472.1] [location=38382..39446] [gbkey=CDS]	1	TGG	NGG	56	AATTCAATTTATATGGGCAGG
lcl|CP012395.1_cds_ALU34472.1_43 [locus_tag=CLAU_0043] [protein=Glycosyl transferase group 1] [protein_id=ALU34472.1] [location=38382..39446] [gbkey=CDS]	1	AGA	NGD	8	TGAACAAGTTAATTTAGTTAG
lcl|CP012395.1_cds_ALU34472.1_43 [locus_tag=CLAU_0043] [protein=Glycosyl transferase group 1] [protein_id=ALU34472.1] [location=38382..39446] [gbkey=CDS]	1	AGT	NGD	5	AGAACAAGTAAAAGGTCAGGG
lcl|CP012395.1_cds_ALU34472.1_43 [locus_tag=CLAU_0043] [protein=Glycosyl transferase group 1] [protein_id=ALU34472.1] [location=38382..39446] [gbkey=CDS]	1	AGG	NGD	50	TAGGTCAGGTGCAGAACAGAA
lcl|CP012395.1_cds_ALU34472.1_43 [locus_tag=CLAU_0043] [protein=Glycosyl transferase group 1] [protein_id=ALU34472.1] [location=38382..39446] [gbkey=CDS]	1	GGG	NGD	50	AGGTCAGGTGCAGAACAGAAA
lcl|CP012395.1_cds_ALU34472.1_43 [locus_tag=CLAU_0043] [protein=Glycosyl transferase group 1] [protein_id=ALU34472.1] [location=38382..39446] [gbkey=CDS]	1	GGG	NGD	55	TTCCACAAATTCAATTTATAT
lcl|CP012395.1_cds_ALU34472.1_43 [locus_tag=CLAU_0043] [protein=Glycosyl transferase group 1] [protein_id=ALU34472.1] [location=38382..39446] [gbkey=CDS]	1	TGG	NGD	56	AATTCAATTTATATGGGCAGG
lcl|CP012395.1_cds_ALU34472.1_43 [locus_tag=CLAU_0043] [protein=Glycosyl transferase group 1] [protein_id=ALU34472.1] [location=38382..39446] [gbkey=CDS]	1	AG	NG	5	AGAACAAGTAAAAGGTCAGGG
lcl|CP012395.1_cds_ALU34472.1_43 [locus_tag=CLAU_0043] [protein=Glycosyl transferase group 1] [protein_id=ALU34472.1] [location=38382..39446] [gbkey=CDS]	1	AG	NG	8	TGAACAAGTTAATTTAGTTAG
lcl|CP012395.1_cds_ALU34472.1_43 [locus_tag=CLAU_0043] [protein=Glycosyl transferase group 1] [protein_id=ALU34472.1] [location=38382..39446] [gbkey=CDS]	1	AG	NG	50	TAGGTCAGGTGCAGAACAGAA
lcl|CP012395.1_cds_ALU34472.1_43 [locus_tag=CLAU_0043] [protein=Glycosyl transferase group 1] [protein_id=ALU34472.1] [location=38382..39446] [gbkey=CDS]	1	GG	NG	50	AGGTCAGGTGCAGAACAGAAA
lcl|CP012395.1_cds_ALU34472.1_43 [locus_tag=CLAU_0043] [protein=Glycosyl transferase group 1] [protein_id=ALU34472.1] [location=38382..39446] [gbkey=CDS]	1	GG	NG	55	TTCCACAAATTCAATTTATAT
lcl|CP012395.1_cds_ALU34472.1_43 [locus_tag=CLAU_0043] [protein=Glycosyl transferase group 1] [protein_id=ALU34472.1] [location=38382..39446] [gbkey=CDS]	1	GG	NG	55	TCCACAAATTCAATTTATATG
lcl|CP012395.1_cds_ALU34472.1_43 [locus_tag=CLAU_0043] [protein=Glycosyl transferase group 1] [protein_id=ALU34472.1] [location=38382..39446] [gbkey=CDS]	1	TG	NG	56	AATTCAATTTATATGGGCAGG
lcl|CP012395.1_cds_ALU34472.1_43 [locus_tag=CLAU_0043] [protein=Glycosyl transferase group 1] [protein_id=ALU34472.1] [location=38382..39446] [gbkey=CDS]	1	AAA	NAA	11	ACTTCAAGATAATTATGAAAT
lcl|CP012395.1_cds_ALU34472.1_43 [locus_tag=CLAU_0043] [protein=Glycosyl transferase group 1] [protein_id=ALU34472.1] [location=38382..39446] [gbkey=CDS]	1	TAA	NAA	11	GACTTCAAGATAATTATGAAA
lcl|CP012395.1_cds_ALU34472.1_43 [locus_tag=CLAU_0043] [protein=Glycosyl transferase group 1] [protein_id=ALU34472.1] [location=38382..39446] [gbkey=CDS]	1	AGA	NGA	8	TGAACAAGTTAATTTAGTTAG
lcl|CP012395.1_cds_ALU34472.1_43 [locus_tag=CLAU_0043] [protein=Glycosyl transferase group 1] [protein_id=ALU34472.1] [location=38382..39446] [gbkey=CDS]	-1	TGG	NGG	54	TGCCCATATAAATTGAATTTG
lcl|CP012395.1_cds_ALU34472.1_43 [locus_tag=CLAU_0043] [protein=Glycosyl transferase group 1] [protein_id=ALU34472.1] [location=38382..39446] [gbkey=CDS]	-1	GGA	NGD	54	GCCCATATAAATTGAATTTGT
lcl|CP012395.1_cds_ALU34472.1_43 [locus_tag=CLAU_0043] [protein=Glycosyl transferase group 1] [protein_id=ALU34472.1] [location=38382..39446] [gbkey=CDS]	-1	TGT	NGD	54	CCTGCCCATATAAATTGAATT
lcl|CP012395.1_cds_ALU34472.1_43 [locus_tag=CLAU_0043] [protein=Glycosyl transferase group 1] [protein_id=ALU34472.1] [location=38382..39446] [gbkey=CDS]	-1	TGG	NGD	54	TGCCCATATAAATTGAATTTG
lcl|CP012395.1_cds_ALU34472.1_43 [locus_tag=CLAU_0043] [protein=Glycosyl transferase group 1] [protein_id=ALU34472.1] [location=38382..39446] [gbkey=CDS]	-1	GG	NG	54	GCCCATATAAATTGAATTTGT
lcl|CP012395.1_cds_ALU34472.1_43 [locus_tag=CLAU_0043] [protein=Glycosyl transferase group 1] [protein_id=ALU34472.1] [location=38382..39446] [gbkey=CDS]	-1	TG	NG	54	CCTGCCCATATAAATTGAATT
lcl|CP012395.1_cds_ALU34472.1_43 [locus_tag=CLAU_0043] [protein=Glycosyl transferase group 1] [protein_id=ALU34472.1] [location=38382..39446] [gbkey=CDS]	-1	TG	NG	54	TGCCCATATAAATTGAATTTG
lcl|CP012395.1_cds_ALU34472.1_43 [locus_tag=CLAU_0043] [protein=Glycosyl transferase group 1] [protein_id=ALU34472.1] [location=38382..39446] [gbkey=CDS]	-1	GAA	NAA	54	CCCATATAAATTGAATTTGTG
lcl|CP012395.1_cds_ALU34472.1_43 [locus_tag=CLAU_0043] [protein=Glycosyl transferase group 1] [protein_id=ALU34472.1] [location=38382..39446] [gbkey=CDS]	-1	GGA	NGA	54	GCCCATATAAATTGAATTTGT
lcl|CP012395.1_cds_ALU34473.1_44 [locus_tag=CLAU_0044] [protein=Hypothetical protein] [protein_id=ALU34473.1] [location=39436..40446] [gbkey=CDS]	1	TGG	NGG	11	TGATTCAAGAGTTAAAATCAC
lcl|CP012395.1_cds_ALU34473.1_44 [locus_tag=CLAU_0044] [protein=Hypothetical protein] [protein_id=ALU34473.1] [location=39436..40446] [gbkey=CDS]	1	AGA	NGD	32	TTCTCAATTATATGCAATGAC
lcl|CP012395.1_cds_ALU34473.1_44 [locus_tag=CLAU_0044] [protein=Hypothetical protein] [protein_id=ALU34473.1] [location=39436..40446] [gbkey=CDS]	1	GGA	NGD	11	GATTCAAGAGTTAAAATCACT
lcl|CP012395.1_cds_ALU34473.1_44 [locus_tag=CLAU_0044] [protein=Hypothetical protein] [protein_id=ALU34473.1] [location=39436..40446] [gbkey=CDS]	1	TGA	NGD	62	AAAACAAGGGAAAATTCAAGA
lcl|CP012395.1_cds_ALU34473.1_44 [locus_tag=CLAU_0044] [protein=Hypothetical protein] [protein_id=ALU34473.1] [location=39436..40446] [gbkey=CDS]	1	TGG	NGD	11	TGATTCAAGAGTTAAAATCAC
lcl|CP012395.1_cds_ALU34473.1_44 [locus_tag=CLAU_0044] [protein=Hypothetical protein] [protein_id=ALU34473.1] [location=39436..40446] [gbkey=CDS]	1	AG	NG	32	TTCTCAATTATATGCAATGAC
lcl|CP012395.1_cds_ALU34473.1_44 [locus_tag=CLAU_0044] [protein=Hypothetical protein] [protein_id=ALU34473.1] [location=39436..40446] [gbkey=CDS]	1	GG	NG	11	GATTCAAGAGTTAAAATCACT
lcl|CP012395.1_cds_ALU34473.1_44 [locus_tag=CLAU_0044] [protein=Hypothetical protein] [protein_id=ALU34473.1] [location=39436..40446] [gbkey=CDS]	1	TG	NG	11	TGATTCAAGAGTTAAAATCAC
lcl|CP012395.1_cds_ALU34473.1_44 [locus_tag=CLAU_0044] [protein=Hypothetical protein] [protein_id=ALU34473.1] [location=39436..40446] [gbkey=CDS]	1	TG	NG	62	AAAACAAGGGAAAATTCAAGA
lcl|CP012395.1_cds_ALU34473.1_44 [locus_tag=CLAU_0044] [protein=Hypothetical protein] [protein_id=ALU34473.1] [location=39436..40446] [gbkey=CDS]	1	AAA	NAA	63	AACAAGGGAAAATTCAAGATG
lcl|CP012395.1_cds_ALU34473.1_44 [locus_tag=CLAU_0044] [protein=Hypothetical protein] [protein_id=ALU34473.1] [location=39436..40446] [gbkey=CDS]	1	AGA	NGA	32	TTCTCAATTATATGCAATGAC
lcl|CP012395.1_cds_ALU34473.1_44 [locus_tag=CLAU_0044] [protein=Hypothetical protein] [protein_id=ALU34473.1] [location=39436..40446] [gbkey=CDS]	1	GGA	NGA	11	GATTCAAGAGTTAAAATCACT
lcl|CP012395.1_cds_ALU34473.1_44 [locus_tag=CLAU_0044] [protein=Hypothetical protein] [protein_id=ALU34473.1] [location=39436..40446] [gbkey=CDS]	1	TGA	NGA	62	AAAACAAGGGAAAATTCAAGA
lcl|CP012395.1_cds_ALU34473.1_44 [locus_tag=CLAU_0044] [protein=Hypothetical protein] [protein_id=ALU34473.1] [location=39436..40446] [gbkey=CDS]	-1	AGA	NGD	69	AAGCCCACTGAAAAAGTGAAT
lcl|CP012395.1_cds_ALU34473.1_44 [locus_tag=CLAU_0044] [protein=Hypothetical protein] [protein_id=ALU34473.1] [location=39436..40446] [gbkey=CDS]	-1	AG	NG	69	AAGCCCACTGAAAAAGTGAAT
lcl|CP012395.1_cds_ALU34473.1_44 [locus_tag=CLAU_0044] [protein=Hypothetical protein] [protein_id=ALU34473.1] [location=39436..40446] [gbkey=CDS]	-1	AGA	NGA	69	AAGCCCACTGAAAAAGTGAAT
lcl|CP012395.1_cds_ALU34474.1_45 [locus_tag=CLAU_0045] [protein=Glycosyl transferase group 1] [protein_id=ALU34474.1] [location=complement(40449..41621)] [gbkey=CDS]	1	AGG	NGG	65	ATTTACAAAATTTAAAAGAGC
lcl|CP012395.1_cds_ALU34474.1_45 [locus_tag=CLAU_0045] [protein=Glycosyl transferase group 1] [protein_id=ALU34474.1] [location=complement(40449..41621)] [gbkey=CDS]	1	GGT	NGD	65	TTTACAAAATTTAAAAGAGCA
lcl|CP012395.1_cds_ALU34474.1_45 [locus_tag=CLAU_0045] [protein=Glycosyl transferase group 1] [protein_id=ALU34474.1] [location=complement(40449..41621)] [gbkey=CDS]	1	AGG	NGD	65	ATTTACAAAATTTAAAAGAGC
lcl|CP012395.1_cds_ALU34474.1_45 [locus_tag=CLAU_0045] [protein=Glycosyl transferase group 1] [protein_id=ALU34474.1] [location=complement(40449..41621)] [gbkey=CDS]	1	AG	NG	65	ATTTACAAAATTTAAAAGAGC
lcl|CP012395.1_cds_ALU34474.1_45 [locus_tag=CLAU_0045] [protein=Glycosyl transferase group 1] [protein_id=ALU34474.1] [location=complement(40449..41621)] [gbkey=CDS]	1	GG	NG	65	TTTACAAAATTTAAAAGAGCA
lcl|CP012395.1_cds_ALU34474.1_45 [locus_tag=CLAU_0045] [protein=Glycosyl transferase group 1] [protein_id=ALU34474.1] [location=complement(40449..41621)] [gbkey=CDS]	1	CAA	NAA	30	CTCAAATTCACACCTATCATA
lcl|CP012395.1_cds_ALU34475.1_46 [locus_tag=CLAU_0046] [protein=Rubrerythrin] [protein_id=ALU34475.1] [location=41760..42284] [gbkey=CDS]	1	AGG	NGG	33	GTATCAACATATGGTAAGTGA
lcl|CP012395.1_cds_ALU34475.1_46 [locus_tag=CLAU_0046] [protein=Rubrerythrin] [protein_id=ALU34475.1] [location=41760..42284] [gbkey=CDS]	1	AGG	NGD	33	GTATCAACATATGGTAAGTGA
lcl|CP012395.1_cds_ALU34475.1_46 [locus_tag=CLAU_0046] [protein=Rubrerythrin] [protein_id=ALU34475.1] [location=41760..42284] [gbkey=CDS]	1	AG	NG	33	GTATCAACATATGGTAAGTGA
lcl|CP012395.1_cds_ALU34475.1_46 [locus_tag=CLAU_0046] [protein=Rubrerythrin] [protein_id=ALU34475.1] [location=41760..42284] [gbkey=CDS]	1	GAA	NAA	34	ATCAACATATGGTAAGTGAAG
lcl|CP012395.1_cds_ALU34475.1_46 [locus_tag=CLAU_0046] [protein=Rubrerythrin] [protein_id=ALU34475.1] [location=41760..42284] [gbkey=CDS]	-1	GGA	NGD	57	GGTGTCCATAACTGTCCAGGT
lcl|CP012395.1_cds_ALU34475.1_46 [locus_tag=CLAU_0046] [protein=Rubrerythrin] [protein_id=ALU34475.1] [location=41760..42284] [gbkey=CDS]	-1	GG	NG	57	GGTGTCCATAACTGTCCAGGT
lcl|CP012395.1_cds_ALU34475.1_46 [locus_tag=CLAU_0046] [protein=Rubrerythrin] [protein_id=ALU34475.1] [location=41760..42284] [gbkey=CDS]	-1	GGA	NGA	57	GGTGTCCATAACTGTCCAGGT
lcl|CP012395.1_cds_ALU34476.1_47 [locus_tag=CLAU_0047] [protein=Motility protein B N-terminal domain-containing protein] [protein_id=ALU34476.1] [location=complement(42356..43105)] [gbkey=CDS]	1	CGG	NGG	23	AGCAATTCAATGTCATTTTTT
lcl|CP012395.1_cds_ALU34476.1_47 [locus_tag=CLAU_0047] [protein=Motility protein B N-terminal domain-containing protein] [protein_id=ALU34476.1] [location=complement(42356..43105)] [gbkey=CDS]	1	AGA	NGD	31	CAATCAATTTATTGAGACAGG
lcl|CP012395.1_cds_ALU34476.1_47 [locus_tag=CLAU_0047] [protein=Motility protein B N-terminal domain-containing protein] [protein_id=ALU34476.1] [location=complement(42356..43105)] [gbkey=CDS]	1	TGT	NGD	4	GAGACAACACCATGAAGAACA
lcl|CP012395.1_cds_ALU34476.1_47 [locus_tag=CLAU_0047] [protein=Motility protein B N-terminal domain-containing protein] [protein_id=ALU34476.1] [location=complement(42356..43105)] [gbkey=CDS]	1	CGG	NGD	23	AGCAATTCAATGTCATTTTTT
lcl|CP012395.1_cds_ALU34476.1_47 [locus_tag=CLAU_0047] [protein=Motility protein B N-terminal domain-containing protein] [protein_id=ALU34476.1] [location=complement(42356..43105)] [gbkey=CDS]	1	AG	NG	31	CAATCAATTTATTGAGACAGG
lcl|CP012395.1_cds_ALU34476.1_47 [locus_tag=CLAU_0047] [protein=Motility protein B N-terminal domain-containing protein] [protein_id=ALU34476.1] [location=complement(42356..43105)] [gbkey=CDS]	1	CG	NG	23	AGCAATTCAATGTCATTTTTT
lcl|CP012395.1_cds_ALU34476.1_47 [locus_tag=CLAU_0047] [protein=Motility protein B N-terminal domain-containing protein] [protein_id=ALU34476.1] [location=complement(42356..43105)] [gbkey=CDS]	1	TG	NG	4	GAGACAACACCATGAAGAACA
lcl|CP012395.1_cds_ALU34476.1_47 [locus_tag=CLAU_0047] [protein=Motility protein B N-terminal domain-containing protein] [protein_id=ALU34476.1] [location=complement(42356..43105)] [gbkey=CDS]	1	AAA	NAA	19	TTGATCAAGAAAAACTTGCCA
lcl|CP012395.1_cds_ALU34476.1_47 [locus_tag=CLAU_0047] [protein=Motility protein B N-terminal domain-containing protein] [protein_id=ALU34476.1] [location=complement(42356..43105)] [gbkey=CDS]	1	AAA	NAA	39	CTGAACAAGATACCATGAATG
lcl|CP012395.1_cds_ALU34476.1_47 [locus_tag=CLAU_0047] [protein=Motility protein B N-terminal domain-containing protein] [protein_id=ALU34476.1] [location=complement(42356..43105)] [gbkey=CDS]	1	TAA	NAA	19	ATCAAGAAAAACTTGCCAAAA
lcl|CP012395.1_cds_ALU34476.1_47 [locus_tag=CLAU_0047] [protein=Motility protein B N-terminal domain-containing protein] [protein_id=ALU34476.1] [location=complement(42356..43105)] [gbkey=CDS]	1	TAA	NAA	45	TAAACAAGATGGATATGATGA
lcl|CP012395.1_cds_ALU34476.1_47 [locus_tag=CLAU_0047] [protein=Motility protein B N-terminal domain-containing protein] [protein_id=ALU34476.1] [location=complement(42356..43105)] [gbkey=CDS]	1	TAA	NAA	54	AATACAGGAAGCAATTTTATT
lcl|CP012395.1_cds_ALU34476.1_47 [locus_tag=CLAU_0047] [protein=Motility protein B N-terminal domain-containing protein] [protein_id=ALU34476.1] [location=complement(42356..43105)] [gbkey=CDS]	1	AGA	NGA	31	CAATCAATTTATTGAGACAGG
lcl|CP012395.1_cds_ALU34477.1_48 [locus_tag=CLAU_0048] [protein=MotA/TolQ/ExbB proton channel] [protein_id=ALU34477.1] [location=complement(43108..43899)] [gbkey=CDS]	1	TGT	NGD	35	ACCAAACTAGGAAAAATGGAT
lcl|CP012395.1_cds_ALU34477.1_48 [locus_tag=CLAU_0048] [protein=MotA/TolQ/ExbB proton channel] [protein_id=ALU34477.1] [location=complement(43108..43899)] [gbkey=CDS]	1	TG	NG	35	ACCAAACTAGGAAAAATGGAT
lcl|CP012395.1_cds_ALU34478.1_49 [locus_tag=CLAU_0049] [protein=Hypothetical protein] [protein_id=ALU34478.1] [location=complement(44141..45220)] [gbkey=CDS]	1	AGA	NGD	10	AGGTCAAGCAGGTATAACACC
lcl|CP012395.1_cds_ALU34478.1_49 [locus_tag=CLAU_0049] [protein=Hypothetical protein] [protein_id=ALU34478.1] [location=complement(44141..45220)] [gbkey=CDS]	1	AGA	NGD	33	AACTCAAACTTCAGGAGATGA
lcl|CP012395.1_cds_ALU34478.1_49 [locus_tag=CLAU_0049] [protein=Hypothetical protein] [protein_id=ALU34478.1] [location=complement(44141..45220)] [gbkey=CDS]	1	AGA	NGD	62	GCAGCAGAAAAAACTAGCATT
lcl|CP012395.1_cds_ALU34478.1_49 [locus_tag=CLAU_0049] [protein=Hypothetical protein] [protein_id=ALU34478.1] [location=complement(44141..45220)] [gbkey=CDS]	1	TGT	NGD	39	TAAGCAGAAAAACTCTTTAGC
lcl|CP012395.1_cds_ALU34478.1_49 [locus_tag=CLAU_0049] [protein=Hypothetical protein] [protein_id=ALU34478.1] [location=complement(44141..45220)] [gbkey=CDS]	1	TGT	NGD	65	AAAACAAAATCTTGCAAAAGC
lcl|CP012395.1_cds_ALU34478.1_49 [locus_tag=CLAU_0049] [protein=Hypothetical protein] [protein_id=ALU34478.1] [location=complement(44141..45220)] [gbkey=CDS]	1	AG	NG	10	AGGTCAAGCAGGTATAACACC
lcl|CP012395.1_cds_ALU34478.1_49 [locus_tag=CLAU_0049] [protein=Hypothetical protein] [protein_id=ALU34478.1] [location=complement(44141..45220)] [gbkey=CDS]	1	AG	NG	25	TAAACAAGATCTTGCAAATAC
lcl|CP012395.1_cds_ALU34478.1_49 [locus_tag=CLAU_0049] [protein=Hypothetical protein] [protein_id=ALU34478.1] [location=complement(44141..45220)] [gbkey=CDS]	1	AG	NG	33	AACTCAAACTTCAGGAGATGA
lcl|CP012395.1_cds_ALU34478.1_49 [locus_tag=CLAU_0049] [protein=Hypothetical protein] [protein_id=ALU34478.1] [location=complement(44141..45220)] [gbkey=CDS]	1	AG	NG	54	AAAACAATATAATGAAGCCAA
lcl|CP012395.1_cds_ALU34478.1_49 [locus_tag=CLAU_0049] [protein=Hypothetical protein] [protein_id=ALU34478.1] [location=complement(44141..45220)] [gbkey=CDS]	1	AG	NG	62	GCAGCAGAAAAAACTAGCATT
lcl|CP012395.1_cds_ALU34478.1_49 [locus_tag=CLAU_0049] [protein=Hypothetical protein] [protein_id=ALU34478.1] [location=complement(44141..45220)] [gbkey=CDS]	1	TG	NG	30	AGCTCAAACTAAAATTGAAGA
lcl|CP012395.1_cds_ALU34478.1_49 [locus_tag=CLAU_0049] [protein=Hypothetical protein] [protein_id=ALU34478.1] [location=complement(44141..45220)] [gbkey=CDS]	1	TG	NG	39	TAAGCAGAAAAACTCTTTAGC
lcl|CP012395.1_cds_ALU34478.1_49 [locus_tag=CLAU_0049] [protein=Hypothetical protein] [protein_id=ALU34478.1] [location=complement(44141..45220)] [gbkey=CDS]	1	TG	NG	48	AATGCAAACAGCAAAAAGAAA
lcl|CP012395.1_cds_ALU34478.1_49 [locus_tag=CLAU_0049] [protein=Hypothetical protein] [protein_id=ALU34478.1] [location=complement(44141..45220)] [gbkey=CDS]	1	TG	NG	57	AAAACAATCAGGAGATGAAGC
lcl|CP012395.1_cds_ALU34478.1_49 [locus_tag=CLAU_0049] [protein=Hypothetical protein] [protein_id=ALU34478.1] [location=complement(44141..45220)] [gbkey=CDS]	1	TG	NG	65	AAAACAAAATCTTGCAAAAGC
lcl|CP012395.1_cds_ALU34478.1_49 [locus_tag=CLAU_0049] [protein=Hypothetical protein] [protein_id=ALU34478.1] [location=complement(44141..45220)] [gbkey=CDS]	1	AAA	NAA	52	GTCAAGTTTACAATGATGCTA
lcl|CP012395.1_cds_ALU34478.1_49 [locus_tag=CLAU_0049] [protein=Hypothetical protein] [protein_id=ALU34478.1] [location=complement(44141..45220)] [gbkey=CDS]	1	AAA	NAA	72	AGGCCAGACAAAGAAGGATTC
lcl|CP012395.1_cds_ALU34478.1_49 [locus_tag=CLAU_0049] [protein=Hypothetical protein] [protein_id=ALU34478.1] [location=complement(44141..45220)] [gbkey=CDS]	1	AAA	NAA	72	GCCAGACAAAGAAGGATTCAA
lcl|CP012395.1_cds_ALU34478.1_49 [locus_tag=CLAU_0049] [protein=Hypothetical protein] [protein_id=ALU34478.1] [location=complement(44141..45220)] [gbkey=CDS]	1	AAA	NAA	75	CTGCACAAAAAAGTAAAGAAC
lcl|CP012395.1_cds_ALU34478.1_49 [locus_tag=CLAU_0049] [protein=Hypothetical protein] [protein_id=ALU34478.1] [location=complement(44141..45220)] [gbkey=CDS]	1	CAA	NAA	58	AACAATCAGGAGATGAAGCTG
lcl|CP012395.1_cds_ALU34478.1_49 [locus_tag=CLAU_0049] [protein=Hypothetical protein] [protein_id=ALU34478.1] [location=complement(44141..45220)] [gbkey=CDS]	1	CAA	NAA	72	AAGGCCAGACAAAGAAGGATT
lcl|CP012395.1_cds_ALU34478.1_49 [locus_tag=CLAU_0049] [protein=Hypothetical protein] [protein_id=ALU34478.1] [location=complement(44141..45220)] [gbkey=CDS]	1	TAA	NAA	43	ACTTCAAGATAAACTTCCAGA
lcl|CP012395.1_cds_ALU34478.1_49 [locus_tag=CLAU_0049] [protein=Hypothetical protein] [protein_id=ALU34478.1] [location=complement(44141..45220)] [gbkey=CDS]	1	TAA	NAA	52	ACGTCAAGTTTACAATGATGC
lcl|CP012395.1_cds_ALU34478.1_49 [locus_tag=CLAU_0049] [protein=Hypothetical protein] [protein_id=ALU34478.1] [location=complement(44141..45220)] [gbkey=CDS]	1	AGA	NGA	10	AGGTCAAGCAGGTATAACACC
lcl|CP012395.1_cds_ALU34478.1_49 [locus_tag=CLAU_0049] [protein=Hypothetical protein] [protein_id=ALU34478.1] [location=complement(44141..45220)] [gbkey=CDS]	1	AGA	NGA	33	AACTCAAACTTCAGGAGATGA
lcl|CP012395.1_cds_ALU34478.1_49 [locus_tag=CLAU_0049] [protein=Hypothetical protein] [protein_id=ALU34478.1] [location=complement(44141..45220)] [gbkey=CDS]	1	AGA	NGA	62	GCAGCAGAAAAAACTAGCATT
lcl|CP012395.1_cds_ALU34479.1_50 [locus_tag=CLAU_0050] [protein=Major facilitator superfamily MFS_1] [protein_id=ALU34479.1] [location=45610..46848] [gbkey=CDS]	1	TGA	NGD	5	TTTCCCAGATATTGTCCATAA
lcl|CP012395.1_cds_ALU34479.1_50 [locus_tag=CLAU_0050] [protein=Major facilitator superfamily MFS_1] [protein_id=ALU34479.1] [location=45610..46848] [gbkey=CDS]	1	AG	NG	9	TATACAGCAGCTTGGCATTAC
lcl|CP012395.1_cds_ALU34479.1_50 [locus_tag=CLAU_0050] [protein=Major facilitator superfamily MFS_1] [protein_id=ALU34479.1] [location=45610..46848] [gbkey=CDS]	1	TG	NG	5	TTTCCCAGATATTGTCCATAA
lcl|CP012395.1_cds_ALU34479.1_50 [locus_tag=CLAU_0050] [protein=Major facilitator superfamily MFS_1] [protein_id=ALU34479.1] [location=45610..46848] [gbkey=CDS]	1	CAA	NAA	10	AGCAGCTTGGCATTACAGCTC
lcl|CP012395.1_cds_ALU34479.1_50 [locus_tag=CLAU_0050] [protein=Major facilitator superfamily MFS_1] [protein_id=ALU34479.1] [location=45610..46848] [gbkey=CDS]	1	CAA	NAA	59	ATGTACAAGAAGTTACAGCTA
lcl|CP012395.1_cds_ALU34479.1_50 [locus_tag=CLAU_0050] [protein=Major facilitator superfamily MFS_1] [protein_id=ALU34479.1] [location=45610..46848] [gbkey=CDS]	1	CAA	NAA	60	TACAAGAAGTTACAGCTACAA
lcl|CP012395.1_cds_ALU34479.1_50 [locus_tag=CLAU_0050] [protein=Major facilitator superfamily MFS_1] [protein_id=ALU34479.1] [location=45610..46848] [gbkey=CDS]	1	GAA	NAA	28	TTTTACAAGGTGTGTTTACGG
lcl|CP012395.1_cds_ALU34479.1_50 [locus_tag=CLAU_0050] [protein=Major facilitator superfamily MFS_1] [protein_id=ALU34479.1] [location=45610..46848] [gbkey=CDS]	1	TAA	NAA	30	AGCTCAAATTTTAGTAGCAGC
lcl|CP012395.1_cds_ALU34479.1_50 [locus_tag=CLAU_0050] [protein=Major facilitator superfamily MFS_1] [protein_id=ALU34479.1] [location=45610..46848] [gbkey=CDS]	1	TAA	NAA	37	TTGGACAATCTATTGGACCAG
lcl|CP012395.1_cds_ALU34479.1_50 [locus_tag=CLAU_0050] [protein=Major facilitator superfamily MFS_1] [protein_id=ALU34479.1] [location=45610..46848] [gbkey=CDS]	1	TGA	NGA	5	TTTCCCAGATATTGTCCATAA
lcl|CP012395.1_cds_ALU34479.1_50 [locus_tag=CLAU_0050] [protein=Major facilitator superfamily MFS_1] [protein_id=ALU34479.1] [location=45610..46848] [gbkey=CDS]	-1	TG	NG	14	CCCCCAAATAGGGCACATAAT
lcl|CP012395.1_cds_ALU34479.1_50 [locus_tag=CLAU_0050] [protein=Major facilitator superfamily MFS_1] [protein_id=ALU34479.1] [location=45610..46848] [gbkey=CDS]	-1	CAA	NAA	72	ACCATAATTTATTTATATAAA
lcl|CP012395.1_cds_ALU34479.1_50 [locus_tag=CLAU_0050] [protein=Major facilitator superfamily MFS_1] [protein_id=ALU34479.1] [location=45610..46848] [gbkey=CDS]	-1	TAA	NAA	73	AATAACCATAATTTATTTATA
lcl|CP012395.1_cds_ALU34480.1_51 [locus_tag=CLAU_0051] [protein=putative signal transduction protein] [protein_id=ALU34480.1] [location=46932..48278] [gbkey=CDS]	1	GGG	NGG	39	AACAAGGATTAGATGTGGAGA
lcl|CP012395.1_cds_ALU34480.1_51 [locus_tag=CLAU_0051] [protein=putative signal transduction protein] [protein_id=ALU34480.1] [location=46932..48278] [gbkey=CDS]	1	AGA	NGD	39	TGAAACAAGGATTAGATGTGG
lcl|CP012395.1_cds_ALU34480.1_51 [locus_tag=CLAU_0051] [protein=putative signal transduction protein] [protein_id=ALU34480.1] [location=46932..48278] [gbkey=CDS]	1	GGG	NGD	39	AACAAGGATTAGATGTGGAGA
lcl|CP012395.1_cds_ALU34480.1_51 [locus_tag=CLAU_0051] [protein=putative signal transduction protein] [protein_id=ALU34480.1] [location=46932..48278] [gbkey=CDS]	1	AG	NG	39	TGAAACAAGGATTAGATGTGG
lcl|CP012395.1_cds_ALU34480.1_51 [locus_tag=CLAU_0051] [protein=putative signal transduction protein] [protein_id=ALU34480.1] [location=46932..48278] [gbkey=CDS]	1	GG	NG	39	AACAAGGATTAGATGTGGAGA
lcl|CP012395.1_cds_ALU34480.1_51 [locus_tag=CLAU_0051] [protein=putative signal transduction protein] [protein_id=ALU34480.1] [location=46932..48278] [gbkey=CDS]	1	AAA	NAA	72	TGCACAAAATTATTTTACGAT
lcl|CP012395.1_cds_ALU34480.1_51 [locus_tag=CLAU_0051] [protein=putative signal transduction protein] [protein_id=ALU34480.1] [location=46932..48278] [gbkey=CDS]	1	TAA	NAA	26	ATCAATATAAGTTAAGTAATT
lcl|CP012395.1_cds_ALU34480.1_51 [locus_tag=CLAU_0051] [protein=putative signal transduction protein] [protein_id=ALU34480.1] [location=46932..48278] [gbkey=CDS]	1	TAA	NAA	72	ATGCACAAAATTATTTTACGA
lcl|CP012395.1_cds_ALU34480.1_51 [locus_tag=CLAU_0051] [protein=putative signal transduction protein] [protein_id=ALU34480.1] [location=46932..48278] [gbkey=CDS]	1	AGA	NGA	39	TGAAACAAGGATTAGATGTGG
lcl|CP012395.1_cds_ALU34481.1_52 [locus_tag=CLAU_0052] [protein=Response regulator receiver protein] [protein_id=ALU34481.1] [location=48330..48797] [gbkey=CDS]	1	TGG	NGG	5	TGGGGCAGCAAATCATGGATA
lcl|CP012395.1_cds_ALU34481.1_52 [locus_tag=CLAU_0052] [protein=Response regulator receiver protein] [protein_id=ALU34481.1] [location=48330..48797] [gbkey=CDS]	1	GGA	NGD	5	GGGGCAGCAAATCATGGATAT
lcl|CP012395.1_cds_ALU34481.1_52 [locus_tag=CLAU_0052] [protein=Response regulator receiver protein] [protein_id=ALU34481.1] [location=48330..48797] [gbkey=CDS]	1	GGA	NGD	29	AACAGAAAGAATACTGTGTTA
lcl|CP012395.1_cds_ALU34481.1_52 [locus_tag=CLAU_0052] [protein=Response regulator receiver protein] [protein_id=ALU34481.1] [location=48330..48797] [gbkey=CDS]	1	TGG	NGD	5	TGGGGCAGCAAATCATGGATA
lcl|CP012395.1_cds_ALU34481.1_52 [locus_tag=CLAU_0052] [protein=Response regulator receiver protein] [protein_id=ALU34481.1] [location=48330..48797] [gbkey=CDS]	1	GG	NG	5	GGGGCAGCAAATCATGGATAT
lcl|CP012395.1_cds_ALU34481.1_52 [locus_tag=CLAU_0052] [protein=Response regulator receiver protein] [protein_id=ALU34481.1] [location=48330..48797] [gbkey=CDS]	1	GG	NG	29	AACAGAAAGAATACTGTGTTA
lcl|CP012395.1_cds_ALU34481.1_52 [locus_tag=CLAU_0052] [protein=Response regulator receiver protein] [protein_id=ALU34481.1] [location=48330..48797] [gbkey=CDS]	1	TG	NG	5	TGGGGCAGCAAATCATGGATA
lcl|CP012395.1_cds_ALU34481.1_52 [locus_tag=CLAU_0052] [protein=Response regulator receiver protein] [protein_id=ALU34481.1] [location=48330..48797] [gbkey=CDS]	1	TAA	NAA	6	GCAGCAAATCATGGATATGGA
lcl|CP012395.1_cds_ALU34481.1_52 [locus_tag=CLAU_0052] [protein=Response regulator receiver protein] [protein_id=ALU34481.1] [location=48330..48797] [gbkey=CDS]	1	GGA	NGA	5	GGGGCAGCAAATCATGGATAT
lcl|CP012395.1_cds_ALU34481.1_52 [locus_tag=CLAU_0052] [protein=Response regulator receiver protein] [protein_id=ALU34481.1] [location=48330..48797] [gbkey=CDS]	1	GGA	NGA	29	AACAGAAAGAATACTGTGTTA
lcl|CP012395.1_cds_ALU34482.1_53 [locus_tag=CLAU_0053] [protein=PAS/PAC sensor signal transduction histidine kinase] [protein_id=ALU34482.1] [location=48851..50005] [gbkey=CDS]	1	AGA	NGD	3	CACAAGATGGTGAAGTATTAA
lcl|CP012395.1_cds_ALU34482.1_53 [locus_tag=CLAU_0053] [protein=PAS/PAC sensor signal transduction histidine kinase] [protein_id=ALU34482.1] [location=48851..50005] [gbkey=CDS]	1	AGA	NGD	28	GGAACAATTACAAAAAAACAT
lcl|CP012395.1_cds_ALU34482.1_53 [locus_tag=CLAU_0053] [protein=PAS/PAC sensor signal transduction histidine kinase] [protein_id=ALU34482.1] [location=48851..50005] [gbkey=CDS]	1	AGA	NGD	29	ATTACAAAAAAACATAGAAAA
lcl|CP012395.1_cds_ALU34482.1_53 [locus_tag=CLAU_0053] [protein=PAS/PAC sensor signal transduction histidine kinase] [protein_id=ALU34482.1] [location=48851..50005] [gbkey=CDS]	1	AGA	NGD	29	TACAAAAAAACATAGAAAAAG
lcl|CP012395.1_cds_ALU34482.1_53 [locus_tag=CLAU_0053] [protein=PAS/PAC sensor signal transduction histidine kinase] [protein_id=ALU34482.1] [location=48851..50005] [gbkey=CDS]	1	AGT	NGD	23	TAAACGAAATATGTTAATAGC
lcl|CP012395.1_cds_ALU34482.1_53 [locus_tag=CLAU_0053] [protein=PAS/PAC sensor signal transduction histidine kinase] [protein_id=ALU34482.1] [location=48851..50005] [gbkey=CDS]	1	AGT	NGD	40	CCATACAGGTGTACAAACTTA
lcl|CP012395.1_cds_ALU34482.1_53 [locus_tag=CLAU_0053] [protein=PAS/PAC sensor signal transduction histidine kinase] [protein_id=ALU34482.1] [location=48851..50005] [gbkey=CDS]	1	AG	NG	3	CACAAGATGGTGAAGTATTAA
lcl|CP012395.1_cds_ALU34482.1_53 [locus_tag=CLAU_0053] [protein=PAS/PAC sensor signal transduction histidine kinase] [protein_id=ALU34482.1] [location=48851..50005] [gbkey=CDS]	1	AG	NG	23	TAAACGAAATATGTTAATAGC
lcl|CP012395.1_cds_ALU34482.1_53 [locus_tag=CLAU_0053] [protein=PAS/PAC sensor signal transduction histidine kinase] [protein_id=ALU34482.1] [location=48851..50005] [gbkey=CDS]	1	AG	NG	28	GGAACAATTACAAAAAAACAT
lcl|CP012395.1_cds_ALU34482.1_53 [locus_tag=CLAU_0053] [protein=PAS/PAC sensor signal transduction histidine kinase] [protein_id=ALU34482.1] [location=48851..50005] [gbkey=CDS]	1	AG	NG	29	ATTACAAAAAAACATAGAAAA
lcl|CP012395.1_cds_ALU34482.1_53 [locus_tag=CLAU_0053] [protein=PAS/PAC sensor signal transduction histidine kinase] [protein_id=ALU34482.1] [location=48851..50005] [gbkey=CDS]	1	AG	NG	29	TACAAAAAAACATAGAAAAAG
lcl|CP012395.1_cds_ALU34482.1_53 [locus_tag=CLAU_0053] [protein=PAS/PAC sensor signal transduction histidine kinase] [protein_id=ALU34482.1] [location=48851..50005] [gbkey=CDS]	1	AG	NG	40	CCATACAGGTGTACAAACTTA
lcl|CP012395.1_cds_ALU34482.1_53 [locus_tag=CLAU_0053] [protein=PAS/PAC sensor signal transduction histidine kinase] [protein_id=ALU34482.1] [location=48851..50005] [gbkey=CDS]	1	AAA	NAA	3	TACACAAGATGGTGAAGTATT
lcl|CP012395.1_cds_ALU34482.1_53 [locus_tag=CLAU_0053] [protein=PAS/PAC sensor signal transduction histidine kinase] [protein_id=ALU34482.1] [location=48851..50005] [gbkey=CDS]	1	AAA	NAA	28	AACAATTACAAAAAAACATAG
lcl|CP012395.1_cds_ALU34482.1_53 [locus_tag=CLAU_0053] [protein=PAS/PAC sensor signal transduction histidine kinase] [protein_id=ALU34482.1] [location=48851..50005] [gbkey=CDS]	1	TAA	NAA	3	ATACACAAGATGGTGAAGTAT
lcl|CP012395.1_cds_ALU34482.1_53 [locus_tag=CLAU_0053] [protein=PAS/PAC sensor signal transduction histidine kinase] [protein_id=ALU34482.1] [location=48851..50005] [gbkey=CDS]	1	TAA	NAA	40	TACAGGTGTACAAACTTAAGT
lcl|CP012395.1_cds_ALU34482.1_53 [locus_tag=CLAU_0053] [protein=PAS/PAC sensor signal transduction histidine kinase] [protein_id=ALU34482.1] [location=48851..50005] [gbkey=CDS]	1	TAA	NAA	47	AACAAAATTGCTATCGCCTTT
lcl|CP012395.1_cds_ALU34482.1_53 [locus_tag=CLAU_0053] [protein=PAS/PAC sensor signal transduction histidine kinase] [protein_id=ALU34482.1] [location=48851..50005] [gbkey=CDS]	1	AGA	NGA	3	CACAAGATGGTGAAGTATTAA
lcl|CP012395.1_cds_ALU34482.1_53 [locus_tag=CLAU_0053] [protein=PAS/PAC sensor signal transduction histidine kinase] [protein_id=ALU34482.1] [location=48851..50005] [gbkey=CDS]	1	AGA	NGA	28	GGAACAATTACAAAAAAACAT
lcl|CP012395.1_cds_ALU34482.1_53 [locus_tag=CLAU_0053] [protein=PAS/PAC sensor signal transduction histidine kinase] [protein_id=ALU34482.1] [location=48851..50005] [gbkey=CDS]	1	AGA	NGA	29	ATTACAAAAAAACATAGAAAA
lcl|CP012395.1_cds_ALU34482.1_53 [locus_tag=CLAU_0053] [protein=PAS/PAC sensor signal transduction histidine kinase] [protein_id=ALU34482.1] [location=48851..50005] [gbkey=CDS]	1	AGA	NGA	29	TACAAAAAAACATAGAAAAAG
lcl|CP012395.1_cds_ALU34482.1_53 [locus_tag=CLAU_0053] [protein=PAS/PAC sensor signal transduction histidine kinase] [protein_id=ALU34482.1] [location=48851..50005] [gbkey=CDS]	-1	TAA	NAA	3	ACTCCACGTTCTATTGATCTT
lcl|CP012395.1_cds_ALU34483.1_54 [gene=htpG] [locus_tag=CLAU_0054] [protein=Chaperone protein htpG] [protein_id=ALU34483.1] [location=50419..52293] [gbkey=CDS]	1	AGG	NGG	73	TACCACAAACTGAAGTCGTTA
lcl|CP012395.1_cds_ALU34483.1_54 [gene=htpG] [locus_tag=CLAU_0054] [protein=Chaperone protein htpG] [protein_id=ALU34483.1] [location=50419..52293] [gbkey=CDS]	1	GGA	NGD	73	ACCACAAACTGAAGTCGTTAA
lcl|CP012395.1_cds_ALU34483.1_54 [gene=htpG] [locus_tag=CLAU_0054] [protein=Chaperone protein htpG] [protein_id=ALU34483.1] [location=50419..52293] [gbkey=CDS]	1	AGT	NGD	60	TGCAGAAAAATGATAGAGAAA
lcl|CP012395.1_cds_ALU34483.1_54 [gene=htpG] [locus_tag=CLAU_0054] [protein=Chaperone protein htpG] [protein_id=ALU34483.1] [location=50419..52293] [gbkey=CDS]	1	AGG	NGD	73	TACCACAAACTGAAGTCGTTA
lcl|CP012395.1_cds_ALU34483.1_54 [gene=htpG] [locus_tag=CLAU_0054] [protein=Chaperone protein htpG] [protein_id=ALU34483.1] [location=50419..52293] [gbkey=CDS]	1	AG	NG	53	TGTACAGGGATTAGTTGATTC
lcl|CP012395.1_cds_ALU34483.1_54 [gene=htpG] [locus_tag=CLAU_0054] [protein=Chaperone protein htpG] [protein_id=ALU34483.1] [location=50419..52293] [gbkey=CDS]	1	AG	NG	60	TGCAGAAAAATGATAGAGAAA
lcl|CP012395.1_cds_ALU34483.1_54 [gene=htpG] [locus_tag=CLAU_0054] [protein=Chaperone protein htpG] [protein_id=ALU34483.1] [location=50419..52293] [gbkey=CDS]	1	AG	NG	73	TACCACAAACTGAAGTCGTTA
lcl|CP012395.1_cds_ALU34483.1_54 [gene=htpG] [locus_tag=CLAU_0054] [protein=Chaperone protein htpG] [protein_id=ALU34483.1] [location=50419..52293] [gbkey=CDS]	1	GG	NG	73	ACCACAAACTGAAGTCGTTAA
lcl|CP012395.1_cds_ALU34483.1_54 [gene=htpG] [locus_tag=CLAU_0054] [protein=Chaperone protein htpG] [protein_id=ALU34483.1] [location=50419..52293] [gbkey=CDS]	1	TG	NG	70	AGACCAGAAGTTTATATACTA
lcl|CP012395.1_cds_ALU34483.1_54 [gene=htpG] [locus_tag=CLAU_0054] [protein=Chaperone protein htpG] [protein_id=ALU34483.1] [location=50419..52293] [gbkey=CDS]	1	AAA	NAA	2	AACAATTTAAGGCTGAATCCA
lcl|CP012395.1_cds_ALU34483.1_54 [gene=htpG] [locus_tag=CLAU_0054] [protein=Chaperone protein htpG] [protein_id=ALU34483.1] [location=50419..52293] [gbkey=CDS]	1	AAA	NAA	57	TAGACAGCTTAAATTTATTGC
lcl|CP012395.1_cds_ALU34483.1_54 [gene=htpG] [locus_tag=CLAU_0054] [protein=Chaperone protein htpG] [protein_id=ALU34483.1] [location=50419..52293] [gbkey=CDS]	1	AAA	NAA	57	GACAGCTTAAATTTATTGCAA
lcl|CP012395.1_cds_ALU34483.1_54 [gene=htpG] [locus_tag=CLAU_0054] [protein=Chaperone protein htpG] [protein_id=ALU34483.1] [location=50419..52293] [gbkey=CDS]	1	AAA	NAA	60	TAATGCAGAAAAATGATAGAG
lcl|CP012395.1_cds_ALU34483.1_54 [gene=htpG] [locus_tag=CLAU_0054] [protein=Chaperone protein htpG] [protein_id=ALU34483.1] [location=50419..52293] [gbkey=CDS]	1	AAA	NAA	60	AATGCAGAAAAATGATAGAGA
lcl|CP012395.1_cds_ALU34483.1_54 [gene=htpG] [locus_tag=CLAU_0054] [protein=Chaperone protein htpG] [protein_id=ALU34483.1] [location=50419..52293] [gbkey=CDS]	1	CAA	NAA	2	AAAACAATTTAAGGCTGAATC
lcl|CP012395.1_cds_ALU34483.1_54 [gene=htpG] [locus_tag=CLAU_0054] [protein=Chaperone protein htpG] [protein_id=ALU34483.1] [location=50419..52293] [gbkey=CDS]	1	CAA	NAA	57	ATAGACAGCTTAAATTTATTG
lcl|CP012395.1_cds_ALU34483.1_54 [gene=htpG] [locus_tag=CLAU_0054] [protein=Chaperone protein htpG] [protein_id=ALU34483.1] [location=50419..52293] [gbkey=CDS]	1	CAA	NAA	70	ACCAGAAGTTTATATACTATG
lcl|CP012395.1_cds_ALU34483.1_54 [gene=htpG] [locus_tag=CLAU_0054] [protein=Chaperone protein htpG] [protein_id=ALU34483.1] [location=50419..52293] [gbkey=CDS]	1	TAA	NAA	56	TTTGCAGCATGATAGACAGCT
lcl|CP012395.1_cds_ALU34483.1_54 [gene=htpG] [locus_tag=CLAU_0054] [protein=Chaperone protein htpG] [protein_id=ALU34483.1] [location=50419..52293] [gbkey=CDS]	1	GGA	NGA	73	ACCACAAACTGAAGTCGTTAA
lcl|CP012395.1_cds_ALU34483.1_54 [gene=htpG] [locus_tag=CLAU_0054] [protein=Chaperone protein htpG] [protein_id=ALU34483.1] [location=50419..52293] [gbkey=CDS]	-1	TGA	NGD	23	TTCCCATTTGTATGCTTCATC
lcl|CP012395.1_cds_ALU34483.1_54 [gene=htpG] [locus_tag=CLAU_0054] [protein=Chaperone protein htpG] [protein_id=ALU34483.1] [location=50419..52293] [gbkey=CDS]	-1	TG	NG	23	TTCCCATTTGTATGCTTCATC
lcl|CP012395.1_cds_ALU34483.1_54 [gene=htpG] [locus_tag=CLAU_0054] [protein=Chaperone protein htpG] [protein_id=ALU34483.1] [location=50419..52293] [gbkey=CDS]	-1	GAA	NAA	22	TCCCATTTGTATGCTTCATCT
lcl|CP012395.1_cds_ALU34483.1_54 [gene=htpG] [locus_tag=CLAU_0054] [protein=Chaperone protein htpG] [protein_id=ALU34483.1] [location=50419..52293] [gbkey=CDS]	-1	TGA	NGA	23	TTCCCATTTGTATGCTTCATC
lcl|CP012395.1_cds_ALU34484.1_55 [locus_tag=CLAU_0055] [protein=Amino acid permease] [protein_id=ALU34484.1] [location=complement(52807..54051)] [gbkey=CDS]	-1	AGG	NGG	45	ATTGCCCAAAATAAAAGTAAA
lcl|CP012395.1_cds_ALU34484.1_55 [locus_tag=CLAU_0055] [protein=Amino acid permease] [protein_id=ALU34484.1] [location=complement(52807..54051)] [gbkey=CDS]	-1	AGG	NGG	8	CCCATTTTCCAATTAGCTTGT
lcl|CP012395.1_cds_ALU34484.1_55 [locus_tag=CLAU_0055] [protein=Amino acid permease] [protein_id=ALU34484.1] [location=complement(52807..54051)] [gbkey=CDS]	-1	GGG	NGG	45	TTGCCCAAAATAAAAGTAAAA
lcl|CP012395.1_cds_ALU34484.1_55 [locus_tag=CLAU_0055] [protein=Amino acid permease] [protein_id=ALU34484.1] [location=complement(52807..54051)] [gbkey=CDS]	-1	GGT	NGD	45	TGCCCAAAATAAAAGTAAAAG
lcl|CP012395.1_cds_ALU34484.1_55 [locus_tag=CLAU_0055] [protein=Amino acid permease] [protein_id=ALU34484.1] [location=complement(52807..54051)] [gbkey=CDS]	-1	AGG	NGD	45	ATTGCCCAAAATAAAAGTAAA
lcl|CP012395.1_cds_ALU34484.1_55 [locus_tag=CLAU_0055] [protein=Amino acid permease] [protein_id=ALU34484.1] [location=complement(52807..54051)] [gbkey=CDS]	-1	AGG	NGD	8	CCCATTTTCCAATTAGCTTGT
lcl|CP012395.1_cds_ALU34484.1_55 [locus_tag=CLAU_0055] [protein=Amino acid permease] [protein_id=ALU34484.1] [location=complement(52807..54051)] [gbkey=CDS]	-1	GGG	NGD	45	TTGCCCAAAATAAAAGTAAAA
lcl|CP012395.1_cds_ALU34484.1_55 [locus_tag=CLAU_0055] [protein=Amino acid permease] [protein_id=ALU34484.1] [location=complement(52807..54051)] [gbkey=CDS]	-1	AG	NG	45	ATTGCCCAAAATAAAAGTAAA
lcl|CP012395.1_cds_ALU34484.1_55 [locus_tag=CLAU_0055] [protein=Amino acid permease] [protein_id=ALU34484.1] [location=complement(52807..54051)] [gbkey=CDS]	-1	AG	NG	8	CCCATTTTCCAATTAGCTTGT
lcl|CP012395.1_cds_ALU34484.1_55 [locus_tag=CLAU_0055] [protein=Amino acid permease] [protein_id=ALU34484.1] [location=complement(52807..54051)] [gbkey=CDS]	-1	GG	NG	45	TTGCCCAAAATAAAAGTAAAA
lcl|CP012395.1_cds_ALU34484.1_55 [locus_tag=CLAU_0055] [protein=Amino acid permease] [protein_id=ALU34484.1] [location=complement(52807..54051)] [gbkey=CDS]	-1	GG	NG	45	TGCCCAAAATAAAAGTAAAAG
lcl|CP012395.1_cds_ALU34484.1_55 [locus_tag=CLAU_0055] [protein=Amino acid permease] [protein_id=ALU34484.1] [location=complement(52807..54051)] [gbkey=CDS]	-1	AAA	NAA	46	TTTCCCATCCTATGATTGCCC
lcl|CP012395.1_cds_ALU34484.1_55 [locus_tag=CLAU_0055] [protein=Amino acid permease] [protein_id=ALU34484.1] [location=complement(52807..54051)] [gbkey=CDS]	-1	AAA	NAA	46	TTCCCATCCTATGATTGCCCA
lcl|CP012395.1_cds_ALU34484.1_55 [locus_tag=CLAU_0055] [protein=Amino acid permease] [protein_id=ALU34484.1] [location=complement(52807..54051)] [gbkey=CDS]	-1	CAA	NAA	46	ATTTCCCATCCTATGATTGCC
lcl|CP012395.1_cds_ALU34485.1_56 [locus_tag=CLAU_0056] [protein=Transcriptional regulator LysR family] [protein_id=ALU34485.1] [location=54265..55140] [gbkey=CDS]	1	AGG	NGG	14	CGACCCAAATTCAACTTTTAG
lcl|CP012395.1_cds_ALU34485.1_56 [locus_tag=CLAU_0056] [protein=Transcriptional regulator LysR family] [protein_id=ALU34485.1] [location=54265..55140] [gbkey=CDS]	1	GGA	NGD	14	GACCCAAATTCAACTTTTAGA
lcl|CP012395.1_cds_ALU34485.1_56 [locus_tag=CLAU_0056] [protein=Transcriptional regulator LysR family] [protein_id=ALU34485.1] [location=54265..55140] [gbkey=CDS]	1	AGG	NGD	14	CGACCCAAATTCAACTTTTAG
lcl|CP012395.1_cds_ALU34485.1_56 [locus_tag=CLAU_0056] [protein=Transcriptional regulator LysR family] [protein_id=ALU34485.1] [location=54265..55140] [gbkey=CDS]	1	AG	NG	14	CGACCCAAATTCAACTTTTAG
lcl|CP012395.1_cds_ALU34485.1_56 [locus_tag=CLAU_0056] [protein=Transcriptional regulator LysR family] [protein_id=ALU34485.1] [location=54265..55140] [gbkey=CDS]	1	GG	NG	14	GACCCAAATTCAACTTTTAGA
lcl|CP012395.1_cds_ALU34485.1_56 [locus_tag=CLAU_0056] [protein=Transcriptional regulator LysR family] [protein_id=ALU34485.1] [location=54265..55140] [gbkey=CDS]	1	AAA	NAA	12	CCCAGTCTACTATTACGACCC
lcl|CP012395.1_cds_ALU34485.1_56 [locus_tag=CLAU_0056] [protein=Transcriptional regulator LysR family] [protein_id=ALU34485.1] [location=54265..55140] [gbkey=CDS]	1	CAA	NAA	47	TTTGCGAAGTATGCTTAAAAA
lcl|CP012395.1_cds_ALU34485.1_56 [locus_tag=CLAU_0056] [protein=Transcriptional regulator LysR family] [protein_id=ALU34485.1] [location=54265..55140] [gbkey=CDS]	1	GGA	NGA	14	GACCCAAATTCAACTTTTAGA
lcl|CP012395.1_cds_ALU34486.1_57 [locus_tag=CLAU_0057] [protein=Hypothetical protein] [protein_id=ALU34486.1] [location=55305..56126] [gbkey=CDS]	1	AGA	NGD	36	AACACAACAATTAAATAAGAA
lcl|CP012395.1_cds_ALU34486.1_57 [locus_tag=CLAU_0057] [protein=Hypothetical protein] [protein_id=ALU34486.1] [location=55305..56126] [gbkey=CDS]	1	CGA	NGD	36	ACAACAATTAAATAAGAAAGA
lcl|CP012395.1_cds_ALU34486.1_57 [locus_tag=CLAU_0057] [protein=Hypothetical protein] [protein_id=ALU34486.1] [location=55305..56126] [gbkey=CDS]	1	TGA	NGD	20	AAAGCAGGGAACTATGAATGA
lcl|CP012395.1_cds_ALU34486.1_57 [locus_tag=CLAU_0057] [protein=Hypothetical protein] [protein_id=ALU34486.1] [location=55305..56126] [gbkey=CDS]	1	AG	NG	36	AACACAACAATTAAATAAGAA
lcl|CP012395.1_cds_ALU34486.1_57 [locus_tag=CLAU_0057] [protein=Hypothetical protein] [protein_id=ALU34486.1] [location=55305..56126] [gbkey=CDS]	1	CG	NG	36	ACAACAATTAAATAAGAAAGA
lcl|CP012395.1_cds_ALU34486.1_57 [locus_tag=CLAU_0057] [protein=Hypothetical protein] [protein_id=ALU34486.1] [location=55305..56126] [gbkey=CDS]	1	TG	NG	20	AAAGCAGGGAACTATGAATGA
lcl|CP012395.1_cds_ALU34486.1_57 [locus_tag=CLAU_0057] [protein=Hypothetical protein] [protein_id=ALU34486.1] [location=55305..56126] [gbkey=CDS]	1	AAA	NAA	36	AACAATTAAATAAGAAAGACG
lcl|CP012395.1_cds_ALU34486.1_57 [locus_tag=CLAU_0057] [protein=Hypothetical protein] [protein_id=ALU34486.1] [location=55305..56126] [gbkey=CDS]	1	AGA	NGA	36	AACACAACAATTAAATAAGAA
lcl|CP012395.1_cds_ALU34486.1_57 [locus_tag=CLAU_0057] [protein=Hypothetical protein] [protein_id=ALU34486.1] [location=55305..56126] [gbkey=CDS]	1	CGA	NGA	36	ACAACAATTAAATAAGAAAGA
lcl|CP012395.1_cds_ALU34486.1_57 [locus_tag=CLAU_0057] [protein=Hypothetical protein] [protein_id=ALU34486.1] [location=55305..56126] [gbkey=CDS]	1	TGA	NGA	20	AAAGCAGGGAACTATGAATGA
lcl|CP012395.1_cds_ALU34488.1_59 [locus_tag=CLAU_0059] [protein=Integral membrane sensor signal transduction histidine kinase] [protein_id=ALU34488.1] [location=56986..58419] [gbkey=CDS]	1	AGG	NGG	20	GAAAACAGGATATATATATTG
lcl|CP012395.1_cds_ALU34488.1_59 [locus_tag=CLAU_0059] [protein=Integral membrane sensor signal transduction histidine kinase] [protein_id=ALU34488.1] [location=56986..58419] [gbkey=CDS]	1	AGA	NGD	73	CCATGCAGCCAAAATTGGAGA
lcl|CP012395.1_cds_ALU34488.1_59 [locus_tag=CLAU_0059] [protein=Integral membrane sensor signal transduction histidine kinase] [protein_id=ALU34488.1] [location=56986..58419] [gbkey=CDS]	1	TGA	NGD	17	ATAAACAAAGTATAGATTCAA
lcl|CP012395.1_cds_ALU34488.1_59 [locus_tag=CLAU_0059] [protein=Integral membrane sensor signal transduction histidine kinase] [protein_id=ALU34488.1] [location=56986..58419] [gbkey=CDS]	1	AGT	NGD	27	ATGTTCAGCTTAATAAAGTGA
lcl|CP012395.1_cds_ALU34488.1_59 [locus_tag=CLAU_0059] [protein=Integral membrane sensor signal transduction histidine kinase] [protein_id=ALU34488.1] [location=56986..58419] [gbkey=CDS]	1	GGT	NGD	20	AAAACAGGATATATATATTGA
lcl|CP012395.1_cds_ALU34488.1_59 [locus_tag=CLAU_0059] [protein=Integral membrane sensor signal transduction histidine kinase] [protein_id=ALU34488.1] [location=56986..58419] [gbkey=CDS]	1	TGT	NGD	11	GCAGCAAAGATTTTGCTCTTT
lcl|CP012395.1_cds_ALU34488.1_59 [locus_tag=CLAU_0059] [protein=Integral membrane sensor signal transduction histidine kinase] [protein_id=ALU34488.1] [location=56986..58419] [gbkey=CDS]	1	AGG	NGD	20	GAAAACAGGATATATATATTG
lcl|CP012395.1_cds_ALU34488.1_59 [locus_tag=CLAU_0059] [protein=Integral membrane sensor signal transduction histidine kinase] [protein_id=ALU34488.1] [location=56986..58419] [gbkey=CDS]	1	AG	NG	20	GAAAACAGGATATATATATTG
lcl|CP012395.1_cds_ALU34488.1_59 [locus_tag=CLAU_0059] [protein=Integral membrane sensor signal transduction histidine kinase] [protein_id=ALU34488.1] [location=56986..58419] [gbkey=CDS]	1	AG	NG	27	ATGTTCAGCTTAATAAAGTGA
lcl|CP012395.1_cds_ALU34488.1_59 [locus_tag=CLAU_0059] [protein=Integral membrane sensor signal transduction histidine kinase] [protein_id=ALU34488.1] [location=56986..58419] [gbkey=CDS]	1	AG	NG	73	CCATGCAGCCAAAATTGGAGA
lcl|CP012395.1_cds_ALU34488.1_59 [locus_tag=CLAU_0059] [protein=Integral membrane sensor signal transduction histidine kinase] [protein_id=ALU34488.1] [location=56986..58419] [gbkey=CDS]	1	GG	NG	20	AAAACAGGATATATATATTGA
lcl|CP012395.1_cds_ALU34488.1_59 [locus_tag=CLAU_0059] [protein=Integral membrane sensor signal transduction histidine kinase] [protein_id=ALU34488.1] [location=56986..58419] [gbkey=CDS]	1	TG	NG	11	GCAGCAAAGATTTTGCTCTTT
lcl|CP012395.1_cds_ALU34488.1_59 [locus_tag=CLAU_0059] [protein=Integral membrane sensor signal transduction histidine kinase] [protein_id=ALU34488.1] [location=56986..58419] [gbkey=CDS]	1	TG	NG	17	ATAAACAAAGTATAGATTCAA
lcl|CP012395.1_cds_ALU34488.1_59 [locus_tag=CLAU_0059] [protein=Integral membrane sensor signal transduction histidine kinase] [protein_id=ALU34488.1] [location=56986..58419] [gbkey=CDS]	1	AAA	NAA	45	CACTCAAAAAATAGCTGCTGG
lcl|CP012395.1_cds_ALU34488.1_59 [locus_tag=CLAU_0059] [protein=Integral membrane sensor signal transduction histidine kinase] [protein_id=ALU34488.1] [location=56986..58419] [gbkey=CDS]	1	AAA	NAA	73	TGCAGCCAAAATTGGAGAAGA
lcl|CP012395.1_cds_ALU34488.1_59 [locus_tag=CLAU_0059] [protein=Integral membrane sensor signal transduction histidine kinase] [protein_id=ALU34488.1] [location=56986..58419] [gbkey=CDS]	1	GAA	NAA	45	CCACTCAAAAAATAGCTGCTG
lcl|CP012395.1_cds_ALU34488.1_59 [locus_tag=CLAU_0059] [protein=Integral membrane sensor signal transduction histidine kinase] [protein_id=ALU34488.1] [location=56986..58419] [gbkey=CDS]	1	GAA	NAA	73	CATGCAGCCAAAATTGGAGAA
lcl|CP012395.1_cds_ALU34488.1_59 [locus_tag=CLAU_0059] [protein=Integral membrane sensor signal transduction histidine kinase] [protein_id=ALU34488.1] [location=56986..58419] [gbkey=CDS]	1	TAA	NAA	20	AACAGGATATATATATTGAGG
lcl|CP012395.1_cds_ALU34488.1_59 [locus_tag=CLAU_0059] [protein=Integral membrane sensor signal transduction histidine kinase] [protein_id=ALU34488.1] [location=56986..58419] [gbkey=CDS]	1	AGA	NGA	73	CCATGCAGCCAAAATTGGAGA
lcl|CP012395.1_cds_ALU34488.1_59 [locus_tag=CLAU_0059] [protein=Integral membrane sensor signal transduction histidine kinase] [protein_id=ALU34488.1] [location=56986..58419] [gbkey=CDS]	1	TGA	NGA	17	ATAAACAAAGTATAGATTCAA
lcl|CP012395.1_cds_ALU34489.1_60 [locus_tag=CLAU_0060] [protein=YbaK/prolyl-tRNA synthetase associated region] [protein_id=ALU34489.1] [location=58459..59016] [gbkey=CDS]	1	TGG	NGG	13	GTTCTCGATTATCCAAGGAGA
lcl|CP012395.1_cds_ALU34489.1_60 [locus_tag=CLAU_0060] [protein=YbaK/prolyl-tRNA synthetase associated region] [protein_id=ALU34489.1] [location=58459..59016] [gbkey=CDS]	1	TGA	NGD	43	AAACTCAATTTTATTTGCTTA
lcl|CP012395.1_cds_ALU34489.1_60 [locus_tag=CLAU_0060] [protein=YbaK/prolyl-tRNA synthetase associated region] [protein_id=ALU34489.1] [location=58459..59016] [gbkey=CDS]	1	TGT	NGD	54	ATCAGATTCAATCTTCCCGTT
lcl|CP012395.1_cds_ALU34489.1_60 [locus_tag=CLAU_0060] [protein=YbaK/prolyl-tRNA synthetase associated region] [protein_id=ALU34489.1] [location=58459..59016] [gbkey=CDS]	1	TGG	NGD	13	GTTCTCGATTATCCAAGGAGA
lcl|CP012395.1_cds_ALU34489.1_60 [locus_tag=CLAU_0060] [protein=YbaK/prolyl-tRNA synthetase associated region] [protein_id=ALU34489.1] [location=58459..59016] [gbkey=CDS]	1	GG	NG	13	TTCTCGATTATCCAAGGAGAT
lcl|CP012395.1_cds_ALU34489.1_60 [locus_tag=CLAU_0060] [protein=YbaK/prolyl-tRNA synthetase associated region] [protein_id=ALU34489.1] [location=58459..59016] [gbkey=CDS]	1	TG	NG	13	GTTCTCGATTATCCAAGGAGA
lcl|CP012395.1_cds_ALU34489.1_60 [locus_tag=CLAU_0060] [protein=YbaK/prolyl-tRNA synthetase associated region] [protein_id=ALU34489.1] [location=58459..59016] [gbkey=CDS]	1	TG	NG	42	GCCAAAAAACTCAATTTTATT
lcl|CP012395.1_cds_ALU34489.1_60 [locus_tag=CLAU_0060] [protein=YbaK/prolyl-tRNA synthetase associated region] [protein_id=ALU34489.1] [location=58459..59016] [gbkey=CDS]	1	TG	NG	43	AAACTCAATTTTATTTGCTTA
lcl|CP012395.1_cds_ALU34489.1_60 [locus_tag=CLAU_0060] [protein=YbaK/prolyl-tRNA synthetase associated region] [protein_id=ALU34489.1] [location=58459..59016] [gbkey=CDS]	1	TG	NG	43	CTCAATTTTATTTGCTTATGA
lcl|CP012395.1_cds_ALU34489.1_60 [locus_tag=CLAU_0060] [protein=YbaK/prolyl-tRNA synthetase associated region] [protein_id=ALU34489.1] [location=58459..59016] [gbkey=CDS]	1	TG	NG	54	ATCAGATTCAATCTTCCCGTT
lcl|CP012395.1_cds_ALU34489.1_60 [locus_tag=CLAU_0060] [protein=YbaK/prolyl-tRNA synthetase associated region] [protein_id=ALU34489.1] [location=58459..59016] [gbkey=CDS]	1	TGA	NGA	43	AAACTCAATTTTATTTGCTTA
lcl|CP012395.1_cds_ALU34490.1_61 [locus_tag=CLAU_0061] [protein=Transcriptional regulator AraC family] [protein_id=ALU34490.1] [location=59038..59889] [gbkey=CDS]	1	AGT	NGD	45	TATTCAAACACAAGTAGATGA
lcl|CP012395.1_cds_ALU34490.1_61 [locus_tag=CLAU_0061] [protein=Transcriptional regulator AraC family] [protein_id=ALU34490.1] [location=59038..59889] [gbkey=CDS]	1	AGT	NGD	46	CACAAGTAGATGAAGTTGACA
lcl|CP012395.1_cds_ALU34490.1_61 [locus_tag=CLAU_0061] [protein=Transcriptional regulator AraC family] [protein_id=ALU34490.1] [location=59038..59889] [gbkey=CDS]	1	TGT	NGD	72	GCCAGCGTCATTTAAATAGAT
lcl|CP012395.1_cds_ALU34490.1_61 [locus_tag=CLAU_0061] [protein=Transcriptional regulator AraC family] [protein_id=ALU34490.1] [location=59038..59889] [gbkey=CDS]	1	AG	NG	45	TATTCAAACACAAGTAGATGA
lcl|CP012395.1_cds_ALU34490.1_61 [locus_tag=CLAU_0061] [protein=Transcriptional regulator AraC family] [protein_id=ALU34490.1] [location=59038..59889] [gbkey=CDS]	1	AG	NG	46	CACAAGTAGATGAAGTTGACA
lcl|CP012395.1_cds_ALU34490.1_61 [locus_tag=CLAU_0061] [protein=Transcriptional regulator AraC family] [protein_id=ALU34490.1] [location=59038..59889] [gbkey=CDS]	1	TG	NG	72	GCCAGCGTCATTTAAATAGAT
lcl|CP012395.1_cds_ALU34490.1_61 [locus_tag=CLAU_0061] [protein=Transcriptional regulator AraC family] [protein_id=ALU34490.1] [location=59038..59889] [gbkey=CDS]	1	CAA	NAA	46	AACACAAGTAGATGAAGTTGA
lcl|CP012395.1_cds_ALU34490.1_61 [locus_tag=CLAU_0061] [protein=Transcriptional regulator AraC family] [protein_id=ALU34490.1] [location=59038..59889] [gbkey=CDS]	-1	AAA	NAA	26	GCTCCCCAAAGGCTTAATAAA
lcl|CP012395.1_cds_ALU34491.1_62 [locus_tag=CLAU_0062] [protein=Glyoxalase-like protein] [protein_id=ALU34491.1] [location=59938..60405] [gbkey=CDS]	1	AG	NG	32	CAATACAAAAAGGTTTTGCAG
lcl|CP012395.1_cds_ALU34492.1_63 [locus_tag=CLAU_0063] [protein=Glycoside hydrolase family 18] [protein_id=ALU34492.1] [location=complement(60758..62086)] [gbkey=CDS]	1	TGT	NGD	59	TTGTACAAGAACTTTACAACT
lcl|CP012395.1_cds_ALU34492.1_63 [locus_tag=CLAU_0063] [protein=Glycoside hydrolase family 18] [protein_id=ALU34492.1] [location=complement(60758..62086)] [gbkey=CDS]	1	TG	NG	59	TTGTACAAGAACTTTACAACT
lcl|CP012395.1_cds_ALU34492.1_63 [locus_tag=CLAU_0063] [protein=Glycoside hydrolase family 18] [protein_id=ALU34492.1] [location=complement(60758..62086)] [gbkey=CDS]	1	AAA	NAA	6	ACATACAATTTGCTGCAGCAA
lcl|CP012395.1_cds_ALU34492.1_63 [locus_tag=CLAU_0063] [protein=Glycoside hydrolase family 18] [protein_id=ALU34492.1] [location=complement(60758..62086)] [gbkey=CDS]	1	AAA	NAA	6	CATACAATTTGCTGCAGCAAA
lcl|CP012395.1_cds_ALU34492.1_63 [locus_tag=CLAU_0063] [protein=Glycoside hydrolase family 18] [protein_id=ALU34492.1] [location=complement(60758..62086)] [gbkey=CDS]	1	CAA	NAA	28	CACTGCAAATTCCTATAATAC
lcl|CP012395.1_cds_ALU34492.1_63 [locus_tag=CLAU_0063] [protein=Glycoside hydrolase family 18] [protein_id=ALU34492.1] [location=complement(60758..62086)] [gbkey=CDS]	1	CAA	NAA	31	AAAAGCAAGTTTTAGGTTTTA
lcl|CP012395.1_cds_ALU34492.1_63 [locus_tag=CLAU_0063] [protein=Glycoside hydrolase family 18] [protein_id=ALU34492.1] [location=complement(60758..62086)] [gbkey=CDS]	1	CAA	NAA	46	GCTTCAAAATAATTTTGATGG
lcl|CP012395.1_cds_ALU34492.1_63 [locus_tag=CLAU_0063] [protein=Glycoside hydrolase family 18] [protein_id=ALU34492.1] [location=complement(60758..62086)] [gbkey=CDS]	1	TAA	NAA	59	TACAAGAACTTTACAACTTGT
lcl|CP012395.1_cds_ALU34492.1_63 [locus_tag=CLAU_0063] [protein=Glycoside hydrolase family 18] [protein_id=ALU34492.1] [location=complement(60758..62086)] [gbkey=CDS]	-1	TGG	NGG	71	AACCCAAGATATAGAGGCAAT
lcl|CP012395.1_cds_ALU34492.1_63 [locus_tag=CLAU_0063] [protein=Glycoside hydrolase family 18] [protein_id=ALU34492.1] [location=complement(60758..62086)] [gbkey=CDS]	-1	GGA	NGD	71	ACCCAAGATATAGAGGCAATT
lcl|CP012395.1_cds_ALU34492.1_63 [locus_tag=CLAU_0063] [protein=Glycoside hydrolase family 18] [protein_id=ALU34492.1] [location=complement(60758..62086)] [gbkey=CDS]	-1	TGG	NGD	71	AACCCAAGATATAGAGGCAAT
lcl|CP012395.1_cds_ALU34492.1_63 [locus_tag=CLAU_0063] [protein=Glycoside hydrolase family 18] [protein_id=ALU34492.1] [location=complement(60758..62086)] [gbkey=CDS]	-1	AG	NG	11	AAGACCAACTCAATGTAAGAG
lcl|CP012395.1_cds_ALU34492.1_63 [locus_tag=CLAU_0063] [protein=Glycoside hydrolase family 18] [protein_id=ALU34492.1] [location=complement(60758..62086)] [gbkey=CDS]	-1	GG	NG	71	ACCCAAGATATAGAGGCAATT
lcl|CP012395.1_cds_ALU34492.1_63 [locus_tag=CLAU_0063] [protein=Glycoside hydrolase family 18] [protein_id=ALU34492.1] [location=complement(60758..62086)] [gbkey=CDS]	-1	TG	NG	71	AACCCAAGATATAGAGGCAAT
lcl|CP012395.1_cds_ALU34492.1_63 [locus_tag=CLAU_0063] [protein=Glycoside hydrolase family 18] [protein_id=ALU34492.1] [location=complement(60758..62086)] [gbkey=CDS]	-1	GAA	NAA	21	TAAAACCAATAATTAGTATTA
lcl|CP012395.1_cds_ALU34492.1_63 [locus_tag=CLAU_0063] [protein=Glycoside hydrolase family 18] [protein_id=ALU34492.1] [location=complement(60758..62086)] [gbkey=CDS]	-1	GGA	NGA	71	ACCCAAGATATAGAGGCAATT
lcl|CP012395.1_cds_ALU34493.1_64 [locus_tag=CLAU_0064] [protein=Serine dehydratase] [protein_id=ALU34493.1] [location=complement(62468..63733)] [gbkey=CDS]	1	TGG	NGG	54	TGGACAAACTCTTATAAAATT
lcl|CP012395.1_cds_ALU34493.1_64 [locus_tag=CLAU_0064] [protein=Serine dehydratase] [protein_id=ALU34493.1] [location=complement(62468..63733)] [gbkey=CDS]	1	TGA	NGD	23	AACTCCAAGTTATCAGTGAAG
lcl|CP012395.1_cds_ALU34493.1_64 [locus_tag=CLAU_0064] [protein=Serine dehydratase] [protein_id=ALU34493.1] [location=complement(62468..63733)] [gbkey=CDS]	1	AGT	NGD	11	TGGACAAATGCCAGAAAAAAT
lcl|CP012395.1_cds_ALU34493.1_64 [locus_tag=CLAU_0064] [protein=Serine dehydratase] [protein_id=ALU34493.1] [location=complement(62468..63733)] [gbkey=CDS]	1	TGG	NGD	54	TGGACAAACTCTTATAAAATT
lcl|CP012395.1_cds_ALU34493.1_64 [locus_tag=CLAU_0064] [protein=Serine dehydratase] [protein_id=ALU34493.1] [location=complement(62468..63733)] [gbkey=CDS]	1	AG	NG	11	TGGACAAATGCCAGAAAAAAT
lcl|CP012395.1_cds_ALU34493.1_64 [locus_tag=CLAU_0064] [protein=Serine dehydratase] [protein_id=ALU34493.1] [location=complement(62468..63733)] [gbkey=CDS]	1	AG	NG	23	TCCAAGTTATCAGTGAAGTGA
lcl|CP012395.1_cds_ALU34493.1_64 [locus_tag=CLAU_0064] [protein=Serine dehydratase] [protein_id=ALU34493.1] [location=complement(62468..63733)] [gbkey=CDS]	1	AG	NG	24	GAAGCAAGAAGACATCGATAA
lcl|CP012395.1_cds_ALU34493.1_64 [locus_tag=CLAU_0064] [protein=Serine dehydratase] [protein_id=ALU34493.1] [location=complement(62468..63733)] [gbkey=CDS]	1	AG	NG	41	AACAATCTGGAGATAAATCAA
lcl|CP012395.1_cds_ALU34493.1_64 [locus_tag=CLAU_0064] [protein=Serine dehydratase] [protein_id=ALU34493.1] [location=complement(62468..63733)] [gbkey=CDS]	1	TG	NG	23	AACTCCAAGTTATCAGTGAAG
lcl|CP012395.1_cds_ALU34493.1_64 [locus_tag=CLAU_0064] [protein=Serine dehydratase] [protein_id=ALU34493.1] [location=complement(62468..63733)] [gbkey=CDS]	1	TG	NG	48	TAGACAAATTAAATATAATTC
lcl|CP012395.1_cds_ALU34493.1_64 [locus_tag=CLAU_0064] [protein=Serine dehydratase] [protein_id=ALU34493.1] [location=complement(62468..63733)] [gbkey=CDS]	1	TG	NG	54	TGGACAAACTCTTATAAAATT
lcl|CP012395.1_cds_ALU34493.1_64 [locus_tag=CLAU_0064] [protein=Serine dehydratase] [protein_id=ALU34493.1] [location=complement(62468..63733)] [gbkey=CDS]	1	TG	NG	64	ACCAAGGAATCACCTGTACTA
lcl|CP012395.1_cds_ALU34493.1_64 [locus_tag=CLAU_0064] [protein=Serine dehydratase] [protein_id=ALU34493.1] [location=complement(62468..63733)] [gbkey=CDS]	1	AAA	NAA	3	TCCAATATGACAATTACGTTA
lcl|CP012395.1_cds_ALU34493.1_64 [locus_tag=CLAU_0064] [protein=Serine dehydratase] [protein_id=ALU34493.1] [location=complement(62468..63733)] [gbkey=CDS]	1	AAA	NAA	41	TAAACAATCTGGAGATAAATC
lcl|CP012395.1_cds_ALU34493.1_64 [locus_tag=CLAU_0064] [protein=Serine dehydratase] [protein_id=ALU34493.1] [location=complement(62468..63733)] [gbkey=CDS]	1	AAA	NAA	44	ACTTCAGTTTGCCAATGAAGT
lcl|CP012395.1_cds_ALU34493.1_64 [locus_tag=CLAU_0064] [protein=Serine dehydratase] [protein_id=ALU34493.1] [location=complement(62468..63733)] [gbkey=CDS]	1	AAA	NAA	47	TACGAGATATTATTAGTAGAC
lcl|CP012395.1_cds_ALU34493.1_64 [locus_tag=CLAU_0064] [protein=Serine dehydratase] [protein_id=ALU34493.1] [location=complement(62468..63733)] [gbkey=CDS]	1	AAA	NAA	72	ACATCAAAAACGTTATATAGG
lcl|CP012395.1_cds_ALU34493.1_64 [locus_tag=CLAU_0064] [protein=Serine dehydratase] [protein_id=ALU34493.1] [location=complement(62468..63733)] [gbkey=CDS]	1	CAA	NAA	41	CTAAACAATCTGGAGATAAAT
lcl|CP012395.1_cds_ALU34493.1_64 [locus_tag=CLAU_0064] [protein=Serine dehydratase] [protein_id=ALU34493.1] [location=complement(62468..63733)] [gbkey=CDS]	1	GAA	NAA	23	ACTCCAAGTTATCAGTGAAGT
lcl|CP012395.1_cds_ALU34493.1_64 [locus_tag=CLAU_0064] [protein=Serine dehydratase] [protein_id=ALU34493.1] [location=complement(62468..63733)] [gbkey=CDS]	1	GAA	NAA	72	TACATCAAAAACGTTATATAG
lcl|CP012395.1_cds_ALU34493.1_64 [locus_tag=CLAU_0064] [protein=Serine dehydratase] [protein_id=ALU34493.1] [location=complement(62468..63733)] [gbkey=CDS]	1	TAA	NAA	2	AATCCAATATGACAATTACGT
lcl|CP012395.1_cds_ALU34493.1_64 [locus_tag=CLAU_0064] [protein=Serine dehydratase] [protein_id=ALU34493.1] [location=complement(62468..63733)] [gbkey=CDS]	1	TAA	NAA	37	AGATCCAAAAAAATGGTGAAG
lcl|CP012395.1_cds_ALU34493.1_64 [locus_tag=CLAU_0064] [protein=Serine dehydratase] [protein_id=ALU34493.1] [location=complement(62468..63733)] [gbkey=CDS]	1	TAA	NAA	39	TGAACAACCTGACATAGTAAC
lcl|CP012395.1_cds_ALU34493.1_64 [locus_tag=CLAU_0064] [protein=Serine dehydratase] [protein_id=ALU34493.1] [location=complement(62468..63733)] [gbkey=CDS]	1	TAA	NAA	44	TACTTCAGTTTGCCAATGAAG
lcl|CP012395.1_cds_ALU34493.1_64 [locus_tag=CLAU_0064] [protein=Serine dehydratase] [protein_id=ALU34493.1] [location=complement(62468..63733)] [gbkey=CDS]	1	TAA	NAA	53	CTCAAGTTGGACAAACTCTTA
lcl|CP012395.1_cds_ALU34493.1_64 [locus_tag=CLAU_0064] [protein=Serine dehydratase] [protein_id=ALU34493.1] [location=complement(62468..63733)] [gbkey=CDS]	1	TGA	NGA	23	AACTCCAAGTTATCAGTGAAG
lcl|CP012395.1_cds_ALU34494.1_65 [locus_tag=CLAU_0065] [protein=Transcriptional regulator GntR family] [protein_id=ALU34494.1] [location=64095..64721] [gbkey=CDS]	1	TGG	NGG	72	ATCAGTATGCGTATAAGCTTT
lcl|CP012395.1_cds_ALU34494.1_65 [locus_tag=CLAU_0065] [protein=Transcriptional regulator GntR family] [protein_id=ALU34494.1] [location=64095..64721] [gbkey=CDS]	1	CGT	NGD	39	TAAACAGCAATTATTGGAAAT
lcl|CP012395.1_cds_ALU34494.1_65 [locus_tag=CLAU_0065] [protein=Transcriptional regulator GntR family] [protein_id=ALU34494.1] [location=64095..64721] [gbkey=CDS]	1	TGT	NGD	8	AAAATCAAATTTATAATGCTT
lcl|CP012395.1_cds_ALU34494.1_65 [locus_tag=CLAU_0065] [protein=Transcriptional regulator GntR family] [protein_id=ALU34494.1] [location=64095..64721] [gbkey=CDS]	1	TGG	NGD	72	ATCAGTATGCGTATAAGCTTT
lcl|CP012395.1_cds_ALU34494.1_65 [locus_tag=CLAU_0065] [protein=Transcriptional regulator GntR family] [protein_id=ALU34494.1] [location=64095..64721] [gbkey=CDS]	1	AG	NG	35	GACAGGGATATAAAATTATTC
lcl|CP012395.1_cds_ALU34494.1_65 [locus_tag=CLAU_0065] [protein=Transcriptional regulator GntR family] [protein_id=ALU34494.1] [location=64095..64721] [gbkey=CDS]	1	CG	NG	39	TAAACAGCAATTATTGGAAAT
lcl|CP012395.1_cds_ALU34494.1_65 [locus_tag=CLAU_0065] [protein=Transcriptional regulator GntR family] [protein_id=ALU34494.1] [location=64095..64721] [gbkey=CDS]	1	TG	NG	8	AAAATCAAATTTATAATGCTT
lcl|CP012395.1_cds_ALU34494.1_65 [locus_tag=CLAU_0065] [protein=Transcriptional regulator GntR family] [protein_id=ALU34494.1] [location=64095..64721] [gbkey=CDS]	1	TG	NG	72	ATCAGTATGCGTATAAGCTTT
lcl|CP012395.1_cds_ALU34494.1_65 [locus_tag=CLAU_0065] [protein=Transcriptional regulator GntR family] [protein_id=ALU34494.1] [location=64095..64721] [gbkey=CDS]	1	AAA	NAA	40	ACAGCAATTATTGGAAATCGT
lcl|CP012395.1_cds_ALU34494.1_65 [locus_tag=CLAU_0065] [protein=Transcriptional regulator GntR family] [protein_id=ALU34494.1] [location=64095..64721] [gbkey=CDS]	1	TAA	NAA	40	AACAGCAATTATTGGAAATCG
lcl|CP012395.1_cds_ALU34494.1_65 [locus_tag=CLAU_0065] [protein=Transcriptional regulator GntR family] [protein_id=ALU34494.1] [location=64095..64721] [gbkey=CDS]	-1	CGT	NGD	58	TCCAGCGAACCATAAAATCAT
lcl|CP012395.1_cds_ALU34494.1_65 [locus_tag=CLAU_0065] [protein=Transcriptional regulator GntR family] [protein_id=ALU34494.1] [location=64095..64721] [gbkey=CDS]	-1	CG	NG	58	TCCAGCGAACCATAAAATCAT
lcl|CP012395.1_cds_ALU34495.1_66 [locus_tag=CLAU_0066] [protein=LemA family protein] [protein_id=ALU34495.1] [location=64957..65526] [gbkey=CDS]	1	AGG	NGG	21	AGCAAAAAGTTAATGCAGCAC
lcl|CP012395.1_cds_ALU34495.1_66 [locus_tag=CLAU_0066] [protein=LemA family protein] [protein_id=ALU34495.1] [location=64957..65526] [gbkey=CDS]	1	AGA	NGD	27	TACTCAACTGCAGAGAAGGTC
lcl|CP012395.1_cds_ALU34495.1_66 [locus_tag=CLAU_0066] [protein=LemA family protein] [protein_id=ALU34495.1] [location=64957..65526] [gbkey=CDS]	1	AGG	NGD	21	AGCAAAAAGTTAATGCAGCAC
lcl|CP012395.1_cds_ALU34495.1_66 [locus_tag=CLAU_0066] [protein=LemA family protein] [protein_id=ALU34495.1] [location=64957..65526] [gbkey=CDS]	1	AG	NG	21	AGCAAAAAGTTAATGCAGCAC
lcl|CP012395.1_cds_ALU34495.1_66 [locus_tag=CLAU_0066] [protein=LemA family protein] [protein_id=ALU34495.1] [location=64957..65526] [gbkey=CDS]	1	AG	NG	27	TACTCAACTGCAGAGAAGGTC
lcl|CP012395.1_cds_ALU34495.1_66 [locus_tag=CLAU_0066] [protein=LemA family protein] [protein_id=ALU34495.1] [location=64957..65526] [gbkey=CDS]	1	AG	NG	48	AGCCCAAACAATTACTGGTAG
lcl|CP012395.1_cds_ALU34495.1_66 [locus_tag=CLAU_0066] [protein=LemA family protein] [protein_id=ALU34495.1] [location=64957..65526] [gbkey=CDS]	1	TG	NG	34	AGTTCAAACGGTAAAAGGTTA
lcl|CP012395.1_cds_ALU34495.1_66 [locus_tag=CLAU_0066] [protein=LemA family protein] [protein_id=ALU34495.1] [location=64957..65526] [gbkey=CDS]	1	CAA	NAA	48	CCCAAACAATTACTGGTAGAG
lcl|CP012395.1_cds_ALU34495.1_66 [locus_tag=CLAU_0066] [protein=LemA family protein] [protein_id=ALU34495.1] [location=64957..65526] [gbkey=CDS]	1	TAA	NAA	28	AACTGCAGAGAAGGTCAGATT
lcl|CP012395.1_cds_ALU34495.1_66 [locus_tag=CLAU_0066] [protein=LemA family protein] [protein_id=ALU34495.1] [location=64957..65526] [gbkey=CDS]	1	AGA	NGA	27	TACTCAACTGCAGAGAAGGTC
lcl|CP012395.1_cds_ALU34496.1_67 [locus_tag=CLAU_0067] [protein=putative TPM domain-containing protein] [protein_id=ALU34496.1] [location=65620..66405] [gbkey=CDS]	1	TGG	NGG	41	TGGACAAAAAGGTAAGGATAA
lcl|CP012395.1_cds_ALU34496.1_67 [locus_tag=CLAU_0067] [protein=putative TPM domain-containing protein] [protein_id=ALU34496.1] [location=65620..66405] [gbkey=CDS]	1	TGG	NGD	41	TGGACAAAAAGGTAAGGATAA
lcl|CP012395.1_cds_ALU34496.1_67 [locus_tag=CLAU_0067] [protein=putative TPM domain-containing protein] [protein_id=ALU34496.1] [location=65620..66405] [gbkey=CDS]	1	GG	NG	41	GACAAAAAGGTAAGGATAATG
lcl|CP012395.1_cds_ALU34496.1_67 [locus_tag=CLAU_0067] [protein=putative TPM domain-containing protein] [protein_id=ALU34496.1] [location=65620..66405] [gbkey=CDS]	1	TG	NG	41	TGGACAAAAAGGTAAGGATAA
lcl|CP012395.1_cds_ALU34496.1_67 [locus_tag=CLAU_0067] [protein=putative TPM domain-containing protein] [protein_id=ALU34496.1] [location=65620..66405] [gbkey=CDS]	1	TG	NG	70	TTTGCAAGGAAGTAATGAAAC
lcl|CP012395.1_cds_ALU34496.1_67 [locus_tag=CLAU_0067] [protein=putative TPM domain-containing protein] [protein_id=ALU34496.1] [location=65620..66405] [gbkey=CDS]	1	TAA	NAA	30	GTTCACAAGCAGCAGTGGTTA
lcl|CP012395.1_cds_ALU34496.1_67 [locus_tag=CLAU_0067] [protein=putative TPM domain-containing protein] [protein_id=ALU34496.1] [location=65620..66405] [gbkey=CDS]	-1	TGG	NGG	35	CCCAGCTTCTGAAAAGTTCAT
lcl|CP012395.1_cds_ALU34496.1_67 [locus_tag=CLAU_0067] [protein=putative TPM domain-containing protein] [protein_id=ALU34496.1] [location=65620..66405] [gbkey=CDS]	-1	TGG	NGD	35	CCCAGCTTCTGAAAAGTTCAT
lcl|CP012395.1_cds_ALU34496.1_67 [locus_tag=CLAU_0067] [protein=putative TPM domain-containing protein] [protein_id=ALU34496.1] [location=65620..66405] [gbkey=CDS]	-1	TG	NG	35	CCCAGCTTCTGAAAAGTTCAT
lcl|CP012395.1_cds_ALU34497.1_68 [locus_tag=CLAU_0068] [protein=Phage integrase family protein] [protein_id=ALU34497.1] [location=66559..67125] [gbkey=CDS]	1	AGA	NGD	49	TGAACAGTTTCGTGGTAAAAC
lcl|CP012395.1_cds_ALU34497.1_68 [locus_tag=CLAU_0068] [protein=Phage integrase family protein] [protein_id=ALU34497.1] [location=66559..67125] [gbkey=CDS]	1	AGT	NGD	52	AGAACAAGAAATTGATAATAT
lcl|CP012395.1_cds_ALU34497.1_68 [locus_tag=CLAU_0068] [protein=Phage integrase family protein] [protein_id=ALU34497.1] [location=66559..67125] [gbkey=CDS]	1	TGT	NGD	11	TCATCAATTTAGAGCAACATT
lcl|CP012395.1_cds_ALU34497.1_68 [locus_tag=CLAU_0068] [protein=Phage integrase family protein] [protein_id=ALU34497.1] [location=66559..67125] [gbkey=CDS]	1	AG	NG	49	TGAACAGTTTCGTGGTAAAAC
lcl|CP012395.1_cds_ALU34497.1_68 [locus_tag=CLAU_0068] [protein=Phage integrase family protein] [protein_id=ALU34497.1] [location=66559..67125] [gbkey=CDS]	1	AG	NG	52	AGAACAAGAAATTGATAATAT
lcl|CP012395.1_cds_ALU34497.1_68 [locus_tag=CLAU_0068] [protein=Phage integrase family protein] [protein_id=ALU34497.1] [location=66559..67125] [gbkey=CDS]	1	TG	NG	11	TCATCAATTTAGAGCAACATT
lcl|CP012395.1_cds_ALU34497.1_68 [locus_tag=CLAU_0068] [protein=Phage integrase family protein] [protein_id=ALU34497.1] [location=66559..67125] [gbkey=CDS]	1	AGA	NGA	49	TGAACAGTTTCGTGGTAAAAC
lcl|CP012395.1_cds_ALU34498.1_69 [locus_tag=CLAU_0069] [protein=Transcriptional regulator MerR family] [protein_id=ALU34498.1] [location=complement(67606..68052)] [gbkey=CDS]	1	TGA	NGD	68	AAACCAAATAAATGCTCTTAA
lcl|CP012395.1_cds_ALU34498.1_69 [locus_tag=CLAU_0069] [protein=Transcriptional regulator MerR family] [protein_id=ALU34498.1] [location=complement(67606..68052)] [gbkey=CDS]	1	TG	NG	68	AAACCAAATAAATGCTCTTAA
lcl|CP012395.1_cds_ALU34498.1_69 [locus_tag=CLAU_0069] [protein=Transcriptional regulator MerR family] [protein_id=ALU34498.1] [location=complement(67606..68052)] [gbkey=CDS]	1	AAA	NAA	64	ACCGAAAGGAAATTATAAACC
lcl|CP012395.1_cds_ALU34498.1_69 [locus_tag=CLAU_0069] [protein=Transcriptional regulator MerR family] [protein_id=ALU34498.1] [location=complement(67606..68052)] [gbkey=CDS]	1	AAA	NAA	68	ACCAAATAAATGCTCTTAATG
lcl|CP012395.1_cds_ALU34498.1_69 [locus_tag=CLAU_0069] [protein=Transcriptional regulator MerR family] [protein_id=ALU34498.1] [location=complement(67606..68052)] [gbkey=CDS]	1	TGA	NGA	68	AAACCAAATAAATGCTCTTAA
lcl|CP012395.1_cds_ALU34499.1_70 [locus_tag=CLAU_0070] [protein=NAD-dependent epimerase/dehydratase] [protein_id=ALU34499.1] [location=68183..69217] [gbkey=CDS]	1	CGG	NGG	45	ACCAAAATGAAAAAGGTTTAT
lcl|CP012395.1_cds_ALU34499.1_70 [locus_tag=CLAU_0070] [protein=NAD-dependent epimerase/dehydratase] [protein_id=ALU34499.1] [location=68183..69217] [gbkey=CDS]	1	CGG	NGG	73	ATGGACAACGTTTTATAGCAT
lcl|CP012395.1_cds_ALU34499.1_70 [locus_tag=CLAU_0070] [protein=NAD-dependent epimerase/dehydratase] [protein_id=ALU34499.1] [location=68183..69217] [gbkey=CDS]	1	TGA	NGD	29	CCCAAAAAGATGAAACTGAAA
lcl|CP012395.1_cds_ALU34499.1_70 [locus_tag=CLAU_0070] [protein=NAD-dependent epimerase/dehydratase] [protein_id=ALU34499.1] [location=68183..69217] [gbkey=CDS]	1	CGG	NGD	45	ACCAAAATGAAAAAGGTTTAT
lcl|CP012395.1_cds_ALU34499.1_70 [locus_tag=CLAU_0070] [protein=NAD-dependent epimerase/dehydratase] [protein_id=ALU34499.1] [location=68183..69217] [gbkey=CDS]	1	CGG	NGD	73	ATGGACAACGTTTTATAGCAT
lcl|CP012395.1_cds_ALU34499.1_70 [locus_tag=CLAU_0070] [protein=NAD-dependent epimerase/dehydratase] [protein_id=ALU34499.1] [location=68183..69217] [gbkey=CDS]	1	CG	NG	45	ACCAAAATGAAAAAGGTTTAT
lcl|CP012395.1_cds_ALU34499.1_70 [locus_tag=CLAU_0070] [protein=NAD-dependent epimerase/dehydratase] [protein_id=ALU34499.1] [location=68183..69217] [gbkey=CDS]	1	CG	NG	73	ATGGACAACGTTTTATAGCAT
lcl|CP012395.1_cds_ALU34499.1_70 [locus_tag=CLAU_0070] [protein=NAD-dependent epimerase/dehydratase] [protein_id=ALU34499.1] [location=68183..69217] [gbkey=CDS]	1	GG	NG	73	TGGACAACGTTTTATAGCATC
lcl|CP012395.1_cds_ALU34499.1_70 [locus_tag=CLAU_0070] [protein=NAD-dependent epimerase/dehydratase] [protein_id=ALU34499.1] [location=68183..69217] [gbkey=CDS]	1	TG	NG	29	CCCAAAAAGATGAAACTGAAA
lcl|CP012395.1_cds_ALU34499.1_70 [locus_tag=CLAU_0070] [protein=NAD-dependent epimerase/dehydratase] [protein_id=ALU34499.1] [location=68183..69217] [gbkey=CDS]	1	AAA	NAA	28	TATCCCAAAAAGATGAAACTG
lcl|CP012395.1_cds_ALU34499.1_70 [locus_tag=CLAU_0070] [protein=NAD-dependent epimerase/dehydratase] [protein_id=ALU34499.1] [location=68183..69217] [gbkey=CDS]	1	AAA	NAA	75	ACGGTCAAATATCTTTGCCTG
lcl|CP012395.1_cds_ALU34499.1_70 [locus_tag=CLAU_0070] [protein=NAD-dependent epimerase/dehydratase] [protein_id=ALU34499.1] [location=68183..69217] [gbkey=CDS]	1	TGA	NGA	29	CCCAAAAAGATGAAACTGAAA
lcl|CP012395.1_cds_ALU34499.1_70 [locus_tag=CLAU_0070] [protein=NAD-dependent epimerase/dehydratase] [protein_id=ALU34499.1] [location=68183..69217] [gbkey=CDS]	-1	AGT	NGD	41	AGTCCAATCTTCTTCTGTTGT
lcl|CP012395.1_cds_ALU34499.1_70 [locus_tag=CLAU_0070] [protein=NAD-dependent epimerase/dehydratase] [protein_id=ALU34499.1] [location=68183..69217] [gbkey=CDS]	-1	AG	NG	41	AGTCCAATCTTCTTCTGTTGT
lcl|CP012395.1_cds_ALU34499.1_70 [locus_tag=CLAU_0070] [protein=NAD-dependent epimerase/dehydratase] [protein_id=ALU34499.1] [location=68183..69217] [gbkey=CDS]	-1	TAA	NAA	47	ATCCCAAGCGGCACGTTCTGC
lcl|CP012395.1_cds_ALU34500.1_71 [locus_tag=CLAU_0071] [protein=ATP-binding region ATPase domain protein] [protein_id=ALU34500.1] [location=69505..70362] [gbkey=CDS]	1	TGT	NGD	34	TGAACAAAAGTTTTATCTTGA
lcl|CP012395.1_cds_ALU34500.1_71 [locus_tag=CLAU_0071] [protein=ATP-binding region ATPase domain protein] [protein_id=ALU34500.1] [location=69505..70362] [gbkey=CDS]	1	TG	NG	34	TGAACAAAAGTTTTATCTTGA
lcl|CP012395.1_cds_ALU34500.1_71 [locus_tag=CLAU_0071] [protein=ATP-binding region ATPase domain protein] [protein_id=ALU34500.1] [location=69505..70362] [gbkey=CDS]	1	TAA	NAA	34	AACAAAAGTTTTATCTTGATG
lcl|CP012395.1_cds_ALU34500.1_71 [locus_tag=CLAU_0071] [protein=ATP-binding region ATPase domain protein] [protein_id=ALU34500.1] [location=69505..70362] [gbkey=CDS]	1	TAA	NAA	40	TATACAAATAGAAAGACTTGT
lcl|CP012395.1_cds_ALU34500.1_71 [locus_tag=CLAU_0071] [protein=ATP-binding region ATPase domain protein] [protein_id=ALU34500.1] [location=69505..70362] [gbkey=CDS]	1	TAA	NAA	65	AACAAATTTTAGATAATGCCA
lcl|CP012395.1_cds_ALU34500.1_71 [locus_tag=CLAU_0071] [protein=ATP-binding region ATPase domain protein] [protein_id=ALU34500.1] [location=69505..70362] [gbkey=CDS]	-1	AGG	NGG	26	AATCCACTCTAATCCTTCCTT
lcl|CP012395.1_cds_ALU34500.1_71 [locus_tag=CLAU_0071] [protein=ATP-binding region ATPase domain protein] [protein_id=ALU34500.1] [location=69505..70362] [gbkey=CDS]	-1	GGT	NGD	26	ATCCACTCTAATCCTTCCTTA
lcl|CP012395.1_cds_ALU34500.1_71 [locus_tag=CLAU_0071] [protein=ATP-binding region ATPase domain protein] [protein_id=ALU34500.1] [location=69505..70362] [gbkey=CDS]	-1	AGG	NGD	26	AATCCACTCTAATCCTTCCTT
lcl|CP012395.1_cds_ALU34500.1_71 [locus_tag=CLAU_0071] [protein=ATP-binding region ATPase domain protein] [protein_id=ALU34500.1] [location=69505..70362] [gbkey=CDS]	-1	AG	NG	26	AATCCACTCTAATCCTTCCTT
lcl|CP012395.1_cds_ALU34500.1_71 [locus_tag=CLAU_0071] [protein=ATP-binding region ATPase domain protein] [protein_id=ALU34500.1] [location=69505..70362] [gbkey=CDS]	-1	GG	NG	26	ATCCACTCTAATCCTTCCTTA
lcl|CP012395.1_cds_ALU34501.1_72 [locus_tag=CLAU_0072] [protein=hypothetical protein] [protein_id=ALU34501.1] [location=70587..71474] [gbkey=CDS]	1	AGG	NGG	46	GGCAGCCTAGATCTTACCCGG
lcl|CP012395.1_cds_ALU34501.1_72 [locus_tag=CLAU_0072] [protein=hypothetical protein] [protein_id=ALU34501.1] [location=70587..71474] [gbkey=CDS]	1	CGG	NGG	45	AGTGGCAGCCTAGATCTTACC
lcl|CP012395.1_cds_ALU34501.1_72 [locus_tag=CLAU_0072] [protein=hypothetical protein] [protein_id=ALU34501.1] [location=70587..71474] [gbkey=CDS]	1	GGA	NGD	46	GTGGCAGCCTAGATCTTACCC
lcl|CP012395.1_cds_ALU34501.1_72 [locus_tag=CLAU_0072] [protein=hypothetical protein] [protein_id=ALU34501.1] [location=70587..71474] [gbkey=CDS]	1	TGA	NGD	17	AAAACAAAAAAAATTATTATA
lcl|CP012395.1_cds_ALU34501.1_72 [locus_tag=CLAU_0072] [protein=hypothetical protein] [protein_id=ALU34501.1] [location=70587..71474] [gbkey=CDS]	1	TGA	NGD	61	GTATCGAATATTGAAGGACTC
lcl|CP012395.1_cds_ALU34501.1_72 [locus_tag=CLAU_0072] [protein=hypothetical protein] [protein_id=ALU34501.1] [location=70587..71474] [gbkey=CDS]	1	AGG	NGD	46	GGCAGCCTAGATCTTACCCGG
lcl|CP012395.1_cds_ALU34501.1_72 [locus_tag=CLAU_0072] [protein=hypothetical protein] [protein_id=ALU34501.1] [location=70587..71474] [gbkey=CDS]	1	CGG	NGD	45	AGTGGCAGCCTAGATCTTACC
lcl|CP012395.1_cds_ALU34501.1_72 [locus_tag=CLAU_0072] [protein=hypothetical protein] [protein_id=ALU34501.1] [location=70587..71474] [gbkey=CDS]	1	AG	NG	46	GGCAGCCTAGATCTTACCCGG
lcl|CP012395.1_cds_ALU34501.1_72 [locus_tag=CLAU_0072] [protein=hypothetical protein] [protein_id=ALU34501.1] [location=70587..71474] [gbkey=CDS]	1	CG	NG	45	AGTGGCAGCCTAGATCTTACC
lcl|CP012395.1_cds_ALU34501.1_72 [locus_tag=CLAU_0072] [protein=hypothetical protein] [protein_id=ALU34501.1] [location=70587..71474] [gbkey=CDS]	1	GG	NG	46	GTGGCAGCCTAGATCTTACCC
lcl|CP012395.1_cds_ALU34501.1_72 [locus_tag=CLAU_0072] [protein=hypothetical protein] [protein_id=ALU34501.1] [location=70587..71474] [gbkey=CDS]	1	TG	NG	17	AAAACAAAAAAAATTATTATA
lcl|CP012395.1_cds_ALU34501.1_72 [locus_tag=CLAU_0072] [protein=hypothetical protein] [protein_id=ALU34501.1] [location=70587..71474] [gbkey=CDS]	1	TG	NG	61	GTATCGAATATTGAAGGACTC
lcl|CP012395.1_cds_ALU34501.1_72 [locus_tag=CLAU_0072] [protein=hypothetical protein] [protein_id=ALU34501.1] [location=70587..71474] [gbkey=CDS]	1	AAA	NAA	14	TACTTCAATTAACGGATGAAG
lcl|CP012395.1_cds_ALU34501.1_72 [locus_tag=CLAU_0072] [protein=hypothetical protein] [protein_id=ALU34501.1] [location=70587..71474] [gbkey=CDS]	1	AAA	NAA	14	ACTTCAATTAACGGATGAAGA
lcl|CP012395.1_cds_ALU34501.1_72 [locus_tag=CLAU_0072] [protein=hypothetical protein] [protein_id=ALU34501.1] [location=70587..71474] [gbkey=CDS]	1	AAA	NAA	61	ATCGAATATTGAAGGACTCTG
lcl|CP012395.1_cds_ALU34501.1_72 [locus_tag=CLAU_0072] [protein=hypothetical protein] [protein_id=ALU34501.1] [location=70587..71474] [gbkey=CDS]	1	TAA	NAA	66	AAGACAGGCTTTAGAAGGGTT
lcl|CP012395.1_cds_ALU34501.1_72 [locus_tag=CLAU_0072] [protein=hypothetical protein] [protein_id=ALU34501.1] [location=70587..71474] [gbkey=CDS]	1	GGA	NGA	46	GTGGCAGCCTAGATCTTACCC
lcl|CP012395.1_cds_ALU34501.1_72 [locus_tag=CLAU_0072] [protein=hypothetical protein] [protein_id=ALU34501.1] [location=70587..71474] [gbkey=CDS]	1	TGA	NGA	17	AAAACAAAAAAAATTATTATA
lcl|CP012395.1_cds_ALU34501.1_72 [locus_tag=CLAU_0072] [protein=hypothetical protein] [protein_id=ALU34501.1] [location=70587..71474] [gbkey=CDS]	1	TGA	NGA	61	GTATCGAATATTGAAGGACTC
lcl|CP012395.1_cds_ALU34501.1_72 [locus_tag=CLAU_0072] [protein=hypothetical protein] [protein_id=ALU34501.1] [location=70587..71474] [gbkey=CDS]	-1	AGG	NGG	30	AACCCATACATCATAAAAATA
lcl|CP012395.1_cds_ALU34501.1_72 [locus_tag=CLAU_0072] [protein=hypothetical protein] [protein_id=ALU34501.1] [location=70587..71474] [gbkey=CDS]	-1	GGA	NGD	30	ACCCATACATCATAAAAATAA
lcl|CP012395.1_cds_ALU34501.1_72 [locus_tag=CLAU_0072] [protein=hypothetical protein] [protein_id=ALU34501.1] [location=70587..71474] [gbkey=CDS]	-1	AGG	NGD	30	AACCCATACATCATAAAAATA
lcl|CP012395.1_cds_ALU34501.1_72 [locus_tag=CLAU_0072] [protein=hypothetical protein] [protein_id=ALU34501.1] [location=70587..71474] [gbkey=CDS]	-1	AG	NG	30	AACCCATACATCATAAAAATA
lcl|CP012395.1_cds_ALU34501.1_72 [locus_tag=CLAU_0072] [protein=hypothetical protein] [protein_id=ALU34501.1] [location=70587..71474] [gbkey=CDS]	-1	GG	NG	30	ACCCATACATCATAAAAATAA
lcl|CP012395.1_cds_ALU34501.1_72 [locus_tag=CLAU_0072] [protein=hypothetical protein] [protein_id=ALU34501.1] [location=70587..71474] [gbkey=CDS]	-1	CAA	NAA	57	TACATCCAGGCTAGTTTTAAG
lcl|CP012395.1_cds_ALU34501.1_72 [locus_tag=CLAU_0072] [protein=hypothetical protein] [protein_id=ALU34501.1] [location=70587..71474] [gbkey=CDS]	-1	GGA	NGA	30	ACCCATACATCATAAAAATAA
lcl|CP012395.1_cds_ALU34502.1_73 [locus_tag=CLAU_0073] [protein=RelA/SpoT domain protein] [protein_id=ALU34502.1] [location=71828..72487] [gbkey=CDS]	1	TGA	NGD	55	AAAGACAGGATGATATAACTT
lcl|CP012395.1_cds_ALU34502.1_73 [locus_tag=CLAU_0073] [protein=RelA/SpoT domain protein] [protein_id=ALU34502.1] [location=71828..72487] [gbkey=CDS]	1	CG	NG	38	AGCGAAAGGGTTTAGAACTAA
lcl|CP012395.1_cds_ALU34502.1_73 [locus_tag=CLAU_0073] [protein=RelA/SpoT domain protein] [protein_id=ALU34502.1] [location=71828..72487] [gbkey=CDS]	1	TG	NG	55	AAAGACAGGATGATATAACTT
lcl|CP012395.1_cds_ALU34502.1_73 [locus_tag=CLAU_0073] [protein=RelA/SpoT domain protein] [protein_id=ALU34502.1] [location=71828..72487] [gbkey=CDS]	1	TAA	NAA	37	TTAAGCGAAAGGGTTTAGAAC
lcl|CP012395.1_cds_ALU34502.1_73 [locus_tag=CLAU_0073] [protein=RelA/SpoT domain protein] [protein_id=ALU34502.1] [location=71828..72487] [gbkey=CDS]	1	TGA	NGA	55	AAAGACAGGATGATATAACTT
lcl|CP012395.1_cds_ALU34502.1_73 [locus_tag=CLAU_0073] [protein=RelA/SpoT domain protein] [protein_id=ALU34502.1] [location=71828..72487] [gbkey=CDS]	-1	AGT	NGD	75	TGCCCAAAAATCCATAGCAAT
lcl|CP012395.1_cds_ALU34502.1_73 [locus_tag=CLAU_0073] [protein=RelA/SpoT domain protein] [protein_id=ALU34502.1] [location=71828..72487] [gbkey=CDS]	-1	AG	NG	75	TGCCCAAAAATCCATAGCAAT
lcl|CP012395.1_cds_ALU34503.1_74 [locus_tag=CLAU_0074] [protein=Methyl-accepting chemotaxis sensory transducer with Cache sensor] [protein_id=ALU34503.1] [location=72713..74719] [gbkey=CDS]	1	AGG	NGG	10	AGGACAATTAGATGTAATGGA
lcl|CP012395.1_cds_ALU34503.1_74 [locus_tag=CLAU_0074] [protein=Methyl-accepting chemotaxis sensory transducer with Cache sensor] [protein_id=ALU34503.1] [location=72713..74719] [gbkey=CDS]	1	AGG	NGG	60	AACAGCTGTCAGATACTACTG
lcl|CP012395.1_cds_ALU34503.1_74 [locus_tag=CLAU_0074] [protein=Methyl-accepting chemotaxis sensory transducer with Cache sensor] [protein_id=ALU34503.1] [location=72713..74719] [gbkey=CDS]	1	GGG	NGG	68	AACAAAAAGCAATGAAATCCA
lcl|CP012395.1_cds_ALU34503.1_74 [locus_tag=CLAU_0074] [protein=Methyl-accepting chemotaxis sensory transducer with Cache sensor] [protein_id=ALU34503.1] [location=72713..74719] [gbkey=CDS]	1	TGG	NGG	57	TGAAACAAATTAATGTGGAAA
lcl|CP012395.1_cds_ALU34503.1_74 [locus_tag=CLAU_0074] [protein=Methyl-accepting chemotaxis sensory transducer with Cache sensor] [protein_id=ALU34503.1] [location=72713..74719] [gbkey=CDS]	1	AGA	NGD	57	AACAAATTAATGTGGAAATGG
lcl|CP012395.1_cds_ALU34503.1_74 [locus_tag=CLAU_0074] [protein=Methyl-accepting chemotaxis sensory transducer with Cache sensor] [protein_id=ALU34503.1] [location=72713..74719] [gbkey=CDS]	1	GGA	NGD	54	AAAGTCAGGGAAATATAATTA
lcl|CP012395.1_cds_ALU34503.1_74 [locus_tag=CLAU_0074] [protein=Methyl-accepting chemotaxis sensory transducer with Cache sensor] [protein_id=ALU34503.1] [location=72713..74719] [gbkey=CDS]	1	GGA	NGD	57	GAAACAAATTAATGTGGAAAT
lcl|CP012395.1_cds_ALU34503.1_74 [locus_tag=CLAU_0074] [protein=Methyl-accepting chemotaxis sensory transducer with Cache sensor] [protein_id=ALU34503.1] [location=72713..74719] [gbkey=CDS]	1	TGA	NGD	35	TTTGCAGGAACTAATGAAATT
lcl|CP012395.1_cds_ALU34503.1_74 [locus_tag=CLAU_0074] [protein=Methyl-accepting chemotaxis sensory transducer with Cache sensor] [protein_id=ALU34503.1] [location=72713..74719] [gbkey=CDS]	1	TGA	NGD	60	AGAACAGCTGTCAGATACTAC
lcl|CP012395.1_cds_ALU34503.1_74 [locus_tag=CLAU_0074] [protein=Methyl-accepting chemotaxis sensory transducer with Cache sensor] [protein_id=ALU34503.1] [location=72713..74719] [gbkey=CDS]	1	TGT	NGD	8	GGCTCAGCAATCTGCAAAATT
lcl|CP012395.1_cds_ALU34503.1_74 [locus_tag=CLAU_0074] [protein=Methyl-accepting chemotaxis sensory transducer with Cache sensor] [protein_id=ALU34503.1] [location=72713..74719] [gbkey=CDS]	1	TGT	NGD	65	GGCACAATATGGTTCAGAAAA
lcl|CP012395.1_cds_ALU34503.1_74 [locus_tag=CLAU_0074] [protein=Methyl-accepting chemotaxis sensory transducer with Cache sensor] [protein_id=ALU34503.1] [location=72713..74719] [gbkey=CDS]	1	AGG	NGD	10	AGGACAATTAGATGTAATGGA
lcl|CP012395.1_cds_ALU34503.1_74 [locus_tag=CLAU_0074] [protein=Methyl-accepting chemotaxis sensory transducer with Cache sensor] [protein_id=ALU34503.1] [location=72713..74719] [gbkey=CDS]	1	AGG	NGD	60	AACAGCTGTCAGATACTACTG
lcl|CP012395.1_cds_ALU34503.1_74 [locus_tag=CLAU_0074] [protein=Methyl-accepting chemotaxis sensory transducer with Cache sensor] [protein_id=ALU34503.1] [location=72713..74719] [gbkey=CDS]	1	GGG	NGD	68	AACAAAAAGCAATGAAATCCA
lcl|CP012395.1_cds_ALU34503.1_74 [locus_tag=CLAU_0074] [protein=Methyl-accepting chemotaxis sensory transducer with Cache sensor] [protein_id=ALU34503.1] [location=72713..74719] [gbkey=CDS]	1	TGG	NGD	57	TGAAACAAATTAATGTGGAAA
lcl|CP012395.1_cds_ALU34503.1_74 [locus_tag=CLAU_0074] [protein=Methyl-accepting chemotaxis sensory transducer with Cache sensor] [protein_id=ALU34503.1] [location=72713..74719] [gbkey=CDS]	1	AG	NG	10	AGGACAATTAGATGTAATGGA
lcl|CP012395.1_cds_ALU34503.1_74 [locus_tag=CLAU_0074] [protein=Methyl-accepting chemotaxis sensory transducer with Cache sensor] [protein_id=ALU34503.1] [location=72713..74719] [gbkey=CDS]	1	AG	NG	57	AACAAATTAATGTGGAAATGG
lcl|CP012395.1_cds_ALU34503.1_74 [locus_tag=CLAU_0074] [protein=Methyl-accepting chemotaxis sensory transducer with Cache sensor] [protein_id=ALU34503.1] [location=72713..74719] [gbkey=CDS]	1	AG	NG	60	AACAGCTGTCAGATACTACTG
lcl|CP012395.1_cds_ALU34503.1_74 [locus_tag=CLAU_0074] [protein=Methyl-accepting chemotaxis sensory transducer with Cache sensor] [protein_id=ALU34503.1] [location=72713..74719] [gbkey=CDS]	1	AG	NG	67	ATCACAGAAAATGAAACAAAA
lcl|CP012395.1_cds_ALU34503.1_74 [locus_tag=CLAU_0074] [protein=Methyl-accepting chemotaxis sensory transducer with Cache sensor] [protein_id=ALU34503.1] [location=72713..74719] [gbkey=CDS]	1	GG	NG	10	GACAATTAGATGTAATGGAAG
lcl|CP012395.1_cds_ALU34503.1_74 [locus_tag=CLAU_0074] [protein=Methyl-accepting chemotaxis sensory transducer with Cache sensor] [protein_id=ALU34503.1] [location=72713..74719] [gbkey=CDS]	1	GG	NG	54	AAAGTCAGGGAAATATAATTA
lcl|CP012395.1_cds_ALU34503.1_74 [locus_tag=CLAU_0074] [protein=Methyl-accepting chemotaxis sensory transducer with Cache sensor] [protein_id=ALU34503.1] [location=72713..74719] [gbkey=CDS]	1	GG	NG	57	GAAACAAATTAATGTGGAAAT
lcl|CP012395.1_cds_ALU34503.1_74 [locus_tag=CLAU_0074] [protein=Methyl-accepting chemotaxis sensory transducer with Cache sensor] [protein_id=ALU34503.1] [location=72713..74719] [gbkey=CDS]	1	GG	NG	68	AACAAAAAGCAATGAAATCCA
lcl|CP012395.1_cds_ALU34503.1_74 [locus_tag=CLAU_0074] [protein=Methyl-accepting chemotaxis sensory transducer with Cache sensor] [protein_id=ALU34503.1] [location=72713..74719] [gbkey=CDS]	1	TG	NG	8	GCTTCAAATGGCTCAGCAATC
lcl|CP012395.1_cds_ALU34503.1_74 [locus_tag=CLAU_0074] [protein=Methyl-accepting chemotaxis sensory transducer with Cache sensor] [protein_id=ALU34503.1] [location=72713..74719] [gbkey=CDS]	1	TG	NG	8	GGCTCAGCAATCTGCAAAATT
lcl|CP012395.1_cds_ALU34503.1_74 [locus_tag=CLAU_0074] [protein=Methyl-accepting chemotaxis sensory transducer with Cache sensor] [protein_id=ALU34503.1] [location=72713..74719] [gbkey=CDS]	1	TG	NG	35	TTTGCAGGAACTAATGAAATT
lcl|CP012395.1_cds_ALU34503.1_74 [locus_tag=CLAU_0074] [protein=Methyl-accepting chemotaxis sensory transducer with Cache sensor] [protein_id=ALU34503.1] [location=72713..74719] [gbkey=CDS]	1	TG	NG	57	TGAAACAAATTAATGTGGAAA
lcl|CP012395.1_cds_ALU34503.1_74 [locus_tag=CLAU_0074] [protein=Methyl-accepting chemotaxis sensory transducer with Cache sensor] [protein_id=ALU34503.1] [location=72713..74719] [gbkey=CDS]	1	TG	NG	60	AGAACAGCTGTCAGATACTAC
lcl|CP012395.1_cds_ALU34503.1_74 [locus_tag=CLAU_0074] [protein=Methyl-accepting chemotaxis sensory transducer with Cache sensor] [protein_id=ALU34503.1] [location=72713..74719] [gbkey=CDS]	1	TG	NG	65	GGCACAATATGGTTCAGAAAA
lcl|CP012395.1_cds_ALU34503.1_74 [locus_tag=CLAU_0074] [protein=Methyl-accepting chemotaxis sensory transducer with Cache sensor] [protein_id=ALU34503.1] [location=72713..74719] [gbkey=CDS]	1	AAA	NAA	8	AGCAATCTGCAAAATTTGTTC
lcl|CP012395.1_cds_ALU34503.1_74 [locus_tag=CLAU_0074] [protein=Methyl-accepting chemotaxis sensory transducer with Cache sensor] [protein_id=ALU34503.1] [location=72713..74719] [gbkey=CDS]	1	AAA	NAA	13	AGATCAAAAATTAAATATTTT
lcl|CP012395.1_cds_ALU34503.1_74 [locus_tag=CLAU_0074] [protein=Methyl-accepting chemotaxis sensory transducer with Cache sensor] [protein_id=ALU34503.1] [location=72713..74719] [gbkey=CDS]	1	AAA	NAA	35	TGCAGGAACTAATGAAATTTG
lcl|CP012395.1_cds_ALU34503.1_74 [locus_tag=CLAU_0074] [protein=Methyl-accepting chemotaxis sensory transducer with Cache sensor] [protein_id=ALU34503.1] [location=72713..74719] [gbkey=CDS]	1	CAA	NAA	8	TTCAAATGGCTCAGCAATCTG
lcl|CP012395.1_cds_ALU34503.1_74 [locus_tag=CLAU_0074] [protein=Methyl-accepting chemotaxis sensory transducer with Cache sensor] [protein_id=ALU34503.1] [location=72713..74719] [gbkey=CDS]	1	CAA	NAA	68	CACAGAAAATGAAACAAAAAG
lcl|CP012395.1_cds_ALU34503.1_74 [locus_tag=CLAU_0074] [protein=Methyl-accepting chemotaxis sensory transducer with Cache sensor] [protein_id=ALU34503.1] [location=72713..74719] [gbkey=CDS]	1	GAA	NAA	54	AAGTCAGGGAAATATAATTAG
lcl|CP012395.1_cds_ALU34503.1_74 [locus_tag=CLAU_0074] [protein=Methyl-accepting chemotaxis sensory transducer with Cache sensor] [protein_id=ALU34503.1] [location=72713..74719] [gbkey=CDS]	1	TAA	NAA	13	CAGATCAAAAATTAAATATTT
lcl|CP012395.1_cds_ALU34503.1_74 [locus_tag=CLAU_0074] [protein=Methyl-accepting chemotaxis sensory transducer with Cache sensor] [protein_id=ALU34503.1] [location=72713..74719] [gbkey=CDS]	1	TAA	NAA	15	AGGTACAAAGAAGTGGACATA
lcl|CP012395.1_cds_ALU34503.1_74 [locus_tag=CLAU_0074] [protein=Methyl-accepting chemotaxis sensory transducer with Cache sensor] [protein_id=ALU34503.1] [location=72713..74719] [gbkey=CDS]	1	TAA	NAA	54	TGCAGGAAAGTCAGGGAAATA
lcl|CP012395.1_cds_ALU34503.1_74 [locus_tag=CLAU_0074] [protein=Methyl-accepting chemotaxis sensory transducer with Cache sensor] [protein_id=ALU34503.1] [location=72713..74719] [gbkey=CDS]	1	AGA	NGA	57	AACAAATTAATGTGGAAATGG
lcl|CP012395.1_cds_ALU34503.1_74 [locus_tag=CLAU_0074] [protein=Methyl-accepting chemotaxis sensory transducer with Cache sensor] [protein_id=ALU34503.1] [location=72713..74719] [gbkey=CDS]	1	GGA	NGA	54	AAAGTCAGGGAAATATAATTA
lcl|CP012395.1_cds_ALU34503.1_74 [locus_tag=CLAU_0074] [protein=Methyl-accepting chemotaxis sensory transducer with Cache sensor] [protein_id=ALU34503.1] [location=72713..74719] [gbkey=CDS]	1	GGA	NGA	57	GAAACAAATTAATGTGGAAAT
lcl|CP012395.1_cds_ALU34503.1_74 [locus_tag=CLAU_0074] [protein=Methyl-accepting chemotaxis sensory transducer with Cache sensor] [protein_id=ALU34503.1] [location=72713..74719] [gbkey=CDS]	1	TGA	NGA	35	TTTGCAGGAACTAATGAAATT
lcl|CP012395.1_cds_ALU34503.1_74 [locus_tag=CLAU_0074] [protein=Methyl-accepting chemotaxis sensory transducer with Cache sensor] [protein_id=ALU34503.1] [location=72713..74719] [gbkey=CDS]	1	TGA	NGA	60	AGAACAGCTGTCAGATACTAC
lcl|CP012395.1_cds_ALU34504.1_75 [locus_tag=CLAU_0075] [protein=ADP-ribosyl-(dinitrogen reductase) hydrolase] [protein_id=ALU34504.1] [location=74730..75614] [gbkey=CDS]	1	TGA	NGD	20	GTCAGGTTACAGACGATACCA
lcl|CP012395.1_cds_ALU34504.1_75 [locus_tag=CLAU_0075] [protein=ADP-ribosyl-(dinitrogen reductase) hydrolase] [protein_id=ALU34504.1] [location=74730..75614] [gbkey=CDS]	1	CGT	NGD	12	CTCAAGAAGAAGCACGCAAAA
lcl|CP012395.1_cds_ALU34504.1_75 [locus_tag=CLAU_0075] [protein=ADP-ribosyl-(dinitrogen reductase) hydrolase] [protein_id=ALU34504.1] [location=74730..75614] [gbkey=CDS]	1	CG	NG	12	CTCAAGAAGAAGCACGCAAAA
lcl|CP012395.1_cds_ALU34504.1_75 [locus_tag=CLAU_0075] [protein=ADP-ribosyl-(dinitrogen reductase) hydrolase] [protein_id=ALU34504.1] [location=74730..75614] [gbkey=CDS]	1	TG	NG	20	GTCAGGTTACAGACGATACCA
lcl|CP012395.1_cds_ALU34504.1_75 [locus_tag=CLAU_0075] [protein=ADP-ribosyl-(dinitrogen reductase) hydrolase] [protein_id=ALU34504.1] [location=74730..75614] [gbkey=CDS]	1	AAA	NAA	11	TATCTCAAGAAGAAGCACGCA
lcl|CP012395.1_cds_ALU34504.1_75 [locus_tag=CLAU_0075] [protein=ADP-ribosyl-(dinitrogen reductase) hydrolase] [protein_id=ALU34504.1] [location=74730..75614] [gbkey=CDS]	1	TGA	NGA	20	GTCAGGTTACAGACGATACCA
lcl|CP012395.1_cds_ALU34504.1_75 [locus_tag=CLAU_0075] [protein=ADP-ribosyl-(dinitrogen reductase) hydrolase] [protein_id=ALU34504.1] [location=74730..75614] [gbkey=CDS]	-1	TGT	NGD	74	ACCAGAGTGCACACCTTAAAG
lcl|CP012395.1_cds_ALU34504.1_75 [locus_tag=CLAU_0075] [protein=ADP-ribosyl-(dinitrogen reductase) hydrolase] [protein_id=ALU34504.1] [location=74730..75614] [gbkey=CDS]	-1	TGT	NGD	36	CTTTCCAATTGCTAGTTTTAA
lcl|CP012395.1_cds_ALU34504.1_75 [locus_tag=CLAU_0075] [protein=ADP-ribosyl-(dinitrogen reductase) hydrolase] [protein_id=ALU34504.1] [location=74730..75614] [gbkey=CDS]	-1	TG	NG	74	ACCAGAGTGCACACCTTAAAG
lcl|CP012395.1_cds_ALU34504.1_75 [locus_tag=CLAU_0075] [protein=ADP-ribosyl-(dinitrogen reductase) hydrolase] [protein_id=ALU34504.1] [location=74730..75614] [gbkey=CDS]	-1	TG	NG	36	CTTTCCAATTGCTAGTTTTAA
lcl|CP012395.1_cds_ALU34504.1_75 [locus_tag=CLAU_0075] [protein=ADP-ribosyl-(dinitrogen reductase) hydrolase] [protein_id=ALU34504.1] [location=74730..75614] [gbkey=CDS]	-1	AAA	NAA	75	AAACACCAGAGTGCACACCTT
lcl|CP012395.1_cds_ALU34504.1_75 [locus_tag=CLAU_0075] [protein=ADP-ribosyl-(dinitrogen reductase) hydrolase] [protein_id=ALU34504.1] [location=74730..75614] [gbkey=CDS]	-1	TAA	NAA	14	ACTTCCAATGGCCTCTGCCTA
lcl|CP012395.1_cds_ALU34505.1_76 [locus_tag=CLAU_0076] [protein=3-oxoacyl-(acyl-carrier-protein) reductase] [protein_id=ALU34505.1] [location=75873..76739] [gbkey=CDS]	1	CGG	NGG	5	AGCAGCATCAGAATCATCATC
lcl|CP012395.1_cds_ALU34505.1_76 [locus_tag=CLAU_0076] [protein=3-oxoacyl-(acyl-carrier-protein) reductase] [protein_id=ALU34505.1] [location=75873..76739] [gbkey=CDS]	1	CGG	NGD	5	AGCAGCATCAGAATCATCATC
lcl|CP012395.1_cds_ALU34505.1_76 [locus_tag=CLAU_0076] [protein=3-oxoacyl-(acyl-carrier-protein) reductase] [protein_id=ALU34505.1] [location=75873..76739] [gbkey=CDS]	1	AG	NG	28	TGAACAAAAAGATGCTGAGGA
lcl|CP012395.1_cds_ALU34505.1_76 [locus_tag=CLAU_0076] [protein=3-oxoacyl-(acyl-carrier-protein) reductase] [protein_id=ALU34505.1] [location=75873..76739] [gbkey=CDS]	1	CG	NG	5	AGCAGCATCAGAATCATCATC
lcl|CP012395.1_cds_ALU34505.1_76 [locus_tag=CLAU_0076] [protein=3-oxoacyl-(acyl-carrier-protein) reductase] [protein_id=ALU34505.1] [location=75873..76739] [gbkey=CDS]	1	TG	NG	9	TTCAGTATGAAATGAATCCTA
lcl|CP012395.1_cds_ALU34505.1_76 [locus_tag=CLAU_0076] [protein=3-oxoacyl-(acyl-carrier-protein) reductase] [protein_id=ALU34505.1] [location=75873..76739] [gbkey=CDS]	1	AAA	NAA	52	AACAATTTGACAGAACTTTTA
lcl|CP012395.1_cds_ALU34505.1_76 [locus_tag=CLAU_0076] [protein=3-oxoacyl-(acyl-carrier-protein) reductase] [protein_id=ALU34505.1] [location=75873..76739] [gbkey=CDS]	1	TAA	NAA	24	CGAACCAAGGTGCAGATGTAG
lcl|CP012395.1_cds_ALU34505.1_76 [locus_tag=CLAU_0076] [protein=3-oxoacyl-(acyl-carrier-protein) reductase] [protein_id=ALU34505.1] [location=75873..76739] [gbkey=CDS]	1	TAA	NAA	47	TCCAATATGAATGTACTGATA
lcl|CP012395.1_cds_ALU34505.1_76 [locus_tag=CLAU_0076] [protein=3-oxoacyl-(acyl-carrier-protein) reductase] [protein_id=ALU34505.1] [location=75873..76739] [gbkey=CDS]	1	TAA	NAA	52	TGAACAATTTGACAGAACTTT
lcl|CP012395.1_cds_ALU34506.1_77 [locus_tag=CLAU_0077] [protein=FMN-dependent nitroreductase] [protein_id=ALU34506.1] [location=complement(77176..77709)] [gbkey=CDS]	1	AGA	NGD	59	AGATCAAGATTATGCCCCCAT
lcl|CP012395.1_cds_ALU34506.1_77 [locus_tag=CLAU_0077] [protein=FMN-dependent nitroreductase] [protein_id=ALU34506.1] [location=complement(77176..77709)] [gbkey=CDS]	1	AG	NG	59	AGATCAAGATTATGCCCCCAT
lcl|CP012395.1_cds_ALU34506.1_77 [locus_tag=CLAU_0077] [protein=FMN-dependent nitroreductase] [protein_id=ALU34506.1] [location=complement(77176..77709)] [gbkey=CDS]	1	AAA	NAA	8	CAAGCAACGTGAAAGCTGCAG
lcl|CP012395.1_cds_ALU34506.1_77 [locus_tag=CLAU_0077] [protein=FMN-dependent nitroreductase] [protein_id=ALU34506.1] [location=complement(77176..77709)] [gbkey=CDS]	1	GAA	NAA	8	TCAAGCAACGTGAAAGCTGCA
lcl|CP012395.1_cds_ALU34506.1_77 [locus_tag=CLAU_0077] [protein=FMN-dependent nitroreductase] [protein_id=ALU34506.1] [location=complement(77176..77709)] [gbkey=CDS]	1	TAA	NAA	39	TCTTCAAGATCTAGGAATGAA
lcl|CP012395.1_cds_ALU34506.1_77 [locus_tag=CLAU_0077] [protein=FMN-dependent nitroreductase] [protein_id=ALU34506.1] [location=complement(77176..77709)] [gbkey=CDS]	1	TAA	NAA	50	ACTTCAAGAAAAAACAGATAT
lcl|CP012395.1_cds_ALU34506.1_77 [locus_tag=CLAU_0077] [protein=FMN-dependent nitroreductase] [protein_id=ALU34506.1] [location=complement(77176..77709)] [gbkey=CDS]	1	TAA	NAA	71	AGCAAGGACTGTCTACCTGCA
lcl|CP012395.1_cds_ALU34506.1_77 [locus_tag=CLAU_0077] [protein=FMN-dependent nitroreductase] [protein_id=ALU34506.1] [location=complement(77176..77709)] [gbkey=CDS]	1	AGA	NGA	59	AGATCAAGATTATGCCCCCAT
lcl|CP012395.1_cds_ALU34506.1_77 [locus_tag=CLAU_0077] [protein=FMN-dependent nitroreductase] [protein_id=ALU34506.1] [location=complement(77176..77709)] [gbkey=CDS]	-1	AG	NG	22	TCTCCAGGGTTGACCATTGCA
lcl|CP012395.1_cds_ALU34506.1_77 [locus_tag=CLAU_0077] [protein=FMN-dependent nitroreductase] [protein_id=ALU34506.1] [location=complement(77176..77709)] [gbkey=CDS]	-1	CAA	NAA	23	AATCTCCAGGGTTGACCATTG
lcl|CP012395.1_cds_ALU34507.1_78 [locus_tag=CLAU_0078] [protein=Hypothetical protein] [protein_id=ALU34507.1] [location=complement(77911..78468)] [gbkey=CDS]	1	AGG	NGG	73	CTTACGAAAAGTTGTTAAGCC
lcl|CP012395.1_cds_ALU34507.1_78 [locus_tag=CLAU_0078] [protein=Hypothetical protein] [protein_id=ALU34507.1] [location=complement(77911..78468)] [gbkey=CDS]	1	AGG	NGD	73	CTTACGAAAAGTTGTTAAGCC
lcl|CP012395.1_cds_ALU34507.1_78 [locus_tag=CLAU_0078] [protein=Hypothetical protein] [protein_id=ALU34507.1] [location=complement(77911..78468)] [gbkey=CDS]	1	AG	NG	73	CTTACGAAAAGTTGTTAAGCC
lcl|CP012395.1_cds_ALU34509.1_80 [locus_tag=CLAU_0080] [protein=4Fe-4S ferredoxin iron-sulpur binding domain-containing protein] [protein_id=ALU34509.1] [location=complement(78895..79467)] [gbkey=CDS]	1	TGA	NGD	33	GATACAATGTAGGCAGTGTGA
lcl|CP012395.1_cds_ALU34509.1_80 [locus_tag=CLAU_0080] [protein=4Fe-4S ferredoxin iron-sulpur binding domain-containing protein] [protein_id=ALU34509.1] [location=complement(78895..79467)] [gbkey=CDS]	1	TGT	NGD	44	TCATCAAGAAAATAAAGTTGT
lcl|CP012395.1_cds_ALU34509.1_80 [locus_tag=CLAU_0080] [protein=4Fe-4S ferredoxin iron-sulpur binding domain-containing protein] [protein_id=ALU34509.1] [location=complement(78895..79467)] [gbkey=CDS]	1	TGT	NGD	64	TAAGCAAACACAAATCTTAAA
lcl|CP012395.1_cds_ALU34509.1_80 [locus_tag=CLAU_0080] [protein=4Fe-4S ferredoxin iron-sulpur binding domain-containing protein] [protein_id=ALU34509.1] [location=complement(78895..79467)] [gbkey=CDS]	1	AG	NG	61	CACAATACAAAAATAGCCATA
lcl|CP012395.1_cds_ALU34509.1_80 [locus_tag=CLAU_0080] [protein=4Fe-4S ferredoxin iron-sulpur binding domain-containing protein] [protein_id=ALU34509.1] [location=complement(78895..79467)] [gbkey=CDS]	1	TG	NG	33	GATACAATGTAGGCAGTGTGA
lcl|CP012395.1_cds_ALU34509.1_80 [locus_tag=CLAU_0080] [protein=4Fe-4S ferredoxin iron-sulpur binding domain-containing protein] [protein_id=ALU34509.1] [location=complement(78895..79467)] [gbkey=CDS]	1	TG	NG	44	TCATCAAGAAAATAAAGTTGT
lcl|CP012395.1_cds_ALU34509.1_80 [locus_tag=CLAU_0080] [protein=4Fe-4S ferredoxin iron-sulpur binding domain-containing protein] [protein_id=ALU34509.1] [location=complement(78895..79467)] [gbkey=CDS]	1	TG	NG	64	TAAGCAAACACAAATCTTAAA
lcl|CP012395.1_cds_ALU34509.1_80 [locus_tag=CLAU_0080] [protein=4Fe-4S ferredoxin iron-sulpur binding domain-containing protein] [protein_id=ALU34509.1] [location=complement(78895..79467)] [gbkey=CDS]	1	TAA	NAA	44	ATCAAGAAAATAAAGTTGTTG
lcl|CP012395.1_cds_ALU34509.1_80 [locus_tag=CLAU_0080] [protein=4Fe-4S ferredoxin iron-sulpur binding domain-containing protein] [protein_id=ALU34509.1] [location=complement(78895..79467)] [gbkey=CDS]	1	TAA	NAA	60	CCCACAATACAAAAATAGCCA
lcl|CP012395.1_cds_ALU34509.1_80 [locus_tag=CLAU_0080] [protein=4Fe-4S ferredoxin iron-sulpur binding domain-containing protein] [protein_id=ALU34509.1] [location=complement(78895..79467)] [gbkey=CDS]	1	TAA	NAA	64	AGCAAACACAAATCTTAAATG
lcl|CP012395.1_cds_ALU34509.1_80 [locus_tag=CLAU_0080] [protein=4Fe-4S ferredoxin iron-sulpur binding domain-containing protein] [protein_id=ALU34509.1] [location=complement(78895..79467)] [gbkey=CDS]	1	TGA	NGA	33	GATACAATGTAGGCAGTGTGA
lcl|CP012395.1_cds_ALU34510.1_81 [locus_tag=CLAU_0081] [protein=Molybdopterin oxidoreductase] [protein_id=ALU34510.1] [location=complement(79481..81169)] [gbkey=CDS]	1	GGG	NGG	36	CGTGCAAGGAGCATGTGATAT
lcl|CP012395.1_cds_ALU34510.1_81 [locus_tag=CLAU_0081] [protein=Molybdopterin oxidoreductase] [protein_id=ALU34510.1] [location=complement(79481..81169)] [gbkey=CDS]	1	TGG	NGG	36	ACGTGCAAGGAGCATGTGATA
lcl|CP012395.1_cds_ALU34510.1_81 [locus_tag=CLAU_0081] [protein=Molybdopterin oxidoreductase] [protein_id=ALU34510.1] [location=complement(79481..81169)] [gbkey=CDS]	1	TGG	NGG	42	TGCTCAGTTAAGCGATAAAGT
lcl|CP012395.1_cds_ALU34510.1_81 [locus_tag=CLAU_0081] [protein=Molybdopterin oxidoreductase] [protein_id=ALU34510.1] [location=complement(79481..81169)] [gbkey=CDS]	1	TGA	NGD	29	TACGCAGCATACTACTGGTGT
lcl|CP012395.1_cds_ALU34510.1_81 [locus_tag=CLAU_0081] [protein=Molybdopterin oxidoreductase] [protein_id=ALU34510.1] [location=complement(79481..81169)] [gbkey=CDS]	1	TGA	NGD	39	TTACCAATCAGTAACTAATCC
lcl|CP012395.1_cds_ALU34510.1_81 [locus_tag=CLAU_0081] [protein=Molybdopterin oxidoreductase] [protein_id=ALU34510.1] [location=complement(79481..81169)] [gbkey=CDS]	1	TGA	NGD	52	TGTTCAAGATATTTTCTTAAC
lcl|CP012395.1_cds_ALU34510.1_81 [locus_tag=CLAU_0081] [protein=Molybdopterin oxidoreductase] [protein_id=ALU34510.1] [location=complement(79481..81169)] [gbkey=CDS]	1	TGA	NGD	61	GGCAAATACTCAGGGATATCA
lcl|CP012395.1_cds_ALU34510.1_81 [locus_tag=CLAU_0081] [protein=Molybdopterin oxidoreductase] [protein_id=ALU34510.1] [location=complement(79481..81169)] [gbkey=CDS]	1	TGT	NGD	58	AGTGCAGCGTATTCGTAAGGC
lcl|CP012395.1_cds_ALU34510.1_81 [locus_tag=CLAU_0081] [protein=Molybdopterin oxidoreductase] [protein_id=ALU34510.1] [location=complement(79481..81169)] [gbkey=CDS]	1	GGG	NGD	36	CGTGCAAGGAGCATGTGATAT
lcl|CP012395.1_cds_ALU34510.1_81 [locus_tag=CLAU_0081] [protein=Molybdopterin oxidoreductase] [protein_id=ALU34510.1] [location=complement(79481..81169)] [gbkey=CDS]	1	TGG	NGD	36	ACGTGCAAGGAGCATGTGATA
lcl|CP012395.1_cds_ALU34510.1_81 [locus_tag=CLAU_0081] [protein=Molybdopterin oxidoreductase] [protein_id=ALU34510.1] [location=complement(79481..81169)] [gbkey=CDS]	1	TGG	NGD	42	TGCTCAGTTAAGCGATAAAGT
lcl|CP012395.1_cds_ALU34510.1_81 [locus_tag=CLAU_0081] [protein=Molybdopterin oxidoreductase] [protein_id=ALU34510.1] [location=complement(79481..81169)] [gbkey=CDS]	1	AG	NG	35	TGGTCAGAATAACGTGCAAGG
lcl|CP012395.1_cds_ALU34510.1_81 [locus_tag=CLAU_0081] [protein=Molybdopterin oxidoreductase] [protein_id=ALU34510.1] [location=complement(79481..81169)] [gbkey=CDS]	1	GG	NG	36	CGTGCAAGGAGCATGTGATAT
lcl|CP012395.1_cds_ALU34510.1_81 [locus_tag=CLAU_0081] [protein=Molybdopterin oxidoreductase] [protein_id=ALU34510.1] [location=complement(79481..81169)] [gbkey=CDS]	1	TG	NG	29	TACGCAGCATACTACTGGTGT
lcl|CP012395.1_cds_ALU34510.1_81 [locus_tag=CLAU_0081] [protein=Molybdopterin oxidoreductase] [protein_id=ALU34510.1] [location=complement(79481..81169)] [gbkey=CDS]	1	TG	NG	36	ACGTGCAAGGAGCATGTGATA
lcl|CP012395.1_cds_ALU34510.1_81 [locus_tag=CLAU_0081] [protein=Molybdopterin oxidoreductase] [protein_id=ALU34510.1] [location=complement(79481..81169)] [gbkey=CDS]	1	TG	NG	39	TTACCAATCAGTAACTAATCC
lcl|CP012395.1_cds_ALU34510.1_81 [locus_tag=CLAU_0081] [protein=Molybdopterin oxidoreductase] [protein_id=ALU34510.1] [location=complement(79481..81169)] [gbkey=CDS]	1	TG	NG	42	TGCTCAGTTAAGCGATAAAGT
lcl|CP012395.1_cds_ALU34510.1_81 [locus_tag=CLAU_0081] [protein=Molybdopterin oxidoreductase] [protein_id=ALU34510.1] [location=complement(79481..81169)] [gbkey=CDS]	1	TG	NG	52	TGTTCAAGATATTTTCTTAAC
lcl|CP012395.1_cds_ALU34510.1_81 [locus_tag=CLAU_0081] [protein=Molybdopterin oxidoreductase] [protein_id=ALU34510.1] [location=complement(79481..81169)] [gbkey=CDS]	1	TG	NG	58	AGTGCAGCGTATTCGTAAGGC
lcl|CP012395.1_cds_ALU34510.1_81 [locus_tag=CLAU_0081] [protein=Molybdopterin oxidoreductase] [protein_id=ALU34510.1] [location=complement(79481..81169)] [gbkey=CDS]	1	TG	NG	61	GGCAAATACTCAGGGATATCA
lcl|CP012395.1_cds_ALU34510.1_81 [locus_tag=CLAU_0081] [protein=Molybdopterin oxidoreductase] [protein_id=ALU34510.1] [location=complement(79481..81169)] [gbkey=CDS]	1	AAA	NAA	48	AATGCGAAGTGACCCTGATAT
lcl|CP012395.1_cds_ALU34510.1_81 [locus_tag=CLAU_0081] [protein=Molybdopterin oxidoreductase] [protein_id=ALU34510.1] [location=complement(79481..81169)] [gbkey=CDS]	1	AAA	NAA	52	TTCAAGATATTTTCTTAACTG
lcl|CP012395.1_cds_ALU34510.1_81 [locus_tag=CLAU_0081] [protein=Molybdopterin oxidoreductase] [protein_id=ALU34510.1] [location=complement(79481..81169)] [gbkey=CDS]	1	TAA	NAA	48	CAATGCGAAGTGACCCTGATA
lcl|CP012395.1_cds_ALU34510.1_81 [locus_tag=CLAU_0081] [protein=Molybdopterin oxidoreductase] [protein_id=ALU34510.1] [location=complement(79481..81169)] [gbkey=CDS]	1	TGA	NGA	29	TACGCAGCATACTACTGGTGT
lcl|CP012395.1_cds_ALU34510.1_81 [locus_tag=CLAU_0081] [protein=Molybdopterin oxidoreductase] [protein_id=ALU34510.1] [location=complement(79481..81169)] [gbkey=CDS]	1	TGA	NGA	39	TTACCAATCAGTAACTAATCC
lcl|CP012395.1_cds_ALU34510.1_81 [locus_tag=CLAU_0081] [protein=Molybdopterin oxidoreductase] [protein_id=ALU34510.1] [location=complement(79481..81169)] [gbkey=CDS]	1	TGA	NGA	52	TGTTCAAGATATTTTCTTAAC
lcl|CP012395.1_cds_ALU34510.1_81 [locus_tag=CLAU_0081] [protein=Molybdopterin oxidoreductase] [protein_id=ALU34510.1] [location=complement(79481..81169)] [gbkey=CDS]	1	TGA	NGA	61	GGCAAATACTCAGGGATATCA
lcl|CP012395.1_cds_ALU34510.1_81 [locus_tag=CLAU_0081] [protein=Molybdopterin oxidoreductase] [protein_id=ALU34510.1] [location=complement(79481..81169)] [gbkey=CDS]	-1	AG	NG	40	ATTCCATGCTTTTTCAAATTT
lcl|CP012395.1_cds_ALU34510.1_81 [locus_tag=CLAU_0081] [protein=Molybdopterin oxidoreductase] [protein_id=ALU34510.1] [location=complement(79481..81169)] [gbkey=CDS]	-1	TG	NG	12	CAGCCAAACATCAGCATGTAG
lcl|CP012395.1_cds_ALU34511.1_82 [locus_tag=CLAU_0082] [protein=Nitrate reductase] [protein_id=ALU34511.1] [location=complement(81182..81586)] [gbkey=CDS]	1	AAA	NAA	33	AAACCAAGGGAAGCTCTGCTC
lcl|CP012395.1_cds_ALU34511.1_82 [locus_tag=CLAU_0082] [protein=Nitrate reductase] [protein_id=ALU34511.1] [location=complement(81182..81586)] [gbkey=CDS]	1	CAA	NAA	33	TAAACCAAGGGAAGCTCTGCT
lcl|CP012395.1_cds_ALU34513.1_84 [locus_tag=CLAU_0084] [protein=UBA/THIF-type NAD/FAD binding protein] [protein_id=ALU34513.1] [location=82417..83100] [gbkey=CDS]	1	AGA	NGD	30	TAGGCAAATACTTTCAAGTAC
lcl|CP012395.1_cds_ALU34513.1_84 [locus_tag=CLAU_0084] [protein=UBA/THIF-type NAD/FAD binding protein] [protein_id=ALU34513.1] [location=82417..83100] [gbkey=CDS]	1	AG	NG	30	TAGGCAAATACTTTCAAGTAC
lcl|CP012395.1_cds_ALU34513.1_84 [locus_tag=CLAU_0084] [protein=UBA/THIF-type NAD/FAD binding protein] [protein_id=ALU34513.1] [location=82417..83100] [gbkey=CDS]	1	AGA	NGA	30	TAGGCAAATACTTTCAAGTAC
lcl|CP012395.1_cds_ALU34513.1_84 [locus_tag=CLAU_0084] [protein=UBA/THIF-type NAD/FAD binding protein] [protein_id=ALU34513.1] [location=82417..83100] [gbkey=CDS]	-1	TGA	NGD	62	TACCATCCTGCTATAGCTCCA
lcl|CP012395.1_cds_ALU34513.1_84 [locus_tag=CLAU_0084] [protein=UBA/THIF-type NAD/FAD binding protein] [protein_id=ALU34513.1] [location=82417..83100] [gbkey=CDS]	-1	TG	NG	62	TACCATCCTGCTATAGCTCCA
lcl|CP012395.1_cds_ALU34513.1_84 [locus_tag=CLAU_0084] [protein=UBA/THIF-type NAD/FAD binding protein] [protein_id=ALU34513.1] [location=82417..83100] [gbkey=CDS]	-1	TGA	NGA	62	TACCATCCTGCTATAGCTCCA
lcl|CP012395.1_cds_ALU34514.1_85 [locus_tag=CLAU_0085] [protein=Iron-chelate-transporting ATPase] [protein_id=ALU34514.1] [location=83419..84201] [gbkey=CDS]	1	GGG	NGG	58	GGCAAATGGTTTTAATTGCTA
lcl|CP012395.1_cds_ALU34514.1_85 [locus_tag=CLAU_0085] [protein=Iron-chelate-transporting ATPase] [protein_id=ALU34514.1] [location=83419..84201] [gbkey=CDS]	1	TGG	NGG	62	AGCAGCCCAAAATGTTAATAA
lcl|CP012395.1_cds_ALU34514.1_85 [locus_tag=CLAU_0085] [protein=Iron-chelate-transporting ATPase] [protein_id=ALU34514.1] [location=83419..84201] [gbkey=CDS]	1	AGA	NGD	69	ATCAGATTAGAGTACTAGAAC
lcl|CP012395.1_cds_ALU34514.1_85 [locus_tag=CLAU_0085] [protein=Iron-chelate-transporting ATPase] [protein_id=ALU34514.1] [location=83419..84201] [gbkey=CDS]	1	TGA	NGD	71	AGAACAGATAAATAAGCTTTC
lcl|CP012395.1_cds_ALU34514.1_85 [locus_tag=CLAU_0085] [protein=Iron-chelate-transporting ATPase] [protein_id=ALU34514.1] [location=83419..84201] [gbkey=CDS]	1	GGG	NGD	58	GGCAAATGGTTTTAATTGCTA
lcl|CP012395.1_cds_ALU34514.1_85 [locus_tag=CLAU_0085] [protein=Iron-chelate-transporting ATPase] [protein_id=ALU34514.1] [location=83419..84201] [gbkey=CDS]	1	TGG	NGD	62	AGCAGCCCAAAATGTTAATAA
lcl|CP012395.1_cds_ALU34514.1_85 [locus_tag=CLAU_0085] [protein=Iron-chelate-transporting ATPase] [protein_id=ALU34514.1] [location=83419..84201] [gbkey=CDS]	1	AG	NG	69	ATCAGATTAGAGTACTAGAAC
lcl|CP012395.1_cds_ALU34514.1_85 [locus_tag=CLAU_0085] [protein=Iron-chelate-transporting ATPase] [protein_id=ALU34514.1] [location=83419..84201] [gbkey=CDS]	1	GG	NG	58	GGCAAATGGTTTTAATTGCTA
lcl|CP012395.1_cds_ALU34514.1_85 [locus_tag=CLAU_0085] [protein=Iron-chelate-transporting ATPase] [protein_id=ALU34514.1] [location=83419..84201] [gbkey=CDS]	1	TG	NG	62	AGCAGCCCAAAATGTTAATAA
lcl|CP012395.1_cds_ALU34514.1_85 [locus_tag=CLAU_0085] [protein=Iron-chelate-transporting ATPase] [protein_id=ALU34514.1] [location=83419..84201] [gbkey=CDS]	1	TG	NG	71	AGAACAGATAAATAAGCTTTC
lcl|CP012395.1_cds_ALU34514.1_85 [locus_tag=CLAU_0085] [protein=Iron-chelate-transporting ATPase] [protein_id=ALU34514.1] [location=83419..84201] [gbkey=CDS]	1	AAA	NAA	71	AACAGATAAATAAGCTTTCTG
lcl|CP012395.1_cds_ALU34514.1_85 [locus_tag=CLAU_0085] [protein=Iron-chelate-transporting ATPase] [protein_id=ALU34514.1] [location=83419..84201] [gbkey=CDS]	1	TAA	NAA	61	TTGCTCAGCAGCCCAAAATGT
lcl|CP012395.1_cds_ALU34514.1_85 [locus_tag=CLAU_0085] [protein=Iron-chelate-transporting ATPase] [protein_id=ALU34514.1] [location=83419..84201] [gbkey=CDS]	1	TAA	NAA	62	CTCAGCAGCCCAAAATGTTAA
lcl|CP012395.1_cds_ALU34514.1_85 [locus_tag=CLAU_0085] [protein=Iron-chelate-transporting ATPase] [protein_id=ALU34514.1] [location=83419..84201] [gbkey=CDS]	1	AGA	NGA	69	ATCAGATTAGAGTACTAGAAC
lcl|CP012395.1_cds_ALU34514.1_85 [locus_tag=CLAU_0085] [protein=Iron-chelate-transporting ATPase] [protein_id=ALU34514.1] [location=83419..84201] [gbkey=CDS]	1	TGA	NGA	71	AGAACAGATAAATAAGCTTTC
lcl|CP012395.1_cds_ALU34515.1_86 [locus_tag=CLAU_0086] [protein=ABC-type transporter integral membrane subunit] [protein_id=ALU34515.1] [location=84259..85296] [gbkey=CDS]	1	TGT	NGD	18	ACCTCAAACCTGGTCTGAAAA
lcl|CP012395.1_cds_ALU34515.1_86 [locus_tag=CLAU_0086] [protein=ABC-type transporter integral membrane subunit] [protein_id=ALU34515.1] [location=84259..85296] [gbkey=CDS]	1	TG	NG	18	ACCTCAAACCTGGTCTGAAAA
lcl|CP012395.1_cds_ALU34515.1_86 [locus_tag=CLAU_0086] [protein=ABC-type transporter integral membrane subunit] [protein_id=ALU34515.1] [location=84259..85296] [gbkey=CDS]	1	CAA	NAA	52	TTCAATCCCTTATTTCTTTAA
lcl|CP012395.1_cds_ALU34515.1_86 [locus_tag=CLAU_0086] [protein=ABC-type transporter integral membrane subunit] [protein_id=ALU34515.1] [location=84259..85296] [gbkey=CDS]	1	TAA	NAA	52	TTTTTCAATCCCTTATTTCTT
lcl|CP012395.1_cds_ALU34515.1_86 [locus_tag=CLAU_0086] [protein=ABC-type transporter integral membrane subunit] [protein_id=ALU34515.1] [location=84259..85296] [gbkey=CDS]	-1	TGG	NGG	64	CTTCCATCTCAATAATAAAAT
lcl|CP012395.1_cds_ALU34515.1_86 [locus_tag=CLAU_0086] [protein=ABC-type transporter integral membrane subunit] [protein_id=ALU34515.1] [location=84259..85296] [gbkey=CDS]	-1	GGA	NGD	64	TTCCATCTCAATAATAAAATT
lcl|CP012395.1_cds_ALU34515.1_86 [locus_tag=CLAU_0086] [protein=ABC-type transporter integral membrane subunit] [protein_id=ALU34515.1] [location=84259..85296] [gbkey=CDS]	-1	GGA	NGD	55	ATAAGCCAGAACGTTATTGCT
lcl|CP012395.1_cds_ALU34515.1_86 [locus_tag=CLAU_0086] [protein=ABC-type transporter integral membrane subunit] [protein_id=ALU34515.1] [location=84259..85296] [gbkey=CDS]	-1	TGG	NGD	64	CTTCCATCTCAATAATAAAAT
lcl|CP012395.1_cds_ALU34515.1_86 [locus_tag=CLAU_0086] [protein=ABC-type transporter integral membrane subunit] [protein_id=ALU34515.1] [location=84259..85296] [gbkey=CDS]	-1	GG	NG	64	TTCCATCTCAATAATAAAATT
lcl|CP012395.1_cds_ALU34515.1_86 [locus_tag=CLAU_0086] [protein=ABC-type transporter integral membrane subunit] [protein_id=ALU34515.1] [location=84259..85296] [gbkey=CDS]	-1	GG	NG	55	ATAAGCCAGAACGTTATTGCT
lcl|CP012395.1_cds_ALU34515.1_86 [locus_tag=CLAU_0086] [protein=ABC-type transporter integral membrane subunit] [protein_id=ALU34515.1] [location=84259..85296] [gbkey=CDS]	-1	TG	NG	64	CTTCCATCTCAATAATAAAAT
lcl|CP012395.1_cds_ALU34515.1_86 [locus_tag=CLAU_0086] [protein=ABC-type transporter integral membrane subunit] [protein_id=ALU34515.1] [location=84259..85296] [gbkey=CDS]	-1	AAA	NAA	16	AGACCAGGTTTGAGGTAATCC
lcl|CP012395.1_cds_ALU34515.1_86 [locus_tag=CLAU_0086] [protein=ABC-type transporter integral membrane subunit] [protein_id=ALU34515.1] [location=84259..85296] [gbkey=CDS]	-1	CAA	NAA	16	CAGACCAGGTTTGAGGTAATC
lcl|CP012395.1_cds_ALU34515.1_86 [locus_tag=CLAU_0086] [protein=ABC-type transporter integral membrane subunit] [protein_id=ALU34515.1] [location=84259..85296] [gbkey=CDS]	-1	GAA	NAA	64	TCCATCTCAATAATAAAATTG
lcl|CP012395.1_cds_ALU34515.1_86 [locus_tag=CLAU_0086] [protein=ABC-type transporter integral membrane subunit] [protein_id=ALU34515.1] [location=84259..85296] [gbkey=CDS]	-1	GGA	NGA	64	TTCCATCTCAATAATAAAATT
lcl|CP012395.1_cds_ALU34515.1_86 [locus_tag=CLAU_0086] [protein=ABC-type transporter integral membrane subunit] [protein_id=ALU34515.1] [location=84259..85296] [gbkey=CDS]	-1	GGA	NGA	55	ATAAGCCAGAACGTTATTGCT
lcl|CP012395.1_cds_ALU34516.1_87 [locus_tag=CLAU_0087] [protein=ABC-type transporter periplasmic subunit] [protein_id=ALU34516.1] [location=85423..86511] [gbkey=CDS]	1	AAA	NAA	8	AAGTCAATCGACTCAATCATC
lcl|CP012395.1_cds_ALU34516.1_87 [locus_tag=CLAU_0087] [protein=ABC-type transporter periplasmic subunit] [protein_id=ALU34516.1] [location=85423..86511] [gbkey=CDS]	1	AAA	NAA	11	CGACACAAGAAACTAGCTCAA
lcl|CP012395.1_cds_ALU34516.1_87 [locus_tag=CLAU_0087] [protein=ABC-type transporter periplasmic subunit] [protein_id=ALU34516.1] [location=85423..86511] [gbkey=CDS]	1	AAA	NAA	16	AGTTCAAGTTCCTACAAAAAT
lcl|CP012395.1_cds_ALU34516.1_87 [locus_tag=CLAU_0087] [protein=ABC-type transporter periplasmic subunit] [protein_id=ALU34516.1] [location=85423..86511] [gbkey=CDS]	1	CAA	NAA	8	CAAGTCAATCGACTCAATCAT
lcl|CP012395.1_cds_ALU34516.1_87 [locus_tag=CLAU_0087] [protein=ABC-type transporter periplasmic subunit] [protein_id=ALU34516.1] [location=85423..86511] [gbkey=CDS]	1	CAA	NAA	11	CACAAGAAACTAGCTCAAAAA
lcl|CP012395.1_cds_ALU34516.1_87 [locus_tag=CLAU_0087] [protein=ABC-type transporter periplasmic subunit] [protein_id=ALU34516.1] [location=85423..86511] [gbkey=CDS]	1	TAA	NAA	16	AAGTTCAAGTTCCTACAAAAA
lcl|CP012395.1_cds_ALU34516.1_87 [locus_tag=CLAU_0087] [protein=ABC-type transporter periplasmic subunit] [protein_id=ALU34516.1] [location=85423..86511] [gbkey=CDS]	-1	AGG	NGG	68	TCCACTGAATTATTTGTTCTA
lcl|CP012395.1_cds_ALU34516.1_87 [locus_tag=CLAU_0087] [protein=ABC-type transporter periplasmic subunit] [protein_id=ALU34516.1] [location=85423..86511] [gbkey=CDS]	-1	TGT	NGD	17	CCTTCCAAGAATCAGCAATCT
lcl|CP012395.1_cds_ALU34516.1_87 [locus_tag=CLAU_0087] [protein=ABC-type transporter periplasmic subunit] [protein_id=ALU34516.1] [location=85423..86511] [gbkey=CDS]	-1	AGG	NGD	68	TCCACTGAATTATTTGTTCTA
lcl|CP012395.1_cds_ALU34516.1_87 [locus_tag=CLAU_0087] [protein=ABC-type transporter periplasmic subunit] [protein_id=ALU34516.1] [location=85423..86511] [gbkey=CDS]	-1	AG	NG	68	TCCACTGAATTATTTGTTCTA
lcl|CP012395.1_cds_ALU34516.1_87 [locus_tag=CLAU_0087] [protein=ABC-type transporter periplasmic subunit] [protein_id=ALU34516.1] [location=85423..86511] [gbkey=CDS]	-1	TG	NG	60	TCCATTCATTAATAATAGTTT
lcl|CP012395.1_cds_ALU34516.1_87 [locus_tag=CLAU_0087] [protein=ABC-type transporter periplasmic subunit] [protein_id=ALU34516.1] [location=85423..86511] [gbkey=CDS]	-1	TG	NG	17	CCTTCCAAGAATCAGCAATCT
lcl|CP012395.1_cds_ALU34516.1_87 [locus_tag=CLAU_0087] [protein=ABC-type transporter periplasmic subunit] [protein_id=ALU34516.1] [location=85423..86511] [gbkey=CDS]	-1	TAA	NAA	24	ACCAAGGCATAGATTTTTCAC
lcl|CP012395.1_cds_ALU34517.1_88 [locus_tag=CLAU_0088] [protein=Hypothetical protein] [protein_id=ALU34517.1] [location=86634..86897] [gbkey=CDS]	1	CGA	NGD	51	AATCCCAATCTACCACAAGAA
lcl|CP012395.1_cds_ALU34517.1_88 [locus_tag=CLAU_0088] [protein=Hypothetical protein] [protein_id=ALU34517.1] [location=86634..86897] [gbkey=CDS]	1	CG	NG	51	AATCCCAATCTACCACAAGAA
lcl|CP012395.1_cds_ALU34517.1_88 [locus_tag=CLAU_0088] [protein=Hypothetical protein] [protein_id=ALU34517.1] [location=86634..86897] [gbkey=CDS]	1	TAA	NAA	42	AAAACAACCAACATCAACCTC
lcl|CP012395.1_cds_ALU34517.1_88 [locus_tag=CLAU_0088] [protein=Hypothetical protein] [protein_id=ALU34517.1] [location=86634..86897] [gbkey=CDS]	1	CGA	NGA	51	AATCCCAATCTACCACAAGAA
lcl|CP012395.1_cds_ALU34518.1_89 [locus_tag=CLAU_0089] [protein=Aldehyde ferredoxin oxidoreductase] [protein_id=ALU34518.1] [location=87180..89003] [gbkey=CDS]	1	TGG	NGG	39	TGGTCAGGGAATGCCAACTTA
lcl|CP012395.1_cds_ALU34518.1_89 [locus_tag=CLAU_0089] [protein=Aldehyde ferredoxin oxidoreductase] [protein_id=ALU34518.1] [location=87180..89003] [gbkey=CDS]	1	TGG	NGG	45	GAATCAAGCAGATAAAATAAG
lcl|CP012395.1_cds_ALU34518.1_89 [locus_tag=CLAU_0089] [protein=Aldehyde ferredoxin oxidoreductase] [protein_id=ALU34518.1] [location=87180..89003] [gbkey=CDS]	1	AGA	NGD	60	TTATCAAAGAGGATATATAAA
lcl|CP012395.1_cds_ALU34518.1_89 [locus_tag=CLAU_0089] [protein=Aldehyde ferredoxin oxidoreductase] [protein_id=ALU34518.1] [location=87180..89003] [gbkey=CDS]	1	TGA	NGD	70	AAAGCAGGAAATTCCAGCATA
lcl|CP012395.1_cds_ALU34518.1_89 [locus_tag=CLAU_0089] [protein=Aldehyde ferredoxin oxidoreductase] [protein_id=ALU34518.1] [location=87180..89003] [gbkey=CDS]	1	TGG	NGD	39	TGGTCAGGGAATGCCAACTTA
lcl|CP012395.1_cds_ALU34518.1_89 [locus_tag=CLAU_0089] [protein=Aldehyde ferredoxin oxidoreductase] [protein_id=ALU34518.1] [location=87180..89003] [gbkey=CDS]	1	TGG	NGD	45	GAATCAAGCAGATAAAATAAG
lcl|CP012395.1_cds_ALU34518.1_89 [locus_tag=CLAU_0089] [protein=Aldehyde ferredoxin oxidoreductase] [protein_id=ALU34518.1] [location=87180..89003] [gbkey=CDS]	1	AG	NG	28	TGAACGATTGTCTCTTATGGC
lcl|CP012395.1_cds_ALU34518.1_89 [locus_tag=CLAU_0089] [protein=Aldehyde ferredoxin oxidoreductase] [protein_id=ALU34518.1] [location=87180..89003] [gbkey=CDS]	1	AG	NG	60	TTATCAAAGAGGATATATAAA
lcl|CP012395.1_cds_ALU34518.1_89 [locus_tag=CLAU_0089] [protein=Aldehyde ferredoxin oxidoreductase] [protein_id=ALU34518.1] [location=87180..89003] [gbkey=CDS]	1	TG	NG	39	TGGTCAGGGAATGCCAACTTA
lcl|CP012395.1_cds_ALU34518.1_89 [locus_tag=CLAU_0089] [protein=Aldehyde ferredoxin oxidoreductase] [protein_id=ALU34518.1] [location=87180..89003] [gbkey=CDS]	1	TG	NG	45	GAATCAAGCAGATAAAATAAG
lcl|CP012395.1_cds_ALU34518.1_89 [locus_tag=CLAU_0089] [protein=Aldehyde ferredoxin oxidoreductase] [protein_id=ALU34518.1] [location=87180..89003] [gbkey=CDS]	1	TG	NG	70	AAAGCAGGAAATTCCAGCATA
lcl|CP012395.1_cds_ALU34518.1_89 [locus_tag=CLAU_0089] [protein=Aldehyde ferredoxin oxidoreductase] [protein_id=ALU34518.1] [location=87180..89003] [gbkey=CDS]	1	AGA	NGA	60	TTATCAAAGAGGATATATAAA
lcl|CP012395.1_cds_ALU34518.1_89 [locus_tag=CLAU_0089] [protein=Aldehyde ferredoxin oxidoreductase] [protein_id=ALU34518.1] [location=87180..89003] [gbkey=CDS]	1	TGA	NGA	70	AAAGCAGGAAATTCCAGCATA
lcl|CP012395.1_cds_ALU34518.1_89 [locus_tag=CLAU_0089] [protein=Aldehyde ferredoxin oxidoreductase] [protein_id=ALU34518.1] [location=87180..89003] [gbkey=CDS]	-1	AGG	NGG	48	AACCCATCTTCCACAACCTAT
lcl|CP012395.1_cds_ALU34518.1_89 [locus_tag=CLAU_0089] [protein=Aldehyde ferredoxin oxidoreductase] [protein_id=ALU34518.1] [location=87180..89003] [gbkey=CDS]	-1	TGG	NGG	51	ACACCACAGTGTTTCATATTC
lcl|CP012395.1_cds_ALU34518.1_89 [locus_tag=CLAU_0089] [protein=Aldehyde ferredoxin oxidoreductase] [protein_id=ALU34518.1] [location=87180..89003] [gbkey=CDS]	-1	GGA	NGD	48	ACCCATCTTCCACAACCTATA
lcl|CP012395.1_cds_ALU34518.1_89 [locus_tag=CLAU_0089] [protein=Aldehyde ferredoxin oxidoreductase] [protein_id=ALU34518.1] [location=87180..89003] [gbkey=CDS]	-1	TGA	NGD	15	TCCCCATTTTCCACCCGAATT
lcl|CP012395.1_cds_ALU34518.1_89 [locus_tag=CLAU_0089] [protein=Aldehyde ferredoxin oxidoreductase] [protein_id=ALU34518.1] [location=87180..89003] [gbkey=CDS]	-1	AGT	NGD	17	TATCCCAACCAGCTTTTTTTA
lcl|CP012395.1_cds_ALU34518.1_89 [locus_tag=CLAU_0089] [protein=Aldehyde ferredoxin oxidoreductase] [protein_id=ALU34518.1] [location=87180..89003] [gbkey=CDS]	-1	CGT	NGD	62	TATCCAGCCAATCATAGATTC
lcl|CP012395.1_cds_ALU34518.1_89 [locus_tag=CLAU_0089] [protein=Aldehyde ferredoxin oxidoreductase] [protein_id=ALU34518.1] [location=87180..89003] [gbkey=CDS]	-1	GGT	NGD	51	CACCACAGTGTTTCATATTCT
lcl|CP012395.1_cds_ALU34518.1_89 [locus_tag=CLAU_0089] [protein=Aldehyde ferredoxin oxidoreductase] [protein_id=ALU34518.1] [location=87180..89003] [gbkey=CDS]	-1	AGG	NGD	48	AACCCATCTTCCACAACCTAT
lcl|CP012395.1_cds_ALU34518.1_89 [locus_tag=CLAU_0089] [protein=Aldehyde ferredoxin oxidoreductase] [protein_id=ALU34518.1] [location=87180..89003] [gbkey=CDS]	-1	TGG	NGD	51	ACACCACAGTGTTTCATATTC
lcl|CP012395.1_cds_ALU34518.1_89 [locus_tag=CLAU_0089] [protein=Aldehyde ferredoxin oxidoreductase] [protein_id=ALU34518.1] [location=87180..89003] [gbkey=CDS]	-1	AG	NG	48	AACCCATCTTCCACAACCTAT
lcl|CP012395.1_cds_ALU34518.1_89 [locus_tag=CLAU_0089] [protein=Aldehyde ferredoxin oxidoreductase] [protein_id=ALU34518.1] [location=87180..89003] [gbkey=CDS]	-1	AG	NG	17	TATCCCAACCAGCTTTTTTTA
lcl|CP012395.1_cds_ALU34518.1_89 [locus_tag=CLAU_0089] [protein=Aldehyde ferredoxin oxidoreductase] [protein_id=ALU34518.1] [location=87180..89003] [gbkey=CDS]	-1	CG	NG	62	TATCCAGCCAATCATAGATTC
lcl|CP012395.1_cds_ALU34518.1_89 [locus_tag=CLAU_0089] [protein=Aldehyde ferredoxin oxidoreductase] [protein_id=ALU34518.1] [location=87180..89003] [gbkey=CDS]	-1	GG	NG	51	CACCACAGTGTTTCATATTCT
lcl|CP012395.1_cds_ALU34518.1_89 [locus_tag=CLAU_0089] [protein=Aldehyde ferredoxin oxidoreductase] [protein_id=ALU34518.1] [location=87180..89003] [gbkey=CDS]	-1	GG	NG	48	ACCCATCTTCCACAACCTATA
lcl|CP012395.1_cds_ALU34518.1_89 [locus_tag=CLAU_0089] [protein=Aldehyde ferredoxin oxidoreductase] [protein_id=ALU34518.1] [location=87180..89003] [gbkey=CDS]	-1	TG	NG	51	ACACCACAGTGTTTCATATTC
lcl|CP012395.1_cds_ALU34518.1_89 [locus_tag=CLAU_0089] [protein=Aldehyde ferredoxin oxidoreductase] [protein_id=ALU34518.1] [location=87180..89003] [gbkey=CDS]	-1	TG	NG	15	TCCCCATTTTCCACCCGAATT
lcl|CP012395.1_cds_ALU34518.1_89 [locus_tag=CLAU_0089] [protein=Aldehyde ferredoxin oxidoreductase] [protein_id=ALU34518.1] [location=87180..89003] [gbkey=CDS]	-1	AAA	NAA	15	CCCATTTTCCACCCGAATTTG
lcl|CP012395.1_cds_ALU34518.1_89 [locus_tag=CLAU_0089] [protein=Aldehyde ferredoxin oxidoreductase] [protein_id=ALU34518.1] [location=87180..89003] [gbkey=CDS]	-1	GAA	NAA	15	CCCCATTTTCCACCCGAATTT
lcl|CP012395.1_cds_ALU34518.1_89 [locus_tag=CLAU_0089] [protein=Aldehyde ferredoxin oxidoreductase] [protein_id=ALU34518.1] [location=87180..89003] [gbkey=CDS]	-1	TAA	NAA	22	CCCAAAGCTGTGACGCGTCTT
lcl|CP012395.1_cds_ALU34518.1_89 [locus_tag=CLAU_0089] [protein=Aldehyde ferredoxin oxidoreductase] [protein_id=ALU34518.1] [location=87180..89003] [gbkey=CDS]	-1	GGA	NGA	48	ACCCATCTTCCACAACCTATA
lcl|CP012395.1_cds_ALU34518.1_89 [locus_tag=CLAU_0089] [protein=Aldehyde ferredoxin oxidoreductase] [protein_id=ALU34518.1] [location=87180..89003] [gbkey=CDS]	-1	TGA	NGA	15	TCCCCATTTTCCACCCGAATT
lcl|CP012395.1_cds_ALU34519.1_90 [locus_tag=CLAU_0090] [protein=PAS modulated sigma54 specific transcriptional regulator Fis family] [protein_id=ALU34519.1] [location=89186..90526] [gbkey=CDS]	1	GGA	NGD	14	TTCAAGATATGGTATATAGCT
lcl|CP012395.1_cds_ALU34519.1_90 [locus_tag=CLAU_0090] [protein=PAS modulated sigma54 specific transcriptional regulator Fis family] [protein_id=ALU34519.1] [location=89186..90526] [gbkey=CDS]	1	TGA	NGD	12	GTCAAGAGTGTATAATGAATA
lcl|CP012395.1_cds_ALU34519.1_90 [locus_tag=CLAU_0090] [protein=PAS modulated sigma54 specific transcriptional regulator Fis family] [protein_id=ALU34519.1] [location=89186..90526] [gbkey=CDS]	1	AGT	NGD	56	GATGCAGGTAAAGTTATTAAG
lcl|CP012395.1_cds_ALU34519.1_90 [locus_tag=CLAU_0090] [protein=PAS modulated sigma54 specific transcriptional regulator Fis family] [protein_id=ALU34519.1] [location=89186..90526] [gbkey=CDS]	1	AG	NG	56	GATGCAGGTAAAGTTATTAAG
lcl|CP012395.1_cds_ALU34519.1_90 [locus_tag=CLAU_0090] [protein=PAS modulated sigma54 specific transcriptional regulator Fis family] [protein_id=ALU34519.1] [location=89186..90526] [gbkey=CDS]	1	GG	NG	14	TTCAAGATATGGTATATAGCT
lcl|CP012395.1_cds_ALU34519.1_90 [locus_tag=CLAU_0090] [protein=PAS modulated sigma54 specific transcriptional regulator Fis family] [protein_id=ALU34519.1] [location=89186..90526] [gbkey=CDS]	1	TG	NG	12	GTCAAGAGTGTATAATGAATA
lcl|CP012395.1_cds_ALU34519.1_90 [locus_tag=CLAU_0090] [protein=PAS modulated sigma54 specific transcriptional regulator Fis family] [protein_id=ALU34519.1] [location=89186..90526] [gbkey=CDS]	1	GAA	NAA	61	GGCAAATACCCGTAAATGTTA
lcl|CP012395.1_cds_ALU34519.1_90 [locus_tag=CLAU_0090] [protein=PAS modulated sigma54 specific transcriptional regulator Fis family] [protein_id=ALU34519.1] [location=89186..90526] [gbkey=CDS]	1	TAA	NAA	18	AGCAGAATGTAGAAACTAGCA
lcl|CP012395.1_cds_ALU34519.1_90 [locus_tag=CLAU_0090] [protein=PAS modulated sigma54 specific transcriptional regulator Fis family] [protein_id=ALU34519.1] [location=89186..90526] [gbkey=CDS]	1	GGA	NGA	14	TTCAAGATATGGTATATAGCT
lcl|CP012395.1_cds_ALU34519.1_90 [locus_tag=CLAU_0090] [protein=PAS modulated sigma54 specific transcriptional regulator Fis family] [protein_id=ALU34519.1] [location=89186..90526] [gbkey=CDS]	1	TGA	NGA	12	GTCAAGAGTGTATAATGAATA
lcl|CP012395.1_cds_ALU34519.1_90 [locus_tag=CLAU_0090] [protein=PAS modulated sigma54 specific transcriptional regulator Fis family] [protein_id=ALU34519.1] [location=89186..90526] [gbkey=CDS]	-1	TGA	NGD	12	TTCCAGCTATATACCATATCT
lcl|CP012395.1_cds_ALU34519.1_90 [locus_tag=CLAU_0090] [protein=PAS modulated sigma54 specific transcriptional regulator Fis family] [protein_id=ALU34519.1] [location=89186..90526] [gbkey=CDS]	-1	TG	NG	12	TTCCAGCTATATACCATATCT
lcl|CP012395.1_cds_ALU34519.1_90 [locus_tag=CLAU_0090] [protein=PAS modulated sigma54 specific transcriptional regulator Fis family] [protein_id=ALU34519.1] [location=89186..90526] [gbkey=CDS]	-1	GAA	NAA	12	TCCAGCTATATACCATATCTT
lcl|CP012395.1_cds_ALU34519.1_90 [locus_tag=CLAU_0090] [protein=PAS modulated sigma54 specific transcriptional regulator Fis family] [protein_id=ALU34519.1] [location=89186..90526] [gbkey=CDS]	-1	TGA	NGA	12	TTCCAGCTATATACCATATCT
lcl|CP012395.1_cds_ALU34520.1_91 [locus_tag=CLAU_0091] [protein=Sigma-54 specific transcriptional regulator with PAS/PAC sensor Fis family] [protein_id=ALU34520.1] [location=90691..92589] [gbkey=CDS]	1	AGG	NGG	11	AGCAGCTAATTAATTTTGTAA
lcl|CP012395.1_cds_ALU34520.1_91 [locus_tag=CLAU_0091] [protein=Sigma-54 specific transcriptional regulator with PAS/PAC sensor Fis family] [protein_id=ALU34520.1] [location=90691..92589] [gbkey=CDS]	1	GGG	NGG	38	CACAAGATATGTTTGGCATAA
lcl|CP012395.1_cds_ALU34520.1_91 [locus_tag=CLAU_0091] [protein=Sigma-54 specific transcriptional regulator with PAS/PAC sensor Fis family] [protein_id=ALU34520.1] [location=90691..92589] [gbkey=CDS]	1	CGA	NGD	71	TTGTACAGGAAGGTGTAATAA
lcl|CP012395.1_cds_ALU34520.1_91 [locus_tag=CLAU_0091] [protein=Sigma-54 specific transcriptional regulator with PAS/PAC sensor Fis family] [protein_id=ALU34520.1] [location=90691..92589] [gbkey=CDS]	1	AGT	NGD	70	TATGCAGACAAAGCTTCTAAG
lcl|CP012395.1_cds_ALU34520.1_91 [locus_tag=CLAU_0091] [protein=Sigma-54 specific transcriptional regulator with PAS/PAC sensor Fis family] [protein_id=ALU34520.1] [location=90691..92589] [gbkey=CDS]	1	AGG	NGD	11	AGCAGCTAATTAATTTTGTAA
lcl|CP012395.1_cds_ALU34520.1_91 [locus_tag=CLAU_0091] [protein=Sigma-54 specific transcriptional regulator with PAS/PAC sensor Fis family] [protein_id=ALU34520.1] [location=90691..92589] [gbkey=CDS]	1	GGG	NGD	38	CACAAGATATGTTTGGCATAA
lcl|CP012395.1_cds_ALU34520.1_91 [locus_tag=CLAU_0091] [protein=Sigma-54 specific transcriptional regulator with PAS/PAC sensor Fis family] [protein_id=ALU34520.1] [location=90691..92589] [gbkey=CDS]	1	AG	NG	11	AGCAGCTAATTAATTTTGTAA
lcl|CP012395.1_cds_ALU34520.1_91 [locus_tag=CLAU_0091] [protein=Sigma-54 specific transcriptional regulator with PAS/PAC sensor Fis family] [protein_id=ALU34520.1] [location=90691..92589] [gbkey=CDS]	1	AG	NG	32	AGATTCAAAATATGAATTACA
lcl|CP012395.1_cds_ALU34520.1_91 [locus_tag=CLAU_0091] [protein=Sigma-54 specific transcriptional regulator with PAS/PAC sensor Fis family] [protein_id=ALU34520.1] [location=90691..92589] [gbkey=CDS]	1	AG	NG	63	CTAAACAACTTATAGAGTCAG
lcl|CP012395.1_cds_ALU34520.1_91 [locus_tag=CLAU_0091] [protein=Sigma-54 specific transcriptional regulator with PAS/PAC sensor Fis family] [protein_id=ALU34520.1] [location=90691..92589] [gbkey=CDS]	1	AG	NG	70	TATGCAGACAAAGCTTCTAAG
lcl|CP012395.1_cds_ALU34520.1_91 [locus_tag=CLAU_0091] [protein=Sigma-54 specific transcriptional regulator with PAS/PAC sensor Fis family] [protein_id=ALU34520.1] [location=90691..92589] [gbkey=CDS]	1	CG	NG	71	TTGTACAGGAAGGTGTAATAA
lcl|CP012395.1_cds_ALU34520.1_91 [locus_tag=CLAU_0091] [protein=Sigma-54 specific transcriptional regulator with PAS/PAC sensor Fis family] [protein_id=ALU34520.1] [location=90691..92589] [gbkey=CDS]	1	GG	NG	38	CACAAGATATGTTTGGCATAA
lcl|CP012395.1_cds_ALU34520.1_91 [locus_tag=CLAU_0091] [protein=Sigma-54 specific transcriptional regulator with PAS/PAC sensor Fis family] [protein_id=ALU34520.1] [location=90691..92589] [gbkey=CDS]	1	AAA	NAA	6	CACATCAGATATTTAGTAAAA
lcl|CP012395.1_cds_ALU34520.1_91 [locus_tag=CLAU_0091] [protein=Sigma-54 specific transcriptional regulator with PAS/PAC sensor Fis family] [protein_id=ALU34520.1] [location=90691..92589] [gbkey=CDS]	1	AAA	NAA	11	GGAGCAGCTAATTAATTTTGT
lcl|CP012395.1_cds_ALU34520.1_91 [locus_tag=CLAU_0091] [protein=Sigma-54 specific transcriptional regulator with PAS/PAC sensor Fis family] [protein_id=ALU34520.1] [location=90691..92589] [gbkey=CDS]	1	AAA	NAA	53	GGGTCAGGATGAAAACTTTAC
lcl|CP012395.1_cds_ALU34520.1_91 [locus_tag=CLAU_0091] [protein=Sigma-54 specific transcriptional regulator with PAS/PAC sensor Fis family] [protein_id=ALU34520.1] [location=90691..92589] [gbkey=CDS]	1	CAA	NAA	46	AATATCAAGTAACTACTAGTT
lcl|CP012395.1_cds_ALU34520.1_91 [locus_tag=CLAU_0091] [protein=Sigma-54 specific transcriptional regulator with PAS/PAC sensor Fis family] [protein_id=ALU34520.1] [location=90691..92589] [gbkey=CDS]	1	CAA	NAA	53	TGGGTCAGGATGAAAACTTTA
lcl|CP012395.1_cds_ALU34520.1_91 [locus_tag=CLAU_0091] [protein=Sigma-54 specific transcriptional regulator with PAS/PAC sensor Fis family] [protein_id=ALU34520.1] [location=90691..92589] [gbkey=CDS]	1	GAA	NAA	72	TACAGGAAGGTGTAATAACGA
lcl|CP012395.1_cds_ALU34520.1_91 [locus_tag=CLAU_0091] [protein=Sigma-54 specific transcriptional regulator with PAS/PAC sensor Fis family] [protein_id=ALU34520.1] [location=90691..92589] [gbkey=CDS]	1	TAA	NAA	6	ATCAGATATTTAGTAAAAAAA
lcl|CP012395.1_cds_ALU34520.1_91 [locus_tag=CLAU_0091] [protein=Sigma-54 specific transcriptional regulator with PAS/PAC sensor Fis family] [protein_id=ALU34520.1] [location=90691..92589] [gbkey=CDS]	1	TAA	NAA	8	GTTACAGAAAAGATTTGCAGC
lcl|CP012395.1_cds_ALU34520.1_91 [locus_tag=CLAU_0091] [protein=Sigma-54 specific transcriptional regulator with PAS/PAC sensor Fis family] [protein_id=ALU34520.1] [location=90691..92589] [gbkey=CDS]	1	TAA	NAA	11	TGGAGCAGCTAATTAATTTTG
lcl|CP012395.1_cds_ALU34520.1_91 [locus_tag=CLAU_0091] [protein=Sigma-54 specific transcriptional regulator with PAS/PAC sensor Fis family] [protein_id=ALU34520.1] [location=90691..92589] [gbkey=CDS]	1	TAA	NAA	38	AGGCACAAGATATGTTTGGCA
lcl|CP012395.1_cds_ALU34520.1_91 [locus_tag=CLAU_0091] [protein=Sigma-54 specific transcriptional regulator with PAS/PAC sensor Fis family] [protein_id=ALU34520.1] [location=90691..92589] [gbkey=CDS]	1	CGA	NGA	71	TTGTACAGGAAGGTGTAATAA
lcl|CP012395.1_cds_ALU34520.1_91 [locus_tag=CLAU_0091] [protein=Sigma-54 specific transcriptional regulator with PAS/PAC sensor Fis family] [protein_id=ALU34520.1] [location=90691..92589] [gbkey=CDS]	-1	TAA	NAA	22	ACGTCCACCTATGATATGCAT
lcl|CP012395.1_cds_ALU34520.1_91 [locus_tag=CLAU_0091] [protein=Sigma-54 specific transcriptional regulator with PAS/PAC sensor Fis family] [protein_id=ALU34520.1] [location=90691..92589] [gbkey=CDS]	-1	TAA	NAA	22	TCCACCTATGATATGCATTAA
lcl|CP012395.1_cds_ALU34521.1_92 [locus_tag=CLAU_0092] [protein=PBP domain-containing protein] [protein_id=ALU34521.1] [location=93092..93937] [gbkey=CDS]	1	AGG	NGG	11	AACAAGAAGCTGCTAAACCAA
lcl|CP012395.1_cds_ALU34521.1_92 [locus_tag=CLAU_0092] [protein=PBP domain-containing protein] [protein_id=ALU34521.1] [location=93092..93937] [gbkey=CDS]	1	AGA	NGD	17	TACCCAGGATACGGGACTTTT
lcl|CP012395.1_cds_ALU34521.1_92 [locus_tag=CLAU_0092] [protein=PBP domain-containing protein] [protein_id=ALU34521.1] [location=93092..93937] [gbkey=CDS]	1	TGA	NGD	69	TATTACAAATGGCAGATGAAA
lcl|CP012395.1_cds_ALU34521.1_92 [locus_tag=CLAU_0092] [protein=PBP domain-containing protein] [protein_id=ALU34521.1] [location=93092..93937] [gbkey=CDS]	1	AGG	NGD	11	AACAAGAAGCTGCTAAACCAA
lcl|CP012395.1_cds_ALU34521.1_92 [locus_tag=CLAU_0092] [protein=PBP domain-containing protein] [protein_id=ALU34521.1] [location=93092..93937] [gbkey=CDS]	1	AG	NG	11	AACAAGAAGCTGCTAAACCAA
lcl|CP012395.1_cds_ALU34521.1_92 [locus_tag=CLAU_0092] [protein=PBP domain-containing protein] [protein_id=ALU34521.1] [location=93092..93937] [gbkey=CDS]	1	AG	NG	17	TACCCAGGATACGGGACTTTT
lcl|CP012395.1_cds_ALU34521.1_92 [locus_tag=CLAU_0092] [protein=PBP domain-containing protein] [protein_id=ALU34521.1] [location=93092..93937] [gbkey=CDS]	1	TG	NG	69	TATTACAAATGGCAGATGAAA
lcl|CP012395.1_cds_ALU34521.1_92 [locus_tag=CLAU_0092] [protein=PBP domain-containing protein] [protein_id=ALU34521.1] [location=93092..93937] [gbkey=CDS]	1	AAA	NAA	10	ACAACAAGAAGCTGCTAAACC
lcl|CP012395.1_cds_ALU34521.1_92 [locus_tag=CLAU_0092] [protein=PBP domain-containing protein] [protein_id=ALU34521.1] [location=93092..93937] [gbkey=CDS]	1	CAA	NAA	10	AACAACAAGAAGCTGCTAAAC
lcl|CP012395.1_cds_ALU34521.1_92 [locus_tag=CLAU_0092] [protein=PBP domain-containing protein] [protein_id=ALU34521.1] [location=93092..93937] [gbkey=CDS]	1	GAA	NAA	69	ATTACAAATGGCAGATGAAAT
lcl|CP012395.1_cds_ALU34521.1_92 [locus_tag=CLAU_0092] [protein=PBP domain-containing protein] [protein_id=ALU34521.1] [location=93092..93937] [gbkey=CDS]	1	AGA	NGA	17	TACCCAGGATACGGGACTTTT
lcl|CP012395.1_cds_ALU34521.1_92 [locus_tag=CLAU_0092] [protein=PBP domain-containing protein] [protein_id=ALU34521.1] [location=93092..93937] [gbkey=CDS]	1	TGA	NGA	69	TATTACAAATGGCAGATGAAA
lcl|CP012395.1_cds_ALU34521.1_92 [locus_tag=CLAU_0092] [protein=PBP domain-containing protein] [protein_id=ALU34521.1] [location=93092..93937] [gbkey=CDS]	-1	TAA	NAA	60	CATACCAACTTCCACTAGGTG
lcl|CP012395.1_cds_ALU34522.1_93 [locus_tag=CLAU_0093] [protein=ABC-type transporter integral membrane subunit] [protein_id=ALU34522.1] [location=93962..94621] [gbkey=CDS]	1	AGA	NGD	52	CAACACAAAAGCAAGGTAGGG
lcl|CP012395.1_cds_ALU34522.1_93 [locus_tag=CLAU_0093] [protein=ABC-type transporter integral membrane subunit] [protein_id=ALU34522.1] [location=93962..94621] [gbkey=CDS]	1	AG	NG	52	CAACACAAAAGCAAGGTAGGG
lcl|CP012395.1_cds_ALU34522.1_93 [locus_tag=CLAU_0093] [protein=ABC-type transporter integral membrane subunit] [protein_id=ALU34522.1] [location=93962..94621] [gbkey=CDS]	1	TG	NG	66	GGAACAGCTGCTTACTATAGC
lcl|CP012395.1_cds_ALU34522.1_93 [locus_tag=CLAU_0093] [protein=ABC-type transporter integral membrane subunit] [protein_id=ALU34522.1] [location=93962..94621] [gbkey=CDS]	1	AAA	NAA	53	AAAAGCAAGGTAGGGAGATTA
lcl|CP012395.1_cds_ALU34522.1_93 [locus_tag=CLAU_0093] [protein=ABC-type transporter integral membrane subunit] [protein_id=ALU34522.1] [location=93962..94621] [gbkey=CDS]	1	AAA	NAA	53	AAAGCAAGGTAGGGAGATTAA
lcl|CP012395.1_cds_ALU34522.1_93 [locus_tag=CLAU_0093] [protein=ABC-type transporter integral membrane subunit] [protein_id=ALU34522.1] [location=93962..94621] [gbkey=CDS]	1	AAA	NAA	53	AGCAAGGTAGGGAGATTAAAA
lcl|CP012395.1_cds_ALU34522.1_93 [locus_tag=CLAU_0093] [protein=ABC-type transporter integral membrane subunit] [protein_id=ALU34522.1] [location=93962..94621] [gbkey=CDS]	1	AGA	NGA	52	CAACACAAAAGCAAGGTAGGG
lcl|CP012395.1_cds_ALU34523.1_94 [locus_tag=CLAU_0094] [protein=Phosphate-transporting ATPase] [protein_id=ALU34523.1] [location=94611..95315] [gbkey=CDS]	1	AGT	NGD	7	AAAACAATATGGAAATAGGGT
lcl|CP012395.1_cds_ALU34523.1_94 [locus_tag=CLAU_0094] [protein=Phosphate-transporting ATPase] [protein_id=ALU34523.1] [location=94611..95315] [gbkey=CDS]	1	AG	NG	7	AAAACAATATGGAAATAGGGT
lcl|CP012395.1_cds_ALU34523.1_94 [locus_tag=CLAU_0094] [protein=Phosphate-transporting ATPase] [protein_id=ALU34523.1] [location=94611..95315] [gbkey=CDS]	1	TG	NG	7	AACAATATGGAAATAGGGTAG
lcl|CP012395.1_cds_ALU34523.1_94 [locus_tag=CLAU_0094] [protein=Phosphate-transporting ATPase] [protein_id=ALU34523.1] [location=94611..95315] [gbkey=CDS]	1	CAA	NAA	35	ACTTCAGAAACCATATATTTT
lcl|CP012395.1_cds_ALU34523.1_94 [locus_tag=CLAU_0094] [protein=Phosphate-transporting ATPase] [protein_id=ALU34523.1] [location=94611..95315] [gbkey=CDS]	1	TAA	NAA	13	TTAAACAAGCAGGAATATATA
lcl|CP012395.1_cds_ALU34523.1_94 [locus_tag=CLAU_0094] [protein=Phosphate-transporting ATPase] [protein_id=ALU34523.1] [location=94611..95315] [gbkey=CDS]	-1	GAA	NAA	40	CCCACCTTTTCTCTTTAAATA
lcl|CP012395.1_cds_ALU34524.1_95 [locus_tag=CLAU_0095] [protein=Molybdenum co-factor synthesis domain-containing protein] [protein_id=ALU34524.1] [location=95369..96601] [gbkey=CDS]	1	TGA	NGD	66	GGATCAAACTGCGAAAATTAT
lcl|CP012395.1_cds_ALU34524.1_95 [locus_tag=CLAU_0095] [protein=Molybdenum co-factor synthesis domain-containing protein] [protein_id=ALU34524.1] [location=95369..96601] [gbkey=CDS]	1	TG	NG	18	TACAGGGAGCTAGTGAAAGTA
lcl|CP012395.1_cds_ALU34524.1_95 [locus_tag=CLAU_0095] [protein=Molybdenum co-factor synthesis domain-containing protein] [protein_id=ALU34524.1] [location=95369..96601] [gbkey=CDS]	1	TG	NG	66	GGATCAAACTGCGAAAATTAT
lcl|CP012395.1_cds_ALU34524.1_95 [locus_tag=CLAU_0095] [protein=Molybdenum co-factor synthesis domain-containing protein] [protein_id=ALU34524.1] [location=95369..96601] [gbkey=CDS]	1	TGA	NGA	66	GGATCAAACTGCGAAAATTAT
lcl|CP012395.1_cds_ALU34525.1_96 [locus_tag=CLAU_0096] [protein=Molybdenum co-factor synthesis domain-containing protein] [protein_id=ALU34525.1] [location=96606..98513] [gbkey=CDS]	1	AGG	NGG	21	TTGGCAGAATATACGTCCTTT
lcl|CP012395.1_cds_ALU34525.1_96 [locus_tag=CLAU_0096] [protein=Molybdenum co-factor synthesis domain-containing protein] [protein_id=ALU34525.1] [location=96606..98513] [gbkey=CDS]	1	AGG	NGG	23	AAATCAACTTATTGTTCCATC
lcl|CP012395.1_cds_ALU34525.1_96 [locus_tag=CLAU_0096] [protein=Molybdenum co-factor synthesis domain-containing protein] [protein_id=ALU34525.1] [location=96606..98513] [gbkey=CDS]	1	AGG	NGG	33	TGCACAAGTAATTGAATATGG
lcl|CP012395.1_cds_ALU34525.1_96 [locus_tag=CLAU_0096] [protein=Molybdenum co-factor synthesis domain-containing protein] [protein_id=ALU34525.1] [location=96606..98513] [gbkey=CDS]	1	AGA	NGD	50	TTATCAAGGACTGAAAACAAA
lcl|CP012395.1_cds_ALU34525.1_96 [locus_tag=CLAU_0096] [protein=Molybdenum co-factor synthesis domain-containing protein] [protein_id=ALU34525.1] [location=96606..98513] [gbkey=CDS]	1	TGA	NGD	60	TCCTCAAAATGTAGAAGGTAT
lcl|CP012395.1_cds_ALU34525.1_96 [locus_tag=CLAU_0096] [protein=Molybdenum co-factor synthesis domain-containing protein] [protein_id=ALU34525.1] [location=96606..98513] [gbkey=CDS]	1	TGT	NGD	45	GGGACAGATTAATAATAAACC
lcl|CP012395.1_cds_ALU34525.1_96 [locus_tag=CLAU_0096] [protein=Molybdenum co-factor synthesis domain-containing protein] [protein_id=ALU34525.1] [location=96606..98513] [gbkey=CDS]	1	AGG	NGD	21	TTGGCAGAATATACGTCCTTT
lcl|CP012395.1_cds_ALU34525.1_96 [locus_tag=CLAU_0096] [protein=Molybdenum co-factor synthesis domain-containing protein] [protein_id=ALU34525.1] [location=96606..98513] [gbkey=CDS]	1	AGG	NGD	23	AAATCAACTTATTGTTCCATC
lcl|CP012395.1_cds_ALU34525.1_96 [locus_tag=CLAU_0096] [protein=Molybdenum co-factor synthesis domain-containing protein] [protein_id=ALU34525.1] [location=96606..98513] [gbkey=CDS]	1	AGG	NGD	33	TGCACAAGTAATTGAATATGG
lcl|CP012395.1_cds_ALU34525.1_96 [locus_tag=CLAU_0096] [protein=Molybdenum co-factor synthesis domain-containing protein] [protein_id=ALU34525.1] [location=96606..98513] [gbkey=CDS]	1	AG	NG	19	AATTCAAATATATAAAAGTGC
lcl|CP012395.1_cds_ALU34525.1_96 [locus_tag=CLAU_0096] [protein=Molybdenum co-factor synthesis domain-containing protein] [protein_id=ALU34525.1] [location=96606..98513] [gbkey=CDS]	1	AG	NG	21	TTGGCAGAATATACGTCCTTT
lcl|CP012395.1_cds_ALU34525.1_96 [locus_tag=CLAU_0096] [protein=Molybdenum co-factor synthesis domain-containing protein] [protein_id=ALU34525.1] [location=96606..98513] [gbkey=CDS]	1	AG	NG	23	AAATCAACTTATTGTTCCATC
lcl|CP012395.1_cds_ALU34525.1_96 [locus_tag=CLAU_0096] [protein=Molybdenum co-factor synthesis domain-containing protein] [protein_id=ALU34525.1] [location=96606..98513] [gbkey=CDS]	1	AG	NG	33	TGCACAAGTAATTGAATATGG
lcl|CP012395.1_cds_ALU34525.1_96 [locus_tag=CLAU_0096] [protein=Molybdenum co-factor synthesis domain-containing protein] [protein_id=ALU34525.1] [location=96606..98513] [gbkey=CDS]	1	AG	NG	50	TTATCAAGGACTGAAAACAAA
lcl|CP012395.1_cds_ALU34525.1_96 [locus_tag=CLAU_0096] [protein=Molybdenum co-factor synthesis domain-containing protein] [protein_id=ALU34525.1] [location=96606..98513] [gbkey=CDS]	1	TG	NG	45	GGGACAGATTAATAATAAACC
lcl|CP012395.1_cds_ALU34525.1_96 [locus_tag=CLAU_0096] [protein=Molybdenum co-factor synthesis domain-containing protein] [protein_id=ALU34525.1] [location=96606..98513] [gbkey=CDS]	1	TG	NG	60	TCCTCAAAATGTAGAAGGTAT
lcl|CP012395.1_cds_ALU34525.1_96 [locus_tag=CLAU_0096] [protein=Molybdenum co-factor synthesis domain-containing protein] [protein_id=ALU34525.1] [location=96606..98513] [gbkey=CDS]	1	AAA	NAA	1	GGCACAGAAAGTATATTTATC
lcl|CP012395.1_cds_ALU34525.1_96 [locus_tag=CLAU_0096] [protein=Molybdenum co-factor synthesis domain-containing protein] [protein_id=ALU34525.1] [location=96606..98513] [gbkey=CDS]	1	AAA	NAA	8	TTGCACAGGCGGTTTATTCAA
lcl|CP012395.1_cds_ALU34525.1_96 [locus_tag=CLAU_0096] [protein=Molybdenum co-factor synthesis domain-containing protein] [protein_id=ALU34525.1] [location=96606..98513] [gbkey=CDS]	1	CAA	NAA	1	TGGCACAGAAAGTATATTTAT
lcl|CP012395.1_cds_ALU34525.1_96 [locus_tag=CLAU_0096] [protein=Molybdenum co-factor synthesis domain-containing protein] [protein_id=ALU34525.1] [location=96606..98513] [gbkey=CDS]	1	GAA	NAA	33	CACAAGTAATTGAATATGGAG
lcl|CP012395.1_cds_ALU34525.1_96 [locus_tag=CLAU_0096] [protein=Molybdenum co-factor synthesis domain-containing protein] [protein_id=ALU34525.1] [location=96606..98513] [gbkey=CDS]	1	AGA	NGA	50	TTATCAAGGACTGAAAACAAA
lcl|CP012395.1_cds_ALU34525.1_96 [locus_tag=CLAU_0096] [protein=Molybdenum co-factor synthesis domain-containing protein] [protein_id=ALU34525.1] [location=96606..98513] [gbkey=CDS]	1	TGA	NGA	60	TCCTCAAAATGTAGAAGGTAT
lcl|CP012395.1_cds_ALU34526.1_97 [locus_tag=CLAU_0097] [protein=MOSC domain-containing protein] [protein_id=ALU34526.1] [location=98639..99070] [gbkey=CDS]	1	AGG	NGG	34	GACAGGTGAGTTTACTGGGAC
lcl|CP012395.1_cds_ALU34526.1_97 [locus_tag=CLAU_0097] [protein=MOSC domain-containing protein] [protein_id=ALU34526.1] [location=98639..99070] [gbkey=CDS]	1	AGA	NGD	37	TGGGACAGGAAAGCATTGATA
lcl|CP012395.1_cds_ALU34526.1_97 [locus_tag=CLAU_0097] [protein=MOSC domain-containing protein] [protein_id=ALU34526.1] [location=98639..99070] [gbkey=CDS]	1	TGA	NGD	75	AAAACAGTGTCATAAAGGCTG
lcl|CP012395.1_cds_ALU34526.1_97 [locus_tag=CLAU_0097] [protein=MOSC domain-containing protein] [protein_id=ALU34526.1] [location=98639..99070] [gbkey=CDS]	1	AGG	NGD	34	GACAGGTGAGTTTACTGGGAC
lcl|CP012395.1_cds_ALU34526.1_97 [locus_tag=CLAU_0097] [protein=MOSC domain-containing protein] [protein_id=ALU34526.1] [location=98639..99070] [gbkey=CDS]	1	AG	NG	34	GACAGGTGAGTTTACTGGGAC
lcl|CP012395.1_cds_ALU34526.1_97 [locus_tag=CLAU_0097] [protein=MOSC domain-containing protein] [protein_id=ALU34526.1] [location=98639..99070] [gbkey=CDS]	1	AG	NG	37	TGGGACAGGAAAGCATTGATA
lcl|CP012395.1_cds_ALU34526.1_97 [locus_tag=CLAU_0097] [protein=MOSC domain-containing protein] [protein_id=ALU34526.1] [location=98639..99070] [gbkey=CDS]	1	TG	NG	75	AAAACAGTGTCATAAAGGCTG
lcl|CP012395.1_cds_ALU34526.1_97 [locus_tag=CLAU_0097] [protein=MOSC domain-containing protein] [protein_id=ALU34526.1] [location=98639..99070] [gbkey=CDS]	1	AAA	NAA	75	AACAGTGTCATAAAGGCTGTG
lcl|CP012395.1_cds_ALU34526.1_97 [locus_tag=CLAU_0097] [protein=MOSC domain-containing protein] [protein_id=ALU34526.1] [location=98639..99070] [gbkey=CDS]	1	TAA	NAA	38	GACAGGAAAGCATTGATAAGA
lcl|CP012395.1_cds_ALU34526.1_97 [locus_tag=CLAU_0097] [protein=MOSC domain-containing protein] [protein_id=ALU34526.1] [location=98639..99070] [gbkey=CDS]	1	AGA	NGA	37	TGGGACAGGAAAGCATTGATA
lcl|CP012395.1_cds_ALU34526.1_97 [locus_tag=CLAU_0097] [protein=MOSC domain-containing protein] [protein_id=ALU34526.1] [location=98639..99070] [gbkey=CDS]	1	TGA	NGA	75	AAAACAGTGTCATAAAGGCTG
lcl|CP012395.1_cds_ALU34527.1_98 [locus_tag=CLAU_0098] [protein=Sigma-54 specific transcriptional regulator Fis family] [protein_id=ALU34527.1] [location=99067..100092] [gbkey=CDS]	1	AGG	NGG	52	ACTTACAAGAGGAAGTAAAAA
lcl|CP012395.1_cds_ALU34527.1_98 [locus_tag=CLAU_0098] [protein=Sigma-54 specific transcriptional regulator Fis family] [protein_id=ALU34527.1] [location=99067..100092] [gbkey=CDS]	1	GGG	NGG	42	AGACACAAGTAAGACTTTTAA
lcl|CP012395.1_cds_ALU34527.1_98 [locus_tag=CLAU_0098] [protein=Sigma-54 specific transcriptional regulator Fis family] [protein_id=ALU34527.1] [location=99067..100092] [gbkey=CDS]	1	GGG	NGG	52	CTTACAAGAGGAAGTAAAAAA
lcl|CP012395.1_cds_ALU34527.1_98 [locus_tag=CLAU_0098] [protein=Sigma-54 specific transcriptional regulator Fis family] [protein_id=ALU34527.1] [location=99067..100092] [gbkey=CDS]	1	GGT	NGD	42	GACACAAGTAAGACTTTTAAG
lcl|CP012395.1_cds_ALU34527.1_98 [locus_tag=CLAU_0098] [protein=Sigma-54 specific transcriptional regulator Fis family] [protein_id=ALU34527.1] [location=99067..100092] [gbkey=CDS]	1	AGG	NGD	52	ACTTACAAGAGGAAGTAAAAA
lcl|CP012395.1_cds_ALU34527.1_98 [locus_tag=CLAU_0098] [protein=Sigma-54 specific transcriptional regulator Fis family] [protein_id=ALU34527.1] [location=99067..100092] [gbkey=CDS]	1	GGG	NGD	42	AGACACAAGTAAGACTTTTAA
lcl|CP012395.1_cds_ALU34527.1_98 [locus_tag=CLAU_0098] [protein=Sigma-54 specific transcriptional regulator Fis family] [protein_id=ALU34527.1] [location=99067..100092] [gbkey=CDS]	1	GGG	NGD	52	CTTACAAGAGGAAGTAAAAAA
lcl|CP012395.1_cds_ALU34527.1_98 [locus_tag=CLAU_0098] [protein=Sigma-54 specific transcriptional regulator Fis family] [protein_id=ALU34527.1] [location=99067..100092] [gbkey=CDS]	1	AG	NG	52	ACTTACAAGAGGAAGTAAAAA
lcl|CP012395.1_cds_ALU34527.1_98 [locus_tag=CLAU_0098] [protein=Sigma-54 specific transcriptional regulator Fis family] [protein_id=ALU34527.1] [location=99067..100092] [gbkey=CDS]	1	GG	NG	42	AGACACAAGTAAGACTTTTAA
lcl|CP012395.1_cds_ALU34527.1_98 [locus_tag=CLAU_0098] [protein=Sigma-54 specific transcriptional regulator Fis family] [protein_id=ALU34527.1] [location=99067..100092] [gbkey=CDS]	1	GG	NG	42	GACACAAGTAAGACTTTTAAG
lcl|CP012395.1_cds_ALU34527.1_98 [locus_tag=CLAU_0098] [protein=Sigma-54 specific transcriptional regulator Fis family] [protein_id=ALU34527.1] [location=99067..100092] [gbkey=CDS]	1	GG	NG	52	CTTACAAGAGGAAGTAAAAAA
lcl|CP012395.1_cds_ALU34527.1_98 [locus_tag=CLAU_0098] [protein=Sigma-54 specific transcriptional regulator Fis family] [protein_id=ALU34527.1] [location=99067..100092] [gbkey=CDS]	1	GAA	NAA	48	AGCAGATTCCTGTAGATGTTA
lcl|CP012395.1_cds_ALU34527.1_98 [locus_tag=CLAU_0098] [protein=Sigma-54 specific transcriptional regulator Fis family] [protein_id=ALU34527.1] [location=99067..100092] [gbkey=CDS]	1	GAA	NAA	53	TACAAGAGGAAGTAAAAAAGG
lcl|CP012395.1_cds_ALU34527.1_98 [locus_tag=CLAU_0098] [protein=Sigma-54 specific transcriptional regulator Fis family] [protein_id=ALU34527.1] [location=99067..100092] [gbkey=CDS]	1	TAA	NAA	21	TTGCACAAGCTATACATAATT
lcl|CP012395.1_cds_ALU34527.1_98 [locus_tag=CLAU_0098] [protein=Sigma-54 specific transcriptional regulator Fis family] [protein_id=ALU34527.1] [location=99067..100092] [gbkey=CDS]	-1	AGT	NGD	55	AGCCATAGAGGAAGTACATTA
lcl|CP012395.1_cds_ALU34527.1_98 [locus_tag=CLAU_0098] [protein=Sigma-54 specific transcriptional regulator Fis family] [protein_id=ALU34527.1] [location=99067..100092] [gbkey=CDS]	-1	AG	NG	55	AGCCATAGAGGAAGTACATTA
lcl|CP012395.1_cds_ALU34527.1_98 [locus_tag=CLAU_0098] [protein=Sigma-54 specific transcriptional regulator Fis family] [protein_id=ALU34527.1] [location=99067..100092] [gbkey=CDS]	-1	TAA	NAA	56	GAAGCCATAGAGGAAGTACAT
lcl|CP012395.1_cds_ALU34528.1_99 [locus_tag=CLAU_0099] [protein=Aldehyde ferredoxin oxidoreductase] [protein_id=ALU34528.1] [location=100231..102054] [gbkey=CDS]	1	AGG	NGG	60	TTTATCAAAGAGGTTATATTA
lcl|CP012395.1_cds_ALU34528.1_99 [locus_tag=CLAU_0099] [protein=Aldehyde ferredoxin oxidoreductase] [protein_id=ALU34528.1] [location=100231..102054] [gbkey=CDS]	1	TGG	NGG	45	AGATCAAGCAGATAAGATCAG
lcl|CP012395.1_cds_ALU34528.1_99 [locus_tag=CLAU_0099] [protein=Aldehyde ferredoxin oxidoreductase] [protein_id=ALU34528.1] [location=100231..102054] [gbkey=CDS]	1	CGA	NGD	25	TGCTTCAACAGGAAACAGATT
lcl|CP012395.1_cds_ALU34528.1_99 [locus_tag=CLAU_0099] [protein=Aldehyde ferredoxin oxidoreductase] [protein_id=ALU34528.1] [location=100231..102054] [gbkey=CDS]	1	GGA	NGD	60	TTATCAAAGAGGTTATATTAA
lcl|CP012395.1_cds_ALU34528.1_99 [locus_tag=CLAU_0099] [protein=Aldehyde ferredoxin oxidoreductase] [protein_id=ALU34528.1] [location=100231..102054] [gbkey=CDS]	1	TGA	NGD	70	AAAACAGGAACTTCCAGCATA
lcl|CP012395.1_cds_ALU34528.1_99 [locus_tag=CLAU_0099] [protein=Aldehyde ferredoxin oxidoreductase] [protein_id=ALU34528.1] [location=100231..102054] [gbkey=CDS]	1	AGG	NGD	60	TTTATCAAAGAGGTTATATTA
lcl|CP012395.1_cds_ALU34528.1_99 [locus_tag=CLAU_0099] [protein=Aldehyde ferredoxin oxidoreductase] [protein_id=ALU34528.1] [location=100231..102054] [gbkey=CDS]	1	TGG	NGD	45	AGATCAAGCAGATAAGATCAG
lcl|CP012395.1_cds_ALU34528.1_99 [locus_tag=CLAU_0099] [protein=Aldehyde ferredoxin oxidoreductase] [protein_id=ALU34528.1] [location=100231..102054] [gbkey=CDS]	1	AG	NG	26	TCAACAGGAAACAGATTCGAG
lcl|CP012395.1_cds_ALU34528.1_99 [locus_tag=CLAU_0099] [protein=Aldehyde ferredoxin oxidoreductase] [protein_id=ALU34528.1] [location=100231..102054] [gbkey=CDS]	1	AG	NG	36	TGAACAAAAAGTGAAGGAAGT
lcl|CP012395.1_cds_ALU34528.1_99 [locus_tag=CLAU_0099] [protein=Aldehyde ferredoxin oxidoreductase] [protein_id=ALU34528.1] [location=100231..102054] [gbkey=CDS]	1	AG	NG	60	TTTATCAAAGAGGTTATATTA
lcl|CP012395.1_cds_ALU34528.1_99 [locus_tag=CLAU_0099] [protein=Aldehyde ferredoxin oxidoreductase] [protein_id=ALU34528.1] [location=100231..102054] [gbkey=CDS]	1	CG	NG	25	TGCTTCAACAGGAAACAGATT
lcl|CP012395.1_cds_ALU34528.1_99 [locus_tag=CLAU_0099] [protein=Aldehyde ferredoxin oxidoreductase] [protein_id=ALU34528.1] [location=100231..102054] [gbkey=CDS]	1	GG	NG	60	TTATCAAAGAGGTTATATTAA
lcl|CP012395.1_cds_ALU34528.1_99 [locus_tag=CLAU_0099] [protein=Aldehyde ferredoxin oxidoreductase] [protein_id=ALU34528.1] [location=100231..102054] [gbkey=CDS]	1	TG	NG	45	AGATCAAGCAGATAAGATCAG
lcl|CP012395.1_cds_ALU34528.1_99 [locus_tag=CLAU_0099] [protein=Aldehyde ferredoxin oxidoreductase] [protein_id=ALU34528.1] [location=100231..102054] [gbkey=CDS]	1	TG	NG	70	AAAACAGGAACTTCCAGCATA
lcl|CP012395.1_cds_ALU34528.1_99 [locus_tag=CLAU_0099] [protein=Aldehyde ferredoxin oxidoreductase] [protein_id=ALU34528.1] [location=100231..102054] [gbkey=CDS]	1	CGA	NGA	25	TGCTTCAACAGGAAACAGATT
lcl|CP012395.1_cds_ALU34528.1_99 [locus_tag=CLAU_0099] [protein=Aldehyde ferredoxin oxidoreductase] [protein_id=ALU34528.1] [location=100231..102054] [gbkey=CDS]	1	GGA	NGA	60	TTATCAAAGAGGTTATATTAA
lcl|CP012395.1_cds_ALU34528.1_99 [locus_tag=CLAU_0099] [protein=Aldehyde ferredoxin oxidoreductase] [protein_id=ALU34528.1] [location=100231..102054] [gbkey=CDS]	1	TGA	NGA	70	AAAACAGGAACTTCCAGCATA
lcl|CP012395.1_cds_ALU34528.1_99 [locus_tag=CLAU_0099] [protein=Aldehyde ferredoxin oxidoreductase] [protein_id=ALU34528.1] [location=100231..102054] [gbkey=CDS]	-1	TGG	NGG	51	TGACCATAATGTTTCATATTC
lcl|CP012395.1_cds_ALU34528.1_99 [locus_tag=CLAU_0099] [protein=Aldehyde ferredoxin oxidoreductase] [protein_id=ALU34528.1] [location=100231..102054] [gbkey=CDS]	-1	TGG	NGG	48	TACCCATCTTCCACAGGCAAT
lcl|CP012395.1_cds_ALU34528.1_99 [locus_tag=CLAU_0099] [protein=Aldehyde ferredoxin oxidoreductase] [protein_id=ALU34528.1] [location=100231..102054] [gbkey=CDS]	-1	GGA	NGD	48	ACCCATCTTCCACAGGCAATT
lcl|CP012395.1_cds_ALU34528.1_99 [locus_tag=CLAU_0099] [protein=Aldehyde ferredoxin oxidoreductase] [protein_id=ALU34528.1] [location=100231..102054] [gbkey=CDS]	-1	GGT	NGD	51	GACCATAATGTTTCATATTCT
lcl|CP012395.1_cds_ALU34528.1_99 [locus_tag=CLAU_0099] [protein=Aldehyde ferredoxin oxidoreductase] [protein_id=ALU34528.1] [location=100231..102054] [gbkey=CDS]	-1	TGG	NGD	51	TGACCATAATGTTTCATATTC
lcl|CP012395.1_cds_ALU34528.1_99 [locus_tag=CLAU_0099] [protein=Aldehyde ferredoxin oxidoreductase] [protein_id=ALU34528.1] [location=100231..102054] [gbkey=CDS]	-1	TGG	NGD	48	TACCCATCTTCCACAGGCAAT
lcl|CP012395.1_cds_ALU34528.1_99 [locus_tag=CLAU_0099] [protein=Aldehyde ferredoxin oxidoreductase] [protein_id=ALU34528.1] [location=100231..102054] [gbkey=CDS]	-1	AG	NG	62	TACCCATTCAACCATGGACTT
lcl|CP012395.1_cds_ALU34528.1_99 [locus_tag=CLAU_0099] [protein=Aldehyde ferredoxin oxidoreductase] [protein_id=ALU34528.1] [location=100231..102054] [gbkey=CDS]	-1	GG	NG	51	GACCATAATGTTTCATATTCT
lcl|CP012395.1_cds_ALU34528.1_99 [locus_tag=CLAU_0099] [protein=Aldehyde ferredoxin oxidoreductase] [protein_id=ALU34528.1] [location=100231..102054] [gbkey=CDS]	-1	GG	NG	48	ACCCATCTTCCACAGGCAATT
lcl|CP012395.1_cds_ALU34528.1_99 [locus_tag=CLAU_0099] [protein=Aldehyde ferredoxin oxidoreductase] [protein_id=ALU34528.1] [location=100231..102054] [gbkey=CDS]	-1	TG	NG	51	TGACCATAATGTTTCATATTC
lcl|CP012395.1_cds_ALU34528.1_99 [locus_tag=CLAU_0099] [protein=Aldehyde ferredoxin oxidoreductase] [protein_id=ALU34528.1] [location=100231..102054] [gbkey=CDS]	-1	TG	NG	48	TACCCATCTTCCACAGGCAAT
lcl|CP012395.1_cds_ALU34528.1_99 [locus_tag=CLAU_0099] [protein=Aldehyde ferredoxin oxidoreductase] [protein_id=ALU34528.1] [location=100231..102054] [gbkey=CDS]	-1	TG	NG	15	TCCCCATTTTCCACCTGAATT
lcl|CP012395.1_cds_ALU34528.1_99 [locus_tag=CLAU_0099] [protein=Aldehyde ferredoxin oxidoreductase] [protein_id=ALU34528.1] [location=100231..102054] [gbkey=CDS]	-1	CAA	NAA	15	CCCATTTTCCACCTGAATTTG
lcl|CP012395.1_cds_ALU34528.1_99 [locus_tag=CLAU_0099] [protein=Aldehyde ferredoxin oxidoreductase] [protein_id=ALU34528.1] [location=100231..102054] [gbkey=CDS]	-1	TAA	NAA	22	CCCAAACATGAGAAGCATCCC
lcl|CP012395.1_cds_ALU34528.1_99 [locus_tag=CLAU_0099] [protein=Aldehyde ferredoxin oxidoreductase] [protein_id=ALU34528.1] [location=100231..102054] [gbkey=CDS]	-1	GGA	NGA	48	ACCCATCTTCCACAGGCAATT
lcl|CP012395.1_cds_ALU34530.1_101 [locus_tag=CLAU_0101] [protein=UBA/THIF-type NAD/FAD binding protein] [protein_id=ALU34530.1] [location=102374..103060] [gbkey=CDS]	1	AGA	NGD	30	TAGACAAATACTTTCAAGTAC
lcl|CP012395.1_cds_ALU34530.1_101 [locus_tag=CLAU_0101] [protein=UBA/THIF-type NAD/FAD binding protein] [protein_id=ALU34530.1] [location=102374..103060] [gbkey=CDS]	1	AG	NG	30	TAGACAAATACTTTCAAGTAC
lcl|CP012395.1_cds_ALU34530.1_101 [locus_tag=CLAU_0101] [protein=UBA/THIF-type NAD/FAD binding protein] [protein_id=ALU34530.1] [location=102374..103060] [gbkey=CDS]	1	AGA	NGA	30	TAGACAAATACTTTCAAGTAC
lcl|CP012395.1_cds_ALU34530.1_101 [locus_tag=CLAU_0101] [protein=UBA/THIF-type NAD/FAD binding protein] [protein_id=ALU34530.1] [location=102374..103060] [gbkey=CDS]	-1	TGA	NGD	61	TACCATCCTGCTATAGCTCCA
lcl|CP012395.1_cds_ALU34530.1_101 [locus_tag=CLAU_0101] [protein=UBA/THIF-type NAD/FAD binding protein] [protein_id=ALU34530.1] [location=102374..103060] [gbkey=CDS]	-1	TG	NG	61	TACCATCCTGCTATAGCTCCA
lcl|CP012395.1_cds_ALU34530.1_101 [locus_tag=CLAU_0101] [protein=UBA/THIF-type NAD/FAD binding protein] [protein_id=ALU34530.1] [location=102374..103060] [gbkey=CDS]	-1	TGA	NGA	61	TACCATCCTGCTATAGCTCCA
lcl|CP012395.1_cds_ALU34531.1_102 [locus_tag=CLAU_0102] [protein=Sigma-54 specific transcriptional regulator Fis family] [protein_id=ALU34531.1] [location=103281..105176] [gbkey=CDS]	1	GGG	NGG	70	ATATGCAGACAAAGCTTCTAA
lcl|CP012395.1_cds_ALU34531.1_102 [locus_tag=CLAU_0102] [protein=Sigma-54 specific transcriptional regulator Fis family] [protein_id=ALU34531.1] [location=103281..105176] [gbkey=CDS]	1	AGA	NGD	40	ATTACAAACATATAAAATAGA
lcl|CP012395.1_cds_ALU34531.1_102 [locus_tag=CLAU_0102] [protein=Sigma-54 specific transcriptional regulator Fis family] [protein_id=ALU34531.1] [location=103281..105176] [gbkey=CDS]	1	TGA	NGD	51	TGGACAGGCTTATTATACTTT
lcl|CP012395.1_cds_ALU34531.1_102 [locus_tag=CLAU_0102] [protein=Sigma-54 specific transcriptional regulator Fis family] [protein_id=ALU34531.1] [location=103281..105176] [gbkey=CDS]	1	GGT	NGD	70	TATGCAGACAAAGCTTCTAAG
lcl|CP012395.1_cds_ALU34531.1_102 [locus_tag=CLAU_0102] [protein=Sigma-54 specific transcriptional regulator Fis family] [protein_id=ALU34531.1] [location=103281..105176] [gbkey=CDS]	1	GGG	NGD	70	ATATGCAGACAAAGCTTCTAA
lcl|CP012395.1_cds_ALU34531.1_102 [locus_tag=CLAU_0102] [protein=Sigma-54 specific transcriptional regulator Fis family] [protein_id=ALU34531.1] [location=103281..105176] [gbkey=CDS]	1	AG	NG	40	ATTACAAACATATAAAATAGA
lcl|CP012395.1_cds_ALU34531.1_102 [locus_tag=CLAU_0102] [protein=Sigma-54 specific transcriptional regulator Fis family] [protein_id=ALU34531.1] [location=103281..105176] [gbkey=CDS]	1	AG	NG	63	CTAAACAACTTATAGAGTCGG
lcl|CP012395.1_cds_ALU34531.1_102 [locus_tag=CLAU_0102] [protein=Sigma-54 specific transcriptional regulator Fis family] [protein_id=ALU34531.1] [location=103281..105176] [gbkey=CDS]	1	GG	NG	70	ATATGCAGACAAAGCTTCTAA
lcl|CP012395.1_cds_ALU34531.1_102 [locus_tag=CLAU_0102] [protein=Sigma-54 specific transcriptional regulator Fis family] [protein_id=ALU34531.1] [location=103281..105176] [gbkey=CDS]	1	GG	NG	70	TATGCAGACAAAGCTTCTAAG
lcl|CP012395.1_cds_ALU34531.1_102 [locus_tag=CLAU_0102] [protein=Sigma-54 specific transcriptional regulator Fis family] [protein_id=ALU34531.1] [location=103281..105176] [gbkey=CDS]	1	TG	NG	51	TGGACAGGCTTATTATACTTT
lcl|CP012395.1_cds_ALU34531.1_102 [locus_tag=CLAU_0102] [protein=Sigma-54 specific transcriptional regulator Fis family] [protein_id=ALU34531.1] [location=103281..105176] [gbkey=CDS]	1	AAA	NAA	6	CACATCAGGTATTTAGTAAAA
lcl|CP012395.1_cds_ALU34531.1_102 [locus_tag=CLAU_0102] [protein=Sigma-54 specific transcriptional regulator Fis family] [protein_id=ALU34531.1] [location=103281..105176] [gbkey=CDS]	1	AAA	NAA	43	TAGGGCAAGATGATTTAAAAG
lcl|CP012395.1_cds_ALU34531.1_102 [locus_tag=CLAU_0102] [protein=Sigma-54 specific transcriptional regulator Fis family] [protein_id=ALU34531.1] [location=103281..105176] [gbkey=CDS]	1	AAA	NAA	53	CGGCCAGGATGAAAGCTTTAC
lcl|CP012395.1_cds_ALU34531.1_102 [locus_tag=CLAU_0102] [protein=Sigma-54 specific transcriptional regulator Fis family] [protein_id=ALU34531.1] [location=103281..105176] [gbkey=CDS]	1	CAA	NAA	38	CTCAAGATATGTTTAGTATTA
lcl|CP012395.1_cds_ALU34531.1_102 [locus_tag=CLAU_0102] [protein=Sigma-54 specific transcriptional regulator Fis family] [protein_id=ALU34531.1] [location=103281..105176] [gbkey=CDS]	1	CAA	NAA	43	GGCAAGATGATTTAAAAGAAA
lcl|CP012395.1_cds_ALU34531.1_102 [locus_tag=CLAU_0102] [protein=Sigma-54 specific transcriptional regulator Fis family] [protein_id=ALU34531.1] [location=103281..105176] [gbkey=CDS]	1	CAA	NAA	53	TCGGCCAGGATGAAAGCTTTA
lcl|CP012395.1_cds_ALU34531.1_102 [locus_tag=CLAU_0102] [protein=Sigma-54 specific transcriptional regulator Fis family] [protein_id=ALU34531.1] [location=103281..105176] [gbkey=CDS]	1	CAA	NAA	71	TTGTACAAGAGGGTGTAATAA
lcl|CP012395.1_cds_ALU34531.1_102 [locus_tag=CLAU_0102] [protein=Sigma-54 specific transcriptional regulator Fis family] [protein_id=ALU34531.1] [location=103281..105176] [gbkey=CDS]	1	CAA	NAA	71	TACAAGAGGGTGTAATAACAA
lcl|CP012395.1_cds_ALU34531.1_102 [locus_tag=CLAU_0102] [protein=Sigma-54 specific transcriptional regulator Fis family] [protein_id=ALU34531.1] [location=103281..105176] [gbkey=CDS]	1	TAA	NAA	6	ATCAGGTATTTAGTAAAAAAA
lcl|CP012395.1_cds_ALU34531.1_102 [locus_tag=CLAU_0102] [protein=Sigma-54 specific transcriptional regulator Fis family] [protein_id=ALU34531.1] [location=103281..105176] [gbkey=CDS]	1	TAA	NAA	8	ATTACAAAAAAGATTTGCAGC
lcl|CP012395.1_cds_ALU34531.1_102 [locus_tag=CLAU_0102] [protein=Sigma-54 specific transcriptional regulator Fis family] [protein_id=ALU34531.1] [location=103281..105176] [gbkey=CDS]	1	AGA	NGA	40	ATTACAAACATATAAAATAGA
lcl|CP012395.1_cds_ALU34531.1_102 [locus_tag=CLAU_0102] [protein=Sigma-54 specific transcriptional regulator Fis family] [protein_id=ALU34531.1] [location=103281..105176] [gbkey=CDS]	1	TGA	NGA	51	TGGACAGGCTTATTATACTTT
lcl|CP012395.1_cds_ALU34531.1_102 [locus_tag=CLAU_0102] [protein=Sigma-54 specific transcriptional regulator Fis family] [protein_id=ALU34531.1] [location=103281..105176] [gbkey=CDS]	-1	TAA	NAA	22	TCCACTTATGATATGCATTAA
lcl|CP012395.1_cds_ALU34532.1_103 [locus_tag=CLAU_0103] [protein=DNA-binding domain excisionase family protein] [protein_id=ALU34532.1] [location=105546..105992] [gbkey=CDS]	1	AGG	NGG	10	TGAACAGGCTATTGATTTTTT
lcl|CP012395.1_cds_ALU34532.1_103 [locus_tag=CLAU_0103] [protein=DNA-binding domain excisionase family protein] [protein_id=ALU34532.1] [location=105546..105992] [gbkey=CDS]	1	AGG	NGG	47	ATGAACGATATATTGTTTCAG
lcl|CP012395.1_cds_ALU34532.1_103 [locus_tag=CLAU_0103] [protein=DNA-binding domain excisionase family protein] [protein_id=ALU34532.1] [location=105546..105992] [gbkey=CDS]	1	AGA	NGD	72	GAAACAACTTGACAAAGATAT
lcl|CP012395.1_cds_ALU34532.1_103 [locus_tag=CLAU_0103] [protein=DNA-binding domain excisionase family protein] [protein_id=ALU34532.1] [location=105546..105992] [gbkey=CDS]	1	GGA	NGD	33	ACAAACAAGCATTGATAAATT
lcl|CP012395.1_cds_ALU34532.1_103 [locus_tag=CLAU_0103] [protein=DNA-binding domain excisionase family protein] [protein_id=ALU34532.1] [location=105546..105992] [gbkey=CDS]	1	GGA	NGD	47	TGAACGATATATTGTTTCAGA
lcl|CP012395.1_cds_ALU34532.1_103 [locus_tag=CLAU_0103] [protein=DNA-binding domain excisionase family protein] [protein_id=ALU34532.1] [location=105546..105992] [gbkey=CDS]	1	TGT	NGD	45	CAATCAAAATGAACGATATAT
lcl|CP012395.1_cds_ALU34532.1_103 [locus_tag=CLAU_0103] [protein=DNA-binding domain excisionase family protein] [protein_id=ALU34532.1] [location=105546..105992] [gbkey=CDS]	1	AGG	NGD	10	TGAACAGGCTATTGATTTTTT
lcl|CP012395.1_cds_ALU34532.1_103 [locus_tag=CLAU_0103] [protein=DNA-binding domain excisionase family protein] [protein_id=ALU34532.1] [location=105546..105992] [gbkey=CDS]	1	AGG	NGD	47	ATGAACGATATATTGTTTCAG
lcl|CP012395.1_cds_ALU34532.1_103 [locus_tag=CLAU_0103] [protein=DNA-binding domain excisionase family protein] [protein_id=ALU34532.1] [location=105546..105992] [gbkey=CDS]	1	AG	NG	10	TGAACAGGCTATTGATTTTTT
lcl|CP012395.1_cds_ALU34532.1_103 [locus_tag=CLAU_0103] [protein=DNA-binding domain excisionase family protein] [protein_id=ALU34532.1] [location=105546..105992] [gbkey=CDS]	1	AG	NG	47	ATGAACGATATATTGTTTCAG
lcl|CP012395.1_cds_ALU34532.1_103 [locus_tag=CLAU_0103] [protein=DNA-binding domain excisionase family protein] [protein_id=ALU34532.1] [location=105546..105992] [gbkey=CDS]	1	AG	NG	72	GAAACAACTTGACAAAGATAT
lcl|CP012395.1_cds_ALU34532.1_103 [locus_tag=CLAU_0103] [protein=DNA-binding domain excisionase family protein] [protein_id=ALU34532.1] [location=105546..105992] [gbkey=CDS]	1	GG	NG	33	ACAAACAAGCATTGATAAATT
lcl|CP012395.1_cds_ALU34532.1_103 [locus_tag=CLAU_0103] [protein=DNA-binding domain excisionase family protein] [protein_id=ALU34532.1] [location=105546..105992] [gbkey=CDS]	1	GG	NG	47	TGAACGATATATTGTTTCAGA
lcl|CP012395.1_cds_ALU34532.1_103 [locus_tag=CLAU_0103] [protein=DNA-binding domain excisionase family protein] [protein_id=ALU34532.1] [location=105546..105992] [gbkey=CDS]	1	TG	NG	45	CAATCAAAATGAACGATATAT
lcl|CP012395.1_cds_ALU34532.1_103 [locus_tag=CLAU_0103] [protein=DNA-binding domain excisionase family protein] [protein_id=ALU34532.1] [location=105546..105992] [gbkey=CDS]	1	AGA	NGA	72	GAAACAACTTGACAAAGATAT
lcl|CP012395.1_cds_ALU34532.1_103 [locus_tag=CLAU_0103] [protein=DNA-binding domain excisionase family protein] [protein_id=ALU34532.1] [location=105546..105992] [gbkey=CDS]	1	GGA	NGA	33	ACAAACAAGCATTGATAAATT
lcl|CP012395.1_cds_ALU34532.1_103 [locus_tag=CLAU_0103] [protein=DNA-binding domain excisionase family protein] [protein_id=ALU34532.1] [location=105546..105992] [gbkey=CDS]	1	GGA	NGA	47	TGAACGATATATTGTTTCAGA
lcl|CP012395.1_cds_ALU34532.1_103 [locus_tag=CLAU_0103] [protein=DNA-binding domain excisionase family protein] [protein_id=ALU34532.1] [location=105546..105992] [gbkey=CDS]	-1	TGG	NGG	22	GCCATTCACGCCCGATTTTTC
lcl|CP012395.1_cds_ALU34532.1_103 [locus_tag=CLAU_0103] [protein=DNA-binding domain excisionase family protein] [protein_id=ALU34532.1] [location=105546..105992] [gbkey=CDS]	-1	TGT	NGD	29	TCCAATTTATCAATGCTTGTT
lcl|CP012395.1_cds_ALU34532.1_103 [locus_tag=CLAU_0103] [protein=DNA-binding domain excisionase family protein] [protein_id=ALU34532.1] [location=105546..105992] [gbkey=CDS]	-1	TGG	NGD	22	GCCATTCACGCCCGATTTTTC
lcl|CP012395.1_cds_ALU34532.1_103 [locus_tag=CLAU_0103] [protein=DNA-binding domain excisionase family protein] [protein_id=ALU34532.1] [location=105546..105992] [gbkey=CDS]	-1	TG	NG	29	TCCAATTTATCAATGCTTGTT
lcl|CP012395.1_cds_ALU34532.1_103 [locus_tag=CLAU_0103] [protein=DNA-binding domain excisionase family protein] [protein_id=ALU34532.1] [location=105546..105992] [gbkey=CDS]	-1	TG	NG	22	GCCATTCACGCCCGATTTTTC
lcl|CP012395.1_cds_ALU34533.1_104 [locus_tag=CLAU_0104] [protein=hypothetical protein] [protein_id=ALU34533.1] [location=106066..106929] [gbkey=CDS]	1	TGA	NGD	23	GTGGACAAAGTTTACTTTTTT
lcl|CP012395.1_cds_ALU34533.1_104 [locus_tag=CLAU_0104] [protein=hypothetical protein] [protein_id=ALU34533.1] [location=106066..106929] [gbkey=CDS]	1	TG	NG	23	GTGGACAAAGTTTACTTTTTT
lcl|CP012395.1_cds_ALU34533.1_104 [locus_tag=CLAU_0104] [protein=hypothetical protein] [protein_id=ALU34533.1] [location=106066..106929] [gbkey=CDS]	1	TAA	NAA	32	TCTTCAGCTTGGGAATGTAAA
lcl|CP012395.1_cds_ALU34533.1_104 [locus_tag=CLAU_0104] [protein=hypothetical protein] [protein_id=ALU34533.1] [location=106066..106929] [gbkey=CDS]	1	TGA	NGA	23	GTGGACAAAGTTTACTTTTTT
lcl|CP012395.1_cds_ALU34533.1_104 [locus_tag=CLAU_0104] [protein=hypothetical protein] [protein_id=ALU34533.1] [location=106066..106929] [gbkey=CDS]	-1	AGT	NGD	25	AGCCATGAAGCTCCTGTTGCC
lcl|CP012395.1_cds_ALU34533.1_104 [locus_tag=CLAU_0104] [protein=hypothetical protein] [protein_id=ALU34533.1] [location=106066..106929] [gbkey=CDS]	-1	AG	NG	25	AGCCATGAAGCTCCTGTTGCC
lcl|CP012395.1_cds_ALU34533.1_104 [locus_tag=CLAU_0104] [protein=hypothetical protein] [protein_id=ALU34533.1] [location=106066..106929] [gbkey=CDS]	-1	CAA	NAA	65	CCCACGCCATAATTAATACAA
lcl|CP012395.1_cds_ALU34533.1_104 [locus_tag=CLAU_0104] [protein=hypothetical protein] [protein_id=ALU34533.1] [location=106066..106929] [gbkey=CDS]	-1	CAA	NAA	13	GCCATGAAAAAATTAATATAG
lcl|CP012395.1_cds_ALU34533.1_104 [locus_tag=CLAU_0104] [protein=hypothetical protein] [protein_id=ALU34533.1] [location=106066..106929] [gbkey=CDS]	-1	TAA	NAA	39	TATCCAAGTAATCTTTTCCCC
lcl|CP012395.1_cds_ALU34534.1_105 [gene=nfo] [locus_tag=CLAU_0105] [protein=Deoxyribonuclease IV (phage-T(4)-induced)] [protein_id=ALU34534.1] [location=107057..107953] [gbkey=CDS]	1	TGG	NGG	37	AAAACAGCTTGTGCTGCATCC
lcl|CP012395.1_cds_ALU34534.1_105 [gene=nfo] [locus_tag=CLAU_0105] [protein=Deoxyribonuclease IV (phage-T(4)-induced)] [protein_id=ALU34534.1] [location=107057..107953] [gbkey=CDS]	1	TGG	NGG	49	TACAGATAGCTCTTGAAACGA
lcl|CP012395.1_cds_ALU34534.1_105 [gene=nfo] [locus_tag=CLAU_0105] [protein=Deoxyribonuclease IV (phage-T(4)-induced)] [protein_id=ALU34534.1] [location=107057..107953] [gbkey=CDS]	1	CGA	NGD	49	CTGTACAGATAGCTCTTGAAA
lcl|CP012395.1_cds_ALU34534.1_105 [gene=nfo] [locus_tag=CLAU_0105] [protein=Deoxyribonuclease IV (phage-T(4)-induced)] [protein_id=ALU34534.1] [location=107057..107953] [gbkey=CDS]	1	TGG	NGD	37	AAAACAGCTTGTGCTGCATCC
lcl|CP012395.1_cds_ALU34534.1_105 [gene=nfo] [locus_tag=CLAU_0105] [protein=Deoxyribonuclease IV (phage-T(4)-induced)] [protein_id=ALU34534.1] [location=107057..107953] [gbkey=CDS]	1	TGG	NGD	49	TACAGATAGCTCTTGAAACGA
lcl|CP012395.1_cds_ALU34534.1_105 [gene=nfo] [locus_tag=CLAU_0105] [protein=Deoxyribonuclease IV (phage-T(4)-induced)] [protein_id=ALU34534.1] [location=107057..107953] [gbkey=CDS]	1	CG	NG	49	CTGTACAGATAGCTCTTGAAA
lcl|CP012395.1_cds_ALU34534.1_105 [gene=nfo] [locus_tag=CLAU_0105] [protein=Deoxyribonuclease IV (phage-T(4)-induced)] [protein_id=ALU34534.1] [location=107057..107953] [gbkey=CDS]	1	TG	NG	37	AAAACAGCTTGTGCTGCATCC
lcl|CP012395.1_cds_ALU34534.1_105 [gene=nfo] [locus_tag=CLAU_0105] [protein=Deoxyribonuclease IV (phage-T(4)-induced)] [protein_id=ALU34534.1] [location=107057..107953] [gbkey=CDS]	1	TG	NG	49	TACAGATAGCTCTTGAAACGA
lcl|CP012395.1_cds_ALU34534.1_105 [gene=nfo] [locus_tag=CLAU_0105] [protein=Deoxyribonuclease IV (phage-T(4)-induced)] [protein_id=ALU34534.1] [location=107057..107953] [gbkey=CDS]	1	AAA	NAA	44	AGCACAGATTGTAAATGGATT
lcl|CP012395.1_cds_ALU34534.1_105 [gene=nfo] [locus_tag=CLAU_0105] [protein=Deoxyribonuclease IV (phage-T(4)-induced)] [protein_id=ALU34534.1] [location=107057..107953] [gbkey=CDS]	1	TAA	NAA	44	TAGCACAGATTGTAAATGGAT
lcl|CP012395.1_cds_ALU34534.1_105 [gene=nfo] [locus_tag=CLAU_0105] [protein=Deoxyribonuclease IV (phage-T(4)-induced)] [protein_id=ALU34534.1] [location=107057..107953] [gbkey=CDS]	1	CGA	NGA	49	CTGTACAGATAGCTCTTGAAA
lcl|CP012395.1_cds_ALU34535.1_106 [locus_tag=CLAU_0106] [protein=Penicillin-binding protein transpeptidase] [protein_id=ALU34535.1] [location=108113..110758] [gbkey=CDS]	1	AGG	NGG	5	TAGTGCAAGGCGCTGAGTACA
lcl|CP012395.1_cds_ALU34535.1_106 [locus_tag=CLAU_0106] [protein=Penicillin-binding protein transpeptidase] [protein_id=ALU34535.1] [location=108113..110758] [gbkey=CDS]	1	AGG	NGG	7	GAGGACAAATTTTGGATTCTA
lcl|CP012395.1_cds_ALU34535.1_106 [locus_tag=CLAU_0106] [protein=Penicillin-binding protein transpeptidase] [protein_id=ALU34535.1] [location=108113..110758] [gbkey=CDS]	1	AGG	NGG	55	TACTCAATCTCTTATTCCTCC
lcl|CP012395.1_cds_ALU34535.1_106 [locus_tag=CLAU_0106] [protein=Penicillin-binding protein transpeptidase] [protein_id=ALU34535.1] [location=108113..110758] [gbkey=CDS]	1	AGG	NGG	59	ATGATCAAGGAAAATTTGATC
lcl|CP012395.1_cds_ALU34535.1_106 [locus_tag=CLAU_0106] [protein=Penicillin-binding protein transpeptidase] [protein_id=ALU34535.1] [location=108113..110758] [gbkey=CDS]	1	GGG	NGG	7	AGGACAAATTTTGGATTCTAA
lcl|CP012395.1_cds_ALU34535.1_106 [locus_tag=CLAU_0106] [protein=Penicillin-binding protein transpeptidase] [protein_id=ALU34535.1] [location=108113..110758] [gbkey=CDS]	1	GGG	NGG	59	TGATCAAGGAAAATTTGATCA
lcl|CP012395.1_cds_ALU34535.1_106 [locus_tag=CLAU_0106] [protein=Penicillin-binding protein transpeptidase] [protein_id=ALU34535.1] [location=108113..110758] [gbkey=CDS]	1	AGA	NGD	59	TGATCAGGGAGGAAAAATAGT
lcl|CP012395.1_cds_ALU34535.1_106 [locus_tag=CLAU_0106] [protein=Penicillin-binding protein transpeptidase] [protein_id=ALU34535.1] [location=108113..110758] [gbkey=CDS]	1	CGA	NGD	68	GGCAGGTATATAATACTGTGT
lcl|CP012395.1_cds_ALU34535.1_106 [locus_tag=CLAU_0106] [protein=Penicillin-binding protein transpeptidase] [protein_id=ALU34535.1] [location=108113..110758] [gbkey=CDS]	1	GGA	NGD	5	AGTGCAAGGCGCTGAGTACAA
lcl|CP012395.1_cds_ALU34535.1_106 [locus_tag=CLAU_0106] [protein=Penicillin-binding protein transpeptidase] [protein_id=ALU34535.1] [location=108113..110758] [gbkey=CDS]	1	TGA	NGD	4	TCTTCAAGTAGTGCAAGGCGC
lcl|CP012395.1_cds_ALU34535.1_106 [locus_tag=CLAU_0106] [protein=Penicillin-binding protein transpeptidase] [protein_id=ALU34535.1] [location=108113..110758] [gbkey=CDS]	1	TGA	NGD	20	TGCAGGTTAATAAAGAACTTT
lcl|CP012395.1_cds_ALU34535.1_106 [locus_tag=CLAU_0106] [protein=Penicillin-binding protein transpeptidase] [protein_id=ALU34535.1] [location=108113..110758] [gbkey=CDS]	1	TGA	NGD	23	TAGAACAACAGAGAAGGCTCA
lcl|CP012395.1_cds_ALU34535.1_106 [locus_tag=CLAU_0106] [protein=Penicillin-binding protein transpeptidase] [protein_id=ALU34535.1] [location=108113..110758] [gbkey=CDS]	1	TGA	NGD	23	AACAGAGAAGGCTCATGATTG
lcl|CP012395.1_cds_ALU34535.1_106 [locus_tag=CLAU_0106] [protein=Penicillin-binding protein transpeptidase] [protein_id=ALU34535.1] [location=108113..110758] [gbkey=CDS]	1	AGT	NGD	4	TTCAAGTAGTGCAAGGCGCTG
lcl|CP012395.1_cds_ALU34535.1_106 [locus_tag=CLAU_0106] [protein=Penicillin-binding protein transpeptidase] [protein_id=ALU34535.1] [location=108113..110758] [gbkey=CDS]	1	AGT	NGD	59	ATCAGGGAGGAAAAATAGTAG
lcl|CP012395.1_cds_ALU34535.1_106 [locus_tag=CLAU_0106] [protein=Penicillin-binding protein transpeptidase] [protein_id=ALU34535.1] [location=108113..110758] [gbkey=CDS]	1	TGT	NGD	23	ACAACAGAGAAGGCTCATGAT
lcl|CP012395.1_cds_ALU34535.1_106 [locus_tag=CLAU_0106] [protein=Penicillin-binding protein transpeptidase] [protein_id=ALU34535.1] [location=108113..110758] [gbkey=CDS]	1	TGT	NGD	68	TTGGGCAGGTATATAATACTG
lcl|CP012395.1_cds_ALU34535.1_106 [locus_tag=CLAU_0106] [protein=Penicillin-binding protein transpeptidase] [protein_id=ALU34535.1] [location=108113..110758] [gbkey=CDS]	1	AGG	NGD	5	TAGTGCAAGGCGCTGAGTACA
lcl|CP012395.1_cds_ALU34535.1_106 [locus_tag=CLAU_0106] [protein=Penicillin-binding protein transpeptidase] [protein_id=ALU34535.1] [location=108113..110758] [gbkey=CDS]	1	AGG	NGD	7	GAGGACAAATTTTGGATTCTA
lcl|CP012395.1_cds_ALU34535.1_106 [locus_tag=CLAU_0106] [protein=Penicillin-binding protein transpeptidase] [protein_id=ALU34535.1] [location=108113..110758] [gbkey=CDS]	1	AGG	NGD	55	TACTCAATCTCTTATTCCTCC
lcl|CP012395.1_cds_ALU34535.1_106 [locus_tag=CLAU_0106] [protein=Penicillin-binding protein transpeptidase] [protein_id=ALU34535.1] [location=108113..110758] [gbkey=CDS]	1	AGG	NGD	59	ATGATCAAGGAAAATTTGATC
lcl|CP012395.1_cds_ALU34535.1_106 [locus_tag=CLAU_0106] [protein=Penicillin-binding protein transpeptidase] [protein_id=ALU34535.1] [location=108113..110758] [gbkey=CDS]	1	GGG	NGD	7	AGGACAAATTTTGGATTCTAA
lcl|CP012395.1_cds_ALU34535.1_106 [locus_tag=CLAU_0106] [protein=Penicillin-binding protein transpeptidase] [protein_id=ALU34535.1] [location=108113..110758] [gbkey=CDS]	1	GGG	NGD	59	TGATCAAGGAAAATTTGATCA
lcl|CP012395.1_cds_ALU34535.1_106 [locus_tag=CLAU_0106] [protein=Penicillin-binding protein transpeptidase] [protein_id=ALU34535.1] [location=108113..110758] [gbkey=CDS]	1	AG	NG	4	TTCAAGTAGTGCAAGGCGCTG
lcl|CP012395.1_cds_ALU34535.1_106 [locus_tag=CLAU_0106] [protein=Penicillin-binding protein transpeptidase] [protein_id=ALU34535.1] [location=108113..110758] [gbkey=CDS]	1	AG	NG	5	TAGTGCAAGGCGCTGAGTACA
lcl|CP012395.1_cds_ALU34535.1_106 [locus_tag=CLAU_0106] [protein=Penicillin-binding protein transpeptidase] [protein_id=ALU34535.1] [location=108113..110758] [gbkey=CDS]	1	AG	NG	7	GAGGACAAATTTTGGATTCTA
lcl|CP012395.1_cds_ALU34535.1_106 [locus_tag=CLAU_0106] [protein=Penicillin-binding protein transpeptidase] [protein_id=ALU34535.1] [location=108113..110758] [gbkey=CDS]	1	AG	NG	34	AGGGCAAGCAGGAATTGAAGG
lcl|CP012395.1_cds_ALU34535.1_106 [locus_tag=CLAU_0106] [protein=Penicillin-binding protein transpeptidase] [protein_id=ALU34535.1] [location=108113..110758] [gbkey=CDS]	1	AG	NG	55	TACTCAATCTCTTATTCCTCC
lcl|CP012395.1_cds_ALU34535.1_106 [locus_tag=CLAU_0106] [protein=Penicillin-binding protein transpeptidase] [protein_id=ALU34535.1] [location=108113..110758] [gbkey=CDS]	1	AG	NG	59	ATGATCAAGGAAAATTTGATC
lcl|CP012395.1_cds_ALU34535.1_106 [locus_tag=CLAU_0106] [protein=Penicillin-binding protein transpeptidase] [protein_id=ALU34535.1] [location=108113..110758] [gbkey=CDS]	1	AG	NG	59	TGATCAGGGAGGAAAAATAGT
lcl|CP012395.1_cds_ALU34535.1_106 [locus_tag=CLAU_0106] [protein=Penicillin-binding protein transpeptidase] [protein_id=ALU34535.1] [location=108113..110758] [gbkey=CDS]	1	AG	NG	59	ATCAGGGAGGAAAAATAGTAG
lcl|CP012395.1_cds_ALU34535.1_106 [locus_tag=CLAU_0106] [protein=Penicillin-binding protein transpeptidase] [protein_id=ALU34535.1] [location=108113..110758] [gbkey=CDS]	1	CG	NG	68	GGCAGGTATATAATACTGTGT
lcl|CP012395.1_cds_ALU34535.1_106 [locus_tag=CLAU_0106] [protein=Penicillin-binding protein transpeptidase] [protein_id=ALU34535.1] [location=108113..110758] [gbkey=CDS]	1	GG	NG	5	AGTGCAAGGCGCTGAGTACAA
lcl|CP012395.1_cds_ALU34535.1_106 [locus_tag=CLAU_0106] [protein=Penicillin-binding protein transpeptidase] [protein_id=ALU34535.1] [location=108113..110758] [gbkey=CDS]	1	GG	NG	7	AGGACAAATTTTGGATTCTAA
lcl|CP012395.1_cds_ALU34535.1_106 [locus_tag=CLAU_0106] [protein=Penicillin-binding protein transpeptidase] [protein_id=ALU34535.1] [location=108113..110758] [gbkey=CDS]	1	GG	NG	59	TGATCAAGGAAAATTTGATCA
lcl|CP012395.1_cds_ALU34535.1_106 [locus_tag=CLAU_0106] [protein=Penicillin-binding protein transpeptidase] [protein_id=ALU34535.1] [location=108113..110758] [gbkey=CDS]	1	TG	NG	4	TCTTCAAGTAGTGCAAGGCGC
lcl|CP012395.1_cds_ALU34535.1_106 [locus_tag=CLAU_0106] [protein=Penicillin-binding protein transpeptidase] [protein_id=ALU34535.1] [location=108113..110758] [gbkey=CDS]	1	TG	NG	20	TGCAGGTTAATAAAGAACTTT
lcl|CP012395.1_cds_ALU34535.1_106 [locus_tag=CLAU_0106] [protein=Penicillin-binding protein transpeptidase] [protein_id=ALU34535.1] [location=108113..110758] [gbkey=CDS]	1	TG	NG	23	TAGAACAACAGAGAAGGCTCA
lcl|CP012395.1_cds_ALU34535.1_106 [locus_tag=CLAU_0106] [protein=Penicillin-binding protein transpeptidase] [protein_id=ALU34535.1] [location=108113..110758] [gbkey=CDS]	1	TG	NG	23	ACAACAGAGAAGGCTCATGAT
lcl|CP012395.1_cds_ALU34535.1_106 [locus_tag=CLAU_0106] [protein=Penicillin-binding protein transpeptidase] [protein_id=ALU34535.1] [location=108113..110758] [gbkey=CDS]	1	TG	NG	23	AACAGAGAAGGCTCATGATTG
lcl|CP012395.1_cds_ALU34535.1_106 [locus_tag=CLAU_0106] [protein=Penicillin-binding protein transpeptidase] [protein_id=ALU34535.1] [location=108113..110758] [gbkey=CDS]	1	TG	NG	68	TTGGGCAGGTATATAATACTG
lcl|CP012395.1_cds_ALU34535.1_106 [locus_tag=CLAU_0106] [protein=Penicillin-binding protein transpeptidase] [protein_id=ALU34535.1] [location=108113..110758] [gbkey=CDS]	1	AAA	NAA	5	TGCAAGGCGCTGAGTACAAGG
lcl|CP012395.1_cds_ALU34535.1_106 [locus_tag=CLAU_0106] [protein=Penicillin-binding protein transpeptidase] [protein_id=ALU34535.1] [location=108113..110758] [gbkey=CDS]	1	AAA	NAA	13	TCAGCAGGATGATTTTGAACT
lcl|CP012395.1_cds_ALU34535.1_106 [locus_tag=CLAU_0106] [protein=Penicillin-binding protein transpeptidase] [protein_id=ALU34535.1] [location=108113..110758] [gbkey=CDS]	1	AAA	NAA	39	AGTACAGCTTACTATAGATAC
lcl|CP012395.1_cds_ALU34535.1_106 [locus_tag=CLAU_0106] [protein=Penicillin-binding protein transpeptidase] [protein_id=ALU34535.1] [location=108113..110758] [gbkey=CDS]	1	AAA	NAA	42	GCAGCAAGGATCAAATACTTC
lcl|CP012395.1_cds_ALU34535.1_106 [locus_tag=CLAU_0106] [protein=Penicillin-binding protein transpeptidase] [protein_id=ALU34535.1] [location=108113..110758] [gbkey=CDS]	1	AAA	NAA	71	GGCAAGATGACTACGGACACA
lcl|CP012395.1_cds_ALU34535.1_106 [locus_tag=CLAU_0106] [protein=Penicillin-binding protein transpeptidase] [protein_id=ALU34535.1] [location=108113..110758] [gbkey=CDS]	1	AAA	NAA	74	CACAAATTAAAAATTATATTA
lcl|CP012395.1_cds_ALU34535.1_106 [locus_tag=CLAU_0106] [protein=Penicillin-binding protein transpeptidase] [protein_id=ALU34535.1] [location=108113..110758] [gbkey=CDS]	1	CAA	NAA	39	CAGTACAGCTTACTATAGATA
lcl|CP012395.1_cds_ALU34535.1_106 [locus_tag=CLAU_0106] [protein=Penicillin-binding protein transpeptidase] [protein_id=ALU34535.1] [location=108113..110758] [gbkey=CDS]	1	CAA	NAA	42	AGCAGCAAGGATCAAATACTT
lcl|CP012395.1_cds_ALU34535.1_106 [locus_tag=CLAU_0106] [protein=Penicillin-binding protein transpeptidase] [protein_id=ALU34535.1] [location=108113..110758] [gbkey=CDS]	1	CAA	NAA	45	CTCAGGTACCCAGATATGATC
lcl|CP012395.1_cds_ALU34535.1_106 [locus_tag=CLAU_0106] [protein=Penicillin-binding protein transpeptidase] [protein_id=ALU34535.1] [location=108113..110758] [gbkey=CDS]	1	CAA	NAA	71	TGGGCAAGATGACTACGGACA
lcl|CP012395.1_cds_ALU34535.1_106 [locus_tag=CLAU_0106] [protein=Penicillin-binding protein transpeptidase] [protein_id=ALU34535.1] [location=108113..110758] [gbkey=CDS]	1	TAA	NAA	10	TAATCAAACTGATAATCAGGA
lcl|CP012395.1_cds_ALU34535.1_106 [locus_tag=CLAU_0106] [protein=Penicillin-binding protein transpeptidase] [protein_id=ALU34535.1] [location=108113..110758] [gbkey=CDS]	1	TAA	NAA	13	GTCAGCAGGATGATTTTGAAC
lcl|CP012395.1_cds_ALU34535.1_106 [locus_tag=CLAU_0106] [protein=Penicillin-binding protein transpeptidase] [protein_id=ALU34535.1] [location=108113..110758] [gbkey=CDS]	1	TAA	NAA	61	CTCAAGGAGTTGTAAATCTTA
lcl|CP012395.1_cds_ALU34535.1_106 [locus_tag=CLAU_0106] [protein=Penicillin-binding protein transpeptidase] [protein_id=ALU34535.1] [location=108113..110758] [gbkey=CDS]	1	TAA	NAA	74	AACACAAATTAAAAATTATAT
lcl|CP012395.1_cds_ALU34535.1_106 [locus_tag=CLAU_0106] [protein=Penicillin-binding protein transpeptidase] [protein_id=ALU34535.1] [location=108113..110758] [gbkey=CDS]	1	AGA	NGA	59	TGATCAGGGAGGAAAAATAGT
lcl|CP012395.1_cds_ALU34535.1_106 [locus_tag=CLAU_0106] [protein=Penicillin-binding protein transpeptidase] [protein_id=ALU34535.1] [location=108113..110758] [gbkey=CDS]	1	CGA	NGA	68	GGCAGGTATATAATACTGTGT
lcl|CP012395.1_cds_ALU34535.1_106 [locus_tag=CLAU_0106] [protein=Penicillin-binding protein transpeptidase] [protein_id=ALU34535.1] [location=108113..110758] [gbkey=CDS]	1	GGA	NGA	5	AGTGCAAGGCGCTGAGTACAA
lcl|CP012395.1_cds_ALU34535.1_106 [locus_tag=CLAU_0106] [protein=Penicillin-binding protein transpeptidase] [protein_id=ALU34535.1] [location=108113..110758] [gbkey=CDS]	1	TGA	NGA	4	TCTTCAAGTAGTGCAAGGCGC
lcl|CP012395.1_cds_ALU34535.1_106 [locus_tag=CLAU_0106] [protein=Penicillin-binding protein transpeptidase] [protein_id=ALU34535.1] [location=108113..110758] [gbkey=CDS]	1	TGA	NGA	20	TGCAGGTTAATAAAGAACTTT
lcl|CP012395.1_cds_ALU34535.1_106 [locus_tag=CLAU_0106] [protein=Penicillin-binding protein transpeptidase] [protein_id=ALU34535.1] [location=108113..110758] [gbkey=CDS]	1	TGA	NGA	23	TAGAACAACAGAGAAGGCTCA
lcl|CP012395.1_cds_ALU34535.1_106 [locus_tag=CLAU_0106] [protein=Penicillin-binding protein transpeptidase] [protein_id=ALU34535.1] [location=108113..110758] [gbkey=CDS]	1	TGA	NGA	23	AACAGAGAAGGCTCATGATTG
lcl|CP012395.1_cds_ALU34535.1_106 [locus_tag=CLAU_0106] [protein=Penicillin-binding protein transpeptidase] [protein_id=ALU34535.1] [location=108113..110758] [gbkey=CDS]	-1	AGA	NGD	64	AACTTCCATGCATATTTTGCC
lcl|CP012395.1_cds_ALU34535.1_106 [locus_tag=CLAU_0106] [protein=Penicillin-binding protein transpeptidase] [protein_id=ALU34535.1] [location=108113..110758] [gbkey=CDS]	-1	AG	NG	64	AACTTCCATGCATATTTTGCC
lcl|CP012395.1_cds_ALU34535.1_106 [locus_tag=CLAU_0106] [protein=Penicillin-binding protein transpeptidase] [protein_id=ALU34535.1] [location=108113..110758] [gbkey=CDS]	-1	GAA	NAA	64	ACTTCCATGCATATTTTGCCA
lcl|CP012395.1_cds_ALU34535.1_106 [locus_tag=CLAU_0106] [protein=Penicillin-binding protein transpeptidase] [protein_id=ALU34535.1] [location=108113..110758] [gbkey=CDS]	-1	TAA	NAA	69	TTCCAAAGATAAGTACTAGCA
lcl|CP012395.1_cds_ALU34535.1_106 [locus_tag=CLAU_0106] [protein=Penicillin-binding protein transpeptidase] [protein_id=ALU34535.1] [location=108113..110758] [gbkey=CDS]	-1	AGA	NGA	64	AACTTCCATGCATATTTTGCC
lcl|CP012395.1_cds_ALU34536.1_107 [locus_tag=CLAU_0107] [protein=Hydrogenase large subunit domain protein] [protein_id=ALU34536.1] [location=110953..112299] [gbkey=CDS]	1	TGA	NGD	22	TTGTCAAAAAACATGTCCTTT
lcl|CP012395.1_cds_ALU34536.1_107 [locus_tag=CLAU_0107] [protein=Hydrogenase large subunit domain protein] [protein_id=ALU34536.1] [location=110953..112299] [gbkey=CDS]	1	TGA	NGD	32	AGTTCAGTTCATTCCTCTTGC
lcl|CP012395.1_cds_ALU34536.1_107 [locus_tag=CLAU_0107] [protein=Hydrogenase large subunit domain protein] [protein_id=ALU34536.1] [location=110953..112299] [gbkey=CDS]	1	TG	NG	22	TTGTCAAAAAACATGTCCTTT
lcl|CP012395.1_cds_ALU34536.1_107 [locus_tag=CLAU_0107] [protein=Hydrogenase large subunit domain protein] [protein_id=ALU34536.1] [location=110953..112299] [gbkey=CDS]	1	TG	NG	32	AGTTCAGTTCATTCCTCTTGC
lcl|CP012395.1_cds_ALU34536.1_107 [locus_tag=CLAU_0107] [protein=Hydrogenase large subunit domain protein] [protein_id=ALU34536.1] [location=110953..112299] [gbkey=CDS]	1	AAA	NAA	40	ATCAACTTAGGACTGCTTTTA
lcl|CP012395.1_cds_ALU34536.1_107 [locus_tag=CLAU_0107] [protein=Hydrogenase large subunit domain protein] [protein_id=ALU34536.1] [location=110953..112299] [gbkey=CDS]	1	CAA	NAA	17	TAAACAAGAAGGTAAAGTAGT
lcl|CP012395.1_cds_ALU34536.1_107 [locus_tag=CLAU_0107] [protein=Hydrogenase large subunit domain protein] [protein_id=ALU34536.1] [location=110953..112299] [gbkey=CDS]	1	TAA	NAA	40	GGATCAACTTAGGACTGCTTT
lcl|CP012395.1_cds_ALU34536.1_107 [locus_tag=CLAU_0107] [protein=Hydrogenase large subunit domain protein] [protein_id=ALU34536.1] [location=110953..112299] [gbkey=CDS]	1	TGA	NGA	22	TTGTCAAAAAACATGTCCTTT
lcl|CP012395.1_cds_ALU34536.1_107 [locus_tag=CLAU_0107] [protein=Hydrogenase large subunit domain protein] [protein_id=ALU34536.1] [location=110953..112299] [gbkey=CDS]	1	TGA	NGA	32	AGTTCAGTTCATTCCTCTTGC
lcl|CP012395.1_cds_ALU34536.1_107 [locus_tag=CLAU_0107] [protein=Hydrogenase large subunit domain protein] [protein_id=ALU34536.1] [location=110953..112299] [gbkey=CDS]	-1	AGG	NGG	49	CTACCCACATAGGGCAGCAGC
lcl|CP012395.1_cds_ALU34536.1_107 [locus_tag=CLAU_0107] [protein=Hydrogenase large subunit domain protein] [protein_id=ALU34536.1] [location=110953..112299] [gbkey=CDS]	-1	AGG	NGG	48	CCCACATAGGGCAGCAGCAGG
lcl|CP012395.1_cds_ALU34536.1_107 [locus_tag=CLAU_0107] [protein=Hydrogenase large subunit domain protein] [protein_id=ALU34536.1] [location=110953..112299] [gbkey=CDS]	-1	GGA	NGD	48	TACCCACATAGGGCAGCAGCA
lcl|CP012395.1_cds_ALU34536.1_107 [locus_tag=CLAU_0107] [protein=Hydrogenase large subunit domain protein] [protein_id=ALU34536.1] [location=110953..112299] [gbkey=CDS]	-1	AGG	NGD	49	CTACCCACATAGGGCAGCAGC
lcl|CP012395.1_cds_ALU34536.1_107 [locus_tag=CLAU_0107] [protein=Hydrogenase large subunit domain protein] [protein_id=ALU34536.1] [location=110953..112299] [gbkey=CDS]	-1	AGG	NGD	48	CCCACATAGGGCAGCAGCAGG
lcl|CP012395.1_cds_ALU34536.1_107 [locus_tag=CLAU_0107] [protein=Hydrogenase large subunit domain protein] [protein_id=ALU34536.1] [location=110953..112299] [gbkey=CDS]	-1	AG	NG	49	CTACCCACATAGGGCAGCAGC
lcl|CP012395.1_cds_ALU34536.1_107 [locus_tag=CLAU_0107] [protein=Hydrogenase large subunit domain protein] [protein_id=ALU34536.1] [location=110953..112299] [gbkey=CDS]	-1	AG	NG	48	CCCACATAGGGCAGCAGCAGG
lcl|CP012395.1_cds_ALU34536.1_107 [locus_tag=CLAU_0107] [protein=Hydrogenase large subunit domain protein] [protein_id=ALU34536.1] [location=110953..112299] [gbkey=CDS]	-1	GG	NG	48	TACCCACATAGGGCAGCAGCA
lcl|CP012395.1_cds_ALU34536.1_107 [locus_tag=CLAU_0107] [protein=Hydrogenase large subunit domain protein] [protein_id=ALU34536.1] [location=110953..112299] [gbkey=CDS]	-1	GGA	NGA	48	TACCCACATAGGGCAGCAGCA
lcl|CP012395.1_cds_ALU34537.1_108 [locus_tag=CLAU_0108] [protein=hypothetical protein] [protein_id=ALU34537.1] [location=complement(112330..113634)] [gbkey=CDS]	1	AGT	NGD	72	AACAAATGACAGCAATAGAAA
lcl|CP012395.1_cds_ALU34537.1_108 [locus_tag=CLAU_0108] [protein=hypothetical protein] [protein_id=ALU34537.1] [location=complement(112330..113634)] [gbkey=CDS]	1	AG	NG	72	AACAAATGACAGCAATAGAAA
lcl|CP012395.1_cds_ALU34537.1_108 [locus_tag=CLAU_0108] [protein=hypothetical protein] [protein_id=ALU34537.1] [location=complement(112330..113634)] [gbkey=CDS]	1	AAA	NAA	58	CTCATCAATATGGAAATACAA
lcl|CP012395.1_cds_ALU34537.1_108 [locus_tag=CLAU_0108] [protein=hypothetical protein] [protein_id=ALU34537.1] [location=complement(112330..113634)] [gbkey=CDS]	1	AAA	NAA	72	CCGAACAAATGACAGCAATAG
lcl|CP012395.1_cds_ALU34537.1_108 [locus_tag=CLAU_0108] [protein=hypothetical protein] [protein_id=ALU34537.1] [location=complement(112330..113634)] [gbkey=CDS]	1	AAA	NAA	72	CGAACAAATGACAGCAATAGA
lcl|CP012395.1_cds_ALU34537.1_108 [locus_tag=CLAU_0108] [protein=hypothetical protein] [protein_id=ALU34537.1] [location=complement(112330..113634)] [gbkey=CDS]	-1	TGT	NGD	45	AACCCAGGCAACGTAAAATAT
lcl|CP012395.1_cds_ALU34537.1_108 [locus_tag=CLAU_0108] [protein=hypothetical protein] [protein_id=ALU34537.1] [location=complement(112330..113634)] [gbkey=CDS]	-1	TG	NG	45	AACCCAGGCAACGTAAAATAT
lcl|CP012395.1_cds_ALU34538.1_109 [locus_tag=CLAU_0109] [protein=Nuclease SbcCD D subunit] [protein_id=ALU34538.1] [location=113956..115176] [gbkey=CDS]	1	CGG	NGG	60	AACCTCAAATAGTACCAGCTA
lcl|CP012395.1_cds_ALU34538.1_109 [locus_tag=CLAU_0109] [protein=Nuclease SbcCD D subunit] [protein_id=ALU34538.1] [location=113956..115176] [gbkey=CDS]	1	AGA	NGD	7	TGAACAGGAGGCTTTCCTCAA
lcl|CP012395.1_cds_ALU34538.1_109 [locus_tag=CLAU_0109] [protein=Nuclease SbcCD D subunit] [protein_id=ALU34538.1] [location=113956..115176] [gbkey=CDS]	1	GGA	NGD	60	ACCTCAAATAGTACCAGCTAC
lcl|CP012395.1_cds_ALU34538.1_109 [locus_tag=CLAU_0109] [protein=Nuclease SbcCD D subunit] [protein_id=ALU34538.1] [location=113956..115176] [gbkey=CDS]	1	CGG	NGD	60	AACCTCAAATAGTACCAGCTA
lcl|CP012395.1_cds_ALU34538.1_109 [locus_tag=CLAU_0109] [protein=Nuclease SbcCD D subunit] [protein_id=ALU34538.1] [location=113956..115176] [gbkey=CDS]	1	AG	NG	7	TGAACAGGAGGCTTTCCTCAA
lcl|CP012395.1_cds_ALU34538.1_109 [locus_tag=CLAU_0109] [protein=Nuclease SbcCD D subunit] [protein_id=ALU34538.1] [location=113956..115176] [gbkey=CDS]	1	CG	NG	60	AACCTCAAATAGTACCAGCTA
lcl|CP012395.1_cds_ALU34538.1_109 [locus_tag=CLAU_0109] [protein=Nuclease SbcCD D subunit] [protein_id=ALU34538.1] [location=113956..115176] [gbkey=CDS]	1	GG	NG	60	ACCTCAAATAGTACCAGCTAC
lcl|CP012395.1_cds_ALU34538.1_109 [locus_tag=CLAU_0109] [protein=Nuclease SbcCD D subunit] [protein_id=ALU34538.1] [location=113956..115176] [gbkey=CDS]	1	TG	NG	57	TCCTCAAAATGCCCAGTATAT
lcl|CP012395.1_cds_ALU34538.1_109 [locus_tag=CLAU_0109] [protein=Nuclease SbcCD D subunit] [protein_id=ALU34538.1] [location=113956..115176] [gbkey=CDS]	1	AAA	NAA	61	CTCAAATAGTACCAGCTACGG
lcl|CP012395.1_cds_ALU34538.1_109 [locus_tag=CLAU_0109] [protein=Nuclease SbcCD D subunit] [protein_id=ALU34538.1] [location=113956..115176] [gbkey=CDS]	1	AGA	NGA	7	TGAACAGGAGGCTTTCCTCAA
lcl|CP012395.1_cds_ALU34538.1_109 [locus_tag=CLAU_0109] [protein=Nuclease SbcCD D subunit] [protein_id=ALU34538.1] [location=113956..115176] [gbkey=CDS]	1	GGA	NGA	60	ACCTCAAATAGTACCAGCTAC
lcl|CP012395.1_cds_ALU34538.1_109 [locus_tag=CLAU_0109] [protein=Nuclease SbcCD D subunit] [protein_id=ALU34538.1] [location=113956..115176] [gbkey=CDS]	-1	AAA	NAA	1	AATGCCAATCAGAAGTATGTA
lcl|CP012395.1_cds_ALU34539.1_110 [locus_tag=CLAU_0110] [protein=putative ABC transporter] [protein_id=ALU34539.1] [location=115163..118657] [gbkey=CDS]	1	AGG	NGG	24	AATCCAGCAAAAAGTTTTATT
lcl|CP012395.1_cds_ALU34539.1_110 [locus_tag=CLAU_0110] [protein=putative ABC transporter] [protein_id=ALU34539.1] [location=115163..118657] [gbkey=CDS]	1	AGG	NGG	61	GTTCTCAGCTTCAAAAGTTAC
lcl|CP012395.1_cds_ALU34539.1_110 [locus_tag=CLAU_0110] [protein=putative ABC transporter] [protein_id=ALU34539.1] [location=115163..118657] [gbkey=CDS]	1	GGG	NGG	24	TCCAGCAAAAAGTTTTATTAG
lcl|CP012395.1_cds_ALU34539.1_110 [locus_tag=CLAU_0110] [protein=putative ABC transporter] [protein_id=ALU34539.1] [location=115163..118657] [gbkey=CDS]	1	GGG	NGG	38	AACAGAAAAAAAGTGCAGTTA
lcl|CP012395.1_cds_ALU34539.1_110 [locus_tag=CLAU_0110] [protein=putative ABC transporter] [protein_id=ALU34539.1] [location=115163..118657] [gbkey=CDS]	1	TGG	NGG	21	TTCGCAAAATGAATTTAACGA
lcl|CP012395.1_cds_ALU34539.1_110 [locus_tag=CLAU_0110] [protein=putative ABC transporter] [protein_id=ALU34539.1] [location=115163..118657] [gbkey=CDS]	1	TGG	NGG	33	AAAACAAGATTTGCAAACTAA
lcl|CP012395.1_cds_ALU34539.1_110 [locus_tag=CLAU_0110] [protein=putative ABC transporter] [protein_id=ALU34539.1] [location=115163..118657] [gbkey=CDS]	1	AGA	NGD	23	AACATCAAGTTATAGAGCAGG
lcl|CP012395.1_cds_ALU34539.1_110 [locus_tag=CLAU_0110] [protein=putative ABC transporter] [protein_id=ALU34539.1] [location=115163..118657] [gbkey=CDS]	1	AGA	NGD	36	AATGCAGGCTTTGAAAATCCC
lcl|CP012395.1_cds_ALU34539.1_110 [locus_tag=CLAU_0110] [protein=putative ABC transporter] [protein_id=ALU34539.1] [location=115163..118657] [gbkey=CDS]	1	AGA	NGD	51	TGTACAAAATGTTATAATTTT
lcl|CP012395.1_cds_ALU34539.1_110 [locus_tag=CLAU_0110] [protein=putative ABC transporter] [protein_id=ALU34539.1] [location=115163..118657] [gbkey=CDS]	1	AGA	NGD	54	AGTACAAAAAGAAAACACAGC
lcl|CP012395.1_cds_ALU34539.1_110 [locus_tag=CLAU_0110] [protein=putative ABC transporter] [protein_id=ALU34539.1] [location=115163..118657] [gbkey=CDS]	1	AGA	NGD	59	AAATCAAGATAAAAATGTCAT
lcl|CP012395.1_cds_ALU34539.1_110 [locus_tag=CLAU_0110] [protein=putative ABC transporter] [protein_id=ALU34539.1] [location=115163..118657] [gbkey=CDS]	1	GGA	NGD	24	CCAGCAAAAAGTTTTATTAGG
lcl|CP012395.1_cds_ALU34539.1_110 [locus_tag=CLAU_0110] [protein=putative ABC transporter] [protein_id=ALU34539.1] [location=115163..118657] [gbkey=CDS]	1	GGA	NGD	61	TTCTCAGCTTCAAAAGTTACA
lcl|CP012395.1_cds_ALU34539.1_110 [locus_tag=CLAU_0110] [protein=putative ABC transporter] [protein_id=ALU34539.1] [location=115163..118657] [gbkey=CDS]	1	AGT	NGD	62	GTTTTCAGAAAATAGACCAGA
lcl|CP012395.1_cds_ALU34539.1_110 [locus_tag=CLAU_0110] [protein=putative ABC transporter] [protein_id=ALU34539.1] [location=115163..118657] [gbkey=CDS]	1	AGG	NGD	24	AATCCAGCAAAAAGTTTTATT
lcl|CP012395.1_cds_ALU34539.1_110 [locus_tag=CLAU_0110] [protein=putative ABC transporter] [protein_id=ALU34539.1] [location=115163..118657] [gbkey=CDS]	1	AGG	NGD	61	GTTCTCAGCTTCAAAAGTTAC
lcl|CP012395.1_cds_ALU34539.1_110 [locus_tag=CLAU_0110] [protein=putative ABC transporter] [protein_id=ALU34539.1] [location=115163..118657] [gbkey=CDS]	1	GGG	NGD	24	TCCAGCAAAAAGTTTTATTAG
lcl|CP012395.1_cds_ALU34539.1_110 [locus_tag=CLAU_0110] [protein=putative ABC transporter] [protein_id=ALU34539.1] [location=115163..118657] [gbkey=CDS]	1	GGG	NGD	38	AACAGAAAAAAAGTGCAGTTA
lcl|CP012395.1_cds_ALU34539.1_110 [locus_tag=CLAU_0110] [protein=putative ABC transporter] [protein_id=ALU34539.1] [location=115163..118657] [gbkey=CDS]	1	TGG	NGD	21	TTCGCAAAATGAATTTAACGA
lcl|CP012395.1_cds_ALU34539.1_110 [locus_tag=CLAU_0110] [protein=putative ABC transporter] [protein_id=ALU34539.1] [location=115163..118657] [gbkey=CDS]	1	TGG	NGD	33	AAAACAAGATTTGCAAACTAA
lcl|CP012395.1_cds_ALU34539.1_110 [locus_tag=CLAU_0110] [protein=putative ABC transporter] [protein_id=ALU34539.1] [location=115163..118657] [gbkey=CDS]	1	AG	NG	15	ACCTTCAAGAATATGGTTATG
lcl|CP012395.1_cds_ALU34539.1_110 [locus_tag=CLAU_0110] [protein=putative ABC transporter] [protein_id=ALU34539.1] [location=115163..118657] [gbkey=CDS]	1	AG	NG	23	AACATCAAGTTATAGAGCAGG
lcl|CP012395.1_cds_ALU34539.1_110 [locus_tag=CLAU_0110] [protein=putative ABC transporter] [protein_id=ALU34539.1] [location=115163..118657] [gbkey=CDS]	1	AG	NG	24	AATCCAGCAAAAAGTTTTATT
lcl|CP012395.1_cds_ALU34539.1_110 [locus_tag=CLAU_0110] [protein=putative ABC transporter] [protein_id=ALU34539.1] [location=115163..118657] [gbkey=CDS]	1	AG	NG	36	AATGCAGGCTTTGAAAATCCC
lcl|CP012395.1_cds_ALU34539.1_110 [locus_tag=CLAU_0110] [protein=putative ABC transporter] [protein_id=ALU34539.1] [location=115163..118657] [gbkey=CDS]	1	AG	NG	51	TGTACAAAATGTTATAATTTT
lcl|CP012395.1_cds_ALU34539.1_110 [locus_tag=CLAU_0110] [protein=putative ABC transporter] [protein_id=ALU34539.1] [location=115163..118657] [gbkey=CDS]	1	AG	NG	54	AGTACAAAAAGAAAACACAGC
lcl|CP012395.1_cds_ALU34539.1_110 [locus_tag=CLAU_0110] [protein=putative ABC transporter] [protein_id=ALU34539.1] [location=115163..118657] [gbkey=CDS]	1	AG	NG	59	AAATCAAGATAAAAATGTCAT
lcl|CP012395.1_cds_ALU34539.1_110 [locus_tag=CLAU_0110] [protein=putative ABC transporter] [protein_id=ALU34539.1] [location=115163..118657] [gbkey=CDS]	1	AG	NG	61	GTTCTCAGCTTCAAAAGTTAC
lcl|CP012395.1_cds_ALU34539.1_110 [locus_tag=CLAU_0110] [protein=putative ABC transporter] [protein_id=ALU34539.1] [location=115163..118657] [gbkey=CDS]	1	AG	NG	62	GTTTTCAGAAAATAGACCAGA
lcl|CP012395.1_cds_ALU34539.1_110 [locus_tag=CLAU_0110] [protein=putative ABC transporter] [protein_id=ALU34539.1] [location=115163..118657] [gbkey=CDS]	1	CG	NG	20	GTCAAAGTGAACTAGTTAATT
lcl|CP012395.1_cds_ALU34539.1_110 [locus_tag=CLAU_0110] [protein=putative ABC transporter] [protein_id=ALU34539.1] [location=115163..118657] [gbkey=CDS]	1	GG	NG	24	TCCAGCAAAAAGTTTTATTAG
lcl|CP012395.1_cds_ALU34539.1_110 [locus_tag=CLAU_0110] [protein=putative ABC transporter] [protein_id=ALU34539.1] [location=115163..118657] [gbkey=CDS]	1	GG	NG	24	CCAGCAAAAAGTTTTATTAGG
lcl|CP012395.1_cds_ALU34539.1_110 [locus_tag=CLAU_0110] [protein=putative ABC transporter] [protein_id=ALU34539.1] [location=115163..118657] [gbkey=CDS]	1	GG	NG	38	AACAGAAAAAAAGTGCAGTTA
lcl|CP012395.1_cds_ALU34539.1_110 [locus_tag=CLAU_0110] [protein=putative ABC transporter] [protein_id=ALU34539.1] [location=115163..118657] [gbkey=CDS]	1	GG	NG	61	TTCTCAGCTTCAAAAGTTACA
lcl|CP012395.1_cds_ALU34539.1_110 [locus_tag=CLAU_0110] [protein=putative ABC transporter] [protein_id=ALU34539.1] [location=115163..118657] [gbkey=CDS]	1	TG	NG	21	TTCGCAAAATGAATTTAACGA
lcl|CP012395.1_cds_ALU34539.1_110 [locus_tag=CLAU_0110] [protein=putative ABC transporter] [protein_id=ALU34539.1] [location=115163..118657] [gbkey=CDS]	1	TG	NG	33	AAAACAAGATTTGCAAACTAA
lcl|CP012395.1_cds_ALU34539.1_110 [locus_tag=CLAU_0110] [protein=putative ABC transporter] [protein_id=ALU34539.1] [location=115163..118657] [gbkey=CDS]	1	TG	NG	43	ATCAAAACTTACTTTTAGCTT
lcl|CP012395.1_cds_ALU34539.1_110 [locus_tag=CLAU_0110] [protein=putative ABC transporter] [protein_id=ALU34539.1] [location=115163..118657] [gbkey=CDS]	1	TG	NG	43	TTTGCAGAAAAATTTAACAGA
lcl|CP012395.1_cds_ALU34539.1_110 [locus_tag=CLAU_0110] [protein=putative ABC transporter] [protein_id=ALU34539.1] [location=115163..118657] [gbkey=CDS]	1	TG	NG	68	GACACAGTTAAGCAAAAATAG
lcl|CP012395.1_cds_ALU34539.1_110 [locus_tag=CLAU_0110] [protein=putative ABC transporter] [protein_id=ALU34539.1] [location=115163..118657] [gbkey=CDS]	1	AAA	NAA	2	ATCACAATGTATAGATTTTGG
lcl|CP012395.1_cds_ALU34539.1_110 [locus_tag=CLAU_0110] [protein=putative ABC transporter] [protein_id=ALU34539.1] [location=115163..118657] [gbkey=CDS]	1	AAA	NAA	23	TAGAGCAGGAGAAACTTAAGA
lcl|CP012395.1_cds_ALU34539.1_110 [locus_tag=CLAU_0110] [protein=putative ABC transporter] [protein_id=ALU34539.1] [location=115163..118657] [gbkey=CDS]	1	AAA	NAA	24	AGCAAAAAGTTTTATTAGGGG
lcl|CP012395.1_cds_ALU34539.1_110 [locus_tag=CLAU_0110] [protein=putative ABC transporter] [protein_id=ALU34539.1] [location=115163..118657] [gbkey=CDS]	1	AAA	NAA	35	ACTGTCAGATAAAAGATAGTG
lcl|CP012395.1_cds_ALU34539.1_110 [locus_tag=CLAU_0110] [protein=putative ABC transporter] [protein_id=ALU34539.1] [location=115163..118657] [gbkey=CDS]	1	AAA	NAA	35	CTGTCAGATAAAAGATAGTGA
lcl|CP012395.1_cds_ALU34539.1_110 [locus_tag=CLAU_0110] [protein=putative ABC transporter] [protein_id=ALU34539.1] [location=115163..118657] [gbkey=CDS]	1	AAA	NAA	46	AGCTTCAAGACAAGAAAAGTG
lcl|CP012395.1_cds_ALU34539.1_110 [locus_tag=CLAU_0110] [protein=putative ABC transporter] [protein_id=ALU34539.1] [location=115163..118657] [gbkey=CDS]	1	AAA	NAA	46	GCTTCAAGACAAGAAAAGTGA
lcl|CP012395.1_cds_ALU34539.1_110 [locus_tag=CLAU_0110] [protein=putative ABC transporter] [protein_id=ALU34539.1] [location=115163..118657] [gbkey=CDS]	1	AAA	NAA	53	AATTCAAAGAAGTAATAAACT
lcl|CP012395.1_cds_ALU34539.1_110 [locus_tag=CLAU_0110] [protein=putative ABC transporter] [protein_id=ALU34539.1] [location=115163..118657] [gbkey=CDS]	1	AAA	NAA	59	ATCAAGATAAAAATGTCATAG
lcl|CP012395.1_cds_ALU34539.1_110 [locus_tag=CLAU_0110] [protein=putative ABC transporter] [protein_id=ALU34539.1] [location=115163..118657] [gbkey=CDS]	1	AAA	NAA	61	CTCAGCTTCAAAAGTTACAGG
lcl|CP012395.1_cds_ALU34539.1_110 [locus_tag=CLAU_0110] [protein=putative ABC transporter] [protein_id=ALU34539.1] [location=115163..118657] [gbkey=CDS]	1	AAA	NAA	62	AGTTACAGGAAAGTTTTCAGA
lcl|CP012395.1_cds_ALU34539.1_110 [locus_tag=CLAU_0110] [protein=putative ABC transporter] [protein_id=ALU34539.1] [location=115163..118657] [gbkey=CDS]	1	AAA	NAA	62	AGACCAGAAGTGTGCAAAAGT
lcl|CP012395.1_cds_ALU34539.1_110 [locus_tag=CLAU_0110] [protein=putative ABC transporter] [protein_id=ALU34539.1] [location=115163..118657] [gbkey=CDS]	1	CAA	NAA	30	AGGAACAAAAGGCTATTGAGG
lcl|CP012395.1_cds_ALU34539.1_110 [locus_tag=CLAU_0110] [protein=putative ABC transporter] [protein_id=ALU34539.1] [location=115163..118657] [gbkey=CDS]	1	CAA	NAA	43	TGCAGAAAAATTTAACAGATG
lcl|CP012395.1_cds_ALU34539.1_110 [locus_tag=CLAU_0110] [protein=putative ABC transporter] [protein_id=ALU34539.1] [location=115163..118657] [gbkey=CDS]	1	GAA	NAA	2	AATCACAATGTATAGATTTTG
lcl|CP012395.1_cds_ALU34539.1_110 [locus_tag=CLAU_0110] [protein=putative ABC transporter] [protein_id=ALU34539.1] [location=115163..118657] [gbkey=CDS]	1	GAA	NAA	3	TAACCCAAAGAGGTTTGTTTG
lcl|CP012395.1_cds_ALU34539.1_110 [locus_tag=CLAU_0110] [protein=putative ABC transporter] [protein_id=ALU34539.1] [location=115163..118657] [gbkey=CDS]	1	GAA	NAA	21	CGCAAAATGAATTTAACGATG
lcl|CP012395.1_cds_ALU34539.1_110 [locus_tag=CLAU_0110] [protein=putative ABC transporter] [protein_id=ALU34539.1] [location=115163..118657] [gbkey=CDS]	1	GAA	NAA	23	ACATCAAGTTATAGAGCAGGA
lcl|CP012395.1_cds_ALU34539.1_110 [locus_tag=CLAU_0110] [protein=putative ABC transporter] [protein_id=ALU34539.1] [location=115163..118657] [gbkey=CDS]	1	TAA	NAA	7	TCCAGATATCTGGAAGAAATA
lcl|CP012395.1_cds_ALU34539.1_110 [locus_tag=CLAU_0110] [protein=putative ABC transporter] [protein_id=ALU34539.1] [location=115163..118657] [gbkey=CDS]	1	TAA	NAA	53	AAATTCAAAGAAGTAATAAAC
lcl|CP012395.1_cds_ALU34539.1_110 [locus_tag=CLAU_0110] [protein=putative ABC transporter] [protein_id=ALU34539.1] [location=115163..118657] [gbkey=CDS]	1	TAA	NAA	62	TAGACCAGAAGTGTGCAAAAG
lcl|CP012395.1_cds_ALU34539.1_110 [locus_tag=CLAU_0110] [protein=putative ABC transporter] [protein_id=ALU34539.1] [location=115163..118657] [gbkey=CDS]	1	TAA	NAA	63	AAAACAAGAACTTGGTATCTG
lcl|CP012395.1_cds_ALU34539.1_110 [locus_tag=CLAU_0110] [protein=putative ABC transporter] [protein_id=ALU34539.1] [location=115163..118657] [gbkey=CDS]	1	TAA	NAA	67	AGCAAAGAAAAAAAGAGAGTT
lcl|CP012395.1_cds_ALU34539.1_110 [locus_tag=CLAU_0110] [protein=putative ABC transporter] [protein_id=ALU34539.1] [location=115163..118657] [gbkey=CDS]	1	TAA	NAA	75	CTCAGAAAAATTTAGTTAGCT
lcl|CP012395.1_cds_ALU34539.1_110 [locus_tag=CLAU_0110] [protein=putative ABC transporter] [protein_id=ALU34539.1] [location=115163..118657] [gbkey=CDS]	1	AGA	NGA	23	AACATCAAGTTATAGAGCAGG
lcl|CP012395.1_cds_ALU34539.1_110 [locus_tag=CLAU_0110] [protein=putative ABC transporter] [protein_id=ALU34539.1] [location=115163..118657] [gbkey=CDS]	1	AGA	NGA	36	AATGCAGGCTTTGAAAATCCC
lcl|CP012395.1_cds_ALU34539.1_110 [locus_tag=CLAU_0110] [protein=putative ABC transporter] [protein_id=ALU34539.1] [location=115163..118657] [gbkey=CDS]	1	AGA	NGA	51	TGTACAAAATGTTATAATTTT
lcl|CP012395.1_cds_ALU34539.1_110 [locus_tag=CLAU_0110] [protein=putative ABC transporter] [protein_id=ALU34539.1] [location=115163..118657] [gbkey=CDS]	1	AGA	NGA	54	AGTACAAAAAGAAAACACAGC
lcl|CP012395.1_cds_ALU34539.1_110 [locus_tag=CLAU_0110] [protein=putative ABC transporter] [protein_id=ALU34539.1] [location=115163..118657] [gbkey=CDS]	1	AGA	NGA	59	AAATCAAGATAAAAATGTCAT
lcl|CP012395.1_cds_ALU34539.1_110 [locus_tag=CLAU_0110] [protein=putative ABC transporter] [protein_id=ALU34539.1] [location=115163..118657] [gbkey=CDS]	1	GGA	NGA	24	CCAGCAAAAAGTTTTATTAGG
lcl|CP012395.1_cds_ALU34539.1_110 [locus_tag=CLAU_0110] [protein=putative ABC transporter] [protein_id=ALU34539.1] [location=115163..118657] [gbkey=CDS]	1	GGA	NGA	61	TTCTCAGCTTCAAAAGTTACA
lcl|CP012395.1_cds_ALU34539.1_110 [locus_tag=CLAU_0110] [protein=putative ABC transporter] [protein_id=ALU34539.1] [location=115163..118657] [gbkey=CDS]	-1	CGT	NGD	21	GATTCCACAGTTCTTTTCCAT
lcl|CP012395.1_cds_ALU34539.1_110 [locus_tag=CLAU_0110] [protein=putative ABC transporter] [protein_id=ALU34539.1] [location=115163..118657] [gbkey=CDS]	-1	TGT	NGD	43	ACTCCATTTGTCTCTTGCATC
lcl|CP012395.1_cds_ALU34539.1_110 [locus_tag=CLAU_0110] [protein=putative ABC transporter] [protein_id=ALU34539.1] [location=115163..118657] [gbkey=CDS]	-1	CG	NG	21	GATTCCACAGTTCTTTTCCAT
lcl|CP012395.1_cds_ALU34539.1_110 [locus_tag=CLAU_0110] [protein=putative ABC transporter] [protein_id=ALU34539.1] [location=115163..118657] [gbkey=CDS]	-1	TG	NG	43	ACTCCATTTGTCTCTTGCATC
lcl|CP012395.1_cds_ALU34539.1_110 [locus_tag=CLAU_0110] [protein=putative ABC transporter] [protein_id=ALU34539.1] [location=115163..118657] [gbkey=CDS]	-1	TAA	NAA	21	TCCACAGTTCTTTTCCATCGT
lcl|CP012395.1_cds_ALU34540.1_111 [locus_tag=CLAU_0111] [protein=Electron transfer flavoprotein alpha/beta-subunit] [protein_id=ALU34540.1] [location=119089..119892] [gbkey=CDS]	1	TGA	NGD	19	AGTGCAAATAAGTGAAAAAAT
lcl|CP012395.1_cds_ALU34540.1_111 [locus_tag=CLAU_0111] [protein=Electron transfer flavoprotein alpha/beta-subunit] [protein_id=ALU34540.1] [location=119089..119892] [gbkey=CDS]	1	TG	NG	19	AGTGCAAATAAGTGAAAAAAT
lcl|CP012395.1_cds_ALU34540.1_111 [locus_tag=CLAU_0111] [protein=Electron transfer flavoprotein alpha/beta-subunit] [protein_id=ALU34540.1] [location=119089..119892] [gbkey=CDS]	1	TG	NG	49	AGGTCAGGTTGGACCTGAAGT
lcl|CP012395.1_cds_ALU34540.1_111 [locus_tag=CLAU_0111] [protein=Electron transfer flavoprotein alpha/beta-subunit] [protein_id=ALU34540.1] [location=119089..119892] [gbkey=CDS]	1	AAA	NAA	5	TTAAACAGGTTCCTGATATGG
lcl|CP012395.1_cds_ALU34540.1_111 [locus_tag=CLAU_0111] [protein=Electron transfer flavoprotein alpha/beta-subunit] [protein_id=ALU34540.1] [location=119089..119892] [gbkey=CDS]	1	AAA	NAA	5	TAAACAGGTTCCTGATATGGA
lcl|CP012395.1_cds_ALU34540.1_111 [locus_tag=CLAU_0111] [protein=Electron transfer flavoprotein alpha/beta-subunit] [protein_id=ALU34540.1] [location=119089..119892] [gbkey=CDS]	1	TGA	NGA	19	AGTGCAAATAAGTGAAAAAAT
lcl|CP012395.1_cds_ALU34540.1_111 [locus_tag=CLAU_0111] [protein=Electron transfer flavoprotein alpha/beta-subunit] [protein_id=ALU34540.1] [location=119089..119892] [gbkey=CDS]	-1	CAA	NAA	58	CCCATATTTCAGAACAAACTT
lcl|CP012395.1_cds_ALU34541.1_112 [locus_tag=CLAU_0112] [protein=Electron transfer flavoprotein alpha/beta-subunit] [protein_id=ALU34541.1] [location=119897..120895] [gbkey=CDS]	1	TGA	NGD	62	ATCTCAGGAAGTAAACATCTC
lcl|CP012395.1_cds_ALU34541.1_112 [locus_tag=CLAU_0112] [protein=Electron transfer flavoprotein alpha/beta-subunit] [protein_id=ALU34541.1] [location=119897..120895] [gbkey=CDS]	1	TG	NG	62	ATCTCAGGAAGTAAACATCTC
lcl|CP012395.1_cds_ALU34541.1_112 [locus_tag=CLAU_0112] [protein=Electron transfer flavoprotein alpha/beta-subunit] [protein_id=ALU34541.1] [location=119897..120895] [gbkey=CDS]	1	TGA	NGA	62	ATCTCAGGAAGTAAACATCTC
lcl|CP012395.1_cds_ALU34542.1_113 [locus_tag=CLAU_0113] [protein=D-lactate dehydrogenase (cytochrome)] [protein_id=ALU34542.1] [location=120919..122325] [gbkey=CDS]	1	AGA	NGD	8	TGCAGGGTTATCTTTATGATG
lcl|CP012395.1_cds_ALU34542.1_113 [locus_tag=CLAU_0113] [protein=D-lactate dehydrogenase (cytochrome)] [protein_id=ALU34542.1] [location=120919..122325] [gbkey=CDS]	1	AGA	NGD	71	AGGATCAGAGTCATCTTTTAC
lcl|CP012395.1_cds_ALU34542.1_113 [locus_tag=CLAU_0113] [protein=D-lactate dehydrogenase (cytochrome)] [protein_id=ALU34542.1] [location=120919..122325] [gbkey=CDS]	1	TGA	NGD	8	AATGCAGGGTTATCTTTATGA
lcl|CP012395.1_cds_ALU34542.1_113 [locus_tag=CLAU_0113] [protein=D-lactate dehydrogenase (cytochrome)] [protein_id=ALU34542.1] [location=120919..122325] [gbkey=CDS]	1	TGA	NGD	45	GCTTCAACTTATGATAGGAAG
lcl|CP012395.1_cds_ALU34542.1_113 [locus_tag=CLAU_0113] [protein=D-lactate dehydrogenase (cytochrome)] [protein_id=ALU34542.1] [location=120919..122325] [gbkey=CDS]	1	AG	NG	8	TGCAGGGTTATCTTTATGATG
lcl|CP012395.1_cds_ALU34542.1_113 [locus_tag=CLAU_0113] [protein=D-lactate dehydrogenase (cytochrome)] [protein_id=ALU34542.1] [location=120919..122325] [gbkey=CDS]	1	AG	NG	71	AGGATCAGAGTCATCTTTTAC
lcl|CP012395.1_cds_ALU34542.1_113 [locus_tag=CLAU_0113] [protein=D-lactate dehydrogenase (cytochrome)] [protein_id=ALU34542.1] [location=120919..122325] [gbkey=CDS]	1	GG	NG	60	CAGAGCAGCTTGGAACTACCT
lcl|CP012395.1_cds_ALU34542.1_113 [locus_tag=CLAU_0113] [protein=D-lactate dehydrogenase (cytochrome)] [protein_id=ALU34542.1] [location=120919..122325] [gbkey=CDS]	1	TG	NG	8	AATGCAGGGTTATCTTTATGA
lcl|CP012395.1_cds_ALU34542.1_113 [locus_tag=CLAU_0113] [protein=D-lactate dehydrogenase (cytochrome)] [protein_id=ALU34542.1] [location=120919..122325] [gbkey=CDS]	1	TG	NG	33	TGCACAAGTGGGAGGCATGGT
lcl|CP012395.1_cds_ALU34542.1_113 [locus_tag=CLAU_0113] [protein=D-lactate dehydrogenase (cytochrome)] [protein_id=ALU34542.1] [location=120919..122325] [gbkey=CDS]	1	TG	NG	45	GCTTCAACTTATGATAGGAAG
lcl|CP012395.1_cds_ALU34542.1_113 [locus_tag=CLAU_0113] [protein=D-lactate dehydrogenase (cytochrome)] [protein_id=ALU34542.1] [location=120919..122325] [gbkey=CDS]	1	TG	NG	52	CAGCCAGAGAGAGGCCTGTGA
lcl|CP012395.1_cds_ALU34542.1_113 [locus_tag=CLAU_0113] [protein=D-lactate dehydrogenase (cytochrome)] [protein_id=ALU34542.1] [location=120919..122325] [gbkey=CDS]	1	AAA	NAA	28	ATCTCAACTACTTGAAGAACT
lcl|CP012395.1_cds_ALU34542.1_113 [locus_tag=CLAU_0113] [protein=D-lactate dehydrogenase (cytochrome)] [protein_id=ALU34542.1] [location=120919..122325] [gbkey=CDS]	1	TAA	NAA	28	TATCTCAACTACTTGAAGAAC
lcl|CP012395.1_cds_ALU34542.1_113 [locus_tag=CLAU_0113] [protein=D-lactate dehydrogenase (cytochrome)] [protein_id=ALU34542.1] [location=120919..122325] [gbkey=CDS]	1	TAA	NAA	71	ATCAGAGTCATCTTTTACAGA
lcl|CP012395.1_cds_ALU34542.1_113 [locus_tag=CLAU_0113] [protein=D-lactate dehydrogenase (cytochrome)] [protein_id=ALU34542.1] [location=120919..122325] [gbkey=CDS]	1	AGA	NGA	8	TGCAGGGTTATCTTTATGATG
lcl|CP012395.1_cds_ALU34542.1_113 [locus_tag=CLAU_0113] [protein=D-lactate dehydrogenase (cytochrome)] [protein_id=ALU34542.1] [location=120919..122325] [gbkey=CDS]	1	AGA	NGA	71	AGGATCAGAGTCATCTTTTAC
lcl|CP012395.1_cds_ALU34542.1_113 [locus_tag=CLAU_0113] [protein=D-lactate dehydrogenase (cytochrome)] [protein_id=ALU34542.1] [location=120919..122325] [gbkey=CDS]	1	TGA	NGA	8	AATGCAGGGTTATCTTTATGA
lcl|CP012395.1_cds_ALU34542.1_113 [locus_tag=CLAU_0113] [protein=D-lactate dehydrogenase (cytochrome)] [protein_id=ALU34542.1] [location=120919..122325] [gbkey=CDS]	1	TGA	NGA	45	GCTTCAACTTATGATAGGAAG
lcl|CP012395.1_cds_ALU34542.1_113 [locus_tag=CLAU_0113] [protein=D-lactate dehydrogenase (cytochrome)] [protein_id=ALU34542.1] [location=120919..122325] [gbkey=CDS]	-1	TG	NG	58	GCAGGCCAGGTAGTTCCAAGC
lcl|CP012395.1_cds_ALU34543.1_114 [locus_tag=CLAU_0114] [protein=2-dehydropantoate 2-reductase] [protein_id=ALU34543.1] [location=122447..123355] [gbkey=CDS]	1	GGG	NGG	66	ATCAGACTTCAGCAGTTCTTA
lcl|CP012395.1_cds_ALU34543.1_114 [locus_tag=CLAU_0114] [protein=2-dehydropantoate 2-reductase] [protein_id=ALU34543.1] [location=122447..123355] [gbkey=CDS]	1	TGA	NGD	29	TAACTCAGGCTATTTGCGATA
lcl|CP012395.1_cds_ALU34543.1_114 [locus_tag=CLAU_0114] [protein=2-dehydropantoate 2-reductase] [protein_id=ALU34543.1] [location=122447..123355] [gbkey=CDS]	1	GGG	NGD	66	ATCAGACTTCAGCAGTTCTTA
lcl|CP012395.1_cds_ALU34543.1_114 [locus_tag=CLAU_0114] [protein=2-dehydropantoate 2-reductase] [protein_id=ALU34543.1] [location=122447..123355] [gbkey=CDS]	1	GG	NG	66	ATCAGACTTCAGCAGTTCTTA
lcl|CP012395.1_cds_ALU34543.1_114 [locus_tag=CLAU_0114] [protein=2-dehydropantoate 2-reductase] [protein_id=ALU34543.1] [location=122447..123355] [gbkey=CDS]	1	TG	NG	29	TAACTCAGGCTATTTGCGATA
lcl|CP012395.1_cds_ALU34543.1_114 [locus_tag=CLAU_0114] [protein=2-dehydropantoate 2-reductase] [protein_id=ALU34543.1] [location=122447..123355] [gbkey=CDS]	1	GAA	NAA	29	CTCAGGCTATTTGCGATATGA
lcl|CP012395.1_cds_ALU34543.1_114 [locus_tag=CLAU_0114] [protein=2-dehydropantoate 2-reductase] [protein_id=ALU34543.1] [location=122447..123355] [gbkey=CDS]	1	TAA	NAA	70	ATTTCAAACTAAAAATGAGGC
lcl|CP012395.1_cds_ALU34543.1_114 [locus_tag=CLAU_0114] [protein=2-dehydropantoate 2-reductase] [protein_id=ALU34543.1] [location=122447..123355] [gbkey=CDS]	1	TGA	NGA	29	TAACTCAGGCTATTTGCGATA
lcl|CP012395.1_cds_ALU34543.1_114 [locus_tag=CLAU_0114] [protein=2-dehydropantoate 2-reductase] [protein_id=ALU34543.1] [location=122447..123355] [gbkey=CDS]	-1	AGT	NGD	71	TCCCACATTGCAGATTCCATA
lcl|CP012395.1_cds_ALU34543.1_114 [locus_tag=CLAU_0114] [protein=2-dehydropantoate 2-reductase] [protein_id=ALU34543.1] [location=122447..123355] [gbkey=CDS]	-1	TGT	NGD	59	TATACCACAGAGCACGCATCA
lcl|CP012395.1_cds_ALU34543.1_114 [locus_tag=CLAU_0114] [protein=2-dehydropantoate 2-reductase] [protein_id=ALU34543.1] [location=122447..123355] [gbkey=CDS]	-1	AG	NG	71	TCCCACATTGCAGATTCCATA
lcl|CP012395.1_cds_ALU34543.1_114 [locus_tag=CLAU_0114] [protein=2-dehydropantoate 2-reductase] [protein_id=ALU34543.1] [location=122447..123355] [gbkey=CDS]	-1	TG	NG	59	TATACCACAGAGCACGCATCA
lcl|CP012395.1_cds_ALU34543.1_114 [locus_tag=CLAU_0114] [protein=2-dehydropantoate 2-reductase] [protein_id=ALU34543.1] [location=122447..123355] [gbkey=CDS]	-1	TAA	NAA	71	CTTCCCACATTGCAGATTCCA
lcl|CP012395.1_cds_ALU34544.1_115 [locus_tag=CLAU_0115] [protein=Hydrogenase large subunit domain protein] [protein_id=ALU34544.1] [location=123523..125439] [gbkey=CDS]	1	AGG	NGG	43	TTCAGATAGAAGGACACAAAG
lcl|CP012395.1_cds_ALU34544.1_115 [locus_tag=CLAU_0115] [protein=Hydrogenase large subunit domain protein] [protein_id=ALU34544.1] [location=123523..125439] [gbkey=CDS]	1	TGG	NGG	23	TATCACAGCCCTGTCCTATCG
lcl|CP012395.1_cds_ALU34544.1_115 [locus_tag=CLAU_0115] [protein=Hydrogenase large subunit domain protein] [protein_id=ALU34544.1] [location=123523..125439] [gbkey=CDS]	1	AGA	NGD	42	TCTTCAGATAGAAGGACACAA
lcl|CP012395.1_cds_ALU34544.1_115 [locus_tag=CLAU_0115] [protein=Hydrogenase large subunit domain protein] [protein_id=ALU34544.1] [location=123523..125439] [gbkey=CDS]	1	TGA	NGD	12	CACAAGACTTTTTTAAGGATT
lcl|CP012395.1_cds_ALU34544.1_115 [locus_tag=CLAU_0115] [protein=Hydrogenase large subunit domain protein] [protein_id=ALU34544.1] [location=123523..125439] [gbkey=CDS]	1	GGT	NGD	23	ATCACAGCCCTGTCCTATCGT
lcl|CP012395.1_cds_ALU34544.1_115 [locus_tag=CLAU_0115] [protein=Hydrogenase large subunit domain protein] [protein_id=ALU34544.1] [location=123523..125439] [gbkey=CDS]	1	AGG	NGD	43	TTCAGATAGAAGGACACAAAG
lcl|CP012395.1_cds_ALU34544.1_115 [locus_tag=CLAU_0115] [protein=Hydrogenase large subunit domain protein] [protein_id=ALU34544.1] [location=123523..125439] [gbkey=CDS]	1	TGG	NGD	23	TATCACAGCCCTGTCCTATCG
lcl|CP012395.1_cds_ALU34544.1_115 [locus_tag=CLAU_0115] [protein=Hydrogenase large subunit domain protein] [protein_id=ALU34544.1] [location=123523..125439] [gbkey=CDS]	1	AG	NG	42	TCTTCAGATAGAAGGACACAA
lcl|CP012395.1_cds_ALU34544.1_115 [locus_tag=CLAU_0115] [protein=Hydrogenase large subunit domain protein] [protein_id=ALU34544.1] [location=123523..125439] [gbkey=CDS]	1	AG	NG	43	TTCAGATAGAAGGACACAAAG
lcl|CP012395.1_cds_ALU34544.1_115 [locus_tag=CLAU_0115] [protein=Hydrogenase large subunit domain protein] [protein_id=ALU34544.1] [location=123523..125439] [gbkey=CDS]	1	GG	NG	23	ATCACAGCCCTGTCCTATCGT
lcl|CP012395.1_cds_ALU34544.1_115 [locus_tag=CLAU_0115] [protein=Hydrogenase large subunit domain protein] [protein_id=ALU34544.1] [location=123523..125439] [gbkey=CDS]	1	TG	NG	12	CACAAGACTTTTTTAAGGATT
lcl|CP012395.1_cds_ALU34544.1_115 [locus_tag=CLAU_0115] [protein=Hydrogenase large subunit domain protein] [protein_id=ALU34544.1] [location=123523..125439] [gbkey=CDS]	1	TG	NG	23	TATCACAGCCCTGTCCTATCG
lcl|CP012395.1_cds_ALU34544.1_115 [locus_tag=CLAU_0115] [protein=Hydrogenase large subunit domain protein] [protein_id=ALU34544.1] [location=123523..125439] [gbkey=CDS]	1	AAA	NAA	72	AAAGACAACGAAAATCAGATG
lcl|CP012395.1_cds_ALU34544.1_115 [locus_tag=CLAU_0115] [protein=Hydrogenase large subunit domain protein] [protein_id=ALU34544.1] [location=123523..125439] [gbkey=CDS]	1	TAA	NAA	51	TTCAATATAGGTTTCATGATA
lcl|CP012395.1_cds_ALU34544.1_115 [locus_tag=CLAU_0115] [protein=Hydrogenase large subunit domain protein] [protein_id=ALU34544.1] [location=123523..125439] [gbkey=CDS]	1	TAA	NAA	58	CTGCACAGAAGGTTAAAAAAA
lcl|CP012395.1_cds_ALU34544.1_115 [locus_tag=CLAU_0115] [protein=Hydrogenase large subunit domain protein] [protein_id=ALU34544.1] [location=123523..125439] [gbkey=CDS]	1	TAA	NAA	73	GACAACGAAAATCAGATGAAA
lcl|CP012395.1_cds_ALU34544.1_115 [locus_tag=CLAU_0115] [protein=Hydrogenase large subunit domain protein] [protein_id=ALU34544.1] [location=123523..125439] [gbkey=CDS]	1	AGA	NGA	42	TCTTCAGATAGAAGGACACAA
lcl|CP012395.1_cds_ALU34544.1_115 [locus_tag=CLAU_0115] [protein=Hydrogenase large subunit domain protein] [protein_id=ALU34544.1] [location=123523..125439] [gbkey=CDS]	1	TGA	NGA	12	CACAAGACTTTTTTAAGGATT
lcl|CP012395.1_cds_ALU34544.1_115 [locus_tag=CLAU_0115] [protein=Hydrogenase large subunit domain protein] [protein_id=ALU34544.1] [location=123523..125439] [gbkey=CDS]	-1	CGA	NGD	18	CCCAGGTAGTAATATCTGCAC
lcl|CP012395.1_cds_ALU34544.1_115 [locus_tag=CLAU_0115] [protein=Hydrogenase large subunit domain protein] [protein_id=ALU34544.1] [location=123523..125439] [gbkey=CDS]	-1	CG	NG	18	CCCAGGTAGTAATATCTGCAC
lcl|CP012395.1_cds_ALU34544.1_115 [locus_tag=CLAU_0115] [protein=Hydrogenase large subunit domain protein] [protein_id=ALU34544.1] [location=123523..125439] [gbkey=CDS]	-1	CGA	NGA	18	CCCAGGTAGTAATATCTGCAC
lcl|CP012395.1_cds_ALU34545.1_116 [locus_tag=CLAU_0116] [protein=Auxin efflux carrier] [protein_id=ALU34545.1] [location=125706..126644] [gbkey=CDS]	1	CAA	NAA	51	ATGGACAAGCTGATAAAAAAA
lcl|CP012395.1_cds_ALU34545.1_116 [locus_tag=CLAU_0116] [protein=Auxin efflux carrier] [protein_id=ALU34545.1] [location=125706..126644] [gbkey=CDS]	-1	AG	NG	7	TTAAGCCATTTAAATTTTGTA
lcl|CP012395.1_cds_ALU34545.1_116 [locus_tag=CLAU_0116] [protein=Auxin efflux carrier] [protein_id=ALU34545.1] [location=125706..126644] [gbkey=CDS]	-1	TG	NG	43	TGTCCAAAAAAAAGTAGTATT
lcl|CP012395.1_cds_ALU34546.1_117 [gene=ilvC1] [locus_tag=CLAU_0117] [protein=Ketol-acid reductoisomerase] [protein_id=ALU34546.1] [location=128081..129094] [gbkey=CDS]	1	AGG	NGG	48	ATATCAAGATTACAGTGGAAA
lcl|CP012395.1_cds_ALU34546.1_117 [gene=ilvC1] [locus_tag=CLAU_0117] [protein=Ketol-acid reductoisomerase] [protein_id=ALU34546.1] [location=128081..129094] [gbkey=CDS]	1	AGG	NGG	60	TGAACAAGTAGTACTTTGTGG
lcl|CP012395.1_cds_ALU34546.1_117 [gene=ilvC1] [locus_tag=CLAU_0117] [protein=Ketol-acid reductoisomerase] [protein_id=ALU34546.1] [location=128081..129094] [gbkey=CDS]	1	AGA	NGD	28	AACAAAAACAAATTTATGATG
lcl|CP012395.1_cds_ALU34546.1_117 [gene=ilvC1] [locus_tag=CLAU_0117] [protein=Ketol-acid reductoisomerase] [protein_id=ALU34546.1] [location=128081..129094] [gbkey=CDS]	1	TGA	NGD	11	GTCAGGGACATGCACATGCTT
lcl|CP012395.1_cds_ALU34546.1_117 [gene=ilvC1] [locus_tag=CLAU_0117] [protein=Ketol-acid reductoisomerase] [protein_id=ALU34546.1] [location=128081..129094] [gbkey=CDS]	1	TGA	NGD	28	AAAACAAAAACAAATTTATGA
lcl|CP012395.1_cds_ALU34546.1_117 [gene=ilvC1] [locus_tag=CLAU_0117] [protein=Ketol-acid reductoisomerase] [protein_id=ALU34546.1] [location=128081..129094] [gbkey=CDS]	1	AGT	NGD	24	TAAACAAGCAGATATTATAAC
lcl|CP012395.1_cds_ALU34546.1_117 [gene=ilvC1] [locus_tag=CLAU_0117] [protein=Ketol-acid reductoisomerase] [protein_id=ALU34546.1] [location=128081..129094] [gbkey=CDS]	1	AGT	NGD	36	TTAATCAGATAGTACCACCTA
lcl|CP012395.1_cds_ALU34546.1_117 [gene=ilvC1] [locus_tag=CLAU_0117] [protein=Ketol-acid reductoisomerase] [protein_id=ALU34546.1] [location=128081..129094] [gbkey=CDS]	1	AGG	NGD	48	ATATCAAGATTACAGTGGAAA
lcl|CP012395.1_cds_ALU34546.1_117 [gene=ilvC1] [locus_tag=CLAU_0117] [protein=Ketol-acid reductoisomerase] [protein_id=ALU34546.1] [location=128081..129094] [gbkey=CDS]	1	AGG	NGD	60	TGAACAAGTAGTACTTTGTGG
lcl|CP012395.1_cds_ALU34546.1_117 [gene=ilvC1] [locus_tag=CLAU_0117] [protein=Ketol-acid reductoisomerase] [protein_id=ALU34546.1] [location=128081..129094] [gbkey=CDS]	1	AG	NG	24	TAAACAAGCAGATATTATAAC
lcl|CP012395.1_cds_ALU34546.1_117 [gene=ilvC1] [locus_tag=CLAU_0117] [protein=Ketol-acid reductoisomerase] [protein_id=ALU34546.1] [location=128081..129094] [gbkey=CDS]	1	AG	NG	28	AACAAAAACAAATTTATGATG
lcl|CP012395.1_cds_ALU34546.1_117 [gene=ilvC1] [locus_tag=CLAU_0117] [protein=Ketol-acid reductoisomerase] [protein_id=ALU34546.1] [location=128081..129094] [gbkey=CDS]	1	AG	NG	36	TTAATCAGATAGTACCACCTA
lcl|CP012395.1_cds_ALU34546.1_117 [gene=ilvC1] [locus_tag=CLAU_0117] [protein=Ketol-acid reductoisomerase] [protein_id=ALU34546.1] [location=128081..129094] [gbkey=CDS]	1	AG	NG	48	ATATCAAGATTACAGTGGAAA
lcl|CP012395.1_cds_ALU34546.1_117 [gene=ilvC1] [locus_tag=CLAU_0117] [protein=Ketol-acid reductoisomerase] [protein_id=ALU34546.1] [location=128081..129094] [gbkey=CDS]	1	AG	NG	60	TGAACAAGTAGTACTTTGTGG
lcl|CP012395.1_cds_ALU34546.1_117 [gene=ilvC1] [locus_tag=CLAU_0117] [protein=Ketol-acid reductoisomerase] [protein_id=ALU34546.1] [location=128081..129094] [gbkey=CDS]	1	TG	NG	11	GTCAGGGACATGCACATGCTT
lcl|CP012395.1_cds_ALU34546.1_117 [gene=ilvC1] [locus_tag=CLAU_0117] [protein=Ketol-acid reductoisomerase] [protein_id=ALU34546.1] [location=128081..129094] [gbkey=CDS]	1	TG	NG	28	AAAACAAAAACAAATTTATGA
lcl|CP012395.1_cds_ALU34546.1_117 [gene=ilvC1] [locus_tag=CLAU_0117] [protein=Ketol-acid reductoisomerase] [protein_id=ALU34546.1] [location=128081..129094] [gbkey=CDS]	1	GAA	NAA	48	ATCAAGATTACAGTGGAAAAG
lcl|CP012395.1_cds_ALU34546.1_117 [gene=ilvC1] [locus_tag=CLAU_0117] [protein=Ketol-acid reductoisomerase] [protein_id=ALU34546.1] [location=128081..129094] [gbkey=CDS]	1	TAA	NAA	28	AACAAATTTATGATGAGAGCA
lcl|CP012395.1_cds_ALU34546.1_117 [gene=ilvC1] [locus_tag=CLAU_0117] [protein=Ketol-acid reductoisomerase] [protein_id=ALU34546.1] [location=128081..129094] [gbkey=CDS]	1	AGA	NGA	28	AACAAAAACAAATTTATGATG
lcl|CP012395.1_cds_ALU34546.1_117 [gene=ilvC1] [locus_tag=CLAU_0117] [protein=Ketol-acid reductoisomerase] [protein_id=ALU34546.1] [location=128081..129094] [gbkey=CDS]	1	TGA	NGA	11	GTCAGGGACATGCACATGCTT
lcl|CP012395.1_cds_ALU34546.1_117 [gene=ilvC1] [locus_tag=CLAU_0117] [protein=Ketol-acid reductoisomerase] [protein_id=ALU34546.1] [location=128081..129094] [gbkey=CDS]	1	TGA	NGA	28	AAAACAAAAACAAATTTATGA
lcl|CP012395.1_cds_ALU34547.1_118 [gene=ilvD] [locus_tag=CLAU_0118] [protein=Dihydroxy-acid dehydratase] [protein_id=ALU34547.1] [location=129650..131308] [gbkey=CDS]	1	AGG	NGG	8	TTCACAAAACGAAATAGTTGC
lcl|CP012395.1_cds_ALU34547.1_118 [gene=ilvD] [locus_tag=CLAU_0118] [protein=Dihydroxy-acid dehydratase] [protein_id=ALU34547.1] [location=129650..131308] [gbkey=CDS]	1	AGG	NGG	42	AAATCAGCTGGCAAAATACGC
lcl|CP012395.1_cds_ALU34547.1_118 [gene=ilvD] [locus_tag=CLAU_0118] [protein=Dihydroxy-acid dehydratase] [protein_id=ALU34547.1] [location=129650..131308] [gbkey=CDS]	1	AGG	NGD	8	TTCACAAAACGAAATAGTTGC
lcl|CP012395.1_cds_ALU34547.1_118 [gene=ilvD] [locus_tag=CLAU_0118] [protein=Dihydroxy-acid dehydratase] [protein_id=ALU34547.1] [location=129650..131308] [gbkey=CDS]	1	AGG	NGD	42	AAATCAGCTGGCAAAATACGC
lcl|CP012395.1_cds_ALU34547.1_118 [gene=ilvD] [locus_tag=CLAU_0118] [protein=Dihydroxy-acid dehydratase] [protein_id=ALU34547.1] [location=129650..131308] [gbkey=CDS]	1	AG	NG	8	TTCACAAAACGAAATAGTTGC
lcl|CP012395.1_cds_ALU34547.1_118 [gene=ilvD] [locus_tag=CLAU_0118] [protein=Dihydroxy-acid dehydratase] [protein_id=ALU34547.1] [location=129650..131308] [gbkey=CDS]	1	AG	NG	41	CACAAACTGGTGAGAGAAATC
lcl|CP012395.1_cds_ALU34547.1_118 [gene=ilvD] [locus_tag=CLAU_0118] [protein=Dihydroxy-acid dehydratase] [protein_id=ALU34547.1] [location=129650..131308] [gbkey=CDS]	1	AG	NG	42	AAATCAGCTGGCAAAATACGC
lcl|CP012395.1_cds_ALU34547.1_118 [gene=ilvD] [locus_tag=CLAU_0118] [protein=Dihydroxy-acid dehydratase] [protein_id=ALU34547.1] [location=129650..131308] [gbkey=CDS]	1	GAA	NAA	42	ATCAGCTGGCAAAATACGCAG
lcl|CP012395.1_cds_ALU34547.1_118 [gene=ilvD] [locus_tag=CLAU_0118] [protein=Dihydroxy-acid dehydratase] [protein_id=ALU34547.1] [location=129650..131308] [gbkey=CDS]	1	TAA	NAA	45	ATAGACGACCAAGAGATATAC
lcl|CP012395.1_cds_ALU34548.1_119 [locus_tag=CLAU_0119] [protein=Acetolactate synthase biosynthetic type large subunit] [protein_id=ALU34548.1] [location=132092..133702] [gbkey=CDS]	1	AGG	NGG	21	ATTCCAAGAATTAGATATCAC
lcl|CP012395.1_cds_ALU34548.1_119 [locus_tag=CLAU_0119] [protein=Acetolactate synthase biosynthetic type large subunit] [protein_id=ALU34548.1] [location=132092..133702] [gbkey=CDS]	1	TGG	NGG	63	CTCCACAGACAGAAAAATGGA
lcl|CP012395.1_cds_ALU34548.1_119 [locus_tag=CLAU_0119] [protein=Acetolactate synthase biosynthetic type large subunit] [protein_id=ALU34548.1] [location=132092..133702] [gbkey=CDS]	1	AGA	NGD	36	TGGGCAAATAAAGAAAATAAT
lcl|CP012395.1_cds_ALU34548.1_119 [locus_tag=CLAU_0119] [protein=Acetolactate synthase biosynthetic type large subunit] [protein_id=ALU34548.1] [location=132092..133702] [gbkey=CDS]	1	GGA	NGD	63	TCCACAGACAGAAAAATGGAT
lcl|CP012395.1_cds_ALU34548.1_119 [locus_tag=CLAU_0119] [protein=Acetolactate synthase biosynthetic type large subunit] [protein_id=ALU34548.1] [location=132092..133702] [gbkey=CDS]	1	AGG	NGD	21	ATTCCAAGAATTAGATATCAC
lcl|CP012395.1_cds_ALU34548.1_119 [locus_tag=CLAU_0119] [protein=Acetolactate synthase biosynthetic type large subunit] [protein_id=ALU34548.1] [location=132092..133702] [gbkey=CDS]	1	TGG	NGD	63	CTCCACAGACAGAAAAATGGA
lcl|CP012395.1_cds_ALU34548.1_119 [locus_tag=CLAU_0119] [protein=Acetolactate synthase biosynthetic type large subunit] [protein_id=ALU34548.1] [location=132092..133702] [gbkey=CDS]	1	AG	NG	21	ATTCCAAGAATTAGATATCAC
lcl|CP012395.1_cds_ALU34548.1_119 [locus_tag=CLAU_0119] [protein=Acetolactate synthase biosynthetic type large subunit] [protein_id=ALU34548.1] [location=132092..133702] [gbkey=CDS]	1	AG	NG	36	TGGGCAAATAAAGAAAATAAT
lcl|CP012395.1_cds_ALU34548.1_119 [locus_tag=CLAU_0119] [protein=Acetolactate synthase biosynthetic type large subunit] [protein_id=ALU34548.1] [location=132092..133702] [gbkey=CDS]	1	GG	NG	63	TCCACAGACAGAAAAATGGAT
lcl|CP012395.1_cds_ALU34548.1_119 [locus_tag=CLAU_0119] [protein=Acetolactate synthase biosynthetic type large subunit] [protein_id=ALU34548.1] [location=132092..133702] [gbkey=CDS]	1	TG	NG	10	GGAACAAGCTGCAGGACACTC
lcl|CP012395.1_cds_ALU34548.1_119 [locus_tag=CLAU_0119] [protein=Acetolactate synthase biosynthetic type large subunit] [protein_id=ALU34548.1] [location=132092..133702] [gbkey=CDS]	1	TG	NG	63	CTCCACAGACAGAAAAATGGA
lcl|CP012395.1_cds_ALU34548.1_119 [locus_tag=CLAU_0119] [protein=Acetolactate synthase biosynthetic type large subunit] [protein_id=ALU34548.1] [location=132092..133702] [gbkey=CDS]	1	TG	NG	72	AGGACAAAATCAGTTGTGGTG
lcl|CP012395.1_cds_ALU34548.1_119 [locus_tag=CLAU_0119] [protein=Acetolactate synthase biosynthetic type large subunit] [protein_id=ALU34548.1] [location=132092..133702] [gbkey=CDS]	1	AAA	NAA	3	TTATCCAATGTTTAAAAAAAG
lcl|CP012395.1_cds_ALU34548.1_119 [locus_tag=CLAU_0119] [protein=Acetolactate synthase biosynthetic type large subunit] [protein_id=ALU34548.1] [location=132092..133702] [gbkey=CDS]	1	AAA	NAA	3	TATCCAATGTTTAAAAAAAGA
lcl|CP012395.1_cds_ALU34548.1_119 [locus_tag=CLAU_0119] [protein=Acetolactate synthase biosynthetic type large subunit] [protein_id=ALU34548.1] [location=132092..133702] [gbkey=CDS]	1	TAA	NAA	19	CGGGTCAGGTTAAGTCTACAT
lcl|CP012395.1_cds_ALU34548.1_119 [locus_tag=CLAU_0119] [protein=Acetolactate synthase biosynthetic type large subunit] [protein_id=ALU34548.1] [location=132092..133702] [gbkey=CDS]	1	TAA	NAA	50	TTGTACAAAATGCAGATGTAC
lcl|CP012395.1_cds_ALU34548.1_119 [locus_tag=CLAU_0119] [protein=Acetolactate synthase biosynthetic type large subunit] [protein_id=ALU34548.1] [location=132092..133702] [gbkey=CDS]	1	TAA	NAA	73	AAATCAGTTGTGGTGTGCCCG
lcl|CP012395.1_cds_ALU34548.1_119 [locus_tag=CLAU_0119] [protein=Acetolactate synthase biosynthetic type large subunit] [protein_id=ALU34548.1] [location=132092..133702] [gbkey=CDS]	1	AGA	NGA	36	TGGGCAAATAAAGAAAATAAT
lcl|CP012395.1_cds_ALU34548.1_119 [locus_tag=CLAU_0119] [protein=Acetolactate synthase biosynthetic type large subunit] [protein_id=ALU34548.1] [location=132092..133702] [gbkey=CDS]	1	GGA	NGA	63	TCCACAGACAGAAAAATGGAT
lcl|CP012395.1_cds_ALU34548.1_119 [locus_tag=CLAU_0119] [protein=Acetolactate synthase biosynthetic type large subunit] [protein_id=ALU34548.1] [location=132092..133702] [gbkey=CDS]	-1	GGA	NGD	62	TCCATCCATTTTTCTGTCTGT
lcl|CP012395.1_cds_ALU34548.1_119 [locus_tag=CLAU_0119] [protein=Acetolactate synthase biosynthetic type large subunit] [protein_id=ALU34548.1] [location=132092..133702] [gbkey=CDS]	-1	AG	NG	62	CATCCATTTTTCTGTCTGTGG
lcl|CP012395.1_cds_ALU34548.1_119 [locus_tag=CLAU_0119] [protein=Acetolactate synthase biosynthetic type large subunit] [protein_id=ALU34548.1] [location=132092..133702] [gbkey=CDS]	-1	GG	NG	62	TCCATCCATTTTTCTGTCTGT
lcl|CP012395.1_cds_ALU34548.1_119 [locus_tag=CLAU_0119] [protein=Acetolactate synthase biosynthetic type large subunit] [protein_id=ALU34548.1] [location=132092..133702] [gbkey=CDS]	-1	GGA	NGA	62	TCCATCCATTTTTCTGTCTGT
lcl|CP012395.1_cds_ALU34549.1_120 [locus_tag=CLAU_0120] [protein=Acetolactate synthase small subunit] [protein_id=ALU34549.1] [location=133733..134209] [gbkey=CDS]	1	TGA	NGD	38	TTGAGCAGATAAGTAAGCAGC
lcl|CP012395.1_cds_ALU34549.1_120 [locus_tag=CLAU_0120] [protein=Acetolactate synthase small subunit] [protein_id=ALU34549.1] [location=133733..134209] [gbkey=CDS]	1	TGA	NGD	40	TAAGCAGCTGAATAAATTGAT
lcl|CP012395.1_cds_ALU34549.1_120 [locus_tag=CLAU_0120] [protein=Acetolactate synthase small subunit] [protein_id=ALU34549.1] [location=133733..134209] [gbkey=CDS]	1	TG	NG	38	TTGAGCAGATAAGTAAGCAGC
lcl|CP012395.1_cds_ALU34549.1_120 [locus_tag=CLAU_0120] [protein=Acetolactate synthase small subunit] [protein_id=ALU34549.1] [location=133733..134209] [gbkey=CDS]	1	TG	NG	40	TAAGCAGCTGAATAAATTGAT
lcl|CP012395.1_cds_ALU34549.1_120 [locus_tag=CLAU_0120] [protein=Acetolactate synthase small subunit] [protein_id=ALU34549.1] [location=133733..134209] [gbkey=CDS]	1	GAA	NAA	38	TGAGCAGATAAGTAAGCAGCT
lcl|CP012395.1_cds_ALU34549.1_120 [locus_tag=CLAU_0120] [protein=Acetolactate synthase small subunit] [protein_id=ALU34549.1] [location=133733..134209] [gbkey=CDS]	1	TGA	NGA	38	TTGAGCAGATAAGTAAGCAGC
lcl|CP012395.1_cds_ALU34549.1_120 [locus_tag=CLAU_0120] [protein=Acetolactate synthase small subunit] [protein_id=ALU34549.1] [location=133733..134209] [gbkey=CDS]	1	TGA	NGA	40	TAAGCAGCTGAATAAATTGAT
lcl|CP012395.1_cds_ALU34551.1_122 [locus_tag=CLAU_0122] [protein=Biotin carboxylase] [protein_id=ALU34551.1] [location=complement(134806..136767)] [gbkey=CDS]	1	CGG	NGG	49	AAATCAAATTCGTGTTGCAAA
lcl|CP012395.1_cds_ALU34551.1_122 [locus_tag=CLAU_0122] [protein=Biotin carboxylase] [protein_id=ALU34551.1] [location=complement(134806..136767)] [gbkey=CDS]	1	TGG	NGG	29	GTATGCAGAGAATAGGAAATA
lcl|CP012395.1_cds_ALU34551.1_122 [locus_tag=CLAU_0122] [protein=Biotin carboxylase] [protein_id=ALU34551.1] [location=complement(134806..136767)] [gbkey=CDS]	1	AGA	NGD	41	ATACACAAAAGATTATTAAGG
lcl|CP012395.1_cds_ALU34551.1_122 [locus_tag=CLAU_0122] [protein=Biotin carboxylase] [protein_id=ALU34551.1] [location=complement(134806..136767)] [gbkey=CDS]	1	TGA	NGD	41	CACAAAAGATTATTAAGGAGA
lcl|CP012395.1_cds_ALU34551.1_122 [locus_tag=CLAU_0122] [protein=Biotin carboxylase] [protein_id=ALU34551.1] [location=complement(134806..136767)] [gbkey=CDS]	1	CGG	NGD	49	AAATCAAATTCGTGTTGCAAA
lcl|CP012395.1_cds_ALU34551.1_122 [locus_tag=CLAU_0122] [protein=Biotin carboxylase] [protein_id=ALU34551.1] [location=complement(134806..136767)] [gbkey=CDS]	1	TGG	NGD	29	GTATGCAGAGAATAGGAAATA
lcl|CP012395.1_cds_ALU34551.1_122 [locus_tag=CLAU_0122] [protein=Biotin carboxylase] [protein_id=ALU34551.1] [location=complement(134806..136767)] [gbkey=CDS]	1	AG	NG	41	ATACACAAAAGATTATTAAGG
lcl|CP012395.1_cds_ALU34551.1_122 [locus_tag=CLAU_0122] [protein=Biotin carboxylase] [protein_id=ALU34551.1] [location=complement(134806..136767)] [gbkey=CDS]	1	CG	NG	49	AAATCAAATTCGTGTTGCAAA
lcl|CP012395.1_cds_ALU34551.1_122 [locus_tag=CLAU_0122] [protein=Biotin carboxylase] [protein_id=ALU34551.1] [location=complement(134806..136767)] [gbkey=CDS]	1	GG	NG	30	TATGCAGAGAATAGGAAATAT
lcl|CP012395.1_cds_ALU34551.1_122 [locus_tag=CLAU_0122] [protein=Biotin carboxylase] [protein_id=ALU34551.1] [location=complement(134806..136767)] [gbkey=CDS]	1	TG	NG	29	CACAGGCTATTTTTGAAAGTA
lcl|CP012395.1_cds_ALU34551.1_122 [locus_tag=CLAU_0122] [protein=Biotin carboxylase] [protein_id=ALU34551.1] [location=complement(134806..136767)] [gbkey=CDS]	1	TG	NG	29	GTATGCAGAGAATAGGAAATA
lcl|CP012395.1_cds_ALU34551.1_122 [locus_tag=CLAU_0122] [protein=Biotin carboxylase] [protein_id=ALU34551.1] [location=complement(134806..136767)] [gbkey=CDS]	1	TG	NG	41	CACAAAAGATTATTAAGGAGA
lcl|CP012395.1_cds_ALU34551.1_122 [locus_tag=CLAU_0122] [protein=Biotin carboxylase] [protein_id=ALU34551.1] [location=complement(134806..136767)] [gbkey=CDS]	1	AAA	NAA	37	CTATTCAGAGAAGATATCAGA
lcl|CP012395.1_cds_ALU34551.1_122 [locus_tag=CLAU_0122] [protein=Biotin carboxylase] [protein_id=ALU34551.1] [location=complement(134806..136767)] [gbkey=CDS]	1	AAA	NAA	51	TAAGCAGGAAGATATTAGACT
lcl|CP012395.1_cds_ALU34551.1_122 [locus_tag=CLAU_0122] [protein=Biotin carboxylase] [protein_id=ALU34551.1] [location=complement(134806..136767)] [gbkey=CDS]	1	TAA	NAA	51	TTAAGCAGGAAGATATTAGAC
lcl|CP012395.1_cds_ALU34551.1_122 [locus_tag=CLAU_0122] [protein=Biotin carboxylase] [protein_id=ALU34551.1] [location=complement(134806..136767)] [gbkey=CDS]	1	AGA	NGA	41	ATACACAAAAGATTATTAAGG
lcl|CP012395.1_cds_ALU34551.1_122 [locus_tag=CLAU_0122] [protein=Biotin carboxylase] [protein_id=ALU34551.1] [location=complement(134806..136767)] [gbkey=CDS]	1	TGA	NGA	41	CACAAAAGATTATTAAGGAGA
lcl|CP012395.1_cds_ALU34551.1_122 [locus_tag=CLAU_0122] [protein=Biotin carboxylase] [protein_id=ALU34551.1] [location=complement(134806..136767)] [gbkey=CDS]	-1	AGA	NGD	60	TTTCCCAAACCACAAGTTTAC
lcl|CP012395.1_cds_ALU34551.1_122 [locus_tag=CLAU_0122] [protein=Biotin carboxylase] [protein_id=ALU34551.1] [location=complement(134806..136767)] [gbkey=CDS]	-1	AG	NG	60	TTTCCCAAACCACAAGTTTAC
lcl|CP012395.1_cds_ALU34551.1_122 [locus_tag=CLAU_0122] [protein=Biotin carboxylase] [protein_id=ALU34551.1] [location=complement(134806..136767)] [gbkey=CDS]	-1	AG	NG	15	GATCCATTTTGCACCTGCAGC
lcl|CP012395.1_cds_ALU34551.1_122 [locus_tag=CLAU_0122] [protein=Biotin carboxylase] [protein_id=ALU34551.1] [location=complement(134806..136767)] [gbkey=CDS]	-1	CAA	NAA	15	TCCATTTTGCACCTGCAGCAG
lcl|CP012395.1_cds_ALU34551.1_122 [locus_tag=CLAU_0122] [protein=Biotin carboxylase] [protein_id=ALU34551.1] [location=complement(134806..136767)] [gbkey=CDS]	-1	AGA	NGA	60	TTTCCCAAACCACAAGTTTAC
lcl|CP012395.1_cds_ALU34552.1_123 [locus_tag=CLAU_0123] [protein=Transcriptional regulator PucR family] [protein_id=ALU34552.1] [location=137044..138195] [gbkey=CDS]	1	AGA	NGD	33	TTATGCAGGATTACTGTAATA
lcl|CP012395.1_cds_ALU34552.1_123 [locus_tag=CLAU_0123] [protein=Transcriptional regulator PucR family] [protein_id=ALU34552.1] [location=137044..138195] [gbkey=CDS]	1	TGT	NGD	21	TTTACCGAAAATGCAGTGGTT
lcl|CP012395.1_cds_ALU34552.1_123 [locus_tag=CLAU_0123] [protein=Transcriptional regulator PucR family] [protein_id=ALU34552.1] [location=137044..138195] [gbkey=CDS]	1	TGT	NGD	50	TACAAAATTGTATTAATCTCT
lcl|CP012395.1_cds_ALU34552.1_123 [locus_tag=CLAU_0123] [protein=Transcriptional regulator PucR family] [protein_id=ALU34552.1] [location=137044..138195] [gbkey=CDS]	1	AG	NG	33	TTATGCAGGATTACTGTAATA
lcl|CP012395.1_cds_ALU34552.1_123 [locus_tag=CLAU_0123] [protein=Transcriptional regulator PucR family] [protein_id=ALU34552.1] [location=137044..138195] [gbkey=CDS]	1	TG	NG	21	TTTACCGAAAATGCAGTGGTT
lcl|CP012395.1_cds_ALU34552.1_123 [locus_tag=CLAU_0123] [protein=Transcriptional regulator PucR family] [protein_id=ALU34552.1] [location=137044..138195] [gbkey=CDS]	1	TG	NG	50	TACAAAATTGTATTAATCTCT
lcl|CP012395.1_cds_ALU34552.1_123 [locus_tag=CLAU_0123] [protein=Transcriptional regulator PucR family] [protein_id=ALU34552.1] [location=137044..138195] [gbkey=CDS]	1	AAA	NAA	64	GACCCCAAATAGGAATAGGCG
lcl|CP012395.1_cds_ALU34552.1_123 [locus_tag=CLAU_0123] [protein=Transcriptional regulator PucR family] [protein_id=ALU34552.1] [location=137044..138195] [gbkey=CDS]	1	AAA	NAA	64	ACCCCAAATAGGAATAGGCGA
lcl|CP012395.1_cds_ALU34552.1_123 [locus_tag=CLAU_0123] [protein=Transcriptional regulator PucR family] [protein_id=ALU34552.1] [location=137044..138195] [gbkey=CDS]	1	TAA	NAA	21	ACCGAAAATGCAGTGGTTTGT
lcl|CP012395.1_cds_ALU34552.1_123 [locus_tag=CLAU_0123] [protein=Transcriptional regulator PucR family] [protein_id=ALU34552.1] [location=137044..138195] [gbkey=CDS]	1	AGA	NGA	33	TTATGCAGGATTACTGTAATA
lcl|CP012395.1_cds_ALU34552.1_123 [locus_tag=CLAU_0123] [protein=Transcriptional regulator PucR family] [protein_id=ALU34552.1] [location=137044..138195] [gbkey=CDS]	-1	AGA	NGD	28	ATTTCCCAAGGCATTATAAAA
lcl|CP012395.1_cds_ALU34552.1_123 [locus_tag=CLAU_0123] [protein=Transcriptional regulator PucR family] [protein_id=ALU34552.1] [location=137044..138195] [gbkey=CDS]	-1	AG	NG	28	ATTTCCCAAGGCATTATAAAA
lcl|CP012395.1_cds_ALU34552.1_123 [locus_tag=CLAU_0123] [protein=Transcriptional regulator PucR family] [protein_id=ALU34552.1] [location=137044..138195] [gbkey=CDS]	-1	GAA	NAA	28	CCCAAGGCATTATAAAAAGAG
lcl|CP012395.1_cds_ALU34552.1_123 [locus_tag=CLAU_0123] [protein=Transcriptional regulator PucR family] [protein_id=ALU34552.1] [location=137044..138195] [gbkey=CDS]	-1	AGA	NGA	28	ATTTCCCAAGGCATTATAAAA
lcl|CP012395.1_cds_ALU34553.1_124 [locus_tag=CLAU_0124] [protein=(S)-3-amino-2-methylpropionate transaminase] [protein_id=ALU34553.1] [location=138963..140321] [gbkey=CDS]	1	AGT	NGD	6	AATACGAAGAAGAGAAGATGC
lcl|CP012395.1_cds_ALU34553.1_124 [locus_tag=CLAU_0124] [protein=(S)-3-amino-2-methylpropionate transaminase] [protein_id=ALU34553.1] [location=138963..140321] [gbkey=CDS]	1	AGT	NGD	48	TTGATCAAGCTTCACCACCGG
lcl|CP012395.1_cds_ALU34553.1_124 [locus_tag=CLAU_0124] [protein=(S)-3-amino-2-methylpropionate transaminase] [protein_id=ALU34553.1] [location=138963..140321] [gbkey=CDS]	1	AG	NG	6	AATACGAAGAAGAGAAGATGC
lcl|CP012395.1_cds_ALU34553.1_124 [locus_tag=CLAU_0124] [protein=(S)-3-amino-2-methylpropionate transaminase] [protein_id=ALU34553.1] [location=138963..140321] [gbkey=CDS]	1	AG	NG	48	TTGATCAAGCTTCACCACCGG
lcl|CP012395.1_cds_ALU34553.1_124 [locus_tag=CLAU_0124] [protein=(S)-3-amino-2-methylpropionate transaminase] [protein_id=ALU34553.1] [location=138963..140321] [gbkey=CDS]	1	TAA	NAA	2	AGGAACAATTACCTAAAATAA
lcl|CP012395.1_cds_ALU34553.1_124 [locus_tag=CLAU_0124] [protein=(S)-3-amino-2-methylpropionate transaminase] [protein_id=ALU34553.1] [location=138963..140321] [gbkey=CDS]	-1	GAA	NAA	52	TAACCCATTCAATGGGAGCTG
lcl|CP012395.1_cds_ALU34553.1_124 [locus_tag=CLAU_0124] [protein=(S)-3-amino-2-methylpropionate transaminase] [protein_id=ALU34553.1] [location=138963..140321] [gbkey=CDS]	-1	TAA	NAA	52	CCCATTCAATGGGAGCTGGAA
lcl|CP012395.1_cds_ALU34554.1_125 [locus_tag=CLAU_0125] [protein=Urea carboxylase] [protein_id=ALU34554.1] [location=140388..141371] [gbkey=CDS]	1	TGG	NGG	13	ATGAACAGAGGGTGGAACTGC
lcl|CP012395.1_cds_ALU34554.1_125 [locus_tag=CLAU_0125] [protein=Urea carboxylase] [protein_id=ALU34554.1] [location=140388..141371] [gbkey=CDS]	1	GGA	NGD	13	TGAACAGAGGGTGGAACTGCT
lcl|CP012395.1_cds_ALU34554.1_125 [locus_tag=CLAU_0125] [protein=Urea carboxylase] [protein_id=ALU34554.1] [location=140388..141371] [gbkey=CDS]	1	TGA	NGD	11	TATTCAAGTGGAATATGGTTA
lcl|CP012395.1_cds_ALU34554.1_125 [locus_tag=CLAU_0125] [protein=Urea carboxylase] [protein_id=ALU34554.1] [location=140388..141371] [gbkey=CDS]	1	TGA	NGD	38	CAGTCAAACTAAAAAGGCAGT
lcl|CP012395.1_cds_ALU34554.1_125 [locus_tag=CLAU_0125] [protein=Urea carboxylase] [protein_id=ALU34554.1] [location=140388..141371] [gbkey=CDS]	1	TGG	NGD	13	ATGAACAGAGGGTGGAACTGC
lcl|CP012395.1_cds_ALU34554.1_125 [locus_tag=CLAU_0125] [protein=Urea carboxylase] [protein_id=ALU34554.1] [location=140388..141371] [gbkey=CDS]	1	GG	NG	13	TGAACAGAGGGTGGAACTGCT
lcl|CP012395.1_cds_ALU34554.1_125 [locus_tag=CLAU_0125] [protein=Urea carboxylase] [protein_id=ALU34554.1] [location=140388..141371] [gbkey=CDS]	1	TG	NG	11	TATTCAAGTGGAATATGGTTA
lcl|CP012395.1_cds_ALU34554.1_125 [locus_tag=CLAU_0125] [protein=Urea carboxylase] [protein_id=ALU34554.1] [location=140388..141371] [gbkey=CDS]	1	TG	NG	13	ATGAACAGAGGGTGGAACTGC
lcl|CP012395.1_cds_ALU34554.1_125 [locus_tag=CLAU_0125] [protein=Urea carboxylase] [protein_id=ALU34554.1] [location=140388..141371] [gbkey=CDS]	1	TG	NG	38	CAGTCAAACTAAAAAGGCAGT
lcl|CP012395.1_cds_ALU34554.1_125 [locus_tag=CLAU_0125] [protein=Urea carboxylase] [protein_id=ALU34554.1] [location=140388..141371] [gbkey=CDS]	1	AAA	NAA	27	TCCCACAAGAACTTATTGACA
lcl|CP012395.1_cds_ALU34554.1_125 [locus_tag=CLAU_0125] [protein=Urea carboxylase] [protein_id=ALU34554.1] [location=140388..141371] [gbkey=CDS]	1	AAA	NAA	39	GTCAAACTAAAAAGGCAGTTG
lcl|CP012395.1_cds_ALU34554.1_125 [locus_tag=CLAU_0125] [protein=Urea carboxylase] [protein_id=ALU34554.1] [location=140388..141371] [gbkey=CDS]	1	CAA	NAA	42	AACAAATTCGTCCTGATGCAC
lcl|CP012395.1_cds_ALU34554.1_125 [locus_tag=CLAU_0125] [protein=Urea carboxylase] [protein_id=ALU34554.1] [location=140388..141371] [gbkey=CDS]	1	GGA	NGA	13	TGAACAGAGGGTGGAACTGCT
lcl|CP012395.1_cds_ALU34554.1_125 [locus_tag=CLAU_0125] [protein=Urea carboxylase] [protein_id=ALU34554.1] [location=140388..141371] [gbkey=CDS]	1	TGA	NGA	11	TATTCAAGTGGAATATGGTTA
lcl|CP012395.1_cds_ALU34554.1_125 [locus_tag=CLAU_0125] [protein=Urea carboxylase] [protein_id=ALU34554.1] [location=140388..141371] [gbkey=CDS]	1	TGA	NGA	38	CAGTCAAACTAAAAAGGCAGT
lcl|CP012395.1_cds_ALU34554.1_125 [locus_tag=CLAU_0125] [protein=Urea carboxylase] [protein_id=ALU34554.1] [location=140388..141371] [gbkey=CDS]	-1	CGG	NGG	54	TGGCCAGAAAAAGCCTCCACC
lcl|CP012395.1_cds_ALU34554.1_125 [locus_tag=CLAU_0125] [protein=Urea carboxylase] [protein_id=ALU34554.1] [location=140388..141371] [gbkey=CDS]	-1	TGT	NGD	60	GAGTCCATATACGCGGAGGAT
lcl|CP012395.1_cds_ALU34554.1_125 [locus_tag=CLAU_0125] [protein=Urea carboxylase] [protein_id=ALU34554.1] [location=140388..141371] [gbkey=CDS]	-1	TGT	NGD	52	CCGGCCAGAAACCGCACCCGC
lcl|CP012395.1_cds_ALU34554.1_125 [locus_tag=CLAU_0125] [protein=Urea carboxylase] [protein_id=ALU34554.1] [location=140388..141371] [gbkey=CDS]	-1	CGG	NGD	54	TGGCCAGAAAAAGCCTCCACC
lcl|CP012395.1_cds_ALU34554.1_125 [locus_tag=CLAU_0125] [protein=Urea carboxylase] [protein_id=ALU34554.1] [location=140388..141371] [gbkey=CDS]	-1	CG	NG	54	TGGCCAGAAAAAGCCTCCACC
lcl|CP012395.1_cds_ALU34554.1_125 [locus_tag=CLAU_0125] [protein=Urea carboxylase] [protein_id=ALU34554.1] [location=140388..141371] [gbkey=CDS]	-1	GG	NG	54	GGCCAGAAAAAGCCTCCACCC
lcl|CP012395.1_cds_ALU34554.1_125 [locus_tag=CLAU_0125] [protein=Urea carboxylase] [protein_id=ALU34554.1] [location=140388..141371] [gbkey=CDS]	-1	TG	NG	60	GAGTCCATATACGCGGAGGAT
lcl|CP012395.1_cds_ALU34554.1_125 [locus_tag=CLAU_0125] [protein=Urea carboxylase] [protein_id=ALU34554.1] [location=140388..141371] [gbkey=CDS]	-1	TG	NG	52	CCGGCCAGAAACCGCACCCGC
lcl|CP012395.1_cds_ALU34555.1_126 [locus_tag=CLAU_0126] [protein=Urea carboxylase] [protein_id=ALU34555.1] [location=141400..142383] [gbkey=CDS]	1	AGA	NGD	20	TTGCCAGCTTGAAATTGTAGA
lcl|CP012395.1_cds_ALU34555.1_126 [locus_tag=CLAU_0126] [protein=Urea carboxylase] [protein_id=ALU34555.1] [location=141400..142383] [gbkey=CDS]	1	AG	NG	20	TTGCCAGCTTGAAATTGTAGA
lcl|CP012395.1_cds_ALU34555.1_126 [locus_tag=CLAU_0126] [protein=Urea carboxylase] [protein_id=ALU34555.1] [location=141400..142383] [gbkey=CDS]	1	AGA	NGA	20	TTGCCAGCTTGAAATTGTAGA
lcl|CP012395.1_cds_ALU34555.1_126 [locus_tag=CLAU_0126] [protein=Urea carboxylase] [protein_id=ALU34555.1] [location=141400..142383] [gbkey=CDS]	-1	AGG	NGG	53	TTCCCATTCATTCACGTATTC
lcl|CP012395.1_cds_ALU34555.1_126 [locus_tag=CLAU_0126] [protein=Urea carboxylase] [protein_id=ALU34555.1] [location=141400..142383] [gbkey=CDS]	-1	GGT	NGD	53	TCCCATTCATTCACGTATTCA
lcl|CP012395.1_cds_ALU34555.1_126 [locus_tag=CLAU_0126] [protein=Urea carboxylase] [protein_id=ALU34555.1] [location=141400..142383] [gbkey=CDS]	-1	AGG	NGD	53	TTCCCATTCATTCACGTATTC
lcl|CP012395.1_cds_ALU34555.1_126 [locus_tag=CLAU_0126] [protein=Urea carboxylase] [protein_id=ALU34555.1] [location=141400..142383] [gbkey=CDS]	-1	AG	NG	53	TTCCCATTCATTCACGTATTC
lcl|CP012395.1_cds_ALU34555.1_126 [locus_tag=CLAU_0126] [protein=Urea carboxylase] [protein_id=ALU34555.1] [location=141400..142383] [gbkey=CDS]	-1	GG	NG	53	TCCCATTCATTCACGTATTCA
lcl|CP012395.1_cds_ALU34556.1_127 [locus_tag=CLAU_0127] [protein=Biotin/lipoyl attachment domain-containing protein] [protein_id=ALU34556.1] [location=142418..142636] [gbkey=CDS]	1	TGG	NGG	27	AGCTCGAGTAGTAGTAAATGT
lcl|CP012395.1_cds_ALU34556.1_127 [locus_tag=CLAU_0127] [protein=Biotin/lipoyl attachment domain-containing protein] [protein_id=ALU34556.1] [location=142418..142636] [gbkey=CDS]	1	TGT	NGD	66	CTGCCAGACAGAAAAAGCAGG
lcl|CP012395.1_cds_ALU34556.1_127 [locus_tag=CLAU_0127] [protein=Biotin/lipoyl attachment domain-containing protein] [protein_id=ALU34556.1] [location=142418..142636] [gbkey=CDS]	1	TGG	NGD	27	AGCTCGAGTAGTAGTAAATGT
lcl|CP012395.1_cds_ALU34556.1_127 [locus_tag=CLAU_0127] [protein=Biotin/lipoyl attachment domain-containing protein] [protein_id=ALU34556.1] [location=142418..142636] [gbkey=CDS]	1	TG	NG	27	AGCTCGAGTAGTAGTAAATGT
lcl|CP012395.1_cds_ALU34556.1_127 [locus_tag=CLAU_0127] [protein=Biotin/lipoyl attachment domain-containing protein] [protein_id=ALU34556.1] [location=142418..142636] [gbkey=CDS]	1	TG	NG	66	CTGCCAGACAGAAAAAGCAGG
lcl|CP012395.1_cds_ALU34556.1_127 [locus_tag=CLAU_0127] [protein=Biotin/lipoyl attachment domain-containing protein] [protein_id=ALU34556.1] [location=142418..142636] [gbkey=CDS]	1	TAA	NAA	45	AGGACAGGAGCTTGCAGTTAT
lcl|CP012395.1_cds_ALU34557.1_128 [locus_tag=CLAU_0128] [protein=LamB/YcsF family protein] [protein_id=ALU34557.1] [location=142652..143419] [gbkey=CDS]	1	AGG	NGG	47	TATACCGAATGGTTGGTGAGC
lcl|CP012395.1_cds_ALU34557.1_128 [locus_tag=CLAU_0128] [protein=LamB/YcsF family protein] [protein_id=ALU34557.1] [location=142652..143419] [gbkey=CDS]	1	TGG	NGG	43	AATGCAACATGTAAAGCCTCA
lcl|CP012395.1_cds_ALU34557.1_128 [locus_tag=CLAU_0128] [protein=LamB/YcsF family protein] [protein_id=ALU34557.1] [location=142652..143419] [gbkey=CDS]	1	AGA	NGD	29	GGCAAGGATTTGGAAGAAGAC
lcl|CP012395.1_cds_ALU34557.1_128 [locus_tag=CLAU_0128] [protein=LamB/YcsF family protein] [protein_id=ALU34557.1] [location=142652..143419] [gbkey=CDS]	1	AGA	NGD	48	ACCGAATGGTTGGTGAGCAGG
lcl|CP012395.1_cds_ALU34557.1_128 [locus_tag=CLAU_0128] [protein=LamB/YcsF family protein] [protein_id=ALU34557.1] [location=142652..143419] [gbkey=CDS]	1	GGA	NGD	47	ATACCGAATGGTTGGTGAGCA
lcl|CP012395.1_cds_ALU34557.1_128 [locus_tag=CLAU_0128] [protein=LamB/YcsF family protein] [protein_id=ALU34557.1] [location=142652..143419] [gbkey=CDS]	1	TGA	NGD	31	AAGACAGATGGATATTTCAGT
lcl|CP012395.1_cds_ALU34557.1_128 [locus_tag=CLAU_0128] [protein=LamB/YcsF family protein] [protein_id=ALU34557.1] [location=142652..143419] [gbkey=CDS]	1	AGG	NGD	47	TATACCGAATGGTTGGTGAGC
lcl|CP012395.1_cds_ALU34557.1_128 [locus_tag=CLAU_0128] [protein=LamB/YcsF family protein] [protein_id=ALU34557.1] [location=142652..143419] [gbkey=CDS]	1	TGG	NGD	43	AATGCAACATGTAAAGCCTCA
lcl|CP012395.1_cds_ALU34557.1_128 [locus_tag=CLAU_0128] [protein=LamB/YcsF family protein] [protein_id=ALU34557.1] [location=142652..143419] [gbkey=CDS]	1	AG	NG	29	GGCAAGGATTTGGAAGAAGAC
lcl|CP012395.1_cds_ALU34557.1_128 [locus_tag=CLAU_0128] [protein=LamB/YcsF family protein] [protein_id=ALU34557.1] [location=142652..143419] [gbkey=CDS]	1	AG	NG	47	TATACCGAATGGTTGGTGAGC
lcl|CP012395.1_cds_ALU34557.1_128 [locus_tag=CLAU_0128] [protein=LamB/YcsF family protein] [protein_id=ALU34557.1] [location=142652..143419] [gbkey=CDS]	1	AG	NG	48	ACCGAATGGTTGGTGAGCAGG
lcl|CP012395.1_cds_ALU34557.1_128 [locus_tag=CLAU_0128] [protein=LamB/YcsF family protein] [protein_id=ALU34557.1] [location=142652..143419] [gbkey=CDS]	1	GG	NG	47	ATACCGAATGGTTGGTGAGCA
lcl|CP012395.1_cds_ALU34557.1_128 [locus_tag=CLAU_0128] [protein=LamB/YcsF family protein] [protein_id=ALU34557.1] [location=142652..143419] [gbkey=CDS]	1	TG	NG	31	AAGACAGATGGATATTTCAGT
lcl|CP012395.1_cds_ALU34557.1_128 [locus_tag=CLAU_0128] [protein=LamB/YcsF family protein] [protein_id=ALU34557.1] [location=142652..143419] [gbkey=CDS]	1	TG	NG	37	ATATCAGTTAGGAGCAATGGA
lcl|CP012395.1_cds_ALU34557.1_128 [locus_tag=CLAU_0128] [protein=LamB/YcsF family protein] [protein_id=ALU34557.1] [location=142652..143419] [gbkey=CDS]	1	TG	NG	43	AATGCAACATGTAAAGCCTCA
lcl|CP012395.1_cds_ALU34557.1_128 [locus_tag=CLAU_0128] [protein=LamB/YcsF family protein] [protein_id=ALU34557.1] [location=142652..143419] [gbkey=CDS]	1	GAA	NAA	44	TGCAACATGTAAAGCCTCATG
lcl|CP012395.1_cds_ALU34557.1_128 [locus_tag=CLAU_0128] [protein=LamB/YcsF family protein] [protein_id=ALU34557.1] [location=142652..143419] [gbkey=CDS]	1	AGA	NGA	29	GGCAAGGATTTGGAAGAAGAC
lcl|CP012395.1_cds_ALU34557.1_128 [locus_tag=CLAU_0128] [protein=LamB/YcsF family protein] [protein_id=ALU34557.1] [location=142652..143419] [gbkey=CDS]	1	AGA	NGA	48	ACCGAATGGTTGGTGAGCAGG
lcl|CP012395.1_cds_ALU34557.1_128 [locus_tag=CLAU_0128] [protein=LamB/YcsF family protein] [protein_id=ALU34557.1] [location=142652..143419] [gbkey=CDS]	1	GGA	NGA	47	ATACCGAATGGTTGGTGAGCA
lcl|CP012395.1_cds_ALU34557.1_128 [locus_tag=CLAU_0128] [protein=LamB/YcsF family protein] [protein_id=ALU34557.1] [location=142652..143419] [gbkey=CDS]	1	TGA	NGA	31	AAGACAGATGGATATTTCAGT
lcl|CP012395.1_cds_ALU34557.1_128 [locus_tag=CLAU_0128] [protein=LamB/YcsF family protein] [protein_id=ALU34557.1] [location=142652..143419] [gbkey=CDS]	-1	AG	NG	66	TCCAGTTTCCATTTTCATCAT
lcl|CP012395.1_cds_ALU34557.1_128 [locus_tag=CLAU_0128] [protein=LamB/YcsF family protein] [protein_id=ALU34557.1] [location=142652..143419] [gbkey=CDS]	-1	AAA	NAA	17	CCCATTTTATGGTACGTTCCA
lcl|CP012395.1_cds_ALU34558.1_129 [locus_tag=CLAU_0129] [protein=hypothetical protein] [protein_id=ALU34558.1] [location=143434..143925] [gbkey=CDS]	-1	AAA	NAA	18	TACCATGCCCAGCCTATAAAC
lcl|CP012395.1_cds_ALU34558.1_129 [locus_tag=CLAU_0129] [protein=hypothetical protein] [protein_id=ALU34558.1] [location=143434..143925] [gbkey=CDS]	-1	CAA	NAA	19	GTACCATGCCCAGCCTATAAA
lcl|CP012395.1_cds_ALU34558.1_129 [locus_tag=CLAU_0129] [protein=hypothetical protein] [protein_id=ALU34558.1] [location=143434..143925] [gbkey=CDS]	-1	CAA	NAA	17	GCCCAGCCTATAAACAAAGCC
lcl|CP012395.1_cds_ALU34559.1_130 [locus_tag=CLAU_0130] [protein=Sodium/proline symporter] [protein_id=ALU34559.1] [location=complement(143979..145451)] [gbkey=CDS]	1	TGA	NGD	62	CAATCAACCTCTAAAAGATCC
lcl|CP012395.1_cds_ALU34559.1_130 [locus_tag=CLAU_0130] [protein=Sodium/proline symporter] [protein_id=ALU34559.1] [location=complement(143979..145451)] [gbkey=CDS]	1	TGT	NGD	39	TTTCCAGGGAAGTCTTATGTT
lcl|CP012395.1_cds_ALU34559.1_130 [locus_tag=CLAU_0130] [protein=Sodium/proline symporter] [protein_id=ALU34559.1] [location=complement(143979..145451)] [gbkey=CDS]	1	TG	NG	39	TTTCCAGGGAAGTCTTATGTT
lcl|CP012395.1_cds_ALU34559.1_130 [locus_tag=CLAU_0130] [protein=Sodium/proline symporter] [protein_id=ALU34559.1] [location=complement(143979..145451)] [gbkey=CDS]	1	TG	NG	62	CAATCAACCTCTAAAAGATCC
lcl|CP012395.1_cds_ALU34559.1_130 [locus_tag=CLAU_0130] [protein=Sodium/proline symporter] [protein_id=ALU34559.1] [location=complement(143979..145451)] [gbkey=CDS]	1	AAA	NAA	62	ATCAACCTCTAAAAGATCCTG
lcl|CP012395.1_cds_ALU34559.1_130 [locus_tag=CLAU_0130] [protein=Sodium/proline symporter] [protein_id=ALU34559.1] [location=complement(143979..145451)] [gbkey=CDS]	1	GAA	NAA	75	ACACTCAGGTATTTATAGGAA
lcl|CP012395.1_cds_ALU34559.1_130 [locus_tag=CLAU_0130] [protein=Sodium/proline symporter] [protein_id=ALU34559.1] [location=complement(143979..145451)] [gbkey=CDS]	1	TAA	NAA	24	TTTACAAAACAGATTTAAAGA
lcl|CP012395.1_cds_ALU34559.1_130 [locus_tag=CLAU_0130] [protein=Sodium/proline symporter] [protein_id=ALU34559.1] [location=complement(143979..145451)] [gbkey=CDS]	1	TGA	NGA	62	CAATCAACCTCTAAAAGATCC
lcl|CP012395.1_cds_ALU34559.1_130 [locus_tag=CLAU_0130] [protein=Sodium/proline symporter] [protein_id=ALU34559.1] [location=complement(143979..145451)] [gbkey=CDS]	-1	TGT	NGD	14	AAGCCACATACTGGAGATACC
lcl|CP012395.1_cds_ALU34559.1_130 [locus_tag=CLAU_0130] [protein=Sodium/proline symporter] [protein_id=ALU34559.1] [location=complement(143979..145451)] [gbkey=CDS]	-1	TG	NG	14	AAGCCACATACTGGAGATACC
lcl|CP012395.1_cds_ALU34559.1_130 [locus_tag=CLAU_0130] [protein=Sodium/proline symporter] [protein_id=ALU34559.1] [location=complement(143979..145451)] [gbkey=CDS]	-1	TG	NG	10	CATCCAACCGCTCATATCGCT
lcl|CP012395.1_cds_ALU34559.1_130 [locus_tag=CLAU_0130] [protein=Sodium/proline symporter] [protein_id=ALU34559.1] [location=complement(143979..145451)] [gbkey=CDS]	-1	TAA	NAA	48	GTCCCCAAGCTAAAAATCCAA
lcl|CP012395.1_cds_ALU34560.1_131 [locus_tag=CLAU_0131] [protein=hypothetical protein] [protein_id=ALU34560.1] [location=145776..146294] [gbkey=CDS]	1	TG	NG	46	AGTGCAATCTAAATCAGATCT
lcl|CP012395.1_cds_ALU34562.1_133 [locus_tag=CLAU_0133] [protein=Sugar (Glycoside-Pentoside-Hexuronide) transporter] [protein_id=ALU34562.1] [location=146795..148162] [gbkey=CDS]	1	TGG	NGG	6	GATTTCAGTTATTTGTAAATG
lcl|CP012395.1_cds_ALU34562.1_133 [locus_tag=CLAU_0133] [protein=Sugar (Glycoside-Pentoside-Hexuronide) transporter] [protein_id=ALU34562.1] [location=146795..148162] [gbkey=CDS]	1	AGA	NGD	48	AACTCAAACAGGTAAATCAGA
lcl|CP012395.1_cds_ALU34562.1_133 [locus_tag=CLAU_0133] [protein=Sugar (Glycoside-Pentoside-Hexuronide) transporter] [protein_id=ALU34562.1] [location=146795..148162] [gbkey=CDS]	1	GGA	NGD	6	ATTTCAGTTATTTGTAAATGT
lcl|CP012395.1_cds_ALU34562.1_133 [locus_tag=CLAU_0133] [protein=Sugar (Glycoside-Pentoside-Hexuronide) transporter] [protein_id=ALU34562.1] [location=146795..148162] [gbkey=CDS]	1	TGG	NGD	6	GATTTCAGTTATTTGTAAATG
lcl|CP012395.1_cds_ALU34562.1_133 [locus_tag=CLAU_0133] [protein=Sugar (Glycoside-Pentoside-Hexuronide) transporter] [protein_id=ALU34562.1] [location=146795..148162] [gbkey=CDS]	1	AG	NG	48	AACTCAAACAGGTAAATCAGA
lcl|CP012395.1_cds_ALU34562.1_133 [locus_tag=CLAU_0133] [protein=Sugar (Glycoside-Pentoside-Hexuronide) transporter] [protein_id=ALU34562.1] [location=146795..148162] [gbkey=CDS]	1	GG	NG	6	ATTTCAGTTATTTGTAAATGT
lcl|CP012395.1_cds_ALU34562.1_133 [locus_tag=CLAU_0133] [protein=Sugar (Glycoside-Pentoside-Hexuronide) transporter] [protein_id=ALU34562.1] [location=146795..148162] [gbkey=CDS]	1	TG	NG	6	GATTTCAGTTATTTGTAAATG
lcl|CP012395.1_cds_ALU34562.1_133 [locus_tag=CLAU_0133] [protein=Sugar (Glycoside-Pentoside-Hexuronide) transporter] [protein_id=ALU34562.1] [location=146795..148162] [gbkey=CDS]	1	AAA	NAA	6	TTCAGTTATTTGTAAATGTGG
lcl|CP012395.1_cds_ALU34562.1_133 [locus_tag=CLAU_0133] [protein=Sugar (Glycoside-Pentoside-Hexuronide) transporter] [protein_id=ALU34562.1] [location=146795..148162] [gbkey=CDS]	1	AAA	NAA	48	CTCAAACAGGTAAATCAGAAG
lcl|CP012395.1_cds_ALU34562.1_133 [locus_tag=CLAU_0133] [protein=Sugar (Glycoside-Pentoside-Hexuronide) transporter] [protein_id=ALU34562.1] [location=146795..148162] [gbkey=CDS]	1	AGA	NGA	48	AACTCAAACAGGTAAATCAGA
lcl|CP012395.1_cds_ALU34562.1_133 [locus_tag=CLAU_0133] [protein=Sugar (Glycoside-Pentoside-Hexuronide) transporter] [protein_id=ALU34562.1] [location=146795..148162] [gbkey=CDS]	1	GGA	NGA	6	ATTTCAGTTATTTGTAAATGT
lcl|CP012395.1_cds_ALU34562.1_133 [locus_tag=CLAU_0133] [protein=Sugar (Glycoside-Pentoside-Hexuronide) transporter] [protein_id=ALU34562.1] [location=146795..148162] [gbkey=CDS]	-1	CAA	NAA	69	AAGCCCATACAATAAGTAATC
lcl|CP012395.1_cds_ALU34562.1_133 [locus_tag=CLAU_0133] [protein=Sugar (Glycoside-Pentoside-Hexuronide) transporter] [protein_id=ALU34562.1] [location=146795..148162] [gbkey=CDS]	-1	TAA	NAA	25	TCCAAATTAAATGACTTACTA
lcl|CP012395.1_cds_ALU34563.1_134 [locus_tag=CLAU_0134] [protein=Cobalamin B12-binding domain protein] [protein_id=ALU34563.1] [location=148431..149054] [gbkey=CDS]	1	TGT	NGD	21	CTTACAGGAAGGCATGGGAAT
lcl|CP012395.1_cds_ALU34563.1_134 [locus_tag=CLAU_0134] [protein=Cobalamin B12-binding domain protein] [protein_id=ALU34563.1] [location=148431..149054] [gbkey=CDS]	1	TG	NG	21	CTTACAGGAAGGCATGGGAAT
lcl|CP012395.1_cds_ALU34563.1_134 [locus_tag=CLAU_0134] [protein=Cobalamin B12-binding domain protein] [protein_id=ALU34563.1] [location=148431..149054] [gbkey=CDS]	1	TAA	NAA	66	TAAAACAATATAAACCAAAGG
lcl|CP012395.1_cds_ALU34564.1_135 [locus_tag=CLAU_0135] [protein=Uroporphyrinogen decarboxylase (URO-D)] [protein_id=ALU34564.1] [location=149059..150168] [gbkey=CDS]	1	AGG	NGG	4	GTGAACGATTAAATAGAATAA
lcl|CP012395.1_cds_ALU34564.1_135 [locus_tag=CLAU_0135] [protein=Uroporphyrinogen decarboxylase (URO-D)] [protein_id=ALU34564.1] [location=149059..150168] [gbkey=CDS]	1	GGT	NGD	4	TGAACGATTAAATAGAATAAA
lcl|CP012395.1_cds_ALU34564.1_135 [locus_tag=CLAU_0135] [protein=Uroporphyrinogen decarboxylase (URO-D)] [protein_id=ALU34564.1] [location=149059..150168] [gbkey=CDS]	1	GGT	NGD	36	CACAAAAATTTATAAAGGAAA
lcl|CP012395.1_cds_ALU34564.1_135 [locus_tag=CLAU_0135] [protein=Uroporphyrinogen decarboxylase (URO-D)] [protein_id=ALU34564.1] [location=149059..150168] [gbkey=CDS]	1	AGG	NGD	4	GTGAACGATTAAATAGAATAA
lcl|CP012395.1_cds_ALU34564.1_135 [locus_tag=CLAU_0135] [protein=Uroporphyrinogen decarboxylase (URO-D)] [protein_id=ALU34564.1] [location=149059..150168] [gbkey=CDS]	1	AG	NG	4	GTGAACGATTAAATAGAATAA
lcl|CP012395.1_cds_ALU34564.1_135 [locus_tag=CLAU_0135] [protein=Uroporphyrinogen decarboxylase (URO-D)] [protein_id=ALU34564.1] [location=149059..150168] [gbkey=CDS]	1	AG	NG	59	GGCAACAGATACGTGAGGTTA
lcl|CP012395.1_cds_ALU34564.1_135 [locus_tag=CLAU_0135] [protein=Uroporphyrinogen decarboxylase (URO-D)] [protein_id=ALU34564.1] [location=149059..150168] [gbkey=CDS]	1	GG	NG	4	TGAACGATTAAATAGAATAAA
lcl|CP012395.1_cds_ALU34564.1_135 [locus_tag=CLAU_0135] [protein=Uroporphyrinogen decarboxylase (URO-D)] [protein_id=ALU34564.1] [location=149059..150168] [gbkey=CDS]	1	GG	NG	36	CACAAAAATTTATAAAGGAAA
lcl|CP012395.1_cds_ALU34564.1_135 [locus_tag=CLAU_0135] [protein=Uroporphyrinogen decarboxylase (URO-D)] [protein_id=ALU34564.1] [location=149059..150168] [gbkey=CDS]	1	AAA	NAA	36	TTTCACAAAAATTTATAAAGG
lcl|CP012395.1_cds_ALU34564.1_135 [locus_tag=CLAU_0135] [protein=Uroporphyrinogen decarboxylase (URO-D)] [protein_id=ALU34564.1] [location=149059..150168] [gbkey=CDS]	1	TAA	NAA	55	AAGTACAAGCTGCCCTTGATG
lcl|CP012395.1_cds_ALU34564.1_135 [locus_tag=CLAU_0135] [protein=Uroporphyrinogen decarboxylase (URO-D)] [protein_id=ALU34564.1] [location=149059..150168] [gbkey=CDS]	1	TAA	NAA	59	AAGGCAACAGATACGTGAGGT
lcl|CP012395.1_cds_ALU34564.1_135 [locus_tag=CLAU_0135] [protein=Uroporphyrinogen decarboxylase (URO-D)] [protein_id=ALU34564.1] [location=149059..150168] [gbkey=CDS]	-1	TGG	NGG	72	CGATCCCAACACATATCTAAA
lcl|CP012395.1_cds_ALU34564.1_135 [locus_tag=CLAU_0135] [protein=Uroporphyrinogen decarboxylase (URO-D)] [protein_id=ALU34564.1] [location=149059..150168] [gbkey=CDS]	-1	AGA	NGD	71	TCCCAACACATATCTAAATGG
lcl|CP012395.1_cds_ALU34564.1_135 [locus_tag=CLAU_0135] [protein=Uroporphyrinogen decarboxylase (URO-D)] [protein_id=ALU34564.1] [location=149059..150168] [gbkey=CDS]	-1	GGA	NGD	72	GATCCCAACACATATCTAAAT
lcl|CP012395.1_cds_ALU34564.1_135 [locus_tag=CLAU_0135] [protein=Uroporphyrinogen decarboxylase (URO-D)] [protein_id=ALU34564.1] [location=149059..150168] [gbkey=CDS]	-1	AGT	NGD	26	TGCCATAAAGTATCACAAGGA
lcl|CP012395.1_cds_ALU34564.1_135 [locus_tag=CLAU_0135] [protein=Uroporphyrinogen decarboxylase (URO-D)] [protein_id=ALU34564.1] [location=149059..150168] [gbkey=CDS]	-1	TGG	NGD	72	CGATCCCAACACATATCTAAA
lcl|CP012395.1_cds_ALU34564.1_135 [locus_tag=CLAU_0135] [protein=Uroporphyrinogen decarboxylase (URO-D)] [protein_id=ALU34564.1] [location=149059..150168] [gbkey=CDS]	-1	AG	NG	71	TCCCAACACATATCTAAATGG
lcl|CP012395.1_cds_ALU34564.1_135 [locus_tag=CLAU_0135] [protein=Uroporphyrinogen decarboxylase (URO-D)] [protein_id=ALU34564.1] [location=149059..150168] [gbkey=CDS]	-1	AG	NG	26	TGCCATAAAGTATCACAAGGA
lcl|CP012395.1_cds_ALU34564.1_135 [locus_tag=CLAU_0135] [protein=Uroporphyrinogen decarboxylase (URO-D)] [protein_id=ALU34564.1] [location=149059..150168] [gbkey=CDS]	-1	GG	NG	72	GATCCCAACACATATCTAAAT
lcl|CP012395.1_cds_ALU34564.1_135 [locus_tag=CLAU_0135] [protein=Uroporphyrinogen decarboxylase (URO-D)] [protein_id=ALU34564.1] [location=149059..150168] [gbkey=CDS]	-1	TG	NG	72	CGATCCCAACACATATCTAAA
lcl|CP012395.1_cds_ALU34564.1_135 [locus_tag=CLAU_0135] [protein=Uroporphyrinogen decarboxylase (URO-D)] [protein_id=ALU34564.1] [location=149059..150168] [gbkey=CDS]	-1	GAA	NAA	26	TTTGCCATAAAGTATCACAAG
lcl|CP012395.1_cds_ALU34564.1_135 [locus_tag=CLAU_0135] [protein=Uroporphyrinogen decarboxylase (URO-D)] [protein_id=ALU34564.1] [location=149059..150168] [gbkey=CDS]	-1	TAA	NAA	65	TGGCCACATAAATCTGTCAAA
lcl|CP012395.1_cds_ALU34564.1_135 [locus_tag=CLAU_0135] [protein=Uroporphyrinogen decarboxylase (URO-D)] [protein_id=ALU34564.1] [location=149059..150168] [gbkey=CDS]	-1	AGA	NGA	71	TCCCAACACATATCTAAATGG
lcl|CP012395.1_cds_ALU34564.1_135 [locus_tag=CLAU_0135] [protein=Uroporphyrinogen decarboxylase (URO-D)] [protein_id=ALU34564.1] [location=149059..150168] [gbkey=CDS]	-1	GGA	NGA	72	GATCCCAACACATATCTAAAT
lcl|CP012395.1_cds_ALU34565.1_136 [locus_tag=CLAU_0136] [protein=Uroporphyrinogen decarboxylase (URO-D)] [protein_id=ALU34565.1] [location=150413..151555] [gbkey=CDS]	1	AGA	NGD	31	TGAACAAGGACCTATGACGGA
lcl|CP012395.1_cds_ALU34565.1_136 [locus_tag=CLAU_0136] [protein=Uroporphyrinogen decarboxylase (URO-D)] [protein_id=ALU34565.1] [location=150413..151555] [gbkey=CDS]	1	GGT	NGD	24	TGCAAAGTTTTGCAGCTATGT
lcl|CP012395.1_cds_ALU34565.1_136 [locus_tag=CLAU_0136] [protein=Uroporphyrinogen decarboxylase (URO-D)] [protein_id=ALU34565.1] [location=150413..151555] [gbkey=CDS]	1	GGT	NGD	72	AGCAAAATAATGTAAAAACTT
lcl|CP012395.1_cds_ALU34565.1_136 [locus_tag=CLAU_0136] [protein=Uroporphyrinogen decarboxylase (URO-D)] [protein_id=ALU34565.1] [location=150413..151555] [gbkey=CDS]	1	TGT	NGD	24	TTCTGCAAAGTTTTGCAGCTA
lcl|CP012395.1_cds_ALU34565.1_136 [locus_tag=CLAU_0136] [protein=Uroporphyrinogen decarboxylase (URO-D)] [protein_id=ALU34565.1] [location=150413..151555] [gbkey=CDS]	1	AG	NG	31	TGAACAAGGACCTATGACGGA
lcl|CP012395.1_cds_ALU34565.1_136 [locus_tag=CLAU_0136] [protein=Uroporphyrinogen decarboxylase (URO-D)] [protein_id=ALU34565.1] [location=150413..151555] [gbkey=CDS]	1	GG	NG	24	TGCAAAGTTTTGCAGCTATGT
lcl|CP012395.1_cds_ALU34565.1_136 [locus_tag=CLAU_0136] [protein=Uroporphyrinogen decarboxylase (URO-D)] [protein_id=ALU34565.1] [location=150413..151555] [gbkey=CDS]	1	GG	NG	72	AGCAAAATAATGTAAAAACTT
lcl|CP012395.1_cds_ALU34565.1_136 [locus_tag=CLAU_0136] [protein=Uroporphyrinogen decarboxylase (URO-D)] [protein_id=ALU34565.1] [location=150413..151555] [gbkey=CDS]	1	TG	NG	24	TTCTGCAAAGTTTTGCAGCTA
lcl|CP012395.1_cds_ALU34565.1_136 [locus_tag=CLAU_0136] [protein=Uroporphyrinogen decarboxylase (URO-D)] [protein_id=ALU34565.1] [location=150413..151555] [gbkey=CDS]	1	TG	NG	41	TCCTCAAATGGATATGGAGTA
lcl|CP012395.1_cds_ALU34565.1_136 [locus_tag=CLAU_0136] [protein=Uroporphyrinogen decarboxylase (URO-D)] [protein_id=ALU34565.1] [location=150413..151555] [gbkey=CDS]	1	TG	NG	70	ATCAAAAGCTAGTACCTGTAA
lcl|CP012395.1_cds_ALU34565.1_136 [locus_tag=CLAU_0136] [protein=Uroporphyrinogen decarboxylase (URO-D)] [protein_id=ALU34565.1] [location=150413..151555] [gbkey=CDS]	1	AAA	NAA	71	TAATGCAGCAAAATAATGTAA
lcl|CP012395.1_cds_ALU34565.1_136 [locus_tag=CLAU_0136] [protein=Uroporphyrinogen decarboxylase (URO-D)] [protein_id=ALU34565.1] [location=150413..151555] [gbkey=CDS]	1	TAA	NAA	69	ATCATCAAAAGCTAGTACCTG
lcl|CP012395.1_cds_ALU34565.1_136 [locus_tag=CLAU_0136] [protein=Uroporphyrinogen decarboxylase (URO-D)] [protein_id=ALU34565.1] [location=150413..151555] [gbkey=CDS]	1	AGA	NGA	31	TGAACAAGGACCTATGACGGA
lcl|CP012395.1_cds_ALU34565.1_136 [locus_tag=CLAU_0136] [protein=Uroporphyrinogen decarboxylase (URO-D)] [protein_id=ALU34565.1] [location=150413..151555] [gbkey=CDS]	-1	TGG	NGG	72	GCTTCCCAGTTACCGTCCATA
lcl|CP012395.1_cds_ALU34565.1_136 [locus_tag=CLAU_0136] [protein=Uroporphyrinogen decarboxylase (URO-D)] [protein_id=ALU34565.1] [location=150413..151555] [gbkey=CDS]	-1	TGT	NGD	33	TTCCCAGCCTTTGTCTATAAT
lcl|CP012395.1_cds_ALU34565.1_136 [locus_tag=CLAU_0136] [protein=Uroporphyrinogen decarboxylase (URO-D)] [protein_id=ALU34565.1] [location=150413..151555] [gbkey=CDS]	-1	TGG	NGD	72	GCTTCCCAGTTACCGTCCATA
lcl|CP012395.1_cds_ALU34565.1_136 [locus_tag=CLAU_0136] [protein=Uroporphyrinogen decarboxylase (URO-D)] [protein_id=ALU34565.1] [location=150413..151555] [gbkey=CDS]	-1	TG	NG	72	GCTTCCCAGTTACCGTCCATA
lcl|CP012395.1_cds_ALU34565.1_136 [locus_tag=CLAU_0136] [protein=Uroporphyrinogen decarboxylase (URO-D)] [protein_id=ALU34565.1] [location=150413..151555] [gbkey=CDS]	-1	TG	NG	33	TTCCCAGCCTTTGTCTATAAT
lcl|CP012395.1_cds_ALU34565.1_136 [locus_tag=CLAU_0136] [protein=Uroporphyrinogen decarboxylase (URO-D)] [protein_id=ALU34565.1] [location=150413..151555] [gbkey=CDS]	-1	TG	NG	23	AACCACATAGCTGCAAAACTT
lcl|CP012395.1_cds_ALU34566.1_137 [locus_tag=CLAU_0137] [protein=PTS system fructose subfamily IIC subunit] [protein_id=ALU34566.1] [location=complement(151636..153534)] [gbkey=CDS]	1	GGG	NGG	73	AGAGCAATGGCTTGGATCAAT
lcl|CP012395.1_cds_ALU34566.1_137 [locus_tag=CLAU_0137] [protein=PTS system fructose subfamily IIC subunit] [protein_id=ALU34566.1] [location=complement(151636..153534)] [gbkey=CDS]	1	TGG	NGG	73	TAGAGCAATGGCTTGGATCAA
lcl|CP012395.1_cds_ALU34566.1_137 [locus_tag=CLAU_0137] [protein=PTS system fructose subfamily IIC subunit] [protein_id=ALU34566.1] [location=complement(151636..153534)] [gbkey=CDS]	1	GGG	NGD	73	AGAGCAATGGCTTGGATCAAT
lcl|CP012395.1_cds_ALU34566.1_137 [locus_tag=CLAU_0137] [protein=PTS system fructose subfamily IIC subunit] [protein_id=ALU34566.1] [location=complement(151636..153534)] [gbkey=CDS]	1	TGG	NGD	73	TAGAGCAATGGCTTGGATCAA
lcl|CP012395.1_cds_ALU34566.1_137 [locus_tag=CLAU_0137] [protein=PTS system fructose subfamily IIC subunit] [protein_id=ALU34566.1] [location=complement(151636..153534)] [gbkey=CDS]	1	AG	NG	16	TGCCCAATTATTTTTTATGAT
lcl|CP012395.1_cds_ALU34566.1_137 [locus_tag=CLAU_0137] [protein=PTS system fructose subfamily IIC subunit] [protein_id=ALU34566.1] [location=complement(151636..153534)] [gbkey=CDS]	1	GG	NG	73	AGAGCAATGGCTTGGATCAAT
lcl|CP012395.1_cds_ALU34566.1_137 [locus_tag=CLAU_0137] [protein=PTS system fructose subfamily IIC subunit] [protein_id=ALU34566.1] [location=complement(151636..153534)] [gbkey=CDS]	1	TG	NG	41	AATCCAGGTATCTGTGTCTGA
lcl|CP012395.1_cds_ALU34566.1_137 [locus_tag=CLAU_0137] [protein=PTS system fructose subfamily IIC subunit] [protein_id=ALU34566.1] [location=complement(151636..153534)] [gbkey=CDS]	1	TG	NG	73	TAGAGCAATGGCTTGGATCAA
lcl|CP012395.1_cds_ALU34566.1_137 [locus_tag=CLAU_0137] [protein=PTS system fructose subfamily IIC subunit] [protein_id=ALU34566.1] [location=complement(151636..153534)] [gbkey=CDS]	1	AAA	NAA	24	TAAACAGGAAGCTGAATATGT
lcl|CP012395.1_cds_ALU34566.1_137 [locus_tag=CLAU_0137] [protein=PTS system fructose subfamily IIC subunit] [protein_id=ALU34566.1] [location=complement(151636..153534)] [gbkey=CDS]	1	GAA	NAA	73	AGCAATGGCTTGGATCAATGG
lcl|CP012395.1_cds_ALU34566.1_137 [locus_tag=CLAU_0137] [protein=PTS system fructose subfamily IIC subunit] [protein_id=ALU34566.1] [location=complement(151636..153534)] [gbkey=CDS]	1	TAA	NAA	24	ATAAACAGGAAGCTGAATATG
lcl|CP012395.1_cds_ALU34566.1_137 [locus_tag=CLAU_0137] [protein=PTS system fructose subfamily IIC subunit] [protein_id=ALU34566.1] [location=complement(151636..153534)] [gbkey=CDS]	1	TAA	NAA	37	ACATACAAAAGGCAGATGGCA
lcl|CP012395.1_cds_ALU34566.1_137 [locus_tag=CLAU_0137] [protein=PTS system fructose subfamily IIC subunit] [protein_id=ALU34566.1] [location=complement(151636..153534)] [gbkey=CDS]	1	TAA	NAA	47	AAAGCAGCGAACCGGTTTTTA
lcl|CP012395.1_cds_ALU34567.1_138 [locus_tag=CLAU_0138] [protein=1-phosphofructokinase] [protein_id=ALU34567.1] [location=complement(154020..154925)] [gbkey=CDS]	1	TGG	NGG	71	CCCAAAACATAATAATTTCAA
lcl|CP012395.1_cds_ALU34567.1_138 [locus_tag=CLAU_0138] [protein=1-phosphofructokinase] [protein_id=ALU34567.1] [location=complement(154020..154925)] [gbkey=CDS]	1	TGG	NGD	71	CCCAAAACATAATAATTTCAA
lcl|CP012395.1_cds_ALU34567.1_138 [locus_tag=CLAU_0138] [protein=1-phosphofructokinase] [protein_id=ALU34567.1] [location=complement(154020..154925)] [gbkey=CDS]	1	TG	NG	71	CCCAAAACATAATAATTTCAA
lcl|CP012395.1_cds_ALU34567.1_138 [locus_tag=CLAU_0138] [protein=1-phosphofructokinase] [protein_id=ALU34567.1] [location=complement(154020..154925)] [gbkey=CDS]	1	CAA	NAA	29	TTATACAAGTTAATGAAGACA
lcl|CP012395.1_cds_ALU34567.1_138 [locus_tag=CLAU_0138] [protein=1-phosphofructokinase] [protein_id=ALU34567.1] [location=complement(154020..154925)] [gbkey=CDS]	1	CAA	NAA	47	TGTACAAAAATCTATACCATC
lcl|CP012395.1_cds_ALU34567.1_138 [locus_tag=CLAU_0138] [protein=1-phosphofructokinase] [protein_id=ALU34567.1] [location=complement(154020..154925)] [gbkey=CDS]	1	CAA	NAA	71	GTGCCCAAAACATAATAATTT
lcl|CP012395.1_cds_ALU34567.1_138 [locus_tag=CLAU_0138] [protein=1-phosphofructokinase] [protein_id=ALU34567.1] [location=complement(154020..154925)] [gbkey=CDS]	1	GAA	NAA	29	TACAAGTTAATGAAGACACAA
lcl|CP012395.1_cds_ALU34568.1_139 [locus_tag=CLAU_0139] [protein=Transcriptional regulator DeoR family] [protein_id=ALU34568.1] [location=complement(154925..155674)] [gbkey=CDS]	1	AGG	NGG	8	TAAAGCAAAATGGAATTGTAA
lcl|CP012395.1_cds_ALU34568.1_139 [locus_tag=CLAU_0139] [protein=Transcriptional regulator DeoR family] [protein_id=ALU34568.1] [location=complement(154925..155674)] [gbkey=CDS]	1	GGT	NGD	8	AAAGCAAAATGGAATTGTAAA
lcl|CP012395.1_cds_ALU34568.1_139 [locus_tag=CLAU_0139] [protein=Transcriptional regulator DeoR family] [protein_id=ALU34568.1] [location=complement(154925..155674)] [gbkey=CDS]	1	AGG	NGD	8	TAAAGCAAAATGGAATTGTAA
lcl|CP012395.1_cds_ALU34568.1_139 [locus_tag=CLAU_0139] [protein=Transcriptional regulator DeoR family] [protein_id=ALU34568.1] [location=complement(154925..155674)] [gbkey=CDS]	1	AG	NG	8	TAAAGCAAAATGGAATTGTAA
lcl|CP012395.1_cds_ALU34568.1_139 [locus_tag=CLAU_0139] [protein=Transcriptional regulator DeoR family] [protein_id=ALU34568.1] [location=complement(154925..155674)] [gbkey=CDS]	1	GG	NG	8	AAAGCAAAATGGAATTGTAAA
lcl|CP012395.1_cds_ALU34568.1_139 [locus_tag=CLAU_0139] [protein=Transcriptional regulator DeoR family] [protein_id=ALU34568.1] [location=complement(154925..155674)] [gbkey=CDS]	1	AAA	NAA	31	AACAAATTCAAAATGTAGATC
lcl|CP012395.1_cds_ALU34568.1_139 [locus_tag=CLAU_0139] [protein=Transcriptional regulator DeoR family] [protein_id=ALU34568.1] [location=complement(154925..155674)] [gbkey=CDS]	1	AAA	NAA	31	AAATTCAAAATGTAGATCAAA
lcl|CP012395.1_cds_ALU34568.1_139 [locus_tag=CLAU_0139] [protein=Transcriptional regulator DeoR family] [protein_id=ALU34568.1] [location=complement(154925..155674)] [gbkey=CDS]	1	AAA	NAA	33	AGATCAAAAAAGAAAAATAGC
lcl|CP012395.1_cds_ALU34568.1_139 [locus_tag=CLAU_0139] [protein=Transcriptional regulator DeoR family] [protein_id=ALU34568.1] [location=complement(154925..155674)] [gbkey=CDS]	1	CAA	NAA	33	TAGATCAAAAAAGAAAAATAG
lcl|CP012395.1_cds_ALU34568.1_139 [locus_tag=CLAU_0139] [protein=Transcriptional regulator DeoR family] [protein_id=ALU34568.1] [location=complement(154925..155674)] [gbkey=CDS]	1	GAA	NAA	32	TTCAAAATGTAGATCAAAAAA
lcl|CP012395.1_cds_ALU34569.1_140 [locus_tag=CLAU_0140] [protein=Dihydropteroate synthase] [protein_id=ALU34569.1] [location=156129..156926] [gbkey=CDS]	1	TGG	NGG	21	TGCAAACTGAAGTGGAAACCA
lcl|CP012395.1_cds_ALU34569.1_140 [locus_tag=CLAU_0140] [protein=Dihydropteroate synthase] [protein_id=ALU34569.1] [location=156129..156926] [gbkey=CDS]	1	GGA	NGD	52	AGACACAGGAAGACAGGCTTA
lcl|CP012395.1_cds_ALU34569.1_140 [locus_tag=CLAU_0140] [protein=Dihydropteroate synthase] [protein_id=ALU34569.1] [location=156129..156926] [gbkey=CDS]	1	AGT	NGD	66	AGGACAAAACAATGGAATAGA
lcl|CP012395.1_cds_ALU34569.1_140 [locus_tag=CLAU_0140] [protein=Dihydropteroate synthase] [protein_id=ALU34569.1] [location=156129..156926] [gbkey=CDS]	1	TGG	NGD	21	TGCAAACTGAAGTGGAAACCA
lcl|CP012395.1_cds_ALU34569.1_140 [locus_tag=CLAU_0140] [protein=Dihydropteroate synthase] [protein_id=ALU34569.1] [location=156129..156926] [gbkey=CDS]	1	AG	NG	66	AGGACAAAACAATGGAATAGA
lcl|CP012395.1_cds_ALU34569.1_140 [locus_tag=CLAU_0140] [protein=Dihydropteroate synthase] [protein_id=ALU34569.1] [location=156129..156926] [gbkey=CDS]	1	GG	NG	52	AGACACAGGAAGACAGGCTTA
lcl|CP012395.1_cds_ALU34569.1_140 [locus_tag=CLAU_0140] [protein=Dihydropteroate synthase] [protein_id=ALU34569.1] [location=156129..156926] [gbkey=CDS]	1	TG	NG	21	TGCAAACTGAAGTGGAAACCA
lcl|CP012395.1_cds_ALU34569.1_140 [locus_tag=CLAU_0140] [protein=Dihydropteroate synthase] [protein_id=ALU34569.1] [location=156129..156926] [gbkey=CDS]	1	CAA	NAA	15	AAAAACAAGAAGAAGCAGGGG
lcl|CP012395.1_cds_ALU34569.1_140 [locus_tag=CLAU_0140] [protein=Dihydropteroate synthase] [protein_id=ALU34569.1] [location=156129..156926] [gbkey=CDS]	1	GGA	NGA	52	AGACACAGGAAGACAGGCTTA
lcl|CP012395.1_cds_ALU34569.1_140 [locus_tag=CLAU_0140] [protein=Dihydropteroate synthase] [protein_id=ALU34569.1] [location=156129..156926] [gbkey=CDS]	-1	TGT	NGD	37	ATTCCACCTTTCATCTTCTCC
lcl|CP012395.1_cds_ALU34569.1_140 [locus_tag=CLAU_0140] [protein=Dihydropteroate synthase] [protein_id=ALU34569.1] [location=156129..156926] [gbkey=CDS]	-1	TG	NG	37	ATTCCACCTTTCATCTTCTCC
lcl|CP012395.1_cds_ALU34570.1_141 [locus_tag=CLAU_0141] [protein=hypothetical protein] [protein_id=ALU34570.1] [location=156919..157599] [gbkey=CDS]	1	TGG	NGG	29	AGATCAGGTGCTTTTAGCTTT
lcl|CP012395.1_cds_ALU34570.1_141 [locus_tag=CLAU_0141] [protein=hypothetical protein] [protein_id=ALU34570.1] [location=156919..157599] [gbkey=CDS]	1	AGA	NGD	47	AAGGCGAAAAAATATTTCAAA
lcl|CP012395.1_cds_ALU34570.1_141 [locus_tag=CLAU_0141] [protein=hypothetical protein] [protein_id=ALU34570.1] [location=156919..157599] [gbkey=CDS]	1	TGG	NGD	29	AGATCAGGTGCTTTTAGCTTT
lcl|CP012395.1_cds_ALU34570.1_141 [locus_tag=CLAU_0141] [protein=hypothetical protein] [protein_id=ALU34570.1] [location=156919..157599] [gbkey=CDS]	1	AG	NG	47	AAGGCGAAAAAATATTTCAAA
lcl|CP012395.1_cds_ALU34570.1_141 [locus_tag=CLAU_0141] [protein=hypothetical protein] [protein_id=ALU34570.1] [location=156919..157599] [gbkey=CDS]	1	TG	NG	29	AGATCAGGTGCTTTTAGCTTT
lcl|CP012395.1_cds_ALU34570.1_141 [locus_tag=CLAU_0141] [protein=hypothetical protein] [protein_id=ALU34570.1] [location=156919..157599] [gbkey=CDS]	1	AAA	NAA	47	GGCGAAAAAATATTTCAAAAG
lcl|CP012395.1_cds_ALU34570.1_141 [locus_tag=CLAU_0141] [protein=hypothetical protein] [protein_id=ALU34570.1] [location=156919..157599] [gbkey=CDS]	1	AGA	NGA	47	AAGGCGAAAAAATATTTCAAA
lcl|CP012395.1_cds_ALU34570.1_141 [locus_tag=CLAU_0141] [protein=hypothetical protein] [protein_id=ALU34570.1] [location=156919..157599] [gbkey=CDS]	-1	CAA	NAA	12	ATCCATAATATAGGATAATCA
lcl|CP012395.1_cds_ALU34570.1_141 [locus_tag=CLAU_0141] [protein=hypothetical protein] [protein_id=ALU34570.1] [location=156919..157599] [gbkey=CDS]	-1	GAA	NAA	53	TCAGCCCATATGTTTTTTTCA
lcl|CP012395.1_cds_ALU34570.1_141 [locus_tag=CLAU_0141] [protein=hypothetical protein] [protein_id=ALU34570.1] [location=156919..157599] [gbkey=CDS]	-1	TAA	NAA	49	AGCCAGCCTTCAGTGAGAAAA
lcl|CP012395.1_cds_ALU34571.1_142 [locus_tag=CLAU_0142] [protein=Cobalamin synthesis protein P47K] [protein_id=ALU34571.1] [location=157647..158255] [gbkey=CDS]	1	TGA	NGD	19	TAAGCAAAATCTTGTAATAAT
lcl|CP012395.1_cds_ALU34571.1_142 [locus_tag=CLAU_0142] [protein=Cobalamin synthesis protein P47K] [protein_id=ALU34571.1] [location=157647..158255] [gbkey=CDS]	1	TGA	NGD	66	AGAACGATTTGAAGAACTTAC
lcl|CP012395.1_cds_ALU34571.1_142 [locus_tag=CLAU_0142] [protein=Cobalamin synthesis protein P47K] [protein_id=ALU34571.1] [location=157647..158255] [gbkey=CDS]	1	CGT	NGD	37	TTGTCAGCTTTCATCTGACCT
lcl|CP012395.1_cds_ALU34571.1_142 [locus_tag=CLAU_0142] [protein=Cobalamin synthesis protein P47K] [protein_id=ALU34571.1] [location=157647..158255] [gbkey=CDS]	1	CG	NG	37	TTGTCAGCTTTCATCTGACCT
lcl|CP012395.1_cds_ALU34571.1_142 [locus_tag=CLAU_0142] [protein=Cobalamin synthesis protein P47K] [protein_id=ALU34571.1] [location=157647..158255] [gbkey=CDS]	1	TG	NG	19	TAAGCAAAATCTTGTAATAAT
lcl|CP012395.1_cds_ALU34571.1_142 [locus_tag=CLAU_0142] [protein=Cobalamin synthesis protein P47K] [protein_id=ALU34571.1] [location=157647..158255] [gbkey=CDS]	1	TG	NG	66	AGAACGATTTGAAGAACTTAC
lcl|CP012395.1_cds_ALU34571.1_142 [locus_tag=CLAU_0142] [protein=Cobalamin synthesis protein P47K] [protein_id=ALU34571.1] [location=157647..158255] [gbkey=CDS]	1	AAA	NAA	17	AAAAACAAAGTCCCAATAAGC
lcl|CP012395.1_cds_ALU34571.1_142 [locus_tag=CLAU_0142] [protein=Cobalamin synthesis protein P47K] [protein_id=ALU34571.1] [location=157647..158255] [gbkey=CDS]	1	AAA	NAA	17	AAAACAAAGTCCCAATAAGCA
lcl|CP012395.1_cds_ALU34571.1_142 [locus_tag=CLAU_0142] [protein=Cobalamin synthesis protein P47K] [protein_id=ALU34571.1] [location=157647..158255] [gbkey=CDS]	1	AAA	NAA	20	AGCAAAATCTTGTAATAATTG
lcl|CP012395.1_cds_ALU34571.1_142 [locus_tag=CLAU_0142] [protein=Cobalamin synthesis protein P47K] [protein_id=ALU34571.1] [location=157647..158255] [gbkey=CDS]	1	AAA	NAA	66	AACGATTTGAAGAACTTACTG
lcl|CP012395.1_cds_ALU34571.1_142 [locus_tag=CLAU_0142] [protein=Cobalamin synthesis protein P47K] [protein_id=ALU34571.1] [location=157647..158255] [gbkey=CDS]	1	CAA	NAA	74	CACAGATATCAGATGGAAATA
lcl|CP012395.1_cds_ALU34571.1_142 [locus_tag=CLAU_0142] [protein=Cobalamin synthesis protein P47K] [protein_id=ALU34571.1] [location=157647..158255] [gbkey=CDS]	1	TAA	NAA	38	GTCAGCTTTCATCTGACCTCG
lcl|CP012395.1_cds_ALU34571.1_142 [locus_tag=CLAU_0142] [protein=Cobalamin synthesis protein P47K] [protein_id=ALU34571.1] [location=157647..158255] [gbkey=CDS]	1	TGA	NGA	19	TAAGCAAAATCTTGTAATAAT
lcl|CP012395.1_cds_ALU34571.1_142 [locus_tag=CLAU_0142] [protein=Cobalamin synthesis protein P47K] [protein_id=ALU34571.1] [location=157647..158255] [gbkey=CDS]	1	TGA	NGA	66	AGAACGATTTGAAGAACTTAC
lcl|CP012395.1_cds_ALU34572.1_143 [locus_tag=CLAU_0143] [protein=Hypothetical protein] [protein_id=ALU34572.1] [location=158248..158700] [gbkey=CDS]	1	GGA	NGD	41	TACAAGAATCTTTTGTACATT
lcl|CP012395.1_cds_ALU34572.1_143 [locus_tag=CLAU_0143] [protein=Hypothetical protein] [protein_id=ALU34572.1] [location=158248..158700] [gbkey=CDS]	1	GG	NG	41	TACAAGAATCTTTTGTACATT
lcl|CP012395.1_cds_ALU34572.1_143 [locus_tag=CLAU_0143] [protein=Hypothetical protein] [protein_id=ALU34572.1] [location=158248..158700] [gbkey=CDS]	1	GGA	NGA	41	TACAAGAATCTTTTGTACATT
lcl|CP012395.1_cds_ALU34572.1_143 [locus_tag=CLAU_0143] [protein=Hypothetical protein] [protein_id=ALU34572.1] [location=158248..158700] [gbkey=CDS]	-1	TGT	NGD	37	ATCCAATGTACAAAAGATTCT
lcl|CP012395.1_cds_ALU34572.1_143 [locus_tag=CLAU_0143] [protein=Hypothetical protein] [protein_id=ALU34572.1] [location=158248..158700] [gbkey=CDS]	-1	TG	NG	37	ATCCAATGTACAAAAGATTCT
lcl|CP012395.1_cds_ALU34573.1_144 [locus_tag=CLAU_0144] [protein=hypothetical protein] [protein_id=ALU34573.1] [location=158740..159294] [gbkey=CDS]	1	TGT	NGD	44	TAATACAGACAGTTCATAAAT
lcl|CP012395.1_cds_ALU34573.1_144 [locus_tag=CLAU_0144] [protein=hypothetical protein] [protein_id=ALU34573.1] [location=158740..159294] [gbkey=CDS]	1	TG	NG	44	TAATACAGACAGTTCATAAAT
lcl|CP012395.1_cds_ALU34573.1_144 [locus_tag=CLAU_0144] [protein=hypothetical protein] [protein_id=ALU34573.1] [location=158740..159294] [gbkey=CDS]	1	TAA	NAA	40	AACAGTATAGAAAAGGACTTT
lcl|CP012395.1_cds_ALU34573.1_144 [locus_tag=CLAU_0144] [protein=hypothetical protein] [protein_id=ALU34573.1] [location=158740..159294] [gbkey=CDS]	-1	TG	NG	24	CCATCCAGTTGGTGTCATAAT
lcl|CP012395.1_cds_ALU34574.1_145 [locus_tag=CLAU_0145] [protein=Methionine synthase] [protein_id=ALU34574.1] [location=159343..159969] [gbkey=CDS]	1	TGT	NGD	21	CTTACAAGAAGGTATGGGAAT
lcl|CP012395.1_cds_ALU34574.1_145 [locus_tag=CLAU_0145] [protein=Methionine synthase] [protein_id=ALU34574.1] [location=159343..159969] [gbkey=CDS]	1	TG	NG	21	CTTACAAGAAGGTATGGGAAT
lcl|CP012395.1_cds_ALU34574.1_145 [locus_tag=CLAU_0145] [protein=Methionine synthase] [protein_id=ALU34574.1] [location=159343..159969] [gbkey=CDS]	1	TAA	NAA	66	TAAAGCAATACAAGCCTAAGG
lcl|CP012395.1_cds_ALU34575.1_146 [locus_tag=CLAU_0146] [protein=Uroporphyrinogen decarboxylase (URO-D)] [protein_id=ALU34575.1] [location=159971..161083] [gbkey=CDS]	1	AGG	NGG	43	CACAAGCAGATAAGAATATTG
lcl|CP012395.1_cds_ALU34575.1_146 [locus_tag=CLAU_0146] [protein=Uroporphyrinogen decarboxylase (URO-D)] [protein_id=ALU34575.1] [location=159971..161083] [gbkey=CDS]	1	AGA	NGD	57	TTATTCAAAAAGAGAATTTAG
lcl|CP012395.1_cds_ALU34575.1_146 [locus_tag=CLAU_0146] [protein=Uroporphyrinogen decarboxylase (URO-D)] [protein_id=ALU34575.1] [location=159971..161083] [gbkey=CDS]	1	TGA	NGD	30	GGCAATTAGATGAAGCAGAAA
lcl|CP012395.1_cds_ALU34575.1_146 [locus_tag=CLAU_0146] [protein=Uroporphyrinogen decarboxylase (URO-D)] [protein_id=ALU34575.1] [location=159971..161083] [gbkey=CDS]	1	TGA	NGD	43	ACCACAAGCAGATAAGAATAT
lcl|CP012395.1_cds_ALU34575.1_146 [locus_tag=CLAU_0146] [protein=Uroporphyrinogen decarboxylase (URO-D)] [protein_id=ALU34575.1] [location=159971..161083] [gbkey=CDS]	1	AGT	NGD	57	TTCAAAAAGAGAATTTAGAGA
lcl|CP012395.1_cds_ALU34575.1_146 [locus_tag=CLAU_0146] [protein=Uroporphyrinogen decarboxylase (URO-D)] [protein_id=ALU34575.1] [location=159971..161083] [gbkey=CDS]	1	AGG	NGD	43	CACAAGCAGATAAGAATATTG
lcl|CP012395.1_cds_ALU34575.1_146 [locus_tag=CLAU_0146] [protein=Uroporphyrinogen decarboxylase (URO-D)] [protein_id=ALU34575.1] [location=159971..161083] [gbkey=CDS]	1	AG	NG	43	CACAAGCAGATAAGAATATTG
lcl|CP012395.1_cds_ALU34575.1_146 [locus_tag=CLAU_0146] [protein=Uroporphyrinogen decarboxylase (URO-D)] [protein_id=ALU34575.1] [location=159971..161083] [gbkey=CDS]	1	AG	NG	57	TTATTCAAAAAGAGAATTTAG
lcl|CP012395.1_cds_ALU34575.1_146 [locus_tag=CLAU_0146] [protein=Uroporphyrinogen decarboxylase (URO-D)] [protein_id=ALU34575.1] [location=159971..161083] [gbkey=CDS]	1	AG	NG	57	TTCAAAAAGAGAATTTAGAGA
lcl|CP012395.1_cds_ALU34575.1_146 [locus_tag=CLAU_0146] [protein=Uroporphyrinogen decarboxylase (URO-D)] [protein_id=ALU34575.1] [location=159971..161083] [gbkey=CDS]	1	AG	NG	60	GAAAACAAATTAGAGAAACTA
lcl|CP012395.1_cds_ALU34575.1_146 [locus_tag=CLAU_0146] [protein=Uroporphyrinogen decarboxylase (URO-D)] [protein_id=ALU34575.1] [location=159971..161083] [gbkey=CDS]	1	TG	NG	28	GACGAGAACTTCCTGATGATA
lcl|CP012395.1_cds_ALU34575.1_146 [locus_tag=CLAU_0146] [protein=Uroporphyrinogen decarboxylase (URO-D)] [protein_id=ALU34575.1] [location=159971..161083] [gbkey=CDS]	1	TG	NG	30	GGCAATTAGATGAAGCAGAAA
lcl|CP012395.1_cds_ALU34575.1_146 [locus_tag=CLAU_0146] [protein=Uroporphyrinogen decarboxylase (URO-D)] [protein_id=ALU34575.1] [location=159971..161083] [gbkey=CDS]	1	TG	NG	43	ACCACAAGCAGATAAGAATAT
lcl|CP012395.1_cds_ALU34575.1_146 [locus_tag=CLAU_0146] [protein=Uroporphyrinogen decarboxylase (URO-D)] [protein_id=ALU34575.1] [location=159971..161083] [gbkey=CDS]	1	AAA	NAA	30	TTTGGCAATTAGATGAAGCAG
lcl|CP012395.1_cds_ALU34575.1_146 [locus_tag=CLAU_0146] [protein=Uroporphyrinogen decarboxylase (URO-D)] [protein_id=ALU34575.1] [location=159971..161083] [gbkey=CDS]	1	GAA	NAA	57	TATTCAAAAAGAGAATTTAGA
lcl|CP012395.1_cds_ALU34575.1_146 [locus_tag=CLAU_0146] [protein=Uroporphyrinogen decarboxylase (URO-D)] [protein_id=ALU34575.1] [location=159971..161083] [gbkey=CDS]	1	AGA	NGA	57	TTATTCAAAAAGAGAATTTAG
lcl|CP012395.1_cds_ALU34575.1_146 [locus_tag=CLAU_0146] [protein=Uroporphyrinogen decarboxylase (URO-D)] [protein_id=ALU34575.1] [location=159971..161083] [gbkey=CDS]	1	TGA	NGA	30	GGCAATTAGATGAAGCAGAAA
lcl|CP012395.1_cds_ALU34575.1_146 [locus_tag=CLAU_0146] [protein=Uroporphyrinogen decarboxylase (URO-D)] [protein_id=ALU34575.1] [location=159971..161083] [gbkey=CDS]	1	TGA	NGA	43	ACCACAAGCAGATAAGAATAT
lcl|CP012395.1_cds_ALU34575.1_146 [locus_tag=CLAU_0146] [protein=Uroporphyrinogen decarboxylase (URO-D)] [protein_id=ALU34575.1] [location=159971..161083] [gbkey=CDS]	-1	TGG	NGG	72	CCCAGTTTCCATCACAATGAA
lcl|CP012395.1_cds_ALU34575.1_146 [locus_tag=CLAU_0146] [protein=Uroporphyrinogen decarboxylase (URO-D)] [protein_id=ALU34575.1] [location=159971..161083] [gbkey=CDS]	-1	AGT	NGD	27	TGCCAAAGCATATCATCAGGA
lcl|CP012395.1_cds_ALU34575.1_146 [locus_tag=CLAU_0146] [protein=Uroporphyrinogen decarboxylase (URO-D)] [protein_id=ALU34575.1] [location=159971..161083] [gbkey=CDS]	-1	TGT	NGD	32	TCCAACCTTTATTTATAATTG
lcl|CP012395.1_cds_ALU34575.1_146 [locus_tag=CLAU_0146] [protein=Uroporphyrinogen decarboxylase (URO-D)] [protein_id=ALU34575.1] [location=159971..161083] [gbkey=CDS]	-1	TGG	NGD	72	CCCAGTTTCCATCACAATGAA
lcl|CP012395.1_cds_ALU34575.1_146 [locus_tag=CLAU_0146] [protein=Uroporphyrinogen decarboxylase (URO-D)] [protein_id=ALU34575.1] [location=159971..161083] [gbkey=CDS]	-1	AG	NG	27	TGCCAAAGCATATCATCAGGA
lcl|CP012395.1_cds_ALU34575.1_146 [locus_tag=CLAU_0146] [protein=Uroporphyrinogen decarboxylase (URO-D)] [protein_id=ALU34575.1] [location=159971..161083] [gbkey=CDS]	-1	TG	NG	72	CCCAGTTTCCATCACAATGAA
lcl|CP012395.1_cds_ALU34575.1_146 [locus_tag=CLAU_0146] [protein=Uroporphyrinogen decarboxylase (URO-D)] [protein_id=ALU34575.1] [location=159971..161083] [gbkey=CDS]	-1	TG	NG	32	TCCAACCTTTATTTATAATTG
lcl|CP012395.1_cds_ALU34575.1_146 [locus_tag=CLAU_0146] [protein=Uroporphyrinogen decarboxylase (URO-D)] [protein_id=ALU34575.1] [location=159971..161083] [gbkey=CDS]	-1	AAA	NAA	64	CGCTCCCACAACTTAGGGGAG
lcl|CP012395.1_cds_ALU34575.1_146 [locus_tag=CLAU_0146] [protein=Uroporphyrinogen decarboxylase (URO-D)] [protein_id=ALU34575.1] [location=159971..161083] [gbkey=CDS]	-1	CAA	NAA	65	TTTCCATACAAAGCGCTCCCA
lcl|CP012395.1_cds_ALU34575.1_146 [locus_tag=CLAU_0146] [protein=Uroporphyrinogen decarboxylase (URO-D)] [protein_id=ALU34575.1] [location=159971..161083] [gbkey=CDS]	-1	GAA	NAA	72	GTTCCCAGTTTCCATCACAAT
lcl|CP012395.1_cds_ALU34575.1_146 [locus_tag=CLAU_0146] [protein=Uroporphyrinogen decarboxylase (URO-D)] [protein_id=ALU34575.1] [location=159971..161083] [gbkey=CDS]	-1	GAA	NAA	27	ATTGCCAAAGCATATCATCAG
lcl|CP012395.1_cds_ALU34576.1_147 [locus_tag=CLAU_0147] [protein=Dihydropteroate synthase] [protein_id=ALU34576.1] [location=161180..161977] [gbkey=CDS]	1	TGG	NGG	21	TGCAAACTGAAGTGGAAACCA
lcl|CP012395.1_cds_ALU34576.1_147 [locus_tag=CLAU_0147] [protein=Dihydropteroate synthase] [protein_id=ALU34576.1] [location=161180..161977] [gbkey=CDS]	1	GGA	NGD	52	AGACACAGGAAGACAGGCTTA
lcl|CP012395.1_cds_ALU34576.1_147 [locus_tag=CLAU_0147] [protein=Dihydropteroate synthase] [protein_id=ALU34576.1] [location=161180..161977] [gbkey=CDS]	1	AGT	NGD	66	AGGACAAAACAATGGAATAGA
lcl|CP012395.1_cds_ALU34576.1_147 [locus_tag=CLAU_0147] [protein=Dihydropteroate synthase] [protein_id=ALU34576.1] [location=161180..161977] [gbkey=CDS]	1	TGG	NGD	21	TGCAAACTGAAGTGGAAACCA
lcl|CP012395.1_cds_ALU34576.1_147 [locus_tag=CLAU_0147] [protein=Dihydropteroate synthase] [protein_id=ALU34576.1] [location=161180..161977] [gbkey=CDS]	1	AG	NG	66	AGGACAAAACAATGGAATAGA
lcl|CP012395.1_cds_ALU34576.1_147 [locus_tag=CLAU_0147] [protein=Dihydropteroate synthase] [protein_id=ALU34576.1] [location=161180..161977] [gbkey=CDS]	1	GG	NG	52	AGACACAGGAAGACAGGCTTA
lcl|CP012395.1_cds_ALU34576.1_147 [locus_tag=CLAU_0147] [protein=Dihydropteroate synthase] [protein_id=ALU34576.1] [location=161180..161977] [gbkey=CDS]	1	TG	NG	21	TGCAAACTGAAGTGGAAACCA
lcl|CP012395.1_cds_ALU34576.1_147 [locus_tag=CLAU_0147] [protein=Dihydropteroate synthase] [protein_id=ALU34576.1] [location=161180..161977] [gbkey=CDS]	1	CAA	NAA	15	AAAAACAAGAAGAAGCAGGGG
lcl|CP012395.1_cds_ALU34576.1_147 [locus_tag=CLAU_0147] [protein=Dihydropteroate synthase] [protein_id=ALU34576.1] [location=161180..161977] [gbkey=CDS]	1	GGA	NGA	52	AGACACAGGAAGACAGGCTTA
lcl|CP012395.1_cds_ALU34576.1_147 [locus_tag=CLAU_0147] [protein=Dihydropteroate synthase] [protein_id=ALU34576.1] [location=161180..161977] [gbkey=CDS]	-1	TGT	NGD	37	ATTCCACCTTTCATCTTCTCC
lcl|CP012395.1_cds_ALU34576.1_147 [locus_tag=CLAU_0147] [protein=Dihydropteroate synthase] [protein_id=ALU34576.1] [location=161180..161977] [gbkey=CDS]	-1	TG	NG	37	ATTCCACCTTTCATCTTCTCC
lcl|CP012395.1_cds_ALU34577.1_148 [locus_tag=CLAU_0148] [protein=Methionine synthase] [protein_id=ALU34577.1] [location=162188..162814] [gbkey=CDS]	1	TGT	NGD	21	TTTGCAAGAGGGAATGGGAAT
lcl|CP012395.1_cds_ALU34577.1_148 [locus_tag=CLAU_0148] [protein=Methionine synthase] [protein_id=ALU34577.1] [location=162188..162814] [gbkey=CDS]	1	TG	NG	21	TTTGCAAGAGGGAATGGGAAT
lcl|CP012395.1_cds_ALU34577.1_148 [locus_tag=CLAU_0148] [protein=Methionine synthase] [protein_id=ALU34577.1] [location=162188..162814] [gbkey=CDS]	1	TAA	NAA	66	TAAAGCAATACAAGCCTAAGG
lcl|CP012395.1_cds_ALU34578.1_149 [locus_tag=CLAU_0149] [protein=Uroporphyrinogen decarboxylase (URO-D)] [protein_id=ALU34578.1] [location=162816..163928] [gbkey=CDS]	1	AGG	NGG	57	TATTCAGGCAGAAGTAGTTGA
lcl|CP012395.1_cds_ALU34578.1_149 [locus_tag=CLAU_0149] [protein=Uroporphyrinogen decarboxylase (URO-D)] [protein_id=ALU34578.1] [location=162816..163928] [gbkey=CDS]	1	TGG	NGG	44	CGATCAGAATGTCAAAGATGC
lcl|CP012395.1_cds_ALU34578.1_149 [locus_tag=CLAU_0149] [protein=Uroporphyrinogen decarboxylase (URO-D)] [protein_id=ALU34578.1] [location=162816..163928] [gbkey=CDS]	1	TGA	NGD	30	GGCAGATTGATGAAGCAGAAA
lcl|CP012395.1_cds_ALU34578.1_149 [locus_tag=CLAU_0149] [protein=Uroporphyrinogen decarboxylase (URO-D)] [protein_id=ALU34578.1] [location=162816..163928] [gbkey=CDS]	1	AGG	NGD	57	TATTCAGGCAGAAGTAGTTGA
lcl|CP012395.1_cds_ALU34578.1_149 [locus_tag=CLAU_0149] [protein=Uroporphyrinogen decarboxylase (URO-D)] [protein_id=ALU34578.1] [location=162816..163928] [gbkey=CDS]	1	TGG	NGD	44	CGATCAGAATGTCAAAGATGC
lcl|CP012395.1_cds_ALU34578.1_149 [locus_tag=CLAU_0149] [protein=Uroporphyrinogen decarboxylase (URO-D)] [protein_id=ALU34578.1] [location=162816..163928] [gbkey=CDS]	1	AG	NG	57	TATTCAGGCAGAAGTAGTTGA
lcl|CP012395.1_cds_ALU34578.1_149 [locus_tag=CLAU_0149] [protein=Uroporphyrinogen decarboxylase (URO-D)] [protein_id=ALU34578.1] [location=162816..163928] [gbkey=CDS]	1	TG	NG	28	GACGAGAGCTTGCAGATGACA
lcl|CP012395.1_cds_ALU34578.1_149 [locus_tag=CLAU_0149] [protein=Uroporphyrinogen decarboxylase (URO-D)] [protein_id=ALU34578.1] [location=162816..163928] [gbkey=CDS]	1	TG	NG	30	GGCAGATTGATGAAGCAGAAA
lcl|CP012395.1_cds_ALU34578.1_149 [locus_tag=CLAU_0149] [protein=Uroporphyrinogen decarboxylase (URO-D)] [protein_id=ALU34578.1] [location=162816..163928] [gbkey=CDS]	1	TG	NG	44	CGATCAGAATGTCAAAGATGC
lcl|CP012395.1_cds_ALU34578.1_149 [locus_tag=CLAU_0149] [protein=Uroporphyrinogen decarboxylase (URO-D)] [protein_id=ALU34578.1] [location=162816..163928] [gbkey=CDS]	1	AAA	NAA	30	TTTGGCAGATTGATGAAGCAG
lcl|CP012395.1_cds_ALU34578.1_149 [locus_tag=CLAU_0149] [protein=Uroporphyrinogen decarboxylase (URO-D)] [protein_id=ALU34578.1] [location=162816..163928] [gbkey=CDS]	1	CAA	NAA	43	TCCACAAGCCGATCAGAATGT
lcl|CP012395.1_cds_ALU34578.1_149 [locus_tag=CLAU_0149] [protein=Uroporphyrinogen decarboxylase (URO-D)] [protein_id=ALU34578.1] [location=162816..163928] [gbkey=CDS]	1	TGA	NGA	30	GGCAGATTGATGAAGCAGAAA
lcl|CP012395.1_cds_ALU34578.1_149 [locus_tag=CLAU_0149] [protein=Uroporphyrinogen decarboxylase (URO-D)] [protein_id=ALU34578.1] [location=162816..163928] [gbkey=CDS]	-1	GGA	NGD	72	GCTCCCAGTTTCCATCAATGT
lcl|CP012395.1_cds_ALU34578.1_149 [locus_tag=CLAU_0149] [protein=Uroporphyrinogen decarboxylase (URO-D)] [protein_id=ALU34578.1] [location=162816..163928] [gbkey=CDS]	-1	TGT	NGD	32	TCCAGCCTTTATTTATAATGG
lcl|CP012395.1_cds_ALU34578.1_149 [locus_tag=CLAU_0149] [protein=Uroporphyrinogen decarboxylase (URO-D)] [protein_id=ALU34578.1] [location=162816..163928] [gbkey=CDS]	-1	AG	NG	27	TGCCAAAGCATGTCATCTGCA
lcl|CP012395.1_cds_ALU34578.1_149 [locus_tag=CLAU_0149] [protein=Uroporphyrinogen decarboxylase (URO-D)] [protein_id=ALU34578.1] [location=162816..163928] [gbkey=CDS]	-1	GG	NG	72	GCTCCCAGTTTCCATCAATGT
lcl|CP012395.1_cds_ALU34578.1_149 [locus_tag=CLAU_0149] [protein=Uroporphyrinogen decarboxylase (URO-D)] [protein_id=ALU34578.1] [location=162816..163928] [gbkey=CDS]	-1	TG	NG	72	CCCAGTTTCCATCAATGTGGA
lcl|CP012395.1_cds_ALU34578.1_149 [locus_tag=CLAU_0149] [protein=Uroporphyrinogen decarboxylase (URO-D)] [protein_id=ALU34578.1] [location=162816..163928] [gbkey=CDS]	-1	TG	NG	32	TCCAGCCTTTATTTATAATGG
lcl|CP012395.1_cds_ALU34578.1_149 [locus_tag=CLAU_0149] [protein=Uroporphyrinogen decarboxylase (URO-D)] [protein_id=ALU34578.1] [location=162816..163928] [gbkey=CDS]	-1	CAA	NAA	27	TCTGCCAAAGCATGTCATCTG
lcl|CP012395.1_cds_ALU34578.1_149 [locus_tag=CLAU_0149] [protein=Uroporphyrinogen decarboxylase (URO-D)] [protein_id=ALU34578.1] [location=162816..163928] [gbkey=CDS]	-1	TAA	NAA	65	TTTCCATACAAAACGCTCCCA
lcl|CP012395.1_cds_ALU34578.1_149 [locus_tag=CLAU_0149] [protein=Uroporphyrinogen decarboxylase (URO-D)] [protein_id=ALU34578.1] [location=162816..163928] [gbkey=CDS]	-1	GGA	NGA	72	GCTCCCAGTTTCCATCAATGT
lcl|CP012395.1_cds_ALU34579.1_150 [locus_tag=CLAU_0150] [protein=putative ferredoxin] [protein_id=ALU34579.1] [location=complement(163976..165829)] [gbkey=CDS]	1	AGA	NGD	38	CCCTCAAATAAAGTTTGGGGC
lcl|CP012395.1_cds_ALU34579.1_150 [locus_tag=CLAU_0150] [protein=putative ferredoxin] [protein_id=ALU34579.1] [location=complement(163976..165829)] [gbkey=CDS]	1	GGA	NGD	17	TACTACAATCATCTACAGAAA
lcl|CP012395.1_cds_ALU34579.1_150 [locus_tag=CLAU_0150] [protein=putative ferredoxin] [protein_id=ALU34579.1] [location=complement(163976..165829)] [gbkey=CDS]	1	TGA	NGD	65	GAGCTCAAATAAGCAGCGGCA
lcl|CP012395.1_cds_ALU34579.1_150 [locus_tag=CLAU_0150] [protein=putative ferredoxin] [protein_id=ALU34579.1] [location=complement(163976..165829)] [gbkey=CDS]	1	CGT	NGD	42	AATGCAATCTACTCTCTTGGA
lcl|CP012395.1_cds_ALU34579.1_150 [locus_tag=CLAU_0150] [protein=putative ferredoxin] [protein_id=ALU34579.1] [location=complement(163976..165829)] [gbkey=CDS]	1	AG	NG	38	CCCTCAAATAAAGTTTGGGGC
lcl|CP012395.1_cds_ALU34579.1_150 [locus_tag=CLAU_0150] [protein=putative ferredoxin] [protein_id=ALU34579.1] [location=complement(163976..165829)] [gbkey=CDS]	1	CG	NG	42	AATGCAATCTACTCTCTTGGA
lcl|CP012395.1_cds_ALU34579.1_150 [locus_tag=CLAU_0150] [protein=putative ferredoxin] [protein_id=ALU34579.1] [location=complement(163976..165829)] [gbkey=CDS]	1	GG	NG	17	TACTACAATCATCTACAGAAA
lcl|CP012395.1_cds_ALU34579.1_150 [locus_tag=CLAU_0150] [protein=putative ferredoxin] [protein_id=ALU34579.1] [location=complement(163976..165829)] [gbkey=CDS]	1	TG	NG	65	GAGCTCAAATAAGCAGCGGCA
lcl|CP012395.1_cds_ALU34579.1_150 [locus_tag=CLAU_0150] [protein=putative ferredoxin] [protein_id=ALU34579.1] [location=complement(163976..165829)] [gbkey=CDS]	1	AAA	NAA	15	CCGTTCAACTAAATCAAAAGA
lcl|CP012395.1_cds_ALU34579.1_150 [locus_tag=CLAU_0150] [protein=putative ferredoxin] [protein_id=ALU34579.1] [location=complement(163976..165829)] [gbkey=CDS]	1	AAA	NAA	15	CGTTCAACTAAATCAAAAGAA
lcl|CP012395.1_cds_ALU34579.1_150 [locus_tag=CLAU_0150] [protein=putative ferredoxin] [protein_id=ALU34579.1] [location=complement(163976..165829)] [gbkey=CDS]	1	AAA	NAA	24	TGCAAAAAAAACCAAATTATA
lcl|CP012395.1_cds_ALU34579.1_150 [locus_tag=CLAU_0150] [protein=putative ferredoxin] [protein_id=ALU34579.1] [location=complement(163976..165829)] [gbkey=CDS]	1	TAA	NAA	24	AATGCAAAAAAAACCAAATTA
lcl|CP012395.1_cds_ALU34579.1_150 [locus_tag=CLAU_0150] [protein=putative ferredoxin] [protein_id=ALU34579.1] [location=complement(163976..165829)] [gbkey=CDS]	1	TAA	NAA	40	CAATCAAAATGAAAATGGTGT
lcl|CP012395.1_cds_ALU34579.1_150 [locus_tag=CLAU_0150] [protein=putative ferredoxin] [protein_id=ALU34579.1] [location=complement(163976..165829)] [gbkey=CDS]	1	AGA	NGA	38	CCCTCAAATAAAGTTTGGGGC
lcl|CP012395.1_cds_ALU34579.1_150 [locus_tag=CLAU_0150] [protein=putative ferredoxin] [protein_id=ALU34579.1] [location=complement(163976..165829)] [gbkey=CDS]	1	GGA	NGA	17	TACTACAATCATCTACAGAAA
lcl|CP012395.1_cds_ALU34579.1_150 [locus_tag=CLAU_0150] [protein=putative ferredoxin] [protein_id=ALU34579.1] [location=complement(163976..165829)] [gbkey=CDS]	1	TGA	NGA	65	GAGCTCAAATAAGCAGCGGCA
lcl|CP012395.1_cds_ALU34580.1_151 [locus_tag=CLAU_0151] [protein=putative transcriptional regulator PucR family] [protein_id=ALU34580.1] [location=complement(165879..167432)] [gbkey=CDS]	1	AGA	NGD	8	AAATCAAACTTTATTTGAACC
lcl|CP012395.1_cds_ALU34580.1_151 [locus_tag=CLAU_0151] [protein=putative transcriptional regulator PucR family] [protein_id=ALU34580.1] [location=complement(165879..167432)] [gbkey=CDS]	1	AGA	NGD	68	AAGTCAAAAAAATAAAATATC
lcl|CP012395.1_cds_ALU34580.1_151 [locus_tag=CLAU_0151] [protein=putative transcriptional regulator PucR family] [protein_id=ALU34580.1] [location=complement(165879..167432)] [gbkey=CDS]	1	TGA	NGD	51	CACTGCAAAACATAAAAGGAT
lcl|CP012395.1_cds_ALU34580.1_151 [locus_tag=CLAU_0151] [protein=putative transcriptional regulator PucR family] [protein_id=ALU34580.1] [location=complement(165879..167432)] [gbkey=CDS]	1	AGT	NGD	21	AAATACAAAGTATCTTAATAA
lcl|CP012395.1_cds_ALU34580.1_151 [locus_tag=CLAU_0151] [protein=putative transcriptional regulator PucR family] [protein_id=ALU34580.1] [location=complement(165879..167432)] [gbkey=CDS]	1	AGT	NGD	37	TGTTCGAAATTTTATTGATGT
lcl|CP012395.1_cds_ALU34580.1_151 [locus_tag=CLAU_0151] [protein=putative transcriptional regulator PucR family] [protein_id=ALU34580.1] [location=complement(165879..167432)] [gbkey=CDS]	1	GGT	NGD	56	ATACACGAGTTATTGAAGAAA
lcl|CP012395.1_cds_ALU34580.1_151 [locus_tag=CLAU_0151] [protein=putative transcriptional regulator PucR family] [protein_id=ALU34580.1] [location=complement(165879..167432)] [gbkey=CDS]	1	AG	NG	8	AAATCAAACTTTATTTGAACC
lcl|CP012395.1_cds_ALU34580.1_151 [locus_tag=CLAU_0151] [protein=putative transcriptional regulator PucR family] [protein_id=ALU34580.1] [location=complement(165879..167432)] [gbkey=CDS]	1	AG	NG	21	AAATACAAAGTATCTTAATAA
lcl|CP012395.1_cds_ALU34580.1_151 [locus_tag=CLAU_0151] [protein=putative transcriptional regulator PucR family] [protein_id=ALU34580.1] [location=complement(165879..167432)] [gbkey=CDS]	1	AG	NG	37	TGTTCGAAATTTTATTGATGT
lcl|CP012395.1_cds_ALU34580.1_151 [locus_tag=CLAU_0151] [protein=putative transcriptional regulator PucR family] [protein_id=ALU34580.1] [location=complement(165879..167432)] [gbkey=CDS]	1	AG	NG	68	AAGTCAAAAAAATAAAATATC
lcl|CP012395.1_cds_ALU34580.1_151 [locus_tag=CLAU_0151] [protein=putative transcriptional regulator PucR family] [protein_id=ALU34580.1] [location=complement(165879..167432)] [gbkey=CDS]	1	GG	NG	56	ATACACGAGTTATTGAAGAAA
lcl|CP012395.1_cds_ALU34580.1_151 [locus_tag=CLAU_0151] [protein=putative transcriptional regulator PucR family] [protein_id=ALU34580.1] [location=complement(165879..167432)] [gbkey=CDS]	1	TG	NG	50	AAATGCAGAAAAACAGTTCAC
lcl|CP012395.1_cds_ALU34580.1_151 [locus_tag=CLAU_0151] [protein=putative transcriptional regulator PucR family] [protein_id=ALU34580.1] [location=complement(165879..167432)] [gbkey=CDS]	1	TG	NG	51	CACTGCAAAACATAAAAGGAT
lcl|CP012395.1_cds_ALU34580.1_151 [locus_tag=CLAU_0151] [protein=putative transcriptional regulator PucR family] [protein_id=ALU34580.1] [location=complement(165879..167432)] [gbkey=CDS]	1	AAA	NAA	16	ATCTTCAATATAAACCAGATA
lcl|CP012395.1_cds_ALU34580.1_151 [locus_tag=CLAU_0151] [protein=putative transcriptional regulator PucR family] [protein_id=ALU34580.1] [location=complement(165879..167432)] [gbkey=CDS]	1	AAA	NAA	16	TCTTCAATATAAACCAGATAA
lcl|CP012395.1_cds_ALU34580.1_151 [locus_tag=CLAU_0151] [protein=putative transcriptional regulator PucR family] [protein_id=ALU34580.1] [location=complement(165879..167432)] [gbkey=CDS]	1	AAA	NAA	46	GTGTCAAAAACCATTTTCTAG
lcl|CP012395.1_cds_ALU34580.1_151 [locus_tag=CLAU_0151] [protein=putative transcriptional regulator PucR family] [protein_id=ALU34580.1] [location=complement(165879..167432)] [gbkey=CDS]	1	AAA	NAA	51	TGCAGAAAAACAGTTCACTGC
lcl|CP012395.1_cds_ALU34580.1_151 [locus_tag=CLAU_0151] [protein=putative transcriptional regulator PucR family] [protein_id=ALU34580.1] [location=complement(165879..167432)] [gbkey=CDS]	1	CAA	NAA	5	TTTCACAAACAGAAGGAATAA
lcl|CP012395.1_cds_ALU34580.1_151 [locus_tag=CLAU_0151] [protein=putative transcriptional regulator PucR family] [protein_id=ALU34580.1] [location=complement(165879..167432)] [gbkey=CDS]	1	CAA	NAA	23	ATCAAGAATTTAGTATAGCTT
lcl|CP012395.1_cds_ALU34580.1_151 [locus_tag=CLAU_0151] [protein=putative transcriptional regulator PucR family] [protein_id=ALU34580.1] [location=complement(165879..167432)] [gbkey=CDS]	1	CAA	NAA	56	CACGAGTTATTGAAGAAAGGT
lcl|CP012395.1_cds_ALU34580.1_151 [locus_tag=CLAU_0151] [protein=putative transcriptional regulator PucR family] [protein_id=ALU34580.1] [location=complement(165879..167432)] [gbkey=CDS]	1	GAA	NAA	46	AGTGTCAAAAACCATTTTCTA
lcl|CP012395.1_cds_ALU34580.1_151 [locus_tag=CLAU_0151] [protein=putative transcriptional regulator PucR family] [protein_id=ALU34580.1] [location=complement(165879..167432)] [gbkey=CDS]	1	GAA	NAA	52	ACTGCAAAACATAAAAGGATT
lcl|CP012395.1_cds_ALU34580.1_151 [locus_tag=CLAU_0151] [protein=putative transcriptional regulator PucR family] [protein_id=ALU34580.1] [location=complement(165879..167432)] [gbkey=CDS]	1	AGA	NGA	8	AAATCAAACTTTATTTGAACC
lcl|CP012395.1_cds_ALU34580.1_151 [locus_tag=CLAU_0151] [protein=putative transcriptional regulator PucR family] [protein_id=ALU34580.1] [location=complement(165879..167432)] [gbkey=CDS]	1	AGA	NGA	68	AAGTCAAAAAAATAAAATATC
lcl|CP012395.1_cds_ALU34580.1_151 [locus_tag=CLAU_0151] [protein=putative transcriptional regulator PucR family] [protein_id=ALU34580.1] [location=complement(165879..167432)] [gbkey=CDS]	1	TGA	NGA	51	CACTGCAAAACATAAAAGGAT
lcl|CP012395.1_cds_ALU34581.1_152 [locus_tag=CLAU_0152] [protein=Methionine synthase] [protein_id=ALU34581.1] [location=167622..168257] [gbkey=CDS]	1	TGT	NGD	21	TTTGCAAAAGGGTATTGAAAT
lcl|CP012395.1_cds_ALU34581.1_152 [locus_tag=CLAU_0152] [protein=Methionine synthase] [protein_id=ALU34581.1] [location=167622..168257] [gbkey=CDS]	1	TGT	NGD	26	TTCAAGAAAAAAGATACTTTA
lcl|CP012395.1_cds_ALU34581.1_152 [locus_tag=CLAU_0152] [protein=Methionine synthase] [protein_id=ALU34581.1] [location=167622..168257] [gbkey=CDS]	1	TG	NG	21	TTTGCAAAAGGGTATTGAAAT
lcl|CP012395.1_cds_ALU34581.1_152 [locus_tag=CLAU_0152] [protein=Methionine synthase] [protein_id=ALU34581.1] [location=167622..168257] [gbkey=CDS]	1	TG	NG	26	TTCAAGAAAAAAGATACTTTA
lcl|CP012395.1_cds_ALU34581.1_152 [locus_tag=CLAU_0152] [protein=Methionine synthase] [protein_id=ALU34581.1] [location=167622..168257] [gbkey=CDS]	1	TG	NG	36	CACAAATACTTAAAGATTTAA
lcl|CP012395.1_cds_ALU34581.1_152 [locus_tag=CLAU_0152] [protein=Methionine synthase] [protein_id=ALU34581.1] [location=167622..168257] [gbkey=CDS]	1	TAA	NAA	36	TTTCACAAATACTTAAAGATT
lcl|CP012395.1_cds_ALU34582.1_153 [locus_tag=CLAU_0153] [protein=Purine nucleoside phosphorylase I inosine and guanosine-specific] [protein_id=ALU34582.1] [location=168303..169148] [gbkey=CDS]	1	TGG	NGG	56	AGGACAGAACTTGGAAAAATT
lcl|CP012395.1_cds_ALU34582.1_153 [locus_tag=CLAU_0153] [protein=Purine nucleoside phosphorylase I inosine and guanosine-specific] [protein_id=ALU34582.1] [location=168303..169148] [gbkey=CDS]	1	AGA	NGD	54	GACAAAATCCTTTAATAGGAC
lcl|CP012395.1_cds_ALU34582.1_153 [locus_tag=CLAU_0153] [protein=Purine nucleoside phosphorylase I inosine and guanosine-specific] [protein_id=ALU34582.1] [location=168303..169148] [gbkey=CDS]	1	TGG	NGD	56	AGGACAGAACTTGGAAAAATT
lcl|CP012395.1_cds_ALU34582.1_153 [locus_tag=CLAU_0153] [protein=Purine nucleoside phosphorylase I inosine and guanosine-specific] [protein_id=ALU34582.1] [location=168303..169148] [gbkey=CDS]	1	AG	NG	54	GACAAAATCCTTTAATAGGAC
lcl|CP012395.1_cds_ALU34582.1_153 [locus_tag=CLAU_0153] [protein=Purine nucleoside phosphorylase I inosine and guanosine-specific] [protein_id=ALU34582.1] [location=168303..169148] [gbkey=CDS]	1	TG	NG	30	ACTTCAAGGTAAGGTAGTAGC
lcl|CP012395.1_cds_ALU34582.1_153 [locus_tag=CLAU_0153] [protein=Purine nucleoside phosphorylase I inosine and guanosine-specific] [protein_id=ALU34582.1] [location=168303..169148] [gbkey=CDS]	1	TG	NG	56	AGGACAGAACTTGGAAAAATT
lcl|CP012395.1_cds_ALU34582.1_153 [locus_tag=CLAU_0153] [protein=Purine nucleoside phosphorylase I inosine and guanosine-specific] [protein_id=ALU34582.1] [location=168303..169148] [gbkey=CDS]	1	AAA	NAA	4	TAAACAAAATGGTACAGATTT
lcl|CP012395.1_cds_ALU34582.1_153 [locus_tag=CLAU_0153] [protein=Purine nucleoside phosphorylase I inosine and guanosine-specific] [protein_id=ALU34582.1] [location=168303..169148] [gbkey=CDS]	1	CAA	NAA	30	TTCAAGGTAAGGTAGTAGCTG
lcl|CP012395.1_cds_ALU34582.1_153 [locus_tag=CLAU_0153] [protein=Purine nucleoside phosphorylase I inosine and guanosine-specific] [protein_id=ALU34582.1] [location=168303..169148] [gbkey=CDS]	1	TAA	NAA	4	TTAAACAAAATGGTACAGATT
lcl|CP012395.1_cds_ALU34582.1_153 [locus_tag=CLAU_0153] [protein=Purine nucleoside phosphorylase I inosine and guanosine-specific] [protein_id=ALU34582.1] [location=168303..169148] [gbkey=CDS]	1	TAA	NAA	43	AATTCAAAACCTAATAGTAAC
lcl|CP012395.1_cds_ALU34582.1_153 [locus_tag=CLAU_0153] [protein=Purine nucleoside phosphorylase I inosine and guanosine-specific] [protein_id=ALU34582.1] [location=168303..169148] [gbkey=CDS]	1	AGA	NGA	54	GACAAAATCCTTTAATAGGAC
lcl|CP012395.1_cds_ALU34583.1_154 [gene=infC1] [locus_tag=CLAU_0154] [protein=Translation initiation factor IF-3] [protein_id=ALU34583.1] [location=169280..169798] [gbkey=CDS]	1	AGG	NGG	51	ATCAAAAAATTGTAGAATTAA
lcl|CP012395.1_cds_ALU34583.1_154 [gene=infC1] [locus_tag=CLAU_0154] [protein=Translation initiation factor IF-3] [protein_id=ALU34583.1] [location=169280..169798] [gbkey=CDS]	1	AGG	NGD	51	ATCAAAAAATTGTAGAATTAA
lcl|CP012395.1_cds_ALU34583.1_154 [gene=infC1] [locus_tag=CLAU_0154] [protein=Translation initiation factor IF-3] [protein_id=ALU34583.1] [location=169280..169798] [gbkey=CDS]	1	AG	NG	28	AGAGCAGGGTATGGATTTAGT
lcl|CP012395.1_cds_ALU34583.1_154 [gene=infC1] [locus_tag=CLAU_0154] [protein=Translation initiation factor IF-3] [protein_id=ALU34583.1] [location=169280..169798] [gbkey=CDS]	1	AG	NG	51	ATCAAAAAATTGTAGAATTAA
lcl|CP012395.1_cds_ALU34583.1_154 [gene=infC1] [locus_tag=CLAU_0154] [protein=Translation initiation factor IF-3] [protein_id=ALU34583.1] [location=169280..169798] [gbkey=CDS]	1	AAA	NAA	48	CAAAACAAGCTAAAAAGAATC
lcl|CP012395.1_cds_ALU34583.1_154 [gene=infC1] [locus_tag=CLAU_0154] [protein=Translation initiation factor IF-3] [protein_id=ALU34583.1] [location=169280..169798] [gbkey=CDS]	1	AAA	NAA	48	AAAACAAGCTAAAAAGAATCA
lcl|CP012395.1_cds_ALU34583.1_154 [gene=infC1] [locus_tag=CLAU_0154] [protein=Translation initiation factor IF-3] [protein_id=ALU34583.1] [location=169280..169798] [gbkey=CDS]	1	AAA	NAA	48	AACAAGCTAAAAAGAATCAAA
lcl|CP012395.1_cds_ALU34583.1_154 [gene=infC1] [locus_tag=CLAU_0154] [protein=Translation initiation factor IF-3] [protein_id=ALU34583.1] [location=169280..169798] [gbkey=CDS]	1	AAA	NAA	51	GAATCAAAAAATTGTAGAATT
lcl|CP012395.1_cds_ALU34583.1_154 [gene=infC1] [locus_tag=CLAU_0154] [protein=Translation initiation factor IF-3] [protein_id=ALU34583.1] [location=169280..169798] [gbkey=CDS]	1	TAA	NAA	51	AGAATCAAAAAATTGTAGAAT
lcl|CP012395.1_cds_ALU34584.1_155 [locus_tag=CLAU_0155] [protein=Response regulator receiver protein] [protein_id=ALU34584.1] [location=complement(169860..170786)] [gbkey=CDS]	1	TGA	NGD	22	TCTTCAAACTATAAGTGAACT
lcl|CP012395.1_cds_ALU34584.1_155 [locus_tag=CLAU_0155] [protein=Response regulator receiver protein] [protein_id=ALU34584.1] [location=complement(169860..170786)] [gbkey=CDS]	1	TGA	NGD	28	CCCAAGTAGAAAACAAAGAAA
lcl|CP012395.1_cds_ALU34584.1_155 [locus_tag=CLAU_0155] [protein=Response regulator receiver protein] [protein_id=ALU34584.1] [location=complement(169860..170786)] [gbkey=CDS]	1	TGA	NGD	55	AAACCAATTAGGTATAATTGC
lcl|CP012395.1_cds_ALU34584.1_155 [locus_tag=CLAU_0155] [protein=Response regulator receiver protein] [protein_id=ALU34584.1] [location=complement(169860..170786)] [gbkey=CDS]	1	TGA	NGD	71	CGGACAAAGTTCTTCTTCAAT
lcl|CP012395.1_cds_ALU34584.1_155 [locus_tag=CLAU_0155] [protein=Response regulator receiver protein] [protein_id=ALU34584.1] [location=complement(169860..170786)] [gbkey=CDS]	1	TG	NG	22	TCTTCAAACTATAAGTGAACT
lcl|CP012395.1_cds_ALU34584.1_155 [locus_tag=CLAU_0155] [protein=Response regulator receiver protein] [protein_id=ALU34584.1] [location=complement(169860..170786)] [gbkey=CDS]	1	TG	NG	28	CCCAAGTAGAAAACAAAGAAA
lcl|CP012395.1_cds_ALU34584.1_155 [locus_tag=CLAU_0155] [protein=Response regulator receiver protein] [protein_id=ALU34584.1] [location=complement(169860..170786)] [gbkey=CDS]	1	TG	NG	55	AAACCAATTAGGTATAATTGC
lcl|CP012395.1_cds_ALU34584.1_155 [locus_tag=CLAU_0155] [protein=Response regulator receiver protein] [protein_id=ALU34584.1] [location=complement(169860..170786)] [gbkey=CDS]	1	TG	NG	71	CGGACAAAGTTCTTCTTCAAT
[truncated: 48,712 more rows]

## Sheet: unified_targets
CDS	NGG	NGD	NG	NAA	NGA
[truncated: 3,638 more rows]

## Sheet: coverages
PAM_class	Coverage_percent
NGG	51.6398
NGD	82.3663
NG	85.3179
NAA	81.8113
NGA	62.6387

## Sheet: complementation
PAM_class	Coverage_union_w_nCas9	Elements_union_w_nCas9	Elements_intersect_w_nCas9
[truncated: 5 more rows]
