# Supplementary material for: Base editing enables duplex point mutagenesis in Clostridium autoethanogenum at the price of numerous off-target mutations
Source: Front Bioeng Biotechnol. 2023 Jul 10;11:1211197. doi: 10.3389/fbioe.2023.1211197 (PMC10366002; doi:10.3389/fbioe.2023.1211197)
Supplement: Supplementary file 1 [file DataSheet1.ZIP › Supplementary material/Genomic coverage of different PAMs/2020_05 (editing window -16 to -19)/target_aid_2020_05_26.m]

% Script for Target-AID (2020)
% Claudio Tomi-Andrino
% based on 2020_05_26

tic
%% Import sequences
CDS_53_raw = fastaread('20200217 C. auto gene sequences.txt');
CDS_53_num = size(CDS_53_raw,1);
col_num = linspace(1,CDS_53_num,CDS_53_num)';

starting_point = 1;
ending_point = CDS_53_num;

pre_codex_CDS_num = num2cell([1:CDS_53_num]');

testArray = sprintfc('%04d', col_num)';
for i = starting_point:ending_point
    name_CDS{i} = matlab.lang.makeValidName(strcat('CDS_',testArray{i}));
    name_CDS_rev_comp{i} = matlab.lang.makeValidName(strcat('CDS_rev_comp_',testArray{i}));
end
clear i

for i = starting_point:ending_point
    tmp = fastaread('20200217 C. auto gene sequences.txt','BLOCKREAD',[i]);
    stored_CDS.(name_CDS{i}) = tmp;
    stored_CDS_rev_comp.(name_CDS{i}) = tmp; % for the matter of indexation, let's keep the same name and flag it later
    pre_codex_CDS_num(i,2) = cellstr(stored_CDS.(name_CDS{i}).Header); %cellstr(matlab.lang.makeValidName(strcat('CDS_',testArray{i})));
    rev_comp_seq_pre = flip([baselookup('Complement',tmp.Sequence)]); % obtain the reverse and complementary string
    rev_comp_seq = rev_comp_seq_pre(1,2:end); % a symbol is added at the beggining of the new string, so we need to remove it
    stored_CDS_rev_comp.(name_CDS{i}).Sequence = rev_comp_seq;
clear tmp
clear rev_comp_seq_pre
clear rev_comp_seq
end

% workaround to include cases where the search does not start on CDS #1
codex_CDS_num(:,1) = pre_codex_CDS_num(starting_point:ending_point,1);
codex_CDS_num(:,2) = pre_codex_CDS_num(starting_point:ending_point,2);

% import PAMs (1st column = PAM class, 2nd column = specific). For later
% use, create codex_PAM_num (1st column = index, 2nd column = PAM class)
codex_PAM = table2cell(readtable('list_PAMS.txt'));
codex_PAM_pre_num = num2cell(zeros(size(codex_PAM,1),2));
codex_PAM_pre_num(:,1) = num2cell([1:size(codex_PAM,1)]');
codex_PAM_pre_num(:,2) = codex_PAM(:,1);

% need to generate a list with unique PAM class, but the function 'unique'
% does not work for cell arrays
codex_PAM_num = num2cell(zeros(size(codex_PAM_pre_num,1),size(codex_PAM_pre_num,2)));   
codex_PAM_num(1,2) = codex_PAM_pre_num(1,2);
j = 1;

for i = 1:size(codex_PAM_pre_num,1)
    tmp_cmp = [0];
    if strcmp(codex_PAM_pre_num(i,2),codex_PAM_num(j,2)) == 1
        disp('same')
        j = j+1;
        tmp_cmp = [0];
    else
        tmp_PAM = codex_PAM_pre_num(i,2);
        for k = 1:size(codex_PAM_num,1)
            if strcmp(tmp_PAM,codex_PAM_num(k,2)) == 1
                tmp_cmp = [tmp_cmp 1];
            end    
        end

        if nnz(tmp_cmp) == 0
            codex_PAM_num(j,2) = tmp_PAM;
        end  
    end
    clear tmp_PAM
end

codex_PAM_num_clean = num2cell([]);
j = 1;
for i = 1:size(codex_PAM_num,1)
    try
    if contains(cellstr(codex_PAM_num(i,2)),'N') == 1
        codex_PAM_num_clean(j,2) = codex_PAM_num(i,2);
        j = j + 1;
    end
    end
end
codex_PAM_num_clean(:,1) = num2cell([1:size(codex_PAM_num_clean,1)]');

% definition of protospacer/window
lower_protospacer = 21;
upper_protospacer = 1;
lower_window = 19;
upper_window = 16;

% definition of STOP codons (in 5'-3', valid for both approaches)
stop_codons_CDS = {'TGA', 'TAG', 'TAA'};

% distance
distance_threshold = 75;

%% Works for FW. Considering reading frame and mutations just in the editing window
PAM_type = [];
PAM_class = [];
indx = [];
pooled_window_CDS = [];

for i = starting_point:ending_point
    PAM_type = [];
    PAM_class = [];
    indx = [];
    for j = 1:size(codex_PAM,1)
        str = stored_CDS.(name_CDS{i}).Sequence;
        k = strfind(str,codex_PAM(j,2));
        indx = [indx k];
        
        tmp_PAM_type = num2cell(zeros(1,size(k,2)));
        tmp_PAM_type(1,1:end) = codex_PAM(j,2);
        PAM_type = [PAM_type tmp_PAM_type];  
        
        tmp_PAM_class = num2cell(zeros(1,size(k,2)));
        tmp_PAM_class(1,1:end) = codex_PAM(j,1);
        PAM_class = [PAM_class tmp_PAM_class];
        clear tmp_PAM_type
        clear tmp_PAM_class
 
    end
    
    clear j
    clear k
    seq_windows = num2cell(zeros(size(indx,2),8));
    seq_windows(:,1) = {stored_CDS.(name_CDS{i}).Header};                                               % CDS name
    seq_windows(:,2) = {str};                                                                           % CDS sequence
    seq_windows(:,3) = num2cell(length(str));                                                           % CDS length
    seq_windows(:,4) = num2cell(ones(size(indx,2),1));                                                  % CDS direction (1 = FW, -1 = rev comp)
    seq_windows(:,5) = PAM_type';                                                                       % Actual PAM sequence
    seq_windows(:,6) = PAM_class';                                                                      % Generic PAM-like sequence
    seq_windows(:,7) = num2cell(indx');                                                                 % Position of the first base (from starting of CDS) of a PAM
    seq_windows(:,8) = num2cell(round((cell2mat(seq_windows(:,7))./cell2mat(seq_windows(:,3)))*100));   % Distance in % from PAM to starting of CDS (accounter for if rev. comp.)
    seq_windows(:,9) = num2cell(0);
    seq_windows(:,10) = num2cell(0);
    seq_windows(:,11) = num2cell(0);
    seq_windows(:,12) = num2cell(0);
    seq_windows(:,13) = num2cell(0);
    seq_windows(:,14) = num2cell(0);
    seq_windows(:,15) = num2cell(0);
    for j = 1:size(indx,2)
        if cell2mat(seq_windows(j,7)) > lower_protospacer
            seq_windows(j,9) = {extractBetween(str,(cell2mat(seq_windows(j,7))-lower_protospacer),(cell2mat(seq_windows(j,7))-upper_protospacer))};  % Extraction of protospacer
            
            % In this sense, we say 3 is a divisor of a number if
            % the remainder is 0 (i.e. (#pos - 1)/3). This can be
            % exploited, and a shift of +1 has to be considered (to account
            % for the position of the protospacer with respect to the PAM)
            if mod((cell2mat(seq_windows(j,7))-lower_protospacer)-1+1,3) == 0             %Allows identifying where is the reading frame (since base 1 in the CDS is the starting of a codon). A reading frame-consistent protospacer
                seq_windows(j,10) = {extractBetween(str,(cell2mat(seq_windows(j,7))-lower_protospacer+1),(cell2mat(seq_windows(j,7))-upper_protospacer))};
            elseif mod((cell2mat(seq_windows(j,7))-(lower_protospacer-1-1+1)),3) == 0
                seq_windows(j,10) = {extractBetween(str,(cell2mat(seq_windows(j,7))-lower_protospacer+1+1),(cell2mat(seq_windows(j,7))-upper_protospacer))};  % Extraction of protospacer
            else
                seq_windows(j,10) = {extractBetween(str,(cell2mat(seq_windows(j,7))-lower_protospacer+1+1+1),(cell2mat(seq_windows(j,7))-upper_protospacer))};  % Extraction of protospacer
            end
            
            framed_protospacer = char(seq_windows{j,10});

            tmp_length = length(framed_protospacer);
            if tmp_length >= lower_window
                tmp_pos_back_lower = lower_window;
                tmp_pos_fw_lower = tmp_length + 1 - tmp_pos_back_lower;
                tmp_pos_back_upper = upper_window;
                tmp_pos_fw_upper = tmp_length + 1 - tmp_pos_back_upper;
                        
                try
                seq_windows(j,11) = {extractBetween(framed_protospacer,1,tmp_pos_fw_lower-1)};  % from the start to just before the editing window
                end
                seq_windows(j,12) = {extractBetween(framed_protospacer,tmp_pos_fw_lower,tmp_pos_fw_upper)};  % editing window
                seq_windows(j,13) = {extractBetween(framed_protospacer,tmp_pos_fw_upper + 1,tmp_length)};  % rest
                seq_windows(j,14) = cellstr(strrep((char(seq_windows{j,12})),'C','T')); % modified editing window
                seq_windows(j,15) = cellstr(horzcat(char(seq_windows{j,11}),char(seq_windows{j,14}),char(seq_windows{j,13}))); % mutant reading frame-consistent protospacer
            end   
            
        else
            seq_windows(j,9) = num2cell(0);
            seq_windows(j,10) = num2cell(0);
            seq_windows(j,11) = num2cell(0);
            seq_windows(j,12) = num2cell(0);
            seq_windows(j,13) = num2cell(0);
            seq_windows(j,14) = num2cell(0);
            seq_windows(j,15) = num2cell(0);
        end
    end
    
    clear indx
    pooled_window_CDS = [pooled_window_CDS; seq_windows];
    clear seq_windows
end

% Analyze whether the windows of interest provoke STOP codons
pooled_window_CDS(:,16) = num2cell(zeros(size(pooled_window_CDS,1),1));

% due to format issues, the equivalent analysis for the rev comp uses
% another coding approach
for i = 1:size(pooled_window_CDS,1)
    if cell2mat(pooled_window_CDS(i,4)) == 1
        for j = 1:size(stop_codons_CDS,2)
            str = pooled_window_CDS{i,15};
            try
                k = strfind(str,stop_codons_CDS(1,j));
                if iscell(k) == 0
                    n = size(k,2);
                        for m = 1:n                                 % since there might be more than one match, need to check them
                            k_val = k(1,m);
                            if mod(k_val-1,3) == 0                  % i.e. it is a codon following the reading frame
                                pooled_window_CDS(i,16) = num2cell(1);
                                pooled_window_CDS(i,17) = stop_codons_CDS(1,j);
                            end
                            clear k_val
                        end
                end
            catch
            end
        end
    end
end

% Select targets that can be disrupted. For the sake of simplicity, only consider targets with a certain distance
num_success = nnz(cell2mat(pooled_window_CDS(:,16)));
pooled_window_CDS_clean = [];

for i = 1:size(pooled_window_CDS,1) 
    if cell2mat(pooled_window_CDS(i,16)) == 1
        if cell2mat(pooled_window_CDS(i,8)) <= distance_threshold
            pooled_window_CDS_clean = [pooled_window_CDS_clean; pooled_window_CDS(i,:)];
        end
    end   
end

clear num_success
pooled_window_CDS_clean_table = array2table(pooled_window_CDS_clean);
writetable(pooled_window_CDS_clean_table,'pooled_window_CDS_clean_table.txt','Delimiter',' ');  
type 'pooled_window_CDS_clean_table.txt';
%% Rev Comp
PAM_type = [];
PAM_class = [];
indx = [];
pooled_window_CDS_rev_comp = [];

for i = starting_point:ending_point
    PAM_type = [];
    PAM_class = [];
    indx = [];
    for j = 1:size(codex_PAM,1)
        str = stored_CDS_rev_comp.(name_CDS{i}).Sequence;
        
        k = strfind(str,codex_PAM(j,2));
        indx = [indx k];
        
        tmp_PAM_type = num2cell(zeros(1,size(k,2)));
        tmp_PAM_type(1,1:end) = codex_PAM(j,2);
        PAM_type = [PAM_type tmp_PAM_type];  
        
        tmp_PAM_class = num2cell(zeros(1,size(k,2)));
        tmp_PAM_class(1,1:end) = codex_PAM(j,1);
        PAM_class = [PAM_class tmp_PAM_class];
        clear tmp_PAM_type
        clear tmp_PAM_class
    end
    
    clear j
    clear k
    seq_windows = num2cell(zeros(size(indx,2),8));
    seq_windows(:,1) = {stored_CDS_rev_comp.(name_CDS{i}).Header};                                      % CDS name
    seq_windows(:,2) = {str};                                                                           % CDS sequence
    seq_windows(:,3) = num2cell(length(str));                                                           % CDS length
    seq_windows(:,4) = num2cell(-ones(size(indx,2),1));                                                 % CDS direction (1 = FW, -1 = rev comp)
    seq_windows(:,5) = PAM_type';                                                                       % Actual PAM sequence
    seq_windows(:,6) = PAM_class';                                                                      % Generic PAM-like sequence
    seq_windows(:,7) = num2cell(indx');                                                                 % Position of the first base (from starting of CDS) of a PAM
    seq_windows(:,8) = num2cell(100-round((cell2mat(seq_windows(:,7))./cell2mat(seq_windows(:,3)))*100));   % Distance in % from PAM to starting of CDS (accounter for if rev. comp.). Accounting for reversion (100 - %)
    % let's store the converted position of the 1st base of the PAM
    % in the rev comp strand into its equivalent in the CDS 5'-3';
    % That would be necessary to account for the reading frame
    % later on. Thus: length + 1 = pos_fw - pos_back
    seq_windows(:,9) = num2cell(0);
    seq_windows(:,10) = num2cell(cell2mat(seq_windows(:,3))+1-cell2mat(seq_windows(:,7))); % unlike in the previous case, here we first extract the editing window, mutate, and generate the modified protospacer BEFORE checking for the reading frame, since that must be accounted for in the resultant CDS fw                   
    seq_windows(:,11) = num2cell(0);
    seq_windows(:,12) = num2cell(0);
    seq_windows(:,13) = num2cell(0);
    seq_windows(:,14) = num2cell(0);
    seq_windows(:,15) = num2cell(0);
    
    for j = 1:size(indx,2)
        if cell2mat(seq_windows(j,7)) > lower_protospacer
            seq_windows(j,9) = {extractBetween(str,(cell2mat(seq_windows(j,7))-lower_protospacer),(cell2mat(seq_windows(j,7))-upper_protospacer))};  % Extraction of protospacer
            tmp_protospacer = char(seq_windows{j,9});
            seq_windows(j,11) = num2cell(0);
            seq_windows(j,12) = num2cell(0);
            seq_windows(j,13) = num2cell(0);
           
            % need to convert the distances counting from the PAM to
            % starting from the beginning of the string. For two
            % antiparallel numeric sequences, the sum of ny two elements at
            % the same position equals the length of one sequence + 1
            tmp_length = length(tmp_protospacer);
            if tmp_length >= lower_window
                tmp_pos_back_lower = lower_window;
                tmp_pos_fw_lower = tmp_length + 1 - tmp_pos_back_lower;
                tmp_pos_back_upper = upper_window;
                tmp_pos_fw_upper = tmp_length + 1 - tmp_pos_back_upper;
                        
                try
                seq_windows(j,11) = {extractBetween(tmp_protospacer,1,tmp_pos_fw_lower-1)};  % from the start to just before the editing window
                end
                seq_windows(j,12) = {extractBetween(tmp_protospacer,tmp_pos_fw_lower,tmp_pos_fw_upper)};  % editing window
                seq_windows(j,13) = {extractBetween(tmp_protospacer,tmp_pos_fw_upper + 1,tmp_length)};  % rest
                seq_windows(j,14) = cellstr(strrep((char(seq_windows{j,12})),'C','T')); % modified editing window
                seq_windows(j,15) = cellstr(horzcat(char(seq_windows{j,11}),char(seq_windows{j,14}),char(seq_windows{j,13})));
            end   
         
        else
            seq_windows(j,9) = num2cell(0);
            seq_windows(j,10) = num2cell(0);
            seq_windows(j,11) = num2cell(0);
            seq_windows(j,12) = num2cell(0);
            seq_windows(j,13) = num2cell(0);
            seq_windows(j,14) = num2cell(0);
            seq_windows(j,15) = num2cell(0);
 
        end
        seq_windows(j,16) = num2cell(0);
        % now we need to extract a reading frame-consistent protospacer, by
        % considering the converted position of the 1st base of the PAM
        seq_windows(j,17) = num2cell(0);
        
        try
        tmp_mutant_fw_CDS = flip([baselookup('Complement',char(seq_windows(j,15)))]);
        seq_windows(j,16) = cellstr(tmp_mutant_fw_CDS(1,2:end));
        % In this sense, we say 3 is a divisor of a number if
        % the remainder is 0 (i.e. (#pos - 1)/3). This can be
        % exploited, and a shift of +1 has to be considered (to account
        % for the position of the protospacer with respect to the PAM)
        tmp_length_tmp_mutant_fw_CDS = length(tmp_mutant_fw_CDS);
            if mod((cell2mat(seq_windows(j,10))-1+1),3) == 0             %Allows identifying where is the reading frame (since base 1 in the CDS is the starting of a codon). A reading frame-consistent protospacer
                seq_windows(j,17) = {extractBetween(tmp_mutant_fw_CDS,0+2,tmp_length_tmp_mutant_fw_CDS)};  % The ' at the beginning is #1, and the 1st base is #2. Need a shift of 2               
            elseif mod((cell2mat(seq_windows(j,10))-1+1+1),3) == 0
                seq_windows(j,17) = {extractBetween(tmp_mutant_fw_CDS,1+2,tmp_length_tmp_mutant_fw_CDS)};  
            else
                seq_windows(j,17) = {extractBetween(tmp_mutant_fw_CDS,2+2,tmp_length_tmp_mutant_fw_CDS)};  
            end
        end
    end
    
    clear indx
    pooled_window_CDS_rev_comp = [pooled_window_CDS_rev_comp; seq_windows];
    %clear seq_windows
end

% Analyze whether the windows of interest provoke STOP codons
pooled_window_CDS_rev_comp(:,18) = num2cell(zeros(size(pooled_window_CDS_rev_comp,1),1));

for i = 1:size(pooled_window_CDS_rev_comp,1)
    if cell2mat(pooled_window_CDS_rev_comp(i,4)) == -1
        for j = 1:size(stop_codons_CDS,2)
            str = pooled_window_CDS_rev_comp{i,17};
                try
                k = strfind(str,stop_codons_CDS(1,j));             
                if isempty(k{1}) == 0
                    n = size(k,2);
                    p = cell2mat(k);
                        for m = 1:n                                 % since there might be more than one match, need to check them
                            k_val = p(1,m);
                            if mod(k_val-1,3) == 0                  % i.e. it is a codon following the reading frame
                                pooled_window_CDS_rev_comp(i,18) = num2cell(1);
                                pooled_window_CDS_rev_comp(i,19) = stop_codons_CDS(1,j);
                                clear k_val
                            end
                        end  
                end
                catch
            end
        end
    end   
end

% Select targets that can be disrupted. For the sake of simplicity, only consider targets with a certain distance
num_success = nnz(cell2mat(pooled_window_CDS_rev_comp(:,18)));
pooled_window_CDS_rev_comp_clean = [];

for i = 1:size(pooled_window_CDS_rev_comp,1) 
    if cell2mat(pooled_window_CDS_rev_comp(i,18)) == 1
        if cell2mat(pooled_window_CDS_rev_comp(i,8)) <= distance_threshold
            pooled_window_CDS_rev_comp_clean = [pooled_window_CDS_rev_comp_clean; pooled_window_CDS_rev_comp(i,:)];
        end
    end   
end

clear num_success

pooled_window_CDS_rev_comp_clean_table = cell2table(pooled_window_CDS_rev_comp_clean);    
writetable(pooled_window_CDS_rev_comp_clean_table,'pooled_window_CDS_rev_comp_clean_table.txt','Delimiter',' ');  
type 'pooled_window_CDS_rev_comp_clean_table.txt';

%% Now we extract the colums of interest and retrieve a matrix with both CDS and CDS rev comp
min_pooled_window_CDS_clean = num2cell(zeros(size(pooled_window_CDS_clean,1),5));
min_pooled_window_CDS_clean(:,1) = pooled_window_CDS_clean(:,1);    % CDS name
min_pooled_window_CDS_clean(:,2) = pooled_window_CDS_clean(:,4);    % CDS direction
min_pooled_window_CDS_clean(:,3) = pooled_window_CDS_clean(:,5);    % PAM type
min_pooled_window_CDS_clean(:,4) = pooled_window_CDS_clean(:,6);    % PAM class
min_pooled_window_CDS_clean(:,5) = pooled_window_CDS_clean(:,8);    % PAM distance %
min_pooled_window_CDS_clean(:,6) = pooled_window_CDS_clean(:,9);    % protospacer (-21,-1)

min_pooled_window_CDS_rev_comp_clean = num2cell(zeros(size(pooled_window_CDS_rev_comp_clean,1),5));
min_pooled_window_CDS_rev_comp_clean(:,1) = pooled_window_CDS_rev_comp_clean(:,1);    % CDS name
min_pooled_window_CDS_rev_comp_clean(:,2) = pooled_window_CDS_rev_comp_clean(:,4);    % CDS direction
min_pooled_window_CDS_rev_comp_clean(:,3) = pooled_window_CDS_rev_comp_clean(:,5);    % PAM type
min_pooled_window_CDS_rev_comp_clean(:,4) = pooled_window_CDS_rev_comp_clean(:,6);    % PAM class
min_pooled_window_CDS_rev_comp_clean(:,5) = pooled_window_CDS_rev_comp_clean(:,8);    % PAM distance %
min_pooled_window_CDS_rev_comp_clean(:,6) = pooled_window_CDS_rev_comp_clean(:,9);    % protospacer (-21,-1)

both_min_pooled = [min_pooled_window_CDS_clean; min_pooled_window_CDS_rev_comp_clean];
both_min_pooled_table = cell2table(both_min_pooled,...
    'VariableNames', {'CDS_name', 'Direction', 'PAM_specific', 'PAM_class','Distance_percent','Protospacer'})
writetable(both_min_pooled_table,'both_min_pooled_table.txt','Delimiter',' ');  
type 'both_min_pooled_table.txt';

% Since 'unique' does not work for cell arrays, we need to work around it,
% using codex_CDS_num and codex_PAM_num
both_min_pooled_codified = num2cell(zeros(size(both_min_pooled,1),2));
for i = 1:size(both_min_pooled,1)
    for j = 1:size(codex_CDS_num,1)
        if strcmp(both_min_pooled(i,1), codex_CDS_num(j,2)) == 1
            both_min_pooled_codified(i,1) = codex_CDS_num(j,1);
        end
    end
    clear j
    for j = 1:size(codex_PAM_num_clean,1)
        if strcmp(both_min_pooled(i,4), codex_PAM_num_clean(j,2)) == 1
            both_min_pooled_codified(i,2) = codex_PAM_num_clean(j,1);
        end
    end   
end

% this way if the CDS and its rev comp where affected by the same PAM
% class, now it'll be in th same row
both_min_pooled_codified_unique = unique(cell2mat(both_min_pooled_codified),'rows');
both_min_pooled_codified_unique = sortrows(both_min_pooled_codified_unique);

unified_targets_codified = num2cell(zeros(size(both_min_pooled_codified_unique,1),size(codex_PAM_num_clean,1)+1));
unified_targets_codified(:,1) = num2cell(sortrows(both_min_pooled_codified_unique(:,1)));
unified_targets_codified_unique = unique(cell2mat(unified_targets_codified),'rows');

% to account for tha case of not starting on CDS#1, another workaround
indx(:,2) = unified_targets_codified_unique(:,1);
indx(:,1) = [1:size(unified_targets_codified_unique,1)]';

for i = 1:size(unified_targets_codified_unique,1)
    j = histc(both_min_pooled_codified_unique(:,1),indx(i,2));
    k = [];
    if j == 0
        disp('next')
    else
        while size(k,2) < j
            for m = 1:size(both_min_pooled_codified_unique,1)
                if both_min_pooled_codified_unique(m,1) == unified_targets_codified_unique(i,1)
                    k = [k both_min_pooled_codified_unique(m,2)];
                end
            end
        end
        for n = 1:size(k,2)
            unified_targets_codified_unique(i,k+1) = 1;
        end
    end        
    clear k
end

% remains: calculate coverage, prepare for export
unified_targets_codified_unique_cell = num2cell(unified_targets_codified_unique);
j = 1;
for i = 1:size(codex_CDS_num,1)
    if j <= size(unified_targets_codified_unique_cell,1)
    tmp_num = cell2mat(codex_CDS_num(i,1));
    if tmp_num == unified_targets_codified_unique(j,1)
        unified_targets_codified_unique_cell(j,1) = codex_CDS_num(i,2);
        j = j+1;
    end
    end
end

colnames = cellstr(horzcat('CDS',codex_PAM_num_clean(:,2)')');
unified_targets_codified_unique_table = cell2table(unified_targets_codified_unique_cell,...
    'VariableNames',colnames)
clear colnames
writetable(unified_targets_codified_unique_table,'unified_targets_codified_unique_table.txt','Delimiter',' ');  
type 'unified_targets_codified_unique_table.txt';

coverages_unified = codex_PAM_num_clean(:,2);
for i = 1:size(coverages_unified,1)
    coverages_unified(i,2) = num2cell((nnz(unified_targets_codified_unique(:,i+1))/CDS_53_num)*100)
end
coverages_unified_table = cell2table(coverages_unified,...
    'VariableNames', {'PAM_class', 'Coverage_percent'})
writetable(coverages_unified_table,'coverages_unified_table.txt','Delimiter',' ');  
type 'coverages_unified_table.txt';

% in order to see the intersection in between genetics tools, we need to create
% unified_targets_codified_unique (CDS codified by the numbers) specific to
% each one of them

testArray = codex_PAM_num_clean(:,2)';
for i = 1:size(codex_PAM_num_clean,1)
    unified_targets_codified_unique_PAM_specific{i} = matlab.lang.makeValidName(strcat('unified_targets_codified_unique_PAM_specific_',testArray{i}));
end
clear i

for i = 1:size(codex_PAM_num_clean,1)
    j = 1;
    tmp_1 = unified_targets_codified_unique(:,1);
    tmp_2 = unified_targets_codified_unique(:,i+1);
    tmp_3 = [tmp_1 tmp_2];
    tmp_4 = zeros(nnz(tmp_3(:,2)),1);
    k = 1;
    for j = 1:size(tmp_3,1)
        if tmp_3(j,2) == 1
            tmp_4(k,1) = tmp_3(j,1);
            k = k+1;
        end   
    end
stored_unified_targets_codified_unique_PAM_specific.(unified_targets_codified_unique_PAM_specific{i}) = tmp_4;

clear tmp_1
clear tmp_2
clear tmp_3
clear tmp_4
end

% The main interest is the complementation with nCas9 (NGG), which is the
% first PAM (in future versions, this should be less manual, ideally).
% Measured the complementation as getting the biggest 'set' when doing the
% Union in between the specific genes disrupted by NGG and any others
complementation_nCas9_unified = codex_PAM_num_clean(:,2);
for i = 1:size(complementation_nCas9_unified,1)
    tmp_nCas9 = stored_unified_targets_codified_unique_PAM_specific.(unified_targets_codified_unique_PAM_specific{1});
    tmp_list = stored_unified_targets_codified_unique_PAM_specific.(unified_targets_codified_unique_PAM_specific{i});
    tmp_union = union(tmp_nCas9,tmp_list);
    tmp_intersect = intersect(tmp_nCas9,tmp_list);
    complementation_nCas9_unified(i,2) = num2cell((size(tmp_union,1)/CDS_53_num)*100);
    complementation_nCas9_unified(i,3) = num2cell((size(tmp_union,1)));
    complementation_nCas9_unified(i,4) = num2cell((size(tmp_intersect,1)));
clear tmp_list
clear tmp_complement
clear tmp_intersect
end
complementation_nCas9_unified_table = cell2table(complementation_nCas9_unified,...
    'VariableNames', {'PAM_class', 'Coverage_union_w_nCas9', 'Elements_union_w_nCas9', 'Elements_intersect_w_nCas9'})
writetable(complementation_nCas9_unified_table,'complementation_nCas9_unified_table.txt','Delimiter',' ');  
type 'complementation_nCas9_unified_table.txt';


% save results_corr_2020xxxx
toc
