# Supplementary material for: Base editing enables duplex point mutagenesis in Clostridium autoethanogenum at the price of numerous off-target mutations
Source: Front Bioeng Biotechnol. 2023 Jul 10;11:1211197. doi: 10.3389/fbioe.2023.1211197 (PMC10366002; doi:10.3389/fbioe.2023.1211197)
Supplement: Supplementary file 1 [file DataSheet1.ZIP › Supplementary material/Genomic coverage of different PAMs/2020_05 (editing window -16 to -19)/unified_targets_codified_unique_table.txt]

CDS NGG NGD NG NAA NGA
"lcl|CP012395.1_cds_ALU34430.1_1 [locus_tag=CLAU_0001] [protein=TOBE domain-containing protein] [protein_id=ALU34430.1] [location=78..284] [gbkey=CDS]" 0 1 1 0 1
"lcl|CP012395.1_cds_ALU34431.1_2 [locus_tag=CLAU_0002] [protein=Transcriptional regulator LysR family] [protein_id=ALU34431.1] [location=complement(523..780)] [gbkey=CDS]" 0 0 0 1 0
"lcl|CP012395.1_cds_ALU34432.1_3 [locus_tag=CLAU_0003] [protein=OsmC-like peroxiredoxin] [protein_id=ALU34432.1] [location=complement(788..1249)] [gbkey=CDS]" 0 1 1 1 0
"lcl|CP012395.1_cds_ALU34433.1_4 [locus_tag=CLAU_0004] [protein=Glyoxylate reductase] [protein_id=ALU34433.1] [location=1365..2339] [gbkey=CDS]" 0 1 1 1 1
"lcl|CP012395.1_cds_ALU34434.1_5 [gene=pepT1] [locus_tag=CLAU_0005] [protein=Peptidase T] [protein_id=ALU34434.1] [location=2383..3609] [gbkey=CDS]" 1 1 1 1 1
"lcl|CP012395.1_cds_ALU34435.1_6 [locus_tag=CLAU_0006] [protein=Transcriptional regulator LuxR family] [protein_id=ALU34435.1] [location=3633..6290] [gbkey=CDS]" 1 1 1 1 1
"lcl|CP012395.1_cds_ALU34436.1_7 [gene=pepT2] [locus_tag=CLAU_0007] [protein=Peptidase T] [protein_id=ALU34436.1] [location=6496..7722] [gbkey=CDS]" 1 1 1 1 1
"lcl|CP012395.1_cds_ALU34437.1_8 [locus_tag=CLAU_0008] [protein=Amino acid permease] [protein_id=ALU34437.1] [location=7752..9257] [gbkey=CDS]" 1 1 1 1 1
"lcl|CP012395.1_cds_ALU34438.1_9 [locus_tag=CLAU_0009] [protein=hypothetical protein] [protein_id=ALU34438.1] [location=complement(9319..9993)] [gbkey=CDS]" 0 1 1 1 1
"lcl|CP012395.1_cds_ALU34439.1_10 [locus_tag=CLAU_0010] [protein=putative signaling protein] [protein_id=ALU34439.1] [location=10179..11381] [gbkey=CDS]" 1 1 1 1 0
"lcl|CP012395.1_cds_ALU34440.1_11 [locus_tag=CLAU_0011] [protein=NADPH-dependent FMN reductase] [protein_id=ALU34440.1] [location=11631..12203] [gbkey=CDS]" 1 1 1 1 0
"lcl|CP012395.1_cds_ALU34441.1_12 [locus_tag=CLAU_0012] [protein=Hypothetical protein] [protein_id=ALU34441.1] [location=12205..12876] [gbkey=CDS]" 0 1 1 1 0
"lcl|CP012395.1_cds_ALU34442.1_13 [locus_tag=CLAU_0013] [protein=Transmembrane permease] [protein_id=ALU34442.1] [location=12993..13940] [gbkey=CDS]" 1 1 1 1 1
"lcl|CP012395.1_cds_ALU34443.1_14 [locus_tag=CLAU_0014] [protein=Transcriptional regulator XRE family] [protein_id=ALU34443.1] [location=complement(13992..14195)] [gbkey=CDS]" 0 0 0 1 0
"lcl|CP012395.1_cds_ALU34444.1_15 [locus_tag=CLAU_0015] [protein=Hypothetical protein] [protein_id=ALU34444.1] [location=complement(14197..14589)] [gbkey=CDS]" 0 0 0 1 0
"lcl|CP012395.1_cds_ALU34445.1_16 [locus_tag=CLAU_0016] [protein=Transcriptional regulator MarR family] [protein_id=ALU34445.1] [location=15326..15868] [gbkey=CDS]" 1 1 1 1 1
"lcl|CP012395.1_cds_ALU34446.1_17 [locus_tag=CLAU_0017] [protein=Ferric uptake regulator Fur family] [protein_id=ALU34446.1] [location=15883..16341] [gbkey=CDS]" 1 1 1 1 0
"lcl|CP012395.1_cds_ALU34447.1_18 [locus_tag=CLAU_0018] [protein=Phenazine biosynthesis protein PhzF family] [protein_id=ALU34447.1] [location=16408..17190] [gbkey=CDS]" 1 1 1 1 1
"lcl|CP012395.1_cds_ALU34448.1_19 [locus_tag=CLAU_0019] [protein=EamA-like transporter family membrane protein] [protein_id=ALU34448.1] [location=17208..18098] [gbkey=CDS]" 0 1 1 0 0
"lcl|CP012395.1_cds_ALU34449.1_20 [locus_tag=CLAU_0020] [protein=Hypothetical protein] [protein_id=ALU34449.1] [location=18111..19049] [gbkey=CDS]" 1 1 1 1 0
"lcl|CP012395.1_cds_ALU34451.1_22 [locus_tag=CLAU_0022] [protein=Integral membrane sensor signal transduction histidine kinase] [protein_id=ALU34451.1] [location=19988..21475] [gbkey=CDS]" 1 1 1 1 1
"lcl|CP012395.1_cds_ALU34452.1_23 [locus_tag=CLAU_0023] [protein=Hypothetical protein] [protein_id=ALU34452.1] [location=21559..22923] [gbkey=CDS]" 1 1 1 1 1
"lcl|CP012395.1_cds_ALU34453.1_24 [locus_tag=CLAU_0024] [protein=Rubredoxin domain-containing protein] [protein_id=ALU34453.1] [location=complement(23191..23880)] [gbkey=CDS]" 1 1 1 1 0
"lcl|CP012395.1_cds_ALU34454.1_25 [locus_tag=CLAU_0025] [protein=Ferritin] [protein_id=ALU34454.1] [location=complement(23941..24462)] [gbkey=CDS]" 1 1 1 0 0
"lcl|CP012395.1_cds_ALU34455.1_26 [locus_tag=CLAU_0026] [protein=Cold-shock DNA-binding domain protein] [protein_id=ALU34455.1] [location=24943..25140] [gbkey=CDS]" 0 1 1 0 0
"lcl|CP012395.1_cds_ALU34456.1_27 [locus_tag=CLAU_0027] [protein=NUDIX hydrolase] [protein_id=ALU34456.1] [location=complement(25220..26041)] [gbkey=CDS]" 1 1 1 1 1
"lcl|CP012395.1_cds_ALU34457.1_28 [locus_tag=CLAU_0028] [protein=Hypothetical protein] [protein_id=ALU34457.1] [location=26263..26496] [gbkey=CDS]" 1 1 1 1 1
"lcl|CP012395.1_cds_ALU34458.1_29 [locus_tag=CLAU_0029] [protein=Coat F domain protein] [protein_id=ALU34458.1] [location=26489..26851] [gbkey=CDS]" 0 1 1 1 1
"lcl|CP012395.1_cds_ALU34459.1_30 [locus_tag=CLAU_0030] [protein=Alcohol dehydrogenase] [protein_id=ALU34459.1] [location=26871..28007] [gbkey=CDS]" 1 1 1 1 0
"lcl|CP012395.1_cds_ALU34460.1_31 [locus_tag=CLAU_0031] [protein=Spore coat protein] [protein_id=ALU34460.1] [location=28022..28234] [gbkey=CDS]" 0 0 0 1 0
"lcl|CP012395.1_cds_ALU34461.1_32 [locus_tag=CLAU_0032] [protein=Coat F domain protein] [protein_id=ALU34461.1] [location=28257..28559] [gbkey=CDS]" 0 0 0 1 0
"lcl|CP012395.1_cds_ALU34462.1_33 [locus_tag=CLAU_0033] [protein=Flavodoxin] [protein_id=ALU34462.1] [location=28806..29291] [gbkey=CDS]" 0 1 1 1 0
"lcl|CP012395.1_cds_ALU34463.1_34 [locus_tag=CLAU_0034] [protein=Cold-shock DNA-binding domain protein] [protein_id=ALU34463.1] [location=29494..29691] [gbkey=CDS]" 0 1 1 0 1
"lcl|CP012395.1_cds_ALU34464.1_35 [locus_tag=CLAU_0035] [protein=Aminotransferase] [protein_id=ALU34464.1] [location=complement(29756..30934)] [gbkey=CDS]" 1 1 1 1 0
"lcl|CP012395.1_cds_ALU34465.1_36 [locus_tag=CLAU_0036] [protein=Transcriptional regulator GntR family with aminotransferase domain-containing protein] [protein_id=ALU34465.1] [location=complement(30947..32470)] [gbkey=CDS]" 1 1 1 1 1
"lcl|CP012395.1_cds_ALU34467.1_38 [locus_tag=CLAU_0038] [protein=Vesicle tethering protein] [protein_id=ALU34467.1] [location=33704..34033] [gbkey=CDS]" 1 1 1 1 1
"lcl|CP012395.1_cds_ALU34468.1_39 [locus_tag=CLAU_0039] [protein=Histidine kinase] [protein_id=ALU34468.1] [location=complement(34083..35516)] [gbkey=CDS]" 0 1 1 1 1
"lcl|CP012395.1_cds_ALU34469.1_40 [locus_tag=CLAU_0040] [protein=Two component transcriptional regulator winged helix family] [protein_id=ALU34469.1] [location=complement(35506..36198)] [gbkey=CDS]" 1 1 1 0 0
"lcl|CP012395.1_cds_ALU34470.1_41 [locus_tag=CLAU_0041] [protein=Heme-transporting ATPase] [protein_id=ALU34470.1] [location=36360..37085] [gbkey=CDS]" 1 1 1 1 1
"lcl|CP012395.1_cds_ALU34471.1_42 [locus_tag=CLAU_0042] [protein=ABC-type transporter-like membrane protein] [protein_id=ALU34471.1] [location=37066..38244] [gbkey=CDS]" 1 1 1 1 1
"lcl|CP012395.1_cds_ALU34472.1_43 [locus_tag=CLAU_0043] [protein=Glycosyl transferase group 1] [protein_id=ALU34472.1] [location=38382..39446] [gbkey=CDS]" 1 1 1 1 1
"lcl|CP012395.1_cds_ALU34473.1_44 [locus_tag=CLAU_0044] [protein=Hypothetical protein] [protein_id=ALU34473.1] [location=39436..40446] [gbkey=CDS]" 1 1 1 1 1
"lcl|CP012395.1_cds_ALU34474.1_45 [locus_tag=CLAU_0045] [protein=Glycosyl transferase group 1] [protein_id=ALU34474.1] [location=complement(40449..41621)] [gbkey=CDS]" 1 1 1 1 0
"lcl|CP012395.1_cds_ALU34475.1_46 [locus_tag=CLAU_0046] [protein=Rubrerythrin] [protein_id=ALU34475.1] [location=41760..42284] [gbkey=CDS]" 1 1 1 1 1
"lcl|CP012395.1_cds_ALU34476.1_47 [locus_tag=CLAU_0047] [protein=Motility protein B N-terminal domain-containing protein] [protein_id=ALU34476.1] [location=complement(42356..43105)] [gbkey=CDS]" 1 1 1 1 1
"lcl|CP012395.1_cds_ALU34477.1_48 [locus_tag=CLAU_0048] [protein=MotA/TolQ/ExbB proton channel] [protein_id=ALU34477.1] [location=complement(43108..43899)] [gbkey=CDS]" 0 1 1 0 0
"lcl|CP012395.1_cds_ALU34478.1_49 [locus_tag=CLAU_0049] [protein=Hypothetical protein] [protein_id=ALU34478.1] [location=complement(44141..45220)] [gbkey=CDS]" 0 1 1 1 1
"lcl|CP012395.1_cds_ALU34479.1_50 [locus_tag=CLAU_0050] [protein=Major facilitator superfamily MFS_1] [protein_id=ALU34479.1] [location=45610..46848] [gbkey=CDS]" 0 1 1 1 1
"lcl|CP012395.1_cds_ALU34480.1_51 [locus_tag=CLAU_0051] [protein=putative signal transduction protein] [protein_id=ALU34480.1] [location=46932..48278] [gbkey=CDS]" 1 1 1 1 1
"lcl|CP012395.1_cds_ALU34481.1_52 [locus_tag=CLAU_0052] [protein=Response regulator receiver protein] [protein_id=ALU34481.1] [location=48330..48797] [gbkey=CDS]" 1 1 1 1 1
"lcl|CP012395.1_cds_ALU34482.1_53 [locus_tag=CLAU_0053] [protein=PAS/PAC sensor signal transduction histidine kinase] [protein_id=ALU34482.1] [location=48851..50005] [gbkey=CDS]" 0 1 1 1 1
"lcl|CP012395.1_cds_ALU34483.1_54 [gene=htpG] [locus_tag=CLAU_0054] [protein=Chaperone protein htpG] [protein_id=ALU34483.1] [location=50419..52293] [gbkey=CDS]" 1 1 1 1 1
"lcl|CP012395.1_cds_ALU34484.1_55 [locus_tag=CLAU_0055] [protein=Amino acid permease] [protein_id=ALU34484.1] [location=complement(52807..54051)] [gbkey=CDS]" 1 1 1 1 0
"lcl|CP012395.1_cds_ALU34485.1_56 [locus_tag=CLAU_0056] [protein=Transcriptional regulator LysR family] [protein_id=ALU34485.1] [location=54265..55140] [gbkey=CDS]" 1 1 1 1 1
"lcl|CP012395.1_cds_ALU34486.1_57 [locus_tag=CLAU_0057] [protein=Hypothetical protein] [protein_id=ALU34486.1] [location=55305..56126] [gbkey=CDS]" 0 1 1 1 1
"lcl|CP012395.1_cds_ALU34488.1_59 [locus_tag=CLAU_0059] [protein=Integral membrane sensor signal transduction histidine kinase] [protein_id=ALU34488.1] [location=56986..58419] [gbkey=CDS]" 1 1 1 1 1
"lcl|CP012395.1_cds_ALU34489.1_60 [locus_tag=CLAU_0060] [protein=YbaK/prolyl-tRNA synthetase associated region] [protein_id=ALU34489.1] [location=58459..59016] [gbkey=CDS]" 1 1 1 0 1
"lcl|CP012395.1_cds_ALU34490.1_61 [locus_tag=CLAU_0061] [protein=Transcriptional regulator AraC family] [protein_id=ALU34490.1] [location=59038..59889] [gbkey=CDS]" 0 1 1 1 0
"lcl|CP012395.1_cds_ALU34491.1_62 [locus_tag=CLAU_0062] [protein=Glyoxalase-like protein] [protein_id=ALU34491.1] [location=59938..60405] [gbkey=CDS]" 0 0 1 0 0
"lcl|CP012395.1_cds_ALU34492.1_63 [locus_tag=CLAU_0063] [protein=Glycoside hydrolase family 18] [protein_id=ALU34492.1] [location=complement(60758..62086)] [gbkey=CDS]" 1 1 1 1 1
"lcl|CP012395.1_cds_ALU34493.1_64 [locus_tag=CLAU_0064] [protein=Serine dehydratase] [protein_id=ALU34493.1] [location=complement(62468..63733)] [gbkey=CDS]" 1 1 1 1 1
"lcl|CP012395.1_cds_ALU34494.1_65 [locus_tag=CLAU_0065] [protein=Transcriptional regulator GntR family] [protein_id=ALU34494.1] [location=64095..64721] [gbkey=CDS]" 1 1 1 1 0
"lcl|CP012395.1_cds_ALU34495.1_66 [locus_tag=CLAU_0066] [protein=LemA family protein] [protein_id=ALU34495.1] [location=64957..65526] [gbkey=CDS]" 1 1 1 1 1
"lcl|CP012395.1_cds_ALU34496.1_67 [locus_tag=CLAU_0067] [protein=putative TPM domain-containing protein] [protein_id=ALU34496.1] [location=65620..66405] [gbkey=CDS]" 1 1 1 1 0
"lcl|CP012395.1_cds_ALU34497.1_68 [locus_tag=CLAU_0068] [protein=Phage integrase family protein] [protein_id=ALU34497.1] [location=66559..67125] [gbkey=CDS]" 0 1 1 0 1
"lcl|CP012395.1_cds_ALU34498.1_69 [locus_tag=CLAU_0069] [protein=Transcriptional regulator MerR family] [protein_id=ALU34498.1] [location=complement(67606..68052)] [gbkey=CDS]" 0 1 1 1 1
"lcl|CP012395.1_cds_ALU34499.1_70 [locus_tag=CLAU_0070] [protein=NAD-dependent epimerase/dehydratase] [protein_id=ALU34499.1] [location=68183..69217] [gbkey=CDS]" 1 1 1 1 1
"lcl|CP012395.1_cds_ALU34500.1_71 [locus_tag=CLAU_0071] [protein=ATP-binding region ATPase domain protein] [protein_id=ALU34500.1] [location=69505..70362] [gbkey=CDS]" 1 1 1 1 0
"lcl|CP012395.1_cds_ALU34501.1_72 [locus_tag=CLAU_0072] [protein=hypothetical protein] [protein_id=ALU34501.1] [location=70587..71474] [gbkey=CDS]" 1 1 1 1 1
"lcl|CP012395.1_cds_ALU34502.1_73 [locus_tag=CLAU_0073] [protein=RelA/SpoT domain protein] [protein_id=ALU34502.1] [location=71828..72487] [gbkey=CDS]" 0 1 1 1 1
"lcl|CP012395.1_cds_ALU34503.1_74 [locus_tag=CLAU_0074] [protein=Methyl-accepting chemotaxis sensory transducer with Cache sensor] [protein_id=ALU34503.1] [location=72713..74719] [gbkey=CDS]" 1 1 1 1 1
"lcl|CP012395.1_cds_ALU34504.1_75 [locus_tag=CLAU_0075] [protein=ADP-ribosyl-(dinitrogen reductase) hydrolase] [protein_id=ALU34504.1] [location=74730..75614] [gbkey=CDS]" 0 1 1 1 1
"lcl|CP012395.1_cds_ALU34505.1_76 [locus_tag=CLAU_0076] [protein=3-oxoacyl-(acyl-carrier-protein) reductase] [protein_id=ALU34505.1] [location=75873..76739] [gbkey=CDS]" 1 1 1 1 0
"lcl|CP012395.1_cds_ALU34506.1_77 [locus_tag=CLAU_0077] [protein=FMN-dependent nitroreductase] [protein_id=ALU34506.1] [location=complement(77176..77709)] [gbkey=CDS]" 0 1 1 1 1
"lcl|CP012395.1_cds_ALU34507.1_78 [locus_tag=CLAU_0078] [protein=Hypothetical protein] [protein_id=ALU34507.1] [location=complement(77911..78468)] [gbkey=CDS]" 1 1 1 0 0
"lcl|CP012395.1_cds_ALU34509.1_80 [locus_tag=CLAU_0080] [protein=4Fe-4S ferredoxin iron-sulpur binding domain-containing protein] [protein_id=ALU34509.1] [location=complement(78895..79467)] [gbkey=CDS]" 0 1 1 1 1
"lcl|CP012395.1_cds_ALU34510.1_81 [locus_tag=CLAU_0081] [protein=Molybdopterin oxidoreductase] [protein_id=ALU34510.1] [location=complement(79481..81169)] [gbkey=CDS]" 1 1 1 1 1
"lcl|CP012395.1_cds_ALU34511.1_82 [locus_tag=CLAU_0082] [protein=Nitrate reductase] [protein_id=ALU34511.1] [location=complement(81182..81586)] [gbkey=CDS]" 0 0 0 1 0
"lcl|CP012395.1_cds_ALU34513.1_84 [locus_tag=CLAU_0084] [protein=UBA/THIF-type NAD/FAD binding protein] [protein_id=ALU34513.1] [location=82417..83100] [gbkey=CDS]" 0 1 1 0 1
"lcl|CP012395.1_cds_ALU34514.1_85 [locus_tag=CLAU_0085] [protein=Iron-chelate-transporting ATPase] [protein_id=ALU34514.1] [location=83419..84201] [gbkey=CDS]" 1 1 1 1 1
"lcl|CP012395.1_cds_ALU34515.1_86 [locus_tag=CLAU_0086] [protein=ABC-type transporter integral membrane subunit] [protein_id=ALU34515.1] [location=84259..85296] [gbkey=CDS]" 1 1 1 1 1
"lcl|CP012395.1_cds_ALU34516.1_87 [locus_tag=CLAU_0087] [protein=ABC-type transporter periplasmic subunit] [protein_id=ALU34516.1] [location=85423..86511] [gbkey=CDS]" 1 1 1 1 0
"lcl|CP012395.1_cds_ALU34517.1_88 [locus_tag=CLAU_0088] [protein=Hypothetical protein] [protein_id=ALU34517.1] [location=86634..86897] [gbkey=CDS]" 0 1 1 1 1
"lcl|CP012395.1_cds_ALU34518.1_89 [locus_tag=CLAU_0089] [protein=Aldehyde ferredoxin oxidoreductase] [protein_id=ALU34518.1] [location=87180..89003] [gbkey=CDS]" 1 1 1 1 1
"lcl|CP012395.1_cds_ALU34519.1_90 [locus_tag=CLAU_0090] [protein=PAS modulated sigma54 specific transcriptional regulator Fis family] [protein_id=ALU34519.1] [location=89186..90526] [gbkey=CDS]" 0 1 1 1 1
"lcl|CP012395.1_cds_ALU34520.1_91 [locus_tag=CLAU_0091] [protein=Sigma-54 specific transcriptional regulator with PAS/PAC sensor Fis family] [protein_id=ALU34520.1] [location=90691..92589] [gbkey=CDS]" 1 1 1 1 1
"lcl|CP012395.1_cds_ALU34521.1_92 [locus_tag=CLAU_0092] [protein=PBP domain-containing protein] [protein_id=ALU34521.1] [location=93092..93937] [gbkey=CDS]" 1 1 1 1 1
"lcl|CP012395.1_cds_ALU34522.1_93 [locus_tag=CLAU_0093] [protein=ABC-type transporter integral membrane subunit] [protein_id=ALU34522.1] [location=93962..94621] [gbkey=CDS]" 0 1 1 1 1
"lcl|CP012395.1_cds_ALU34523.1_94 [locus_tag=CLAU_0094] [protein=Phosphate-transporting ATPase] [protein_id=ALU34523.1] [location=94611..95315] [gbkey=CDS]" 0 1 1 1 0
"lcl|CP012395.1_cds_ALU34524.1_95 [locus_tag=CLAU_0095] [protein=Molybdenum co-factor synthesis domain-containing protein] [protein_id=ALU34524.1] [location=95369..96601] [gbkey=CDS]" 0 1 1 0 1
"lcl|CP012395.1_cds_ALU34525.1_96 [locus_tag=CLAU_0096] [protein=Molybdenum co-factor synthesis domain-containing protein] [protein_id=ALU34525.1] [location=96606..98513] [gbkey=CDS]" 1 1 1 1 1
"lcl|CP012395.1_cds_ALU34526.1_97 [locus_tag=CLAU_0097] [protein=MOSC domain-containing protein] [protein_id=ALU34526.1] [location=98639..99070] [gbkey=CDS]" 1 1 1 1 1
"lcl|CP012395.1_cds_ALU34527.1_98 [locus_tag=CLAU_0098] [protein=Sigma-54 specific transcriptional regulator Fis family] [protein_id=ALU34527.1] [location=99067..100092] [gbkey=CDS]" 1 1 1 1 0
"lcl|CP012395.1_cds_ALU34528.1_99 [locus_tag=CLAU_0099] [protein=Aldehyde ferredoxin oxidoreductase] [protein_id=ALU34528.1] [location=100231..102054] [gbkey=CDS]" 1 1 1 1 1
"lcl|CP012395.1_cds_ALU34530.1_101 [locus_tag=CLAU_0101] [protein=UBA/THIF-type NAD/FAD binding protein] [protein_id=ALU34530.1] [location=102374..103060] [gbkey=CDS]" 0 1 1 0 1
"lcl|CP012395.1_cds_ALU34531.1_102 [locus_tag=CLAU_0102] [protein=Sigma-54 specific transcriptional regulator Fis family] [protein_id=ALU34531.1] [location=103281..105176] [gbkey=CDS]" 1 1 1 1 1
"lcl|CP012395.1_cds_ALU34532.1_103 [locus_tag=CLAU_0103] [protein=DNA-binding domain excisionase family protein] [protein_id=ALU34532.1] [location=105546..105992] [gbkey=CDS]" 1 1 1 0 1
"lcl|CP012395.1_cds_ALU34533.1_104 [locus_tag=CLAU_0104] [protein=hypothetical protein] [protein_id=ALU34533.1] [location=106066..106929] [gbkey=CDS]" 0 1 1 1 1
"lcl|CP012395.1_cds_ALU34534.1_105 [gene=nfo] [locus_tag=CLAU_0105] [protein=Deoxyribonuclease IV (phage-T(4)-induced)] [protein_id=ALU34534.1] [location=107057..107953] [gbkey=CDS]" 1 1 1 1 1
"lcl|CP012395.1_cds_ALU34535.1_106 [locus_tag=CLAU_0106] [protein=Penicillin-binding protein transpeptidase] [protein_id=ALU34535.1] [location=108113..110758] [gbkey=CDS]" 1 1 1 1 1
"lcl|CP012395.1_cds_ALU34536.1_107 [locus_tag=CLAU_0107] [protein=Hydrogenase large subunit domain protein] [protein_id=ALU34536.1] [location=110953..112299] [gbkey=CDS]" 1 1 1 1 1
"lcl|CP012395.1_cds_ALU34537.1_108 [locus_tag=CLAU_0108] [protein=hypothetical protein] [protein_id=ALU34537.1] [location=complement(112330..113634)] [gbkey=CDS]" 0 1 1 1 0
"lcl|CP012395.1_cds_ALU34538.1_109 [locus_tag=CLAU_0109] [protein=Nuclease SbcCD D subunit] [protein_id=ALU34538.1] [location=113956..115176] [gbkey=CDS]" 1 1 1 1 1
"lcl|CP012395.1_cds_ALU34539.1_110 [locus_tag=CLAU_0110] [protein=putative ABC transporter] [protein_id=ALU34539.1] [location=115163..118657] [gbkey=CDS]" 1 1 1 1 1
"lcl|CP012395.1_cds_ALU34540.1_111 [locus_tag=CLAU_0111] [protein=Electron transfer flavoprotein alpha/beta-subunit] [protein_id=ALU34540.1] [location=119089..119892] [gbkey=CDS]" 0 1 1 1 1
"lcl|CP012395.1_cds_ALU34541.1_112 [locus_tag=CLAU_0112] [protein=Electron transfer flavoprotein alpha/beta-subunit] [protein_id=ALU34541.1] [location=119897..120895] [gbkey=CDS]" 0 1 1 0 1
"lcl|CP012395.1_cds_ALU34542.1_113 [locus_tag=CLAU_0113] [protein=D-lactate dehydrogenase (cytochrome)] [protein_id=ALU34542.1] [location=120919..122325] [gbkey=CDS]" 0 1 1 1 1
"lcl|CP012395.1_cds_ALU34543.1_114 [locus_tag=CLAU_0114] [protein=2-dehydropantoate 2-reductase] [protein_id=ALU34543.1] [location=122447..123355] [gbkey=CDS]" 1 1 1 1 1
"lcl|CP012395.1_cds_ALU34544.1_115 [locus_tag=CLAU_0115] [protein=Hydrogenase large subunit domain protein] [protein_id=ALU34544.1] [location=123523..125439] [gbkey=CDS]" 1 1 1 1 1
"lcl|CP012395.1_cds_ALU34545.1_116 [locus_tag=CLAU_0116] [protein=Auxin efflux carrier] [protein_id=ALU34545.1] [location=125706..126644] [gbkey=CDS]" 0 0 1 1 0
"lcl|CP012395.1_cds_ALU34546.1_117 [gene=ilvC1] [locus_tag=CLAU_0117] [protein=Ketol-acid reductoisomerase] [protein_id=ALU34546.1] [location=128081..129094] [gbkey=CDS]" 1 1 1 1 1
"lcl|CP012395.1_cds_ALU34547.1_118 [gene=ilvD] [locus_tag=CLAU_0118] [protein=Dihydroxy-acid dehydratase] [protein_id=ALU34547.1] [location=129650..131308] [gbkey=CDS]" 1 1 1 1 0
"lcl|CP012395.1_cds_ALU34548.1_119 [locus_tag=CLAU_0119] [protein=Acetolactate synthase biosynthetic type large subunit] [protein_id=ALU34548.1] [location=132092..133702] [gbkey=CDS]" 1 1 1 1 1
"lcl|CP012395.1_cds_ALU34549.1_120 [locus_tag=CLAU_0120] [protein=Acetolactate synthase small subunit] [protein_id=ALU34549.1] [location=133733..134209] [gbkey=CDS]" 0 1 1 1 1
"lcl|CP012395.1_cds_ALU34551.1_122 [locus_tag=CLAU_0122] [protein=Biotin carboxylase] [protein_id=ALU34551.1] [location=complement(134806..136767)] [gbkey=CDS]" 1 1 1 1 1
"lcl|CP012395.1_cds_ALU34552.1_123 [locus_tag=CLAU_0123] [protein=Transcriptional regulator PucR family] [protein_id=ALU34552.1] [location=137044..138195] [gbkey=CDS]" 0 1 1 1 1
"lcl|CP012395.1_cds_ALU34553.1_124 [locus_tag=CLAU_0124] [protein=(S)-3-amino-2-methylpropionate transaminase] [protein_id=ALU34553.1] [location=138963..140321] [gbkey=CDS]" 0 1 1 1 0
"lcl|CP012395.1_cds_ALU34554.1_125 [locus_tag=CLAU_0125] [protein=Urea carboxylase] [protein_id=ALU34554.1] [location=140388..141371] [gbkey=CDS]" 1 1 1 1 1
"lcl|CP012395.1_cds_ALU34555.1_126 [locus_tag=CLAU_0126] [protein=Urea carboxylase] [protein_id=ALU34555.1] [location=141400..142383] [gbkey=CDS]" 1 1 1 0 1
"lcl|CP012395.1_cds_ALU34556.1_127 [locus_tag=CLAU_0127] [protein=Biotin/lipoyl attachment domain-containing protein] [protein_id=ALU34556.1] [location=142418..142636] [gbkey=CDS]" 1 1 1 1 0
"lcl|CP012395.1_cds_ALU34557.1_128 [locus_tag=CLAU_0128] [protein=LamB/YcsF family protein] [protein_id=ALU34557.1] [location=142652..143419] [gbkey=CDS]" 1 1 1 1 1
"lcl|CP012395.1_cds_ALU34558.1_129 [locus_tag=CLAU_0129] [protein=hypothetical protein] [protein_id=ALU34558.1] [location=143434..143925] [gbkey=CDS]" 0 0 0 1 0
"lcl|CP012395.1_cds_ALU34559.1_130 [locus_tag=CLAU_0130] [protein=Sodium/proline symporter] [protein_id=ALU34559.1] [location=complement(143979..145451)] [gbkey=CDS]" 0 1 1 1 1
"lcl|CP012395.1_cds_ALU34560.1_131 [locus_tag=CLAU_0131] [protein=hypothetical protein] [protein_id=ALU34560.1] [location=145776..146294] [gbkey=CDS]" 0 0 1 0 0
"lcl|CP012395.1_cds_ALU34562.1_133 [locus_tag=CLAU_0133] [protein=Sugar (Glycoside-Pentoside-Hexuronide) transporter] [protein_id=ALU34562.1] [location=146795..148162] [gbkey=CDS]" 1 1 1 1 1
"lcl|CP012395.1_cds_ALU34563.1_134 [locus_tag=CLAU_0134] [protein=Cobalamin B12-binding domain protein] [protein_id=ALU34563.1] [location=148431..149054] [gbkey=CDS]" 0 1 1 1 0
"lcl|CP012395.1_cds_ALU34564.1_135 [locus_tag=CLAU_0135] [protein=Uroporphyrinogen decarboxylase (URO-D)] [protein_id=ALU34564.1] [location=149059..150168] [gbkey=CDS]" 1 1 1 1 1
"lcl|CP012395.1_cds_ALU34565.1_136 [locus_tag=CLAU_0136] [protein=Uroporphyrinogen decarboxylase (URO-D)] [protein_id=ALU34565.1] [location=150413..151555] [gbkey=CDS]" 1 1 1 1 1
"lcl|CP012395.1_cds_ALU34566.1_137 [locus_tag=CLAU_0137] [protein=PTS system fructose subfamily IIC subunit] [protein_id=ALU34566.1] [location=complement(151636..153534)] [gbkey=CDS]" 1 1 1 1 0
"lcl|CP012395.1_cds_ALU34567.1_138 [locus_tag=CLAU_0138] [protein=1-phosphofructokinase] [protein_id=ALU34567.1] [location=complement(154020..154925)] [gbkey=CDS]" 1 1 1 1 0
"lcl|CP012395.1_cds_ALU34568.1_139 [locus_tag=CLAU_0139] [protein=Transcriptional regulator DeoR family] [protein_id=ALU34568.1] [location=complement(154925..155674)] [gbkey=CDS]" 1 1 1 1 0
"lcl|CP012395.1_cds_ALU34569.1_140 [locus_tag=CLAU_0140] [protein=Dihydropteroate synthase] [protein_id=ALU34569.1] [location=156129..156926] [gbkey=CDS]" 1 1 1 1 1
"lcl|CP012395.1_cds_ALU34570.1_141 [locus_tag=CLAU_0141] [protein=hypothetical protein] [protein_id=ALU34570.1] [location=156919..157599] [gbkey=CDS]" 1 1 1 1 1
"lcl|CP012395.1_cds_ALU34571.1_142 [locus_tag=CLAU_0142] [protein=Cobalamin synthesis protein P47K] [protein_id=ALU34571.1] [location=157647..158255] [gbkey=CDS]" 0 1 1 1 1
"lcl|CP012395.1_cds_ALU34572.1_143 [locus_tag=CLAU_0143] [protein=Hypothetical protein] [protein_id=ALU34572.1] [location=158248..158700] [gbkey=CDS]" 0 1 1 0 1
"lcl|CP012395.1_cds_ALU34573.1_144 [locus_tag=CLAU_0144] [protein=hypothetical protein] [protein_id=ALU34573.1] [location=158740..159294] [gbkey=CDS]" 0 1 1 1 0
"lcl|CP012395.1_cds_ALU34574.1_145 [locus_tag=CLAU_0145] [protein=Methionine synthase] [protein_id=ALU34574.1] [location=159343..159969] [gbkey=CDS]" 0 1 1 1 0
"lcl|CP012395.1_cds_ALU34575.1_146 [locus_tag=CLAU_0146] [protein=Uroporphyrinogen decarboxylase (URO-D)] [protein_id=ALU34575.1] [location=159971..161083] [gbkey=CDS]" 1 1 1 1 1
"lcl|CP012395.1_cds_ALU34576.1_147 [locus_tag=CLAU_0147] [protein=Dihydropteroate synthase] [protein_id=ALU34576.1] [location=161180..161977] [gbkey=CDS]" 1 1 1 1 1
"lcl|CP012395.1_cds_ALU34577.1_148 [locus_tag=CLAU_0148] [protein=Methionine synthase] [protein_id=ALU34577.1] [location=162188..162814] [gbkey=CDS]" 0 1 1 1 0
"lcl|CP012395.1_cds_ALU34578.1_149 [locus_tag=CLAU_0149] [protein=Uroporphyrinogen decarboxylase (URO-D)] [protein_id=ALU34578.1] [location=162816..163928] [gbkey=CDS]" 1 1 1 1 1
"lcl|CP012395.1_cds_ALU34579.1_150 [locus_tag=CLAU_0150] [protein=putative ferredoxin] [protein_id=ALU34579.1] [location=complement(163976..165829)] [gbkey=CDS]" 0 1 1 1 1
"lcl|CP012395.1_cds_ALU34580.1_151 [locus_tag=CLAU_0151] [protein=putative transcriptional regulator PucR family] [protein_id=ALU34580.1] [location=complement(165879..167432)] [gbkey=CDS]" 0 1 1 1 1
"lcl|CP012395.1_cds_ALU34581.1_152 [locus_tag=CLAU_0152] [protein=Methionine synthase] [protein_id=ALU34581.1] [location=167622..168257] [gbkey=CDS]" 0 1 1 1 0
"lcl|CP012395.1_cds_ALU34582.1_153 [locus_tag=CLAU_0153] [protein=Purine nucleoside phosphorylase I inosine and guanosine-specific] [protein_id=ALU34582.1] [location=168303..169148] [gbkey=CDS]" 1 1 1 1 1
"lcl|CP012395.1_cds_ALU34583.1_154 [gene=infC1] [locus_tag=CLAU_0154] [protein=Translation initiation factor IF-3] [protein_id=ALU34583.1] [location=169280..169798] [gbkey=CDS]" 1 1 1 1 0
"lcl|CP012395.1_cds_ALU34584.1_155 [locus_tag=CLAU_0155] [protein=Response regulator receiver protein] [protein_id=ALU34584.1] [location=complement(169860..170786)] [gbkey=CDS]" 0 1 1 1 1
"lcl|CP012395.1_cds_ALU34585.1_156 [locus_tag=CLAU_0156] [protein=Histidine kinase] [protein_id=ALU34585.1] [location=complement(170794..172098)] [gbkey=CDS]" 1 1 1 1 0
"lcl|CP012395.1_cds_ALU34586.1_157 [locus_tag=CLAU_0157] [protein=Sodium:dicarboxylate symporter] [protein_id=ALU34586.1] [location=172404..173720] [gbkey=CDS]" 0 1 1 1 0
"lcl|CP012395.1_cds_ALU34587.1_158 [locus_tag=CLAU_0158] [protein=Amino acid permease] [protein_id=ALU34587.1] [location=complement(173834..175690)] [gbkey=CDS]" 1 1 1 1 1
"lcl|CP012395.1_cds_ALU34588.1_159 [locus_tag=CLAU_0159] [protein=Glucokinase] [protein_id=ALU34588.1] [location=175865..176845] [gbkey=CDS]" 0 1 1 1 0
"lcl|CP012395.1_cds_ALU34589.1_160 [locus_tag=CLAU_0160] [protein=Hypothetical protein] [protein_id=ALU34589.1] [location=176976..177365] [gbkey=CDS]" 0 1 1 1 1
"lcl|CP012395.1_cds_ALU34591.1_162 [locus_tag=CLAU_0162] [protein=Patatin] [protein_id=ALU34591.1] [location=177989..178906] [gbkey=CDS]" 0 1 1 1 1
"lcl|CP012395.1_cds_ALU34592.1_163 [gene=cysS1] [locus_tag=CLAU_0163] [protein=Cysteinyl-tRNA ligase] [protein_id=ALU34592.1] [location=179000..180415] [gbkey=CDS]" 1 1 1 1 1
"lcl|CP012395.1_cds_ALU34593.1_164 [locus_tag=CLAU_0164] [protein=Ion transport 2 domain protein] [protein_id=ALU34593.1] [location=180501..181391] [gbkey=CDS]" 0 1 1 1 1
"lcl|CP012395.1_cds_ALU34594.1_165 [locus_tag=CLAU_0165] [protein=HutD-family protein] [protein_id=ALU34594.1] [location=181456..182088] [gbkey=CDS]" 0 1 1 0 1
"lcl|CP012395.1_cds_ALU34595.1_166 [locus_tag=CLAU_0166] [protein=Diguanylate cyclase and metal dependent phosphohydrolase] [protein_id=ALU34595.1] [location=182428..184458] [gbkey=CDS]" 0 1 1 1 1
"lcl|CP012395.1_cds_ALU34596.1_167 [locus_tag=CLAU_0167] [protein=hypothetical protein] [protein_id=ALU34596.1] [location=184640..184846] [gbkey=CDS]" 0 1 1 1 1
"lcl|CP012395.1_cds_ALU34597.1_168 [locus_tag=CLAU_0168] [protein=Hypothetical protein] [protein_id=ALU34597.1] [location=184863..185723] [gbkey=CDS]" 1 1 1 1 1
"lcl|CP012395.1_cds_ALU34598.1_169 [locus_tag=CLAU_0169] [protein=Stage V sporulation protein AC] [protein_id=ALU34598.1] [location=185735..186214] [gbkey=CDS]" 1 1 1 1 0
"lcl|CP012395.1_cds_ALU34599.1_170 [locus_tag=CLAU_0170] [protein=Stage V sporulation protein AD] [protein_id=ALU34599.1] [location=186215..187213] [gbkey=CDS]" 1 1 1 1 1
"lcl|CP012395.1_cds_ALU34601.1_172 [locus_tag=CLAU_0172] [protein=hypothetical protein] [protein_id=ALU34601.1] [location=187605..187811] [gbkey=CDS]" 1 1 1 1 1
"lcl|CP012395.1_cds_ALU34602.1_173 [locus_tag=CLAU_0173] [protein=Estradiol 17-beta-dehydrogenase] [protein_id=ALU34602.1] [location=188051..188839] [gbkey=CDS]" 1 1 1 1 0
"lcl|CP012395.1_cds_ALU34603.1_174 [locus_tag=CLAU_0174] [protein=hypothetical protein] [protein_id=ALU34603.1] [location=188925..189137] [gbkey=CDS]" 0 1 1 0 1
"lcl|CP012395.1_cds_ALU34604.1_175 [locus_tag=CLAU_0175] [protein=CoA-substrate-specific enzyme activase] [protein_id=ALU34604.1] [location=complement(189179..190138)] [gbkey=CDS]" 0 1 1 1 1
"lcl|CP012395.1_cds_ALU34605.1_176 [locus_tag=CLAU_0176] [protein=Hypothetical protein] [protein_id=ALU34605.1] [location=complement(190119..191216)] [gbkey=CDS]" 0 1 1 1 1
"lcl|CP012395.1_cds_ALU34607.1_178 [locus_tag=CLAU_0178] [protein=Integrase family protein] [protein_id=ALU34607.1] [location=192992..193978] [gbkey=CDS]" 0 1 1 1 1
"lcl|CP012395.1_cds_ALU34608.1_179 [locus_tag=CLAU_0179] [protein=Hypothetical protein] [protein_id=ALU34608.1] [location=complement(194024..194443)] [gbkey=CDS]" 1 1 1 1 1
"lcl|CP012395.1_cds_ALU34609.1_180 [gene=lexA] [locus_tag=CLAU_0180] [protein=SOS-response transcriptional repressor lexA] [protein_id=ALU34609.1] [location=194568..195185] [gbkey=CDS]" 0 1 1 1 1
"lcl|CP012395.1_cds_ALU34610.1_181 [gene=dinB] [locus_tag=CLAU_0181] [protein=DNA polymerase IV] [protein_id=ALU34610.1] [location=195231..196445] [gbkey=CDS]" 1 1 1 1 1
"lcl|CP012395.1_cds_ALU34611.1_182 [locus_tag=CLAU_0182] [protein=Transcriptional regulator AsnC family] [protein_id=ALU34611.1] [location=complement(196502..196954)] [gbkey=CDS]" 0 0 0 1 0
"lcl|CP012395.1_cds_ALU34612.1_183 [locus_tag=CLAU_0183] [protein=Uroporphyrinogen decarboxylase (URO-D)] [protein_id=ALU34612.1] [location=complement(197126..198151)] [gbkey=CDS]" 0 1 1 1 1
"lcl|CP012395.1_cds_ALU34613.1_184 [locus_tag=CLAU_0184] [protein=Uroporphyrinogen decarboxylase (URO-D)] [protein_id=ALU34613.1] [location=complement(198182..199258)] [gbkey=CDS]" 1 1 1 1 1
"lcl|CP012395.1_cds_ALU34614.1_185 [locus_tag=CLAU_0185] [protein=Methionine synthase] [protein_id=ALU34614.1] [location=complement(199274..199933)] [gbkey=CDS]" 0 1 1 1 1
"lcl|CP012395.1_cds_ALU34615.1_186 [locus_tag=CLAU_0186] [protein=Hypothetical protein] [protein_id=ALU34615.1] [location=complement(199975..200337)] [gbkey=CDS]" 0 1 1 1 1
"lcl|CP012395.1_cds_ALU34617.1_188 [locus_tag=CLAU_0188] [protein=2-hydroxyglutaryl-CoA dehydratase D-component] [protein_id=ALU34617.1] [location=200787..201935] [gbkey=CDS]" 0 1 1 1 1
"lcl|CP012395.1_cds_ALU34618.1_189 [locus_tag=CLAU_0189] [protein=Uroporphyrinogen decarboxylase (URO-D)] [protein_id=ALU34618.1] [location=202130..203197] [gbkey=CDS]" 0 1 1 1 1
"lcl|CP012395.1_cds_ALU34619.1_190 [locus_tag=CLAU_0190] [protein=General substrate transporter] [protein_id=ALU34619.1] [location=complement(203306..204643)] [gbkey=CDS]" 1 1 1 1 1
"lcl|CP012395.1_cds_ALU34620.1_191 [locus_tag=CLAU_0191] [protein=Hypothetical protein] [protein_id=ALU34620.1] [location=205385..206002] [gbkey=CDS]" 1 1 1 1 1
"lcl|CP012395.1_cds_ALU34621.1_192 [locus_tag=CLAU_0192] [protein=General substrate transporter] [protein_id=ALU34621.1] [location=206665..208005] [gbkey=CDS]" 1 1 1 1 1
"lcl|CP012395.1_cds_ALU34622.1_193 [locus_tag=CLAU_0193] [protein=YbaK/prolyl-tRNA synthetase associated region] [protein_id=ALU34622.1] [location=complement(208130..208588)] [gbkey=CDS]" 0 1 1 1 1
"lcl|CP012395.1_cds_ALU34623.1_194 [locus_tag=CLAU_0194] [protein=Hypothetical protein] [protein_id=ALU34623.1] [location=complement(208905..209837)] [gbkey=CDS]" 0 1 1 1 1
"lcl|CP012395.1_cds_ALU34625.1_196 [locus_tag=CLAU_0196] [protein=Uroporphyrinogen decarboxylase (URO-D)] [protein_id=ALU34625.1] [location=complement(210394..210852)] [gbkey=CDS]" 0 1 1 1 0
"lcl|CP012395.1_cds_ALU34626.1_197 [locus_tag=CLAU_0197] [protein=2,4-dienoyl-CoA reductase (NADPH)] [protein_id=ALU34626.1] [location=complement(211082..213103)] [gbkey=CDS]" 1 1 1 1 1
"lcl|CP012395.1_cds_ALU34627.1_198 [locus_tag=CLAU_0198] [protein=Methionine gamma-lyase] [protein_id=ALU34627.1] [location=complement(213324..214601)] [gbkey=CDS]" 1 1 1 1 1
"lcl|CP012395.1_cds_ALU34628.1_199 [gene=hfq] [locus_tag=CLAU_0199] [protein=RNA chaperone hfq] [protein_id=ALU34628.1] [location=complement(214680..214922)] [gbkey=CDS]" 1 1 1 1 0
"lcl|CP012395.1_cds_ALU34629.1_200 [gene=miaA] [locus_tag=CLAU_0200] [protein=TRNA dimethylallyltransferase] [protein_id=ALU34629.1] [location=complement(214972..215907)] [gbkey=CDS]" 1 1 1 1 1
"lcl|CP012395.1_cds_ALU34630.1_201 [gene=mutL] [locus_tag=CLAU_0201] [protein=DNA mismatch repair protein mutL] [protein_id=ALU34630.1] [location=complement(215916..217745)] [gbkey=CDS]" 1 1 1 1 1
"lcl|CP012395.1_cds_ALU34631.1_202 [gene=mutS1] [locus_tag=CLAU_0202] [protein=DNA mismatch repair protein mutS] [protein_id=ALU34631.1] [location=complement(217772..220447)] [gbkey=CDS]" 1 1 1 1 1
"lcl|CP012395.1_cds_ALU34632.1_203 [gene=miaB] [locus_tag=CLAU_0203] [protein=(Dimethylallyl)adenosine tRNA methylthiotransferase miaB] [protein_id=ALU34632.1] [location=complement(220464..221807)] [gbkey=CDS]" 1 1 1 1 0
"lcl|CP012395.1_cds_ALU34633.1_204 [locus_tag=CLAU_0204] [protein=Hypothetical protein] [protein_id=ALU34633.1] [location=complement(221961..222398)] [gbkey=CDS]" 0 0 0 1 0
"lcl|CP012395.1_cds_ALU34634.1_205 [locus_tag=CLAU_0205] [protein=putative transcriptional regulator GntR family] [protein_id=ALU34634.1] [location=222847..224031] [gbkey=CDS]" 1 1 1 1 1
"lcl|CP012395.1_cds_ALU34635.1_206 [locus_tag=CLAU_0206] [protein=Hypothetical protein] [protein_id=ALU34635.1] [location=224087..224242] [gbkey=CDS]" 0 0 1 1 0
"lcl|CP012395.1_cds_ALU34636.1_207 [locus_tag=CLAU_0207] [protein=Aspartate transaminase] [protein_id=ALU34636.1] [location=224303..225499] [gbkey=CDS]" 1 1 1 1 0
"lcl|CP012395.1_cds_ALU34637.1_208 [locus_tag=CLAU_0208] [protein=GCN5-related N-acetyltransferase] [protein_id=ALU34637.1] [location=complement(225521..226408)] [gbkey=CDS]" 1 1 1 1 1
"lcl|CP012395.1_cds_ALU34638.1_209 [gene=speH] [locus_tag=CLAU_0209] [protein=S-adenosylmethionine decarboxylase proenzyme] [protein_id=ALU34638.1] [location=complement(226507..226887)] [gbkey=CDS]" 1 1 1 1 0
"lcl|CP012395.1_cds_ALU34639.1_210 [locus_tag=CLAU_0210] [protein=4-hydroxy-3-methylbut-2-enyl diphosphate reductase] [protein_id=ALU34639.1] [location=complement(227108..229021)] [gbkey=CDS]" 1 1 1 1 1
"lcl|CP012395.1_cds_ALU34640.1_211 [gene=cmk] [locus_tag=CLAU_0211] [protein=Cytidylate kinase] [protein_id=ALU34640.1] [location=complement(229041..229706)] [gbkey=CDS]" 0 1 1 1 1
"lcl|CP012395.1_cds_ALU34641.1_212 [locus_tag=CLAU_0212] [protein=HI0933 family protein] [protein_id=ALU34641.1] [location=complement(229836..231062)] [gbkey=CDS]" 1 1 1 1 1
"lcl|CP012395.1_cds_ALU34642.1_213 [locus_tag=CLAU_0213] [protein=Transcriptional regulator RpiR family] [protein_id=ALU34642.1] [location=complement(231149..232024)] [gbkey=CDS]" 1 1 1 1 1
"lcl|CP012395.1_cds_ALU34643.1_214 [locus_tag=CLAU_0214] [protein=Pseudouridine synthase Rsu] [protein_id=ALU34643.1] [location=complement(232197..232910)] [gbkey=CDS]" 0 0 0 1 0
"lcl|CP012395.1_cds_ALU34644.1_215 [locus_tag=CLAU_0215] [protein=Glycosyl transferase] [protein_id=ALU34644.1] [location=complement(233049..234449)] [gbkey=CDS]" 1 1 1 1 1
"lcl|CP012395.1_cds_ALU34645.1_216 [locus_tag=CLAU_0216] [protein=Selenium metabolism protein YedF] [protein_id=ALU34645.1] [location=234696..235277] [gbkey=CDS]" 0 1 1 1 0
"lcl|CP012395.1_cds_ALU34646.1_217 [locus_tag=CLAU_0217] [protein=Omega-amidase] [protein_id=ALU34646.1] [location=complement(235393..236226)] [gbkey=CDS]" 1 1 1 1 0
"lcl|CP012395.1_cds_ALU34647.1_218 [locus_tag=CLAU_0218] [protein=UBA/THIF-type NAD/FAD binding protein] [protein_id=ALU34647.1] [location=236473..237228] [gbkey=CDS]" 0 1 1 1 1
"lcl|CP012395.1_cds_ALU34649.1_220 [gene=hutG] [locus_tag=CLAU_0220] [protein=Formimidoylglutamase] [protein_id=ALU34649.1] [location=238148..239167] [gbkey=CDS]" 1 1 1 1 1
"lcl|CP012395.1_cds_ALU34650.1_221 [locus_tag=CLAU_0221] [protein=Methyl-accepting chemotaxis sensory transducer with Cache sensor] [protein_id=ALU34650.1] [location=complement(239203..241197)] [gbkey=CDS]" 1 1 1 1 1
"lcl|CP012395.1_cds_ALU34651.1_222 [locus_tag=CLAU_0222] [protein=Formiminotransferase-cyclodeaminase] [protein_id=ALU34651.1] [location=complement(241355..241993)] [gbkey=CDS]" 0 1 1 0 1
"lcl|CP012395.1_cds_ALU34652.1_223 [locus_tag=CLAU_0223] [protein=Amino acid permease] [protein_id=ALU34652.1] [location=complement(242201..243604)] [gbkey=CDS]" 1 1 1 1 0
"lcl|CP012395.1_cds_ALU34653.1_224 [gene=hutH] [locus_tag=CLAU_0224] [protein=Histidine ammonia-lyase] [protein_id=ALU34653.1] [location=complement(243990..245513)] [gbkey=CDS]" 1 1 1 1 0
"lcl|CP012395.1_cds_ALU34654.1_225 [gene=hutI] [locus_tag=CLAU_0225] [protein=Imidazolonepropionase] [protein_id=ALU34654.1] [location=complement(245585..246838)] [gbkey=CDS]" 0 1 1 0 1
"lcl|CP012395.1_cds_ALU34655.1_226 [gene=hutU] [locus_tag=CLAU_0226] [protein=Urocanate hydratase] [protein_id=ALU34655.1] [location=complement(247056..249083)] [gbkey=CDS]" 1 1 1 1 1
"lcl|CP012395.1_cds_ALU34656.1_227 [locus_tag=CLAU_0227] [protein=Transcriptional regulator] [protein_id=ALU34656.1] [location=249419..252451] [gbkey=CDS]" 0 1 1 1 1
"lcl|CP012395.1_cds_ALU34657.1_228 [locus_tag=CLAU_0228] [protein=Glutamate formiminotransferase/Formimidoyltetrahydrofolate cyclodeaminase] [protein_id=ALU34657.1] [location=complement(252525..253421)] [gbkey=CDS]" 1 1 1 1 1
"lcl|CP012395.1_cds_ALU34658.1_229 [gene=argD] [locus_tag=CLAU_0229] [protein=Acetylornithine/succinyldiaminopimelate aminotransferase] [protein_id=ALU34658.1] [location=complement(253662..254834)] [gbkey=CDS]" 0 0 0 1 0
"lcl|CP012395.1_cds_ALU34659.1_230 [gene=argB] [locus_tag=CLAU_0230] [protein=Acetylglutamate kinase] [protein_id=ALU34659.1] [location=complement(254847..255701)] [gbkey=CDS]" 1 1 1 1 0
"lcl|CP012395.1_cds_ALU34660.1_231 [gene=argJ] [locus_tag=CLAU_0231] [protein=Arginine biosynthesis bifunctional protein ArgJ family] [protein_id=ALU34660.1] [location=complement(255739..256959)] [gbkey=CDS]" 1 1 1 1 0
"lcl|CP012395.1_cds_ALU34661.1_232 [gene=argC] [locus_tag=CLAU_0232] [protein=N-acetyl-gamma-glutamyl-phosphate reductase] [protein_id=ALU34661.1] [location=complement(257063..258097)] [gbkey=CDS]" 1 1 1 1 0
"lcl|CP012395.1_cds_ALU34662.1_233 [locus_tag=CLAU_0233] [protein=SNF2 helicase associated domain protein] [protein_id=ALU34662.1] [location=complement(258343..261585)] [gbkey=CDS]" 1 1 1 1 1
"lcl|CP012395.1_cds_ALU34664.1_235 [locus_tag=CLAU_0235] [protein=D-lactate dehydrogenase (cytochrome)] [protein_id=ALU34664.1] [location=complement(262646..264058)] [gbkey=CDS]" 1 1 1 1 1
"lcl|CP012395.1_cds_ALU34665.1_236 [locus_tag=CLAU_0236] [protein=Electron transfer flavoprotein alpha/beta-subunit] [protein_id=ALU34665.1] [location=complement(264086..265294)] [gbkey=CDS]" 1 1 1 1 1
"lcl|CP012395.1_cds_ALU34666.1_237 [locus_tag=CLAU_0237] [protein=Electron transfer flavoprotein alpha/beta-subunit] [protein_id=ALU34666.1] [location=complement(265495..266283)] [gbkey=CDS]" 1 1 1 1 0
"lcl|CP012395.1_cds_ALU34667.1_238 [locus_tag=CLAU_0238] [protein=hypothetical protein] [protein_id=ALU34667.1] [location=complement(266321..267595)] [gbkey=CDS]" 0 1 1 1 1
"lcl|CP012395.1_cds_ALU34668.1_239 [locus_tag=CLAU_0239] [protein=L-lactate transport] [protein_id=ALU34668.1] [location=complement(267625..269151)] [gbkey=CDS]" 1 1 1 1 1
"lcl|CP012395.1_cds_ALU34669.1_240 [locus_tag=CLAU_0240] [protein=Regulatory protein GntR with HTH domain] [protein_id=ALU34669.1] [location=complement(269447..270145)] [gbkey=CDS]" 1 1 1 1 1
"lcl|CP012395.1_cds_ALU34670.1_241 [locus_tag=CLAU_0241] [protein=Hypothetical protein] [protein_id=ALU34670.1] [location=complement(270193..270855)] [gbkey=CDS]" 0 1 1 1 1
"lcl|CP012395.1_cds_ALU34671.1_242 [locus_tag=CLAU_0242] [protein=HAD-superfamily subfamily IB hydrolase TIGR01490] [protein_id=ALU34671.1] [location=complement(270896..271621)] [gbkey=CDS]" 0 1 1 1 0
"lcl|CP012395.1_cds_ALU34673.1_244 [locus_tag=CLAU_0244] [protein=Ferrous iron transport protein B] [protein_id=ALU34673.1] [location=272073..273839] [gbkey=CDS]" 1 1 1 1 1
"lcl|CP012395.1_cds_ALU34676.1_247 [locus_tag=CLAU_0247] [protein=Hypothetical protein] [protein_id=ALU34676.1] [location=complement(274489..275286)] [gbkey=CDS]" 1 1 1 0 1
"lcl|CP012395.1_cds_ALU34677.1_248 [gene=argS] [locus_tag=CLAU_0248] [protein=Arginyl-tRNA synthetase] [protein_id=ALU34677.1] [location=complement(275358..277052)] [gbkey=CDS]" 0 1 1 1 1
"lcl|CP012395.1_cds_ALU34678.1_249 [locus_tag=CLAU_0249] [protein=UDP-glucose 4-epimerase] [protein_id=ALU34678.1] [location=complement(277118..278104)] [gbkey=CDS]" 0 1 1 0 1
"lcl|CP012395.1_cds_ALU34679.1_250 [locus_tag=CLAU_0250] [protein=N-acyl-D-glutamate deacylase] [protein_id=ALU34679.1] [location=complement(278448..279818)] [gbkey=CDS]" 0 1 1 1 1
"lcl|CP012395.1_cds_ALU34680.1_251 [locus_tag=CLAU_0251] [protein=Bacterial extracellular solute-binding protein] [protein_id=ALU34680.1] [location=complement(279873..280949)] [gbkey=CDS]" 1 1 1 1 1
"lcl|CP012395.1_cds_ALU34681.1_252 [locus_tag=CLAU_0252] [protein=ABC-type transporter integral membrane subunit] [protein_id=ALU34681.1] [location=complement(281001..281789)] [gbkey=CDS]" 1 1 1 1 0
"lcl|CP012395.1_cds_ALU34682.1_253 [locus_tag=CLAU_0253] [protein=ABC-type transporter integral membrane subunit] [protein_id=ALU34682.1] [location=complement(281791..282660)] [gbkey=CDS]" 1 1 1 1 0
"lcl|CP012395.1_cds_ALU34683.1_254 [gene=potA] [locus_tag=CLAU_0254] [protein=Spermidine/putrescine ABC transporter ATP-binding protein] [protein_id=ALU34683.1] [location=complement(282657..283769)] [gbkey=CDS]" 1 1 1 1 1
"lcl|CP012395.1_cds_ALU34684.1_255 [locus_tag=CLAU_0255] [protein=Membrane-flanked domain DUF304] [protein_id=ALU34684.1] [location=complement(284017..285432)] [gbkey=CDS]" 1 1 1 1 0
"lcl|CP012395.1_cds_ALU34685.1_256 [locus_tag=CLAU_0256] [protein=Membrane-flanked domain DUF304] [protein_id=ALU34685.1] [location=complement(285416..285901)] [gbkey=CDS]" 1 1 1 1 0
"lcl|CP012395.1_cds_ALU34686.1_257 [locus_tag=CLAU_0257] [protein=Transcriptional regulator ArsR family] [protein_id=ALU34686.1] [location=286099..286377] [gbkey=CDS]" 0 1 1 1 1
"lcl|CP012395.1_cds_ALU34687.1_258 [locus_tag=CLAU_0258] [protein=Glycerophosphoryl diester phosphodiesterase family] [protein_id=ALU34687.1] [location=complement(286923..287831)] [gbkey=CDS]" 1 1 1 1 1
"lcl|CP012395.1_cds_ALU34689.1_260 [locus_tag=CLAU_0260] [protein=Amino acid permease-associated region] [protein_id=ALU34689.1] [location=complement(288231..289694)] [gbkey=CDS]" 1 1 1 1 0
"lcl|CP012395.1_cds_ALU34690.1_261 [locus_tag=CLAU_0261] [protein=DNA mismatch repair MutS domain-containing protein] [protein_id=ALU34690.1] [location=complement(290106..291926)] [gbkey=CDS]" 1 1 1 1 1
"lcl|CP012395.1_cds_ALU34691.1_262 [locus_tag=CLAU_0262] [protein=Hemerythrin-like metal-binding protein] [protein_id=ALU34691.1] [location=complement(291963..292394)] [gbkey=CDS]" 1 1 1 1 1
"lcl|CP012395.1_cds_ALU34692.1_263 [locus_tag=CLAU_0263] [protein=hypothetical protein] [protein_id=ALU34692.1] [location=complement(292599..292961)] [gbkey=CDS]" 1 1 1 1 1
"lcl|CP012395.1_cds_ALU34693.1_264 [locus_tag=CLAU_0264] [protein=Hypothetical protein] [protein_id=ALU34693.1] [location=293183..293509] [gbkey=CDS]" 1 1 1 1 1
"lcl|CP012395.1_cds_ALU34694.1_265 [locus_tag=CLAU_0265] [protein=Small acid-soluble spore protein alpha/beta type] [protein_id=ALU34694.1] [location=complement(293560..293760)] [gbkey=CDS]" 0 1 1 0 1
"lcl|CP012395.1_cds_ALU34696.1_267 [locus_tag=CLAU_0267] [protein=Peptidase M18 aminopeptidase I] [protein_id=ALU34696.1] [location=complement(294903..296303)] [gbkey=CDS]" 1 1 1 1 1
"lcl|CP012395.1_cds_ALU34697.1_268 [locus_tag=CLAU_0268] [protein=Peptidase M29 aminopeptidase II] [protein_id=ALU34697.1] [location=complement(296507..297448)] [gbkey=CDS]" 0 1 1 0 1
"lcl|CP012395.1_cds_ALU34698.1_269 [locus_tag=CLAU_0269] [protein=AroM family protein] [protein_id=ALU34698.1] [location=complement(297468..298142)] [gbkey=CDS]" 0 1 1 1 1
"lcl|CP012395.1_cds_ALU34699.1_270 [locus_tag=CLAU_0270] [protein=hypothetical protein] [protein_id=ALU34699.1] [location=complement(298159..299091)] [gbkey=CDS]" 1 1 1 1 1
"lcl|CP012395.1_cds_ALU34700.1_271 [locus_tag=CLAU_0271] [protein=hypothetical protein] [protein_id=ALU34700.1] [location=complement(299116..300189)] [gbkey=CDS]" 1 1 1 1 1
"lcl|CP012395.1_cds_ALU34701.1_272 [locus_tag=CLAU_0272] [protein=Oligopeptide transporter OPT superfamily protein] [protein_id=ALU34701.1] [location=complement(300212..301810)] [gbkey=CDS]" 1 1 1 1 1
"lcl|CP012395.1_cds_ALU34702.1_273 [locus_tag=CLAU_0273] [protein=Transcriptional regulator PucR family] [protein_id=ALU34702.1] [location=complement(301994..303622)] [gbkey=CDS]" 1 1 1 1 1
"lcl|CP012395.1_cds_ALU34703.1_274 [locus_tag=CLAU_0274] [protein=Mg2 transporter protein CorA family protein] [protein_id=ALU34703.1] [location=complement(303656..304594)] [gbkey=CDS]" 0 1 1 1 1
"lcl|CP012395.1_cds_ALU34704.1_275 [locus_tag=CLAU_0275] [protein=5-formyltetrahydrofolate cyclo-ligase] [protein_id=ALU34704.1] [location=complement(304850..305395)] [gbkey=CDS]" 0 1 1 1 1
"lcl|CP012395.1_cds_ALU34705.1_276 [gene=hprK] [locus_tag=CLAU_0276] [protein=HPr kinase] [protein_id=ALU34705.1] [location=complement(305388..306308)] [gbkey=CDS]" 1 1 1 1 1
"lcl|CP012395.1_cds_ALU34706.1_277 [locus_tag=CLAU_0277] [protein=UPF0291 protein] [protein_id=ALU34706.1] [location=complement(306320..306502)] [gbkey=CDS]" 0 1 1 1 1
"lcl|CP012395.1_cds_ALU34708.1_279 [locus_tag=CLAU_0279] [protein=Arginase] [protein_id=ALU34708.1] [location=307244..308143] [gbkey=CDS]" 1 1 1 1 0
"lcl|CP012395.1_cds_ALU34709.1_280 [locus_tag=CLAU_0280] [protein=Beta-lactamase domain protein] [protein_id=ALU34709.1] [location=complement(308170..309345)] [gbkey=CDS]" 0 0 1 1 0
"lcl|CP012395.1_cds_ALU34710.1_281 [locus_tag=CLAU_0281] [protein=putative ATPase] [protein_id=ALU34710.1] [location=complement(309507..311804)] [gbkey=CDS]" 1 1 1 1 1
"lcl|CP012395.1_cds_ALU34711.1_282 [gene=def1] [locus_tag=CLAU_0282] [protein=Peptide deformylase] [protein_id=ALU34711.1] [location=312006..312476] [gbkey=CDS]" 0 1 1 1 1
"lcl|CP012395.1_cds_ALU34712.1_283 [locus_tag=CLAU_0283] [protein=ABC-type transporter ATP-binding protein] [protein_id=ALU34712.1] [location=complement(312503..312634)] [gbkey=CDS]" 0 1 1 0 1
"lcl|CP012395.1_cds_ALU34713.1_284 [locus_tag=CLAU_0284] [protein=Hypothetical protein] [protein_id=ALU34713.1] [location=313059..313232] [gbkey=CDS]" 1 1 1 1 0
"lcl|CP012395.1_cds_ALU34716.1_287 [locus_tag=CLAU_0287] [protein=Radical SAM protein] [protein_id=ALU34716.1] [location=complement(314125..315837)] [gbkey=CDS]" 0 1 1 1 1
"lcl|CP012395.1_cds_ALU34717.1_288 [locus_tag=CLAU_0288] [protein=Hypothetical protein] [protein_id=ALU34717.1] [location=complement(315868..316386)] [gbkey=CDS]" 0 0 0 1 0
"lcl|CP012395.1_cds_ALU34718.1_289 [locus_tag=CLAU_0289] [protein=Phospholipase C/P1 nuclease] [protein_id=ALU34718.1] [location=complement(316487..317191)] [gbkey=CDS]" 1 1 1 1 1
"lcl|CP012395.1_cds_ALU34719.1_290 [locus_tag=CLAU_0290] [protein=Hypothetical protein] [protein_id=ALU34719.1] [location=complement(317232..318539)] [gbkey=CDS]" 1 1 1 1 1
"lcl|CP012395.1_cds_ALU34720.1_291 [locus_tag=CLAU_0291] [protein=Ferritin-like protein] [protein_id=ALU34720.1] [location=complement(318660..319223)] [gbkey=CDS]" 0 0 1 0 0
"lcl|CP012395.1_cds_ALU34721.1_292 [locus_tag=CLAU_0292] [protein=Stage V sporulation protein B] [protein_id=ALU34721.1] [location=319385..320722] [gbkey=CDS]" 1 1 1 1 0
"lcl|CP012395.1_cds_ALU34722.1_293 [gene=ribH] [locus_tag=CLAU_0293] [protein=6,7-dimethyl-8-ribityllumazine synthase] [protein_id=ALU34722.1] [location=complement(320823..321284)] [gbkey=CDS]" 1 1 1 0 0
"lcl|CP012395.1_cds_ALU34723.1_294 [gene=ribBA] [locus_tag=CLAU_0294] [protein=3,4-dihydroxy-2-butanone 4-phosphate synthase] [protein_id=ALU34723.1] [location=complement(321306..322511)] [gbkey=CDS]" 1 1 1 1 1
"lcl|CP012395.1_cds_ALU34725.1_296 [locus_tag=CLAU_0296] [protein=Riboflavin biosynthesis protein RibD] [protein_id=ALU34725.1] [location=complement(323459..324577)] [gbkey=CDS]" 0 1 1 1 0
"lcl|CP012395.1_cds_ALU34726.1_297 [locus_tag=CLAU_0297] [protein=Methyl-accepting chemotaxis sensory transducer] [protein_id=ALU34726.1] [location=complement(324961..326616)] [gbkey=CDS]" 1 1 1 1 1
"lcl|CP012395.1_cds_ALU34727.1_298 [locus_tag=CLAU_0298] [protein=CheW protein] [protein_id=ALU34727.1] [location=complement(326637..327128)] [gbkey=CDS]" 0 1 1 0 0
"lcl|CP012395.1_cds_ALU34728.1_299 [locus_tag=CLAU_0299] [protein=CheA signal transduction histidine kinase] [protein_id=ALU34728.1] [location=complement(327157..329142)] [gbkey=CDS]" 1 1 1 1 1
"lcl|CP012395.1_cds_ALU34729.1_300 [locus_tag=CLAU_0300] [protein=Response regulator receiver protein] [protein_id=ALU34729.1] [location=complement(329168..329530)] [gbkey=CDS]" 0 1 1 1 0
"lcl|CP012395.1_cds_ALU34731.1_302 [locus_tag=CLAU_0302] [protein=Fe(3+)-transporting ATPase] [protein_id=ALU34731.1] [location=complement(330132..331196)] [gbkey=CDS]" 1 1 1 1 1
"lcl|CP012395.1_cds_ALU34732.1_303 [locus_tag=CLAU_0303] [protein=Molybdate ABC transporter inner membrane subunit] [protein_id=ALU34732.1] [location=complement(331199..331885)] [gbkey=CDS]" 0 1 1 1 1
"lcl|CP012395.1_cds_ALU34733.1_304 [locus_tag=CLAU_0304] [protein=Molybdenum ABC transporter periplasmic molybdate-binding protein] [protein_id=ALU34733.1] [location=complement(331912..332733)] [gbkey=CDS]" 1 1 1 1 0
"lcl|CP012395.1_cds_ALU34734.1_305 [locus_tag=CLAU_0305] [protein=DNA mismatch repair protein MutS domain protein] [protein_id=ALU34734.1] [location=complement(333235..334917)] [gbkey=CDS]" 0 1 1 1 1
"lcl|CP012395.1_cds_ALU34735.1_306 [locus_tag=CLAU_0306] [protein=Hypothetical protein] [protein_id=ALU34735.1] [location=complement(334949..335422)] [gbkey=CDS]" 1 1 1 0 1
"lcl|CP012395.1_cds_ALU34736.1_307 [locus_tag=CLAU_0307] [protein=ABC-type metal ion transporter periplasmic subunit] [protein_id=ALU34736.1] [location=335642..336574] [gbkey=CDS]" 0 1 1 1 1
"lcl|CP012395.1_cds_ALU34737.1_308 [locus_tag=CLAU_0308] [protein=Phosphoribosylaminoimidazolecarboxamide formyltransferase] [protein_id=ALU34737.1] [location=336770..337945] [gbkey=CDS]" 0 1 1 1 1
"lcl|CP012395.1_cds_ALU34739.1_310 [gene=cbiM] [locus_tag=CLAU_0310] [protein=Cobalamin (vitamin B12) biosynthesis CbiM protein] [protein_id=ALU34739.1] [location=complement(338815..339489)] [gbkey=CDS]" 1 1 1 1 0
"lcl|CP012395.1_cds_ALU34740.1_311 [locus_tag=CLAU_0311] [protein=Xylose isomerase domain-containing protein TIM barrel] [protein_id=ALU34740.1] [location=complement(339913..340881)] [gbkey=CDS]" 1 1 1 1 1
"lcl|CP012395.1_cds_ALU34741.1_312 [locus_tag=CLAU_0312] [protein=HlyD family secretion protein] [protein_id=ALU34741.1] [location=complement(340895..341602)] [gbkey=CDS]" 1 1 1 1 0
"lcl|CP012395.1_cds_ALU34742.1_313 [locus_tag=CLAU_0313] [protein=Efflux transporter RND family MFP subunit] [protein_id=ALU34742.1] [location=complement(341621..342427)] [gbkey=CDS]" 1 1 1 1 1
"lcl|CP012395.1_cds_ALU34743.1_314 [locus_tag=CLAU_0314] [protein=Hypothetical protein] [protein_id=ALU34743.1] [location=complement(342390..343133)] [gbkey=CDS]" 0 1 1 1 1
"lcl|CP012395.1_cds_ALU34744.1_315 [locus_tag=CLAU_0315] [protein=Cell wall binding repeat 2-containing protein] [protein_id=ALU34744.1] [location=complement(343173..345062)] [gbkey=CDS]" 1 1 1 1 1
"lcl|CP012395.1_cds_ALU34745.1_316 [locus_tag=CLAU_0316] [protein=Hypothetical protein] [protein_id=ALU34745.1] [location=complement(345090..345863)] [gbkey=CDS]" 0 0 0 1 0
"lcl|CP012395.1_cds_ALU34746.1_317 [locus_tag=CLAU_0317] [protein=ECF-type riboflavin transporter S component] [protein_id=ALU34746.1] [location=complement(345886..346575)] [gbkey=CDS]" 1 1 1 1 1
"lcl|CP012395.1_cds_ALU34747.1_318 [locus_tag=CLAU_0318] [protein=ABC-type transporter] [protein_id=ALU34747.1] [location=complement(346572..348200)] [gbkey=CDS]" 1 1 1 1 1
"lcl|CP012395.1_cds_ALU34748.1_319 [locus_tag=CLAU_0319] [protein=Cobalt transport protein] [protein_id=ALU34748.1] [location=complement(348181..349119)] [gbkey=CDS]" 0 0 1 0 0
"lcl|CP012395.1_cds_ALU34749.1_320 [locus_tag=CLAU_0320] [protein=Cell wall binding repeat 2-containing protein] [protein_id=ALU34749.1] [location=complement(349205..352114)] [gbkey=CDS]" 1 1 1 1 1
"lcl|CP012395.1_cds_ALU34750.1_321 [locus_tag=CLAU_0321] [protein=Ig domain protein group 2 domain protein] [protein_id=ALU34750.1] [location=complement(352215..355241)] [gbkey=CDS]" 1 1 1 1 1
"lcl|CP012395.1_cds_ALU34751.1_322 [locus_tag=CLAU_0322] [protein=Cell wall binding repeat 2-containing protein] [protein_id=ALU34751.1] [location=complement(355283..357247)] [gbkey=CDS]" 1 1 1 1 1
"lcl|CP012395.1_cds_ALU34752.1_323 [locus_tag=CLAU_0323] [protein=Leucine rich repeat 5 IG domain protein] [protein_id=ALU34752.1] [location=complement(357765..360773)] [gbkey=CDS]" 1 1 1 1 1
"lcl|CP012395.1_cds_ALU34753.1_324 [locus_tag=CLAU_0324] [protein=putative transcriptional regulator PucR family] [protein_id=ALU34753.1] [location=361019..362575] [gbkey=CDS]" 1 1 1 1 1
"lcl|CP012395.1_cds_ALU34754.1_325 [locus_tag=CLAU_0325] [protein=Elongator protein 3/MiaB/NifB] [protein_id=ALU34754.1] [location=complement(362711..363685)] [gbkey=CDS]" 0 1 1 1 1
"lcl|CP012395.1_cds_ALU34755.1_326 [locus_tag=CLAU_0326] [protein=Transcriptional regulator PadR-like family] [protein_id=ALU34755.1] [location=complement(363734..364117)] [gbkey=CDS]" 1 1 1 1 1
"lcl|CP012395.1_cds_ALU34756.1_327 [locus_tag=CLAU_0327] [protein=Microcompartments protein] [protein_id=ALU34756.1] [location=364341..365045] [gbkey=CDS]" 0 1 1 0 1
"lcl|CP012395.1_cds_ALU34757.1_328 [locus_tag=CLAU_0328] [protein=L-aspartate oxidase] [protein_id=ALU34757.1] [location=complement(365117..366913)] [gbkey=CDS]" 1 1 1 1 1
"lcl|CP012395.1_cds_ALU34758.1_329 [locus_tag=CLAU_0329] [protein=L-2-amino-thiazoline-4-carboxylic acid hydrolase] [protein_id=ALU34758.1] [location=complement(366932..367393)] [gbkey=CDS]" 1 1 1 1 0
"lcl|CP012395.1_cds_ALU34759.1_330 [locus_tag=CLAU_0330] [protein=Succinate dehydogenase/fumarate reductase] [protein_id=ALU34759.1] [location=complement(367522..367848)] [gbkey=CDS]" 0 1 1 0 1
"lcl|CP012395.1_cds_ALU34760.1_331 [locus_tag=CLAU_0331] [protein=Transcriptional regulator MarR family] [protein_id=ALU34760.1] [location=complement(367947..368384)] [gbkey=CDS]" 0 0 0 1 0
"lcl|CP012395.1_cds_ALU34761.1_332 [locus_tag=CLAU_0332] [protein=Hypothetical protein] [protein_id=ALU34761.1] [location=complement(368499..369239)] [gbkey=CDS]" 0 1 1 1 1
"lcl|CP012395.1_cds_ALU34762.1_333 [locus_tag=CLAU_0333] [protein=Hypothetical protein] [protein_id=ALU34762.1] [location=369594..370424] [gbkey=CDS]" 0 1 1 1 1
"lcl|CP012395.1_cds_ALU34763.1_334 [locus_tag=CLAU_0334] [protein=Metallophosphatase MPP superfamily] [protein_id=ALU34763.1] [location=complement(370989..372098)] [gbkey=CDS]" 1 1 1 1 0
"lcl|CP012395.1_cds_ALU34764.1_335 [locus_tag=CLAU_0335] [protein=putative ferredoxin DUF326] [protein_id=ALU34764.1] [location=complement(372261..372611)] [gbkey=CDS]" 0 1 1 0 1
"lcl|CP012395.1_cds_ALU34765.1_336 [locus_tag=CLAU_0336] [protein=Methyl-accepting chemotaxis sensory transducer] [protein_id=ALU34765.1] [location=373171..375219] [gbkey=CDS]" 1 1 1 1 1
"lcl|CP012395.1_cds_ALU34766.1_337 [locus_tag=CLAU_0337] [protein=Cyclophilin-type peptidyl-prolyl cis-trans isomerase] [protein_id=ALU34766.1] [location=375397..375921] [gbkey=CDS]" 1 1 1 1 1
"lcl|CP012395.1_cds_ALU34768.1_339 [locus_tag=CLAU_0339] [protein=Methyl-accepting chemotaxis sensory transducer] [protein_id=ALU34768.1] [location=complement(376555..378270)] [gbkey=CDS]" 1 1 1 1 1
"lcl|CP012395.1_cds_ALU34769.1_340 [gene=spaF] [locus_tag=CLAU_0340] [protein=Lantibiotic protection ABC transporter ATP-binding subunit] [protein_id=ALU34769.1] [location=378502..379221] [gbkey=CDS]" 0 1 1 1 1
"lcl|CP012395.1_cds_ALU34770.1_341 [gene=spaE] [locus_tag=CLAU_0341] [protein=Lantibiotic protection ABC transporter permease subunit MutE/EpiE family] [protein_id=ALU34770.1] [location=379218..379979] [gbkey=CDS]" 1 1 1 1 1
"lcl|CP012395.1_cds_ALU34771.1_342 [gene=spaG] [locus_tag=CLAU_0342] [protein=Lantibiotic protection ABC transporter permease subunit MutG family] [protein_id=ALU34771.1] [location=379981..380757] [gbkey=CDS]" 0 1 1 1 1
"lcl|CP012395.1_cds_ALU34772.1_343 [gene=spaR] [locus_tag=CLAU_0343] [protein=Transcriptional regulatory protein SpaR] [protein_id=ALU34772.1] [location=380796..381458] [gbkey=CDS]" 0 1 1 1 0
"lcl|CP012395.1_cds_ALU34773.1_344 [gene=spaK] [locus_tag=CLAU_0344] [protein=Subtilin-like lantibiotic biosynthesis sensor protein SpaK] [protein_id=ALU34773.1] [location=381449..382828] [gbkey=CDS]" 0 1 1 1 1
"lcl|CP012395.1_cds_ALU34774.1_345 [locus_tag=CLAU_0345] [protein=CRISPR/Cas system-associated protein Cas8a1] [protein_id=ALU34774.1] [location=complement(382846..383292)] [gbkey=CDS]" 0 1 1 1 0
"lcl|CP012395.1_cds_ALU34775.1_346 [locus_tag=CLAU_0346] [protein=DNA topoisomerase type IA] [protein_id=ALU34775.1] [location=complement(383432..385849)] [gbkey=CDS]" 1 1 1 1 1
"lcl|CP012395.1_cds_ALU34776.1_347 [locus_tag=CLAU_0347] [protein=DEAD/DEAH box RNA helicase] [protein_id=ALU34776.1] [location=386066..387175] [gbkey=CDS]" 1 1 1 1 1
"lcl|CP012395.1_cds_ALU34777.1_348 [locus_tag=CLAU_0348] [protein=putative TIM-barrel enzyme, putative dioxygenase, aldolase or signal transduction protein] [protein_id=ALU34777.1] [location=complement(387345..388175)] [gbkey=CDS]" 1 1 1 1 1
"lcl|CP012395.1_cds_ALU34778.1_349 [locus_tag=CLAU_0349] [protein=Hypothetical protein] [protein_id=ALU34778.1] [location=complement(388204..389412)] [gbkey=CDS]" 0 0 1 0 0
"lcl|CP012395.1_cds_ALU34779.1_350 [locus_tag=CLAU_0350] [protein=AraC family transcriptional regulator with IGPS-like TIM-barrel domain] [protein_id=ALU34779.1] [location=complement(389557..390804)] [gbkey=CDS]" 0 1 1 1 1
"lcl|CP012395.1_cds_ALU34780.1_351 [locus_tag=CLAU_0351] [protein=Oxidoreductase/nitrogenase component 1] [protein_id=ALU34780.1] [location=complement(390953..392095)] [gbkey=CDS]" 1 1 1 1 1
"lcl|CP012395.1_cds_ALU34781.1_352 [locus_tag=CLAU_0352] [protein=Oxidoreductase/nitrogenase component 1] [protein_id=ALU34781.1] [location=complement(392083..393411)] [gbkey=CDS]" 1 1 1 1 1
"lcl|CP012395.1_cds_ALU34782.1_353 [gene=nifH1] [locus_tag=CLAU_0353] [protein=Nitrogenase component 2 (ATPase)] [protein_id=ALU34782.1] [location=complement(393402..394172)] [gbkey=CDS]" 0 0 0 1 0
"lcl|CP012395.1_cds_ALU34783.1_354 [gene=hypE] [locus_tag=CLAU_0354] [protein=Hydrogenase expression/formation protein HypE] [protein_id=ALU34783.1] [location=complement(394211..395215)] [gbkey=CDS]" 1 1 1 1 1
"lcl|CP012395.1_cds_ALU34784.1_355 [gene=hypD] [locus_tag=CLAU_0355] [protein=Hydrogenase expression/formation protein HypD] [protein_id=ALU34784.1] [location=complement(395208..396266)] [gbkey=CDS]" 0 1 1 0 0
"lcl|CP012395.1_cds_ALU34786.1_357 [gene=hypF] [locus_tag=CLAU_0357] [protein=(NiFe) hydrogenase maturation protein HypF] [protein_id=ALU34786.1] [location=complement(396435..398834)] [gbkey=CDS]" 1 1 1 1 1
"lcl|CP012395.1_cds_ALU34787.1_358 [locus_tag=CLAU_0358] [protein=Oxidoreductase/nitrogenase component 1] [protein_id=ALU34787.1] [location=complement(398831..399892)] [gbkey=CDS]" 1 1 1 0 0
"lcl|CP012395.1_cds_ALU34788.1_359 [locus_tag=CLAU_0359] [protein=Oxidoreductase/nitrogenase component 1] [protein_id=ALU34788.1] [location=complement(399893..401197)] [gbkey=CDS]" 0 1 1 1 1
"lcl|CP012395.1_cds_ALU34789.1_360 [gene=nifH2] [locus_tag=CLAU_0360] [protein=Nitrogenase component 2 NifH ATPase] [protein_id=ALU34789.1] [location=complement(401194..401955)] [gbkey=CDS]" 0 0 0 1 0
"lcl|CP012395.1_cds_ALU34790.1_361 [locus_tag=CLAU_0361] [protein=putative membrane protein] [protein_id=ALU34790.1] [location=complement(402302..403321)] [gbkey=CDS]" 1 1 1 1 1
"lcl|CP012395.1_cds_ALU34791.1_362 [locus_tag=CLAU_0362] [protein=Transcriptional regulator XRE family with cupin sensor domain] [protein_id=ALU34791.1] [location=403433..403987] [gbkey=CDS]" 1 1 1 1 1
"lcl|CP012395.1_cds_ALU34792.1_363 [locus_tag=CLAU_0363] [protein=Isochorismatase family protein] [protein_id=ALU34792.1] [location=404129..404695] [gbkey=CDS]" 1 1 1 1 1
"lcl|CP012395.1_cds_ALU34793.1_364 [locus_tag=CLAU_0364] [protein=Glyoxalase-like protein] [protein_id=ALU34793.1] [location=complement(404760..405125)] [gbkey=CDS]" 0 0 0 1 0
"lcl|CP012395.1_cds_ALU34794.1_365 [locus_tag=CLAU_0365] [protein=putative membrane protein] [protein_id=ALU34794.1] [location=complement(405142..405702)] [gbkey=CDS]" 0 0 0 1 0
"lcl|CP012395.1_cds_ALU34795.1_366 [locus_tag=CLAU_0366] [protein=Na(+)/solute symporter] [protein_id=ALU34795.1] [location=406865..408286] [gbkey=CDS]" 1 1 1 1 0
"lcl|CP012395.1_cds_ALU34796.1_367 [locus_tag=CLAU_0367] [protein=FAD-binding oxidoreductase] [protein_id=ALU34796.1] [location=complement(408323..409705)] [gbkey=CDS]" 0 1 1 1 1
"lcl|CP012395.1_cds_ALU34797.1_368 [locus_tag=CLAU_0368] [protein=putative secreted protein with RlpA-like double-psi beta-barrel] [protein_id=ALU34797.1] [location=410294..411271] [gbkey=CDS]" 1 1 1 1 1
"lcl|CP012395.1_cds_ALU34798.1_369 [gene=rocB] [locus_tag=CLAU_0369] [protein=Peptidase M20] [protein_id=ALU34798.1] [location=complement(411364..412995)] [gbkey=CDS]" 0 1 1 1 1
"lcl|CP012395.1_cds_ALU34799.1_370 [locus_tag=CLAU_0370] [protein=(2R,3R)-butanediol dehydrogenase] [protein_id=ALU34799.1] [location=complement(413142..414215)] [gbkey=CDS]" 1 1 1 0 0
"lcl|CP012395.1_cds_ALU34800.1_371 [locus_tag=CLAU_0371] [protein=Transcriptional regulator containing GAF, PAS, sigma-54 interaction, and Fis-type DNA binding domains] [protein_id=ALU34800.1] [location=complement(414406..416346)] [gbkey=CDS]" 1 1 1 1 1
"lcl|CP012395.1_cds_ALU34801.1_372 [gene=eriC] [locus_tag=CLAU_0372] [protein=ClC-type chloride channel EriC] [protein_id=ALU34801.1] [location=complement(416356..417663)] [gbkey=CDS]" 1 1 1 1 0
"lcl|CP012395.1_cds_ALU34802.1_373 [locus_tag=CLAU_0373] [protein=ABC-type transport system ATPase component] [protein_id=ALU34802.1] [location=418018..418743] [gbkey=CDS]" 1 1 1 0 1
"lcl|CP012395.1_cds_ALU34803.1_374 [locus_tag=CLAU_0374] [protein=putative membrane protein] [protein_id=ALU34803.1] [location=418736..420400] [gbkey=CDS]" 1 1 1 1 0
"lcl|CP012395.1_cds_ALU34804.1_375 [locus_tag=CLAU_0375] [protein=RND-type efflux system membrane fusion protein] [protein_id=ALU34804.1] [location=complement(420448..421713)] [gbkey=CDS]" 1 1 1 1 1
"lcl|CP012395.1_cds_ALU34805.1_376 [locus_tag=CLAU_0376] [protein=RND-type efflux system membrane permease AcrB family] [protein_id=ALU34805.1] [location=complement(421717..424857)] [gbkey=CDS]" 1 1 1 1 1
"lcl|CP012395.1_cds_ALU34806.1_377 [locus_tag=CLAU_0377] [protein=Transcriptional regulator MarR family] [protein_id=ALU34806.1] [location=complement(424891..425349)] [gbkey=CDS]" 1 1 1 0 0
"lcl|CP012395.1_cds_ALU34807.1_378 [locus_tag=CLAU_0378] [protein=ATP-dependent transcriptional regulator MalT-like LuxR family] [protein_id=ALU34807.1] [location=complement(425591..428065)] [gbkey=CDS]" 1 1 1 1 1
"lcl|CP012395.1_cds_ALU34808.1_379 [locus_tag=CLAU_0379] [protein=hypothetical protein] [protein_id=ALU34808.1] [location=complement(428146..430563)] [gbkey=CDS]" 1 1 1 1 1
"lcl|CP012395.1_cds_ALU34809.1_380 [locus_tag=CLAU_0380] [protein=Thymidylate synthase family] [protein_id=ALU34809.1] [location=complement(430783..431598)] [gbkey=CDS]" 1 1 1 1 1
"lcl|CP012395.1_cds_ALU34812.1_383 [locus_tag=CLAU_0383] [protein=Hypothetical protein] [protein_id=ALU34812.1] [location=complement(432905..433000)] [gbkey=CDS]" 0 1 1 0 1
"lcl|CP012395.1_cds_ALU34813.1_384 [gene=mnmA] [locus_tag=CLAU_0384] [protein=TRNA-specific 2-thiouridylase MnmA] [protein_id=ALU34813.1] [location=complement(434371..435501)] [gbkey=CDS]" 1 1 1 1 1
"lcl|CP012395.1_cds_ALU34814.1_385 [locus_tag=CLAU_0385] [protein=Cysteine desulfurase] [protein_id=ALU34814.1] [location=complement(435480..436649)] [gbkey=CDS]" 0 1 1 0 1
"lcl|CP012395.1_cds_ALU34816.1_387 [locus_tag=CLAU_0387] [protein=ECF-type transporter substrate-specific component] [protein_id=ALU34816.1] [location=437536..438327] [gbkey=CDS]" 1 1 1 1 0
"lcl|CP012395.1_cds_ALU34817.1_388 [locus_tag=CLAU_0388] [protein=Acetolactate synthase biosynthetic type large subunit] [protein_id=ALU34817.1] [location=complement(438379..440055)] [gbkey=CDS]" 0 1 1 1 1
"lcl|CP012395.1_cds_ALU34818.1_389 [locus_tag=CLAU_0389] [protein=Amino acid/polyamine transporter I] [protein_id=ALU34818.1] [location=complement(440636..442054)] [gbkey=CDS]" 1 1 1 1 1
"lcl|CP012395.1_cds_ALU34819.1_390 [locus_tag=CLAU_0390] [protein=Amino acid/polyamine transporter I] [protein_id=ALU34819.1] [location=complement(442537..443949)] [gbkey=CDS]" 1 1 1 1 1
"lcl|CP012395.1_cds_ALU34820.1_391 [locus_tag=CLAU_0391] [protein=Vitamin B12 dependent methionine synthase activation domain-containing protein] [protein_id=ALU34820.1] [location=444790..445464] [gbkey=CDS]" 1 1 1 1 1
"lcl|CP012395.1_cds_ALU34821.1_392 [gene=bdh] [locus_tag=CLAU_0392] [protein=NADH-dependent butanol dehydrogenase] [protein_id=ALU34821.1] [location=complement(445555..446730)] [gbkey=CDS]" 0 0 1 1 0
"lcl|CP012395.1_cds_ALU34822.1_393 [locus_tag=CLAU_0393] [protein=DNA topoisomerase III] [protein_id=ALU34822.1] [location=complement(446789..448993)] [gbkey=CDS]" 1 1 1 1 1
"lcl|CP012395.1_cds_ALU34823.1_394 [gene=luxS] [locus_tag=CLAU_0394] [protein=S-ribosylhomocysteinase luxS] [protein_id=ALU34823.1] [location=complement(449504..449983)] [gbkey=CDS]" 0 1 1 0 1
"lcl|CP012395.1_cds_ALU34824.1_395 [locus_tag=CLAU_0395] [protein=RRNA methylase] [protein_id=ALU34824.1] [location=complement(450044..450610)] [gbkey=CDS]" 0 1 1 1 0
"lcl|CP012395.1_cds_ALU34826.1_397 [gene=vnfN] [locus_tag=CLAU_0397] [protein=vnfN-like nitrogenase] [protein_id=ALU34826.1] [location=complement(451419..452795)] [gbkey=CDS]" 1 1 1 1 1
"lcl|CP012395.1_cds_ALU34827.1_398 [gene=vnfE] [locus_tag=CLAU_0398] [protein=vnfN-like nitrogenase] [protein_id=ALU34827.1] [location=complement(452812..454332)] [gbkey=CDS]" 1 1 1 1 1
"lcl|CP012395.1_cds_ALU34828.1_399 [gene=nifH3] [locus_tag=CLAU_0399] [protein=Nitrogenase component 2 (Fe protein)] [protein_id=ALU34828.1] [location=complement(454509..455336)] [gbkey=CDS]" 0 1 1 1 0
"lcl|CP012395.1_cds_ALU34829.1_400 [gene=nifB1] [locus_tag=CLAU_0400] [protein=Nitrogenase cofactor biosynthesis protein nifB] [protein_id=ALU34829.1] [location=complement(455433..456704)] [gbkey=CDS]" 0 1 1 1 0
"lcl|CP012395.1_cds_ALU34830.1_401 [locus_tag=CLAU_0401] [protein=S-adenosylmethionine synthetase] [protein_id=ALU34830.1] [location=complement(456927..457658)] [gbkey=CDS]" 1 1 1 1 0
"lcl|CP012395.1_cds_ALU34831.1_402 [locus_tag=CLAU_0402] [protein=3-hydroxybutyryl-CoA dehydrogenase] [protein_id=ALU34831.1] [location=complement(458236..459192)] [gbkey=CDS]" 1 1 1 1 1
"lcl|CP012395.1_cds_ALU34832.1_403 [locus_tag=CLAU_0403] [protein=Aspartate/glutamate/uridylate kinase] [protein_id=ALU34832.1] [location=complement(459298..460254)] [gbkey=CDS]" 1 1 1 1 1
"lcl|CP012395.1_cds_ALU34833.1_404 [gene=uraA1] [locus_tag=CLAU_0404] [protein=Uracil-xanthine permease] [protein_id=ALU34833.1] [location=complement(460295..461620)] [gbkey=CDS]" 0 1 1 1 1
"lcl|CP012395.1_cds_ALU34834.1_405 [locus_tag=CLAU_0405] [protein=Xanthine dehydrogenase] [protein_id=ALU34834.1] [location=complement(461703..464051)] [gbkey=CDS]" 1 1 1 1 1
"lcl|CP012395.1_cds_ALU34835.1_406 [locus_tag=CLAU_0406] [protein=Xanthine dehydrogenase 2Fe-2S cofactor] [protein_id=ALU34835.1] [location=complement(464053..464520)] [gbkey=CDS]" 0 1 1 1 1
"lcl|CP012395.1_cds_ALU34836.1_407 [gene=xdhB] [locus_tag=CLAU_0407] [protein=Xanthine dehydrogenase FAD binding subunit] [protein_id=ALU34836.1] [location=complement(464523..465359)] [gbkey=CDS]" 0 0 1 1 0
"lcl|CP012395.1_cds_ALU34837.1_408 [locus_tag=CLAU_0408] [protein=putative nucleic-acid-binding protein containing a Zn-ribbon] [protein_id=ALU34837.1] [location=complement(465477..465818)] [gbkey=CDS]" 0 0 1 0 0
"lcl|CP012395.1_cds_ALU34838.1_409 [locus_tag=CLAU_0409] [protein=Acetyl-CoA acetyltransferase] [protein_id=ALU34838.1] [location=complement(465821..467020)] [gbkey=CDS]" 1 1 1 1 0
"lcl|CP012395.1_cds_ALU34839.1_410 [locus_tag=CLAU_0410] [protein=Acyl-CoA N-acyltransferase] [protein_id=ALU34839.1] [location=complement(467008..467691)] [gbkey=CDS]" 1 1 1 1 1
"lcl|CP012395.1_cds_ALU34840.1_411 [locus_tag=CLAU_0411] [protein=Cyclase family kynurenine formamidase-like protein] [protein_id=ALU34840.1] [location=complement(467740..468531)] [gbkey=CDS]" 1 1 1 1 0
"lcl|CP012395.1_cds_ALU34841.1_412 [locus_tag=CLAU_0412] [protein=hypothetical protein] [protein_id=ALU34841.1] [location=complement(468546..469961)] [gbkey=CDS]" 0 1 1 1 1
"lcl|CP012395.1_cds_ALU34842.1_413 [locus_tag=CLAU_0413] [protein=ATP-citrate lyase/succinyl-CoA ligase] [protein_id=ALU34842.1] [location=complement(469977..471551)] [gbkey=CDS]" 1 1 1 1 1
"lcl|CP012395.1_cds_ALU34843.1_414 [locus_tag=CLAU_0414] [protein=hypothetical protein] [protein_id=ALU34843.1] [location=complement(471511..472518)] [gbkey=CDS]" 0 1 1 1 1
"lcl|CP012395.1_cds_ALU34844.1_415 [locus_tag=CLAU_0415] [protein=Transcriptional regulator PucR family] [protein_id=ALU34844.1] [location=complement(472684..474366)] [gbkey=CDS]" 1 1 1 1 1
"lcl|CP012395.1_cds_ALU34845.1_416 [locus_tag=CLAU_0416] [protein=Pyridoxamine 5-phosphate oxidase-related FMN-binding protein] [protein_id=ALU34845.1] [location=474613..475014] [gbkey=CDS]" 0 1 1 1 1
"lcl|CP012395.1_cds_ALU34846.1_417 [locus_tag=CLAU_0417] [protein=Molybdopterin-family oxidoreductase beta subunit] [protein_id=ALU34846.1] [location=complement(475200..476423)] [gbkey=CDS]" 0 1 1 1 0
"lcl|CP012395.1_cds_ALU34847.1_418 [locus_tag=CLAU_0418] [protein=Molybdopterin-family oxidoreductase 4Fe-4S ferredoxin subunit] [protein_id=ALU34847.1] [location=complement(476429..476836)] [gbkey=CDS]" 0 1 1 0 0
"lcl|CP012395.1_cds_ALU34848.1_419 [locus_tag=CLAU_0419] [protein=Molybdopterin-family oxidoreductase alpha subunit] [protein_id=ALU34848.1] [location=complement(476842..478929)] [gbkey=CDS]" 1 1 1 1 1
"lcl|CP012395.1_cds_ALU34849.1_420 [locus_tag=CLAU_0420] [protein=Major facilitator superfamily MFS_1] [protein_id=ALU34849.1] [location=complement(478989..480281)] [gbkey=CDS]" 1 1 1 1 1
"lcl|CP012395.1_cds_ALU34850.1_421 [gene=asrC] [locus_tag=CLAU_0421] [protein=Anaerobic sulfite reductase subunit C] [protein_id=ALU34850.1] [location=complement(480313..481260)] [gbkey=CDS]" 1 1 1 0 0
"lcl|CP012395.1_cds_ALU34852.1_423 [gene=asrA] [locus_tag=CLAU_0423] [protein=Sulfite reductase subunit A] [protein_id=ALU34852.1] [location=complement(482068..483069)] [gbkey=CDS]" 0 1 1 1 1
"lcl|CP012395.1_cds_ALU34853.1_424 [locus_tag=CLAU_0424] [protein=Transcriptional regulator Crp/Fnr family] [protein_id=ALU34853.1] [location=complement(483236..483925)] [gbkey=CDS]" 0 1 1 1 1
"lcl|CP012395.1_cds_ALU34854.1_425 [locus_tag=CLAU_0425] [protein=Dihydropyrimidinase] [protein_id=ALU34854.1] [location=complement(483909..485321)] [gbkey=CDS]" 1 1 1 1 1
"lcl|CP012395.1_cds_ALU34855.1_426 [locus_tag=CLAU_0426] [protein=Carbamate kinase] [protein_id=ALU34855.1] [location=complement(485617..486567)] [gbkey=CDS]" 1 1 1 1 0
"lcl|CP012395.1_cds_ALU34856.1_427 [locus_tag=CLAU_0427] [protein=putative selenium metabolism hydrolase] [protein_id=ALU34856.1] [location=complement(486586..487794)] [gbkey=CDS]" 1 1 1 1 1
"lcl|CP012395.1_cds_ALU34857.1_428 [locus_tag=CLAU_0428] [protein=Selenium metabolism protein SsnA] [protein_id=ALU34857.1] [location=complement(487822..489150)] [gbkey=CDS]" 1 1 1 1 1
"lcl|CP012395.1_cds_ALU34858.1_429 [locus_tag=CLAU_0429] [protein=putative selenate reductase YgfK] [protein_id=ALU34858.1] [location=complement(489181..492198)] [gbkey=CDS]" 1 1 1 1 1
"lcl|CP012395.1_cds_ALU34859.1_430 [locus_tag=CLAU_0430] [protein=Carbamoyltransferase YgeW] [protein_id=ALU34859.1] [location=complement(492230..493426)] [gbkey=CDS]" 1 1 1 1 1
"lcl|CP012395.1_cds_ALU34860.1_431 [locus_tag=CLAU_0431] [protein=Xanthine permease] [protein_id=ALU34860.1] [location=494148..495503] [gbkey=CDS]" 1 1 1 1 1
"lcl|CP012395.1_cds_ALU34861.1_432 [locus_tag=CLAU_0432] [protein=Diaminopropionate ammonia-lyase] [protein_id=ALU34861.1] [location=495667..496848] [gbkey=CDS]" 1 1 1 1 1
"lcl|CP012395.1_cds_ALU34862.1_433 [locus_tag=CLAU_0433] [protein=N-acyl-D-amino-acid deacylase] [protein_id=ALU34862.1] [location=497273..498877] [gbkey=CDS]" 1 1 1 1 1
"lcl|CP012395.1_cds_ALU34863.1_434 [locus_tag=CLAU_0434] [protein=Hypothetical protein] [protein_id=ALU34863.1] [location=499041..499199] [gbkey=CDS]" 0 0 0 1 0
"lcl|CP012395.1_cds_ALU34864.1_435 [locus_tag=CLAU_0435] [protein=Molybdopterin-family oxidoreductase FAD-binding subunit] [protein_id=ALU34864.1] [location=complement(499436..500254)] [gbkey=CDS]" 1 1 1 1 0
"lcl|CP012395.1_cds_ALU34866.1_437 [locus_tag=CLAU_0437] [protein=Molybdopterin-family oxidoreductase molybdopterin binding subunit] [protein_id=ALU34866.1] [location=complement(500715..502829)] [gbkey=CDS]" 1 1 1 1 1
"lcl|CP012395.1_cds_ALU34867.1_438 [locus_tag=CLAU_0438] [protein=Selenium-dependent molybdopterin oxidoreductase molybdopterin binding subunit] [protein_id=ALU34867.1] [location=complement(502870..505434)] [gbkey=CDS]" 1 1 1 1 1
"lcl|CP012395.1_cds_ALU34868.1_439 [locus_tag=CLAU_0439] [protein=hypothetical protein] [protein_id=ALU34868.1] [location=complement(505541..506467)] [gbkey=CDS]" 1 1 1 1 1
"lcl|CP012395.1_cds_ALU34869.1_440 [locus_tag=CLAU_0440] [protein=Transcriptional regulator TetR family] [protein_id=ALU34869.1] [location=complement(506581..507168)] [gbkey=CDS]" 1 1 1 1 1
"lcl|CP012395.1_cds_ALU34870.1_441 [locus_tag=CLAU_0441] [protein=Adenine deaminase] [protein_id=ALU34870.1] [location=complement(507268..508977)] [gbkey=CDS]" 1 1 1 0 1
"lcl|CP012395.1_cds_ALU34871.1_442 [locus_tag=CLAU_0442] [protein=Xanthine/uracil/vitamin C permease] [protein_id=ALU34871.1] [location=complement(509255..510679)] [gbkey=CDS]" 0 1 1 0 1
"lcl|CP012395.1_cds_ALU34872.1_443 [locus_tag=CLAU_0443] [protein=Guanine deaminase] [protein_id=ALU34872.1] [location=complement(510745..512028)] [gbkey=CDS]" 1 1 1 1 1
"lcl|CP012395.1_cds_ALU34873.1_444 [locus_tag=CLAU_0444] [protein=Transcriptional regulator with sigma-54 interaction and Fis-type DNA-binding domains] [protein_id=ALU34873.1] [location=complement(512456..514384)] [gbkey=CDS]" 1 1 1 1 1
"lcl|CP012395.1_cds_ALU34874.1_445 [locus_tag=CLAU_0445] [protein=Alpha-ribazole phosphatase] [protein_id=ALU34874.1] [location=complement(514366..514953)] [gbkey=CDS]" 0 1 1 1 1
"lcl|CP012395.1_cds_ALU34875.1_446 [locus_tag=CLAU_0446] [protein=hypothetical protein] [protein_id=ALU34875.1] [location=complement(514946..516052)] [gbkey=CDS]" 1 1 1 1 0
"lcl|CP012395.1_cds_ALU34876.1_447 [locus_tag=CLAU_0447] [protein=XshC-Cox1-family protein] [protein_id=ALU34876.1] [location=complement(516039..517097)] [gbkey=CDS]" 1 1 1 1 1
"lcl|CP012395.1_cds_ALU34877.1_448 [locus_tag=CLAU_0448] [protein=AMP-dependent synthetase and ligase] [protein_id=ALU34877.1] [location=complement(517100..518413)] [gbkey=CDS]" 0 1 1 1 1
"lcl|CP012395.1_cds_ALU34878.1_449 [locus_tag=CLAU_0449] [protein=hypothetical protein] [protein_id=ALU34878.1] [location=complement(518544..518936)] [gbkey=CDS]" 0 0 0 1 0
"lcl|CP012395.1_cds_ALU34879.1_450 [locus_tag=CLAU_0450] [protein=Hypothetical protein] [protein_id=ALU34879.1] [location=complement(519027..519233)] [gbkey=CDS]" 1 1 1 1 0
"lcl|CP012395.1_cds_ALU34880.1_451 [locus_tag=CLAU_0451] [protein=hypothetical protein] [protein_id=ALU34880.1] [location=complement(519236..521509)] [gbkey=CDS]" 1 1 1 1 1
"lcl|CP012395.1_cds_ALU34881.1_452 [locus_tag=CLAU_0452] [protein=Molybdopterin oxidoreductase (FAD-independent) containing molybdopterin binding domain and 2Fe2S cluster domains] [protein_id=ALU34881.1] [location=complement(521777..524500)] [gbkey=CDS]" 1 1 1 1 1
"lcl|CP012395.1_cds_ALU34882.1_453 [locus_tag=CLAU_0453] [protein=Transcriptional regulator with sigma-54 interaction and Fis-type DNA-binding domains] [protein_id=ALU34882.1] [location=complement(524696..526594)] [gbkey=CDS]" 1 1 1 1 1
"lcl|CP012395.1_cds_ALU34883.1_454 [locus_tag=CLAU_0454] [protein=Glycine cleavage system glycine dehydrogenase P subunit 2] [protein_id=ALU34883.1] [location=complement(527112..528569)] [gbkey=CDS]" 1 1 1 1 0
"lcl|CP012395.1_cds_ALU34884.1_455 [locus_tag=CLAU_0455] [protein=Glycine cleavage system glycine dehydrogenase P subunit 1] [protein_id=ALU34884.1] [location=complement(528569..529912)] [gbkey=CDS]" 1 1 1 1 1
"lcl|CP012395.1_cds_ALU34885.1_456 [locus_tag=CLAU_0456] [protein=Glycine cleavage system H protein] [protein_id=ALU34885.1] [location=complement(529918..530298)] [gbkey=CDS]" 0 0 0 1 0
"lcl|CP012395.1_cds_ALU34886.1_457 [gene=gcvT] [locus_tag=CLAU_0457] [protein=Glycine cleavage system aminomethyltransferase T] [protein_id=ALU34886.1] [location=complement(530315..531421)] [gbkey=CDS]" 1 1 1 1 1
"lcl|CP012395.1_cds_ALU34887.1_458 [locus_tag=CLAU_0458] [protein=Pyridine nucleotide-disulfide oxidoreductase class-II] [protein_id=ALU34887.1] [location=complement(531751..533019)] [gbkey=CDS]" 0 1 1 1 0
"lcl|CP012395.1_cds_ALU34888.1_459 [locus_tag=CLAU_0459] [protein=Aconitase/isopropylmalate dehydratase family] [protein_id=ALU34888.1] [location=complement(533458..535752)] [gbkey=CDS]" 1 1 1 1 1
"lcl|CP012395.1_cds_ALU34889.1_460 [locus_tag=CLAU_0460] [protein=Hypothetical protein] [protein_id=ALU34889.1] [location=complement(535795..536628)] [gbkey=CDS]" 1 1 1 1 0
"lcl|CP012395.1_cds_ALU34890.1_461 [gene=sorC] [locus_tag=CLAU_0461] [protein=Sorbitol operon regulator] [protein_id=ALU34890.1] [location=537208..538191] [gbkey=CDS]" 1 1 1 1 1
"lcl|CP012395.1_cds_ALU34891.1_462 [locus_tag=CLAU_0462] [protein=Di/tricarboxylate transporter MatC domain] [protein_id=ALU34891.1] [location=complement(538336..539634)] [gbkey=CDS]" 1 1 1 1 1
"lcl|CP012395.1_cds_ALU34892.1_463 [locus_tag=CLAU_0463] [protein=NADPH dehydrogenase] [protein_id=ALU34892.1] [location=complement(540065..541060)] [gbkey=CDS]" 0 1 1 1 1
"lcl|CP012395.1_cds_ALU34893.1_464 [locus_tag=CLAU_0464] [protein=Aminoacid permease] [protein_id=ALU34893.1] [location=541576..542976] [gbkey=CDS]" 0 1 1 1 0
"lcl|CP012395.1_cds_ALU34894.1_465 [locus_tag=CLAU_0465] [protein=Cyclase family protein] [protein_id=ALU34894.1] [location=543010..543744] [gbkey=CDS]" 0 1 1 1 1
"lcl|CP012395.1_cds_ALU34895.1_466 [locus_tag=CLAU_0466] [protein=Calcineurin-like phosphoesterase superfamily domain-containing protein] [protein_id=ALU34895.1] [location=complement(543854..545005)] [gbkey=CDS]" 0 0 0 1 0
"lcl|CP012395.1_cds_ALU34896.1_467 [locus_tag=CLAU_0467] [protein=Transcriptional regulator HxlR family] [protein_id=ALU34896.1] [location=complement(544999..545337)] [gbkey=CDS]" 1 1 1 1 1
"lcl|CP012395.1_cds_ALU34897.1_468 [locus_tag=CLAU_0468] [protein=hypothetical protein] [protein_id=ALU34897.1] [location=545494..545898] [gbkey=CDS]" 1 1 1 1 1
"lcl|CP012395.1_cds_ALU34898.1_469 [locus_tag=CLAU_0469] [protein=hypothetical protein] [protein_id=ALU34898.1] [location=complement(545966..546904)] [gbkey=CDS]" 1 1 1 1 1
"lcl|CP012395.1_cds_ALU34899.1_470 [locus_tag=CLAU_0470] [protein=Hypothetical protein] [protein_id=ALU34899.1] [location=complement(546907..547926)] [gbkey=CDS]" 1 1 1 1 1
"lcl|CP012395.1_cds_ALU34900.1_471 [locus_tag=CLAU_0471] [protein=Amino acid permease] [protein_id=ALU34900.1] [location=complement(548165..549517)] [gbkey=CDS]" 1 1 1 1 0
"lcl|CP012395.1_cds_ALU34901.1_472 [locus_tag=CLAU_0472] [protein=Homoserine O-succinyltransferase] [protein_id=ALU34901.1] [location=550095..551012] [gbkey=CDS]" 0 1 1 1 1
"lcl|CP012395.1_cds_ALU34902.1_473 [locus_tag=CLAU_0473] [protein=Methyl-accepting chemotaxis protein] [protein_id=ALU34902.1] [location=complement(551109..552644)] [gbkey=CDS]" 1 1 1 1 1
"lcl|CP012395.1_cds_ALU34903.1_474 [locus_tag=CLAU_0474] [protein=Hypothetical protein] [protein_id=ALU34903.1] [location=553522..554322] [gbkey=CDS]" 1 1 1 1 1
"lcl|CP012395.1_cds_ALU34904.1_475 [locus_tag=CLAU_0475] [protein=Lysine-specific permease] [protein_id=ALU34904.1] [location=554362..555864] [gbkey=CDS]" 1 1 1 1 1
"lcl|CP012395.1_cds_ALU34905.1_476 [gene=cysK] [locus_tag=CLAU_0476] [protein=Cysteine synthase A] [protein_id=ALU34905.1] [location=complement(555983..556897)] [gbkey=CDS]" 1 1 1 1 1
"lcl|CP012395.1_cds_ALU34906.1_477 [locus_tag=CLAU_0477] [protein=Cys/Met metabolism pyridoxal-phosphate-dependent protein] [protein_id=ALU34906.1] [location=complement(556932..558074)] [gbkey=CDS]" 1 1 1 1 0
"lcl|CP012395.1_cds_ALU34907.1_478 [locus_tag=CLAU_0478] [protein=SAM-dependent methyltransferase type 11] [protein_id=ALU34907.1] [location=complement(558079..558711)] [gbkey=CDS]" 0 0 0 1 0
"lcl|CP012395.1_cds_ALU34908.1_479 [locus_tag=CLAU_0479] [protein=Hypothetical protein] [protein_id=ALU34908.1] [location=complement(559291..559494)] [gbkey=CDS]" 1 1 1 1 0
"lcl|CP012395.1_cds_ALU34909.1_480 [gene=nadC] [locus_tag=CLAU_0480] [protein=Nicotinate-nucleotide pyrophosphorylase] [protein_id=ALU34909.1] [location=complement(559547..560377)] [gbkey=CDS]" 0 0 1 1 0
"lcl|CP012395.1_cds_ALU34910.1_481 [gene=nadB] [locus_tag=CLAU_0481] [protein=L-aspartate oxidase] [protein_id=ALU34910.1] [location=complement(560384..561949)] [gbkey=CDS]" 0 1 1 1 1
"lcl|CP012395.1_cds_ALU34911.1_482 [gene=nadA] [locus_tag=CLAU_0482] [protein=Quinolinate synthase A] [protein_id=ALU34911.1] [location=complement(561975..562889)] [gbkey=CDS]" 0 1 1 1 1
"lcl|CP012395.1_cds_ALU34912.1_483 [locus_tag=CLAU_0483] [protein=Methyl-accepting chemotaxis sensory transducer] [protein_id=ALU34912.1] [location=complement(563104..564258)] [gbkey=CDS]" 1 1 1 1 1
"lcl|CP012395.1_cds_ALU34913.1_484 [locus_tag=CLAU_0484] [protein=Hypothetical protein] [protein_id=ALU34913.1] [location=complement(564400..565176)] [gbkey=CDS]" 0 1 1 1 0
"lcl|CP012395.1_cds_ALU34914.1_485 [locus_tag=CLAU_0485] [protein=Serpin domain-containing protein] [protein_id=ALU34914.1] [location=565274..566866] [gbkey=CDS]" 1 1 1 1 1
"lcl|CP012395.1_cds_ALU34915.1_486 [locus_tag=CLAU_0486] [protein=Biotin transporter BioY] [protein_id=ALU34915.1] [location=566999..567544] [gbkey=CDS]" 0 0 0 1 0
"lcl|CP012395.1_cds_ALU34916.1_487 [locus_tag=CLAU_0487] [protein=hypothetical protein] [protein_id=ALU34916.1] [location=567565..567933] [gbkey=CDS]" 1 1 1 1 0
"lcl|CP012395.1_cds_ALU34917.1_488 [locus_tag=CLAU_0488] [protein=Dihydrofolate reductase] [protein_id=ALU34917.1] [location=568207..568686] [gbkey=CDS]" 0 0 1 1 0
"lcl|CP012395.1_cds_ALU34918.1_489 [locus_tag=CLAU_0489] [protein=putative membrane protein DUF2207] [protein_id=ALU34918.1] [location=568700..570505] [gbkey=CDS]" 1 1 1 1 1
"lcl|CP012395.1_cds_ALU34919.1_490 [locus_tag=CLAU_0490] [protein=putative membrane protein containing 4Fe-4S ferredoxin type and FMN-binding domain] [protein_id=ALU34919.1] [location=570619..571848] [gbkey=CDS]" 1 1 1 1 1
"lcl|CP012395.1_cds_ALU34920.1_491 [locus_tag=CLAU_0491] [protein=Hypothetical protein] [protein_id=ALU34920.1] [location=complement(571785..571952)] [gbkey=CDS]" 0 1 1 1 1
"lcl|CP012395.1_cds_ALU34921.1_492 [locus_tag=CLAU_0492] [protein=putative membrane protein] [protein_id=ALU34921.1] [location=complement(571891..572844)] [gbkey=CDS]" 0 0 0 1 0
"lcl|CP012395.1_cds_ALU34922.1_493 [locus_tag=CLAU_0493] [protein=RNA polymerase sigma factor SigI] [protein_id=ALU34922.1] [location=complement(572837..573523)] [gbkey=CDS]" 0 1 1 1 1
"lcl|CP012395.1_cds_ALU34923.1_494 [locus_tag=CLAU_0494] [protein=Elongation factor with tetracycline resistance domain-containing protein] [protein_id=ALU34923.1] [location=complement(573673..573819)] [gbkey=CDS]" 1 1 1 0 0
"lcl|CP012395.1_cds_ALU34924.1_495 [locus_tag=CLAU_0495] [protein=SAM-dependent methyltransferase type 11] [protein_id=ALU34924.1] [location=complement(574117..574857)] [gbkey=CDS]" 0 1 1 1 1
"lcl|CP012395.1_cds_ALU34926.1_497 [locus_tag=CLAU_0497] [protein=Major facilitator superfamily MFS_1] [protein_id=ALU34926.1] [location=complement(575247..575822)] [gbkey=CDS]" 1 1 1 1 1
"lcl|CP012395.1_cds_ALU34927.1_498 [locus_tag=CLAU_0498] [protein=Transmembrane secretion effector] [protein_id=ALU34927.1] [location=complement(575807..576313)] [gbkey=CDS]" 1 1 1 1 1
"lcl|CP012395.1_cds_ALU34928.1_499 [locus_tag=CLAU_0499] [protein=Galactoside O-acetyltransferase] [protein_id=ALU34928.1] [location=complement(577084..577698)] [gbkey=CDS]" 1 1 1 1 1
"lcl|CP012395.1_cds_ALU34929.1_500 [locus_tag=CLAU_0500] [protein=hypothetical protein] [protein_id=ALU34929.1] [location=complement(577961..578482)] [gbkey=CDS]" 0 1 1 1 1
"lcl|CP012395.1_cds_ALU34931.1_502 [locus_tag=CLAU_0502] [protein=SAM-dependent methyltransferase] [protein_id=ALU34931.1] [location=complement(578752..579474)] [gbkey=CDS]" 1 1 1 1 0
"lcl|CP012395.1_cds_ALU34932.1_503 [locus_tag=CLAU_0503] [protein=Hypothetical protein] [protein_id=ALU34932.1] [location=complement(579552..579647)] [gbkey=CDS]" 1 1 1 1 1
"lcl|CP012395.1_cds_ALU34933.1_504 [locus_tag=CLAU_0504] [protein=NUDIX hydrolase] [protein_id=ALU34933.1] [location=complement(579732..580202)] [gbkey=CDS]" 1 1 1 1 0
"lcl|CP012395.1_cds_ALU34934.1_505 [locus_tag=CLAU_0505] [protein=GrpB/Dephospho-CoA kinase-like superfamily protein] [protein_id=ALU34934.1] [location=complement(580332..580877)] [gbkey=CDS]" 1 1 1 1 0
"lcl|CP012395.1_cds_ALU34935.1_506 [locus_tag=CLAU_0506] [protein=NUDIX hydrolase] [protein_id=ALU34935.1] [location=complement(580925..581368)] [gbkey=CDS]" 1 1 1 1 1
"lcl|CP012395.1_cds_ALU34937.1_508 [locus_tag=CLAU_0508] [protein=Translation elongation factor G] [protein_id=ALU34937.1] [location=complement(581996..583948)] [gbkey=CDS]" 1 1 1 1 1
"lcl|CP012395.1_cds_ALU34938.1_509 [locus_tag=CLAU_0509] [protein=ABC-type transport system permease component] [protein_id=ALU34938.1] [location=complement(584247..584981)] [gbkey=CDS]" 0 1 1 1 0
"lcl|CP012395.1_cds_ALU34939.1_510 [locus_tag=CLAU_0510] [protein=ABC-type transport system ATPase component] [protein_id=ALU34939.1] [location=complement(584981..585823)] [gbkey=CDS]" 1 1 1 1 0
"lcl|CP012395.1_cds_ALU34940.1_511 [locus_tag=CLAU_0511] [protein=Transcriptional regulator LytTR family containing ATP binding domain sensor] [protein_id=ALU34940.1] [location=complement(585967..586974)] [gbkey=CDS]" 1 1 1 1 1
"lcl|CP012395.1_cds_ALU34941.1_512 [locus_tag=CLAU_0512] [protein=Permeases of the drug/metabolite transporter (DMT) superfamily] [protein_id=ALU34941.1] [location=587181..588101] [gbkey=CDS]" 0 1 1 1 1
"lcl|CP012395.1_cds_ALU34942.1_513 [locus_tag=CLAU_0513] [protein=Cation diffusion facilitator family transporter] [protein_id=ALU34942.1] [location=complement(588107..588979)] [gbkey=CDS]" 0 1 1 1 1
"lcl|CP012395.1_cds_ALU34943.1_514 [locus_tag=CLAU_0514] [protein=putative secreted restriction endonuclease] [protein_id=ALU34943.1] [location=complement(589002..592661)] [gbkey=CDS]" 1 1 1 1 1
"lcl|CP012395.1_cds_ALU34944.1_515 [locus_tag=CLAU_0515] [protein=Hypothetical protein] [protein_id=ALU34944.1] [location=complement(592883..593203)] [gbkey=CDS]" 0 0 0 1 0
"lcl|CP012395.1_cds_ALU34945.1_516 [locus_tag=CLAU_0516] [protein=putative membrane protein YibE/F family] [protein_id=ALU34945.1] [location=complement(593270..594415)] [gbkey=CDS]" 1 1 1 1 1
"lcl|CP012395.1_cds_ALU34946.1_517 [locus_tag=CLAU_0517] [protein=ATP-dependent Clp protease ATP-binding subunit clpA] [protein_id=ALU34946.1] [location=complement(594458..596698)] [gbkey=CDS]" 1 1 1 1 1
"lcl|CP012395.1_cds_ALU34947.1_518 [locus_tag=CLAU_0518] [protein=ATP-dependent Clp protease adapter protein clpS] [protein_id=ALU34947.1] [location=complement(596701..597000)] [gbkey=CDS]" 0 1 1 1 1
"lcl|CP012395.1_cds_ALU34948.1_519 [locus_tag=CLAU_0519] [protein=Cell wall binding repeat 2-containing protein] [protein_id=ALU34948.1] [location=complement(597296..599014)] [gbkey=CDS]" 0 1 1 1 1
"lcl|CP012395.1_cds_ALU34950.1_521 [locus_tag=CLAU_0521] [protein=Methyl-accepting chemotaxis sensory transducer with periplasmic Cache sensor and cytosolic HAMP domain] [protein_id=ALU34950.1] [location=complement(599839..601833)] [gbkey=CDS]" 1 1 1 1 1
"lcl|CP012395.1_cds_ALU34951.1_522 [locus_tag=CLAU_0522] [protein=NADPH-dependent FMN reductase] [protein_id=ALU34951.1] [location=602121..602666] [gbkey=CDS]" 1 1 1 1 1
"lcl|CP012395.1_cds_ALU34952.1_523 [locus_tag=CLAU_0523] [protein=Major facilitator superfamily MFS_1 cyanate permease] [protein_id=ALU34952.1] [location=complement(602738..603907)] [gbkey=CDS]" 0 1 1 1 1
"lcl|CP012395.1_cds_ALU34955.1_526 [locus_tag=CLAU_0526] [protein=Hypothetical protein] [protein_id=ALU34955.1] [location=complement(604942..605223)] [gbkey=CDS]" 1 1 1 0 0
"lcl|CP012395.1_cds_ALU34957.1_528 [locus_tag=CLAU_0528] [protein=Hypothetical protein] [protein_id=ALU34957.1] [location=605882..606016] [gbkey=CDS]" 0 1 1 1 1
"lcl|CP012395.1_cds_ALU34958.1_529 [locus_tag=CLAU_0529] [protein=putative membrane protein] [protein_id=ALU34958.1] [location=complement(605958..606851)] [gbkey=CDS]" 0 1 1 1 1
"lcl|CP012395.1_cds_ALU34959.1_530 [locus_tag=CLAU_0530] [protein=Transcriptional regulator PadR-like family] [protein_id=ALU34959.1] [location=complement(606848..607366)] [gbkey=CDS]" 0 1 1 1 0
"lcl|CP012395.1_cds_ALU34960.1_531 [locus_tag=CLAU_0531] [protein=PAS modulated sigma54 specific transcriptional regulator Fis family] [protein_id=ALU34960.1] [location=607617..609515] [gbkey=CDS]" 1 1 1 1 1
"lcl|CP012395.1_cds_ALU34961.1_532 [gene=adh1] [locus_tag=CLAU_0532] [protein=NADP-dependent isopropanol dehydrogenase] [protein_id=ALU34961.1] [location=609754..610809] [gbkey=CDS]" 1 1 1 1 0
"lcl|CP012395.1_cds_ALU34962.1_533 [locus_tag=CLAU_0533] [protein=PAS modulated sigma54 specific transcriptional regulator Fis family] [protein_id=ALU34962.1] [location=611416..613314] [gbkey=CDS]" 1 1 1 1 1
"lcl|CP012395.1_cds_ALU34963.1_534 [gene=adh3] [locus_tag=CLAU_0534] [protein=NADPH-dependent butanol dehydrogenase] [protein_id=ALU34963.1] [location=613565..614731] [gbkey=CDS]" 1 1 1 0 0
"lcl|CP012395.1_cds_ALU34965.1_536 [locus_tag=CLAU_0536] [protein=Copper-translocating P-type ATPase] [protein_id=ALU34965.1] [location=complement(615206..617656)] [gbkey=CDS]" 1 1 1 1 1
"lcl|CP012395.1_cds_ALU34966.1_537 [locus_tag=CLAU_0537] [protein=Copper-sensing transcriptional repressor CsoR] [protein_id=ALU34966.1] [location=complement(617876..618142)] [gbkey=CDS]" 0 1 1 1 0
"lcl|CP012395.1_cds_ALU34967.1_538 [locus_tag=CLAU_0538] [protein=HAD-superfamily hydrolase subfamily IIB] [protein_id=ALU34967.1] [location=complement(618272..619102)] [gbkey=CDS]" 0 0 1 1 0
"lcl|CP012395.1_cds_ALU34968.1_539 [locus_tag=CLAU_0539] [protein=KWG Leptospira repeat protein] [protein_id=ALU34968.1] [location=complement(619299..620207)] [gbkey=CDS]" 1 1 1 1 1
"lcl|CP012395.1_cds_ALU34969.1_540 [locus_tag=CLAU_0540] [protein=Integral membrane protein YjbE family] [protein_id=ALU34969.1] [location=620751..621467] [gbkey=CDS]" 0 1 1 1 1
"lcl|CP012395.1_cds_ALU34970.1_541 [locus_tag=CLAU_0541] [protein=Transcriptional regulator PadR-like family] [protein_id=ALU34970.1] [location=complement(621579..622070)] [gbkey=CDS]" 1 1 1 0 0
"lcl|CP012395.1_cds_ALU34972.1_543 [locus_tag=CLAU_0543] [protein=Uroporphyrinogen-III decarboxylase-like protein] [protein_id=ALU34972.1] [location=complement(623445..624560)] [gbkey=CDS]" 1 1 1 1 1
"lcl|CP012395.1_cds_ALU34973.1_544 [locus_tag=CLAU_0544] [protein=Major facilitator superfamily MFS_1] [protein_id=ALU34973.1] [location=complement(624639..625814)] [gbkey=CDS]" 1 1 1 0 0
"lcl|CP012395.1_cds_ALU34974.1_545 [locus_tag=CLAU_0545] [protein=Uroporphyrinogen-III decarboxylase-like protein] [protein_id=ALU34974.1] [location=complement(625901..627013)] [gbkey=CDS]" 1 1 1 1 1
"lcl|CP012395.1_cds_ALU34975.1_546 [locus_tag=CLAU_0546] [protein=putative transcriptional regulator PucR family] [protein_id=ALU34975.1] [location=627339..628904] [gbkey=CDS]" 1 1 1 1 1
"lcl|CP012395.1_cds_ALU34976.1_547 [locus_tag=CLAU_0547] [protein=ABC-type transport system periplasmic component] [protein_id=ALU34976.1] [location=complement(628953..629744)] [gbkey=CDS]" 1 1 1 1 1
"lcl|CP012395.1_cds_ALU34978.1_549 [locus_tag=CLAU_0549] [protein=putative membrane protein UPF0118] [protein_id=ALU34978.1] [location=630458..631486] [gbkey=CDS]" 1 1 1 1 0
"lcl|CP012395.1_cds_ALU34979.1_550 [locus_tag=CLAU_0550] [protein=Molybdenum cofactor sulfurase-like protein] [protein_id=ALU34979.1] [location=complement(631705..632136)] [gbkey=CDS]" 0 1 1 1 1
"lcl|CP012395.1_cds_ALU34980.1_551 [gene=moaC] [locus_tag=CLAU_0551] [protein=Molybdenum cofactor biosynthesis C] [protein_id=ALU34980.1] [location=complement(632165..632641)] [gbkey=CDS]" 1 1 1 0 0
"lcl|CP012395.1_cds_ALU34981.1_552 [locus_tag=CLAU_0552] [protein=Molybdenum cofactor synthesis domain-containing protein] [protein_id=ALU34981.1] [location=complement(632665..633153)] [gbkey=CDS]" 0 1 1 1 1
"lcl|CP012395.1_cds_ALU34983.1_554 [locus_tag=CLAU_0554] [protein=Lipoteichoic acid synthase 2] [protein_id=ALU34983.1] [location=complement(633795..635729)] [gbkey=CDS]" 1 1 1 1 1
"lcl|CP012395.1_cds_ALU34984.1_555 [locus_tag=CLAU_0555] [protein=Histidine kinase containing HAMP and ATP-binding domains] [protein_id=ALU34984.1] [location=complement(635845..637371)] [gbkey=CDS]" 0 1 1 1 0
"lcl|CP012395.1_cds_ALU34985.1_556 [locus_tag=CLAU_0556] [protein=Response regulators consisting of a CheY-like receiver domain and a winged-helix DNA-binding domain] [protein_id=ALU34985.1] [location=complement(637368..638051)] [gbkey=CDS]" 0 0 1 0 0
"lcl|CP012395.1_cds_ALU34986.1_557 [locus_tag=CLAU_0557] [protein=ABC-type transport system permease component] [protein_id=ALU34986.1] [location=complement(638513..639298)] [gbkey=CDS]" 0 0 0 1 0
"lcl|CP012395.1_cds_ALU34987.1_558 [locus_tag=CLAU_0558] [protein=ABC-type transport system ATPase component] [protein_id=ALU34987.1] [location=complement(639298..639993)] [gbkey=CDS]" 1 1 1 1 1
"lcl|CP012395.1_cds_ALU34988.1_559 [locus_tag=CLAU_0559] [protein=Transcriptional regulator GntR family] [protein_id=ALU34988.1] [location=complement(639996..640364)] [gbkey=CDS]" 0 1 1 1 1
"lcl|CP012395.1_cds_ALU34990.1_561 [locus_tag=CLAU_0561] [protein=FMN-dependent NADH-azoreductase] [protein_id=ALU34990.1] [location=641185..641856] [gbkey=CDS]" 0 0 0 1 0
"lcl|CP012395.1_cds_ALU34991.1_562 [locus_tag=CLAU_0562] [protein=Beta-lactamase repressor protein] [protein_id=ALU34991.1] [location=642036..642410] [gbkey=CDS]" 0 1 1 1 0
"lcl|CP012395.1_cds_ALU34992.1_563 [locus_tag=CLAU_0563] [protein=putative membrane protein antibiotic resistance peptidase] [protein_id=ALU34992.1] [location=642422..643948] [gbkey=CDS]" 0 1 1 1 1
"lcl|CP012395.1_cds_ALU34993.1_564 [locus_tag=CLAU_0564] [protein=putative amidase] [protein_id=ALU34993.1] [location=complement(644025..645122)] [gbkey=CDS]" 0 1 1 1 1
"lcl|CP012395.1_cds_ALU34994.1_565 [locus_tag=CLAU_0565] [protein=putative peptidase] [protein_id=ALU34994.1] [location=complement(645248..646153)] [gbkey=CDS]" 1 1 1 1 1
"lcl|CP012395.1_cds_ALU34995.1_566 [locus_tag=CLAU_0566] [protein=Aldo-keto reductase family NADP-dependent oxidoreductase] [protein_id=ALU34995.1] [location=646883..648019] [gbkey=CDS]" 1 1 1 1 1
"lcl|CP012395.1_cds_ALU34996.1_567 [locus_tag=CLAU_0567] [protein=Carbamoyl-phosphate synthase large subunit glutamine-dependent] [protein_id=ALU34996.1] [location=complement(648250..651456)] [gbkey=CDS]" 1 1 1 1 1
"lcl|CP012395.1_cds_ALU34997.1_568 [locus_tag=CLAU_0568] [protein=Carbamoyl-phosphate synthase small subunit glutamine dependent] [protein_id=ALU34997.1] [location=complement(651500..652564)] [gbkey=CDS]" 1 1 1 1 1
"lcl|CP012395.1_cds_ALU34998.1_569 [locus_tag=CLAU_0569] [protein=Ornithine carbamoyltransferase] [protein_id=ALU34998.1] [location=complement(652579..653580)] [gbkey=CDS]" 1 1 1 1 1
"lcl|CP012395.1_cds_ALU34999.1_570 [locus_tag=CLAU_0570] [protein=Ureidoglycolate lyase] [protein_id=ALU34999.1] [location=complement(653872..654774)] [gbkey=CDS]" 0 1 1 1 1
"lcl|CP012395.1_cds_ALU35000.1_571 [locus_tag=CLAU_0571] [protein=Methyltransferase type 11] [protein_id=ALU35000.1] [location=complement(654821..655444)] [gbkey=CDS]" 1 1 1 1 1
"lcl|CP012395.1_cds_ALU35001.1_572 [gene=recQ] [locus_tag=CLAU_0572] [protein=ATP-dependent DNA helicase RecQ] [protein_id=ALU35001.1] [location=complement(655496..657664)] [gbkey=CDS]" 1 1 1 1 1
"lcl|CP012395.1_cds_ALU35002.1_573 [locus_tag=CLAU_0573] [protein=Hypothetical protein] [protein_id=ALU35002.1] [location=complement(657713..658171)] [gbkey=CDS]" 1 1 1 1 1
"lcl|CP012395.1_cds_ALU35004.1_575 [gene=citX] [locus_tag=CLAU_0575] [protein=Apo-citrate lyase phosphoribosyl-dephospho-CoA transferase] [protein_id=ALU35004.1] [location=complement(658630..659145)] [gbkey=CDS]" 0 1 1 0 1
"lcl|CP012395.1_cds_ALU35005.1_576 [gene=citS] [locus_tag=CLAU_0576] [protein=Citrate/malate-proton symporter] [protein_id=ALU35005.1] [location=complement(659271..659951)] [gbkey=CDS]" 0 1 1 1 1
"lcl|CP012395.1_cds_ALU35006.1_577 [gene=citT] [locus_tag=CLAU_0577] [protein=Dicarboxylate carrier MatC domain protein] [protein_id=ALU35006.1] [location=complement(660069..661394)] [gbkey=CDS]" 0 1 1 1 1
"lcl|CP012395.1_cds_ALU35007.1_578 [gene=citF1] [locus_tag=CLAU_0578] [protein=Citrate lyase alpha subunit] [protein_id=ALU35007.1] [location=complement(661845..663386)] [gbkey=CDS]" 0 1 1 1 0
"lcl|CP012395.1_cds_ALU35008.1_579 [gene=citE] [locus_tag=CLAU_0579] [protein=Citrate lyase beta subunit] [protein_id=ALU35008.1] [location=complement(663379..664281)] [gbkey=CDS]" 1 1 1 1 1
"lcl|CP012395.1_cds_ALU35009.1_580 [gene=citD1] [locus_tag=CLAU_0580] [protein=Citrate lyase gamma subunit] [protein_id=ALU35009.1] [location=complement(664281..664577)] [gbkey=CDS]" 1 1 1 1 1
"lcl|CP012395.1_cds_ALU35010.1_581 [gene=citC] [locus_tag=CLAU_0581] [protein=Citrate lyase ligase] [protein_id=ALU35010.1] [location=complement(664600..665634)] [gbkey=CDS]" 1 1 1 1 1
"lcl|CP012395.1_cds_ALU35011.1_582 [locus_tag=CLAU_0582] [protein=NADP-dependent malic enzyme] [protein_id=ALU35011.1] [location=complement(665675..666853)] [gbkey=CDS]" 1 1 1 1 0
"lcl|CP012395.1_cds_ALU35012.1_583 [gene=citG] [locus_tag=CLAU_0583] [protein=2-(5''-triphosphoribosyl)-3'-dephosphocoenzyme-A synthase] [protein_id=ALU35012.1] [location=complement(667295..668167)] [gbkey=CDS]" 0 1 1 1 1
"lcl|CP012395.1_cds_ALU35013.1_584 [locus_tag=CLAU_0584] [protein=ABC-type transport system periplasmic component] [protein_id=ALU35013.1] [location=complement(668815..669840)] [gbkey=CDS]" 1 1 1 1 0
"lcl|CP012395.1_cds_ALU35014.1_585 [locus_tag=CLAU_0585] [protein=ABC-type transport system permease component] [protein_id=ALU35014.1] [location=complement(669837..670580)] [gbkey=CDS]" 1 1 1 1 0
"lcl|CP012395.1_cds_ALU35015.1_586 [locus_tag=CLAU_0586] [protein=ABC-type transport system ATPase component] [protein_id=ALU35015.1] [location=complement(670577..671377)] [gbkey=CDS]" 1 1 1 1 0
"lcl|CP012395.1_cds_ALU35016.1_587 [locus_tag=CLAU_0587] [protein=Thiaminase II] [protein_id=ALU35016.1] [location=complement(671334..671993)] [gbkey=CDS]" 1 1 1 1 1
"lcl|CP012395.1_cds_ALU35017.1_588 [locus_tag=CLAU_0588] [protein=TspO/MBR-related protein] [protein_id=ALU35017.1] [location=complement(672658..673158)] [gbkey=CDS]" 0 1 1 1 1
"lcl|CP012395.1_cds_ALU35018.1_589 [locus_tag=CLAU_0589] [protein=Transcriptional regulator LysR family] [protein_id=ALU35018.1] [location=673315..674217] [gbkey=CDS]" 0 1 1 1 1
"lcl|CP012395.1_cds_ALU35019.1_590 [locus_tag=CLAU_0590] [protein=Molybdopterin oxidoreductase] [protein_id=ALU35019.1] [location=674854..677529] [gbkey=CDS]" 1 1 1 1 1
"lcl|CP012395.1_cds_ALU35020.1_591 [locus_tag=CLAU_0591] [protein=4Fe-4S ferredoxin] [protein_id=ALU35020.1] [location=677529..678143] [gbkey=CDS]" 0 1 1 0 1
"lcl|CP012395.1_cds_ALU35021.1_592 [locus_tag=CLAU_0592] [protein=TorD-like chaperone] [protein_id=ALU35021.1] [location=678144..678812] [gbkey=CDS]" 1 1 1 1 0
"lcl|CP012395.1_cds_ALU35022.1_593 [locus_tag=CLAU_0593] [protein=Anaerobic sulfite reductase subunit A] [protein_id=ALU35022.1] [location=678864..679922] [gbkey=CDS]" 1 1 1 1 1
"lcl|CP012395.1_cds_ALU35023.1_594 [gene=asrB2] [locus_tag=CLAU_0594] [protein=Anaerobic sulfite reductase subunit B] [protein_id=ALU35023.1] [location=679922..680710] [gbkey=CDS]" 0 1 1 1 0
"lcl|CP012395.1_cds_ALU35024.1_595 [locus_tag=CLAU_0595] [protein=putative secreted protein SpoIID domain] [protein_id=ALU35024.1] [location=complement(680820..683378)] [gbkey=CDS]" 1 1 1 1 1
"lcl|CP012395.1_cds_ALU35025.1_596 [gene=pheA] [locus_tag=CLAU_0596] [protein=Prephenate dehydratase] [protein_id=ALU35025.1] [location=complement(683522..684352)] [gbkey=CDS]" 0 1 1 1 1
"lcl|CP012395.1_cds_ALU35026.1_597 [locus_tag=CLAU_0597] [protein=Transcriptional regulator MarR family] [protein_id=ALU35026.1] [location=complement(684529..684960)] [gbkey=CDS]" 1 1 1 1 1
"lcl|CP012395.1_cds_ALU35027.1_598 [locus_tag=CLAU_0598] [protein=putative membrane protein DUF161] [protein_id=ALU35027.1] [location=685152..685832] [gbkey=CDS]" 0 1 1 1 1
"lcl|CP012395.1_cds_ALU35028.1_599 [locus_tag=CLAU_0599] [protein=putative secreted protein] [protein_id=ALU35028.1] [location=685984..686232] [gbkey=CDS]" 0 0 1 1 0
"lcl|CP012395.1_cds_ALU35029.1_600 [locus_tag=CLAU_0600] [protein=putative secreted protein] [protein_id=ALU35029.1] [location=complement(686523..686717)] [gbkey=CDS]" 0 1 1 0 0
"lcl|CP012395.1_cds_ALU35031.1_602 [locus_tag=CLAU_0602] [protein=putative membrane protein PAP2-like domain] [protein_id=ALU35031.1] [location=687629..688306] [gbkey=CDS]" 0 1 1 1 0
"lcl|CP012395.1_cds_ALU35032.1_603 [locus_tag=CLAU_0603] [protein=Hypothetical protein] [protein_id=ALU35032.1] [location=complement(688577..688711)] [gbkey=CDS]" 0 0 0 1 0
"lcl|CP012395.1_cds_ALU35033.1_604 [locus_tag=CLAU_0604] [protein=putative membrane protein SdpI/YhfL family] [protein_id=ALU35033.1] [location=complement(688769..689119)] [gbkey=CDS]" 0 1 1 1 1
"lcl|CP012395.1_cds_ALU35034.1_605 [locus_tag=CLAU_0605] [protein=putative secreted protein D-glucuronyl C5-epimerase domain] [protein_id=ALU35034.1] [location=complement(689190..690389)] [gbkey=CDS]" 0 1 1 1 1
"lcl|CP012395.1_cds_ALU35035.1_606 [locus_tag=CLAU_0606] [protein=Antibiotic biosynthesis monooxygenase-like protein] [protein_id=ALU35035.1] [location=complement(690599..690886)] [gbkey=CDS]" 0 1 1 0 1
"lcl|CP012395.1_cds_ALU35036.1_607 [locus_tag=CLAU_0607] [protein=Alpha/beta hydrolase-like family protein] [protein_id=ALU35036.1] [location=complement(690989..692185)] [gbkey=CDS]" 1 1 1 1 1
"lcl|CP012395.1_cds_ALU35037.1_608 [locus_tag=CLAU_0608] [protein=Transcriptional regulator TetR family] [protein_id=ALU35037.1] [location=complement(692188..692829)] [gbkey=CDS]" 0 1 1 1 1
"lcl|CP012395.1_cds_ALU35038.1_609 [locus_tag=CLAU_0609] [protein=Hypothetical protein] [protein_id=ALU35038.1] [location=complement(692959..693336)] [gbkey=CDS]" 0 1 1 1 0
"lcl|CP012395.1_cds_ALU35039.1_610 [locus_tag=CLAU_0610] [protein=Transcriptional regulator MerR family] [protein_id=ALU35039.1] [location=complement(693513..693908)] [gbkey=CDS]" 0 1 1 0 1
"lcl|CP012395.1_cds_ALU35040.1_611 [locus_tag=CLAU_0611] [protein=4-carboxymuconolactone decarboxylase] [protein_id=ALU35040.1] [location=693966..694334] [gbkey=CDS]" 0 0 0 1 0
"lcl|CP012395.1_cds_ALU35041.1_612 [locus_tag=CLAU_0612] [protein=Transcriptional regulator LysR family] [protein_id=ALU35041.1] [location=694778..695692] [gbkey=CDS]" 1 1 1 1 1
"lcl|CP012395.1_cds_ALU35042.1_613 [locus_tag=CLAU_0613] [protein=Signal transduction histidine kinase containing HAMP and ATP-binding domains] [protein_id=ALU35042.1] [location=complement(695914..697377)] [gbkey=CDS]" 1 1 1 1 1
"lcl|CP012395.1_cds_ALU35043.1_614 [locus_tag=CLAU_0614] [protein=Erythromycin esterase] [protein_id=ALU35043.1] [location=complement(697399..698733)] [gbkey=CDS]" 1 1 1 1 1
"lcl|CP012395.1_cds_ALU35044.1_615 [locus_tag=CLAU_0615] [protein=ABC-type transport system permease component] [protein_id=ALU35044.1] [location=complement(698746..699519)] [gbkey=CDS]" 0 1 1 1 0
"lcl|CP012395.1_cds_ALU35045.1_616 [locus_tag=CLAU_0616] [protein=ABC-type transport system periplasmic component] [protein_id=ALU35045.1] [location=complement(699534..700355)] [gbkey=CDS]" 0 1 1 1 1
"lcl|CP012395.1_cds_ALU35046.1_617 [locus_tag=CLAU_0617] [protein=ABC-type transport system ATPase component] [protein_id=ALU35046.1] [location=complement(700371..701108)] [gbkey=CDS]" 1 1 1 1 1
"lcl|CP012395.1_cds_ALU35047.1_618 [locus_tag=CLAU_0618] [protein=Response regulators consisting of a CheY-like receiver domain and a winged-helix DNA-binding domain] [protein_id=ALU35047.1] [location=complement(701444..702127)] [gbkey=CDS]" 0 1 1 1 1
"lcl|CP012395.1_cds_ALU35048.1_619 [locus_tag=CLAU_0619] [protein=CDP-alcohol phosphatidyltransferase] [protein_id=ALU35048.1] [location=complement(702411..702947)] [gbkey=CDS]" 0 1 1 0 1
"lcl|CP012395.1_cds_ALU35049.1_620 [locus_tag=CLAU_0620] [protein=Hypothetical protein] [protein_id=ALU35049.1] [location=complement(702982..703386)] [gbkey=CDS]" 1 1 1 1 0
"lcl|CP012395.1_cds_ALU35050.1_621 [locus_tag=CLAU_0621] [protein=Response regulators consisting of a CheY-like receiver domain and a winged-helix DNA-binding domain] [protein_id=ALU35050.1] [location=703505..704194] [gbkey=CDS]" 0 1 1 1 1
"lcl|CP012395.1_cds_ALU35051.1_622 [locus_tag=CLAU_0622] [protein=Signal transduction histidine kinase containing EnzV-like and ATP-binding domains] [protein_id=ALU35051.1] [location=704247..705299] [gbkey=CDS]" 0 1 1 1 1
"lcl|CP012395.1_cds_ALU35052.1_623 [locus_tag=CLAU_0623] [protein=ABC-type transport system ATPase component] [protein_id=ALU35052.1] [location=705473..706240] [gbkey=CDS]" 0 1 1 1 1
"lcl|CP012395.1_cds_ALU35053.1_624 [locus_tag=CLAU_0624] [protein=ABC-type transport system permease component] [protein_id=ALU35053.1] [location=706227..708188] [gbkey=CDS]" 0 1 1 1 1
"lcl|CP012395.1_cds_ALU35054.1_625 [locus_tag=CLAU_0625] [protein=6-phosphofructokinase] [protein_id=ALU35054.1] [location=complement(708349..709299)] [gbkey=CDS]" 0 0 0 1 0
"lcl|CP012395.1_cds_ALU35055.1_626 [locus_tag=CLAU_0626] [protein=Sugar (Glycoside-Pentoside-Hexuronide) transporter] [protein_id=ALU35055.1] [location=complement(709408..710781)] [gbkey=CDS]" 1 1 1 1 1
"lcl|CP012395.1_cds_ALU35056.1_627 [locus_tag=CLAU_0627] [protein=Threonine dehydrogenase] [protein_id=ALU35056.1] [location=complement(710947..711963)] [gbkey=CDS]" 1 1 1 1 1
"lcl|CP012395.1_cds_ALU35057.1_628 [locus_tag=CLAU_0628] [protein=1-deoxy-D-xylulose-5-phosphate synthase] [protein_id=ALU35057.1] [location=complement(712172..713146)] [gbkey=CDS]" 1 1 1 1 0
"lcl|CP012395.1_cds_ALU35058.1_629 [locus_tag=CLAU_0629] [protein=Transketolase] [protein_id=ALU35058.1] [location=complement(713150..714016)] [gbkey=CDS]" 0 1 1 1 1
"lcl|CP012395.1_cds_ALU35059.1_630 [locus_tag=CLAU_0630] [protein=Threonine dehydrogenase] [protein_id=ALU35059.1] [location=complement(714055..715098)] [gbkey=CDS]" 1 1 1 0 1
"lcl|CP012395.1_cds_ALU35060.1_631 [locus_tag=CLAU_0631] [protein=2-deoxy-D-gluconate 3-dehydrogenase] [protein_id=ALU35060.1] [location=complement(715118..715903)] [gbkey=CDS]" 1 1 1 1 1
"lcl|CP012395.1_cds_ALU35061.1_632 [locus_tag=CLAU_0632] [protein=Sugar (Glycoside-Pentoside-Hexuronide) transporter] [protein_id=ALU35061.1] [location=complement(715923..717374)] [gbkey=CDS]" 0 1 1 1 1
"lcl|CP012395.1_cds_ALU35062.1_633 [locus_tag=CLAU_0633] [protein=Transcriptional regulator AraC family] [protein_id=ALU35062.1] [location=717762..719357] [gbkey=CDS]" 0 0 0 1 0
"lcl|CP012395.1_cds_ALU35063.1_634 [locus_tag=CLAU_0634] [protein=ABC-type transport system permease component] [protein_id=ALU35063.1] [location=complement(719453..720310)] [gbkey=CDS]" 0 1 1 1 1
"lcl|CP012395.1_cds_ALU35064.1_635 [locus_tag=CLAU_0635] [protein=ABC-type transport system ATPase component] [protein_id=ALU35064.1] [location=complement(720310..721215)] [gbkey=CDS]" 0 0 1 1 0
"lcl|CP012395.1_cds_ALU35065.1_636 [locus_tag=CLAU_0636] [protein=putative zinc-finger-containing protein] [protein_id=ALU35065.1] [location=complement(721221..722327)] [gbkey=CDS]" 0 1 1 1 1
"lcl|CP012395.1_cds_ALU35066.1_637 [locus_tag=CLAU_0637] [protein=RNA polymerase sigma-70 factor] [protein_id=ALU35066.1] [location=complement(722331..722861)] [gbkey=CDS]" 0 1 1 0 0
"lcl|CP012395.1_cds_ALU35067.1_638 [locus_tag=CLAU_0638] [protein=hypothetical protein] [protein_id=ALU35067.1] [location=723070..723297] [gbkey=CDS]" 0 0 0 1 0
"lcl|CP012395.1_cds_ALU35068.1_639 [locus_tag=CLAU_0639] [protein=putative secreted protein containing pentapeptide repeat] [protein_id=ALU35068.1] [location=723329..724156] [gbkey=CDS]" 1 1 1 1 1
"lcl|CP012395.1_cds_ALU35069.1_640 [locus_tag=CLAU_0640] [protein=Chloramphenicol O-acetyltransferase-like] [protein_id=ALU35069.1] [location=724425..725102] [gbkey=CDS]" 0 1 1 0 1
"lcl|CP012395.1_cds_ALU35070.1_641 [locus_tag=CLAU_0641] [protein=Rubrerythrin] [protein_id=ALU35070.1] [location=725323..725877] [gbkey=CDS]" 0 1 1 1 1
"lcl|CP012395.1_cds_ALU35071.1_642 [locus_tag=CLAU_0642] [protein=Fructose-6-phosphate aldolase] [protein_id=ALU35071.1] [location=complement(726090..726767)] [gbkey=CDS]" 1 1 1 1 0
"lcl|CP012395.1_cds_ALU35072.1_643 [locus_tag=CLAU_0643] [protein=Glycyl-radical enzyme activating protein family] [protein_id=ALU35072.1] [location=complement(726809..727720)] [gbkey=CDS]" 0 1 1 1 1
"lcl|CP012395.1_cds_ALU35073.1_644 [locus_tag=CLAU_0644] [protein=Glycyl-radical enzyme pyruvate formate-lyase 2] [protein_id=ALU35073.1] [location=complement(727735..730089)] [gbkey=CDS]" 1 1 1 1 1
"lcl|CP012395.1_cds_ALU35074.1_645 [locus_tag=CLAU_0645] [protein=putative membrane protein DUF2149] [protein_id=ALU35074.1] [location=complement(730710..731030)] [gbkey=CDS]" 0 1 1 1 1
"lcl|CP012395.1_cds_ALU35075.1_646 [locus_tag=CLAU_0646] [protein=putative membrane protein DUF2149] [protein_id=ALU35075.1] [location=complement(731055..731291)] [gbkey=CDS]" 1 1 1 1 1
"lcl|CP012395.1_cds_ALU35076.1_647 [locus_tag=CLAU_0647] [protein=MotA/TolQ/ExbB proton channel] [protein_id=ALU35076.1] [location=complement(731323..732024)] [gbkey=CDS]" 1 1 1 1 1
"lcl|CP012395.1_cds_ALU35077.1_648 [locus_tag=CLAU_0648] [protein=ABC-type molybdenum transport system periplasmic molybdate-binding protein] [protein_id=ALU35077.1] [location=complement(732239..733117)] [gbkey=CDS]" 1 1 1 1 1
"lcl|CP012395.1_cds_ALU35078.1_649 [locus_tag=CLAU_0649] [protein=putative secreted protein containing bacterial Ig-like domain] [protein_id=ALU35078.1] [location=complement(733317..738587)] [gbkey=CDS]" 1 1 1 1 1
"lcl|CP012395.1_cds_ALU35079.1_650 [locus_tag=CLAU_0650] [protein=NADP-binding oxido reductase] [protein_id=ALU35079.1] [location=complement(739616..740593)] [gbkey=CDS]" 1 1 1 1 1
"lcl|CP012395.1_cds_ALU35080.1_651 [locus_tag=CLAU_0651] [protein=PTS system fructose-specific IIB subunit] [protein_id=ALU35080.1] [location=complement(740665..740985)] [gbkey=CDS]" 0 1 1 1 1
"lcl|CP012395.1_cds_ALU35081.1_652 [locus_tag=CLAU_0652] [protein=PTS system fructose specific IIC subunit] [protein_id=ALU35081.1] [location=complement(741022..742122)] [gbkey=CDS]" 0 1 1 0 1
"lcl|CP012395.1_cds_ALU35082.1_653 [locus_tag=CLAU_0653] [protein=PTS system fructose specific IIA subunit] [protein_id=ALU35082.1] [location=complement(742154..742591)] [gbkey=CDS]" 1 1 1 0 1
"lcl|CP012395.1_cds_ALU35083.1_654 [locus_tag=CLAU_0654] [protein=Transcriptional regulator DeoR family] [protein_id=ALU35083.1] [location=742772..743536] [gbkey=CDS]" 0 1 1 1 1
"lcl|CP012395.1_cds_ALU35084.1_655 [locus_tag=CLAU_0655] [protein=7TM-DISM receptor domain signaling sensor diguanylate cyclase] [protein_id=ALU35084.1] [location=complement(743673..745385)] [gbkey=CDS]" 0 1 1 1 1
"lcl|CP012395.1_cds_ALU35085.1_656 [locus_tag=CLAU_0656] [protein=putative secreted protein] [protein_id=ALU35085.1] [location=complement(745549..746043)] [gbkey=CDS]" 1 1 1 1 0
"lcl|CP012395.1_cds_ALU35086.1_657 [locus_tag=CLAU_0657] [protein=5-methylthioadenosine/S-adenosylhomocysteine deaminase] [protein_id=ALU35086.1] [location=complement(746184..747488)] [gbkey=CDS]" 1 1 1 1 1
"lcl|CP012395.1_cds_ALU35087.1_658 [locus_tag=CLAU_0658] [protein=Adenine deaminase] [protein_id=ALU35087.1] [location=complement(747520..749286)] [gbkey=CDS]" 1 1 1 1 1
"lcl|CP012395.1_cds_ALU35088.1_659 [locus_tag=CLAU_0659] [protein=ABC-type spermidine/putrescine transport system periplasmic component] [protein_id=ALU35088.1] [location=complement(749320..750378)] [gbkey=CDS]" 1 1 1 1 0
"lcl|CP012395.1_cds_ALU35089.1_660 [locus_tag=CLAU_0660] [protein=ABC-type spermidine/putrescine transport system ATPase component] [protein_id=ALU35089.1] [location=complement(750382..751443)] [gbkey=CDS]" 1 1 1 1 1
"lcl|CP012395.1_cds_ALU35090.1_661 [locus_tag=CLAU_0661] [protein=ABC-type spermidine/putrescine transport system permease component] [protein_id=ALU35090.1] [location=complement(751460..752242)] [gbkey=CDS]" 0 1 1 0 1
"lcl|CP012395.1_cds_ALU35091.1_662 [locus_tag=CLAU_0662] [protein=ABC-type transporter integral membrane subunit] [protein_id=ALU35091.1] [location=complement(752244..753071)] [gbkey=CDS]" 1 1 1 1 1
"lcl|CP012395.1_cds_ALU35092.1_663 [locus_tag=CLAU_0663] [protein=Threonine aldolase] [protein_id=ALU35092.1] [location=753361..754398] [gbkey=CDS]" 1 1 1 1 1
"lcl|CP012395.1_cds_ALU35093.1_664 [locus_tag=CLAU_0664] [protein=Peptidase M42 family protein] [protein_id=ALU35093.1] [location=complement(754601..755578)] [gbkey=CDS]" 0 0 0 1 0
"lcl|CP012395.1_cds_ALU35094.1_665 [locus_tag=CLAU_0665] [protein=Hypothetical protein] [protein_id=ALU35094.1] [location=complement(755588..756724)] [gbkey=CDS]" 1 1 1 1 1
"lcl|CP012395.1_cds_ALU35095.1_666 [locus_tag=CLAU_0666] [protein=SNF2 family protein] [protein_id=ALU35095.1] [location=complement(756741..759416)] [gbkey=CDS]" 1 1 1 1 1
"lcl|CP012395.1_cds_ALU35096.1_667 [locus_tag=CLAU_0667] [protein=4Fe4S-binding SPASM domain-containing protein] [protein_id=ALU35096.1] [location=complement(759434..760771)] [gbkey=CDS]" 0 1 1 1 1
"lcl|CP012395.1_cds_ALU35098.1_669 [locus_tag=CLAU_0669] [protein=Isochorismatase hydrolase] [protein_id=ALU35098.1] [location=complement(761747..762274)] [gbkey=CDS]" 1 1 1 1 1
"lcl|CP012395.1_cds_ALU35099.1_670 [locus_tag=CLAU_0670] [protein=Hypothetical protein] [protein_id=ALU35099.1] [location=complement(762312..763067)] [gbkey=CDS]" 1 1 1 1 0
"lcl|CP012395.1_cds_ALU35100.1_671 [locus_tag=CLAU_0671] [protein=Transcriptional regulator AsnC family] [protein_id=ALU35100.1] [location=763174..763587] [gbkey=CDS]" 0 1 1 1 1
"lcl|CP012395.1_cds_ALU35101.1_672 [locus_tag=CLAU_0672] [protein=Transcriptional regulator MerR family] [protein_id=ALU35101.1] [location=complement(763571..764419)] [gbkey=CDS]" 1 1 1 1 1
"lcl|CP012395.1_cds_ALU35102.1_673 [locus_tag=CLAU_0673] [protein=Xenobiotic-transporting ATPase] [protein_id=ALU35102.1] [location=764565..766295] [gbkey=CDS]" 1 1 1 1 1
"lcl|CP012395.1_cds_ALU35103.1_674 [locus_tag=CLAU_0674] [protein=ABC-type multidrug/protein/lipid transport system ATPase component] [protein_id=ALU35103.1] [location=766289..768124] [gbkey=CDS]" 1 1 1 1 1
"lcl|CP012395.1_cds_ALU35105.1_676 [locus_tag=CLAU_0676] [protein=hypothetical protein] [protein_id=ALU35105.1] [location=complement(768257..769258)] [gbkey=CDS]" 1 1 1 1 1
"lcl|CP012395.1_cds_ALU35106.1_677 [locus_tag=CLAU_0677] [protein=Hypothetical protein] [protein_id=ALU35106.1] [location=769467..769604] [gbkey=CDS]" 0 0 0 1 0
"lcl|CP012395.1_cds_ALU35107.1_678 [locus_tag=CLAU_0678] [protein=Hypothetical protein] [protein_id=ALU35107.1] [location=769666..769824] [gbkey=CDS]" 0 1 1 1 1
"lcl|CP012395.1_cds_ALU35109.1_680 [locus_tag=CLAU_0680] [protein=Transcriptional regulator DeoR family] [protein_id=ALU35109.1] [location=complement(770112..770882)] [gbkey=CDS]" 0 1 1 1 1
"lcl|CP012395.1_cds_ALU35110.1_681 [locus_tag=CLAU_0681] [protein=Polyamine-transporting ATPase] [protein_id=ALU35110.1] [location=complement(770901..771899)] [gbkey=CDS]" 1 1 1 1 1
"lcl|CP012395.1_cds_ALU35111.1_682 [locus_tag=CLAU_0682] [protein=ABC-type transporter integral membrane subunit] [protein_id=ALU35111.1] [location=complement(771899..772696)] [gbkey=CDS]" 0 0 0 1 0
"lcl|CP012395.1_cds_ALU35112.1_683 [locus_tag=CLAU_0683] [protein=ABC-type transporter integral membrane subunit] [protein_id=ALU35112.1] [location=complement(772714..773580)] [gbkey=CDS]" 0 0 1 1 0
"lcl|CP012395.1_cds_ALU35113.1_684 [locus_tag=CLAU_0684] [protein=Hypothetical protein] [protein_id=ALU35113.1] [location=complement(773553..774659)] [gbkey=CDS]" 1 1 1 1 1
"lcl|CP012395.1_cds_ALU35114.1_685 [locus_tag=CLAU_0685] [protein=Type I phosphodiesterase/nucleotide pyrophosphatase] [protein_id=ALU35114.1] [location=complement(774688..775485)] [gbkey=CDS]" 0 1 1 0 1
"lcl|CP012395.1_cds_ALU35115.1_686 [locus_tag=CLAU_0686] [protein=Phosphoglycerate mutase] [protein_id=ALU35115.1] [location=complement(775691..776404)] [gbkey=CDS]" 1 1 1 0 0
"lcl|CP012395.1_cds_ALU35116.1_687 [locus_tag=CLAU_0687] [protein=Hypothetical protein] [protein_id=ALU35116.1] [location=complement(776472..777413)] [gbkey=CDS]" 1 1 1 1 1
"lcl|CP012395.1_cds_ALU35117.1_688 [locus_tag=CLAU_0688] [protein=Hypothetical protein] [protein_id=ALU35117.1] [location=777543..778085] [gbkey=CDS]" 1 1 1 1 1
"lcl|CP012395.1_cds_ALU35118.1_689 [locus_tag=CLAU_0689] [protein=NADPH-dependent FMN reductase] [protein_id=ALU35118.1] [location=complement(778146..778793)] [gbkey=CDS]" 0 0 0 1 0
"lcl|CP012395.1_cds_ALU35119.1_690 [locus_tag=CLAU_0690] [protein=Transcriptional regulator HxlR family] [protein_id=ALU35119.1] [location=779107..779406] [gbkey=CDS]" 1 1 1 0 1
"lcl|CP012395.1_cds_ALU35120.1_691 [locus_tag=CLAU_0691] [protein=Acyl-CoA thioesterase] [protein_id=ALU35120.1] [location=complement(779470..780780)] [gbkey=CDS]" 1 1 1 1 1
"lcl|CP012395.1_cds_ALU35121.1_692 [locus_tag=CLAU_0692] [protein=Transcriptional regulator MarR family] [protein_id=ALU35121.1] [location=complement(780791..781261)] [gbkey=CDS]" 1 1 1 1 0
"lcl|CP012395.1_cds_ALU35122.1_693 [locus_tag=CLAU_0693] [protein=Transcription elongation factor GreA] [protein_id=ALU35122.1] [location=complement(781435..781899)] [gbkey=CDS]" 0 1 1 1 1
"lcl|CP012395.1_cds_ALU35123.1_694 [locus_tag=CLAU_0694] [protein=Phosphoribosyltransferase] [protein_id=ALU35123.1] [location=782033..782668] [gbkey=CDS]" 0 1 1 1 1
"lcl|CP012395.1_cds_ALU35124.1_695 [locus_tag=CLAU_0695] [protein=Hypothetical protein] [protein_id=ALU35124.1] [location=complement(782705..783298)] [gbkey=CDS]" 1 1 1 1 1
"lcl|CP012395.1_cds_ALU35125.1_696 [locus_tag=CLAU_0696] [protein=Hypothetical protein] [protein_id=ALU35125.1] [location=783518..784153] [gbkey=CDS]" 0 1 1 1 0
"lcl|CP012395.1_cds_ALU35126.1_697 [locus_tag=CLAU_0697] [protein=4Fe-4S ferredoxin iron-sulpur binding domain-containing protein] [protein_id=ALU35126.1] [location=784150..785325] [gbkey=CDS]" 1 1 1 1 0
"lcl|CP012395.1_cds_ALU35127.1_698 [locus_tag=CLAU_0698] [protein=Hypothetical protein] [protein_id=ALU35127.1] [location=785362..785811] [gbkey=CDS]" 1 1 1 1 0
"lcl|CP012395.1_cds_ALU35128.1_699 [locus_tag=CLAU_0699] [protein=Hypothetical protein] [protein_id=ALU35128.1] [location=complement(785880..786314)] [gbkey=CDS]" 0 1 1 0 1
"lcl|CP012395.1_cds_ALU35130.1_701 [locus_tag=CLAU_0701] [protein=Citrate transporter] [protein_id=ALU35130.1] [location=complement(786911..788023)] [gbkey=CDS]" 0 1 1 0 1
"lcl|CP012395.1_cds_ALU35131.1_702 [locus_tag=CLAU_0702] [protein=putative membrane transport protein/ Permease / auxin efflux carrier] [protein_id=ALU35131.1] [location=788552..789463] [gbkey=CDS]" 0 1 1 1 1
"lcl|CP012395.1_cds_ALU35132.1_703 [locus_tag=CLAU_0703] [protein=RNA polymerase sigma-24 subunit ECF subfamily] [protein_id=ALU35132.1] [location=790058..790645] [gbkey=CDS]" 1 1 1 1 1
"lcl|CP012395.1_cds_ALU35133.1_704 [locus_tag=CLAU_0704] [protein=Hypothetical protein] [protein_id=ALU35133.1] [location=790638..791489] [gbkey=CDS]" 0 1 1 1 1
"lcl|CP012395.1_cds_ALU35134.1_705 [locus_tag=CLAU_0705] [protein=ABC-type transporter / Fe(3+)-transporting ATPase] [protein_id=ALU35134.1] [location=complement(791555..792169)] [gbkey=CDS]" 0 0 0 1 0
"lcl|CP012395.1_cds_ALU35135.1_706 [locus_tag=CLAU_0706] [protein=ABC-type transporter integral membrane subunit] [protein_id=ALU35135.1] [location=complement(792217..792969)] [gbkey=CDS]" 0 1 1 1 1
"lcl|CP012395.1_cds_ALU35136.1_707 [locus_tag=CLAU_0707] [protein=Hypothetical protein] [protein_id=ALU35136.1] [location=complement(792932..793930)] [gbkey=CDS]" 1 1 1 1 0
"lcl|CP012395.1_cds_ALU35137.1_708 [locus_tag=CLAU_0708] [protein=Nucleotidyl transferase/ Mannose-1-phosphate guanylyltransferase] [protein_id=ALU35137.1] [location=794504..795565] [gbkey=CDS]" 0 1 1 1 0
"lcl|CP012395.1_cds_ALU35138.1_709 [locus_tag=CLAU_0709] [protein=Glycosyl transferase group 1] [protein_id=ALU35138.1] [location=795586..796746] [gbkey=CDS]" 1 1 1 1 1
"lcl|CP012395.1_cds_ALU35139.1_710 [locus_tag=CLAU_0710] [protein=Hypothetical protein] [protein_id=ALU35139.1] [location=796750..797817] [gbkey=CDS]" 1 1 1 1 1
"lcl|CP012395.1_cds_ALU35140.1_711 [locus_tag=CLAU_0711] [protein=Glycerol dehydrogenase] [protein_id=ALU35140.1] [location=complement(797867..798958)] [gbkey=CDS]" 0 0 0 1 0
"lcl|CP012395.1_cds_ALU35141.1_712 [locus_tag=CLAU_0712] [protein=Short-chain dehydrogenase/reductase SDR] [protein_id=ALU35141.1] [location=complement(799078..799773)] [gbkey=CDS]" 1 1 1 1 0
"lcl|CP012395.1_cds_ALU35142.1_713 [locus_tag=CLAU_0713] [protein=Hypothetical protein] [protein_id=ALU35142.1] [location=complement(799806..800819)] [gbkey=CDS]" 1 1 1 1 0
"lcl|CP012395.1_cds_ALU35143.1_714 [locus_tag=CLAU_0714] [protein=Purine or other phosphorylase family 1] [protein_id=ALU35143.1] [location=complement(800785..801618)] [gbkey=CDS]" 0 1 1 1 1
"lcl|CP012395.1_cds_ALU35144.1_715 [locus_tag=CLAU_0715] [protein=Hypothetical protein] [protein_id=ALU35144.1] [location=complement(801693..802283)] [gbkey=CDS]" 0 1 1 1 1
"lcl|CP012395.1_cds_ALU35145.1_716 [locus_tag=CLAU_0716] [protein=Major facilitator superfamily MFS_1] [protein_id=ALU35145.1] [location=complement(802385..803833)] [gbkey=CDS]" 1 1 1 1 1
"lcl|CP012395.1_cds_ALU35146.1_717 [locus_tag=CLAU_0717] [protein=hypothetical protein] [protein_id=ALU35146.1] [location=complement(803984..805153)] [gbkey=CDS]" 0 1 1 1 1
"lcl|CP012395.1_cds_ALU35147.1_718 [locus_tag=CLAU_0718] [protein=Ribonuclease Z] [protein_id=ALU35147.1] [location=complement(805252..806163)] [gbkey=CDS]" 0 1 1 0 1
"lcl|CP012395.1_cds_ALU35149.1_720 [locus_tag=CLAU_0720] [protein=BirA bifunctional protein biotin operon repressor and biotin/acetyl-CoA-carboxylase ligase] [protein_id=ALU35149.1] [location=806808..807797] [gbkey=CDS]" 0 1 1 1 1
"lcl|CP012395.1_cds_ALU35150.1_721 [locus_tag=CLAU_0721] [protein=Isoaspartyl dipeptidase] [protein_id=ALU35150.1] [location=807869..809035] [gbkey=CDS]" 0 0 1 1 0
"lcl|CP012395.1_cds_ALU35151.1_722 [locus_tag=CLAU_0722] [protein=4Fe-4S ferredoxin iron-sulfur binding domain-containing protein] [protein_id=ALU35151.1] [location=complement(809134..809838)] [gbkey=CDS]" 0 0 1 1 0
"lcl|CP012395.1_cds_ALU35153.1_724 [locus_tag=CLAU_0724] [protein=Methyl-accepting chemotaxis sensory transducer] [protein_id=ALU35153.1] [location=810549..811376] [gbkey=CDS]" 0 0 0 1 0
"lcl|CP012395.1_cds_ALU35154.1_725 [locus_tag=CLAU_0725] [protein=hypothetical protein] [protein_id=ALU35154.1] [location=complement(811417..812796)] [gbkey=CDS]" 1 1 1 1 1
"lcl|CP012395.1_cds_ALU35155.1_726 [locus_tag=CLAU_0726] [protein=hypothetical protein] [protein_id=ALU35155.1] [location=812932..813750] [gbkey=CDS]" 1 1 1 0 1
"lcl|CP012395.1_cds_ALU35156.1_727 [locus_tag=CLAU_0727] [protein=Asparagine synthase (glutamine-hydrolyzing)] [protein_id=ALU35156.1] [location=complement(814161..816002)] [gbkey=CDS]" 1 1 1 1 1
"lcl|CP012395.1_cds_ALU35157.1_728 [locus_tag=CLAU_0728] [protein=Polysaccharide deacetylase] [protein_id=ALU35157.1] [location=complement(816299..817156)] [gbkey=CDS]" 1 1 1 1 1
"lcl|CP012395.1_cds_ALU35158.1_729 [locus_tag=CLAU_0729] [protein=Glutaminyl-tRNA synthetase] [protein_id=ALU35158.1] [location=complement(817480..819141)] [gbkey=CDS]" 0 1 1 1 1
"lcl|CP012395.1_cds_ALU35159.1_730 [locus_tag=CLAU_0730] [protein=Membrane protein insertase YidC/Oxa1 family] [protein_id=ALU35159.1] [location=complement(819280..819921)] [gbkey=CDS]" 1 1 1 1 1
"lcl|CP012395.1_cds_ALU35160.1_731 [locus_tag=CLAU_0731] [protein=Hypothetical protein] [protein_id=ALU35160.1] [location=complement(819953..820198)] [gbkey=CDS]" 0 0 0 1 0
"lcl|CP012395.1_cds_ALU35161.1_732 [locus_tag=CLAU_0732] [protein=putative transcriptional regulator MerR family] [protein_id=ALU35161.1] [location=820399..821598] [gbkey=CDS]" 1 1 1 1 1
"lcl|CP012395.1_cds_ALU35162.1_733 [locus_tag=CLAU_0733] [protein=DegT/DnrJ/EryC1/StrS aminotransferase] [protein_id=ALU35162.1] [location=821669..822847] [gbkey=CDS]" 1 1 1 1 1
"lcl|CP012395.1_cds_ALU35163.1_734 [locus_tag=CLAU_0734] [protein=Glutamine-scyllo-inositol transaminase] [protein_id=ALU35163.1] [location=822868..823989] [gbkey=CDS]" 0 1 1 1 1
"lcl|CP012395.1_cds_ALU35164.1_735 [locus_tag=CLAU_0735] [protein=Hypothetical protein] [protein_id=ALU35164.1] [location=complement(824078..824773)] [gbkey=CDS]" 0 1 1 1 1
"lcl|CP012395.1_cds_ALU35165.1_736 [locus_tag=CLAU_0736] [protein=D-glucuronyl C5-epimerase domain protein] [protein_id=ALU35165.1] [location=complement(824840..825958)] [gbkey=CDS]" 0 1 1 1 0
"lcl|CP012395.1_cds_ALU35167.1_738 [locus_tag=CLAU_0738] [protein=Integrase family protein] [protein_id=ALU35167.1] [location=complement(826180..827301)] [gbkey=CDS]" 0 1 1 1 1
"lcl|CP012395.1_cds_ALU35168.1_739 [locus_tag=CLAU_0739] [protein=Integrase family protein] [protein_id=ALU35168.1] [location=827612..828211] [gbkey=CDS]" 0 1 1 0 1
"lcl|CP012395.1_cds_ALU35169.1_740 [locus_tag=CLAU_0740] [protein=GCN5-related N-acetyltransferase] [protein_id=ALU35169.1] [location=complement(828255..828752)] [gbkey=CDS]" 1 1 1 1 1
"lcl|CP012395.1_cds_ALU35170.1_741 [locus_tag=CLAU_0741] [protein=ABC-2 membrane transporter-like protein] [protein_id=ALU35170.1] [location=complement(828858..829505)] [gbkey=CDS]" 1 1 1 1 0
"lcl|CP012395.1_cds_ALU35171.1_742 [locus_tag=CLAU_0742] [protein=AAA-ATPase] [protein_id=ALU35171.1] [location=complement(829505..830350)] [gbkey=CDS]" 1 1 1 1 1
"lcl|CP012395.1_cds_ALU35172.1_743 [locus_tag=CLAU_0743] [protein=Transcriptional regulator AbrB family] [protein_id=ALU35172.1] [location=complement(830347..830577)] [gbkey=CDS]" 1 1 1 0 1
"lcl|CP012395.1_cds_ALU35173.1_744 [locus_tag=CLAU_0744] [protein=hypothetical protein] [protein_id=ALU35173.1] [location=complement(830694..831197)] [gbkey=CDS]" 0 1 1 1 1
"lcl|CP012395.1_cds_ALU35174.1_745 [locus_tag=CLAU_0745] [protein=hypothetical protein] [protein_id=ALU35174.1] [location=831426..832031] [gbkey=CDS]" 0 1 1 1 1
"lcl|CP012395.1_cds_ALU35175.1_746 [locus_tag=CLAU_0746] [protein=SufBD protein] [protein_id=ALU35175.1] [location=complement(832163..833083)] [gbkey=CDS]" 0 1 1 1 1
"lcl|CP012395.1_cds_ALU35176.1_747 [locus_tag=CLAU_0747] [protein=ABC-type transporter related protein] [protein_id=ALU35176.1] [location=complement(833084..833815)] [gbkey=CDS]" 1 1 1 1 1
"lcl|CP012395.1_cds_ALU35177.1_748 [locus_tag=CLAU_0748] [protein=hypothetical protein] [protein_id=ALU35177.1] [location=complement(833944..834483)] [gbkey=CDS]" 0 0 1 1 0
"lcl|CP012395.1_cds_ALU35178.1_749 [locus_tag=CLAU_0749] [protein=hypothetical protein] [protein_id=ALU35178.1] [location=complement(834480..834956)] [gbkey=CDS]" 0 0 0 1 0
"lcl|CP012395.1_cds_ALU35179.1_750 [locus_tag=CLAU_0750] [protein=Transcriptional regulator PadR-like family] [protein_id=ALU35179.1] [location=835150..835488] [gbkey=CDS]" 0 0 1 1 0
"lcl|CP012395.1_cds_ALU35180.1_751 [locus_tag=CLAU_0751] [protein=Sua5/YciO/YrdC/YwlC family protein] [protein_id=ALU35180.1] [location=complement(835826..836875)] [gbkey=CDS]" 1 1 1 1 0
"lcl|CP012395.1_cds_ALU35181.1_752 [locus_tag=CLAU_0752] [protein=hypothetical protein] [protein_id=ALU35181.1] [location=837188..838318] [gbkey=CDS]" 0 1 1 1 0
"lcl|CP012395.1_cds_ALU35182.1_753 [locus_tag=CLAU_0753] [protein=Transcriptional regulator MerR family] [protein_id=ALU35182.1] [location=complement(838455..838670)] [gbkey=CDS]" 0 1 1 0 1
"lcl|CP012395.1_cds_ALU35183.1_754 [locus_tag=CLAU_0754] [protein=hypothetical protein] [protein_id=ALU35183.1] [location=complement(838867..839829)] [gbkey=CDS]" 1 1 1 1 1
"lcl|CP012395.1_cds_ALU35185.1_756 [locus_tag=CLAU_0756] [protein=Hypothetical protein] [protein_id=ALU35185.1] [location=complement(840243..840455)] [gbkey=CDS]" 0 0 0 1 0
"lcl|CP012395.1_cds_ALU35186.1_757 [locus_tag=CLAU_0757] [protein=Integrase family protein / recombinase XerD] [protein_id=ALU35186.1] [location=841002..841550] [gbkey=CDS]" 0 1 1 1 1
"lcl|CP012395.1_cds_ALU35187.1_758 [locus_tag=CLAU_0758] [protein=Radical SAM domain protein] [protein_id=ALU35187.1] [location=841894..843276] [gbkey=CDS]" 1 1 1 1 1
"lcl|CP012395.1_cds_ALU35188.1_759 [locus_tag=CLAU_0759] [protein=Integral membrane sensor signal transduction histidine kinase] [protein_id=ALU35188.1] [location=complement(843521..844939)] [gbkey=CDS]" 1 1 1 1 1
"lcl|CP012395.1_cds_ALU35189.1_760 [locus_tag=CLAU_0760] [protein=Two component transcriptional regulator winged helix family] [protein_id=ALU35189.1] [location=complement(844923..845612)] [gbkey=CDS]" 1 1 1 1 1
"lcl|CP012395.1_cds_ALU35190.1_761 [locus_tag=CLAU_0761] [protein=Hypothetical protein] [protein_id=ALU35190.1] [location=complement(845671..846831)] [gbkey=CDS]" 1 1 1 1 1
"lcl|CP012395.1_cds_ALU35191.1_762 [locus_tag=CLAU_0762] [protein=ABC-type transporter related protein] [protein_id=ALU35191.1] [location=complement(846824..847753)] [gbkey=CDS]" 0 1 1 1 1
"lcl|CP012395.1_cds_ALU35192.1_763 [locus_tag=CLAU_0763] [protein=Xylose isomerase domain-containing protein TIM barrel] [protein_id=ALU35192.1] [location=complement(848056..848859)] [gbkey=CDS]" 0 1 1 1 0
"lcl|CP012395.1_cds_ALU35194.1_765 [locus_tag=CLAU_0765] [protein=DNA mismatch repair protein MutS domain protein] [protein_id=ALU35194.1] [location=complement(849387..851270)] [gbkey=CDS]" 1 1 1 1 1
"lcl|CP012395.1_cds_ALU35195.1_766 [locus_tag=CLAU_0766] [protein=Flavodoxin domain-containing protein] [protein_id=ALU35195.1] [location=complement(851431..852096)] [gbkey=CDS]" 0 1 1 1 0
"lcl|CP012395.1_cds_ALU35196.1_767 [locus_tag=CLAU_0767] [protein=MATE efflux family protein] [protein_id=ALU35196.1] [location=complement(852364..853725)] [gbkey=CDS]" 1 1 1 1 1
"lcl|CP012395.1_cds_ALU35197.1_768 [locus_tag=CLAU_0768] [protein=Transcriptional regulator MarR family] [protein_id=ALU35197.1] [location=complement(853810..854247)] [gbkey=CDS]" 1 1 1 1 1
"lcl|CP012395.1_cds_ALU35198.1_769 [locus_tag=CLAU_0769] [protein=Hypothetical protein] [protein_id=ALU35198.1] [location=complement(854321..854620)] [gbkey=CDS]" 1 1 1 1 0
"lcl|CP012395.1_cds_ALU35199.1_770 [locus_tag=CLAU_0770] [protein=ABC-type transporter ATPase] [protein_id=ALU35199.1] [location=855141..856019] [gbkey=CDS]" 0 1 1 1 1
"lcl|CP012395.1_cds_ALU35200.1_771 [locus_tag=CLAU_0771] [protein=Hypothetical protein] [protein_id=ALU35200.1] [location=856020..858254] [gbkey=CDS]" 0 1 1 1 1
"lcl|CP012395.1_cds_ALU35201.1_772 [locus_tag=CLAU_0772] [protein=putative membrane protein] [protein_id=ALU35201.1] [location=858261..858995] [gbkey=CDS]" 1 1 1 1 1
"lcl|CP012395.1_cds_ALU35203.1_774 [locus_tag=CLAU_0774] [protein=Response regulator] [protein_id=ALU35203.1] [location=859288..859974] [gbkey=CDS]" 1 1 1 1 1
"lcl|CP012395.1_cds_ALU35204.1_775 [locus_tag=CLAU_0775] [protein=Sensory transduction histidine kinase] [protein_id=ALU35204.1] [location=859961..860950] [gbkey=CDS]" 1 1 1 1 1
"lcl|CP012395.1_cds_ALU35205.1_776 [locus_tag=CLAU_0776] [protein=Phosphonate-transporting ATPase] [protein_id=ALU35205.1] [location=861033..861716] [gbkey=CDS]" 1 1 1 1 1
"lcl|CP012395.1_cds_ALU35206.1_777 [locus_tag=CLAU_0777] [protein=hypothetical protein] [protein_id=ALU35206.1] [location=861713..864301] [gbkey=CDS]" 1 1 1 1 1
"lcl|CP012395.1_cds_ALU35207.1_778 [locus_tag=CLAU_0778] [protein=GNAT family GCN5-related N-acetyltransferase] [protein_id=ALU35207.1] [location=complement(864675..865118)] [gbkey=CDS]" 0 1 1 0 1
"lcl|CP012395.1_cds_ALU35208.1_779 [locus_tag=CLAU_0779] [protein=Hypothetical protein] [protein_id=ALU35208.1] [location=865527..865781] [gbkey=CDS]" 1 1 1 0 0
"lcl|CP012395.1_cds_ALU35209.1_780 [locus_tag=CLAU_0780] [protein=Hypothetical protein] [protein_id=ALU35209.1] [location=complement(866069..867364)] [gbkey=CDS]" 1 1 1 1 1
"lcl|CP012395.1_cds_ALU35211.1_782 [locus_tag=CLAU_0782] [protein=Hypothetical protein] [protein_id=ALU35211.1] [location=complement(868578..868982)] [gbkey=CDS]" 1 1 1 1 1
"lcl|CP012395.1_cds_ALU35212.1_783 [locus_tag=CLAU_0783] [protein=Hypothetical protein] [protein_id=ALU35212.1] [location=complement(869112..869687)] [gbkey=CDS]" 1 1 1 1 0
"lcl|CP012395.1_cds_ALU35213.1_784 [gene=hcp] [locus_tag=CLAU_0784] [protein=Hydroxylamine reductase] [protein_id=ALU35213.1] [location=869912..871615] [gbkey=CDS]" 1 1 1 1 1
"lcl|CP012395.1_cds_ALU35214.1_785 [locus_tag=CLAU_0785] [protein=Hypothetical protein] [protein_id=ALU35214.1] [location=complement(871734..872840)] [gbkey=CDS]" 1 1 1 1 1
"lcl|CP012395.1_cds_ALU35215.1_786 [locus_tag=CLAU_0786] [protein=Integrase catalytic region] [protein_id=ALU35215.1] [location=complement(873591..874391)] [gbkey=CDS]" 1 1 1 1 1
"lcl|CP012395.1_cds_ALU35216.1_787 [locus_tag=CLAU_0787] [protein=putative transposase] [protein_id=ALU35216.1] [location=complement(874433..875011)] [gbkey=CDS]" 1 1 1 1 1
"lcl|CP012395.1_cds_ALU35217.1_788 [locus_tag=CLAU_0788] [protein=Gluconate transporter] [protein_id=ALU35217.1] [location=complement(875091..876416)] [gbkey=CDS]" 1 1 1 1 1
"lcl|CP012395.1_cds_ALU35218.1_789 [locus_tag=CLAU_0789] [protein=Glucarate dehydratase] [protein_id=ALU35218.1] [location=complement(876835..878181)] [gbkey=CDS]" 1 1 1 1 1
"lcl|CP012395.1_cds_ALU35219.1_790 [locus_tag=CLAU_0790] [protein=Hypothetical protein] [protein_id=ALU35219.1] [location=complement(878412..878861)] [gbkey=CDS]" 1 1 1 0 1
"lcl|CP012395.1_cds_ALU35220.1_791 [locus_tag=CLAU_0791] [protein=Anion transporter] [protein_id=ALU35220.1] [location=complement(879042..880490)] [gbkey=CDS]" 1 1 1 1 1
"lcl|CP012395.1_cds_ALU35221.1_792 [gene=speE] [locus_tag=CLAU_0792] [protein=Spermidine synthase / Polyamine aminopropyl transferase] [protein_id=ALU35221.1] [location=complement(880550..881422)] [gbkey=CDS]" 1 1 1 1 1
"lcl|CP012395.1_cds_ALU35222.1_793 [locus_tag=CLAU_0793] [protein=Aldo/keto reductase / Methylglyoxal reductase (NADPH-dependent)] [protein_id=ALU35222.1] [location=complement(881530..882519)] [gbkey=CDS]" 1 1 1 1 1
"lcl|CP012395.1_cds_ALU35223.1_794 [locus_tag=CLAU_0794] [protein=Transcriptional regulator CdaR family] [protein_id=ALU35223.1] [location=complement(882464..883615)] [gbkey=CDS]" 1 1 1 1 1
"lcl|CP012395.1_cds_ALU35224.1_795 [locus_tag=CLAU_0795] [protein=Dihydrodipicolinate synthase] [protein_id=ALU35224.1] [location=883863..884759] [gbkey=CDS]" 0 1 1 1 1
"lcl|CP012395.1_cds_ALU35225.1_796 [locus_tag=CLAU_0796] [protein=Sporulation stage 0 Spo0E-like regulatory phosphatase] [protein_id=ALU35225.1] [location=complement(890350..890523)] [gbkey=CDS]" 0 1 1 1 1
"lcl|CP012395.1_cds_ALU35226.1_797 [gene=add] [locus_tag=CLAU_0797] [protein=Adenosine deaminase] [protein_id=ALU35226.1] [location=890727..891752] [gbkey=CDS]" 1 1 1 0 1
"lcl|CP012395.1_cds_ALU35227.1_798 [locus_tag=CLAU_0798] [protein=Diguanylate cyclase] [protein_id=ALU35227.1] [location=complement(892025..892768)] [gbkey=CDS]" 1 1 1 1 1
"lcl|CP012395.1_cds_ALU35228.1_799 [locus_tag=CLAU_0799] [protein=Serine phosphatase] [protein_id=ALU35228.1] [location=complement(892791..894632)] [gbkey=CDS]" 1 1 1 1 1
"lcl|CP012395.1_cds_ALU35230.1_801 [locus_tag=CLAU_0801] [protein=Hypothetical protein] [protein_id=ALU35230.1] [location=complement(895028..895573)] [gbkey=CDS]" 0 1 1 1 1
"lcl|CP012395.1_cds_ALU35231.1_802 [locus_tag=CLAU_0802] [protein=hypothetical protein] [protein_id=ALU35231.1] [location=complement(895796..896968)] [gbkey=CDS]" 1 1 1 1 1
"lcl|CP012395.1_cds_ALU35232.1_803 [locus_tag=CLAU_0803] [protein=HesB-related (seleno) protein] [protein_id=ALU35232.1] [location=897104..897445] [gbkey=CDS]" 0 0 1 1 0
"lcl|CP012395.1_cds_ALU35233.1_804 [gene=thiI] [locus_tag=CLAU_0804] [protein=putative tRNA sulfurtransferase] [protein_id=ALU35233.1] [location=complement(897496..898638)] [gbkey=CDS]" 1 1 1 1 0
"lcl|CP012395.1_cds_ALU35234.1_805 [locus_tag=CLAU_0805] [protein=Cysteine desulfurase] [protein_id=ALU35234.1] [location=complement(898635..899771)] [gbkey=CDS]" 1 1 1 1 1
"lcl|CP012395.1_cds_ALU35235.1_806 [locus_tag=CLAU_0806] [protein=Polysaccharide deacetylase] [protein_id=ALU35235.1] [location=900101..900820] [gbkey=CDS]" 0 1 1 1 0
"lcl|CP012395.1_cds_ALU35236.1_807 [locus_tag=CLAU_0807] [protein=putative protein family UPF0302] [protein_id=ALU35236.1] [location=complement(900860..901570)] [gbkey=CDS]" 1 1 1 1 1
"lcl|CP012395.1_cds_ALU35237.1_808 [locus_tag=CLAU_0808] [protein=Hypothetical protein] [protein_id=ALU35237.1] [location=complement(901642..902355)] [gbkey=CDS]" 1 1 1 1 1
"lcl|CP012395.1_cds_ALU35238.1_809 [locus_tag=CLAU_0809] [protein=Helicase superfamily 1 UvrD-related protein] [protein_id=ALU35238.1] [location=complement(902614..904815)] [gbkey=CDS]" 1 1 1 1 1
"lcl|CP012395.1_cds_ALU35239.1_810 [locus_tag=CLAU_0810] [protein=Hypothetical protein] [protein_id=ALU35239.1] [location=complement(904812..906821)] [gbkey=CDS]" 1 1 1 1 1
"lcl|CP012395.1_cds_ALU35240.1_811 [locus_tag=CLAU_0811] [protein=Cyclopropane-fatty-acyl-phospholipid synthase] [protein_id=ALU35240.1] [location=complement(906907..908091)] [gbkey=CDS]" 1 1 1 1 1
"lcl|CP012395.1_cds_ALU35241.1_812 [locus_tag=CLAU_0812] [protein=putative signal transduction protein with CBS domain-containing protein] [protein_id=ALU35241.1] [location=complement(908165..909493)] [gbkey=CDS]" 1 1 1 1 1
"lcl|CP012395.1_cds_ALU35242.1_813 [locus_tag=CLAU_0813] [protein=Sporulation stage 0 Spo0E-like regulatory phosphatase] [protein_id=ALU35242.1] [location=complement(910243..910416)] [gbkey=CDS]" 0 1 1 1 1
"lcl|CP012395.1_cds_ALU35243.1_814 [locus_tag=CLAU_0814] [protein=Regulator B protein] [protein_id=ALU35243.1] [location=complement(910567..911118)] [gbkey=CDS]" 1 1 1 1 1
"lcl|CP012395.1_cds_ALU35244.1_815 [locus_tag=CLAU_0815] [protein=Signal transduction histidine kinase regulating citrate/malate metabolism] [protein_id=ALU35244.1] [location=complement(911123..912391)] [gbkey=CDS]" 1 1 1 1 1
"lcl|CP012395.1_cds_ALU35246.1_817 [locus_tag=CLAU_0817] [protein=putative radical SAM protein] [protein_id=ALU35246.1] [location=912999..913700] [gbkey=CDS]" 0 1 1 1 1
"lcl|CP012395.1_cds_ALU35247.1_818 [locus_tag=CLAU_0818] [protein=Diguanylate cyclase/phosphodiesterase] [protein_id=ALU35247.1] [location=complement(913776..915683)] [gbkey=CDS]" 1 1 1 1 1
"lcl|CP012395.1_cds_ALU35248.1_819 [locus_tag=CLAU_0819] [protein=RNA binding S1 domain protein] [protein_id=ALU35248.1] [location=complement(915826..917004)] [gbkey=CDS]" 1 1 1 1 1
"lcl|CP012395.1_cds_ALU35249.1_820 [locus_tag=CLAU_0820] [protein=Peptidase S58 DmpA] [protein_id=ALU35249.1] [location=complement(917307..918266)] [gbkey=CDS]" 1 1 1 0 1
"lcl|CP012395.1_cds_ALU35250.1_821 [locus_tag=CLAU_0821] [protein=ECF-type transporter substrate-specific component] [protein_id=ALU35250.1] [location=complement(918350..919000)] [gbkey=CDS]" 0 1 1 1 0
"lcl|CP012395.1_cds_ALU35251.1_822 [locus_tag=CLAU_0822] [protein=Hypothetical protein] [protein_id=ALU35251.1] [location=complement(919108..920625)] [gbkey=CDS]" 1 1 1 1 1
"lcl|CP012395.1_cds_ALU35253.1_824 [locus_tag=CLAU_0824] [protein=Cobalt ABC transporter ATPase subunit] [protein_id=ALU35253.1] [location=complement(921201..922037)] [gbkey=CDS]" 1 1 1 1 0
"lcl|CP012395.1_cds_ALU35254.1_825 [locus_tag=CLAU_0825] [protein=Cobalt ABC transporter inner membrane subunit CbiQ] [protein_id=ALU35254.1] [location=complement(922050..922829)] [gbkey=CDS]" 0 1 1 1 1
"lcl|CP012395.1_cds_ALU35255.1_826 [locus_tag=CLAU_0826] [protein=Cell wall binding repeat 2-containing protein] [protein_id=ALU35255.1] [location=complement(923429..924940)] [gbkey=CDS]" 1 1 1 1 1
"lcl|CP012395.1_cds_ALU35256.1_827 [locus_tag=CLAU_0827] [protein=hypothetical protein] [protein_id=ALU35256.1] [location=complement(925056..925346)] [gbkey=CDS]" 1 1 1 1 1
"lcl|CP012395.1_cds_ALU35258.1_829 [locus_tag=CLAU_0829] [protein=putative cytochrome b5-domain-containing protein] [protein_id=ALU35258.1] [location=complement(925780..926193)] [gbkey=CDS]" 1 1 1 1 0
"lcl|CP012395.1_cds_ALU35259.1_830 [locus_tag=CLAU_0830] [protein=Hydrogenase maturation protease] [protein_id=ALU35259.1] [location=complement(926194..926658)] [gbkey=CDS]" 0 1 1 1 1
"lcl|CP012395.1_cds_ALU35260.1_831 [locus_tag=CLAU_0831] [protein=Cytochrome-c3 hydrogenase] [protein_id=ALU35260.1] [location=complement(926655..928040)] [gbkey=CDS]" 0 0 1 1 0
"lcl|CP012395.1_cds_ALU35261.1_832 [locus_tag=CLAU_0832] [protein=Hydrogenase (NiFe) small subunit HydA] [protein_id=ALU35261.1] [location=complement(928054..928935)] [gbkey=CDS]" 0 1 1 1 1
"lcl|CP012395.1_cds_ALU35262.1_833 [locus_tag=CLAU_0833] [protein=Hypothetical protein] [protein_id=ALU35262.1] [location=complement(929096..930013)] [gbkey=CDS]" 0 1 1 0 0
"lcl|CP012395.1_cds_ALU35263.1_834 [locus_tag=CLAU_0834] [protein=Hypothetical protein] [protein_id=ALU35263.1] [location=complement(930183..931154)] [gbkey=CDS]" 1 1 1 1 1
"lcl|CP012395.1_cds_ALU35264.1_835 [locus_tag=CLAU_0835] [protein=Major facilitator superfamily MFS_1] [protein_id=ALU35264.1] [location=complement(931470..932780)] [gbkey=CDS]" 1 1 1 1 1
"lcl|CP012395.1_cds_ALU35265.1_836 [locus_tag=CLAU_0836] [protein=Major facilitator superfamily MFS_1] [protein_id=ALU35265.1] [location=complement(933122..934321)] [gbkey=CDS]" 1 1 1 1 1
"lcl|CP012395.1_cds_ALU35266.1_837 [locus_tag=CLAU_0837] [protein=2,4-dienoyl-CoA reductase (NADPH)] [protein_id=ALU35266.1] [location=complement(934566..936488)] [gbkey=CDS]" 1 1 1 1 1
"lcl|CP012395.1_cds_ALU35267.1_838 [locus_tag=CLAU_0838] [protein=Xylose isomerase domain-containing protein TIM barrel] [protein_id=ALU35267.1] [location=complement(936531..937403)] [gbkey=CDS]" 1 1 1 1 1
"lcl|CP012395.1_cds_ALU35268.1_839 [locus_tag=CLAU_0839] [protein=NADPH/dihydrolipoyl dehydrogenase] [protein_id=ALU35268.1] [location=complement(937465..939462)] [gbkey=CDS]" 1 1 1 1 1
"lcl|CP012395.1_cds_ALU35269.1_840 [gene=aroE1] [locus_tag=CLAU_0840] [protein=Shikimate dehydrogenase] [protein_id=ALU35269.1] [location=complement(939680..940555)] [gbkey=CDS]" 0 1 1 1 1
"lcl|CP012395.1_cds_ALU35270.1_841 [gene=aroD] [locus_tag=CLAU_0841] [protein=3-dehydroquinate dehydratase] [protein_id=ALU35270.1] [location=complement(940602..941414)] [gbkey=CDS]" 1 1 1 1 0
"lcl|CP012395.1_cds_ALU35271.1_842 [locus_tag=CLAU_0842] [protein=Transcriptional regulator LysR family] [protein_id=ALU35271.1] [location=941658..942569] [gbkey=CDS]" 0 1 1 1 1
"lcl|CP012395.1_cds_ALU35273.1_844 [locus_tag=CLAU_0844] [protein=Type II secretion system F domain-containing protein] [protein_id=ALU35273.1] [location=complement(942937..943857)] [gbkey=CDS]" 0 1 1 1 1
"lcl|CP012395.1_cds_ALU35274.1_845 [locus_tag=CLAU_0845] [protein=Type II secretion system F domain-containing protein] [protein_id=ALU35274.1] [location=complement(943874..944836)] [gbkey=CDS]" 0 1 1 1 1
"lcl|CP012395.1_cds_ALU35275.1_846 [locus_tag=CLAU_0846] [protein=putative type II secretion system protein E] [protein_id=ALU35275.1] [location=complement(944886..946214)] [gbkey=CDS]" 1 1 1 1 1
"lcl|CP012395.1_cds_ALU35276.1_847 [locus_tag=CLAU_0847] [protein=Response regulator receiver protein] [protein_id=ALU35276.1] [location=complement(946288..947445)] [gbkey=CDS]" 1 1 1 1 1
"lcl|CP012395.1_cds_ALU35277.1_848 [locus_tag=CLAU_0848] [protein=Flp pilus assembly protein CpaB] [protein_id=ALU35277.1] [location=complement(947458..948423)] [gbkey=CDS]" 1 1 1 1 0
"lcl|CP012395.1_cds_ALU35278.1_849 [locus_tag=CLAU_0849] [protein=Hypothetical protein] [protein_id=ALU35278.1] [location=complement(948459..949352)] [gbkey=CDS]" 0 0 0 1 0
"lcl|CP012395.1_cds_ALU35279.1_850 [locus_tag=CLAU_0850] [protein=TadE family protein] [protein_id=ALU35279.1] [location=complement(949365..949784)] [gbkey=CDS]" 0 1 1 1 1
"lcl|CP012395.1_cds_ALU35280.1_851 [locus_tag=CLAU_0851] [protein=Flp/Fap pilin component] [protein_id=ALU35280.1] [location=complement(949850..950026)] [gbkey=CDS]" 0 0 1 0 0
"lcl|CP012395.1_cds_ALU35281.1_852 [locus_tag=CLAU_0852] [protein=Two component transcriptional regulator LuxR family] [protein_id=ALU35281.1] [location=complement(950168..950842)] [gbkey=CDS]" 1 1 1 1 0
"lcl|CP012395.1_cds_ALU35282.1_853 [locus_tag=CLAU_0853] [protein=DegS sensor signal transduction histidine kinase] [protein_id=ALU35282.1] [location=complement(950823..952004)] [gbkey=CDS]" 1 1 1 1 1
"lcl|CP012395.1_cds_ALU35284.1_855 [locus_tag=CLAU_0855] [protein=Hypothetical protein] [protein_id=ALU35284.1] [location=952809..953261] [gbkey=CDS]" 0 0 1 1 0
"lcl|CP012395.1_cds_ALU35285.1_856 [locus_tag=CLAU_0856] [protein=Rubrerythrin] [protein_id=ALU35285.1] [location=953289..953717] [gbkey=CDS]" 0 1 1 1 1
"lcl|CP012395.1_cds_ALU35286.1_857 [locus_tag=CLAU_0857] [protein=Transposase DDE domain-containing protein] [protein_id=ALU35286.1] [location=954040..954504] [gbkey=CDS]" 1 1 1 1 0
"lcl|CP012395.1_cds_ALU35287.1_858 [locus_tag=CLAU_0858] [protein=Phosphonate-transporting ATPase] [protein_id=ALU35287.1] [location=complement(955345..956079)] [gbkey=CDS]" 1 1 1 1 1
"lcl|CP012395.1_cds_ALU35288.1_859 [locus_tag=CLAU_0859] [protein=Polar amino acid ABC transporter inner membrane subunit] [protein_id=ALU35288.1] [location=complement(956105..956770)] [gbkey=CDS]" 0 1 1 1 1
"lcl|CP012395.1_cds_ALU35289.1_860 [locus_tag=CLAU_0860] [protein=ABC-type transporter periplasmic subunit family 3] [protein_id=ALU35289.1] [location=complement(956842..957690)] [gbkey=CDS]" 0 1 1 1 1
"lcl|CP012395.1_cds_ALU35290.1_861 [locus_tag=CLAU_0861] [protein=Hypothetical protein] [protein_id=ALU35290.1] [location=complement(959216..959731)] [gbkey=CDS]" 0 1 1 0 1
"lcl|CP012395.1_cds_ALU35291.1_862 [locus_tag=CLAU_0862] [protein=CBS domain-containing membrane protein] [protein_id=ALU35291.1] [location=complement(960232..960666)] [gbkey=CDS]" 1 1 1 1 1
"lcl|CP012395.1_cds_ALU35293.1_864 [locus_tag=CLAU_0864] [protein=putative HNH endonuclease] [protein_id=ALU35293.1] [location=complement(961204..961599)] [gbkey=CDS]" 1 1 1 1 0
"lcl|CP012395.1_cds_ALU35294.1_865 [locus_tag=CLAU_0865] [protein=Cardiolipin synthase] [protein_id=ALU35294.1] [location=961809..963239] [gbkey=CDS]" 1 1 1 1 1
"lcl|CP012395.1_cds_ALU35295.1_866 [locus_tag=CLAU_0866] [protein=Fructose-1,6-bisphosphatase class 3] [protein_id=ALU35295.1] [location=complement(963321..965321)] [gbkey=CDS]" 0 1 1 1 1
"lcl|CP012395.1_cds_ALU35296.1_867 [locus_tag=CLAU_0867] [protein=Phosphoglucomutase/phosphomannomutase alpha/beta/alpha domain I] [protein_id=ALU35296.1] [location=complement(965466..966980)] [gbkey=CDS]" 1 1 1 1 0
"lcl|CP012395.1_cds_ALU35297.1_868 [locus_tag=CLAU_0868] [protein=Heavy metal translocating P-type ATPase] [protein_id=ALU35297.1] [location=complement(967703..969868)] [gbkey=CDS]" 1 1 1 1 1
"lcl|CP012395.1_cds_ALU35298.1_869 [locus_tag=CLAU_0869] [protein=40-residue YVTN family beta-propeller repeat protein] [protein_id=ALU35298.1] [location=complement(970078..970836)] [gbkey=CDS]" 1 1 1 1 1
"lcl|CP012395.1_cds_ALU35299.1_870 [locus_tag=CLAU_0870] [protein=ErfK/YbiS/YcfS/YnhG family protein] [protein_id=ALU35299.1] [location=complement(971141..971809)] [gbkey=CDS]" 0 1 1 1 0
"lcl|CP012395.1_cds_ALU35300.1_871 [locus_tag=CLAU_0871] [protein=Hypothetical protein] [protein_id=ALU35300.1] [location=complement(971854..972303)] [gbkey=CDS]" 0 1 1 1 1
"lcl|CP012395.1_cds_ALU35302.1_873 [gene=aroE2] [locus_tag=CLAU_0873] [protein=Shikimate dehydrogenase] [protein_id=ALU35302.1] [location=complement(973010..973825)] [gbkey=CDS]" 1 1 1 1 0
"lcl|CP012395.1_cds_ALU35303.1_874 [locus_tag=CLAU_0874] [protein=Prephenate dehydratase] [protein_id=ALU35303.1] [location=complement(973853..974989)] [gbkey=CDS]" 1 1 1 1 1
"lcl|CP012395.1_cds_ALU35304.1_875 [gene=aroC] [locus_tag=CLAU_0875] [protein=Chorismate synthase] [protein_id=ALU35304.1] [location=complement(975011..976093)] [gbkey=CDS]" 0 0 1 1 0
"lcl|CP012395.1_cds_ALU35305.1_876 [gene=aroA] [locus_tag=CLAU_0876] [protein=3-phosphoshikimate 1-carboxyvinyltransferase] [protein_id=ALU35305.1] [location=complement(976071..977351)] [gbkey=CDS]" 0 1 1 1 1
"lcl|CP012395.1_cds_ALU35306.1_877 [gene=aroB] [locus_tag=CLAU_0877] [protein=3-dehydroquinate synthase] [protein_id=ALU35306.1] [location=complement(977370..978461)] [gbkey=CDS]" 1 1 1 1 1
"lcl|CP012395.1_cds_ALU35307.1_878 [locus_tag=CLAU_0878] [protein=Prephenate dehydrogenase] [protein_id=ALU35307.1] [location=complement(978476..979342)] [gbkey=CDS]" 0 1 1 1 0
"lcl|CP012395.1_cds_ALU35308.1_879 [locus_tag=CLAU_0879] [protein=Phospho-2-dehydro-3-deoxyheptonate aldolase] [protein_id=ALU35308.1] [location=complement(979369..980403)] [gbkey=CDS]" 1 1 1 1 1
"lcl|CP012395.1_cds_ALU35309.1_880 [locus_tag=CLAU_0880] [protein=Hypothetical protein] [protein_id=ALU35309.1] [location=complement(980560..980718)] [gbkey=CDS]" 0 0 0 1 0
"lcl|CP012395.1_cds_ALU35310.1_881 [locus_tag=CLAU_0881] [protein=CHAP domain-containing protein] [protein_id=ALU35310.1] [location=981013..982287] [gbkey=CDS]" 1 1 1 1 1
"lcl|CP012395.1_cds_ALU35311.1_882 [locus_tag=CLAU_0882] [protein=Response regulator receiver protein] [protein_id=ALU35311.1] [location=complement(982596..983435)] [gbkey=CDS]" 0 1 1 1 0
"lcl|CP012395.1_cds_ALU35312.1_883 [locus_tag=CLAU_0883] [protein=Short-chain dehydrogenase/reductase SDR] [protein_id=ALU35312.1] [location=complement(983560..984303)] [gbkey=CDS]" 1 1 1 1 0
"lcl|CP012395.1_cds_ALU35313.1_884 [locus_tag=CLAU_0884] [protein=Methyl-accepting chemotaxis protein] [protein_id=ALU35313.1] [location=complement(984354..986420)] [gbkey=CDS]" 1 1 1 1 1
"lcl|CP012395.1_cds_ALU35315.1_886 [locus_tag=CLAU_0886] [protein=UPF0210 protein] [protein_id=ALU35315.1] [location=987178..988536] [gbkey=CDS]" 1 1 1 1 0
"lcl|CP012395.1_cds_ALU35316.1_887 [locus_tag=CLAU_0887] [protein=putative metal dependent phosphohydrolase] [protein_id=ALU35316.1] [location=988709..989767] [gbkey=CDS]" 0 1 1 1 1
"lcl|CP012395.1_cds_ALU35317.1_888 [locus_tag=CLAU_0888] [protein=Methyl-accepting chemotaxis sensory transducer] [protein_id=ALU35317.1] [location=989959..991002] [gbkey=CDS]" 1 1 1 1 1
"lcl|CP012395.1_cds_ALU35318.1_889 [locus_tag=CLAU_0889] [protein=Hypothetical protein] [protein_id=ALU35318.1] [location=complement(991175..991702)] [gbkey=CDS]" 0 1 1 1 1
"lcl|CP012395.1_cds_ALU35319.1_890 [locus_tag=CLAU_0890] [protein=Hypothetical protein] [protein_id=ALU35319.1] [location=complement(991913..992713)] [gbkey=CDS]" 1 1 1 0 0
"lcl|CP012395.1_cds_ALU35320.1_891 [locus_tag=CLAU_0891] [protein=GCN5-related N-acetyltransferase] [protein_id=ALU35320.1] [location=complement(992739..993158)] [gbkey=CDS]" 0 1 1 1 0
"lcl|CP012395.1_cds_ALU35321.1_892 [locus_tag=CLAU_0892] [protein=UDP-glucuronosyl/UDP-glucosyltransferase] [protein_id=ALU35321.1] [location=complement(993202..994530)] [gbkey=CDS]" 0 1 1 0 1
"lcl|CP012395.1_cds_ALU35322.1_893 [locus_tag=CLAU_0893] [protein=hypothetical protein] [protein_id=ALU35322.1] [location=994656..995078] [gbkey=CDS]" 0 1 1 0 1
"lcl|CP012395.1_cds_ALU35323.1_894 [locus_tag=CLAU_0894] [protein=Transcriptional regulator AraC family] [protein_id=ALU35323.1] [location=complement(995121..995912)] [gbkey=CDS]" 0 0 0 1 0
"lcl|CP012395.1_cds_ALU35324.1_895 [locus_tag=CLAU_0895] [protein=Hypothetical protein] [protein_id=ALU35324.1] [location=996347..996439] [gbkey=CDS]" 0 0 0 1 0
"lcl|CP012395.1_cds_ALU35325.1_896 [locus_tag=CLAU_0896] [protein=Pyruvate ferredoxin/flavodoxin oxidoreductase] [protein_id=ALU35325.1] [location=996751..1000275] [gbkey=CDS]" 1 1 1 1 1
"lcl|CP012395.1_cds_ALU35326.1_897 [locus_tag=CLAU_0897] [protein=hypothetical protein] [protein_id=ALU35326.1] [location=complement(1000448..1000615)] [gbkey=CDS]" 0 1 1 0 0
"lcl|CP012395.1_cds_ALU35327.1_898 [locus_tag=CLAU_0898] [protein=Exo-poly-alpha-galacturonosidase] [protein_id=ALU35327.1] [location=1000814..1002592] [gbkey=CDS]" 1 1 1 1 0
"lcl|CP012395.1_cds_ALU35328.1_899 [locus_tag=CLAU_0899] [protein=AAA-ATPase] [protein_id=ALU35328.1] [location=complement(1002690..1003439)] [gbkey=CDS]" 0 1 1 1 1
"lcl|CP012395.1_cds_ALU35329.1_900 [locus_tag=CLAU_0900] [protein=Transcriptional regulator IclR family] [protein_id=ALU35329.1] [location=complement(1003458..1004243)] [gbkey=CDS]" 0 1 1 1 1
"lcl|CP012395.1_cds_ALU35330.1_901 [locus_tag=CLAU_0901] [protein=Aspartate transaminase] [protein_id=ALU35330.1] [location=1004426..1005607] [gbkey=CDS]" 1 1 1 1 1
"lcl|CP012395.1_cds_ALU35331.1_902 [locus_tag=CLAU_0902] [protein=Nitroreductase] [protein_id=ALU35331.1] [location=complement(1005659..1006477)] [gbkey=CDS]" 1 1 1 1 1
"lcl|CP012395.1_cds_ALU35332.1_903 [locus_tag=CLAU_0903] [protein=Hypothetical protein] [protein_id=ALU35332.1] [location=complement(1006661..1007194)] [gbkey=CDS]" 0 1 1 1 1
"lcl|CP012395.1_cds_ALU35333.1_904 [locus_tag=CLAU_0904] [protein=Transcriptional regulator TetR family] [protein_id=ALU35333.1] [location=complement(1007468..1008091)] [gbkey=CDS]" 1 1 1 1 1
"lcl|CP012395.1_cds_ALU35334.1_905 [locus_tag=CLAU_0905] [protein=Transcriptional regulator GntR family with aminotransferase domain-containing protein] [protein_id=ALU35334.1] [location=1008260..1009714] [gbkey=CDS]" 1 1 1 1 1
"lcl|CP012395.1_cds_ALU35335.1_906 [locus_tag=CLAU_0906] [protein=Aspartate racemase] [protein_id=ALU35335.1] [location=1009729..1010421] [gbkey=CDS]" 1 1 1 1 1
"lcl|CP012395.1_cds_ALU35336.1_907 [locus_tag=CLAU_0907] [protein=MFS transporter] [protein_id=ALU35336.1] [location=complement(1010769..1012214)] [gbkey=CDS]" 1 1 1 1 1
"lcl|CP012395.1_cds_ALU35337.1_908 [locus_tag=CLAU_0908] [protein=Transcriptional regulator TetR family] [protein_id=ALU35337.1] [location=1012381..1013019] [gbkey=CDS]" 0 1 1 1 1
"lcl|CP012395.1_cds_ALU35338.1_909 [locus_tag=CLAU_0909] [protein=SEC-C motif domain protein] [protein_id=ALU35338.1] [location=complement(1013072..1014283)] [gbkey=CDS]" 1 1 1 1 0
"lcl|CP012395.1_cds_ALU35339.1_910 [locus_tag=CLAU_0910] [protein=hypothetical protein] [protein_id=ALU35339.1] [location=complement(1014427..1014789)] [gbkey=CDS]" 0 0 0 1 0
"lcl|CP012395.1_cds_ALU35340.1_911 [locus_tag=CLAU_0911] [protein=CoA-disulfide reductase] [protein_id=ALU35340.1] [location=complement(1014855..1017374)] [gbkey=CDS]" 1 1 1 1 1
"lcl|CP012395.1_cds_ALU35342.1_913 [locus_tag=CLAU_0913] [protein=Hypothetical protein] [protein_id=ALU35342.1] [location=complement(1018388..1018495)] [gbkey=CDS]" 0 1 1 1 0
"lcl|CP012395.1_cds_ALU35343.1_914 [locus_tag=CLAU_0914] [protein=C_GCAxxG_C_C family protein] [protein_id=ALU35343.1] [location=complement(1018621..1018983)] [gbkey=CDS]" 0 1 1 1 1
"lcl|CP012395.1_cds_ALU35344.1_915 [locus_tag=CLAU_0915] [protein=Regulatory protein ArsR] [protein_id=ALU35344.1] [location=complement(1019084..1019371)] [gbkey=CDS]" 0 0 0 1 0
"lcl|CP012395.1_cds_ALU35345.1_916 [locus_tag=CLAU_0916] [protein=hypothetical protein] [protein_id=ALU35345.1] [location=complement(1019809..1020777)] [gbkey=CDS]" 1 1 1 1 1
"lcl|CP012395.1_cds_ALU35347.1_918 [locus_tag=CLAU_0918] [protein=Transcriptional regulator ArsR family] [protein_id=ALU35347.1] [location=complement(1021306..1021599)] [gbkey=CDS]" 1 1 1 1 0
"lcl|CP012395.1_cds_ALU35348.1_919 [locus_tag=CLAU_0919] [protein=hypothetical protein] [protein_id=ALU35348.1] [location=complement(1021768..1022301)] [gbkey=CDS]" 0 1 1 0 1
"lcl|CP012395.1_cds_ALU35349.1_920 [locus_tag=CLAU_0920] [protein=Hypothetical protein] [protein_id=ALU35349.1] [location=complement(1022394..1022846)] [gbkey=CDS]" 0 1 1 1 1
"lcl|CP012395.1_cds_ALU35350.1_921 [locus_tag=CLAU_0921] [protein=Na(+)/H(+) antiporter nhaA] [protein_id=ALU35350.1] [location=1023074..1024264] [gbkey=CDS]" 0 1 1 1 1
"lcl|CP012395.1_cds_ALU35351.1_922 [locus_tag=CLAU_0922] [protein=Transposase IS200-family protein] [protein_id=ALU35351.1] [location=complement(1024533..1024748)] [gbkey=CDS]" 0 1 1 0 1
"lcl|CP012395.1_cds_ALU35354.1_925 [locus_tag=CLAU_0925] [protein=Integral membrane sensor signal transduction histidine kinase] [protein_id=ALU35354.1] [location=1026612..1028414] [gbkey=CDS]" 1 1 1 1 1
"lcl|CP012395.1_cds_ALU35356.1_927 [locus_tag=CLAU_0927] [protein=Hypothetical protein] [protein_id=ALU35356.1] [location=1028823..1029971] [gbkey=CDS]" 0 0 0 1 0
"lcl|CP012395.1_cds_ALU35357.1_928 [locus_tag=CLAU_0928] [protein=HxlR family transcriptional regulator] [protein_id=ALU35357.1] [location=complement(1030019..1030216)] [gbkey=CDS]" 0 0 0 1 0
"lcl|CP012395.1_cds_ALU35358.1_929 [locus_tag=CLAU_0929] [protein=Peptidase M24] [protein_id=ALU35358.1] [location=complement(1030424..1031500)] [gbkey=CDS]" 0 0 0 1 0
"lcl|CP012395.1_cds_ALU35359.1_930 [locus_tag=CLAU_0930] [protein=TesA-like protease] [protein_id=ALU35359.1] [location=complement(1031593..1032171)] [gbkey=CDS]" 0 1 1 1 1
"lcl|CP012395.1_cds_ALU35360.1_931 [locus_tag=CLAU_0931] [protein=TRNA (guanine-N(7)-)-methyltransferase] [protein_id=ALU35360.1] [location=complement(1032190..1032825)] [gbkey=CDS]" 1 1 1 1 1
"lcl|CP012395.1_cds_ALU35361.1_932 [locus_tag=CLAU_0932] [protein=Hypothetical protein] [protein_id=ALU35361.1] [location=1032993..1034141] [gbkey=CDS]" 0 1 1 1 0
"lcl|CP012395.1_cds_ALU35362.1_933 [locus_tag=CLAU_0933] [protein=Peptidase M50] [protein_id=ALU35362.1] [location=complement(1034416..1035060)] [gbkey=CDS]" 0 1 1 1 0
"lcl|CP012395.1_cds_ALU35363.1_934 [locus_tag=CLAU_0934] [protein=Hypothetical protein] [protein_id=ALU35363.1] [location=complement(1035083..1036108)] [gbkey=CDS]" 0 1 1 1 1
"lcl|CP012395.1_cds_ALU35364.1_935 [locus_tag=CLAU_0935] [protein=hypothetical protein] [protein_id=ALU35364.1] [location=complement(1036144..1037154)] [gbkey=CDS]" 0 1 1 1 1
"lcl|CP012395.1_cds_ALU35365.1_936 [gene=ylaK] [locus_tag=CLAU_0936] [protein=putative protein YlaK family] [protein_id=ALU35365.1] [location=complement(1037537..1038919)] [gbkey=CDS]" 1 1 1 1 1
"lcl|CP012395.1_cds_ALU35366.1_937 [locus_tag=CLAU_0937] [protein=Small acid-soluble spore protein alpha/beta type] [protein_id=ALU35366.1] [location=complement(1039336..1039530)] [gbkey=CDS]" 0 1 1 0 1
"lcl|CP012395.1_cds_ALU35367.1_938 [locus_tag=CLAU_0938] [protein=Cell wall binding repeat 2-containing protein] [protein_id=ALU35367.1] [location=1039986..1043285] [gbkey=CDS]" 1 1 1 1 1
"lcl|CP012395.1_cds_ALU35368.1_939 [locus_tag=CLAU_0939] [protein=Hypothetical protein] [protein_id=ALU35368.1] [location=1043359..1043655] [gbkey=CDS]" 0 0 0 1 0
"lcl|CP012395.1_cds_ALU35369.1_940 [locus_tag=CLAU_0940] [protein=NADPH-dependent FMN reductase] [protein_id=ALU35369.1] [location=complement(1043754..1044317)] [gbkey=CDS]" 0 1 1 1 1
"lcl|CP012395.1_cds_ALU35370.1_941 [locus_tag=CLAU_0941] [protein=Hypothetical protein] [protein_id=ALU35370.1] [location=complement(1044409..1045632)] [gbkey=CDS]" 1 1 1 0 1
"lcl|CP012395.1_cds_ALU35371.1_942 [locus_tag=CLAU_0942] [protein=hypothetical protein] [protein_id=ALU35371.1] [location=1045781..1046242] [gbkey=CDS]" 0 1 1 1 0
"lcl|CP012395.1_cds_ALU35372.1_943 [locus_tag=CLAU_0943] [protein=Superoxide dismutase copper/zinc binding protein] [protein_id=ALU35372.1] [location=complement(1046325..1046852)] [gbkey=CDS]" 1 1 1 1 1
"lcl|CP012395.1_cds_ALU35373.1_944 [locus_tag=CLAU_0944] [protein=Coat F domain protein] [protein_id=ALU35373.1] [location=complement(1046952..1047515)] [gbkey=CDS]" 1 1 1 1 1
"lcl|CP012395.1_cds_ALU35374.1_945 [locus_tag=CLAU_0945] [protein=Hypothetical protein] [protein_id=ALU35374.1] [location=1047794..1048204] [gbkey=CDS]" 0 1 1 1 1
"lcl|CP012395.1_cds_ALU35375.1_946 [locus_tag=CLAU_0946] [protein=H-type small acid-soluble spore protein] [protein_id=ALU35375.1] [location=complement(1048282..1048458)] [gbkey=CDS]" 0 0 0 1 0
"lcl|CP012395.1_cds_ALU35377.1_948 [locus_tag=CLAU_0948] [protein=Acyl carrier protein reductase] [protein_id=ALU35377.1] [location=1049174..1050073] [gbkey=CDS]" 0 1 1 1 1
"lcl|CP012395.1_cds_ALU35378.1_949 [locus_tag=CLAU_0949] [protein=putative 2,4-dienoyl-CoA reductase (NADPH)] [protein_id=ALU35378.1] [location=complement(1050157..1052151)] [gbkey=CDS]" 1 1 1 1 1
"lcl|CP012395.1_cds_ALU35379.1_950 [locus_tag=CLAU_0950] [protein=PadR family transcriptional regulator] [protein_id=ALU35379.1] [location=1052364..1052915] [gbkey=CDS]" 0 1 1 1 1
"lcl|CP012395.1_cds_ALU35380.1_951 [locus_tag=CLAU_0951] [protein=PrcB C-terminal domain-containing protein] [protein_id=ALU35380.1] [location=complement(1053079..1054200)] [gbkey=CDS]" 0 1 1 1 0
"lcl|CP012395.1_cds_ALU35381.1_952 [locus_tag=CLAU_0952] [protein=hypothetical protein] [protein_id=ALU35381.1] [location=complement(1054273..1055169)] [gbkey=CDS]" 0 1 1 1 1
"lcl|CP012395.1_cds_ALU35382.1_953 [locus_tag=CLAU_0953] [protein=RNA polymerase sigma-24 subunit] [protein_id=ALU35382.1] [location=complement(1055159..1055674)] [gbkey=CDS]" 0 1 1 1 0
"lcl|CP012395.1_cds_ALU35383.1_954 [locus_tag=CLAU_0954] [protein=Cell wall binding repeat 2-containing protein] [protein_id=ALU35383.1] [location=1055944..1056978] [gbkey=CDS]" 0 0 1 1 0
"lcl|CP012395.1_cds_ALU35384.1_955 [gene=ade] [locus_tag=CLAU_0955] [protein=Adenine deaminase] [protein_id=ALU35384.1] [location=complement(1057079..1058866)] [gbkey=CDS]" 1 1 1 1 1
"lcl|CP012395.1_cds_ALU35385.1_956 [locus_tag=CLAU_0956] [protein=CMP/dCMP deaminase zinc-binding protein] [protein_id=ALU35385.1] [location=complement(1058863..1059354)] [gbkey=CDS]" 0 0 1 1 0
"lcl|CP012395.1_cds_ALU35386.1_957 [locus_tag=CLAU_0957] [protein=putative molybdopterin dehydrogenase FAD-binding protein] [protein_id=ALU35386.1] [location=complement(1059347..1060180)] [gbkey=CDS]" 0 0 0 1 0
"lcl|CP012395.1_cds_ALU35387.1_958 [locus_tag=CLAU_0958] [protein=putative oxidoreductase iron-sulfur binding subunit] [protein_id=ALU35387.1] [location=complement(1060159..1060644)] [gbkey=CDS]" 1 1 1 0 0
"lcl|CP012395.1_cds_ALU35388.1_959 [locus_tag=CLAU_0959] [protein=putative xanthine dehydrogenase] [protein_id=ALU35388.1] [location=complement(1060628..1062730)] [gbkey=CDS]" 1 1 1 1 1
"lcl|CP012395.1_cds_ALU35389.1_960 [locus_tag=CLAU_0960] [protein=Peptidase M20] [protein_id=ALU35389.1] [location=complement(1062806..1063990)] [gbkey=CDS]" 0 1 1 1 0
"lcl|CP012395.1_cds_ALU35390.1_961 [locus_tag=CLAU_0961] [protein=N-acyl-D-glutamate deacylase] [protein_id=ALU35390.1] [location=complement(1064009..1065598)] [gbkey=CDS]" 1 1 1 1 1
"lcl|CP012395.1_cds_ALU35391.1_962 [locus_tag=CLAU_0962] [protein=ABC-type transporter integral membrane subunit] [protein_id=ALU35391.1] [location=complement(1065641..1066570)] [gbkey=CDS]" 1 1 1 1 0
"lcl|CP012395.1_cds_ALU35392.1_963 [locus_tag=CLAU_0963] [protein=ABC-type transporter integral membrane subunit] [protein_id=ALU35392.1] [location=complement(1066574..1067698)] [gbkey=CDS]" 0 1 1 1 1
"lcl|CP012395.1_cds_ALU35393.1_964 [locus_tag=CLAU_0964] [protein=putative ABC transporter ATP-binding protein] [protein_id=ALU35393.1] [location=complement(1067649..1069187)] [gbkey=CDS]" 1 1 1 1 1
"lcl|CP012395.1_cds_ALU35394.1_965 [locus_tag=CLAU_0965] [protein=putative basic membrane protein] [protein_id=ALU35394.1] [location=complement(1069205..1070332)] [gbkey=CDS]" 1 1 1 1 0
"lcl|CP012395.1_cds_ALU35395.1_966 [locus_tag=CLAU_0966] [protein=YheO-like domain-containing protein] [protein_id=ALU35395.1] [location=1070928..1071587] [gbkey=CDS]" 1 1 1 1 1
"lcl|CP012395.1_cds_ALU35396.1_967 [locus_tag=CLAU_0967] [protein=Glycoside hydrolase family 25] [protein_id=ALU35396.1] [location=complement(1071658..1072578)] [gbkey=CDS]" 1 1 1 1 1
"lcl|CP012395.1_cds_ALU35397.1_968 [locus_tag=CLAU_0968] [protein=putative amidohydrolase] [protein_id=ALU35397.1] [location=1072910..1074079] [gbkey=CDS]" 1 1 1 1 1
"lcl|CP012395.1_cds_ALU35398.1_969 [locus_tag=CLAU_0969] [protein=Response regulator receiver protein] [protein_id=ALU35398.1] [location=complement(1074236..1074598)] [gbkey=CDS]" 0 1 1 1 0
"lcl|CP012395.1_cds_ALU35399.1_970 [locus_tag=CLAU_0970] [protein=Multi-sensor hybrid histidine kinase] [protein_id=ALU35399.1] [location=complement(1074640..1077489)] [gbkey=CDS]" 1 1 1 1 1
"lcl|CP012395.1_cds_ALU35400.1_971 [locus_tag=CLAU_0971] [protein=Metal dependent phosphohydrolase] [protein_id=ALU35400.1] [location=complement(1077506..1078576)] [gbkey=CDS]" 1 1 1 1 1
"lcl|CP012395.1_cds_ALU35401.1_972 [locus_tag=CLAU_0972] [protein=LytTR family two component transcriptional regulator] [protein_id=ALU35401.1] [location=1079192..1079899] [gbkey=CDS]" 0 1 1 1 1
"lcl|CP012395.1_cds_ALU35402.1_973 [locus_tag=CLAU_0973] [protein=Putatative membrane-associated ATP-binding domain protein] [protein_id=ALU35402.1] [location=1079901..1081283] [gbkey=CDS]" 1 1 1 1 1
"lcl|CP012395.1_cds_ALU35403.1_974 [locus_tag=CLAU_0974] [protein=Hypothetical protein] [protein_id=ALU35403.1] [location=1081323..1081883] [gbkey=CDS]" 1 1 1 1 1
"lcl|CP012395.1_cds_ALU35404.1_975 [locus_tag=CLAU_0975] [protein=hypothetical protein] [protein_id=ALU35404.1] [location=complement(1082063..1082737)] [gbkey=CDS]" 1 1 1 1 1
"lcl|CP012395.1_cds_ALU35405.1_976 [locus_tag=CLAU_0976] [protein=Hypothetical protein] [protein_id=ALU35405.1] [location=complement(1082728..1082820)] [gbkey=CDS]" 0 0 1 0 0
"lcl|CP012395.1_cds_ALU35406.1_977 [locus_tag=CLAU_0977] [protein=Glyoxylate reductase (NADP(+))] [protein_id=ALU35406.1] [location=complement(1083191..1084159)] [gbkey=CDS]" 1 1 1 1 1
"lcl|CP012395.1_cds_ALU35407.1_978 [locus_tag=CLAU_0978] [protein=Integral membrane sensor signal transduction histidine kinase] [protein_id=ALU35407.1] [location=complement(1084547..1085947)] [gbkey=CDS]" 1 1 1 1 1
"lcl|CP012395.1_cds_ALU35408.1_979 [locus_tag=CLAU_0979] [protein=Two component transcriptional regulator winged helix family] [protein_id=ALU35408.1] [location=complement(1085949..1086677)] [gbkey=CDS]" 1 1 1 1 1
"lcl|CP012395.1_cds_ALU35409.1_980 [locus_tag=CLAU_0980] [protein=hypothetical protein] [protein_id=ALU35409.1] [location=complement(1086714..1088696)] [gbkey=CDS]" 1 1 1 1 0
"lcl|CP012395.1_cds_ALU35410.1_981 [locus_tag=CLAU_0981] [protein=ABC-type transporter system ATPase] [protein_id=ALU35410.1] [location=complement(1088683..1089450)] [gbkey=CDS]" 1 1 1 1 1
"lcl|CP012395.1_cds_ALU35411.1_982 [locus_tag=CLAU_0982] [protein=Hypothetical protein] [protein_id=ALU35411.1] [location=complement(1090153..1090896)] [gbkey=CDS]" 0 1 1 1 1
"lcl|CP012395.1_cds_ALU35412.1_983 [locus_tag=CLAU_0983] [protein=Hypothetical protein] [protein_id=ALU35412.1] [location=complement(1090897..1091763)] [gbkey=CDS]" 0 1 1 1 1
"lcl|CP012395.1_cds_ALU35413.1_984 [locus_tag=CLAU_0984] [protein=Hypothetical protein] [protein_id=ALU35413.1] [location=complement(1091747..1093657)] [gbkey=CDS]" 1 1 1 1 1
"lcl|CP012395.1_cds_ALU35414.1_985 [locus_tag=CLAU_0985] [protein=Hypothetical protein] [protein_id=ALU35414.1] [location=complement(1094492..1095178)] [gbkey=CDS]" 1 1 1 1 1
"lcl|CP012395.1_cds_ALU35415.1_986 [locus_tag=CLAU_0986] [protein=Type III restriction protein res subunit] [protein_id=ALU35415.1] [location=complement(1095268..1098150)] [gbkey=CDS]" 0 1 1 1 1
"lcl|CP012395.1_cds_ALU35416.1_987 [locus_tag=CLAU_0987] [protein=Hypothetical protein] [protein_id=ALU35416.1] [location=complement(1099104..1099436)] [gbkey=CDS]" 0 1 1 1 1
"lcl|CP012395.1_cds_ALU35417.1_988 [locus_tag=CLAU_0988] [protein=Hypothetical protein] [protein_id=ALU35417.1] [location=complement(1099671..1100339)] [gbkey=CDS]" 1 1 1 1 1
"lcl|CP012395.1_cds_ALU35418.1_989 [locus_tag=CLAU_0989] [protein=putative membrane associated ATPase-containing protein] [protein_id=ALU35418.1] [location=complement(1100449..1101786)] [gbkey=CDS]" 1 1 1 1 1
"lcl|CP012395.1_cds_ALU35419.1_990 [locus_tag=CLAU_0990] [protein=LytTR family DNA-binding response regulator] [protein_id=ALU35419.1] [location=complement(1101790..1102515)] [gbkey=CDS]" 0 1 1 1 1
"lcl|CP012395.1_cds_ALU35420.1_991 [locus_tag=CLAU_0991] [protein=putative esterase] [protein_id=ALU35420.1] [location=1102720..1103442] [gbkey=CDS]" 0 1 1 1 1
"lcl|CP012395.1_cds_ALU35421.1_992 [locus_tag=CLAU_0992] [protein=putative transcriptional regulator PucR family] [protein_id=ALU35421.1] [location=1103702..1104982] [gbkey=CDS]" 1 1 1 1 1
"lcl|CP012395.1_cds_ALU35422.1_993 [locus_tag=CLAU_0993] [protein=NADPH-dependent FMN reductase] [protein_id=ALU35422.1] [location=complement(1105119..1106063)] [gbkey=CDS]" 1 1 1 1 1
"lcl|CP012395.1_cds_ALU35423.1_994 [locus_tag=CLAU_0994] [protein=Membrane protein] [protein_id=ALU35423.1] [location=complement(1106056..1106574)] [gbkey=CDS]" 1 1 1 1 1
"lcl|CP012395.1_cds_ALU35424.1_995 [locus_tag=CLAU_0995] [protein=Hypothetical protein] [protein_id=ALU35424.1] [location=complement(1106578..1107366)] [gbkey=CDS]" 1 1 1 1 1
"lcl|CP012395.1_cds_ALU35425.1_996 [locus_tag=CLAU_0996] [protein=Fumarate reductase/succinate dehydrogenase flavoprotein domain protein] [protein_id=ALU35425.1] [location=complement(1107384..1110164)] [gbkey=CDS]" 1 1 1 1 1
"lcl|CP012395.1_cds_ALU35426.1_997 [locus_tag=CLAU_0997] [protein=Pyridine nucleotide-disulfide oxidoreductase] [protein_id=ALU35426.1] [location=complement(1110154..1112286)] [gbkey=CDS]" 1 1 1 1 1
"lcl|CP012395.1_cds_ALU35427.1_998 [locus_tag=CLAU_0998] [protein=DNA modification/repair radical SAM protein] [protein_id=ALU35427.1] [location=1112579..1113916] [gbkey=CDS]" 1 1 1 1 1
"lcl|CP012395.1_cds_ALU35428.1_999 [locus_tag=CLAU_0999] [protein=putative DNA metabolism protein] [protein_id=ALU35428.1] [location=1113928..1114662] [gbkey=CDS]" 0 1 1 0 1
"lcl|CP012395.1_cds_ALU35430.1_1001 [locus_tag=CLAU_1001] [protein=Uroporphyrinogen decarboxylase (URO-D)] [protein_id=ALU35430.1] [location=complement(1115010..1116065)] [gbkey=CDS]" 0 1 1 1 1
"lcl|CP012395.1_cds_ALU35431.1_1002 [locus_tag=CLAU_1002] [protein=Cell wall binding repeat 2-containing protein] [protein_id=ALU35431.1] [location=complement(1116377..1121503)] [gbkey=CDS]" 1 1 1 1 1
"lcl|CP012395.1_cds_ALU35432.1_1003 [locus_tag=CLAU_1003] [protein=Hypothetical protein] [protein_id=ALU35432.1] [location=complement(1121647..1121946)] [gbkey=CDS]" 0 1 1 0 1
"lcl|CP012395.1_cds_ALU35433.1_1004 [locus_tag=CLAU_1004] [protein=Tail collar domain protein] [protein_id=ALU35433.1] [location=complement(1121976..1122647)] [gbkey=CDS]" 1 1 1 1 1
"lcl|CP012395.1_cds_ALU35434.1_1005 [locus_tag=CLAU_1005] [protein=GCN5-related N-acetyltransferase] [protein_id=ALU35434.1] [location=complement(1122728..1123225)] [gbkey=CDS]" 0 1 1 1 1
"lcl|CP012395.1_cds_ALU35435.1_1006 [locus_tag=CLAU_1006] [protein=Hypothetical protein] [protein_id=ALU35435.1] [location=complement(1123303..1124316)] [gbkey=CDS]" 0 1 1 1 1
"lcl|CP012395.1_cds_ALU35436.1_1007 [locus_tag=CLAU_1007] [protein=putative DNA metabolism protein] [protein_id=ALU35436.1] [location=1125508..1126242] [gbkey=CDS]" 0 1 1 0 1
"lcl|CP012395.1_cds_ALU35437.1_1008 [locus_tag=CLAU_1008] [protein=Methyl-accepting chemotaxis sensory transducer] [protein_id=ALU35437.1] [location=complement(1126595..1127572)] [gbkey=CDS]" 0 1 1 1 0
"lcl|CP012395.1_cds_ALU35439.1_1010 [gene=lysR] [locus_tag=CLAU_1010] [protein=Transcriptional regulator LysR family] [protein_id=ALU35439.1] [location=complement(1127880..1128575)] [gbkey=CDS]" 0 1 1 0 0
"lcl|CP012395.1_cds_ALU35440.1_1011 [locus_tag=CLAU_1011] [protein=Methyl-accepting chemotaxis sensory transducer] [protein_id=ALU35440.1] [location=complement(1129205..1131199)] [gbkey=CDS]" 1 1 1 1 1
"lcl|CP012395.1_cds_ALU35441.1_1012 [locus_tag=CLAU_1012] [protein=putative membrane protein] [protein_id=ALU35441.1] [location=complement(1131851..1133221)] [gbkey=CDS]" 1 1 1 1 0
"lcl|CP012395.1_cds_ALU35442.1_1013 [locus_tag=CLAU_1013] [protein=Hypothetical protein] [protein_id=ALU35442.1] [location=complement(1133325..1134437)] [gbkey=CDS]" 1 1 1 1 0
"lcl|CP012395.1_cds_ALU35443.1_1014 [locus_tag=CLAU_1014] [protein=Aconitate hydratase] [protein_id=ALU35443.1] [location=complement(1134522..1136459)] [gbkey=CDS]" 1 1 1 1 1
"lcl|CP012395.1_cds_ALU35444.1_1015 [locus_tag=CLAU_1015] [protein=Citrate lyase alpha subunit] [protein_id=ALU35444.1] [location=complement(1136549..1138090)] [gbkey=CDS]" 0 1 1 1 0
"lcl|CP012395.1_cds_ALU35445.1_1016 [locus_tag=CLAU_1016] [protein=Citrate lyase beta subunit] [protein_id=ALU35445.1] [location=complement(1138083..1138985)] [gbkey=CDS]" 1 1 1 1 1
"lcl|CP012395.1_cds_ALU35446.1_1017 [gene=citD2] [locus_tag=CLAU_1017] [protein=Citrate lyase acyl carrier protein] [protein_id=ALU35446.1] [location=complement(1138985..1139281)] [gbkey=CDS]" 1 1 1 1 1
"lcl|CP012395.1_cds_ALU35447.1_1018 [locus_tag=CLAU_1018] [protein=Malate dehydrogenase] [protein_id=ALU35447.1] [location=complement(1139443..1140606)] [gbkey=CDS]" 1 1 1 1 0
"lcl|CP012395.1_cds_ALU35448.1_1019 [locus_tag=CLAU_1019] [protein=GntR family transcriptional regulator] [protein_id=ALU35448.1] [location=complement(1141484..1142158)] [gbkey=CDS]" 1 1 1 1 1
"lcl|CP012395.1_cds_ALU35449.1_1020 [locus_tag=CLAU_1020] [protein=Hypothetical protein] [protein_id=ALU35449.1] [location=1142639..1143433] [gbkey=CDS]" 0 0 0 1 0
"lcl|CP012395.1_cds_ALU35450.1_1021 [locus_tag=CLAU_1021] [protein=Hydroxydechloroatrazine ethylaminohydrolase] [protein_id=ALU35450.1] [location=1143579..1144949] [gbkey=CDS]" 0 1 1 1 1
"lcl|CP012395.1_cds_ALU35451.1_1022 [locus_tag=CLAU_1022] [protein=Aldo/keto reductase] [protein_id=ALU35451.1] [location=complement(1145147..1146154)] [gbkey=CDS]" 1 1 1 1 1
"lcl|CP012395.1_cds_ALU35452.1_1023 [locus_tag=CLAU_1023] [protein=Acetyltransferase] [protein_id=ALU35452.1] [location=complement(1146289..1146855)] [gbkey=CDS]" 1 1 1 1 1
"lcl|CP012395.1_cds_ALU35453.1_1024 [locus_tag=CLAU_1024] [protein=Methyl-accepting chemotaxis protein] [protein_id=ALU35453.1] [location=complement(1146921..1148636)] [gbkey=CDS]" 1 1 1 1 1
"lcl|CP012395.1_cds_ALU35454.1_1025 [locus_tag=CLAU_1025] [protein=N-acetyltransferase] [protein_id=ALU35454.1] [location=complement(1149379..1150134)] [gbkey=CDS]" 0 1 1 1 1
"lcl|CP012395.1_cds_ALU35455.1_1026 [locus_tag=CLAU_1026] [protein=Methyl-accepting chemotaxis protein] [protein_id=ALU35455.1] [location=1150371..1151204] [gbkey=CDS]" 0 0 1 1 0
"lcl|CP012395.1_cds_ALU35456.1_1027 [locus_tag=CLAU_1027] [protein=3-Phosphoglycerate dehydrogenase] [protein_id=ALU35456.1] [location=complement(1151470..1152636)] [gbkey=CDS]" 1 1 1 1 1
"lcl|CP012395.1_cds_ALU35457.1_1028 [locus_tag=CLAU_1028] [protein=Hypothetical protein] [protein_id=ALU35457.1] [location=1153149..1153799] [gbkey=CDS]" 1 1 1 1 1
"lcl|CP012395.1_cds_ALU35458.1_1029 [locus_tag=CLAU_1029] [protein=Two component transcriptional regulator] [protein_id=ALU35458.1] [location=1153817..1154491] [gbkey=CDS]" 0 1 1 1 1
"lcl|CP012395.1_cds_ALU35459.1_1030 [locus_tag=CLAU_1030] [protein=Integral membrane sensor signal transduction histidine kinase] [protein_id=ALU35459.1] [location=1154488..1155717] [gbkey=CDS]" 1 1 1 1 1
"lcl|CP012395.1_cds_ALU35460.1_1031 [locus_tag=CLAU_1031] [protein=Hypothetical protein] [protein_id=ALU35460.1] [location=1155856..1156299] [gbkey=CDS]" 0 1 1 0 0
"lcl|CP012395.1_cds_ALU35461.1_1032 [locus_tag=CLAU_1032] [protein=Diguanylate cyclase] [protein_id=ALU35461.1] [location=1156330..1158600] [gbkey=CDS]" 1 1 1 1 1
"lcl|CP012395.1_cds_ALU35462.1_1033 [locus_tag=CLAU_1033] [protein=Hypothetical protein] [protein_id=ALU35462.1] [location=1158917..1159201] [gbkey=CDS]" 0 0 1 1 0
"lcl|CP012395.1_cds_ALU35463.1_1034 [locus_tag=CLAU_1034] [protein=Diguanylate cyclase] [protein_id=ALU35463.1] [location=1159429..1160337] [gbkey=CDS]" 0 1 1 1 0
"lcl|CP012395.1_cds_ALU35464.1_1035 [gene=polC] [locus_tag=CLAU_1035] [protein=DNA polymerase III polC-type] [protein_id=ALU35464.1] [location=complement(1160467..1164816)] [gbkey=CDS]" 1 1 1 1 1
"lcl|CP012395.1_cds_ALU35465.1_1036 [locus_tag=CLAU_1036] [protein=Peptidase S51 dipeptidase E] [protein_id=ALU35465.1] [location=1165117..1165779] [gbkey=CDS]" 0 1 1 0 1
"lcl|CP012395.1_cds_ALU35466.1_1037 [locus_tag=CLAU_1037] [protein=Hypothetical protein] [protein_id=ALU35466.1] [location=1166125..1166313] [gbkey=CDS]" 0 1 1 0 1
"lcl|CP012395.1_cds_ALU35467.1_1038 [locus_tag=CLAU_1038] [protein=Hypothetical protein] [protein_id=ALU35467.1] [location=complement(1166391..1166960)] [gbkey=CDS]" 0 1 1 1 1
"lcl|CP012395.1_cds_ALU35469.1_1040 [locus_tag=CLAU_1040] [protein=Alcohol dehydrogenase] [protein_id=ALU35469.1] [location=complement(1167514..1168683)] [gbkey=CDS]" 1 1 1 1 1
"lcl|CP012395.1_cds_ALU35470.1_1041 [locus_tag=CLAU_1041] [protein=NADH:flavin oxidoreductase] [protein_id=ALU35470.1] [location=complement(1168716..1170689)] [gbkey=CDS]" 1 1 1 1 1
"lcl|CP012395.1_cds_ALU35471.1_1042 [locus_tag=CLAU_1042] [protein=MFS transporter] [protein_id=ALU35471.1] [location=complement(1170718..1171887)] [gbkey=CDS]" 1 1 1 1 1
"lcl|CP012395.1_cds_ALU35472.1_1043 [locus_tag=CLAU_1043] [protein=Transcriptional regulator CdaR family] [protein_id=ALU35472.1] [location=1172162..1173727] [gbkey=CDS]" 1 1 1 1 1
"lcl|CP012395.1_cds_ALU35473.1_1044 [locus_tag=CLAU_1044] [protein=NADPH-dependent FMN reductase] [protein_id=ALU35473.1] [location=complement(1173916..1174548)] [gbkey=CDS]" 0 1 1 1 1
"lcl|CP012395.1_cds_ALU35474.1_1045 [locus_tag=CLAU_1045] [protein=Hypothetical protein] [protein_id=ALU35474.1] [location=complement(1174921..1175502)] [gbkey=CDS]" 0 1 1 1 1
"lcl|CP012395.1_cds_ALU35475.1_1046 [locus_tag=CLAU_1046] [protein=Hypothetical protein] [protein_id=ALU35475.1] [location=1175717..1175923] [gbkey=CDS]" 1 1 1 1 1
"lcl|CP012395.1_cds_ALU35476.1_1047 [locus_tag=CLAU_1047] [protein=Chloride peroxidase] [protein_id=ALU35476.1] [location=complement(1176028..1176840)] [gbkey=CDS]" 1 1 1 1 0
"lcl|CP012395.1_cds_ALU35478.1_1049 [locus_tag=CLAU_1049] [protein=Transglutaminase domain-containing protein] [protein_id=ALU35478.1] [location=complement(1177803..1178411)] [gbkey=CDS]" 1 1 1 1 1
"lcl|CP012395.1_cds_ALU35479.1_1050 [locus_tag=CLAU_1050] [protein=Hypothetical protein] [protein_id=ALU35479.1] [location=complement(1178690..1180258)] [gbkey=CDS]" 1 1 1 1 1
"lcl|CP012395.1_cds_ALU35480.1_1051 [locus_tag=CLAU_1051] [protein=Hypothetical protein] [protein_id=ALU35480.1] [location=complement(1180402..1180629)] [gbkey=CDS]" 0 1 1 1 0
"lcl|CP012395.1_cds_ALU35481.1_1052 [locus_tag=CLAU_1052] [protein=Hypothetical protein] [protein_id=ALU35481.1] [location=complement(1180802..1181263)] [gbkey=CDS]" 0 1 1 1 1
"lcl|CP012395.1_cds_ALU35482.1_1053 [locus_tag=CLAU_1053] [protein=Methylase] [protein_id=ALU35482.1] [location=1181440..1181967] [gbkey=CDS]" 1 1 1 1 0
"lcl|CP012395.1_cds_ALU35484.1_1055 [locus_tag=CLAU_1055] [protein=Hypothetical protein] [protein_id=ALU35484.1] [location=complement(1182957..1183130)] [gbkey=CDS]" 1 1 1 1 1
"lcl|CP012395.1_cds_ALU35485.1_1056 [locus_tag=CLAU_1056] [protein=Hypothetical protein] [protein_id=ALU35485.1] [location=complement(1183389..1183991)] [gbkey=CDS]" 0 1 1 0 0
"lcl|CP012395.1_cds_ALU35486.1_1057 [locus_tag=CLAU_1057] [protein=Hypothetical protein] [protein_id=ALU35486.1] [location=complement(1184010..1184915)] [gbkey=CDS]" 0 1 1 1 1
"lcl|CP012395.1_cds_ALU35488.1_1059 [locus_tag=CLAU_1059] [protein=Hypothetical protein] [protein_id=ALU35488.1] [location=complement(1185627..1186118)] [gbkey=CDS]" 1 1 1 1 1
"lcl|CP012395.1_cds_ALU35489.1_1060 [locus_tag=CLAU_1060] [protein=Hypothetical protein] [protein_id=ALU35489.1] [location=complement(1186399..1186548)] [gbkey=CDS]" 1 1 1 0 1
"lcl|CP012395.1_cds_ALU35490.1_1061 [locus_tag=CLAU_1061] [protein=Integrase] [protein_id=ALU35490.1] [location=complement(1186921..1187721)] [gbkey=CDS]" 1 1 1 1 1
"lcl|CP012395.1_cds_ALU35491.1_1062 [locus_tag=CLAU_1062] [protein=Transposase] [protein_id=ALU35491.1] [location=complement(1187763..1188341)] [gbkey=CDS]" 1 1 1 1 1
"lcl|CP012395.1_cds_ALU35492.1_1063 [locus_tag=CLAU_1063] [protein=Proteinase inhibitor I42/chagasin] [protein_id=ALU35492.1] [location=1188781..1189542] [gbkey=CDS]" 0 1 1 1 1
"lcl|CP012395.1_cds_ALU35494.1_1065 [locus_tag=CLAU_1065] [protein=Hypothetical protein] [protein_id=ALU35494.1] [location=complement(1191144..1191809)] [gbkey=CDS]" 0 0 1 1 0
"lcl|CP012395.1_cds_ALU35496.1_1067 [locus_tag=CLAU_1067] [protein=Hypothetical protein] [protein_id=ALU35496.1] [location=complement(1192315..1192677)] [gbkey=CDS]" 0 1 1 0 0
"lcl|CP012395.1_cds_ALU35498.1_1069 [locus_tag=CLAU_1069] [protein=Metal ABC-type transporter ATP-binding protein] [protein_id=ALU35498.1] [location=1193867..1194532] [gbkey=CDS]" 0 0 0 1 0
"lcl|CP012395.1_cds_ALU35499.1_1070 [locus_tag=CLAU_1070] [protein=ABC-type transporter permease] [protein_id=ALU35499.1] [location=1194552..1195346] [gbkey=CDS]" 1 1 1 1 0
"lcl|CP012395.1_cds_ALU35500.1_1071 [locus_tag=CLAU_1071] [protein=Cob(I)alamin adenosyltransferase] [protein_id=ALU35500.1] [location=complement(1195759..1196274)] [gbkey=CDS]" 1 1 1 1 1
"lcl|CP012395.1_cds_ALU35501.1_1072 [locus_tag=CLAU_1072] [protein=GHMP kinase] [protein_id=ALU35501.1] [location=complement(1196412..1197269)] [gbkey=CDS]" 0 1 1 0 1
"lcl|CP012395.1_cds_ALU35503.1_1074 [locus_tag=CLAU_1074] [protein=Sirohydrochlorin cobaltochelatase] [protein_id=ALU35503.1] [location=complement(1198071..1198895)] [gbkey=CDS]" 1 1 1 1 1
"lcl|CP012395.1_cds_ALU35505.1_1076 [gene=cbiG] [locus_tag=CLAU_1076] [protein=Cobalamin synthesis protein cbiG] [protein_id=ALU35505.1] [location=complement(1199683..1200735)] [gbkey=CDS]" 1 1 1 1 0
"lcl|CP012395.1_cds_ALU35506.1_1077 [locus_tag=CLAU_1077] [protein=Precorrin-4 C(11)-methyltransferase] [protein_id=ALU35506.1] [location=complement(1200680..1201456)] [gbkey=CDS]" 0 0 1 1 0
"lcl|CP012395.1_cds_ALU35507.1_1078 [locus_tag=CLAU_1078] [protein=Cobalt-precorrin-2 C(20)-methyltransferase] [protein_id=ALU35507.1] [location=complement(1201469..1202155)] [gbkey=CDS]" 0 1 1 0 1
"lcl|CP012395.1_cds_ALU35508.1_1079 [locus_tag=CLAU_1079] [protein=Precorrin-6Y C5,15-methyltransferase] [protein_id=ALU35508.1] [location=complement(1202314..1202880)] [gbkey=CDS]" 0 0 0 1 0
"lcl|CP012395.1_cds_ALU35509.1_1080 [locus_tag=CLAU_1080] [protein=Precorrin-6y C5,15-methyltransferase (decarboxylating), CbiE subunit] [protein_id=ALU35509.1] [location=complement(1202898..1203515)] [gbkey=CDS]" 1 1 1 1 1
"lcl|CP012395.1_cds_ALU35510.1_1081 [locus_tag=CLAU_1081] [protein=Cobalt-precorrin-6A synthase] [protein_id=ALU35510.1] [location=complement(1203538..1204620)] [gbkey=CDS]" 0 1 1 1 1
"lcl|CP012395.1_cds_ALU35512.1_1083 [gene=cobT] [locus_tag=CLAU_1083] [protein=Nicotinate-nucleotide-dimethylbenzimidazole phosphoribosyltransferase] [protein_id=ALU35512.1] [location=complement(1205305..1206381)] [gbkey=CDS]" 0 1 1 1 1
"lcl|CP012395.1_cds_ALU35513.1_1084 [gene=cbiA] [locus_tag=CLAU_1084] [protein=Cobyrinic acid a,c-diamide synthase] [protein_id=ALU35513.1] [location=complement(1206488..1207822)] [gbkey=CDS]" 0 1 1 0 1
"lcl|CP012395.1_cds_ALU35514.1_1085 [locus_tag=CLAU_1085] [protein=Delta-aminolevulinic acid dehydratase] [protein_id=ALU35514.1] [location=complement(1207846..1208820)] [gbkey=CDS]" 1 1 1 1 1
"lcl|CP012395.1_cds_ALU35515.1_1086 [locus_tag=CLAU_1086] [protein=Uroporphyrin-III C-methyltransferase] [protein_id=ALU35515.1] [location=complement(1208826..1210286)] [gbkey=CDS]" 0 1 1 1 1
"lcl|CP012395.1_cds_ALU35516.1_1087 [gene=hemC] [locus_tag=CLAU_1087] [protein=Porphobilinogen deaminase] [protein_id=ALU35516.1] [location=complement(1210297..1211169)] [gbkey=CDS]" 1 1 1 1 1
"lcl|CP012395.1_cds_ALU35517.1_1088 [locus_tag=CLAU_1088] [protein=Precorrin-2 dehydrogenase] [protein_id=ALU35517.1] [location=complement(1211166..1211828)] [gbkey=CDS]" 0 0 0 1 0
"lcl|CP012395.1_cds_ALU35518.1_1089 [locus_tag=CLAU_1089] [protein=Threonine-phosphate decarboxylase] [protein_id=ALU35518.1] [location=complement(1211850..1213088)] [gbkey=CDS]" 0 1 1 1 1
"lcl|CP012395.1_cds_ALU35519.1_1090 [gene=cbiB] [locus_tag=CLAU_1090] [protein=Cobalamin biosynthesis protein cbiB] [protein_id=ALU35519.1] [location=complement(1213121..1214095)] [gbkey=CDS]" 0 1 1 1 1
"lcl|CP012395.1_cds_ALU35520.1_1091 [gene=cobQ] [locus_tag=CLAU_1091] [protein=Cobyric acid synthase] [protein_id=ALU35520.1] [location=complement(1214125..1215642)] [gbkey=CDS]" 1 1 1 1 1
"lcl|CP012395.1_cds_ALU35521.1_1092 [locus_tag=CLAU_1092] [protein=Cobalt ABC transporter ATPase] [protein_id=ALU35521.1] [location=complement(1216103..1216828)] [gbkey=CDS]" 0 1 1 0 1
"lcl|CP012395.1_cds_ALU35522.1_1093 [locus_tag=CLAU_1093] [protein=Cobalt permease] [protein_id=ALU35522.1] [location=complement(1216825..1217631)] [gbkey=CDS]" 0 0 1 1 0
"lcl|CP012395.1_cds_ALU35523.1_1094 [locus_tag=CLAU_1094] [protein=NUDIX hydrolase] [protein_id=ALU35523.1] [location=complement(1217732..1218280)] [gbkey=CDS]" 1 1 1 1 1
"lcl|CP012395.1_cds_ALU35524.1_1095 [locus_tag=CLAU_1095] [protein=GntR family transcriptional regulator] [protein_id=ALU35524.1] [location=complement(1218280..1219728)] [gbkey=CDS]" 1 1 1 1 1
"lcl|CP012395.1_cds_ALU35525.1_1096 [gene=yhgE1] [locus_tag=CLAU_1096] [protein=Phage infection protein] [protein_id=ALU35525.1] [location=1219933..1222095] [gbkey=CDS]" 1 1 1 1 1
"lcl|CP012395.1_cds_ALU35526.1_1097 [gene=yhgE2] [locus_tag=CLAU_1097] [protein=Phage infection protein] [protein_id=ALU35526.1] [location=1222147..1224306] [gbkey=CDS]" 1 1 1 1 1
"lcl|CP012395.1_cds_ALU35527.1_1098 [locus_tag=CLAU_1098] [protein=Tyrosine specific protein phosphatase] [protein_id=ALU35527.1] [location=complement(1224472..1225503)] [gbkey=CDS]" 0 1 1 1 1
"lcl|CP012395.1_cds_ALU35528.1_1099 [locus_tag=CLAU_1099] [protein=NLPA lipoprotein] [protein_id=ALU35528.1] [location=complement(1226027..1226848)] [gbkey=CDS]" 0 1 1 1 1
"lcl|CP012395.1_cds_ALU35529.1_1100 [gene=ddl] [locus_tag=CLAU_1100] [protein=D-alanine-D-alanine ligase] [protein_id=ALU35529.1] [location=1227341..1228231] [gbkey=CDS]" 1 1 1 0 0
"lcl|CP012395.1_cds_ALU35530.1_1101 [locus_tag=CLAU_1101] [protein=Alanine racemase] [protein_id=ALU35530.1] [location=1228397..1229563] [gbkey=CDS]" 1 1 1 1 0
"lcl|CP012395.1_cds_ALU35531.1_1102 [locus_tag=CLAU_1102] [protein=Hypothetical protein] [protein_id=ALU35531.1] [location=complement(1230083..1231144)] [gbkey=CDS]" 1 1 1 1 0
"lcl|CP012395.1_cds_ALU35533.1_1104 [locus_tag=CLAU_1104] [protein=Metal-dependent RNase] [protein_id=ALU35533.1] [location=complement(1231545..1234022)] [gbkey=CDS]" 1 1 1 1 1
"lcl|CP012395.1_cds_ALU35534.1_1105 [locus_tag=CLAU_1105] [protein=Hypothetical protein] [protein_id=ALU35534.1] [location=1234173..1234679] [gbkey=CDS]" 1 1 1 1 1
"lcl|CP012395.1_cds_ALU35535.1_1106 [locus_tag=CLAU_1106] [protein=hypothetical protein] [protein_id=ALU35535.1] [location=1234756..1235475] [gbkey=CDS]" 1 1 1 0 0
"lcl|CP012395.1_cds_ALU35536.1_1107 [locus_tag=CLAU_1107] [protein=Nitroreductase] [protein_id=ALU35536.1] [location=complement(1236084..1236656)] [gbkey=CDS]" 1 1 1 0 0
"lcl|CP012395.1_cds_ALU35537.1_1108 [locus_tag=CLAU_1108] [protein=D-lactate dehydrogenase] [protein_id=ALU35537.1] [location=1236827..1237807] [gbkey=CDS]" 1 1 1 1 0
"lcl|CP012395.1_cds_ALU35539.1_1110 [locus_tag=CLAU_1110] [protein=Hypothetical protein] [protein_id=ALU35539.1] [location=1238548..1239303] [gbkey=CDS]" 0 0 1 1 0
"lcl|CP012395.1_cds_ALU35540.1_1111 [locus_tag=CLAU_1111] [protein=Hypothetical protein] [protein_id=ALU35540.1] [location=complement(1239359..1239970)] [gbkey=CDS]" 1 1 1 0 1
"lcl|CP012395.1_cds_ALU35541.1_1112 [locus_tag=CLAU_1112] [protein=Major facilitator superfamily MFS_1] [protein_id=ALU35541.1] [location=1240164..1241384] [gbkey=CDS]" 1 1 1 1 1
"lcl|CP012395.1_cds_ALU35542.1_1113 [locus_tag=CLAU_1113] [protein=Phosphoesterase PA-phosphatase] [protein_id=ALU35542.1] [location=complement(1241430..1241990)] [gbkey=CDS]" 0 1 1 1 1
"lcl|CP012395.1_cds_ALU35543.1_1114 [locus_tag=CLAU_1114] [protein=HxlR family transcriptional regulator] [protein_id=ALU35543.1] [location=1242373..1242729] [gbkey=CDS]" 1 1 1 1 1
"lcl|CP012395.1_cds_ALU35544.1_1115 [locus_tag=CLAU_1115] [protein=Pyridoxamine 5-phosphate oxidase] [protein_id=ALU35544.1] [location=1242818..1243234] [gbkey=CDS]" 1 1 1 1 0
"lcl|CP012395.1_cds_ALU35545.1_1116 [locus_tag=CLAU_1116] [protein=Hypothetical protein] [protein_id=ALU35545.1] [location=1243294..1243806] [gbkey=CDS]" 0 1 1 1 0
"lcl|CP012395.1_cds_ALU35549.1_1120 [locus_tag=CLAU_1120] [protein=Hypothetical protein] [protein_id=ALU35549.1] [location=complement(1245540..1245671)] [gbkey=CDS]" 0 1 1 1 0
"lcl|CP012395.1_cds_ALU35551.1_1122 [locus_tag=CLAU_1122] [protein=Primosome DnaD subunit] [protein_id=ALU35551.1] [location=1246870..1247109] [gbkey=CDS]" 1 1 1 1 0
"lcl|CP012395.1_cds_ALU35552.1_1123 [locus_tag=CLAU_1123] [protein=Transcriptional regulator] [protein_id=ALU35552.1] [location=1247232..1247516] [gbkey=CDS]" 1 1 1 1 0
"lcl|CP012395.1_cds_ALU35553.1_1124 [locus_tag=CLAU_1124] [protein=Hypothetical protein] [protein_id=ALU35553.1] [location=1247628..1248068] [gbkey=CDS]" 0 1 1 1 1
"lcl|CP012395.1_cds_ALU35554.1_1125 [locus_tag=CLAU_1125] [protein=Acetyltransferase] [protein_id=ALU35554.1] [location=1248153..1248581] [gbkey=CDS]" 0 1 1 1 1
"lcl|CP012395.1_cds_ALU35555.1_1126 [locus_tag=CLAU_1126] [protein=Methyltransferase] [protein_id=ALU35555.1] [location=1248622..1249392] [gbkey=CDS]" 0 1 1 1 1
"lcl|CP012395.1_cds_ALU35558.1_1129 [locus_tag=CLAU_1129] [protein=Hypothetical protein] [protein_id=ALU35558.1] [location=1250682..1250906] [gbkey=CDS]" 0 1 1 1 1
"lcl|CP012395.1_cds_ALU35559.1_1130 [locus_tag=CLAU_1130] [protein=Hypothetical protein] [protein_id=ALU35559.1] [location=1250941..1251108] [gbkey=CDS]" 1 1 1 0 1
"lcl|CP012395.1_cds_ALU35560.1_1131 [locus_tag=CLAU_1131] [protein=Hypothetical protein] [protein_id=ALU35560.1] [location=complement(1251214..1251513)] [gbkey=CDS]" 0 0 0 1 0
"lcl|CP012395.1_cds_ALU35561.1_1132 [locus_tag=CLAU_1132] [protein=Metabolite transporter] [protein_id=ALU35561.1] [location=1252213..1253112] [gbkey=CDS]" 1 1 1 1 0
"lcl|CP012395.1_cds_ALU35563.1_1134 [locus_tag=CLAU_1134] [protein=Abortive infection family protein] [protein_id=ALU35563.1] [location=complement(1254178..1254717)] [gbkey=CDS]" 0 1 1 1 1
"lcl|CP012395.1_cds_ALU35564.1_1135 [locus_tag=CLAU_1135] [protein=Fe-S oxidoreductase] [protein_id=ALU35564.1] [location=complement(1255275..1256306)] [gbkey=CDS]" 1 1 1 1 1
"lcl|CP012395.1_cds_ALU35565.1_1136 [locus_tag=CLAU_1136] [protein=Hypothetical protein] [protein_id=ALU35565.1] [location=complement(1256406..1257047)] [gbkey=CDS]" 1 1 1 1 1
"lcl|CP012395.1_cds_ALU35566.1_1137 [locus_tag=CLAU_1137] [protein=Transcriptional regulator MarR family] [protein_id=ALU35566.1] [location=complement(1257190..1257555)] [gbkey=CDS]" 0 1 1 1 0
"lcl|CP012395.1_cds_ALU35567.1_1138 [locus_tag=CLAU_1138] [protein=Phosphoglycerate dehydrogenase] [protein_id=ALU35567.1] [location=complement(1257661..1258602)] [gbkey=CDS]" 1 1 1 1 0
"lcl|CP012395.1_cds_ALU35568.1_1139 [locus_tag=CLAU_1139] [protein=Multidrug MFS-type transporter] [protein_id=ALU35568.1] [location=complement(1258609..1260051)] [gbkey=CDS]" 0 1 1 1 0
"lcl|CP012395.1_cds_ALU35570.1_1141 [locus_tag=CLAU_1141] [protein=Transcriptional regulator] [protein_id=ALU35570.1] [location=complement(1260812..1261027)] [gbkey=CDS]" 1 1 1 1 1
"lcl|CP012395.1_cds_ALU35571.1_1142 [locus_tag=CLAU_1142] [protein=Hypothetical protein] [protein_id=ALU35571.1] [location=complement(1261416..1261841)] [gbkey=CDS]" 0 1 1 1 1
"lcl|CP012395.1_cds_ALU35572.1_1143 [locus_tag=CLAU_1143] [protein=Major facilitator superfamily MFS_1] [protein_id=ALU35572.1] [location=complement(1262018..1263166)] [gbkey=CDS]" 0 0 0 1 0
"lcl|CP012395.1_cds_ALU35573.1_1144 [locus_tag=CLAU_1144] [protein=Histidine ammonia-lyase] [protein_id=ALU35573.1] [location=complement(1263422..1264993)] [gbkey=CDS]" 1 1 1 1 1
"lcl|CP012395.1_cds_ALU35574.1_1145 [locus_tag=CLAU_1145] [protein=Hypothetical protein] [protein_id=ALU35574.1] [location=complement(1265016..1265558)] [gbkey=CDS]" 0 1 1 0 1
"lcl|CP012395.1_cds_ALU35576.1_1147 [locus_tag=CLAU_1147] [protein=Na(+)/solute symporter] [protein_id=ALU35576.1] [location=complement(1265817..1267220)] [gbkey=CDS]" 1 1 1 1 1
"lcl|CP012395.1_cds_ALU35577.1_1148 [locus_tag=CLAU_1148] [protein=Sigma-54 specific transcriptional regulator Fis family] [protein_id=ALU35577.1] [location=complement(1267423..1269066)] [gbkey=CDS]" 1 1 1 1 1
"lcl|CP012395.1_cds_ALU35578.1_1149 [locus_tag=CLAU_1149] [protein=Aspartate kinase] [protein_id=ALU35578.1] [location=1269634..1271016] [gbkey=CDS]" 1 1 1 1 1
"lcl|CP012395.1_cds_ALU35579.1_1150 [locus_tag=CLAU_1150] [protein=Phospholipid methyltransferase] [protein_id=ALU35579.1] [location=complement(1271143..1271757)] [gbkey=CDS]" 1 1 1 1 1
"lcl|CP012395.1_cds_ALU35580.1_1151 [locus_tag=CLAU_1151] [protein=Hypothetical protein] [protein_id=ALU35580.1] [location=complement(1271812..1272771)] [gbkey=CDS]" 0 1 1 1 1
"lcl|CP012395.1_cds_ALU35581.1_1152 [locus_tag=CLAU_1152] [protein=Hypothetical protein] [protein_id=ALU35581.1] [location=complement(1272776..1273432)] [gbkey=CDS]" 0 1 1 1 1
"lcl|CP012395.1_cds_ALU35582.1_1153 [locus_tag=CLAU_1153] [protein=Transcriptional regulator PadR-like family] [protein_id=ALU35582.1] [location=complement(1273425..1273766)] [gbkey=CDS]" 0 1 1 1 1
"lcl|CP012395.1_cds_ALU35583.1_1154 [gene=clpP1] [locus_tag=CLAU_1154] [protein=ATP-dependent Clp protease proteolytic subunit] [protein_id=ALU35583.1] [location=complement(1273960..1274544)] [gbkey=CDS]" 1 1 1 1 0
"lcl|CP012395.1_cds_ALU35585.1_1156 [locus_tag=CLAU_1156] [protein=Integral membrane sensor signal transduction histidine kinase] [protein_id=ALU35585.1] [location=complement(1275096..1276559)] [gbkey=CDS]" 1 1 1 1 0
"lcl|CP012395.1_cds_ALU35586.1_1157 [locus_tag=CLAU_1157] [protein=Two component transcriptional regulator] [protein_id=ALU35586.1] [location=complement(1276549..1277241)] [gbkey=CDS]" 1 1 1 1 0
"lcl|CP012395.1_cds_ALU35587.1_1158 [locus_tag=CLAU_1158] [protein=Hypothetical protein] [protein_id=ALU35587.1] [location=complement(1277293..1278546)] [gbkey=CDS]" 0 1 1 0 1
"lcl|CP012395.1_cds_ALU35588.1_1159 [locus_tag=CLAU_1159] [protein=Hypothetical protein] [protein_id=ALU35588.1] [location=1278724..1279458] [gbkey=CDS]" 1 1 1 1 1
"lcl|CP012395.1_cds_ALU35589.1_1160 [locus_tag=CLAU_1160] [protein=ABC-2 family transporter protein] [protein_id=ALU35589.1] [location=complement(1279453..1280514)] [gbkey=CDS]" 1 1 1 0 1
"lcl|CP012395.1_cds_ALU35590.1_1161 [locus_tag=CLAU_1161] [protein=Sulfate-transporting ATPase] [protein_id=ALU35590.1] [location=complement(1280519..1281256)] [gbkey=CDS]" 0 1 1 1 1
"lcl|CP012395.1_cds_ALU35591.1_1162 [locus_tag=CLAU_1162] [protein=Spore photoproduct lyase] [protein_id=ALU35591.1] [location=complement(1281274..1282296)] [gbkey=CDS]" 1 1 1 1 1
"lcl|CP012395.1_cds_ALU35592.1_1163 [locus_tag=CLAU_1163] [protein=Universal stress protein] [protein_id=ALU35592.1] [location=complement(1282508..1282921)] [gbkey=CDS]" 0 1 1 1 0
"lcl|CP012395.1_cds_ALU35593.1_1164 [gene=thiD] [locus_tag=CLAU_1164] [protein=Phosphomethylpyrimidine kinase] [protein_id=ALU35593.1] [location=1283374..1284177] [gbkey=CDS]" 1 1 1 1 1
"lcl|CP012395.1_cds_ALU35594.1_1165 [gene=thiM] [locus_tag=CLAU_1165] [protein=Hydroxyethylthiazole kinase] [protein_id=ALU35594.1] [location=1284208..1285017] [gbkey=CDS]" 1 1 1 1 0
"lcl|CP012395.1_cds_ALU35595.1_1166 [gene=thiE1] [locus_tag=CLAU_1166] [protein=Thiamine-phosphate pyrophosphorylase] [protein_id=ALU35595.1] [location=1285008..1285619] [gbkey=CDS]" 1 1 1 1 0
"lcl|CP012395.1_cds_ALU35596.1_1167 [locus_tag=CLAU_1167] [protein=HAD-superfamily hydrolase subfamily IIA] [protein_id=ALU35596.1] [location=1285653..1286897] [gbkey=CDS]" 0 1 1 1 1
"lcl|CP012395.1_cds_ALU35597.1_1168 [locus_tag=CLAU_1168] [protein=LrgB family protein] [protein_id=ALU35597.1] [location=complement(1287038..1287730)] [gbkey=CDS]" 0 1 1 1 0
"lcl|CP012395.1_cds_ALU35598.1_1169 [locus_tag=CLAU_1169] [protein=LrgA family protein] [protein_id=ALU35598.1] [location=complement(1287727..1288086)] [gbkey=CDS]" 0 1 1 0 1
"lcl|CP012395.1_cds_ALU35599.1_1170 [locus_tag=CLAU_1170] [protein=MATE efflux family protein] [protein_id=ALU35599.1] [location=complement(1288264..1289634)] [gbkey=CDS]" 1 1 1 1 0
"lcl|CP012395.1_cds_ALU35600.1_1171 [locus_tag=CLAU_1171] [protein=Transcriptional regulator MarR family] [protein_id=ALU35600.1] [location=1289974..1290468] [gbkey=CDS]" 0 0 0 1 0
"lcl|CP012395.1_cds_ALU35601.1_1172 [locus_tag=CLAU_1172] [protein=Transcriptional regulator LysR family] [protein_id=ALU35601.1] [location=1290816..1291775] [gbkey=CDS]" 0 1 1 1 1
"lcl|CP012395.1_cds_ALU35602.1_1173 [locus_tag=CLAU_1173] [protein=ABC-type transporter periplasmic subunit family 3] [protein_id=ALU35602.1] [location=1292263..1293069] [gbkey=CDS]" 1 1 1 1 1
"lcl|CP012395.1_cds_ALU35603.1_1174 [locus_tag=CLAU_1174] [protein=Polar amino acid ABC transporter inner membrane subunit] [protein_id=ALU35603.1] [location=1293090..1293728] [gbkey=CDS]" 1 1 1 1 0
"lcl|CP012395.1_cds_ALU35605.1_1176 [locus_tag=CLAU_1176] [protein=Methyl-accepting chemotaxis sensory transducer] [protein_id=ALU35605.1] [location=1294063..1295775] [gbkey=CDS]" 1 1 1 1 1
"lcl|CP012395.1_cds_ALU35606.1_1177 [gene=addA] [locus_tag=CLAU_1177] [protein=ATP-dependent helicase] [protein_id=ALU35606.1] [location=complement(1296193..1299891)] [gbkey=CDS]" 1 1 1 1 1
"lcl|CP012395.1_cds_ALU35607.1_1178 [locus_tag=CLAU_1178] [protein=Diguanylate cyclase] [protein_id=ALU35607.1] [location=complement(1300031..1301095)] [gbkey=CDS]" 1 1 1 1 1
"lcl|CP012395.1_cds_ALU35608.1_1179 [locus_tag=CLAU_1179] [protein=Threonine synthase] [protein_id=ALU35608.1] [location=complement(1301469..1302959)] [gbkey=CDS]" 1 1 1 1 1
"lcl|CP012395.1_cds_ALU35609.1_1180 [locus_tag=CLAU_1180] [protein=Cysteine desulfurase family protein] [protein_id=ALU35609.1] [location=1303470..1304621] [gbkey=CDS]" 1 1 1 1 1
"lcl|CP012395.1_cds_ALU35610.1_1181 [locus_tag=CLAU_1181] [protein=Cobalamin (vitamin B12) biosynthesis CbiM protein] [protein_id=ALU35610.1] [location=complement(1304900..1305898)] [gbkey=CDS]" 0 1 1 1 1
"lcl|CP012395.1_cds_ALU35611.1_1182 [gene=lipA] [locus_tag=CLAU_1182] [protein=Lipoyl synthase] [protein_id=ALU35611.1] [location=complement(1306180..1307031)] [gbkey=CDS]" 1 1 1 1 1
"lcl|CP012395.1_cds_ALU35612.1_1183 [gene=lplA] [locus_tag=CLAU_1183] [protein=Lipoyltransferase and lipoate-protein ligase] [protein_id=ALU35612.1] [location=complement(1307104..1308087)] [gbkey=CDS]" 0 1 1 1 1
"lcl|CP012395.1_cds_ALU35614.1_1185 [gene=cspA] [locus_tag=CLAU_1185] [protein=Cold-shock DNA-binding domain protein] [protein_id=ALU35614.1] [location=1309222..1309425] [gbkey=CDS]" 0 1 1 1 0
"lcl|CP012395.1_cds_ALU35615.1_1186 [locus_tag=CLAU_1186] [protein=Iron-sulfur-dependent L-serine dehydratase alpha subunit] [protein_id=ALU35615.1] [location=complement(1309555..1310427)] [gbkey=CDS]" 1 1 1 1 0
"lcl|CP012395.1_cds_ALU35616.1_1187 [locus_tag=CLAU_1187] [protein=Iron-sulfur-dependent L-serine dehydratase beta subunit] [protein_id=ALU35616.1] [location=complement(1310431..1311114)] [gbkey=CDS]" 0 1 1 0 0
"lcl|CP012395.1_cds_ALU35617.1_1188 [locus_tag=CLAU_1188] [protein=Aspartate aminotransferase] [protein_id=ALU35617.1] [location=1311303..1312934] [gbkey=CDS]" 0 1 1 1 1
"lcl|CP012395.1_cds_ALU35618.1_1189 [locus_tag=CLAU_1189] [protein=Aminotransferase class V] [protein_id=ALU35618.1] [location=1313060..1314367] [gbkey=CDS]" 0 1 1 1 0
"lcl|CP012395.1_cds_ALU35620.1_1191 [locus_tag=CLAU_1191] [protein=Transcriptional regulator LysR family] [protein_id=ALU35620.1] [location=complement(1314892..1315764)] [gbkey=CDS]" 0 1 1 1 1
"lcl|CP012395.1_cds_ALU35621.1_1192 [locus_tag=CLAU_1192] [protein=Permease] [protein_id=ALU35621.1] [location=1315896..1316732] [gbkey=CDS]" 0 0 0 1 0
"lcl|CP012395.1_cds_ALU35622.1_1193 [locus_tag=CLAU_1193] [protein=Hypothetical protein] [protein_id=ALU35622.1] [location=1316736..1317122] [gbkey=CDS]" 0 1 1 1 1
"lcl|CP012395.1_cds_ALU35623.1_1194 [locus_tag=CLAU_1194] [protein=Phage infection protein] [protein_id=ALU35623.1] [location=1317437..1319593] [gbkey=CDS]" 0 1 1 1 1
"lcl|CP012395.1_cds_ALU35625.1_1196 [gene=ytfJ] [locus_tag=CLAU_1196] [protein=Sporulation protein ytfJ] [protein_id=ALU35625.1] [location=complement(1319798..1320160)] [gbkey=CDS]" 1 1 1 0 1
"lcl|CP012395.1_cds_ALU35626.1_1197 [locus_tag=CLAU_1197] [protein=Hypothetical protein] [protein_id=ALU35626.1] [location=complement(1320177..1320779)] [gbkey=CDS]" 0 0 0 1 0
"lcl|CP012395.1_cds_ALU35627.1_1198 [locus_tag=CLAU_1198] [protein=Hypothetical protein] [protein_id=ALU35627.1] [location=1320927..1321286] [gbkey=CDS]" 0 1 1 1 0
"lcl|CP012395.1_cds_ALU35628.1_1199 [locus_tag=CLAU_1199] [protein=Lecithin retinol acyltransferase] [protein_id=ALU35628.1] [location=1321438..1322250] [gbkey=CDS]" 1 1 1 1 1
"lcl|CP012395.1_cds_ALU35629.1_1200 [gene=moaA] [locus_tag=CLAU_1200] [protein=Molybdenum cofactor biosynthesis protein A] [protein_id=ALU35629.1] [location=complement(1322251..1323219)] [gbkey=CDS]" 0 0 0 1 0
"lcl|CP012395.1_cds_ALU35630.1_1201 [locus_tag=CLAU_1201] [protein=Coat F domain protein] [protein_id=ALU35630.1] [location=complement(1323464..1323940)] [gbkey=CDS]" 0 1 1 1 1
"lcl|CP012395.1_cds_ALU35631.1_1202 [locus_tag=CLAU_1202] [protein=Spore coat protein CotJA] [protein_id=ALU35631.1] [location=1324339..1324536] [gbkey=CDS]" 0 0 1 0 0
"lcl|CP012395.1_cds_ALU35632.1_1203 [locus_tag=CLAU_1203] [protein=Spore coat assembly protein CotJB] [protein_id=ALU35632.1] [location=1324587..1324841] [gbkey=CDS]" 0 1 1 1 0
"lcl|CP012395.1_cds_ALU35633.1_1204 [locus_tag=CLAU_1204] [protein=Spore coat protein CotJC] [protein_id=ALU35633.1] [location=1324854..1325426] [gbkey=CDS]" 1 1 1 1 0
"lcl|CP012395.1_cds_ALU35634.1_1205 [locus_tag=CLAU_1205] [protein=Phosphoglycerate dehydrogenase] [protein_id=ALU35634.1] [location=complement(1325695..1326669)] [gbkey=CDS]" 0 1 1 1 1
"lcl|CP012395.1_cds_ALU35635.1_1206 [locus_tag=CLAU_1206] [protein=Hypothetical protein] [protein_id=ALU35635.1] [location=complement(1326975..1327427)] [gbkey=CDS]" 0 1 1 1 1
"lcl|CP012395.1_cds_ALU35636.1_1207 [locus_tag=CLAU_1207] [protein=Hypothetical protein] [protein_id=ALU35636.1] [location=complement(1327429..1328232)] [gbkey=CDS]" 1 1 1 1 0
"lcl|CP012395.1_cds_ALU35637.1_1208 [locus_tag=CLAU_1208] [protein=Peptidase M20] [protein_id=ALU35637.1] [location=complement(1328275..1329591)] [gbkey=CDS]" 1 1 1 1 1
"lcl|CP012395.1_cds_ALU35638.1_1209 [locus_tag=CLAU_1209] [protein=2,4-dienoyl-CoA reductase (NADPH)] [protein_id=ALU35638.1] [location=1329872..1331875] [gbkey=CDS]" 1 1 1 1 1
"lcl|CP012395.1_cds_ALU35639.1_1210 [locus_tag=CLAU_1210] [protein=Methyl-accepting chemotaxis sensory transducer] [protein_id=ALU35639.1] [location=complement(1331940..1333634)] [gbkey=CDS]" 1 1 1 1 1
"lcl|CP012395.1_cds_ALU35640.1_1211 [locus_tag=CLAU_1211] [protein=VanW family protein] [protein_id=ALU35640.1] [location=complement(1333889..1335199)] [gbkey=CDS]" 1 1 1 1 0
"lcl|CP012395.1_cds_ALU35641.1_1212 [locus_tag=CLAU_1212] [protein=Hydrolase ycdX] [protein_id=ALU35641.1] [location=1335470..1336195] [gbkey=CDS]" 0 1 1 1 1
"lcl|CP012395.1_cds_ALU35642.1_1213 [locus_tag=CLAU_1213] [protein=Glycosyl transferase family 2] [protein_id=ALU35642.1] [location=complement(1336256..1337275)] [gbkey=CDS]" 1 1 1 1 1
"lcl|CP012395.1_cds_ALU35643.1_1214 [locus_tag=CLAU_1214] [protein=UDP-galactopyranose mutase] [protein_id=ALU35643.1] [location=complement(1337241..1338452)] [gbkey=CDS]" 1 1 1 1 1
"lcl|CP012395.1_cds_ALU35644.1_1215 [locus_tag=CLAU_1215] [protein=Coat F domain protein] [protein_id=ALU35644.1] [location=complement(1339180..1339440)] [gbkey=CDS]" 0 1 1 1 0
"lcl|CP012395.1_cds_ALU35645.1_1216 [locus_tag=CLAU_1216] [protein=Hypothetical protein] [protein_id=ALU35645.1] [location=complement(1339461..1339667)] [gbkey=CDS]" 0 1 1 1 1
"lcl|CP012395.1_cds_ALU35646.1_1217 [locus_tag=CLAU_1217] [protein=FAD-dependent oxidoreductase] [protein_id=ALU35646.1] [location=1339884..1341449] [gbkey=CDS]" 1 1 1 1 1
"lcl|CP012395.1_cds_ALU35647.1_1218 [locus_tag=CLAU_1218] [protein=Lipase] [protein_id=ALU35647.1] [location=1341514..1342551] [gbkey=CDS]" 0 1 1 1 0
"lcl|CP012395.1_cds_ALU35648.1_1219 [locus_tag=CLAU_1219] [protein=Lytic transglycosylase] [protein_id=ALU35648.1] [location=complement(1342866..1343453)] [gbkey=CDS]" 0 1 1 1 1
"lcl|CP012395.1_cds_ALU35649.1_1220 [gene=coaE] [locus_tag=CLAU_1220] [protein=Dephospho-CoA kinase] [protein_id=ALU35649.1] [location=complement(1343473..1344096)] [gbkey=CDS]" 0 0 0 1 0
"lcl|CP012395.1_cds_ALU35650.1_1221 [gene=polA] [locus_tag=CLAU_1221] [protein=DNA polymerase I] [protein_id=ALU35650.1] [location=complement(1344121..1346751)] [gbkey=CDS]" 1 1 1 1 1
"lcl|CP012395.1_cds_ALU35651.1_1222 [locus_tag=CLAU_1222] [protein=Hypothetical protein] [protein_id=ALU35651.1] [location=1347077..1347727] [gbkey=CDS]" 0 1 1 1 1
"lcl|CP012395.1_cds_ALU35652.1_1223 [locus_tag=CLAU_1223] [protein=Hypothetical protein] [protein_id=ALU35652.1] [location=complement(1347840..1348376)] [gbkey=CDS]" 0 0 0 1 0
"lcl|CP012395.1_cds_ALU35653.1_1224 [locus_tag=CLAU_1224] [protein=Hemolysin III family channel protein] [protein_id=ALU35653.1] [location=complement(1348771..1349409)] [gbkey=CDS]" 0 0 0 1 0
"lcl|CP012395.1_cds_ALU35654.1_1225 [locus_tag=CLAU_1225] [protein=Hypothetical protein] [protein_id=ALU35654.1] [location=1349603..1350271] [gbkey=CDS]" 0 1 1 0 0
"lcl|CP012395.1_cds_ALU35655.1_1226 [gene=aspS] [locus_tag=CLAU_1226] [protein=Aspartyl-tRNA synthetase] [protein_id=ALU35655.1] [location=complement(1350505..1352277)] [gbkey=CDS]" 1 1 1 1 1
"lcl|CP012395.1_cds_ALU35656.1_1227 [gene=hisS] [locus_tag=CLAU_1227] [protein=Histidyl-tRNA synthetase] [protein_id=ALU35656.1] [location=complement(1352293..1353543)] [gbkey=CDS]" 1 1 1 1 1
"lcl|CP012395.1_cds_ALU35657.1_1228 [locus_tag=CLAU_1228] [protein=Coproporphyrinogen III oxidase] [protein_id=ALU35657.1] [location=complement(1353622..1355070)] [gbkey=CDS]" 0 1 1 1 1
"lcl|CP012395.1_cds_ALU35658.1_1229 [locus_tag=CLAU_1229] [protein=Metallo-beta-lactamase] [protein_id=ALU35658.1] [location=complement(1355588..1356187)] [gbkey=CDS]" 0 0 0 1 0
"lcl|CP012395.1_cds_ALU35659.1_1230 [gene=dtd] [locus_tag=CLAU_1230] [protein=D-tyrosyl-tRNA(Tyr) deacylase] [protein_id=ALU35659.1] [location=complement(1356224..1356673)] [gbkey=CDS]" 0 1 1 1 1
"lcl|CP012395.1_cds_ALU35660.1_1231 [locus_tag=CLAU_1231] [protein=(p)ppGpp synthetase I] [protein_id=ALU35660.1] [location=complement(1356688..1358865)] [gbkey=CDS]" 1 1 1 1 1
"lcl|CP012395.1_cds_ALU35661.1_1232 [gene=apt] [locus_tag=CLAU_1232] [protein=Adenine phosphoribosyltransferase] [protein_id=ALU35661.1] [location=complement(1358972..1359490)] [gbkey=CDS]" 0 0 1 1 0
"lcl|CP012395.1_cds_ALU35662.1_1233 [locus_tag=CLAU_1233] [protein=Delta(24)-sterol C-methyltransferase] [protein_id=ALU35662.1] [location=complement(1359592..1360440)] [gbkey=CDS]" 1 1 1 1 1
"lcl|CP012395.1_cds_ALU35663.1_1234 [gene=secF] [locus_tag=CLAU_1234] [protein=Preprotein translocase subunit SecF] [protein_id=ALU35663.1] [location=complement(1360599..1361474)] [gbkey=CDS]" 1 1 1 1 1
"lcl|CP012395.1_cds_ALU35664.1_1235 [gene=secD] [locus_tag=CLAU_1235] [protein=Preprotein translocase subunit SecD] [protein_id=ALU35664.1] [location=complement(1361476..1362750)] [gbkey=CDS]" 1 1 1 1 1
"lcl|CP012395.1_cds_ALU35665.1_1236 [locus_tag=CLAU_1236] [protein=Radical SAM protein] [protein_id=ALU35665.1] [location=complement(1362893..1364260)] [gbkey=CDS]" 1 1 1 1 1
"lcl|CP012395.1_cds_ALU35667.1_1238 [locus_tag=CLAU_1238] [protein=Hypothetical protein] [protein_id=ALU35667.1] [location=complement(1364582..1364950)] [gbkey=CDS]" 1 1 1 0 0
"lcl|CP012395.1_cds_ALU35668.1_1239 [gene=yajC] [locus_tag=CLAU_1239] [protein=Preprotein translocase subunit YajC] [protein_id=ALU35668.1] [location=complement(1365011..1365337)] [gbkey=CDS]" 0 1 1 1 0
"lcl|CP012395.1_cds_ALU35669.1_1240 [gene=tgt] [locus_tag=CLAU_1240] [protein=Queuine tRNA-ribosyltransferase] [protein_id=ALU35669.1] [location=complement(1365373..1366497)] [gbkey=CDS]" 1 1 1 1 1
"lcl|CP012395.1_cds_ALU35670.1_1241 [gene=queA] [locus_tag=CLAU_1241] [protein=S-adenosylmethionine:tRNA ribosyltransferase-isomerase] [protein_id=ALU35670.1] [location=complement(1366513..1367538)] [gbkey=CDS]" 1 1 1 1 1
"lcl|CP012395.1_cds_ALU35671.1_1242 [gene=ruvB] [locus_tag=CLAU_1242] [protein=Holliday junction DNA helicase ruvB] [protein_id=ALU35671.1] [location=complement(1367567..1368613)] [gbkey=CDS]" 1 1 1 1 1
"lcl|CP012395.1_cds_ALU35672.1_1243 [gene=ruvA] [locus_tag=CLAU_1243] [protein=Holliday junction DNA helicase ruvA] [protein_id=ALU35672.1] [location=complement(1368627..1369223)] [gbkey=CDS]" 0 1 1 0 1
"lcl|CP012395.1_cds_ALU35673.1_1244 [locus_tag=CLAU_1244] [protein=Hypothetical protein] [protein_id=ALU35673.1] [location=complement(1369412..1370014)] [gbkey=CDS]" 0 1 1 1 1
"lcl|CP012395.1_cds_ALU35674.1_1245 [locus_tag=CLAU_1245] [protein=Beta-lactamase domain protein] [protein_id=ALU35674.1] [location=complement(1370075..1370899)] [gbkey=CDS]" 0 1 1 1 1
"lcl|CP012395.1_cds_ALU35675.1_1246 [locus_tag=CLAU_1246] [protein=Hypothetical protein] [protein_id=ALU35675.1] [location=1371192..1372010] [gbkey=CDS]" 0 1 1 1 1
"lcl|CP012395.1_cds_ALU35676.1_1247 [locus_tag=CLAU_1247] [protein=Transcriptional regulator] [protein_id=ALU35676.1] [location=complement(1372487..1373227)] [gbkey=CDS]" 1 1 1 1 0
"lcl|CP012395.1_cds_ALU35677.1_1248 [locus_tag=CLAU_1248] [protein=Hypothetical protein] [protein_id=ALU35677.1] [location=complement(1373480..1374142)] [gbkey=CDS]" 1 1 1 1 1
"lcl|CP012395.1_cds_ALU35678.1_1249 [locus_tag=CLAU_1249] [protein=Transcriptional regulator GntR family] [protein_id=ALU35678.1] [location=complement(1374408..1375829)] [gbkey=CDS]" 1 1 1 1 1
"lcl|CP012395.1_cds_ALU35679.1_1250 [locus_tag=CLAU_1250] [protein=Nucleotidyltransferase] [protein_id=ALU35679.1] [location=complement(1375972..1376868)] [gbkey=CDS]" 0 1 1 1 0
"lcl|CP012395.1_cds_ALU35680.1_1251 [gene=hflX] [locus_tag=CLAU_1251] [protein=GTP-binding protein hflX] [protein_id=ALU35680.1] [location=complement(1377024..1378811)] [gbkey=CDS]" 0 1 1 1 1
"lcl|CP012395.1_cds_ALU35681.1_1252 [locus_tag=CLAU_1252] [protein=Hypoxanthine phosphoribosyltransferase] [protein_id=ALU35681.1] [location=1379120..1379641] [gbkey=CDS]" 0 1 1 1 1
"lcl|CP012395.1_cds_ALU35682.1_1253 [gene=yunB] [locus_tag=CLAU_1253] [protein=Sporulation protein YunB] [protein_id=ALU35682.1] [location=complement(1379693..1380406)] [gbkey=CDS]" 1 1 1 1 1
"lcl|CP012395.1_cds_ALU35683.1_1254 [locus_tag=CLAU_1254] [protein=Penicillin-binding protein transpeptidase] [protein_id=ALU35683.1] [location=1380488..1382839] [gbkey=CDS]" 1 1 1 1 1
"lcl|CP012395.1_cds_ALU35684.1_1255 [locus_tag=CLAU_1255] [protein=RNA polymerase sigma-70 factor] [protein_id=ALU35684.1] [location=complement(1382917..1383672)] [gbkey=CDS]" 0 1 1 0 0
"lcl|CP012395.1_cds_ALU35685.1_1256 [locus_tag=CLAU_1256] [protein=Anti-sigma F factor] [protein_id=ALU35685.1] [location=complement(1383682..1384110)] [gbkey=CDS]" 1 1 1 1 1
"lcl|CP012395.1_cds_ALU35687.1_1258 [locus_tag=CLAU_1258] [protein=DNA modification methyltransferase] [protein_id=ALU35687.1] [location=complement(1384898..1386661)] [gbkey=CDS]" 1 1 1 1 1
"lcl|CP012395.1_cds_ALU35688.1_1259 [locus_tag=CLAU_1259] [protein=Polysaccharide deacetylase] [protein_id=ALU35688.1] [location=1386816..1387682] [gbkey=CDS]" 0 1 1 1 1
"lcl|CP012395.1_cds_ALU35690.1_1261 [locus_tag=CLAU_1261] [protein=Glycosyl transferase WecB/TagA/CpsF family] [protein_id=ALU35690.1] [location=complement(1388297..1389010)] [gbkey=CDS]" 0 1 1 1 1
"lcl|CP012395.1_cds_ALU35691.1_1262 [locus_tag=CLAU_1262] [protein=Undecaprenyl-phosphate galactosephosphotransferase] [protein_id=ALU35691.1] [location=complement(1389012..1389665)] [gbkey=CDS]" 0 1 1 1 1
"lcl|CP012395.1_cds_ALU35692.1_1263 [locus_tag=CLAU_1263] [protein=Acyltransferase 3] [protein_id=ALU35692.1] [location=complement(1389771..1390778)] [gbkey=CDS]" 0 1 1 1 1
"lcl|CP012395.1_cds_ALU35693.1_1264 [locus_tag=CLAU_1264] [protein=Integral membrane protein MviN] [protein_id=ALU35693.1] [location=complement(1390804..1392354)] [gbkey=CDS]" 1 1 1 1 1
"lcl|CP012395.1_cds_ALU35694.1_1265 [locus_tag=CLAU_1265] [protein=Glycosyl transferase] [protein_id=ALU35694.1] [location=complement(1392369..1393472)] [gbkey=CDS]" 1 1 1 1 1
"lcl|CP012395.1_cds_ALU35695.1_1266 [locus_tag=CLAU_1266] [protein=Hypothetical protein] [protein_id=ALU35695.1] [location=complement(1393868..1395127)] [gbkey=CDS]" 1 1 1 1 1
"lcl|CP012395.1_cds_ALU35696.1_1267 [locus_tag=CLAU_1267] [protein=UDP-N-acetylglucosamine 2-epimerase] [protein_id=ALU35696.1] [location=complement(1395162..1396214)] [gbkey=CDS]" 1 1 1 1 1
"lcl|CP012395.1_cds_ALU35698.1_1269 [locus_tag=CLAU_1269] [protein=Oxidoreductase] [protein_id=ALU35698.1] [location=complement(1397053..1398156)] [gbkey=CDS]" 1 1 1 1 1
"lcl|CP012395.1_cds_ALU35699.1_1270 [locus_tag=CLAU_1270] [protein=UDP-N-acetyl-D-glucosamine dehydrogenase] [protein_id=ALU35699.1] [location=complement(1398186..1399502)] [gbkey=CDS]" 0 1 1 1 1
"lcl|CP012395.1_cds_ALU35700.1_1271 [locus_tag=CLAU_1271] [protein=Maltose-binding protein] [protein_id=ALU35700.1] [location=complement(1399584..1400789)] [gbkey=CDS]" 1 1 1 1 1
"lcl|CP012395.1_cds_ALU35701.1_1272 [locus_tag=CLAU_1272] [protein=Integral membrane protein MviN] [protein_id=ALU35701.1] [location=complement(1400830..1402371)] [gbkey=CDS]" 0 1 1 1 1
"lcl|CP012395.1_cds_ALU35702.1_1273 [locus_tag=CLAU_1273] [protein=Acyltransferase 3] [protein_id=ALU35702.1] [location=complement(1402552..1403532)] [gbkey=CDS]" 0 1 1 1 1
"lcl|CP012395.1_cds_ALU35703.1_1274 [locus_tag=CLAU_1274] [protein=Hypothetical protein] [protein_id=ALU35703.1] [location=complement(1403584..1404873)] [gbkey=CDS]" 0 1 1 1 0
"lcl|CP012395.1_cds_ALU35704.1_1275 [locus_tag=CLAU_1275] [protein=Glycosyl transferase family 2] [protein_id=ALU35704.1] [location=complement(1404912..1405913)] [gbkey=CDS]" 1 1 1 1 1
"lcl|CP012395.1_cds_ALU35705.1_1276 [locus_tag=CLAU_1276] [protein=Glycosyl transferase] [protein_id=ALU35705.1] [location=complement(1405946..1407058)] [gbkey=CDS]" 1 1 1 1 1
"lcl|CP012395.1_cds_ALU35706.1_1277 [locus_tag=CLAU_1277] [protein=Glycosyl transferase group 1] [protein_id=ALU35706.1] [location=complement(1407066..1408247)] [gbkey=CDS]" 1 1 1 1 1
"lcl|CP012395.1_cds_ALU35707.1_1278 [gene=capD] [locus_tag=CLAU_1278] [protein=Polysaccharide biosynthesis protein CapD] [protein_id=ALU35707.1] [location=complement(1408267..1410105)] [gbkey=CDS]" 1 1 1 1 0
"lcl|CP012395.1_cds_ALU35708.1_1279 [locus_tag=CLAU_1279] [protein=UTP-glucose-1-phosphate uridylyltransferase] [protein_id=ALU35708.1] [location=complement(1410345..1411262)] [gbkey=CDS]" 1 1 1 0 1
"lcl|CP012395.1_cds_ALU35709.1_1280 [locus_tag=CLAU_1280] [protein=Hypothetical protein] [protein_id=ALU35709.1] [location=complement(1411298..1412380)] [gbkey=CDS]" 0 1 1 1 1
"lcl|CP012395.1_cds_ALU35710.1_1281 [locus_tag=CLAU_1281] [protein=Phosphoglucomutase] [protein_id=ALU35710.1] [location=complement(1412404..1414131)] [gbkey=CDS]" 1 1 1 1 1
"lcl|CP012395.1_cds_ALU35711.1_1282 [locus_tag=CLAU_1282] [protein=Arginine decarboxylase] [protein_id=ALU35711.1] [location=1414396..1415856] [gbkey=CDS]" 1 1 1 1 0
"lcl|CP012395.1_cds_ALU35712.1_1283 [locus_tag=CLAU_1283] [protein=RNA polymerase sigma-70 factor] [protein_id=ALU35712.1] [location=1416177..1416734] [gbkey=CDS]" 1 1 1 1 0
"lcl|CP012395.1_cds_ALU35713.1_1284 [locus_tag=CLAU_1284] [protein=Hypothetical protein] [protein_id=ALU35713.1] [location=1416739..1418040] [gbkey=CDS]" 1 1 1 1 0
"lcl|CP012395.1_cds_ALU35714.1_1285 [locus_tag=CLAU_1285] [protein=Hypothetical protein] [protein_id=ALU35714.1] [location=complement(1418184..1419167)] [gbkey=CDS]" 1 1 1 1 1
"lcl|CP012395.1_cds_ALU35717.1_1288 [locus_tag=CLAU_1288] [protein=Hypothetical protein] [protein_id=ALU35717.1] [location=complement(1420519..1420800)] [gbkey=CDS]" 0 1 1 1 1
"lcl|CP012395.1_cds_ALU35718.1_1289 [locus_tag=CLAU_1289] [protein=Hypothetical protein] [protein_id=ALU35718.1] [location=complement(1420858..1421046)] [gbkey=CDS]" 0 1 1 0 1
"lcl|CP012395.1_cds_ALU35719.1_1290 [gene=tyrZ] [locus_tag=CLAU_1290] [protein=Tyrosyl-tRNA synthetase] [protein_id=ALU35719.1] [location=complement(1421160..1422383)] [gbkey=CDS]" 1 1 1 1 1
"lcl|CP012395.1_cds_ALU35720.1_1291 [locus_tag=CLAU_1291] [protein=Serine hydrolase] [protein_id=ALU35720.1] [location=complement(1422834..1423403)] [gbkey=CDS]" 0 1 1 1 1
"lcl|CP012395.1_cds_ALU35721.1_1292 [locus_tag=CLAU_1292] [protein=Hypothetical protein] [protein_id=ALU35721.1] [location=complement(1423828..1424805)] [gbkey=CDS]" 0 1 1 1 1
"lcl|CP012395.1_cds_ALU35723.1_1294 [gene=mntH] [locus_tag=CLAU_1294] [protein=Manganese transport protein mntH] [protein_id=ALU35723.1] [location=complement(1425393..1426703)] [gbkey=CDS]" 1 1 1 1 1
"lcl|CP012395.1_cds_ALU35724.1_1295 [locus_tag=CLAU_1295] [protein=Iron (metal) dependent repressor DtxR family] [protein_id=ALU35724.1] [location=1426898..1427368] [gbkey=CDS]" 0 1 1 1 0
"lcl|CP012395.1_cds_ALU35725.1_1296 [locus_tag=CLAU_1296] [protein=(S)-2-hydroxy-acid oxidase] [protein_id=ALU35725.1] [location=complement(1427598..1428614)] [gbkey=CDS]" 1 1 1 0 1
"lcl|CP012395.1_cds_ALU35726.1_1297 [locus_tag=CLAU_1297] [protein=Hypothetical protein] [protein_id=ALU35726.1] [location=complement(1428755..1429219)] [gbkey=CDS]" 0 1 1 0 1
"lcl|CP012395.1_cds_ALU35727.1_1298 [gene=mutS2] [locus_tag=CLAU_1298] [protein=DNA mismatch repair protein mutS2] [protein_id=ALU35727.1] [location=complement(1429234..1431594)] [gbkey=CDS]" 1 1 1 1 1
"lcl|CP012395.1_cds_ALU35728.1_1299 [locus_tag=CLAU_1299] [protein=Peptidase U32] [protein_id=ALU35728.1] [location=complement(1431651..1434020)] [gbkey=CDS]" 1 1 1 1 1
"lcl|CP012395.1_cds_ALU35729.1_1300 [gene=zapA] [locus_tag=CLAU_1300] [protein=Cell division protein ZapA] [protein_id=ALU35729.1] [location=complement(1434103..1434702)] [gbkey=CDS]" 1 1 1 1 1
"lcl|CP012395.1_cds_ALU35730.1_1301 [gene=pheT] [locus_tag=CLAU_1301] [protein=Phenylalanyl-tRNA synthetase subunit beta] [protein_id=ALU35730.1] [location=complement(1434865..1437246)] [gbkey=CDS]" 1 1 1 1 1
"lcl|CP012395.1_cds_ALU35731.1_1302 [gene=pheS] [locus_tag=CLAU_1302] [protein=Phenylalanyl-tRNA synthetase alpha subunit] [protein_id=ALU35731.1] [location=complement(1437792..1438805)] [gbkey=CDS]" 1 1 1 1 1
"lcl|CP012395.1_cds_ALU35732.1_1303 [locus_tag=CLAU_1303] [protein=RRNA methyltransferase (SpoU)] [protein_id=ALU35732.1] [location=complement(1439154..1439936)] [gbkey=CDS]" 1 1 1 1 0
"lcl|CP012395.1_cds_ALU35735.1_1306 [gene=infC2] [locus_tag=CLAU_1306] [protein=Translation initiation factor IF-3] [protein_id=ALU35735.1] [location=complement(1440620..1441141)] [gbkey=CDS]" 1 1 1 1 1
"lcl|CP012395.1_cds_ALU35736.1_1307 [gene=thrS] [locus_tag=CLAU_1307] [protein=Threonyl-tRNA synthetase] [protein_id=ALU35736.1] [location=complement(1441341..1443254)] [gbkey=CDS]" 1 1 1 1 1
"lcl|CP012395.1_cds_ALU35737.1_1308 [gene=ytxC] [locus_tag=CLAU_1308] [protein=Sporulation protein YtxC] [protein_id=ALU35737.1] [location=complement(1443923..1444822)] [gbkey=CDS]" 0 0 0 1 0
"lcl|CP012395.1_cds_ALU35738.1_1309 [locus_tag=CLAU_1309] [protein=ErfK/YbiS/YcfS/YnhG family protein] [protein_id=ALU35738.1] [location=complement(1445657..1446319)] [gbkey=CDS]" 1 1 1 1 0
"lcl|CP012395.1_cds_ALU35739.1_1310 [locus_tag=CLAU_1310] [protein=Aspartate transaminase] [protein_id=ALU35739.1] [location=1446447..1447598] [gbkey=CDS]" 1 1 1 1 1
"lcl|CP012395.1_cds_ALU35740.1_1311 [gene=dapB1] [locus_tag=CLAU_1311] [protein=Dihydrodipicolinate reductase] [protein_id=ALU35740.1] [location=complement(1447696..1448448)] [gbkey=CDS]" 1 1 1 1 1
"lcl|CP012395.1_cds_ALU35741.1_1312 [gene=dapA1] [locus_tag=CLAU_1312] [protein=Dihydrodipicolinate synthase] [protein_id=ALU35741.1] [location=complement(1448587..1449468)] [gbkey=CDS]" 1 1 1 1 1
"lcl|CP012395.1_cds_ALU35742.1_1313 [gene=asd] [locus_tag=CLAU_1313] [protein=Aspartate-semialdehyde dehydrogenase] [protein_id=ALU35742.1] [location=complement(1449525..1450517)] [gbkey=CDS]" 1 1 1 1 1
"lcl|CP012395.1_cds_ALU35744.1_1315 [locus_tag=CLAU_1315] [protein=S-adenosylmethionine-dependent methyltransferase] [protein_id=ALU35744.1] [location=1451416..1452156] [gbkey=CDS]" 0 1 1 1 1
"lcl|CP012395.1_cds_ALU35745.1_1316 [gene=hslO] [locus_tag=CLAU_1316] [protein=Chaperonin] [protein_id=ALU35745.1] [location=1452186..1453076] [gbkey=CDS]" 0 1 1 1 1
"lcl|CP012395.1_cds_ALU35746.1_1317 [gene=dapH] [locus_tag=CLAU_1317] [protein=2,3,4,5-tetrahydropyridine-2,6-dicarboxylate N-acetyltransferase] [protein_id=ALU35746.1] [location=1453211..1453927] [gbkey=CDS]" 0 1 1 1 1
"lcl|CP012395.1_cds_ALU35747.1_1318 [locus_tag=CLAU_1318] [protein=Single-strand binding protein] [protein_id=ALU35747.1] [location=complement(1454004..1454732)] [gbkey=CDS]" 0 1 1 1 0
"lcl|CP012395.1_cds_ALU35748.1_1319 [locus_tag=CLAU_1319] [protein=Hypothetical protein] [protein_id=ALU35748.1] [location=complement(1454810..1455307)] [gbkey=CDS]" 1 1 1 1 1
"lcl|CP012395.1_cds_ALU35749.1_1320 [locus_tag=CLAU_1320] [protein=Polysaccharide deacetylase] [protein_id=ALU35749.1] [location=complement(1455471..1456223)] [gbkey=CDS]" 1 1 1 1 1
"lcl|CP012395.1_cds_ALU35750.1_1321 [locus_tag=CLAU_1321] [protein=Hypothetical protein] [protein_id=ALU35750.1] [location=1456414..1456941] [gbkey=CDS]" 1 1 1 1 0
"lcl|CP012395.1_cds_ALU35751.1_1322 [locus_tag=CLAU_1322] [protein=Hypothetical protein] [protein_id=ALU35751.1] [location=complement(1456946..1457836)] [gbkey=CDS]" 0 1 1 1 1
"lcl|CP012395.1_cds_ALU35752.1_1323 [locus_tag=CLAU_1323] [protein=Hypothetical protein] [protein_id=ALU35752.1] [location=1457980..1458231] [gbkey=CDS]" 0 1 1 0 0
"lcl|CP012395.1_cds_ALU35753.1_1324 [locus_tag=CLAU_1324] [protein=FolC bifunctional protein] [protein_id=ALU35753.1] [location=complement(1458802..1460148)] [gbkey=CDS]" 0 0 0 1 0
"lcl|CP012395.1_cds_ALU35754.1_1325 [locus_tag=CLAU_1325] [protein=Valyl-tRNA synthetase] [protein_id=ALU35754.1] [location=complement(1460320..1462968)] [gbkey=CDS]" 1 1 1 1 1
"lcl|CP012395.1_cds_ALU35755.1_1326 [locus_tag=CLAU_1326] [protein=Hypothetical protein] [protein_id=ALU35755.1] [location=complement(1463356..1463760)] [gbkey=CDS]" 0 0 0 1 0
"lcl|CP012395.1_cds_ALU35756.1_1327 [locus_tag=CLAU_1327] [protein=Hypothetical protein] [protein_id=ALU35756.1] [location=complement(1463964..1464794)] [gbkey=CDS]" 1 1 1 1 1
"lcl|CP012395.1_cds_ALU35757.1_1328 [locus_tag=CLAU_1328] [protein=putative transcriptional regulator PucR family] [protein_id=ALU35757.1] [location=complement(1464860..1466425)] [gbkey=CDS]" 1 1 1 1 1
"lcl|CP012395.1_cds_ALU35758.1_1329 [locus_tag=CLAU_1329] [protein=Uroporphyrinogen decarboxylase (URO-D)] [protein_id=ALU35758.1] [location=1466773..1467879] [gbkey=CDS]" 1 1 1 1 0
"lcl|CP012395.1_cds_ALU35759.1_1330 [gene=surE] [locus_tag=CLAU_1330] [protein=Survival protein SurE-like phosphatase/nucleotidase] [protein_id=ALU35759.1] [location=complement(1468156..1468905)] [gbkey=CDS]" 0 1 1 1 1
"lcl|CP012395.1_cds_ALU35760.1_1331 [locus_tag=CLAU_1331] [protein=Transcriptional regulator LysR family] [protein_id=ALU35760.1] [location=complement(1469532..1470467)] [gbkey=CDS]" 0 1 1 1 1
"lcl|CP012395.1_cds_ALU35761.1_1332 [locus_tag=CLAU_1332] [protein=Phosphoglycerate dehydrogenase] [protein_id=ALU35761.1] [location=1470727..1471746] [gbkey=CDS]" 1 1 1 1 1
"lcl|CP012395.1_cds_ALU35762.1_1333 [locus_tag=CLAU_1333] [protein=Dimethylmenaquinone methyltransferase] [protein_id=ALU35762.1] [location=1471779..1472456] [gbkey=CDS]" 0 1 1 0 1
"lcl|CP012395.1_cds_ALU35763.1_1334 [locus_tag=CLAU_1334] [protein=Major facilitator superfamily MFS_1] [protein_id=ALU35763.1] [location=1472715..1474034] [gbkey=CDS]" 1 1 1 1 1
"lcl|CP012395.1_cds_ALU35764.1_1335 [locus_tag=CLAU_1335] [protein=Amidohydrolase] [protein_id=ALU35764.1] [location=1474168..1475304] [gbkey=CDS]" 1 1 1 1 1
"lcl|CP012395.1_cds_ALU35765.1_1336 [locus_tag=CLAU_1336] [protein=Hypothetical protein] [protein_id=ALU35765.1] [location=complement(1475349..1475621)] [gbkey=CDS]" 0 1 1 1 0
"lcl|CP012395.1_cds_ALU35767.1_1338 [locus_tag=CLAU_1338] [protein=Hypothetical protein] [protein_id=ALU35767.1] [location=complement(1475806..1476045)] [gbkey=CDS]" 0 0 0 1 0
"lcl|CP012395.1_cds_ALU35768.1_1339 [locus_tag=CLAU_1339] [protein=Transcriptional regulator PadR-like family] [protein_id=ALU35768.1] [location=1476249..1476581] [gbkey=CDS]" 0 0 1 0 0
"lcl|CP012395.1_cds_ALU35769.1_1340 [locus_tag=CLAU_1340] [protein=hypothetical protein] [protein_id=ALU35769.1] [location=1476585..1477334] [gbkey=CDS]" 0 1 1 1 0
"lcl|CP012395.1_cds_ALU35770.1_1341 [locus_tag=CLAU_1341] [protein=ABC-type transporter integral membrane subunit] [protein_id=ALU35770.1] [location=complement(1477405..1478412)] [gbkey=CDS]" 0 1 1 1 1
"lcl|CP012395.1_cds_ALU35771.1_1342 [locus_tag=CLAU_1342] [protein=ABC-type transporter integral membrane subunit] [protein_id=ALU35771.1] [location=complement(1478409..1479458)] [gbkey=CDS]" 0 1 1 1 1
"lcl|CP012395.1_cds_ALU35772.1_1343 [locus_tag=CLAU_1343] [protein=Monosaccharide-transporting ATPase] [protein_id=ALU35772.1] [location=complement(1479451..1480980)] [gbkey=CDS]" 1 1 1 1 1
"lcl|CP012395.1_cds_ALU35773.1_1344 [locus_tag=CLAU_1344] [protein=Periplasmic binding protein domain-containing protein] [protein_id=ALU35773.1] [location=complement(1481058..1482050)] [gbkey=CDS]" 1 1 1 1 0
"lcl|CP012395.1_cds_ALU35774.1_1345 [locus_tag=CLAU_1345] [protein=CDP-alcohol phosphatidyltransferase] [protein_id=ALU35774.1] [location=complement(1482527..1483138)] [gbkey=CDS]" 0 1 1 0 0
"lcl|CP012395.1_cds_ALU35775.1_1346 [locus_tag=CLAU_1346] [protein=Flavodoxin domain-containing protein] [protein_id=ALU35775.1] [location=complement(1483144..1483686)] [gbkey=CDS]" 0 1 1 1 0
"lcl|CP012395.1_cds_ALU35776.1_1347 [locus_tag=CLAU_1347] [protein=Transcriptional regulator TetR family] [protein_id=ALU35776.1] [location=complement(1483711..1484304)] [gbkey=CDS]" 0 1 1 1 1
"lcl|CP012395.1_cds_ALU35777.1_1348 [locus_tag=CLAU_1348] [protein=hypothetical protein] [protein_id=ALU35777.1] [location=complement(1484549..1485277)] [gbkey=CDS]" 1 1 1 0 0
"lcl|CP012395.1_cds_ALU35778.1_1349 [locus_tag=CLAU_1349] [protein=hypothetical protein] [protein_id=ALU35778.1] [location=complement(1485297..1485926)] [gbkey=CDS]" 1 1 1 1 1
"lcl|CP012395.1_cds_ALU35780.1_1351 [locus_tag=CLAU_1351] [protein=3-oxoacyl-(acyl-carrier-protein) reductase] [protein_id=ALU35780.1] [location=complement(1486616..1487368)] [gbkey=CDS]" 1 1 1 1 0
"lcl|CP012395.1_cds_ALU35781.1_1352 [locus_tag=CLAU_1352] [protein=Beta-lactamase domain protein] [protein_id=ALU35781.1] [location=complement(1487510..1488316)] [gbkey=CDS]" 0 1 1 1 1
"lcl|CP012395.1_cds_ALU35782.1_1353 [locus_tag=CLAU_1353] [protein=CRISPR-associated protein Cas2] [protein_id=ALU35782.1] [location=complement(1491001..1491285)] [gbkey=CDS]" 1 1 1 0 0
"lcl|CP012395.1_cds_ALU35783.1_1354 [locus_tag=CLAU_1354] [protein=CRISPR-associated protein Cas1] [protein_id=ALU35783.1] [location=complement(1491302..1492306)] [gbkey=CDS]" 1 1 1 1 0
"lcl|CP012395.1_cds_ALU35784.1_1355 [locus_tag=CLAU_1355] [protein=Dna2/Cas4 containing DUF83] [protein_id=ALU35784.1] [location=complement(1492324..1492818)] [gbkey=CDS]" 0 1 1 1 1
"lcl|CP012395.1_cds_ALU35785.1_1356 [locus_tag=CLAU_1356] [protein=CRISPR-associated helicase Cas3] [protein_id=ALU35785.1] [location=complement(1492837..1495404)] [gbkey=CDS]" 0 1 1 1 1
"lcl|CP012395.1_cds_ALU35786.1_1357 [locus_tag=CLAU_1357] [protein=CRISPR-associated protein Cas5 hmari subtype] [protein_id=ALU35786.1] [location=complement(1495417..1496163)] [gbkey=CDS]" 0 1 1 1 1
"lcl|CP012395.1_cds_ALU35787.1_1358 [locus_tag=CLAU_1358] [protein=CRISPR-associated protein] [protein_id=ALU35787.1] [location=complement(1496167..1497096)] [gbkey=CDS]" 0 1 1 1 1
"lcl|CP012395.1_cds_ALU35788.1_1359 [locus_tag=CLAU_1359] [protein=Hypothetical protein] [protein_id=ALU35788.1] [location=complement(1497097..1498851)] [gbkey=CDS]" 1 1 1 1 1
"lcl|CP012395.1_cds_ALU35789.1_1360 [locus_tag=CLAU_1360] [protein=CRISPR-associated protein] [protein_id=ALU35789.1] [location=complement(1498870..1499580)] [gbkey=CDS]" 0 0 1 1 0
"lcl|CP012395.1_cds_ALU35790.1_1361 [locus_tag=CLAU_1361] [protein=Hypothetical protein] [protein_id=ALU35790.1] [location=complement(1502367..1502549)] [gbkey=CDS]" 0 0 0 1 0
"lcl|CP012395.1_cds_ALU35791.1_1362 [locus_tag=CLAU_1362] [protein=Hypothetical protein] [protein_id=ALU35791.1] [location=complement(1502565..1502831)] [gbkey=CDS]" 1 1 1 1 0
"lcl|CP012395.1_cds_ALU35792.1_1363 [locus_tag=CLAU_1363] [protein=Abortive infection protein] [protein_id=ALU35792.1] [location=complement(1503135..1503896)] [gbkey=CDS]" 0 1 1 1 1
"lcl|CP012395.1_cds_ALU35793.1_1364 [locus_tag=CLAU_1364] [protein=putative membrane protein] [protein_id=ALU35793.1] [location=complement(1503926..1504441)] [gbkey=CDS]" 0 1 1 1 1
"lcl|CP012395.1_cds_ALU35794.1_1365 [locus_tag=CLAU_1365] [protein=Hypothetical protein] [protein_id=ALU35794.1] [location=complement(1506585..1506806)] [gbkey=CDS]" 0 0 0 1 0
"lcl|CP012395.1_cds_ALU35795.1_1366 [locus_tag=CLAU_1366] [protein=Polyketide cyclase/dehydrase] [protein_id=ALU35795.1] [location=1507050..1507448] [gbkey=CDS]" 0 1 1 1 1
"lcl|CP012395.1_cds_ALU35796.1_1367 [locus_tag=CLAU_1367] [protein=Hypothetical protein] [protein_id=ALU35796.1] [location=complement(1507463..1507990)] [gbkey=CDS]" 1 1 1 1 1
"lcl|CP012395.1_cds_ALU35797.1_1368 [locus_tag=CLAU_1368] [protein=Nitroreductase] [protein_id=ALU35797.1] [location=complement(1507997..1508539)] [gbkey=CDS]" 1 1 1 1 1
"lcl|CP012395.1_cds_ALU35798.1_1369 [locus_tag=CLAU_1369] [protein=hypothetical protein] [protein_id=ALU35798.1] [location=1508743..1509207] [gbkey=CDS]" 0 0 1 1 0
"lcl|CP012395.1_cds_ALU35799.1_1370 [locus_tag=CLAU_1370] [protein=Transcriptional regulator AraC family] [protein_id=ALU35799.1] [location=complement(1509222..1510100)] [gbkey=CDS]" 1 1 1 0 1
"lcl|CP012395.1_cds_ALU35800.1_1371 [locus_tag=CLAU_1371] [protein=Drug resistance transporter EmrB/QacA subfamily] [protein_id=ALU35800.1] [location=1510256..1511710] [gbkey=CDS]" 1 1 1 1 1
"lcl|CP012395.1_cds_ALU35801.1_1372 [locus_tag=CLAU_1372] [protein=GCN5-related N-acetyltransferase] [protein_id=ALU35801.1] [location=1511810..1512283] [gbkey=CDS]" 0 1 1 0 1
"lcl|CP012395.1_cds_ALU35802.1_1373 [locus_tag=CLAU_1373] [protein=ThiW protein] [protein_id=ALU35802.1] [location=1512725..1513294] [gbkey=CDS]" 1 1 1 0 0
"lcl|CP012395.1_cds_ALU35803.1_1374 [locus_tag=CLAU_1374] [protein=Hydroxyethylthiazole kinase] [protein_id=ALU35803.1] [location=1513239..1514069] [gbkey=CDS]" 1 1 1 1 0
"lcl|CP012395.1_cds_ALU35804.1_1375 [locus_tag=CLAU_1375] [protein=Transcriptional regulator MerR family] [protein_id=ALU35804.1] [location=complement(1514117..1515532)] [gbkey=CDS]" 0 1 1 1 0
"lcl|CP012395.1_cds_ALU35805.1_1376 [locus_tag=CLAU_1376] [protein=GCN5-related N-acetyltransferase] [protein_id=ALU35805.1] [location=complement(1515648..1516085)] [gbkey=CDS]" 1 1 1 1 1
"lcl|CP012395.1_cds_ALU35806.1_1377 [locus_tag=CLAU_1377] [protein=Hypothetical protein] [protein_id=ALU35806.1] [location=1516277..1517068] [gbkey=CDS]" 0 1 1 1 0
"lcl|CP012395.1_cds_ALU35807.1_1378 [locus_tag=CLAU_1378] [protein=TfoX domain-containing protein] [protein_id=ALU35807.1] [location=complement(1517157..1517411)] [gbkey=CDS]" 1 1 1 1 1
"lcl|CP012395.1_cds_ALU35808.1_1379 [locus_tag=CLAU_1379] [protein=GCN5-related N-acetyltransferase] [protein_id=ALU35808.1] [location=complement(1517726..1518148)] [gbkey=CDS]" 0 1 1 1 0
"lcl|CP012395.1_cds_ALU35809.1_1380 [locus_tag=CLAU_1380] [protein=Hypothetical protein] [protein_id=ALU35809.1] [location=complement(1518245..1518760)] [gbkey=CDS]" 0 1 1 1 1
"lcl|CP012395.1_cds_ALU35810.1_1381 [locus_tag=CLAU_1381] [protein=PadR family transcriptional regulator] [protein_id=ALU35810.1] [location=complement(1518765..1519085)] [gbkey=CDS]" 0 1 1 0 1
"lcl|CP012395.1_cds_ALU35811.1_1382 [locus_tag=CLAU_1382] [protein=Peptidase M50] [protein_id=ALU35811.1] [location=1519264..1520043] [gbkey=CDS]" 0 1 1 1 1
"lcl|CP012395.1_cds_ALU35812.1_1383 [locus_tag=CLAU_1383] [protein=ThiJ/PfpI domain-containing protein] [protein_id=ALU35812.1] [location=complement(1520561..1521187)] [gbkey=CDS]" 0 1 1 1 1
"lcl|CP012395.1_cds_ALU35813.1_1384 [locus_tag=CLAU_1384] [protein=Cell wall binding repeat 2-containing protein] [protein_id=ALU35813.1] [location=complement(1521626..1528039)] [gbkey=CDS]" 1 1 1 1 1
"lcl|CP012395.1_cds_ALU35815.1_1386 [locus_tag=CLAU_1386] [protein=ATP-binding region ATPase domain protein] [protein_id=ALU35815.1] [location=1529156..1530505] [gbkey=CDS]" 0 1 1 1 1
"lcl|CP012395.1_cds_ALU35816.1_1387 [locus_tag=CLAU_1387] [protein=Fe(3+)-transporting ATPase] [protein_id=ALU35816.1] [location=1530685..1531395] [gbkey=CDS]" 0 0 0 1 0
"lcl|CP012395.1_cds_ALU35818.1_1389 [locus_tag=CLAU_1389] [protein=putative membrane protein] [protein_id=ALU35818.1] [location=1532080..1532880] [gbkey=CDS]" 0 0 0 1 0
"lcl|CP012395.1_cds_ALU35819.1_1390 [locus_tag=CLAU_1390] [protein=Carboxymuconolactone decarboxylase] [protein_id=ALU35819.1] [location=complement(1532979..1533368)] [gbkey=CDS]" 0 0 0 1 0
"lcl|CP012395.1_cds_ALU35820.1_1391 [locus_tag=CLAU_1391] [protein=Beta-lactamase] [protein_id=ALU35820.1] [location=complement(1533589..1535427)] [gbkey=CDS]" 1 1 1 1 1
"lcl|CP012395.1_cds_ALU35821.1_1392 [locus_tag=CLAU_1392] [protein=Nitroreductase] [protein_id=ALU35821.1] [location=complement(1535776..1536333)] [gbkey=CDS]" 1 1 1 1 1
"lcl|CP012395.1_cds_ALU35822.1_1393 [locus_tag=CLAU_1393] [protein=putative membrane protein] [protein_id=ALU35822.1] [location=1536576..1536818] [gbkey=CDS]" 0 0 0 1 0
"lcl|CP012395.1_cds_ALU35824.1_1395 [locus_tag=CLAU_1395] [protein=ABC-2 membrane transporter-like protein] [protein_id=ALU35824.1] [location=complement(1537096..1537740)] [gbkey=CDS]" 1 1 1 1 0
"lcl|CP012395.1_cds_ALU35825.1_1396 [locus_tag=CLAU_1396] [protein=ABC-2 membrane transporter-like protein] [protein_id=ALU35825.1] [location=complement(1537846..1538493)] [gbkey=CDS]" 0 1 1 1 0
"lcl|CP012395.1_cds_ALU35826.1_1397 [locus_tag=CLAU_1397] [protein=ABC-type transporter related protein] [protein_id=ALU35826.1] [location=complement(1538493..1539350)] [gbkey=CDS]" 0 1 1 1 1
"lcl|CP012395.1_cds_ALU35827.1_1398 [locus_tag=CLAU_1398] [protein=Transcriptional regulator GntR family] [protein_id=ALU35827.1] [location=complement(1539353..1539727)] [gbkey=CDS]" 0 1 1 1 1
"lcl|CP012395.1_cds_ALU35829.1_1400 [locus_tag=CLAU_1400] [protein=Resolvase domain-containing protein] [protein_id=ALU35829.1] [location=1540363..1541862] [gbkey=CDS]" 1 1 1 1 0
"lcl|CP012395.1_cds_ALU35830.1_1401 [locus_tag=CLAU_1401] [protein=Resolvase domain-containing protein] [protein_id=ALU35830.1] [location=complement(1541849..1542130)] [gbkey=CDS]" 0 0 0 1 0
"lcl|CP012395.1_cds_ALU35831.1_1402 [locus_tag=CLAU_1402] [protein=CoA-substrate-specific enzyme activase] [protein_id=ALU35831.1] [location=complement(1542510..1546805)] [gbkey=CDS]" 1 1 1 1 1
"lcl|CP012395.1_cds_ALU35832.1_1403 [locus_tag=CLAU_1403] [protein=Taurine-transporting ATPase] [protein_id=ALU35832.1] [location=1547263..1548021] [gbkey=CDS]" 0 1 1 1 1
"lcl|CP012395.1_cds_ALU35833.1_1404 [locus_tag=CLAU_1404] [protein=ABC-type transporter integral membrane subunit] [protein_id=ALU35833.1] [location=1548021..1548824] [gbkey=CDS]" 0 1 1 1 0
"lcl|CP012395.1_cds_ALU35834.1_1405 [locus_tag=CLAU_1405] [protein=Hypothetical protein] [protein_id=ALU35834.1] [location=complement(1549055..1549603)] [gbkey=CDS]" 0 1 1 1 1
"lcl|CP012395.1_cds_ALU35835.1_1406 [locus_tag=CLAU_1406] [protein=Tetratricopeptide TPR_1 repeat-containing protein] [protein_id=ALU35835.1] [location=1549809..1550168] [gbkey=CDS]" 0 1 1 0 1
"lcl|CP012395.1_cds_ALU35836.1_1407 [locus_tag=CLAU_1407] [protein=Membrane-bound protein with a transglutaminase domain-containing protein] [protein_id=ALU35836.1] [location=complement(1550211..1551398)] [gbkey=CDS]" 0 1 1 1 1
"lcl|CP012395.1_cds_ALU35837.1_1408 [locus_tag=CLAU_1408] [protein=Regulatory protein recX] [protein_id=ALU35837.1] [location=complement(1551469..1552320)] [gbkey=CDS]" 1 1 1 1 0
"lcl|CP012395.1_cds_ALU35838.1_1409 [locus_tag=CLAU_1409] [protein=Processing peptidase] [protein_id=ALU35838.1] [location=complement(1552353..1553603)] [gbkey=CDS]" 1 1 1 0 1
"lcl|CP012395.1_cds_ALU35839.1_1410 [locus_tag=CLAU_1410] [protein=DEAD/DEAH box helicase domain protein] [protein_id=ALU35839.1] [location=1553789..1555366] [gbkey=CDS]" 1 1 1 1 1
"lcl|CP012395.1_cds_ALU35842.1_1413 [gene=greA1] [locus_tag=CLAU_1413] [protein=Transcription elongation factor GreA] [protein_id=ALU35842.1] [location=complement(1556896..1557360)] [gbkey=CDS]" 0 0 1 1 0
"lcl|CP012395.1_cds_ALU35843.1_1414 [locus_tag=CLAU_1414] [protein=hypothetical protein] [protein_id=ALU35843.1] [location=1557802..1558650] [gbkey=CDS]" 0 0 0 1 0
"lcl|CP012395.1_cds_ALU35844.1_1415 [locus_tag=CLAU_1415] [protein=Di-trans,poly-cis-decaprenylcistransferase] [protein_id=ALU35844.1] [location=1558751..1559395] [gbkey=CDS]" 1 1 1 1 1
"lcl|CP012395.1_cds_ALU35845.1_1416 [locus_tag=CLAU_1416] [protein=Cation diffusion facilitator family transporter] [protein_id=ALU35845.1] [location=1560138..1561046] [gbkey=CDS]" 0 0 1 1 0
"lcl|CP012395.1_cds_ALU35847.1_1418 [locus_tag=CLAU_1418] [protein=hypothetical protein] [protein_id=ALU35847.1] [location=complement(1561487..1561681)] [gbkey=CDS]" 0 1 1 0 1
"lcl|CP012395.1_cds_ALU35848.1_1419 [locus_tag=CLAU_1419] [protein=ApbE family lipoprotein] [protein_id=ALU35848.1] [location=complement(1561975..1563021)] [gbkey=CDS]" 0 1 1 1 1
"lcl|CP012395.1_cds_ALU35849.1_1420 [locus_tag=CLAU_1420] [protein=Adenosylcobinamide-phosphate guanylyltransferase] [protein_id=ALU35849.1] [location=complement(1563051..1563599)] [gbkey=CDS]" 0 1 1 0 1
"lcl|CP012395.1_cds_ALU35850.1_1421 [gene=cobS] [locus_tag=CLAU_1421] [protein=Cobalamin synthase] [protein_id=ALU35850.1] [location=complement(1563633..1564391)] [gbkey=CDS]" 1 1 1 1 0
"lcl|CP012395.1_cds_ALU35851.1_1422 [locus_tag=CLAU_1422] [protein=Alpha-ribazole phosphatase] [protein_id=ALU35851.1] [location=complement(1564447..1565040)] [gbkey=CDS]" 1 1 1 1 0
"lcl|CP012395.1_cds_ALU35852.1_1423 [locus_tag=CLAU_1423] [protein=Ferric uptake regulator Fur family] [protein_id=ALU35852.1] [location=1565469..1565891] [gbkey=CDS]" 0 1 1 1 1
"lcl|CP012395.1_cds_ALU35853.1_1424 [locus_tag=CLAU_1424] [protein=putative secreted protein] [protein_id=ALU35853.1] [location=complement(1565952..1567178)] [gbkey=CDS]" 1 1 1 1 0
"lcl|CP012395.1_cds_ALU35854.1_1425 [locus_tag=CLAU_1425] [protein=Hypothetical protein] [protein_id=ALU35854.1] [location=1567290..1568231] [gbkey=CDS]" 0 1 1 1 1
"lcl|CP012395.1_cds_ALU35856.1_1427 [locus_tag=CLAU_1427] [protein=Hypothetical protein] [protein_id=ALU35856.1] [location=1569568..1569951] [gbkey=CDS]" 0 1 1 1 1
"lcl|CP012395.1_cds_ALU35857.1_1428 [locus_tag=CLAU_1428] [protein=Abortive infection protein] [protein_id=ALU35857.1] [location=complement(1570042..1570743)] [gbkey=CDS]" 1 1 1 1 0
"lcl|CP012395.1_cds_ALU35858.1_1429 [gene=engB] [locus_tag=CLAU_1429] [protein=GTP-binding protein engB] [protein_id=ALU35858.1] [location=complement(1570821..1571411)] [gbkey=CDS]" 1 1 1 1 0
"lcl|CP012395.1_cds_ALU35859.1_1430 [locus_tag=CLAU_1430] [protein=ATP-dependent protease La] [protein_id=ALU35859.1] [location=complement(1571426..1573750)] [gbkey=CDS]" 1 1 1 1 1
"lcl|CP012395.1_cds_ALU35860.1_1431 [gene=clpX] [locus_tag=CLAU_1431] [protein=ATP-dependent Clp protease ATP-binding subunit clpX] [protein_id=ALU35860.1] [location=complement(1573856..1575145)] [gbkey=CDS]" 1 1 1 1 1
"lcl|CP012395.1_cds_ALU35861.1_1432 [gene=clpP] [locus_tag=CLAU_1432] [protein=ATP-dependent Clp protease proteolytic subunit] [protein_id=ALU35861.1] [location=complement(1575165..1575749)] [gbkey=CDS]" 0 1 1 1 0
"lcl|CP012395.1_cds_ALU35862.1_1433 [locus_tag=CLAU_1433] [protein=Trigger factor] [protein_id=ALU35862.1] [location=complement(1575894..1577186)] [gbkey=CDS]" 1 1 1 1 1
"lcl|CP012395.1_cds_ALU35863.1_1434 [locus_tag=CLAU_1434] [protein=Xylose isomerase domain-containing protein TIM barrel] [protein_id=ALU35863.1] [location=complement(1577493..1578278)] [gbkey=CDS]" 1 1 1 1 0
"lcl|CP012395.1_cds_ALU35864.1_1435 [locus_tag=CLAU_1435] [protein=Hypothetical protein] [protein_id=ALU35864.1] [location=complement(1578340..1579119)] [gbkey=CDS]" 1 1 1 1 1
"lcl|CP012395.1_cds_ALU35865.1_1436 [gene=pyrE] [locus_tag=CLAU_1436] [protein=Orotate phosphoribosyltransferase] [protein_id=ALU35865.1] [location=complement(1579552..1580124)] [gbkey=CDS]" 1 1 1 1 0
"lcl|CP012395.1_cds_ALU35866.1_1437 [gene=pyrD] [locus_tag=CLAU_1437] [protein=Dihydroorotate dehydrogenase] [protein_id=ALU35866.1] [location=complement(1580135..1581025)] [gbkey=CDS]" 0 0 0 1 0
"lcl|CP012395.1_cds_ALU35867.1_1438 [gene=pyrK] [locus_tag=CLAU_1438] [protein=Dihydroorotate dehydrogenase electron transfer subunit] [protein_id=ALU35867.1] [location=complement(1581105..1581857)] [gbkey=CDS]" 0 1 1 1 0
"lcl|CP012395.1_cds_ALU35868.1_1439 [gene=pyrF] [locus_tag=CLAU_1439] [protein=Orotidine 5'-phosphate decarboxylase] [protein_id=ALU35868.1] [location=complement(1581935..1582804)] [gbkey=CDS]" 1 1 1 0 1
"lcl|CP012395.1_cds_ALU35870.1_1441 [gene=pyrB1] [locus_tag=CLAU_1441] [protein=Aspartate carbamoyltransferase] [protein_id=ALU35870.1] [location=complement(1583294..1584214)] [gbkey=CDS]" 0 0 0 1 0
"lcl|CP012395.1_cds_ALU35871.1_1442 [locus_tag=CLAU_1442] [protein=CoA-substrate-specific enzyme activase] [protein_id=ALU35871.1] [location=complement(1584423..1585178)] [gbkey=CDS]" 0 0 0 1 0
"lcl|CP012395.1_cds_ALU35873.1_1444 [locus_tag=CLAU_1444] [protein=2-hydroxyglutaryl-CoA dehydratase D-component] [protein_id=ALU35873.1] [location=complement(1585593..1586921)] [gbkey=CDS]" 1 1 1 1 1
"lcl|CP012395.1_cds_ALU35874.1_1445 [locus_tag=CLAU_1445] [protein=Drug resistance transporter Bcr/CflA subfamily] [protein_id=ALU35874.1] [location=complement(1587385..1588647)] [gbkey=CDS]" 1 1 1 1 0
"lcl|CP012395.1_cds_ALU35876.1_1447 [locus_tag=CLAU_1447] [protein=hypothetical protein] [protein_id=ALU35876.1] [location=complement(1589812..1590705)] [gbkey=CDS]" 0 1 1 1 1
"lcl|CP012395.1_cds_ALU35877.1_1448 [locus_tag=CLAU_1448] [protein=putative zinc-binding domain-containing protein] [protein_id=ALU35877.1] [location=complement(1590788..1590952)] [gbkey=CDS]" 0 0 0 1 0
"lcl|CP012395.1_cds_ALU35879.1_1450 [locus_tag=CLAU_1450] [protein=Diguanylate phosphodiesterase] [protein_id=ALU35879.1] [location=complement(1591838..1592200)] [gbkey=CDS]" 0 0 0 1 0
"lcl|CP012395.1_cds_ALU35880.1_1451 [locus_tag=CLAU_1451] [protein=Diguanylate phosphodiesterase] [protein_id=ALU35880.1] [location=complement(1592274..1592537)] [gbkey=CDS]" 0 1 1 1 1
"lcl|CP012395.1_cds_ALU35881.1_1452 [locus_tag=CLAU_1452] [protein=Manganese transport protein mntH] [protein_id=ALU35881.1] [location=1592765..1594027] [gbkey=CDS]" 1 1 1 1 1
"lcl|CP012395.1_cds_ALU35882.1_1453 [locus_tag=CLAU_1453] [protein=Transcriptional regulator TetR family] [protein_id=ALU35882.1] [location=1594099..1594740] [gbkey=CDS]" 0 1 1 1 1
"lcl|CP012395.1_cds_ALU35883.1_1454 [locus_tag=CLAU_1454] [protein=Dihydroorotate dehydrogenase family protein] [protein_id=ALU35883.1] [location=complement(1594788..1596014)] [gbkey=CDS]" 1 1 1 1 1
"lcl|CP012395.1_cds_ALU35885.1_1456 [locus_tag=CLAU_1456] [protein=Dihydropyrimidinase] [protein_id=ALU35885.1] [location=complement(1596387..1597754)] [gbkey=CDS]" 1 1 1 1 1
"lcl|CP012395.1_cds_ALU35886.1_1457 [locus_tag=CLAU_1457] [protein=NCS1 nucleoside transporter family] [protein_id=ALU35886.1] [location=complement(1597787..1599283)] [gbkey=CDS]" 1 1 1 1 0
"lcl|CP012395.1_cds_ALU35887.1_1458 [locus_tag=CLAU_1458] [protein=Amidase/hydantoinase/carbamoylase family] [protein_id=ALU35887.1] [location=complement(1599323..1600564)] [gbkey=CDS]" 1 1 1 1 1
"lcl|CP012395.1_cds_ALU35888.1_1459 [locus_tag=CLAU_1459] [protein=Acetylornithine transaminase] [protein_id=ALU35888.1] [location=complement(1600656..1602023)] [gbkey=CDS]" 1 1 1 1 0
"lcl|CP012395.1_cds_ALU35889.1_1460 [locus_tag=CLAU_1460] [protein=Alcohol dehydrogenase] [protein_id=ALU35889.1] [location=complement(1602036..1603181)] [gbkey=CDS]" 1 1 1 1 1
"lcl|CP012395.1_cds_ALU35890.1_1461 [locus_tag=CLAU_1461] [protein=Transcriptional regulator] [protein_id=ALU35890.1] [location=complement(1603350..1604555)] [gbkey=CDS]" 1 1 1 1 1
"lcl|CP012395.1_cds_ALU35891.1_1462 [locus_tag=CLAU_1462] [protein=GerA spore germination protein] [protein_id=ALU35891.1] [location=1604894..1606471] [gbkey=CDS]" 1 1 1 1 1
"lcl|CP012395.1_cds_ALU35892.1_1463 [locus_tag=CLAU_1463] [protein=Germination protein Ger(x)C family] [protein_id=ALU35892.1] [location=1606478..1607671] [gbkey=CDS]" 0 1 1 1 1
"lcl|CP012395.1_cds_ALU35893.1_1464 [locus_tag=CLAU_1464] [protein=putative membrane protein] [protein_id=ALU35893.1] [location=1607668..1607886] [gbkey=CDS]" 1 1 1 1 0
"lcl|CP012395.1_cds_ALU35894.1_1465 [locus_tag=CLAU_1465] [protein=Spore germination protein] [protein_id=ALU35894.1] [location=1607910..1608998] [gbkey=CDS]" 0 1 1 1 1
"lcl|CP012395.1_cds_ALU35895.1_1466 [locus_tag=CLAU_1466] [protein=putative membrane protein] [protein_id=ALU35895.1] [location=complement(1609000..1609152)] [gbkey=CDS]" 0 0 0 1 0
"lcl|CP012395.1_cds_ALU35896.1_1467 [locus_tag=CLAU_1467] [protein=Aminotransferase class IV] [protein_id=ALU35896.1] [location=complement(1609530..1610285)] [gbkey=CDS]" 0 1 1 1 1
"lcl|CP012395.1_cds_ALU35897.1_1468 [locus_tag=CLAU_1468] [protein=Para-aminobenzoate synthase subunit I] [protein_id=ALU35897.1] [location=complement(1610303..1611652)] [gbkey=CDS]" 1 1 1 1 1
"lcl|CP012395.1_cds_ALU35898.1_1469 [locus_tag=CLAU_1469] [protein=Glutamine amidotransferase of anthranilate synthase] [protein_id=ALU35898.1] [location=complement(1611636..1612241)] [gbkey=CDS]" 0 1 1 0 1
"lcl|CP012395.1_cds_ALU35900.1_1471 [locus_tag=CLAU_1471] [protein=Carboxymuconolactone decarboxylase] [protein_id=ALU35900.1] [location=complement(1613645..1614094)] [gbkey=CDS]" 1 1 1 1 0
"lcl|CP012395.1_cds_ALU35901.1_1472 [locus_tag=CLAU_1472] [protein=Transcriptional regulator MerR family] [protein_id=ALU35901.1] [location=complement(1614078..1614461)] [gbkey=CDS]" 0 1 1 0 1
"lcl|CP012395.1_cds_ALU35902.1_1473 [locus_tag=CLAU_1473] [protein=Diguanylate cyclase] [protein_id=ALU35902.1] [location=complement(1614608..1615795)] [gbkey=CDS]" 1 1 1 1 1
"lcl|CP012395.1_cds_ALU35903.1_1474 [locus_tag=CLAU_1474] [protein=putative secreted protein] [protein_id=ALU35903.1] [location=1616196..1617143] [gbkey=CDS]" 0 1 1 1 1
"lcl|CP012395.1_cds_ALU35905.1_1476 [locus_tag=CLAU_1476] [protein=hypothetical protein] [protein_id=ALU35905.1] [location=complement(1617457..1618104)] [gbkey=CDS]" 1 1 1 0 0
"lcl|CP012395.1_cds_ALU35906.1_1477 [locus_tag=CLAU_1477] [protein=Hemerythrin-like metal-binding protein] [protein_id=ALU35906.1] [location=1618245..1618655] [gbkey=CDS]" 1 1 1 1 1
"lcl|CP012395.1_cds_ALU35907.1_1478 [locus_tag=CLAU_1478] [protein=Major facilitator superfamily MFS_1] [protein_id=ALU35907.1] [location=complement(1618808..1619977)] [gbkey=CDS]" 1 1 1 1 1
"lcl|CP012395.1_cds_ALU35909.1_1480 [locus_tag=CLAU_1480] [protein=Metallophosphoesterase] [protein_id=ALU35909.1] [location=complement(1620320..1621291)] [gbkey=CDS]" 1 1 1 1 1
"lcl|CP012395.1_cds_ALU35911.1_1482 [locus_tag=CLAU_1482] [protein=hypothetical protein] [protein_id=ALU35911.1] [location=1621945..1622175] [gbkey=CDS]" 0 1 1 1 0
"lcl|CP012395.1_cds_ALU35912.1_1483 [locus_tag=CLAU_1483] [protein=4-hydroxybenzoyl-CoA thioesterase] [protein_id=ALU35912.1] [location=1622392..1622805] [gbkey=CDS]" 1 1 1 1 1
"lcl|CP012395.1_cds_ALU35913.1_1484 [locus_tag=CLAU_1484] [protein=Tetratricopeptide repeat-containing protein] [protein_id=ALU35913.1] [location=1622864..1623775] [gbkey=CDS]" 0 1 1 1 1
"lcl|CP012395.1_cds_ALU35914.1_1485 [locus_tag=CLAU_1485] [protein=Chromate transporter] [protein_id=ALU35914.1] [location=complement(1623790..1624359)] [gbkey=CDS]" 0 1 1 1 1
"lcl|CP012395.1_cds_ALU35915.1_1486 [locus_tag=CLAU_1486] [protein=Chromate transporter] [protein_id=ALU35915.1] [location=complement(1624356..1624928)] [gbkey=CDS]" 1 1 1 1 0
"lcl|CP012395.1_cds_ALU35916.1_1487 [locus_tag=CLAU_1487] [protein=Hypothetical protein] [protein_id=ALU35916.1] [location=1625298..1627007] [gbkey=CDS]" 0 1 1 1 1
"lcl|CP012395.1_cds_ALU35917.1_1488 [locus_tag=CLAU_1488] [protein=Hypothetical protein] [protein_id=ALU35917.1] [location=complement(1627166..1628020)] [gbkey=CDS]" 0 1 1 1 1
"lcl|CP012395.1_cds_ALU35918.1_1489 [locus_tag=CLAU_1489] [protein=Membrane associated chemotaxis sensory transducer] [protein_id=ALU35918.1] [location=1628330..1630042] [gbkey=CDS]" 0 1 1 1 1
"lcl|CP012395.1_cds_ALU35919.1_1490 [locus_tag=CLAU_1490] [protein=Nitroreductase] [protein_id=ALU35919.1] [location=complement(1630156..1630755)] [gbkey=CDS]" 0 1 1 1 1
"lcl|CP012395.1_cds_ALU35920.1_1491 [locus_tag=CLAU_1491] [protein=Exonuclease RNase T and DNA polymerase III] [protein_id=ALU35920.1] [location=1631476..1632786] [gbkey=CDS]" 1 1 1 1 1
"lcl|CP012395.1_cds_ALU35922.1_1493 [locus_tag=CLAU_1493] [protein=4Fe4S-binding SPASM domain-containing protein] [protein_id=ALU35922.1] [location=1633738..1634775] [gbkey=CDS]" 1 1 1 1 1
"lcl|CP012395.1_cds_ALU35924.1_1495 [locus_tag=CLAU_1495] [protein=Na(+)/H(+) antiporter NhaC-like protein] [protein_id=ALU35924.1] [location=complement(1635890..1637239)] [gbkey=CDS]" 1 1 1 0 1
"lcl|CP012395.1_cds_ALU35925.1_1496 [locus_tag=CLAU_1496] [protein=PAS modulated sigma54 specific transcriptional regulator Fis family] [protein_id=ALU35925.1] [location=complement(1637855..1639426)] [gbkey=CDS]" 1 1 1 1 0
"lcl|CP012395.1_cds_ALU35926.1_1497 [locus_tag=CLAU_1497] [protein=Methyladenine glycosylase] [protein_id=ALU35926.1] [location=complement(1640279..1641163)] [gbkey=CDS]" 1 1 1 1 1
"lcl|CP012395.1_cds_ALU35927.1_1498 [locus_tag=CLAU_1498] [protein=Hypothetical protein] [protein_id=ALU35927.1] [location=complement(1641289..1642428)] [gbkey=CDS]" 1 1 1 1 1
"lcl|CP012395.1_cds_ALU35928.1_1499 [locus_tag=CLAU_1499] [protein=Hypothetical protein] [protein_id=ALU35928.1] [location=complement(1644022..1644603)] [gbkey=CDS]" 1 1 1 1 1
"lcl|CP012395.1_cds_ALU35929.1_1500 [locus_tag=CLAU_1500] [protein=Hypothetical protein] [protein_id=ALU35929.1] [location=complement(1644590..1645405)] [gbkey=CDS]" 0 1 1 1 1
"lcl|CP012395.1_cds_ALU35930.1_1501 [locus_tag=CLAU_1501] [protein=Cell wall binding repeat 2-containing protein] [protein_id=ALU35930.1] [location=complement(1646163..1647692)] [gbkey=CDS]" 0 1 1 1 1
"lcl|CP012395.1_cds_ALU35932.1_1503 [locus_tag=CLAU_1503] [protein=Hypothetical protein] [protein_id=ALU35932.1] [location=1648847..1649053] [gbkey=CDS]" 0 1 1 1 1
"lcl|CP012395.1_cds_ALU35933.1_1504 [locus_tag=CLAU_1504] [protein=Phosphodiesterase MJ0936 family] [protein_id=ALU35933.1] [location=complement(1650407..1650877)] [gbkey=CDS]" 1 1 1 0 1
"lcl|CP012395.1_cds_ALU35934.1_1505 [locus_tag=CLAU_1505] [protein=Nucleoside-triphosphatase rdgB] [protein_id=ALU35934.1] [location=complement(1650881..1651489)] [gbkey=CDS]" 0 1 1 0 0
"lcl|CP012395.1_cds_ALU35935.1_1506 [locus_tag=CLAU_1506] [protein=Ribonuclease PH] [protein_id=ALU35935.1] [location=complement(1651489..1652235)] [gbkey=CDS]" 0 1 1 1 1
"lcl|CP012395.1_cds_ALU35936.1_1507 [locus_tag=CLAU_1507] [protein=AIR synthase related protein domain protein] [protein_id=ALU35936.1] [location=complement(1652280..1653269)] [gbkey=CDS]" 0 0 0 1 0
"lcl|CP012395.1_cds_ALU35937.1_1508 [locus_tag=CLAU_1508] [protein=Hypothetical protein] [protein_id=ALU35937.1] [location=1653346..1654767] [gbkey=CDS]" 0 1 1 1 1
"lcl|CP012395.1_cds_ALU35938.1_1509 [locus_tag=CLAU_1509] [protein=ABC-type transporter periplasmic subunit] [protein_id=ALU35938.1] [location=complement(1655133..1656749)] [gbkey=CDS]" 1 1 1 1 1
"lcl|CP012395.1_cds_ALU35939.1_1510 [locus_tag=CLAU_1510] [protein=putative membrane protein] [protein_id=ALU35939.1] [location=1656895..1657101] [gbkey=CDS]" 0 1 1 1 1
"lcl|CP012395.1_cds_ALU35940.1_1511 [locus_tag=CLAU_1511] [protein=Aspartyl/glutamyl-tRNA(Asn/Gln) amidotransferase subunit B] [protein_id=ALU35940.1] [location=complement(1657138..1658568)] [gbkey=CDS]" 0 1 1 1 1
"lcl|CP012395.1_cds_ALU35941.1_1512 [locus_tag=CLAU_1512] [protein=Glutamyl-tRNA(Gln) amidotransferase subunit A] [protein_id=ALU35941.1] [location=complement(1658574..1660031)] [gbkey=CDS]" 1 1 1 1 1
"lcl|CP012395.1_cds_ALU35943.1_1514 [locus_tag=CLAU_1514] [protein=Peptidase C26] [protein_id=ALU35943.1] [location=complement(1660352..1661077)] [gbkey=CDS]" 1 1 1 1 1
"lcl|CP012395.1_cds_ALU35944.1_1515 [locus_tag=CLAU_1515] [protein=putative sigma54 specific transcriptional regulator] [protein_id=ALU35944.1] [location=complement(1661212..1663272)] [gbkey=CDS]" 1 1 1 1 1
"lcl|CP012395.1_cds_ALU35945.1_1516 [locus_tag=CLAU_1516] [protein=Hypothetical protein] [protein_id=ALU35945.1] [location=complement(1663326..1663595)] [gbkey=CDS]" 0 0 0 1 0
"lcl|CP012395.1_cds_ALU35946.1_1517 [locus_tag=CLAU_1517] [protein=DNA ligase] [protein_id=ALU35946.1] [location=complement(1663949..1665943)] [gbkey=CDS]" 1 1 1 1 1
"lcl|CP012395.1_cds_ALU35947.1_1518 [locus_tag=CLAU_1518] [protein=ATP-dependent DNA helicase PcrA] [protein_id=ALU35947.1] [location=complement(1665976..1668216)] [gbkey=CDS]" 1 1 1 1 1
"lcl|CP012395.1_cds_ALU35948.1_1519 [locus_tag=CLAU_1519] [protein=Trp operon repressor family protein] [protein_id=ALU35948.1] [location=complement(1668384..1668677)] [gbkey=CDS]" 0 1 1 1 1
"lcl|CP012395.1_cds_ALU35949.1_1520 [locus_tag=CLAU_1520] [protein=Pseudouridine synthase Rsu] [protein_id=ALU35949.1] [location=complement(1668970..1669686)] [gbkey=CDS]" 0 0 0 1 0
"lcl|CP012395.1_cds_ALU35950.1_1521 [locus_tag=CLAU_1521] [protein=Lytic transglycosylase catalytic] [protein_id=ALU35950.1] [location=complement(1670000..1670674)] [gbkey=CDS]" 0 1 1 1 1
"lcl|CP012395.1_cds_ALU35951.1_1522 [locus_tag=CLAU_1522] [protein=Two component transcriptional regulator three Y domain-containing protein] [protein_id=ALU35951.1] [location=complement(1670744..1672747)] [gbkey=CDS]" 1 1 1 1 1
"lcl|CP012395.1_cds_ALU35952.1_1523 [locus_tag=CLAU_1523] [protein=UPF0178 protein] [protein_id=ALU35952.1] [location=complement(1672993..1673436)] [gbkey=CDS]" 0 0 1 0 0
"lcl|CP012395.1_cds_ALU35954.1_1525 [locus_tag=CLAU_1525] [protein=Pyridoxamine 5-phosphate oxidase-related FMN-binding protein] [protein_id=ALU35954.1] [location=complement(1673897..1674289)] [gbkey=CDS]" 0 1 1 1 1
"lcl|CP012395.1_cds_ALU35955.1_1526 [locus_tag=CLAU_1526] [protein=Transcriptional regulator HxlR family] [protein_id=ALU35955.1] [location=1674424..1674759] [gbkey=CDS]" 0 1 1 1 1
"lcl|CP012395.1_cds_ALU35956.1_1527 [locus_tag=CLAU_1527] [protein=Glucose-6-phosphate isomerase] [protein_id=ALU35956.1] [location=complement(1674947..1676299)] [gbkey=CDS]" 1 1 1 1 1
"lcl|CP012395.1_cds_ALU35957.1_1528 [locus_tag=CLAU_1528] [protein=Methyl-accepting chemotaxis sensory transducer] [protein_id=ALU35957.1] [location=complement(1676505..1677656)] [gbkey=CDS]" 1 1 1 1 1
"lcl|CP012395.1_cds_ALU35958.1_1529 [locus_tag=CLAU_1529] [protein=GMP synthase (glutamine-hydrolyzing)] [protein_id=ALU35958.1] [location=complement(1677929..1679461)] [gbkey=CDS]" 1 1 1 1 1
"lcl|CP012395.1_cds_ALU35959.1_1530 [locus_tag=CLAU_1530] [protein=IMP dehydrogenase] [protein_id=ALU35959.1] [location=complement(1679553..1681007)] [gbkey=CDS]" 1 1 1 1 1
"lcl|CP012395.1_cds_ALU35960.1_1531 [locus_tag=CLAU_1531] [protein=Chaperonin] [protein_id=ALU35960.1] [location=complement(1681542..1683176)] [gbkey=CDS]" 1 1 1 1 1
"lcl|CP012395.1_cds_ALU35961.1_1532 [locus_tag=CLAU_1532] [protein=Chaperonin] [protein_id=ALU35961.1] [location=complement(1683235..1683519)] [gbkey=CDS]" 1 1 1 0 0
"lcl|CP012395.1_cds_ALU35962.1_1533 [locus_tag=CLAU_1533] [protein=SNARE associated protein] [protein_id=ALU35962.1] [location=complement(1683855..1684571)] [gbkey=CDS]" 0 0 1 0 0
"lcl|CP012395.1_cds_ALU35963.1_1534 [locus_tag=CLAU_1534] [protein=Iron-dependent hydrogenase] [protein_id=ALU35963.1] [location=complement(1684788..1684943)] [gbkey=CDS]" 0 1 1 1 0
"lcl|CP012395.1_cds_ALU35964.1_1535 [locus_tag=CLAU_1535] [protein=Hydrogenase Fe-only] [protein_id=ALU35964.1] [location=complement(1685175..1686854)] [gbkey=CDS]" 0 1 1 1 1
"lcl|CP012395.1_cds_ALU35965.1_1536 [locus_tag=CLAU_1536] [protein=NADH dehydrogenase (quinone)] [protein_id=ALU35965.1] [location=complement(1686859..1688733)] [gbkey=CDS]" 1 1 1 1 1
"lcl|CP012395.1_cds_ALU35967.1_1538 [locus_tag=CLAU_1538] [protein=DNA (apurinic or apyrimidinic site) lyase] [protein_id=ALU35967.1] [location=complement(1690106..1691014)] [gbkey=CDS]" 1 1 1 1 1
"lcl|CP012395.1_cds_ALU35968.1_1539 [locus_tag=CLAU_1539] [protein=Glutamate synthase (NADPH) homotetrameric] [protein_id=ALU35968.1] [location=complement(1691158..1693431)] [gbkey=CDS]" 1 1 1 1 1
"lcl|CP012395.1_cds_ALU35969.1_1540 [locus_tag=CLAU_1540] [protein=Redox-sensing transcriptional repressor Rex] [protein_id=ALU35969.1] [location=complement(1693824..1694456)] [gbkey=CDS]" 1 1 1 1 1
"lcl|CP012395.1_cds_ALU35970.1_1541 [locus_tag=CLAU_1541] [protein=ABC-type transporter related protein] [protein_id=ALU35970.1] [location=1694877..1696790] [gbkey=CDS]" 0 1 1 1 1
"lcl|CP012395.1_cds_ALU35971.1_1542 [locus_tag=CLAU_1542] [protein=ABC-type transpoter permease] [protein_id=ALU35971.1] [location=complement(1697129..1697923)] [gbkey=CDS]" 0 1 1 1 1
"lcl|CP012395.1_cds_ALU35972.1_1543 [locus_tag=CLAU_1543] [protein=Sulfate-transporting ATPase] [protein_id=ALU35972.1] [location=complement(1697942..1698859)] [gbkey=CDS]" 1 1 1 1 1
"lcl|CP012395.1_cds_ALU35973.1_1544 [locus_tag=CLAU_1544] [protein=Dihydroorotase multifunctional complex type] [protein_id=ALU35973.1] [location=complement(1699202..1700491)] [gbkey=CDS]" 0 1 1 1 1
"lcl|CP012395.1_cds_ALU35974.1_1545 [locus_tag=CLAU_1545] [protein=3-hydroxybutyryl-CoA dehydrogenase] [protein_id=ALU35974.1] [location=complement(1701015..1701959)] [gbkey=CDS]" 1 1 1 0 1
"lcl|CP012395.1_cds_ALU35975.1_1546 [locus_tag=CLAU_1546] [protein=hypothetical protein] [protein_id=ALU35975.1] [location=complement(1701993..1702280)] [gbkey=CDS]" 1 1 1 1 1
"lcl|CP012395.1_cds_ALU35976.1_1547 [locus_tag=CLAU_1547] [protein=Two component transcriptional regulator LytTR family] [protein_id=ALU35976.1] [location=complement(1702627..1703397)] [gbkey=CDS]" 0 1 1 1 0
"lcl|CP012395.1_cds_ALU35977.1_1548 [locus_tag=CLAU_1548] [protein=Signal transduction histidine kinase LytS] [protein_id=ALU35977.1] [location=complement(1703390..1705078)] [gbkey=CDS]" 1 1 1 1 1
"lcl|CP012395.1_cds_ALU35978.1_1549 [locus_tag=CLAU_1549] [protein=Carbon starvation protein CstA] [protein_id=ALU35978.1] [location=1705574..1707367] [gbkey=CDS]" 1 1 1 1 1
"lcl|CP012395.1_cds_ALU35979.1_1550 [locus_tag=CLAU_1550] [protein=Carbon starvation protein CstA] [protein_id=ALU35979.1] [location=1707657..1709447] [gbkey=CDS]" 1 1 1 1 1
"lcl|CP012395.1_cds_ALU35980.1_1551 [locus_tag=CLAU_1551] [protein=Peptidase M16C associated domain protein] [protein_id=ALU35980.1] [location=complement(1709526..1712447)] [gbkey=CDS]" 1 1 1 1 1
"lcl|CP012395.1_cds_ALU35981.1_1552 [locus_tag=CLAU_1552] [protein=Pyrroline-5-carboxylate reductase] [protein_id=ALU35981.1] [location=complement(1712598..1713410)] [gbkey=CDS]" 0 1 1 1 1
"lcl|CP012395.1_cds_ALU35982.1_1553 [locus_tag=CLAU_1553] [protein=Pyruvate carboxylase] [protein_id=ALU35982.1] [location=complement(1713585..1717022)] [gbkey=CDS]" 1 1 1 1 1
"lcl|CP012395.1_cds_ALU35983.1_1554 [locus_tag=CLAU_1554] [protein=O-sialoglycoprotein endopeptidase] [protein_id=ALU35983.1] [location=complement(1718010..1719035)] [gbkey=CDS]" 1 1 1 1 1
"lcl|CP012395.1_cds_ALU35984.1_1555 [locus_tag=CLAU_1555] [protein=Endodeoxyribonuclease RusA] [protein_id=ALU35984.1] [location=1719482..1720114] [gbkey=CDS]" 0 1 1 0 1
"lcl|CP012395.1_cds_ALU35985.1_1556 [locus_tag=CLAU_1556] [protein=hypothetical protein] [protein_id=ALU35985.1] [location=complement(1720355..1720939)] [gbkey=CDS]" 0 1 1 1 1
"lcl|CP012395.1_cds_ALU35986.1_1557 [locus_tag=CLAU_1557] [protein=hypothetical protein] [protein_id=ALU35986.1] [location=complement(1721061..1721435)] [gbkey=CDS]" 0 0 0 1 0
"lcl|CP012395.1_cds_ALU35987.1_1558 [locus_tag=CLAU_1558] [protein=Pyridine nucleotide-disulfide oxidoreductase FAD/NAD(P)-binding domain-containing protein] [protein_id=ALU35987.1] [location=complement(1721437..1722702)] [gbkey=CDS]" 1 1 1 1 1
"lcl|CP012395.1_cds_ALU35988.1_1559 [locus_tag=CLAU_1559] [protein=FAD-dependent oxidoreductase] [protein_id=ALU35988.1] [location=complement(1722897..1724351)] [gbkey=CDS]" 1 1 1 1 0
"lcl|CP012395.1_cds_ALU35989.1_1560 [locus_tag=CLAU_1560] [protein=Formate/nitrate transporter] [protein_id=ALU35989.1] [location=complement(1724551..1725393)] [gbkey=CDS]" 0 0 0 1 0
"lcl|CP012395.1_cds_ALU35990.1_1561 [locus_tag=CLAU_1561] [protein=hypothetical protein] [protein_id=ALU35990.1] [location=complement(1725412..1726047)] [gbkey=CDS]" 1 1 1 0 1
"lcl|CP012395.1_cds_ALU35993.1_1564 [locus_tag=CLAU_1564] [protein=Ferredoxin] [protein_id=ALU35993.1] [location=complement(1727169..1729103)] [gbkey=CDS]" 1 1 1 1 1
"lcl|CP012395.1_cds_ALU35994.1_1565 [gene=gcvH] [locus_tag=CLAU_1565] [protein=Glycine cleavage system H protein] [protein_id=ALU35994.1] [location=complement(1729141..1729515)] [gbkey=CDS]" 0 1 1 0 1
"lcl|CP012395.1_cds_ALU35995.1_1566 [locus_tag=CLAU_1566] [protein=CO dehydrogenase/acetyl-CoA synthase complex beta subunit] [protein_id=ALU35995.1] [location=complement(1729671..1731797)] [gbkey=CDS]" 1 1 1 1 1
"lcl|CP012395.1_cds_ALU35996.1_1567 [locus_tag=CLAU_1567] [protein=Dihydropteroate synthase DHPS] [protein_id=ALU35996.1] [location=complement(1731843..1732628)] [gbkey=CDS]" 1 1 1 1 0
"lcl|CP012395.1_cds_ALU35997.1_1568 [locus_tag=CLAU_1568] [protein=CO dehydrogenase/acetyl-CoA synthase delta subunit TIM barrel] [protein_id=ALU35997.1] [location=complement(1732739..1734091)] [gbkey=CDS]" 0 1 1 1 1
"lcl|CP012395.1_cds_ALU35998.1_1569 [locus_tag=CLAU_1569] [protein=CO dehydrogenase/acetyl-CoA synthase delta subunit TIM barrel] [protein_id=ALU35998.1] [location=complement(1734130..1735074)] [gbkey=CDS]" 0 1 1 1 1
"lcl|CP012395.1_cds_ALU35999.1_1570 [locus_tag=CLAU_1570] [protein=Cobyrinic acid a,c-diamide synthase] [protein_id=ALU35999.1] [location=complement(1735093..1735866)] [gbkey=CDS]" 1 1 1 1 0
"lcl|CP012395.1_cds_ALU36000.1_1571 [locus_tag=CLAU_1571] [protein=Dihydrolipoamide dehydrogenase] [protein_id=ALU36000.1] [location=complement(1736005..1737438)] [gbkey=CDS]" 1 1 1 1 1
"lcl|CP012395.1_cds_ALU36001.1_1572 [locus_tag=CLAU_1572] [protein=Methylenetetrahydrofolate reductase] [protein_id=ALU36001.1] [location=complement(1737422..1738303)] [gbkey=CDS]" 1 1 1 1 1
"lcl|CP012395.1_cds_ALU36002.1_1573 [locus_tag=CLAU_1573] [protein=Methylene-tetrahydrofolate reductase domain-containing protein] [protein_id=ALU36002.1] [location=complement(1738327..1738977)] [gbkey=CDS]" 1 1 1 1 0
"lcl|CP012395.1_cds_ALU36003.1_1574 [locus_tag=CLAU_1574] [protein=Bifunctional methylenetetrahydrofolate dehydrogenase/methenyltetrahydrofolate cyclohydrolase] [protein_id=ALU36003.1] [location=complement(1739005..1739859)] [gbkey=CDS]" 0 1 1 1 1
"lcl|CP012395.1_cds_ALU36004.1_1575 [locus_tag=CLAU_1575] [protein=Methenyltetrahydrofolate cyclohydrolase] [protein_id=ALU36004.1] [location=complement(1739962..1740594)] [gbkey=CDS]" 0 1 1 1 1
"lcl|CP012395.1_cds_ALU36005.1_1576 [locus_tag=CLAU_1576] [protein=Formate-tetrahydrofolate ligase] [protein_id=ALU36005.1] [location=complement(1740616..1742292)] [gbkey=CDS]" 1 1 1 0 1
"lcl|CP012395.1_cds_ALU36006.1_1577 [gene=cooC1] [locus_tag=CLAU_1577] [protein=Cobyrinic acid a,c-diamide synthase] [protein_id=ALU36006.1] [location=complement(1742293..1743075)] [gbkey=CDS]" 0 0 0 1 0
"lcl|CP012395.1_cds_ALU36007.1_1578 [locus_tag=CLAU_1578] [protein=Carbon-monoxide dehydrogenase (acceptor)] [protein_id=ALU36007.1] [location=complement(1743368..1744051)] [gbkey=CDS]" 1 1 1 1 1
"lcl|CP012395.1_cds_ALU36008.1_1579 [locus_tag=CLAU_1579] [protein=Carbon-monoxide dehydrogenase (acceptor)] [protein_id=ALU36008.1] [location=complement(1744061..1745263)] [gbkey=CDS]" 1 1 1 1 0
"lcl|CP012395.1_cds_ALU36009.1_1580 [locus_tag=CLAU_1580] [protein=UspA domain-containing protein] [protein_id=ALU36009.1] [location=complement(1745796..1746206)] [gbkey=CDS]" 0 1 1 1 0
"lcl|CP012395.1_cds_ALU36010.1_1581 [locus_tag=CLAU_1581] [protein=Dinitrogenase iron-molybdenum cofactor biosynthesis protein] [protein_id=ALU36010.1] [location=complement(1746424..1746771)] [gbkey=CDS]" 1 1 1 1 1
"lcl|CP012395.1_cds_ALU36011.1_1582 [locus_tag=CLAU_1582] [protein=UPF0251 protein] [protein_id=ALU36011.1] [location=complement(1746859..1747332)] [gbkey=CDS]" 0 0 1 1 0
"lcl|CP012395.1_cds_ALU36012.1_1583 [locus_tag=CLAU_1583] [protein=ParA/MinD ATPase-like protein] [protein_id=ALU36012.1] [location=complement(1747632..1748462)] [gbkey=CDS]" 1 1 1 1 1
"lcl|CP012395.1_cds_ALU36014.1_1585 [locus_tag=CLAU_1585] [protein=Transcriptional regulator LysR family] [protein_id=ALU36014.1] [location=complement(1748899..1749771)] [gbkey=CDS]" 1 1 1 1 1
"lcl|CP012395.1_cds_ALU36015.1_1586 [locus_tag=CLAU_1586] [protein=putative protein family UPF0324] [protein_id=ALU36015.1] [location=1749879..1750874] [gbkey=CDS]" 1 1 1 1 1
"lcl|CP012395.1_cds_ALU36016.1_1587 [locus_tag=CLAU_1587] [protein=Nitrite and sulfite reductase 4Fe-4S region] [protein_id=ALU36016.1] [location=1751378..1752238] [gbkey=CDS]" 1 1 1 1 1
"lcl|CP012395.1_cds_ALU36017.1_1588 [locus_tag=CLAU_1588] [protein=SufBD protein] [protein_id=ALU36017.1] [location=complement(1752331..1753251)] [gbkey=CDS]" 0 1 1 1 1
"lcl|CP012395.1_cds_ALU36018.1_1589 [locus_tag=CLAU_1589] [protein=ABC-type transporter related protein] [protein_id=ALU36018.1] [location=complement(1753252..1753983)] [gbkey=CDS]" 1 1 1 1 1
"lcl|CP012395.1_cds_ALU36019.1_1590 [locus_tag=CLAU_1590] [protein=MOSC domain-containing protein] [protein_id=ALU36019.1] [location=complement(1754263..1754679)] [gbkey=CDS]" 0 1 1 1 0
"lcl|CP012395.1_cds_ALU36020.1_1591 [locus_tag=CLAU_1591] [protein=Hypothetical protein] [protein_id=ALU36020.1] [location=complement(1754920..1755738)] [gbkey=CDS]" 0 1 1 1 0
"lcl|CP012395.1_cds_ALU36021.1_1592 [locus_tag=CLAU_1592] [protein=ModD protein] [protein_id=ALU36021.1] [location=complement(1755744..1756607)] [gbkey=CDS]" 1 1 1 0 1
"lcl|CP012395.1_cds_ALU36022.1_1593 [locus_tag=CLAU_1593] [protein=putative secreted protein] [protein_id=ALU36022.1] [location=complement(1756969..1758423)] [gbkey=CDS]" 1 1 1 1 1
"lcl|CP012395.1_cds_ALU36024.1_1595 [locus_tag=CLAU_1595] [protein=Hypothetical protein] [protein_id=ALU36024.1] [location=1758941..1759087] [gbkey=CDS]" 0 0 1 1 0
"lcl|CP012395.1_cds_ALU36025.1_1596 [locus_tag=CLAU_1596] [protein=Metal dependent phosphohydrolase] [protein_id=ALU36025.1] [location=1759084..1759689] [gbkey=CDS]" 1 1 1 1 1
"lcl|CP012395.1_cds_ALU36026.1_1597 [locus_tag=CLAU_1597] [protein=putative secreted protein] [protein_id=ALU36026.1] [location=complement(1759887..1761119)] [gbkey=CDS]" 0 1 1 1 1
"lcl|CP012395.1_cds_ALU36027.1_1598 [locus_tag=CLAU_1598] [protein=Abortive infection protein] [protein_id=ALU36027.1] [location=complement(1761378..1761737)] [gbkey=CDS]" 1 1 1 0 0
"lcl|CP012395.1_cds_ALU36029.1_1600 [locus_tag=CLAU_1600] [protein=putative membrane protein] [protein_id=ALU36029.1] [location=complement(1763323..1764342)] [gbkey=CDS]" 1 1 1 1 1
"lcl|CP012395.1_cds_ALU36031.1_1602 [locus_tag=CLAU_1602] [protein=DUF1653-like domain-containing protein] [protein_id=ALU36031.1] [location=complement(1764548..1764802)] [gbkey=CDS]" 1 1 1 0 1
"lcl|CP012395.1_cds_ALU36032.1_1603 [locus_tag=CLAU_1603] [protein=Hypothetical protein] [protein_id=ALU36032.1] [location=complement(1766366..1766908)] [gbkey=CDS]" 1 1 1 1 0
"lcl|CP012395.1_cds_ALU36033.1_1604 [locus_tag=CLAU_1604] [protein=Hypothetical protein] [protein_id=ALU36033.1] [location=complement(1767677..1768159)] [gbkey=CDS]" 0 1 1 1 1
"lcl|CP012395.1_cds_ALU36035.1_1606 [locus_tag=CLAU_1606] [protein=putative transcriptional regulator] [protein_id=ALU36035.1] [location=complement(1770143..1771585)] [gbkey=CDS]" 0 1 1 1 1
"lcl|CP012395.1_cds_ALU36036.1_1607 [locus_tag=CLAU_1607] [protein=SNF2-related protein] [protein_id=ALU36036.1] [location=complement(1772008..1774704)] [gbkey=CDS]" 1 1 1 1 1
"lcl|CP012395.1_cds_ALU36037.1_1608 [locus_tag=CLAU_1608] [protein=hypothetical protein] [protein_id=ALU36037.1] [location=complement(1774726..1777671)] [gbkey=CDS]" 1 1 1 1 1
"lcl|CP012395.1_cds_ALU36038.1_1609 [locus_tag=CLAU_1609] [protein=hypothetical protein] [protein_id=ALU36038.1] [location=complement(1777689..1778258)] [gbkey=CDS]" 1 1 1 1 1
"lcl|CP012395.1_cds_ALU36039.1_1610 [locus_tag=CLAU_1610] [protein=Fn3 associated repeat-containing protein] [protein_id=ALU36039.1] [location=complement(1778258..1781359)] [gbkey=CDS]" 1 1 1 1 1
"lcl|CP012395.1_cds_ALU36040.1_1611 [locus_tag=CLAU_1611] [protein=Hypothetical protein] [protein_id=ALU36040.1] [location=complement(1781380..1781625)] [gbkey=CDS]" 0 0 1 0 0
"lcl|CP012395.1_cds_ALU36041.1_1612 [locus_tag=CLAU_1612] [protein=N-acetylmuramyl-L-alanine amidase] [protein_id=ALU36041.1] [location=complement(1781801..1782481)] [gbkey=CDS]" 0 1 1 0 1
"lcl|CP012395.1_cds_ALU36042.1_1613 [locus_tag=CLAU_1613] [protein=hypothetical protein] [protein_id=ALU36042.1] [location=complement(1782534..1782773)] [gbkey=CDS]" 1 1 1 0 1
"lcl|CP012395.1_cds_ALU36043.1_1614 [locus_tag=CLAU_1614] [protein=hypothetical protein] [protein_id=ALU36043.1] [location=complement(1782808..1783032)] [gbkey=CDS]" 0 1 1 1 0
"lcl|CP012395.1_cds_ALU36045.1_1616 [locus_tag=CLAU_1616] [protein=Sigma-70 region 4 domain protein] [protein_id=ALU36045.1] [location=complement(1783321..1783560)] [gbkey=CDS]" 0 0 0 1 0
"lcl|CP012395.1_cds_ALU36046.1_1617 [locus_tag=CLAU_1617] [protein=Hypothetical protein] [protein_id=ALU36046.1] [location=complement(1784285..1785238)] [gbkey=CDS]" 0 1 1 1 1
"lcl|CP012395.1_cds_ALU36047.1_1618 [locus_tag=CLAU_1618] [protein=Hypothetical protein] [protein_id=ALU36047.1] [location=complement(1785655..1785993)] [gbkey=CDS]" 1 1 1 1 1
"lcl|CP012395.1_cds_ALU36048.1_1619 [locus_tag=CLAU_1619] [protein=Hypothetical protein] [protein_id=ALU36048.1] [location=complement(1786196..1787428)] [gbkey=CDS]" 1 1 1 1 1
"lcl|CP012395.1_cds_ALU36049.1_1620 [locus_tag=CLAU_1620] [protein=Hypothetical protein] [protein_id=ALU36049.1] [location=complement(1787627..1788094)] [gbkey=CDS]" 0 1 1 1 1
"lcl|CP012395.1_cds_ALU36050.1_1621 [locus_tag=CLAU_1621] [protein=Hypothetical protein] [protein_id=ALU36050.1] [location=complement(1788113..1788415)] [gbkey=CDS]" 0 1 1 1 0
"lcl|CP012395.1_cds_ALU36051.1_1622 [locus_tag=CLAU_1622] [protein=Hypothetical protein] [protein_id=ALU36051.1] [location=complement(1788494..1789372)] [gbkey=CDS]" 0 1 1 1 1
"lcl|CP012395.1_cds_ALU36052.1_1623 [locus_tag=CLAU_1623] [protein=Primosome DnaD subunit] [protein_id=ALU36052.1] [location=complement(1789507..1790421)] [gbkey=CDS]" 1 1 1 1 1
"lcl|CP012395.1_cds_ALU36053.1_1624 [locus_tag=CLAU_1624] [protein=DNA-binding protein] [protein_id=ALU36053.1] [location=complement(1790453..1790665)] [gbkey=CDS]" 0 0 0 1 0
"lcl|CP012395.1_cds_ALU36056.1_1627 [locus_tag=CLAU_1627] [protein=Helix-turn-helix domain protein] [protein_id=ALU36056.1] [location=complement(1791307..1791495)] [gbkey=CDS]" 0 1 1 1 1
"lcl|CP012395.1_cds_ALU36057.1_1628 [locus_tag=CLAU_1628] [protein=Transcriptional regulator XRE family] [protein_id=ALU36057.1] [location=1791659..1792459] [gbkey=CDS]" 1 1 1 1 1
"lcl|CP012395.1_cds_ALU36058.1_1629 [locus_tag=CLAU_1629] [protein=Integrase family protein] [protein_id=ALU36058.1] [location=1792491..1793681] [gbkey=CDS]" 1 1 1 1 1
"lcl|CP012395.1_cds_ALU36060.1_1631 [locus_tag=CLAU_1631] [protein=Metal dependent phosphohydrolase] [protein_id=ALU36060.1] [location=1795072..1796382] [gbkey=CDS]" 1 1 1 0 1
"lcl|CP012395.1_cds_ALU36061.1_1632 [locus_tag=CLAU_1632] [protein=ATPase putative protein family UPF0079] [protein_id=ALU36061.1] [location=1796440..1796895] [gbkey=CDS]" 0 1 1 0 0
"lcl|CP012395.1_cds_ALU36062.1_1633 [locus_tag=CLAU_1633] [protein=Universal protein YeaZ] [protein_id=ALU36062.1] [location=1796900..1797613] [gbkey=CDS]" 0 0 1 1 0
"lcl|CP012395.1_cds_ALU36063.1_1634 [locus_tag=CLAU_1634] [protein=Ribosomal-protein-alanine acetyltransferase] [protein_id=ALU36063.1] [location=1797606..1798055] [gbkey=CDS]" 0 1 1 1 1
"lcl|CP012395.1_cds_ALU36064.1_1635 [locus_tag=CLAU_1635] [protein=Tyrosyl-tRNA synthetase] [protein_id=ALU36064.1] [location=complement(1798139..1799359)] [gbkey=CDS]" 1 1 1 1 1
"lcl|CP012395.1_cds_ALU36065.1_1636 [locus_tag=CLAU_1636] [protein=Hypothetical protein] [protein_id=ALU36065.1] [location=complement(1799573..1799983)] [gbkey=CDS]" 0 0 0 1 0
"lcl|CP012395.1_cds_ALU36066.1_1637 [locus_tag=CLAU_1637] [protein=putative transcriptional regulator] [protein_id=ALU36066.1] [location=complement(1800122..1801270)] [gbkey=CDS]" 1 1 1 1 1
"lcl|CP012395.1_cds_ALU36067.1_1638 [locus_tag=CLAU_1638] [protein=putative zinc-binding domain-containing protein] [protein_id=ALU36067.1] [location=1801619..1801783] [gbkey=CDS]" 0 0 0 1 0
"lcl|CP012395.1_cds_ALU36068.1_1639 [locus_tag=CLAU_1639] [protein=Membrane protein] [protein_id=ALU36068.1] [location=complement(1801815..1802375)] [gbkey=CDS]" 0 1 1 1 1
"lcl|CP012395.1_cds_ALU36070.1_1641 [locus_tag=CLAU_1641] [protein=Phosphoesterase PA-phosphatase related protein] [protein_id=ALU36070.1] [location=1802877..1803863] [gbkey=CDS]" 1 1 1 1 1
"lcl|CP012395.1_cds_ALU36071.1_1642 [locus_tag=CLAU_1642] [protein=Cof-like hydrolase] [protein_id=ALU36071.1] [location=complement(1804259..1805077)] [gbkey=CDS]" 1 1 1 1 1
"lcl|CP012395.1_cds_ALU36072.1_1643 [locus_tag=CLAU_1643] [protein=Peptide chain release factor 3] [protein_id=ALU36072.1] [location=1805299..1806891] [gbkey=CDS]" 1 1 1 1 1
"lcl|CP012395.1_cds_ALU36073.1_1644 [locus_tag=CLAU_1644] [protein=Tryptophan-tRNA ligase bacterial-type] [protein_id=ALU36073.1] [location=complement(1806954..1807964)] [gbkey=CDS]" 0 1 1 1 1
"lcl|CP012395.1_cds_ALU36074.1_1645 [locus_tag=CLAU_1645] [protein=Cyclic beta 1-2 glucan synthetase] [protein_id=ALU36074.1] [location=complement(1808327..1816963)] [gbkey=CDS]" 1 1 1 1 1
"lcl|CP012395.1_cds_ALU36075.1_1646 [locus_tag=CLAU_1646] [protein=Diaminopimelate decarboxylase] [protein_id=ALU36075.1] [location=complement(1817060..1818355)] [gbkey=CDS]" 1 1 1 0 1
"lcl|CP012395.1_cds_ALU36076.1_1647 [gene=dapG] [locus_tag=CLAU_1647] [protein=Aspartate kinase] [protein_id=ALU36076.1] [location=complement(1818441..1819643)] [gbkey=CDS]" 1 1 1 1 0
"lcl|CP012395.1_cds_ALU36077.1_1648 [locus_tag=CLAU_1648] [protein=(FeFe)-hydrogenase maturation hydE] [protein_id=ALU36077.1] [location=complement(1819997..1821037)] [gbkey=CDS]" 0 0 1 0 0
"lcl|CP012395.1_cds_ALU36078.1_1649 [locus_tag=CLAU_1649] [protein=Helicase superfamily 1 UvrD-related protein] [protein_id=ALU36078.1] [location=complement(1821254..1823383)] [gbkey=CDS]" 1 1 1 1 1
"lcl|CP012395.1_cds_ALU36079.1_1650 [locus_tag=CLAU_1650] [protein=Peptidase M41 FtsH domain protein] [protein_id=ALU36079.1] [location=complement(1823489..1825342)] [gbkey=CDS]" 1 1 1 1 1
"lcl|CP012395.1_cds_ALU36080.1_1651 [locus_tag=CLAU_1651] [protein=Prolyl-tRNA synthetase] [protein_id=ALU36080.1] [location=complement(1825949..1827379)] [gbkey=CDS]" 1 1 1 1 1
"lcl|CP012395.1_cds_ALU36081.1_1652 [locus_tag=CLAU_1652] [protein=putative secreted protein] [protein_id=ALU36081.1] [location=1827862..1829463] [gbkey=CDS]" 0 1 1 1 1
"lcl|CP012395.1_cds_ALU36082.1_1653 [locus_tag=CLAU_1653] [protein=Type IV pilus assembly PilZ] [protein_id=ALU36082.1] [location=complement(1830046..1830411)] [gbkey=CDS]" 0 1 1 0 1
"lcl|CP012395.1_cds_ALU36083.1_1654 [locus_tag=CLAU_1654] [protein=Polysaccharide deacetylase] [protein_id=ALU36083.1] [location=complement(1830785..1831567)] [gbkey=CDS]" 1 1 1 1 0
"lcl|CP012395.1_cds_ALU36084.1_1655 [locus_tag=CLAU_1655] [protein=Protein tyrosine phosphatase II superfamily protein] [protein_id=ALU36084.1] [location=complement(1831599..1832531)] [gbkey=CDS]" 1 1 1 1 1
"lcl|CP012395.1_cds_ALU36086.1_1657 [locus_tag=CLAU_1657] [protein=Hypothetical protein] [protein_id=ALU36086.1] [location=1832835..1832957] [gbkey=CDS]" 1 1 1 1 1
"lcl|CP012395.1_cds_ALU36087.1_1658 [locus_tag=CLAU_1658] [protein=Citrate/malate transporter] [protein_id=ALU36087.1] [location=complement(1833019..1834341)] [gbkey=CDS]" 0 1 1 1 0
"lcl|CP012395.1_cds_ALU36088.1_1659 [gene=ytsJ1] [locus_tag=CLAU_1659] [protein=putative NAD-dependent malic enzyme 4] [protein_id=ALU36088.1] [location=complement(1834375..1835604)] [gbkey=CDS]" 0 1 1 0 1
"lcl|CP012395.1_cds_ALU36089.1_1660 [gene=malR] [locus_tag=CLAU_1660] [protein=Transcriptional regulatory protein MalR] [protein_id=ALU36089.1] [location=complement(1835791..1836519)] [gbkey=CDS]" 0 1 1 1 1
"lcl|CP012395.1_cds_ALU36090.1_1661 [locus_tag=CLAU_1661] [protein=Sensory histidine kinase] [protein_id=ALU36090.1] [location=complement(1836512..1838122)] [gbkey=CDS]" 1 1 1 1 1
"lcl|CP012395.1_cds_ALU36091.1_1662 [gene=thlr] [locus_tag=CLAU_1662] [protein=TetR/AcrR family transcriptional regulator] [protein_id=ALU36091.1] [location=1839161..1839721] [gbkey=CDS]" 1 1 1 1 1
"lcl|CP012395.1_cds_ALU36092.1_1663 [locus_tag=CLAU_1663] [protein=Hypothetical protein] [protein_id=ALU36092.1] [location=1839887..1840315] [gbkey=CDS]" 0 1 1 1 1
"lcl|CP012395.1_cds_ALU36093.1_1664 [locus_tag=CLAU_1664] [protein=Transcriptional regulator LuxR family] [protein_id=ALU36093.1] [location=1840760..1841122] [gbkey=CDS]" 1 1 1 1 1
"lcl|CP012395.1_cds_ALU36094.1_1665 [locus_tag=CLAU_1665] [protein=Lumazine-binding protein] [protein_id=ALU36094.1] [location=1841124..1841678] [gbkey=CDS]" 1 1 1 1 1
"lcl|CP012395.1_cds_ALU36095.1_1666 [locus_tag=CLAU_1666] [protein=Transcriptional regulator LuxR family] [protein_id=ALU36095.1] [location=1842032..1842712] [gbkey=CDS]" 1 1 1 1 0
"lcl|CP012395.1_cds_ALU36096.1_1667 [locus_tag=CLAU_1667] [protein=Peptidase M28] [protein_id=ALU36096.1] [location=1842819..1844432] [gbkey=CDS]" 0 1 1 1 1
"lcl|CP012395.1_cds_ALU36097.1_1668 [locus_tag=CLAU_1668] [protein=FtsX-like permease family protein] [protein_id=ALU36097.1] [location=complement(1844902..1846164)] [gbkey=CDS]" 0 1 1 1 1
"lcl|CP012395.1_cds_ALU36098.1_1669 [locus_tag=CLAU_1669] [protein=Phosphonate-transporting ATPase] [protein_id=ALU36098.1] [location=complement(1846181..1846942)] [gbkey=CDS]" 0 1 1 1 1
"lcl|CP012395.1_cds_ALU36099.1_1670 [locus_tag=CLAU_1670] [protein=ATP-binding region ATPase domain protein] [protein_id=ALU36099.1] [location=complement(1846939..1848000)] [gbkey=CDS]" 0 1 1 1 1
"lcl|CP012395.1_cds_ALU36100.1_1671 [locus_tag=CLAU_1671] [protein=Two component transcriptional regulator winged helix family] [protein_id=ALU36100.1] [location=complement(1848002..1848700)] [gbkey=CDS]" 1 1 1 1 1
"lcl|CP012395.1_cds_ALU36101.1_1672 [locus_tag=CLAU_1672] [protein=Beta-lactamase] [protein_id=ALU36101.1] [location=complement(1848797..1850794)] [gbkey=CDS]" 1 1 1 1 1
"lcl|CP012395.1_cds_ALU36102.1_1673 [locus_tag=CLAU_1673] [protein=Chloramphenicol acetyltransferase CAT] [protein_id=ALU36102.1] [location=1851140..1851802] [gbkey=CDS]" 0 1 1 1 0
"lcl|CP012395.1_cds_ALU36103.1_1674 [locus_tag=CLAU_1674] [protein=SGNH hydrolase] [protein_id=ALU36103.1] [location=complement(1851962..1852726)] [gbkey=CDS]" 1 1 1 1 1
"lcl|CP012395.1_cds_ALU36104.1_1675 [locus_tag=CLAU_1675] [protein=putative membrane protein with peptidase domain] [protein_id=ALU36104.1] [location=complement(1852817..1855063)] [gbkey=CDS]" 1 1 1 1 1
"lcl|CP012395.1_cds_ALU36105.1_1676 [locus_tag=CLAU_1676] [protein=Penicillinase repressor] [protein_id=ALU36105.1] [location=complement(1855106..1855489)] [gbkey=CDS]" 1 1 1 0 0
"lcl|CP012395.1_cds_ALU36106.1_1677 [locus_tag=CLAU_1677] [protein=Transcriptional regulator PadR-like family] [protein_id=ALU36106.1] [location=1855876..1856214] [gbkey=CDS]" 1 1 1 1 0
"lcl|CP012395.1_cds_ALU36107.1_1678 [locus_tag=CLAU_1678] [protein=hypothetical protein] [protein_id=ALU36107.1] [location=1856207..1857055] [gbkey=CDS]" 1 1 1 1 1
"lcl|CP012395.1_cds_ALU36108.1_1679 [locus_tag=CLAU_1679] [protein=Transcriptional regulator] [protein_id=ALU36108.1] [location=complement(1857203..1857757)] [gbkey=CDS]" 1 1 1 1 1
"lcl|CP012395.1_cds_ALU36109.1_1680 [locus_tag=CLAU_1680] [protein=hypothetical protein] [protein_id=ALU36109.1] [location=complement(1858022..1858471)] [gbkey=CDS]" 0 0 0 1 0
"lcl|CP012395.1_cds_ALU36110.1_1681 [locus_tag=CLAU_1681] [protein=Transcriptional regulator PadR-like family] [protein_id=ALU36110.1] [location=complement(1858527..1859024)] [gbkey=CDS]" 0 0 0 1 0
"lcl|CP012395.1_cds_ALU36111.1_1682 [locus_tag=CLAU_1682] [protein=Diguanylate cyclase] [protein_id=ALU36111.1] [location=1859424..1860365] [gbkey=CDS]" 0 1 1 1 0
"lcl|CP012395.1_cds_ALU36112.1_1683 [locus_tag=CLAU_1683] [protein=Formiminotransferase-cyclodeaminase] [protein_id=ALU36112.1] [location=1860555..1861139] [gbkey=CDS]" 0 0 1 1 0
"lcl|CP012395.1_cds_ALU36113.1_1684 [locus_tag=CLAU_1684] [protein=Peptidoglycan glycosyltransferase] [protein_id=ALU36113.1] [location=complement(1861468..1863246)] [gbkey=CDS]" 1 1 1 1 1
"lcl|CP012395.1_cds_ALU36114.1_1685 [locus_tag=CLAU_1685] [protein=Hypothetical protein] [protein_id=ALU36114.1] [location=1863472..1864182] [gbkey=CDS]" 1 1 1 1 1
"lcl|CP012395.1_cds_ALU36115.1_1686 [locus_tag=CLAU_1686] [protein=Diguanylate cyclase] [protein_id=ALU36115.1] [location=complement(1864254..1865534)] [gbkey=CDS]" 0 1 1 1 0
"lcl|CP012395.1_cds_ALU36116.1_1687 [locus_tag=CLAU_1687] [protein=GerA spore germination protein] [protein_id=ALU36116.1] [location=1865955..1867454] [gbkey=CDS]" 1 1 1 1 0
"lcl|CP012395.1_cds_ALU36117.1_1688 [locus_tag=CLAU_1688] [protein=Spore germination protein] [protein_id=ALU36117.1] [location=1867488..1868588] [gbkey=CDS]" 1 1 1 1 1
"lcl|CP012395.1_cds_ALU36118.1_1689 [locus_tag=CLAU_1689] [protein=Germination protein Ger(x)C family] [protein_id=ALU36118.1] [location=1868585..1869850] [gbkey=CDS]" 1 1 1 1 1
"lcl|CP012395.1_cds_ALU36119.1_1690 [locus_tag=CLAU_1690] [protein=GtrA family protein] [protein_id=ALU36119.1] [location=complement(1870133..1870522)] [gbkey=CDS]" 1 1 1 0 0
"lcl|CP012395.1_cds_ALU36120.1_1691 [locus_tag=CLAU_1691] [protein=Glycosyl transferase family 2] [protein_id=ALU36120.1] [location=complement(1870549..1871598)] [gbkey=CDS]" 1 1 1 1 1
"lcl|CP012395.1_cds_ALU36121.1_1692 [locus_tag=CLAU_1692] [protein=Hypothetical protein] [protein_id=ALU36121.1] [location=1871797..1873248] [gbkey=CDS]" 0 1 1 1 1
"lcl|CP012395.1_cds_ALU36122.1_1693 [locus_tag=CLAU_1693] [protein=Hypothetical protein] [protein_id=ALU36122.1] [location=complement(1873202..1874710)] [gbkey=CDS]" 1 1 1 1 0
"lcl|CP012395.1_cds_ALU36123.1_1694 [locus_tag=CLAU_1694] [protein=Acetolactate synthase] [protein_id=ALU36123.1] [location=1875000..1876670] [gbkey=CDS]" 1 1 1 1 0
"lcl|CP012395.1_cds_ALU36124.1_1695 [locus_tag=CLAU_1695] [protein=4-hydroxybutyrate dehydrogenase] [protein_id=ALU36124.1] [location=1876685..1877800] [gbkey=CDS]" 1 1 1 0 0
"lcl|CP012395.1_cds_ALU36125.1_1696 [locus_tag=CLAU_1696] [protein=Transcriptional regulator LysR family] [protein_id=ALU36125.1] [location=1877820..1878770] [gbkey=CDS]" 1 1 1 0 1
"lcl|CP012395.1_cds_ALU36126.1_1697 [locus_tag=CLAU_1697] [protein=3-hydroxybutyrate dehydrogenase] [protein_id=ALU36126.1] [location=complement(1878909..1879673)] [gbkey=CDS]" 0 1 1 1 0
"lcl|CP012395.1_cds_ALU36127.1_1698 [locus_tag=CLAU_1698] [protein=Hypothetical protein] [protein_id=ALU36127.1] [location=complement(1879716..1881050)] [gbkey=CDS]" 1 1 1 1 1
"lcl|CP012395.1_cds_ALU36128.1_1699 [locus_tag=CLAU_1699] [protein=GerA spore germination protein] [protein_id=ALU36128.1] [location=1881288..1882964] [gbkey=CDS]" 1 1 1 1 1
"lcl|CP012395.1_cds_ALU36129.1_1700 [locus_tag=CLAU_1700] [protein=Germination protein Ger(x)C family] [protein_id=ALU36129.1] [location=1882993..1884153] [gbkey=CDS]" 0 1 1 1 1
"lcl|CP012395.1_cds_ALU36130.1_1701 [locus_tag=CLAU_1701] [protein=Spore germination protein] [protein_id=ALU36130.1] [location=1884182..1885294] [gbkey=CDS]" 1 1 1 1 1
"lcl|CP012395.1_cds_ALU36131.1_1702 [locus_tag=CLAU_1702] [protein=Transcriptional regulator MarR family] [protein_id=ALU36131.1] [location=1885380..1885829] [gbkey=CDS]" 1 1 1 1 1
"lcl|CP012395.1_cds_ALU36132.1_1703 [locus_tag=CLAU_1703] [protein=GCN5-related N-acetyltransferase] [protein_id=ALU36132.1] [location=1885841..1886341] [gbkey=CDS]" 0 1 1 1 1
"lcl|CP012395.1_cds_ALU36133.1_1704 [locus_tag=CLAU_1704] [protein=Metal dependent phosphohydrolase] [protein_id=ALU36133.1] [location=1886423..1887325] [gbkey=CDS]" 1 1 1 1 0
"lcl|CP012395.1_cds_ALU36134.1_1705 [locus_tag=CLAU_1705] [protein=Hypothetical protein] [protein_id=ALU36134.1] [location=complement(1887504..1887776)] [gbkey=CDS]" 0 1 1 0 1
"lcl|CP012395.1_cds_ALU36136.1_1707 [gene=smpB] [locus_tag=CLAU_1707] [protein=SsrA-binding protein] [protein_id=ALU36136.1] [location=complement(1888173..1888646)] [gbkey=CDS]" 1 1 1 1 0
"lcl|CP012395.1_cds_ALU36137.1_1708 [gene=rnr] [locus_tag=CLAU_1708] [protein=Ribonuclease R] [protein_id=ALU36137.1] [location=complement(1888680..1890818)] [gbkey=CDS]" 1 1 1 1 1
"lcl|CP012395.1_cds_ALU36138.1_1709 [locus_tag=CLAU_1709] [protein=Preprotein translocase SecG subunit] [protein_id=ALU36138.1] [location=complement(1890944..1891177)] [gbkey=CDS]" 1 1 1 0 0
"lcl|CP012395.1_cds_ALU36139.1_1710 [gene=eno] [locus_tag=CLAU_1710] [protein=Enolase] [protein_id=ALU36139.1] [location=complement(1891299..1892597)] [gbkey=CDS]" 0 1 1 1 1
"lcl|CP012395.1_cds_ALU36140.1_1711 [gene=gpmI] [locus_tag=CLAU_1711] [protein=2,3-bisphosphoglycerate-independent phosphoglycerate mutase] [protein_id=ALU36140.1] [location=complement(1892692..1894227)] [gbkey=CDS]" 1 1 1 1 1
"lcl|CP012395.1_cds_ALU36141.1_1712 [gene=tpiA] [locus_tag=CLAU_1712] [protein=Triosephosphate isomerase] [protein_id=ALU36141.1] [location=complement(1894253..1894999)] [gbkey=CDS]" 0 1 1 1 1
"lcl|CP012395.1_cds_ALU36142.1_1713 [gene=pgk] [locus_tag=CLAU_1713] [protein=Phosphoglycerate kinase] [protein_id=ALU36142.1] [location=complement(1895021..1896217)] [gbkey=CDS]" 0 0 0 1 0
"lcl|CP012395.1_cds_ALU36143.1_1714 [locus_tag=CLAU_1714] [protein=Glyceraldehyde-3-phosphate dehydrogenase type I] [protein_id=ALU36143.1] [location=complement(1896338..1897345)] [gbkey=CDS]" 0 1 1 1 1
"lcl|CP012395.1_cds_ALU36144.1_1715 [locus_tag=CLAU_1715] [protein=Transcriptional regulator DeoR family] [protein_id=ALU36144.1] [location=complement(1897398..1898423)] [gbkey=CDS]" 1 1 1 1 0
"lcl|CP012395.1_cds_ALU36145.1_1716 [gene=rpoN] [locus_tag=CLAU_1716] [protein=RNA polymerase sigma-54 subunit] [protein_id=ALU36145.1] [location=complement(1898558..1899925)] [gbkey=CDS]" 1 1 1 1 1
"lcl|CP012395.1_cds_ALU36146.1_1717 [locus_tag=CLAU_1717] [protein=DegV family protein] [protein_id=ALU36146.1] [location=complement(1900092..1900931)] [gbkey=CDS]" 0 1 1 1 0
"lcl|CP012395.1_cds_ALU36147.1_1718 [gene=spoU] [locus_tag=CLAU_1718] [protein=S-adenosyl-L-methionine dependent tRNA/rRNA methyltransferase] [protein_id=ALU36147.1] [location=complement(1900942..1901409)] [gbkey=CDS]" 0 0 1 1 0
"lcl|CP012395.1_cds_ALU36148.1_1719 [locus_tag=CLAU_1719] [protein=Cell wall hydrolase/autolysin] [protein_id=ALU36148.1] [location=complement(1902005..1902721)] [gbkey=CDS]" 1 1 1 1 1
"lcl|CP012395.1_cds_ALU36149.1_1720 [locus_tag=CLAU_1720] [protein=Nucleotidase] [protein_id=ALU36149.1] [location=1902898..1903467] [gbkey=CDS]" 0 0 0 1 0
"lcl|CP012395.1_cds_ALU36150.1_1721 [locus_tag=CLAU_1721] [protein=hypothetical protein] [protein_id=ALU36150.1] [location=complement(1903484..1904371)] [gbkey=CDS]" 0 1 1 1 1
"lcl|CP012395.1_cds_ALU36151.1_1722 [locus_tag=CLAU_1722] [protein=Hypothetical protein] [protein_id=ALU36151.1] [location=complement(1904883..1905278)] [gbkey=CDS]" 0 0 0 1 0
"lcl|CP012395.1_cds_ALU36152.1_1723 [locus_tag=CLAU_1723] [protein=VanW family protein] [protein_id=ALU36152.1] [location=complement(1905660..1906820)] [gbkey=CDS]" 1 1 1 1 1
"lcl|CP012395.1_cds_ALU36153.1_1724 [gene=cinA] [locus_tag=CLAU_1724] [protein=Competence-damaged protein] [protein_id=ALU36153.1] [location=1906989..1908227] [gbkey=CDS]" 1 1 1 1 1
"lcl|CP012395.1_cds_ALU36154.1_1725 [gene=ntH] [locus_tag=CLAU_1725] [protein=Endonuclease] [protein_id=ALU36154.1] [location=complement(1908843..1909487)] [gbkey=CDS]" 1 1 1 1 1
"lcl|CP012395.1_cds_ALU36155.1_1726 [locus_tag=CLAU_1726] [protein=Phospholipid/glycerol acyltransferase] [protein_id=ALU36155.1] [location=complement(1909503..1910204)] [gbkey=CDS]" 0 0 1 1 0
"lcl|CP012395.1_cds_ALU36156.1_1727 [locus_tag=CLAU_1727] [protein=Iron-sulfur cluster binding protein] [protein_id=ALU36156.1] [location=complement(1910268..1911245)] [gbkey=CDS]" 1 1 1 1 0
"lcl|CP012395.1_cds_ALU36157.1_1728 [locus_tag=CLAU_1728] [protein=Serine O-acetyltransferase] [protein_id=ALU36157.1] [location=complement(1911271..1911864)] [gbkey=CDS]" 0 0 0 1 0
"lcl|CP012395.1_cds_ALU36158.1_1729 [locus_tag=CLAU_1729] [protein=Cysteine synthase A] [protein_id=ALU36158.1] [location=complement(1912085..1912996)] [gbkey=CDS]" 0 1 1 1 0
"lcl|CP012395.1_cds_ALU36159.1_1730 [locus_tag=CLAU_1730] [protein=Ribonuclease BN] [protein_id=ALU36159.1] [location=complement(1913567..1914394)] [gbkey=CDS]" 1 1 1 1 0
"lcl|CP012395.1_cds_ALU36160.1_1731 [locus_tag=CLAU_1731] [protein=Ig domain protein] [protein_id=ALU36160.1] [location=1914802..1916076] [gbkey=CDS]" 0 1 1 1 1
"lcl|CP012395.1_cds_ALU36161.1_1732 [locus_tag=CLAU_1732] [protein=Rubrerythrin] [protein_id=ALU36161.1] [location=complement(1916146..1916691)] [gbkey=CDS]" 1 1 1 0 1
"lcl|CP012395.1_cds_ALU36163.1_1734 [locus_tag=CLAU_1734] [protein=Major facilitator superfamily MFS_1] [protein_id=ALU36163.1] [location=complement(1917533..1918831)] [gbkey=CDS]" 0 1 1 1 1
"lcl|CP012395.1_cds_ALU36164.1_1735 [locus_tag=CLAU_1735] [protein=Transcriptional regulator LysR family] [protein_id=ALU36164.1] [location=1918963..1919862] [gbkey=CDS]" 1 1 1 1 0
"lcl|CP012395.1_cds_ALU36165.1_1736 [locus_tag=CLAU_1736] [protein=Hypothetical protein] [protein_id=ALU36165.1] [location=complement(1919846..1920232)] [gbkey=CDS]" 0 0 0 1 0
"lcl|CP012395.1_cds_ALU36166.1_1737 [locus_tag=CLAU_1737] [protein=Long-chain-fatty-acid-CoA ligase] [protein_id=ALU36166.1] [location=complement(1920301..1922016)] [gbkey=CDS]" 1 1 1 1 1
"lcl|CP012395.1_cds_ALU36167.1_1738 [locus_tag=CLAU_1738] [protein=Electron transfer flavoprotein alpha subunit] [protein_id=ALU36167.1] [location=complement(1922048..1923058)] [gbkey=CDS]" 1 1 1 1 1
"lcl|CP012395.1_cds_ALU36168.1_1739 [locus_tag=CLAU_1739] [protein=Electron transfer flavoprotein alpha/beta-subunit] [protein_id=ALU36168.1] [location=complement(1923074..1923862)] [gbkey=CDS]" 0 1 1 1 1
"lcl|CP012395.1_cds_ALU36169.1_1740 [locus_tag=CLAU_1740] [protein=Butyryl-CoA dehydrogenase] [protein_id=ALU36169.1] [location=complement(1923875..1925017)] [gbkey=CDS]" 1 1 1 1 1
"lcl|CP012395.1_cds_ALU36170.1_1741 [locus_tag=CLAU_1741] [protein=Formyl-CoA transferase] [protein_id=ALU36170.1] [location=complement(1925036..1926259)] [gbkey=CDS]" 0 1 1 1 1
"lcl|CP012395.1_cds_ALU36171.1_1742 [locus_tag=CLAU_1742] [protein=Butyryl-CoA dehydrogenase] [protein_id=ALU36171.1] [location=complement(1926350..1927522)] [gbkey=CDS]" 1 1 1 1 1
"lcl|CP012395.1_cds_ALU36172.1_1743 [locus_tag=CLAU_1743] [protein=Mannose-6-phosphate isomerase] [protein_id=ALU36172.1] [location=complement(1927859..1928842)] [gbkey=CDS]" 1 1 1 1 1
"lcl|CP012395.1_cds_ALU36173.1_1744 [locus_tag=CLAU_1744] [protein=Rubrerythrin] [protein_id=ALU36173.1] [location=1929070..1929591] [gbkey=CDS]" 0 1 1 0 1
"lcl|CP012395.1_cds_ALU36174.1_1745 [locus_tag=CLAU_1745] [protein=Hypothetical protein] [protein_id=ALU36174.1] [location=1929693..1930109] [gbkey=CDS]" 1 1 1 1 0
"lcl|CP012395.1_cds_ALU36175.1_1746 [locus_tag=CLAU_1746] [protein=Hypothetical protein] [protein_id=ALU36175.1] [location=complement(1930333..1930755)] [gbkey=CDS]" 0 0 0 1 0
"lcl|CP012395.1_cds_ALU36176.1_1747 [locus_tag=CLAU_1747] [protein=Hypothetical protein] [protein_id=ALU36176.1] [location=1930895..1931128] [gbkey=CDS]" 0 1 1 1 0
"lcl|CP012395.1_cds_ALU36177.1_1748 [gene=leuB] [locus_tag=CLAU_1748] [protein=3-isopropylmalate dehydrogenase] [protein_id=ALU36177.1] [location=complement(1931268..1932350)] [gbkey=CDS]" 1 1 1 1 1
"lcl|CP012395.1_cds_ALU36178.1_1749 [locus_tag=CLAU_1749] [protein=Two component transcriptional regulator winged helix family] [protein_id=ALU36178.1] [location=complement(1932401..1933099)] [gbkey=CDS]" 0 1 1 1 1
"lcl|CP012395.1_cds_ALU36179.1_1750 [locus_tag=CLAU_1750] [protein=Osmosensitive K(+) channel signal transduction histidine kinase] [protein_id=ALU36179.1] [location=complement(1933112..1935847)] [gbkey=CDS]" 1 1 1 1 1
"lcl|CP012395.1_cds_ALU36180.1_1751 [locus_tag=CLAU_1751] [protein=Hypothetical protein] [protein_id=ALU36180.1] [location=complement(1935876..1936229)] [gbkey=CDS]" 0 0 0 1 0
"lcl|CP012395.1_cds_ALU36181.1_1752 [locus_tag=CLAU_1752] [protein=Potassium-transporting ATPase C chain] [protein_id=ALU36181.1] [location=complement(1936265..1936888)] [gbkey=CDS]" 1 1 1 1 1
"lcl|CP012395.1_cds_ALU36182.1_1753 [gene=kdpB] [locus_tag=CLAU_1753] [protein=Potassium-transporting ATPase B chain] [protein_id=ALU36182.1] [location=complement(1936915..1938978)] [gbkey=CDS]" 1 1 1 1 1
"lcl|CP012395.1_cds_ALU36183.1_1754 [gene=kdpA] [locus_tag=CLAU_1754] [protein=Potassium-transporting ATPase A chain] [protein_id=ALU36183.1] [location=complement(1939003..1940676)] [gbkey=CDS]" 1 1 1 1 1
"lcl|CP012395.1_cds_ALU36184.1_1755 [locus_tag=CLAU_1755] [protein=Hypothetical protein] [protein_id=ALU36184.1] [location=complement(1941048..1942904)] [gbkey=CDS]" 1 1 1 1 0
"lcl|CP012395.1_cds_ALU36186.1_1757 [gene=pdxS] [locus_tag=CLAU_1757] [protein=Pyridoxal biosynthesis lyase pdxS] [protein_id=ALU36186.1] [location=1943256..1944125] [gbkey=CDS]" 0 1 1 1 1
"lcl|CP012395.1_cds_ALU36187.1_1758 [gene=pdxT] [locus_tag=CLAU_1758] [protein=Glutamine amidotransferase subunit pdxT] [protein_id=ALU36187.1] [location=1944129..1944695] [gbkey=CDS]" 1 1 1 1 0
"lcl|CP012395.1_cds_ALU36188.1_1759 [locus_tag=CLAU_1759] [protein=ABC-type transporter integral membrane subunit] [protein_id=ALU36188.1] [location=complement(1944749..1945681)] [gbkey=CDS]" 1 1 1 1 1
"lcl|CP012395.1_cds_ALU36189.1_1760 [locus_tag=CLAU_1760] [protein=ABC-type transporter integral membrane subunit] [protein_id=ALU36189.1] [location=complement(1945686..1946756)] [gbkey=CDS]" 0 1 1 1 1
"lcl|CP012395.1_cds_ALU36190.1_1761 [locus_tag=CLAU_1761] [protein=Monosaccharide-transporting ATPase] [protein_id=ALU36190.1] [location=complement(1946749..1948266)] [gbkey=CDS]" 1 1 1 1 1
"lcl|CP012395.1_cds_ALU36191.1_1762 [locus_tag=CLAU_1762] [protein=Basic membrane lipoprotein] [protein_id=ALU36191.1] [location=complement(1948337..1949443)] [gbkey=CDS]" 1 1 1 1 1
"lcl|CP012395.1_cds_ALU36192.1_1763 [locus_tag=CLAU_1763] [protein=C_GCAxxG_C_C family protein] [protein_id=ALU36192.1] [location=1949829..1950476] [gbkey=CDS]" 0 0 0 1 0
"lcl|CP012395.1_cds_ALU36193.1_1764 [locus_tag=CLAU_1764] [protein=Alcohol dehydrogenase] [protein_id=ALU36193.1] [location=1950577..1950936] [gbkey=CDS]" 0 1 1 1 0
"lcl|CP012395.1_cds_ALU36194.1_1765 [locus_tag=CLAU_1765] [protein=C_GCAxxG_C_C family protein] [protein_id=ALU36194.1] [location=complement(1951172..1952089)] [gbkey=CDS]" 1 1 1 1 1
"lcl|CP012395.1_cds_ALU36195.1_1766 [locus_tag=CLAU_1766] [protein=Alcohol dehydrogenase] [protein_id=ALU36195.1] [location=1952555..1953703] [gbkey=CDS]" 0 1 1 1 1
"lcl|CP012395.1_cds_ALU36196.1_1767 [locus_tag=CLAU_1767] [protein=Histidine kinase] [protein_id=ALU36196.1] [location=1954100..1955290] [gbkey=CDS]" 1 1 1 1 1
"lcl|CP012395.1_cds_ALU36197.1_1768 [locus_tag=CLAU_1768] [protein=Two component transcriptional regulator AraC family] [protein_id=ALU36197.1] [location=1955296..1956066] [gbkey=CDS]" 1 1 1 1 0
"lcl|CP012395.1_cds_ALU36198.1_1769 [locus_tag=CLAU_1769] [protein=Microcompartments protein] [protein_id=ALU36198.1] [location=complement(1956350..1956646)] [gbkey=CDS]" 0 1 1 0 0
"lcl|CP012395.1_cds_ALU36199.1_1770 [locus_tag=CLAU_1770] [protein=Microcompartments protein] [protein_id=ALU36199.1] [location=complement(1956721..1957011)] [gbkey=CDS]" 0 1 1 0 0
"lcl|CP012395.1_cds_ALU36200.1_1771 [locus_tag=CLAU_1771] [protein=Propanediol utilization protein] [protein_id=ALU36200.1] [location=complement(1957060..1957710)] [gbkey=CDS]" 1 1 1 1 1
"lcl|CP012395.1_cds_ALU36201.1_1772 [locus_tag=CLAU_1772] [protein=Acetaldehyde dehydrogenase (acetylating)] [protein_id=ALU36201.1] [location=complement(1957712..1959265)] [gbkey=CDS]" 1 1 1 1 1
"lcl|CP012395.1_cds_ALU36202.1_1773 [locus_tag=CLAU_1773] [protein=Microcompartments protein] [protein_id=ALU36202.1] [location=complement(1959317..1960063)] [gbkey=CDS]" 0 0 0 1 0
"lcl|CP012395.1_cds_ALU36203.1_1774 [locus_tag=CLAU_1774] [protein=Ethanolamine utilization EutQ family protein] [protein_id=ALU36203.1] [location=complement(1960103..1960792)] [gbkey=CDS]" 0 1 1 1 1
"lcl|CP012395.1_cds_ALU36204.1_1775 [locus_tag=CLAU_1775] [protein=Microcompartments protein] [protein_id=ALU36204.1] [location=complement(1960830..1961378)] [gbkey=CDS]" 1 1 1 0 1
"lcl|CP012395.1_cds_ALU36205.1_1776 [locus_tag=CLAU_1776] [protein=Respiratory-chain NADH dehydrogenase domain subunit A] [protein_id=ALU36205.1] [location=complement(1961380..1962708)] [gbkey=CDS]" 1 1 1 1 1
"lcl|CP012395.1_cds_ALU36206.1_1777 [locus_tag=CLAU_1777] [protein=Ethanolamine utilization protein EutN/carboxysome structural protein Ccml] [protein_id=ALU36206.1] [location=complement(1962726..1962992)] [gbkey=CDS]" 0 1 1 0 1
"lcl|CP012395.1_cds_ALU36207.1_1778 [locus_tag=CLAU_1778] [protein=Microcompartments protein] [protein_id=ALU36207.1] [location=complement(1962986..1963291)] [gbkey=CDS]" 0 1 1 1 1
"lcl|CP012395.1_cds_ALU36208.1_1779 [locus_tag=CLAU_1779] [protein=Ethanolamine utilization protein EutJ family protein] [protein_id=ALU36208.1] [location=complement(1963308..1964150)] [gbkey=CDS]" 0 1 1 0 1
"lcl|CP012395.1_cds_ALU36209.1_1780 [locus_tag=CLAU_1780] [protein=Hypothetical protein] [protein_id=ALU36209.1] [location=complement(1964132..1964902)] [gbkey=CDS]" 1 1 1 1 1
"lcl|CP012395.1_cds_ALU36210.1_1781 [locus_tag=CLAU_1781] [protein=Glycyl-radical enzyme activating protein family] [protein_id=ALU36210.1] [location=complement(1965150..1966100)] [gbkey=CDS]" 1 1 1 1 1
"lcl|CP012395.1_cds_ALU36211.1_1782 [locus_tag=CLAU_1782] [protein=Pyruvate formate-lyase PFL] [protein_id=ALU36211.1] [location=complement(1966234..1968783)] [gbkey=CDS]" 1 1 1 1 1
"lcl|CP012395.1_cds_ALU36212.1_1783 [locus_tag=CLAU_1783] [protein=Acetaldehyde dehydrogenase (acetylating)] [protein_id=ALU36212.1] [location=complement(1968874..1970370)] [gbkey=CDS]" 1 1 1 1 1
"lcl|CP012395.1_cds_ALU36216.1_1787 [locus_tag=CLAU_1787] [protein=Hypothetical protein] [protein_id=ALU36216.1] [location=complement(1971506..1972594)] [gbkey=CDS]" 0 1 1 1 1
"lcl|CP012395.1_cds_ALU36218.1_1789 [locus_tag=CLAU_1789] [protein=Hypothetical protein] [protein_id=ALU36218.1] [location=complement(1973046..1974128)] [gbkey=CDS]" 0 1 1 1 1
"lcl|CP012395.1_cds_ALU36219.1_1790 [locus_tag=CLAU_1790] [protein=Transcriptional regulator GntR family with aminotransferase domain-containing protein] [protein_id=ALU36219.1] [location=complement(1974574..1976034)] [gbkey=CDS]" 1 1 1 1 1
"lcl|CP012395.1_cds_ALU36220.1_1791 [locus_tag=CLAU_1791] [protein=Lysine exporter protein (LYSE/YGGA)] [protein_id=ALU36220.1] [location=complement(1976051..1976665)] [gbkey=CDS]" 1 1 1 1 1
"lcl|CP012395.1_cds_ALU36221.1_1792 [locus_tag=CLAU_1792] [protein=Major facilitator superfamily MFS_1] [protein_id=ALU36221.1] [location=1976854..1978110] [gbkey=CDS]" 1 1 1 1 0
"lcl|CP012395.1_cds_ALU36222.1_1793 [locus_tag=CLAU_1793] [protein=Transcriptional regulator TetR family] [protein_id=ALU36222.1] [location=1978107..1978658] [gbkey=CDS]" 0 0 0 1 0
"lcl|CP012395.1_cds_ALU36223.1_1794 [locus_tag=CLAU_1794] [protein=Alcohol dehydrogenase] [protein_id=ALU36223.1] [location=complement(1978760..1979953)] [gbkey=CDS]" 1 1 1 1 0
"lcl|CP012395.1_cds_ALU36224.1_1795 [locus_tag=CLAU_1795] [protein=SNARE associated protein] [protein_id=ALU36224.1] [location=complement(1980363..1980884)] [gbkey=CDS]" 0 0 0 1 0
"lcl|CP012395.1_cds_ALU36225.1_1796 [locus_tag=CLAU_1796] [protein=ATP-binding region ATPase domain protein] [protein_id=ALU36225.1] [location=complement(1980993..1982012)] [gbkey=CDS]" 1 1 1 1 0
"lcl|CP012395.1_cds_ALU36226.1_1797 [locus_tag=CLAU_1797] [protein=Two component transcriptional regulator winged helix family] [protein_id=ALU36226.1] [location=complement(1982009..1982725)] [gbkey=CDS]" 0 1 1 1 1
"lcl|CP012395.1_cds_ALU36227.1_1798 [locus_tag=CLAU_1798] [protein=Hypothetical protein] [protein_id=ALU36227.1] [location=complement(1982760..1984751)] [gbkey=CDS]" 0 1 1 1 1
"lcl|CP012395.1_cds_ALU36228.1_1799 [locus_tag=CLAU_1799] [protein=Sulfate-transporting ATPase] [protein_id=ALU36228.1] [location=complement(1984741..1985508)] [gbkey=CDS]" 0 1 1 1 1
"lcl|CP012395.1_cds_ALU36229.1_1800 [locus_tag=CLAU_1800] [protein=Dolichyl-phosphate-mannose-protein mannosyltransferase] [protein_id=ALU36229.1] [location=complement(1985608..1987050)] [gbkey=CDS]" 0 1 1 1 1
"lcl|CP012395.1_cds_ALU36230.1_1801 [locus_tag=CLAU_1801] [protein=putative amidase domain-containing protein] [protein_id=ALU36230.1] [location=complement(1987427..1988578)] [gbkey=CDS]" 1 1 1 1 1
"lcl|CP012395.1_cds_ALU36231.1_1802 [locus_tag=CLAU_1802] [protein=Hypothetical protein] [protein_id=ALU36231.1] [location=complement(1988871..1989002)] [gbkey=CDS]" 0 0 0 1 0
"lcl|CP012395.1_cds_ALU36232.1_1803 [locus_tag=CLAU_1803] [protein=hypothetical protein] [protein_id=ALU36232.1] [location=complement(1989274..1990038)] [gbkey=CDS]" 1 1 1 1 1
"lcl|CP012395.1_cds_ALU36234.1_1805 [locus_tag=CLAU_1805] [protein=Hypothetical protein] [protein_id=ALU36234.1] [location=complement(1990121..1990252)] [gbkey=CDS]" 0 0 0 1 0
"lcl|CP012395.1_cds_ALU36235.1_1806 [locus_tag=CLAU_1806] [protein=Hypothetical protein] [protein_id=ALU36235.1] [location=1990354..1990785] [gbkey=CDS]" 0 1 1 1 1
"lcl|CP012395.1_cds_ALU36236.1_1807 [locus_tag=CLAU_1807] [protein=ABC-type transporter related protein] [protein_id=ALU36236.1] [location=complement(1990847..1992391)] [gbkey=CDS]" 0 0 1 1 0
"lcl|CP012395.1_cds_ALU36237.1_1808 [locus_tag=CLAU_1808] [protein=Mor transcription activator domain protein] [protein_id=ALU36237.1] [location=complement(1992610..1992885)] [gbkey=CDS]" 1 1 1 0 0
"lcl|CP012395.1_cds_ALU36238.1_1809 [locus_tag=CLAU_1809] [protein=Hypothetical protein] [protein_id=ALU36238.1] [location=complement(1993521..1994648)] [gbkey=CDS]" 0 1 1 1 1
"lcl|CP012395.1_cds_ALU36239.1_1810 [locus_tag=CLAU_1810] [protein=Transcriptional regulator MerR family] [protein_id=ALU36239.1] [location=1994920..1995681] [gbkey=CDS]" 1 1 1 1 0
"lcl|CP012395.1_cds_ALU36240.1_1811 [locus_tag=CLAU_1811] [protein=Peptidase M28] [protein_id=ALU36240.1] [location=1995787..1996965] [gbkey=CDS]" 1 1 1 1 1
"lcl|CP012395.1_cds_ALU36241.1_1812 [locus_tag=CLAU_1812] [protein=Transcriptional regulator MerR family] [protein_id=ALU36241.1] [location=1997088..1997924] [gbkey=CDS]" 0 1 1 1 1
"lcl|CP012395.1_cds_ALU36242.1_1813 [locus_tag=CLAU_1813] [protein=MATE efflux family protein] [protein_id=ALU36242.1] [location=1998037..1999446] [gbkey=CDS]" 1 1 1 1 1
"lcl|CP012395.1_cds_ALU36243.1_1814 [locus_tag=CLAU_1814] [protein=Transcriptional regulator XRE family] [protein_id=ALU36243.1] [location=1999525..2000640] [gbkey=CDS]" 1 1 1 1 1
"lcl|CP012395.1_cds_ALU36244.1_1815 [locus_tag=CLAU_1815] [protein=Flavoprotein] [protein_id=ALU36244.1] [location=complement(2000795..2001319)] [gbkey=CDS]" 1 1 1 1 1
"lcl|CP012395.1_cds_ALU36245.1_1816 [locus_tag=CLAU_1816] [protein=Polysaccharide deacetylase] [protein_id=ALU36245.1] [location=2001896..2002690] [gbkey=CDS]" 0 1 1 1 1
"lcl|CP012395.1_cds_ALU36246.1_1817 [locus_tag=CLAU_1817] [protein=Metallophosphoesterase] [protein_id=ALU36246.1] [location=complement(2003241..2004134)] [gbkey=CDS]" 1 1 1 1 1
"lcl|CP012395.1_cds_ALU36248.1_1819 [locus_tag=CLAU_1819] [protein=Electron transfer flavoprotein dehydrogenase] [protein_id=ALU36248.1] [location=complement(2005172..2006467)] [gbkey=CDS]" 1 1 1 1 0
"lcl|CP012395.1_cds_ALU36249.1_1820 [locus_tag=CLAU_1820] [protein=Electron transfer flavoprotein alpha/beta-subunit] [protein_id=ALU36249.1] [location=complement(2006471..2007760)] [gbkey=CDS]" 0 1 1 1 0
"lcl|CP012395.1_cds_ALU36250.1_1821 [locus_tag=CLAU_1821] [protein=Electron transfer flavoprotein alpha/beta-subunit] [protein_id=ALU36250.1] [location=complement(2007748..2008557)] [gbkey=CDS]" 0 1 1 1 1
"lcl|CP012395.1_cds_ALU36251.1_1822 [locus_tag=CLAU_1822] [protein=Heavy metal transport/detoxification protein] [protein_id=ALU36251.1] [location=2008846..2010261] [gbkey=CDS]" 1 1 1 1 0
"lcl|CP012395.1_cds_ALU36252.1_1823 [locus_tag=CLAU_1823] [protein=OsmC family protein] [protein_id=ALU36252.1] [location=complement(2010403..2010846)] [gbkey=CDS]" 0 1 1 0 0
"lcl|CP012395.1_cds_ALU36253.1_1824 [locus_tag=CLAU_1824] [protein=Integral membrane sensor signal transduction histidine kinase] [protein_id=ALU36253.1] [location=complement(2010909..2012276)] [gbkey=CDS]" 0 1 1 1 1
"lcl|CP012395.1_cds_ALU36254.1_1825 [locus_tag=CLAU_1825] [protein=Two component transcriptional regulator winged helix family] [protein_id=ALU36254.1] [location=complement(2012276..2012959)] [gbkey=CDS]" 1 1 1 1 0
"lcl|CP012395.1_cds_ALU36255.1_1826 [locus_tag=CLAU_1826] [protein=1,4-dihydroxy-2-naphthoate octaprenyltransferase] [protein_id=ALU36255.1] [location=2013230..2014126] [gbkey=CDS]" 0 1 1 1 1
"lcl|CP012395.1_cds_ALU36256.1_1827 [locus_tag=CLAU_1827] [protein=Abortive infection protein] [protein_id=ALU36256.1] [location=2014142..2014762] [gbkey=CDS]" 1 1 1 1 1
"lcl|CP012395.1_cds_ALU36257.1_1828 [locus_tag=CLAU_1828] [protein=Ubiquinone/menaquinone biosynthesis methyltransferase ubiE] [protein_id=ALU36257.1] [location=2015034..2015738] [gbkey=CDS]" 1 1 1 1 0
"lcl|CP012395.1_cds_ALU36258.1_1829 [locus_tag=CLAU_1829] [protein=Polyprenyl synthetase] [protein_id=ALU36258.1] [location=2015971..2016795] [gbkey=CDS]" 0 1 1 1 1
"lcl|CP012395.1_cds_ALU36259.1_1830 [locus_tag=CLAU_1830] [protein=Hypothetical protein] [protein_id=ALU36259.1] [location=2016981..2017517] [gbkey=CDS]" 1 1 1 0 1
"lcl|CP012395.1_cds_ALU36260.1_1831 [locus_tag=CLAU_1831] [protein=4Fe-4S ferredoxin iron-sulfur binding domain-containing protein] [protein_id=ALU36260.1] [location=2017536..2018930] [gbkey=CDS]" 1 1 1 1 1
"lcl|CP012395.1_cds_ALU36262.1_1833 [locus_tag=CLAU_1833] [protein=Na(+)/H(+) antiporter NhaC-like protein] [protein_id=ALU36262.1] [location=complement(2020765..2022222)] [gbkey=CDS]" 1 1 1 1 1
"lcl|CP012395.1_cds_ALU36263.1_1834 [locus_tag=CLAU_1834] [protein=Threonine synthase] [protein_id=ALU36263.1] [location=complement(2022273..2023532)] [gbkey=CDS]" 1 1 1 0 1
"lcl|CP012395.1_cds_ALU36264.1_1835 [locus_tag=CLAU_1835] [protein=Endoribonuclease L-PSP] [protein_id=ALU36264.1] [location=complement(2024151..2024525)] [gbkey=CDS]" 0 1 1 1 1
"lcl|CP012395.1_cds_ALU36265.1_1836 [locus_tag=CLAU_1836] [protein=PAS modulated sigma54 specific transcriptional regulator Fis family] [protein_id=ALU36265.1] [location=complement(2024702..2026519)] [gbkey=CDS]" 1 1 1 1 1
"lcl|CP012395.1_cds_ALU36266.1_1837 [gene=glmS1] [locus_tag=CLAU_1837] [protein=Glucosamine-fructose-6-phosphate aminotransferase (isomerizing)] [protein_id=ALU36266.1] [location=complement(2027495..2029321)] [gbkey=CDS]" 1 1 1 1 1
"lcl|CP012395.1_cds_ALU36267.1_1838 [locus_tag=CLAU_1838] [protein=hypothetical protein] [protein_id=ALU36267.1] [location=complement(2029877..2030071)] [gbkey=CDS]" 1 1 1 0 0
"lcl|CP012395.1_cds_ALU36268.1_1839 [gene=glmM] [locus_tag=CLAU_1839] [protein=Phosphoglucosamine mutase] [protein_id=ALU36268.1] [location=complement(2030200..2031549)] [gbkey=CDS]" 1 1 1 1 1
"lcl|CP012395.1_cds_ALU36269.1_1840 [locus_tag=CLAU_1840] [protein=HI0933 family protein] [protein_id=ALU36269.1] [location=complement(2031860..2033458)] [gbkey=CDS]" 1 1 1 1 1
"lcl|CP012395.1_cds_ALU36270.1_1841 [locus_tag=CLAU_1841] [protein=YbbR family protein] [protein_id=ALU36270.1] [location=complement(2033448..2034704)] [gbkey=CDS]" 1 1 1 1 1
"lcl|CP012395.1_cds_ALU36271.1_1842 [locus_tag=CLAU_1842] [protein=hypothetical protein] [protein_id=ALU36271.1] [location=complement(2034671..2035507)] [gbkey=CDS]" 1 1 1 1 1
"lcl|CP012395.1_cds_ALU36272.1_1843 [locus_tag=CLAU_1843] [protein=Cell wall hydrolase SleB] [protein_id=ALU36272.1] [location=2035786..2036310] [gbkey=CDS]" 1 1 1 1 1
"lcl|CP012395.1_cds_ALU36273.1_1844 [locus_tag=CLAU_1844] [protein=Thioredoxin-disulfide reductase] [protein_id=ALU36273.1] [location=complement(2036355..2037212)] [gbkey=CDS]" 1 1 1 1 1
"lcl|CP012395.1_cds_ALU36274.1_1845 [locus_tag=CLAU_1845] [protein=Thioredoxin] [protein_id=ALU36274.1] [location=complement(2037310..2037627)] [gbkey=CDS]" 1 1 1 1 1
"lcl|CP012395.1_cds_ALU36275.1_1846 [locus_tag=CLAU_1846] [protein=Tetratricopeptide repeat-containing protein] [protein_id=ALU36275.1] [location=complement(2037738..2038970)] [gbkey=CDS]" 1 1 1 1 1
"lcl|CP012395.1_cds_ALU36276.1_1847 [locus_tag=CLAU_1847] [protein=Hypothetical protein] [protein_id=ALU36276.1] [location=complement(2038963..2039721)] [gbkey=CDS]" 0 1 1 1 1
"lcl|CP012395.1_cds_ALU36277.1_1848 [locus_tag=CLAU_1848] [protein=Phosphoenolpyruvate-protein phosphotransferase] [protein_id=ALU36277.1] [location=complement(2039917..2041530)] [gbkey=CDS]" 1 1 1 1 1
"lcl|CP012395.1_cds_ALU36278.1_1849 [locus_tag=CLAU_1849] [protein=Tetratricopeptide repeat-containing protein] [protein_id=ALU36278.1] [location=complement(2041716..2042411)] [gbkey=CDS]" 0 1 1 1 0
"lcl|CP012395.1_cds_ALU36279.1_1850 [locus_tag=CLAU_1850] [protein=Citrate lyase ligase] [protein_id=ALU36279.1] [location=complement(2042424..2043464)] [gbkey=CDS]" 1 1 1 1 1
"lcl|CP012395.1_cds_ALU36280.1_1851 [locus_tag=CLAU_1851] [protein=Citrate lyase alpha subunit] [protein_id=ALU36280.1] [location=complement(2043498..2045039)] [gbkey=CDS]" 0 1 1 1 0
"lcl|CP012395.1_cds_ALU36281.1_1852 [locus_tag=CLAU_1852] [protein=Citryl-CoA lyase] [protein_id=ALU36281.1] [location=complement(2045104..2045976)] [gbkey=CDS]" 1 1 1 1 0
"lcl|CP012395.1_cds_ALU36282.1_1853 [locus_tag=CLAU_1853] [protein=Citrate lyase acyl carrier protein] [protein_id=ALU36282.1] [location=complement(2045990..2046253)] [gbkey=CDS]" 0 0 0 1 0
"lcl|CP012395.1_cds_ALU36284.1_1855 [locus_tag=CLAU_1855] [protein=Fumarate hydratase] [protein_id=ALU36284.1] [location=complement(2046974..2047816)] [gbkey=CDS]" 1 1 1 0 0
"lcl|CP012395.1_cds_ALU36285.1_1856 [locus_tag=CLAU_1856] [protein=Methylaspartate ammonia-lyase] [protein_id=ALU36285.1] [location=complement(2048017..2049258)] [gbkey=CDS]" 1 1 1 1 1
"lcl|CP012395.1_cds_ALU36286.1_1857 [locus_tag=CLAU_1857] [protein=Methylaspartate mutase E subunit] [protein_id=ALU36286.1] [location=complement(2049294..2050751)] [gbkey=CDS]" 1 1 1 1 1
"lcl|CP012395.1_cds_ALU36287.1_1858 [gene=glmL] [locus_tag=CLAU_1858] [protein=GlmL] [protein_id=ALU36287.1] [location=complement(2050773..2052185)] [gbkey=CDS]" 0 1 1 1 1
"lcl|CP012395.1_cds_ALU36288.1_1859 [gene=glmS2] [locus_tag=CLAU_1859] [protein=Methylaspartate mutase S chain] [protein_id=ALU36288.1] [location=complement(2052235..2052639)] [gbkey=CDS]" 0 0 1 0 0
"lcl|CP012395.1_cds_ALU36289.1_1860 [locus_tag=CLAU_1860] [protein=Transcriptional regulator GntR family] [protein_id=ALU36289.1] [location=complement(2052771..2053748)] [gbkey=CDS]" 1 1 1 1 1
"lcl|CP012395.1_cds_ALU36290.1_1861 [locus_tag=CLAU_1861] [protein=Amino acid permease-associated region] [protein_id=ALU36290.1] [location=complement(2054146..2055558)] [gbkey=CDS]" 1 1 1 1 1
"lcl|CP012395.1_cds_ALU36291.1_1862 [locus_tag=CLAU_1862] [protein=putative sigma54 specific transcriptional regulator] [protein_id=ALU36291.1] [location=complement(2055585..2057327)] [gbkey=CDS]" 0 1 1 1 1
"lcl|CP012395.1_cds_ALU36292.1_1863 [locus_tag=CLAU_1863] [protein=Peptidase C26] [protein_id=ALU36292.1] [location=complement(2057506..2058300)] [gbkey=CDS]" 0 0 1 1 0
"lcl|CP012395.1_cds_ALU36293.1_1864 [locus_tag=CLAU_1864] [protein=N-acetylmuramoyl-L-alanine amidase CwlD] [protein_id=ALU36293.1] [location=complement(2058666..2059358)] [gbkey=CDS]" 0 1 1 1 1
"lcl|CP012395.1_cds_ALU36294.1_1865 [gene=rpsI] [locus_tag=CLAU_1865] [protein=Ribosomal protein S9] [protein_id=ALU36294.1] [location=complement(2059502..2059894)] [gbkey=CDS]" 0 0 0 1 0
"lcl|CP012395.1_cds_ALU36295.1_1866 [gene=rplM] [locus_tag=CLAU_1866] [protein=Ribosomal protein L13] [protein_id=ALU36295.1] [location=complement(2059920..2060372)] [gbkey=CDS]" 0 1 1 1 0
"lcl|CP012395.1_cds_ALU36296.1_1867 [gene=truA] [locus_tag=CLAU_1867] [protein=TRNA pseudouridine synthase A] [protein_id=ALU36296.1] [location=complement(2060539..2061273)] [gbkey=CDS]" 0 1 1 1 1
"lcl|CP012395.1_cds_ALU36297.1_1868 [gene=ecfT1] [locus_tag=CLAU_1868] [protein=ECF-type transporter transmembrane protein EcfT] [protein_id=ALU36297.1] [location=complement(2061273..2062082)] [gbkey=CDS]" 1 1 1 1 1
"lcl|CP012395.1_cds_ALU36298.1_1869 [gene=ecfA] [locus_tag=CLAU_1869] [protein=Cobalt ABC transporter ATPase subunit] [protein_id=ALU36298.1] [location=complement(2062095..2062949)] [gbkey=CDS]" 0 1 1 1 0
"lcl|CP012395.1_cds_ALU36299.1_1870 [locus_tag=CLAU_1870] [protein=Phosphonate-transporting ATPase] [protein_id=ALU36299.1] [location=complement(2062934..2063779)] [gbkey=CDS]" 1 1 1 1 1
"lcl|CP012395.1_cds_ALU36300.1_1871 [gene=rplQ] [locus_tag=CLAU_1871] [protein=50S ribosomal protein L17] [protein_id=ALU36300.1] [location=complement(2063874..2064215)] [gbkey=CDS]" 0 0 1 1 0
"lcl|CP012395.1_cds_ALU36301.1_1872 [gene=rpoA] [locus_tag=CLAU_1872] [protein=DNA-directed RNA polymerase subunit alpha] [protein_id=ALU36301.1] [location=complement(2064272..2065219)] [gbkey=CDS]" 0 1 1 1 1
"lcl|CP012395.1_cds_ALU36302.1_1873 [gene=rpsD] [locus_tag=CLAU_1873] [protein=Ribosomal protein S4] [protein_id=ALU36302.1] [location=complement(2065282..2065902)] [gbkey=CDS]" 1 1 1 1 1
"lcl|CP012395.1_cds_ALU36303.1_1874 [gene=rpsK] [locus_tag=CLAU_1874] [protein=30S ribosomal protein S11] [protein_id=ALU36303.1] [location=complement(2065924..2066322)] [gbkey=CDS]" 0 0 1 0 0
"lcl|CP012395.1_cds_ALU36304.1_1875 [gene=rpsM] [locus_tag=CLAU_1875] [protein=Ribosomal protein S13] [protein_id=ALU36304.1] [location=complement(2066340..2066717)] [gbkey=CDS]" 0 0 1 0 0
"lcl|CP012395.1_cds_ALU36305.1_1876 [gene=rpmJ] [locus_tag=CLAU_1876] [protein=50S ribosomal protein L36] [protein_id=ALU36305.1] [location=complement(2066905..2067018)] [gbkey=CDS]" 1 1 1 0 0
"lcl|CP012395.1_cds_ALU36306.1_1877 [gene=infA] [locus_tag=CLAU_1877] [protein=Translation initiation factor IF-1] [protein_id=ALU36306.1] [location=complement(2067034..2067252)] [gbkey=CDS]" 1 1 1 0 0
"lcl|CP012395.1_cds_ALU36307.1_1878 [gene=adK] [locus_tag=CLAU_1878] [protein=Adenylate kinase] [protein_id=ALU36307.1] [location=complement(2067561..2068214)] [gbkey=CDS]" 1 1 1 0 1
"lcl|CP012395.1_cds_ALU36308.1_1879 [gene=secY] [locus_tag=CLAU_1879] [protein=Protein translocase subunit SecY] [protein_id=ALU36308.1] [location=complement(2068240..2069520)] [gbkey=CDS]" 1 1 1 1 1
"lcl|CP012395.1_cds_ALU36309.1_1880 [gene=rplO] [locus_tag=CLAU_1880] [protein=Ribosomal protein L15] [protein_id=ALU36309.1] [location=complement(2069522..2069962)] [gbkey=CDS]" 1 1 1 1 0
"lcl|CP012395.1_cds_ALU36311.1_1882 [gene=rpsE] [locus_tag=CLAU_1882] [protein=Ribosomal protein S5] [protein_id=ALU36311.1] [location=complement(2070177..2070674)] [gbkey=CDS]" 0 1 1 0 0
"lcl|CP012395.1_cds_ALU36312.1_1883 [gene=rplR] [locus_tag=CLAU_1883] [protein=Ribosomal protein L18] [protein_id=ALU36312.1] [location=complement(2070690..2071049)] [gbkey=CDS]" 1 1 1 1 0
"lcl|CP012395.1_cds_ALU36313.1_1884 [gene=rplF] [locus_tag=CLAU_1884] [protein=Ribosomal protein L6] [protein_id=ALU36313.1] [location=complement(2071068..2071712)] [gbkey=CDS]" 0 1 1 1 1
"lcl|CP012395.1_cds_ALU36314.1_1885 [gene=rpsH] [locus_tag=CLAU_1885] [protein=Ribosomal protein S8] [protein_id=ALU36314.1] [location=complement(2071684..2072082)] [gbkey=CDS]" 0 1 1 1 1
"lcl|CP012395.1_cds_ALU36316.1_1887 [gene=rplE] [locus_tag=CLAU_1887] [protein=Ribosomal protein L5] [protein_id=ALU36316.1] [location=complement(2072313..2072858)] [gbkey=CDS]" 1 1 1 1 1
"lcl|CP012395.1_cds_ALU36317.1_1888 [gene=rplX] [locus_tag=CLAU_1888] [protein=Ribosomal protein L24] [protein_id=ALU36317.1] [location=complement(2072881..2073198)] [gbkey=CDS]" 0 0 0 1 0
"lcl|CP012395.1_cds_ALU36318.1_1889 [gene=rplN] [locus_tag=CLAU_1889] [protein=Ribosomal protein L14] [protein_id=ALU36318.1] [location=complement(2073217..2073585)] [gbkey=CDS]" 0 1 1 1 1
"lcl|CP012395.1_cds_ALU36320.1_1891 [gene=rpmC] [locus_tag=CLAU_1891] [protein=50S ribosomal protein L29] [protein_id=ALU36320.1] [location=complement(2073889..2074101)] [gbkey=CDS]" 0 1 1 1 1
"lcl|CP012395.1_cds_ALU36321.1_1892 [gene=rplP] [locus_tag=CLAU_1892] [protein=50S ribosomal protein L16] [protein_id=ALU36321.1] [location=complement(2074091..2074534)] [gbkey=CDS]" 1 1 1 1 1
"lcl|CP012395.1_cds_ALU36322.1_1893 [gene=rpsC] [locus_tag=CLAU_1893] [protein=Ribosomal protein S3] [protein_id=ALU36322.1] [location=complement(2074552..2075223)] [gbkey=CDS]" 1 1 1 1 1
"lcl|CP012395.1_cds_ALU36324.1_1895 [gene=rpsS] [locus_tag=CLAU_1895] [protein=Ribosomal protein S19] [protein_id=ALU36324.1] [location=complement(2075599..2075895)] [gbkey=CDS]" 0 1 1 1 1
"lcl|CP012395.1_cds_ALU36325.1_1896 [gene=rplB] [locus_tag=CLAU_1896] [protein=50S Ribosomal protein L2] [protein_id=ALU36325.1] [location=complement(2076007..2076840)] [gbkey=CDS]" 1 1 1 1 1
"lcl|CP012395.1_cds_ALU36327.1_1898 [gene=rplD] [locus_tag=CLAU_1898] [protein=Ribosomal protein L4/L1e] [protein_id=ALU36327.1] [location=complement(2077194..2077814)] [gbkey=CDS]" 0 1 1 1 1
"lcl|CP012395.1_cds_ALU36328.1_1899 [gene=rplC] [locus_tag=CLAU_1899] [protein=Ribosomal protein L3] [protein_id=ALU36328.1] [location=complement(2077839..2078468)] [gbkey=CDS]" 1 1 1 1 1
"lcl|CP012395.1_cds_ALU36329.1_1900 [gene=rpsJ] [locus_tag=CLAU_1900] [protein=30S ribosomal protein S10] [protein_id=ALU36329.1] [location=complement(2078538..2078846)] [gbkey=CDS]" 0 1 1 1 0
"lcl|CP012395.1_cds_ALU36330.1_1901 [gene=tuf1] [locus_tag=CLAU_1901] [protein=Elongation factor Tu] [protein_id=ALU36330.1] [location=complement(2079194..2080387)] [gbkey=CDS]" 1 1 1 1 0
"lcl|CP012395.1_cds_ALU36331.1_1902 [gene=fusA] [locus_tag=CLAU_1902] [protein=Translation elongation factor G] [protein_id=ALU36331.1] [location=complement(2080427..2082496)] [gbkey=CDS]" 1 1 1 1 1
"lcl|CP012395.1_cds_ALU36332.1_1903 [gene=rpsG] [locus_tag=CLAU_1903] [protein=Ribosomal protein S7] [protein_id=ALU36332.1] [location=complement(2082575..2083045)] [gbkey=CDS]" 0 0 1 0 0
"lcl|CP012395.1_cds_ALU36333.1_1904 [gene=rpsL] [locus_tag=CLAU_1904] [protein=Ribosomal protein S12] [protein_id=ALU36333.1] [location=complement(2083201..2083578)] [gbkey=CDS]" 0 0 0 1 0
"lcl|CP012395.1_cds_ALU36334.1_1905 [locus_tag=CLAU_1905] [protein=Ribosomal protein L7Ae/L30e/S12e/Gadd45] [protein_id=ALU36334.1] [location=complement(2083659..2083901)] [gbkey=CDS]" 0 1 1 1 1
"lcl|CP012395.1_cds_ALU36335.1_1906 [gene=rpoC] [locus_tag=CLAU_1906] [protein=DNA-directed RNA polymerase subunit beta] [protein_id=ALU36335.1] [location=complement(2084015..2087551)] [gbkey=CDS]" 1 1 1 1 1
"lcl|CP012395.1_cds_ALU36336.1_1907 [gene=rpoB] [locus_tag=CLAU_1907] [protein=DNA-directed RNA polymerase subunit beta] [protein_id=ALU36336.1] [location=complement(2087569..2091297)] [gbkey=CDS]" 1 1 1 1 1
"lcl|CP012395.1_cds_ALU36337.1_1908 [gene=rplL] [locus_tag=CLAU_1908] [protein=50S ribosomal protein L7/L12] [protein_id=ALU36337.1] [location=complement(2091606..2091977)] [gbkey=CDS]" 0 1 1 0 1
"lcl|CP012395.1_cds_ALU36338.1_1909 [gene=rplJ] [locus_tag=CLAU_1909] [protein=50S ribosomal protein L10] [protein_id=ALU36338.1] [location=complement(2092013..2092516)] [gbkey=CDS]" 1 1 1 1 1
"lcl|CP012395.1_cds_ALU36339.1_1910 [gene=rplA] [locus_tag=CLAU_1910] [protein=Ribosomal protein L1] [protein_id=ALU36339.1] [location=complement(2092716..2093405)] [gbkey=CDS]" 0 1 1 0 1
"lcl|CP012395.1_cds_ALU36340.1_1911 [gene=rplK] [locus_tag=CLAU_1911] [protein=Ribosomal protein L11] [protein_id=ALU36340.1] [location=complement(2093462..2093887)] [gbkey=CDS]" 1 1 1 1 0
"lcl|CP012395.1_cds_ALU36341.1_1912 [gene=nusG] [locus_tag=CLAU_1912] [protein=NusG antitermination factor] [protein_id=ALU36341.1] [location=complement(2093958..2094479)] [gbkey=CDS]" 1 1 1 1 0
"lcl|CP012395.1_cds_ALU36342.1_1913 [gene=secE] [locus_tag=CLAU_1913] [protein=Preprotein translocase SecE subunit] [protein_id=ALU36342.1] [location=complement(2094521..2094751)] [gbkey=CDS]" 1 1 1 0 0
"lcl|CP012395.1_cds_ALU36343.1_1914 [gene=rpmG] [locus_tag=CLAU_1914] [protein=50S ribosomal protein L33] [protein_id=ALU36343.1] [location=complement(2094795..2094944)] [gbkey=CDS]" 0 1 1 1 1
"lcl|CP012395.1_cds_ALU36344.1_1915 [gene=tuf2] [locus_tag=CLAU_1915] [protein=Hypothetical protein] [protein_id=ALU36344.1] [location=complement(2095129..2096322)] [gbkey=CDS]" 1 1 1 1 0
"lcl|CP012395.1_cds_ALU36345.1_1916 [locus_tag=CLAU_1916] [protein=RNA polymerase sigma-24 subunit SigH ECF subfamily] [protein_id=ALU36345.1] [location=complement(2096649..2097290)] [gbkey=CDS]" 0 0 0 1 0
"lcl|CP012395.1_cds_ALU36346.1_1917 [locus_tag=CLAU_1917] [protein=hypothetical protein] [protein_id=ALU36346.1] [location=complement(2097364..2097876)] [gbkey=CDS]" 1 1 1 1 1
"lcl|CP012395.1_cds_ALU36347.1_1918 [locus_tag=CLAU_1918] [protein=RNA methyltransferase TrmH family group 3] [protein_id=ALU36347.1] [location=complement(2097873..2098673)] [gbkey=CDS]" 1 1 1 1 1
"lcl|CP012395.1_cds_ALU36348.1_1919 [gene=mrnC] [locus_tag=CLAU_1919] [protein=Mini-ribonuclease 3] [protein_id=ALU36348.1] [location=complement(2098984..2099409)] [gbkey=CDS]" 0 1 1 1 1
"lcl|CP012395.1_cds_ALU36349.1_1920 [gene=cysS2] [locus_tag=CLAU_1920] [protein=Cysteinyl-tRNA synthetase] [protein_id=ALU36349.1] [location=complement(2099436..2100833)] [gbkey=CDS]" 1 1 1 1 1
"lcl|CP012395.1_cds_ALU36350.1_1921 [gene=ispD] [locus_tag=CLAU_1921] [protein=2-C-methyl-D-erythritol 4-phosphate cytidylyltransferase] [protein_id=ALU36350.1] [location=complement(2101115..2101807)] [gbkey=CDS]" 1 1 1 1 0
"lcl|CP012395.1_cds_ALU36351.1_1922 [locus_tag=CLAU_1922] [protein=PilT domain protein] [protein_id=ALU36351.1] [location=complement(2101811..2102938)] [gbkey=CDS]" 1 1 1 1 1
"lcl|CP012395.1_cds_ALU36352.1_1923 [locus_tag=CLAU_1923] [protein=Hypothetical protein] [protein_id=ALU36352.1] [location=2103242..2103646] [gbkey=CDS]" 0 1 1 1 1
"lcl|CP012395.1_cds_ALU36353.1_1924 [gene=disA] [locus_tag=CLAU_1924] [protein=DNA integrity scanning protein disA] [protein_id=ALU36353.1] [location=complement(2103686..2104750)] [gbkey=CDS]" 0 1 1 1 1
"lcl|CP012395.1_cds_ALU36354.1_1925 [locus_tag=CLAU_1925] [protein=DNA repair protein RadA] [protein_id=ALU36354.1] [location=complement(2104765..2106120)] [gbkey=CDS]" 0 1 1 1 1
"lcl|CP012395.1_cds_ALU36355.1_1926 [locus_tag=CLAU_1926] [protein=ATPase AAA-2 domain protein] [protein_id=ALU36355.1] [location=complement(2106226..2108667)] [gbkey=CDS]" 0 1 1 1 1
"lcl|CP012395.1_cds_ALU36356.1_1927 [gene=mcsB] [locus_tag=CLAU_1927] [protein=Protein arginine kinase McsB] [protein_id=ALU36356.1] [location=complement(2108688..2109728)] [gbkey=CDS]" 1 1 1 1 1
"lcl|CP012395.1_cds_ALU36357.1_1928 [locus_tag=CLAU_1928] [protein=UvrB/UvrC protein] [protein_id=ALU36357.1] [location=complement(2109731..2110279)] [gbkey=CDS]" 0 1 1 1 1
"lcl|CP012395.1_cds_ALU36358.1_1929 [locus_tag=CLAU_1929] [protein=Transcriptional repressor CtsR] [protein_id=ALU36358.1] [location=complement(2110353..2110835)] [gbkey=CDS]" 0 1 1 1 1
"lcl|CP012395.1_cds_ALU36360.1_1931 [locus_tag=CLAU_1931] [protein=Translation elongation factor G] [protein_id=ALU36360.1] [location=complement(2111412..2113496)] [gbkey=CDS]" 1 1 1 1 1
"lcl|CP012395.1_cds_ALU36361.1_1932 [gene=murD] [locus_tag=CLAU_1932] [protein=UDP-N-acetylmuramoylalanine-D-glutamate ligase] [protein_id=ALU36361.1] [location=complement(2119387..2120763)] [gbkey=CDS]" 1 1 1 1 1
"lcl|CP012395.1_cds_ALU36362.1_1933 [gene=glyQS] [locus_tag=CLAU_1933] [protein=Glycine-tRNA ligase] [protein_id=ALU36362.1] [location=complement(2121226..2122617)] [gbkey=CDS]" 1 1 1 1 1
"lcl|CP012395.1_cds_ALU36363.1_1934 [gene=lysS] [locus_tag=CLAU_1934] [protein=Lysyl-tRNA synthetase] [protein_id=ALU36363.1] [location=complement(2123159..2124670)] [gbkey=CDS]" 0 1 1 1 1
"lcl|CP012395.1_cds_ALU36364.1_1935 [gene=greA2] [locus_tag=CLAU_1935] [protein=Transcription elongation factor GreA] [protein_id=ALU36364.1] [location=complement(2124687..2125166)] [gbkey=CDS]" 0 0 0 1 0
"lcl|CP012395.1_cds_ALU36365.1_1936 [locus_tag=CLAU_1936] [protein=Hypothetical protein] [protein_id=ALU36365.1] [location=complement(2125336..2126157)] [gbkey=CDS]" 0 0 0 1 0
"lcl|CP012395.1_cds_ALU36366.1_1937 [locus_tag=CLAU_1937] [protein=TIM-barrel protein nifR3 family] [protein_id=ALU36366.1] [location=complement(2126216..2127178)] [gbkey=CDS]" 1 1 1 1 1
"lcl|CP012395.1_cds_ALU36367.1_1938 [gene=coaX] [locus_tag=CLAU_1938] [protein=putative transcriptional acitvator Baf family] [protein_id=ALU36367.1] [location=complement(2127187..2127966)] [gbkey=CDS]" 1 1 1 1 0
"lcl|CP012395.1_cds_ALU36368.1_1939 [gene=ftsH1] [locus_tag=CLAU_1939] [protein=Peptidase M41 FtsH domain protein] [protein_id=ALU36368.1] [location=complement(2128281..2130089)] [gbkey=CDS]" 1 1 1 1 1
"lcl|CP012395.1_cds_ALU36369.1_1940 [locus_tag=CLAU_1940] [protein=Hypoxanthine phosphoribosyltransferase] [protein_id=ALU36369.1] [location=complement(2130172..2130717)] [gbkey=CDS]" 0 1 1 0 1
"lcl|CP012395.1_cds_ALU36370.1_1941 [gene=tils] [locus_tag=CLAU_1941] [protein=TRNA(Ile)-lysidine synthase] [protein_id=ALU36370.1] [location=complement(2130704..2132110)] [gbkey=CDS]" 1 1 1 1 1
"lcl|CP012395.1_cds_ALU36371.1_1942 [locus_tag=CLAU_1942] [protein=Stage II sporulation protein E/serine/threonine phosphatase] [protein_id=ALU36371.1] [location=complement(2132538..2134925)] [gbkey=CDS]" 0 1 1 1 1
"lcl|CP012395.1_cds_ALU36372.1_1943 [locus_tag=CLAU_1943] [protein=RNA binding S1 domain protein] [protein_id=ALU36372.1] [location=complement(2135812..2136222)] [gbkey=CDS]" 1 1 1 1 1
"lcl|CP012395.1_cds_ALU36373.1_1944 [locus_tag=CLAU_1944] [protein=Septum formation initiator] [protein_id=ALU36373.1] [location=complement(2136409..2136681)] [gbkey=CDS]" 1 1 1 1 1
"lcl|CP012395.1_cds_ALU36374.1_1945 [locus_tag=CLAU_1945] [protein=Spore cortex biosynthesis protein YabQ] [protein_id=ALU36374.1] [location=complement(2136809..2137219)] [gbkey=CDS]" 0 1 1 1 1
"lcl|CP012395.1_cds_ALU36375.1_1946 [locus_tag=CLAU_1946] [protein=Sporulation protein YabP] [protein_id=ALU36375.1] [location=complement(2137246..2137536)] [gbkey=CDS]" 0 0 0 1 0
"lcl|CP012395.1_cds_ALU36377.1_1948 [locus_tag=CLAU_1948] [protein=Histone family protein DNA-binding protein] [protein_id=ALU36377.1] [location=complement(2137914..2138189)] [gbkey=CDS]" 0 0 0 1 0
"lcl|CP012395.1_cds_ALU36378.1_1949 [locus_tag=CLAU_1949] [protein=MazG family protein] [protein_id=ALU36378.1] [location=complement(2138470..2139915)] [gbkey=CDS]" 1 1 1 1 1
"lcl|CP012395.1_cds_ALU36379.1_1950 [locus_tag=CLAU_1950] [protein=Polysaccharide biosynthesis protein] [protein_id=ALU36379.1] [location=complement(2139930..2141465)] [gbkey=CDS]" 1 1 1 1 1
"lcl|CP012395.1_cds_ALU36380.1_1951 [locus_tag=CLAU_1951] [protein=Transcriptional regulator AbrB family] [protein_id=ALU36380.1] [location=complement(2141617..2142174)] [gbkey=CDS]" 0 0 0 1 0
"lcl|CP012395.1_cds_ALU36381.1_1952 [gene=prsA] [locus_tag=CLAU_1952] [protein=Foldase protein prsA] [protein_id=ALU36381.1] [location=complement(2142333..2143358)] [gbkey=CDS]" 1 1 1 1 1
"lcl|CP012395.1_cds_ALU36382.1_1953 [gene=mfd] [locus_tag=CLAU_1953] [protein=Transcription-repair coupling factor] [protein_id=ALU36382.1] [location=complement(2143434..2146955)] [gbkey=CDS]" 1 1 1 1 1
"lcl|CP012395.1_cds_ALU36383.1_1954 [gene=pth] [locus_tag=CLAU_1954] [protein=Peptidyl-tRNA hydrolase] [protein_id=ALU36383.1] [location=complement(2147231..2147806)] [gbkey=CDS]" 0 1 1 0 0
"lcl|CP012395.1_cds_ALU36384.1_1955 [locus_tag=CLAU_1955] [protein=HtrA2 peptidase] [protein_id=ALU36384.1] [location=complement(2147898..2149076)] [gbkey=CDS]" 1 1 1 1 0
"lcl|CP012395.1_cds_ALU36385.1_1956 [locus_tag=CLAU_1956] [protein=Integral membrane sensor signal transduction histidine kinase] [protein_id=ALU36385.1] [location=complement(2149159..2150574)] [gbkey=CDS]" 0 1 1 1 1
"lcl|CP012395.1_cds_ALU36386.1_1957 [locus_tag=CLAU_1957] [protein=Two component transcriptional regulator winged helix family] [protein_id=ALU36386.1] [location=complement(2150575..2151261)] [gbkey=CDS]" 0 0 0 1 0
"lcl|CP012395.1_cds_ALU36387.1_1958 [gene=prs] [locus_tag=CLAU_1958] [protein=Ribose-phosphate pyrophosphokinase] [protein_id=ALU36387.1] [location=complement(2151476..2152435)] [gbkey=CDS]" 1 1 1 1 1
"lcl|CP012395.1_cds_ALU36388.1_1959 [gene=glmU] [locus_tag=CLAU_1959] [protein=Bifunctional protein glmU] [protein_id=ALU36388.1] [location=complement(2152458..2153828)] [gbkey=CDS]" 1 1 1 1 1
"lcl|CP012395.1_cds_ALU36389.1_1960 [gene=spoVG] [locus_tag=CLAU_1960] [protein=Regulatory protein SpoVG] [protein_id=ALU36389.1] [location=complement(2154012..2154302)] [gbkey=CDS]" 0 0 1 1 0
"lcl|CP012395.1_cds_ALU36390.1_1961 [locus_tag=CLAU_1961] [protein=Purine operon repressor PurR] [protein_id=ALU36390.1] [location=complement(2154404..2155231)] [gbkey=CDS]" 1 1 1 1 1
"lcl|CP012395.1_cds_ALU36391.1_1962 [gene=murC] [locus_tag=CLAU_1962] [protein=UDP-N-acetylmuramate-L-alanine ligase] [protein_id=ALU36391.1] [location=2155483..2156856] [gbkey=CDS]" 0 1 1 1 1
"lcl|CP012395.1_cds_ALU36394.1_1965 [locus_tag=CLAU_1965] [protein=Abortive infection protein] [protein_id=ALU36394.1] [location=complement(2157967..2158674)] [gbkey=CDS]" 1 1 1 1 1
"lcl|CP012395.1_cds_ALU36395.1_1966 [locus_tag=CLAU_1966] [protein=Transcriptional regulator XRE family] [protein_id=ALU36395.1] [location=complement(2158671..2159705)] [gbkey=CDS]" 1 1 1 1 1
"lcl|CP012395.1_cds_ALU36396.1_1967 [locus_tag=CLAU_1967] [protein=HAD-superfamily hydrolase subfamily IA variant 3] [protein_id=ALU36396.1] [location=2159902..2160555] [gbkey=CDS]" 1 1 1 1 0
"lcl|CP012395.1_cds_ALU36397.1_1968 [gene=ecfT2] [locus_tag=CLAU_1968] [protein=Hypothetical protein] [protein_id=ALU36397.1] [location=2160620..2161018] [gbkey=CDS]" 1 1 1 0 1
"lcl|CP012395.1_cds_ALU36399.1_1970 [locus_tag=CLAU_1970] [protein=hypothetical protein] [protein_id=ALU36399.1] [location=complement(2162060..2162992)] [gbkey=CDS]" 0 1 1 1 1
"lcl|CP012395.1_cds_ALU36400.1_1971 [locus_tag=CLAU_1971] [protein=Hypothetical protein] [protein_id=ALU36400.1] [location=complement(2163052..2164155)] [gbkey=CDS]" 1 1 1 1 1
"lcl|CP012395.1_cds_ALU36401.1_1972 [locus_tag=CLAU_1972] [protein=Hypothetical protein] [protein_id=ALU36401.1] [location=2164571..2165620] [gbkey=CDS]" 1 1 1 1 0
"lcl|CP012395.1_cds_ALU36402.1_1973 [locus_tag=CLAU_1973] [protein=Radical SAM domain protein] [protein_id=ALU36402.1] [location=2165699..2166598] [gbkey=CDS]" 1 1 1 1 1
"lcl|CP012395.1_cds_ALU36403.1_1974 [locus_tag=CLAU_1974] [protein=Helix-turn-helix domain protein] [protein_id=ALU36403.1] [location=complement(2166702..2167370)] [gbkey=CDS]" 1 1 1 1 0
"lcl|CP012395.1_cds_ALU36404.1_1975 [gene=murI] [locus_tag=CLAU_1975] [protein=Glutamate racemase] [protein_id=ALU36404.1] [location=complement(2167458..2168243)] [gbkey=CDS]" 1 1 1 0 1
"lcl|CP012395.1_cds_ALU36405.1_1976 [locus_tag=CLAU_1976] [protein=Glutamine synthetase catalytic region] [protein_id=ALU36405.1] [location=2168585..2170483] [gbkey=CDS]" 0 1 1 1 1
"lcl|CP012395.1_cds_ALU36406.1_1977 [locus_tag=CLAU_1977] [protein=Hypothetical protein] [protein_id=ALU36406.1] [location=complement(2170714..2171262)] [gbkey=CDS]" 0 1 1 1 0
"lcl|CP012395.1_cds_ALU36408.1_1979 [gene=murA1] [locus_tag=CLAU_1979] [protein=UDP-N-acetylglucosamine 1-carboxyvinyltransferase] [protein_id=ALU36408.1] [location=2171902..2173164] [gbkey=CDS]" 1 1 1 1 1
"lcl|CP012395.1_cds_ALU36411.1_1982 [locus_tag=CLAU_1982] [protein=Hypothetical protein] [protein_id=ALU36411.1] [location=2174436..2174936] [gbkey=CDS]" 0 1 1 1 1
"lcl|CP012395.1_cds_ALU36412.1_1983 [locus_tag=CLAU_1983] [protein=Coagulation factor 5/8 type domain protein] [protein_id=ALU36412.1] [location=2175060..2176877] [gbkey=CDS]" 1 1 1 1 1
"lcl|CP012395.1_cds_ALU36413.1_1984 [gene=asnS] [locus_tag=CLAU_1984] [protein=Asparaginyl-tRNA synthetase] [protein_id=ALU36413.1] [location=2177122..2178513] [gbkey=CDS]" 1 1 1 1 0
"lcl|CP012395.1_cds_ALU36415.1_1986 [locus_tag=CLAU_1986] [protein=DUTPase] [protein_id=ALU36415.1] [location=2179160..2179624] [gbkey=CDS]" 1 1 1 1 1
"lcl|CP012395.1_cds_ALU36416.1_1987 [locus_tag=CLAU_1987] [protein=hypothetical protein] [protein_id=ALU36416.1] [location=2179739..2180170] [gbkey=CDS]" 1 1 1 1 0
"lcl|CP012395.1_cds_ALU36417.1_1988 [locus_tag=CLAU_1988] [protein=Transcriptional regulator LysR family] [protein_id=ALU36417.1] [location=2180268..2181161] [gbkey=CDS]" 0 0 0 1 0
"lcl|CP012395.1_cds_ALU36418.1_1989 [locus_tag=CLAU_1989] [protein=Peptidase S8 and S53 subtilisin kexin sedolisin] [protein_id=ALU36418.1] [location=2181484..2182683] [gbkey=CDS]" 0 0 0 1 0
"lcl|CP012395.1_cds_ALU36419.1_1990 [locus_tag=CLAU_1990] [protein=Phosphoglycerate dehydrogenase] [protein_id=ALU36419.1] [location=complement(2182757..2183704)] [gbkey=CDS]" 0 1 1 1 1
"lcl|CP012395.1_cds_ALU36420.1_1991 [gene=accA] [locus_tag=CLAU_1991] [protein=Acetyl-CoA carboxylase carboxyl transferase subunit alpha] [protein_id=ALU36420.1] [location=complement(2183743..2184588)] [gbkey=CDS]" 1 1 1 1 0
"lcl|CP012395.1_cds_ALU36421.1_1992 [gene=accD] [locus_tag=CLAU_1992] [protein=Acetyl-CoA carboxylase carboxyl transferase subunit beta] [protein_id=ALU36421.1] [location=complement(2184616..2185491)] [gbkey=CDS]" 1 1 1 1 1
"lcl|CP012395.1_cds_ALU36422.1_1993 [locus_tag=CLAU_1993] [protein=Acetyl-CoA/biotin carboxylase] [protein_id=ALU36422.1] [location=complement(2185593..2186936)] [gbkey=CDS]" 1 1 1 1 0
"lcl|CP012395.1_cds_ALU36423.1_1994 [gene=fabZ] [locus_tag=CLAU_1994] [protein=(3R)-hydroxymyristoyl-(acyl-carrier-protein) dehydratase] [protein_id=ALU36423.1] [location=complement(2186961..2187416)] [gbkey=CDS]" 0 1 1 1 1
"lcl|CP012395.1_cds_ALU36424.1_1995 [locus_tag=CLAU_1995] [protein=Acetyl-CoA carboxylase/biotin carboxyl carrier protein] [protein_id=ALU36424.1] [location=complement(2187439..2187951)] [gbkey=CDS]" 1 1 1 1 0
"lcl|CP012395.1_cds_ALU36425.1_1996 [locus_tag=CLAU_1996] [protein=3-oxoacyl-(acyl-carrier-protein) synthase 2] [protein_id=ALU36425.1] [location=complement(2187954..2189192)] [gbkey=CDS]" 1 1 1 1 1
"lcl|CP012395.1_cds_ALU36426.1_1997 [locus_tag=CLAU_1997] [protein=3-oxoacyl-(acyl-carrier-protein) reductase] [protein_id=ALU36426.1] [location=complement(2189218..2189964)] [gbkey=CDS]" 1 1 1 1 0
"lcl|CP012395.1_cds_ALU36427.1_1998 [gene=fabD] [locus_tag=CLAU_1998] [protein=ACP S-malonyltransferase] [protein_id=ALU36427.1] [location=complement(2189975..2190913)] [gbkey=CDS]" 1 1 1 1 1
"lcl|CP012395.1_cds_ALU36428.1_1999 [gene=fabI] [locus_tag=CLAU_1999] [protein=Enoyl-(acyl-carrier-protein) reductase II] [protein_id=ALU36428.1] [location=complement(2190935..2191873)] [gbkey=CDS]" 1 1 1 1 1
"lcl|CP012395.1_cds_ALU36429.1_2000 [gene=fabH] [locus_tag=CLAU_2000] [protein=3-oxoacyl-(acyl-carrier-protein) synthase 3] [protein_id=ALU36429.1] [location=complement(2191944..2192924)] [gbkey=CDS]" 0 1 1 1 1
"lcl|CP012395.1_cds_ALU36430.1_2001 [locus_tag=CLAU_2001] [protein=Transcriptional regulator MarR family] [protein_id=ALU36430.1] [location=complement(2192917..2193393)] [gbkey=CDS]" 1 1 1 1 1
"lcl|CP012395.1_cds_ALU36431.1_2002 [locus_tag=CLAU_2002] [protein=2-nitropropane dioxygenase NPD] [protein_id=ALU36431.1] [location=complement(2193432..2194499)] [gbkey=CDS]" 1 1 1 1 1
"lcl|CP012395.1_cds_ALU36432.1_2003 [locus_tag=CLAU_2003] [protein=Primosome DnaD subunit] [protein_id=ALU36432.1] [location=2194855..2195853] [gbkey=CDS]" 1 1 1 1 0
"lcl|CP012395.1_cds_ALU36433.1_2004 [locus_tag=CLAU_2004] [protein=IstB domain protein ATP-binding protein] [protein_id=ALU36433.1] [location=2195846..2196832] [gbkey=CDS]" 0 1 1 1 1
"lcl|CP012395.1_cds_ALU36434.1_2005 [locus_tag=CLAU_2005] [protein=putative pyruvate/phosphate dikinase regulatory protein] [protein_id=ALU36434.1] [location=complement(2197438..2198253)] [gbkey=CDS]" 1 1 1 0 1
"lcl|CP012395.1_cds_ALU36435.1_2006 [locus_tag=CLAU_2006] [protein=CoA-binding domain protein] [protein_id=ALU36435.1] [location=complement(2198264..2198644)] [gbkey=CDS]" 0 1 1 0 1
"lcl|CP012395.1_cds_ALU36436.1_2007 [locus_tag=CLAU_2007] [protein=HI0933 family protein] [protein_id=ALU36436.1] [location=2198848..2200077] [gbkey=CDS]" 0 1 1 1 1
"lcl|CP012395.1_cds_ALU36437.1_2008 [locus_tag=CLAU_2008] [protein=Acyl-ACP thioesterase] [protein_id=ALU36437.1] [location=complement(2200102..2200857)] [gbkey=CDS]" 1 1 1 1 0
"lcl|CP012395.1_cds_ALU36438.1_2009 [gene=purA] [locus_tag=CLAU_2009] [protein=Adenylosuccinate synthetase] [protein_id=ALU36438.1] [location=complement(2201188..2202474)] [gbkey=CDS]" 1 1 1 1 0
"lcl|CP012395.1_cds_ALU36439.1_2010 [locus_tag=CLAU_2010] [protein=Pyridine nucleotide-disulfide oxidoreductase FAD/NAD(P)-binding domain-containing protein] [protein_id=ALU36439.1] [location=complement(2202539..2203942)] [gbkey=CDS]" 1 1 1 1 0
"lcl|CP012395.1_cds_ALU36440.1_2011 [locus_tag=CLAU_2011] [protein=Hypothetical protein] [protein_id=ALU36440.1] [location=2204119..2204415] [gbkey=CDS]" 0 1 1 1 1
"lcl|CP012395.1_cds_ALU36441.1_2012 [locus_tag=CLAU_2012] [protein=Fumarate hydratase] [protein_id=ALU36441.1] [location=2204576..2205973] [gbkey=CDS]" 1 1 1 1 0
"lcl|CP012395.1_cds_ALU36442.1_2013 [gene=hydF] [locus_tag=CLAU_2013] [protein=(FeFe)-hydrogenase H-cluster maturation GTPase HydF] [protein_id=ALU36442.1] [location=2205993..2207228] [gbkey=CDS]" 1 1 1 1 1
"lcl|CP012395.1_cds_ALU36443.1_2014 [locus_tag=CLAU_2014] [protein=Natural resistance-associated macrophage protein] [protein_id=ALU36443.1] [location=complement(2207292..2208521)] [gbkey=CDS]" 1 1 1 1 0
"lcl|CP012395.1_cds_ALU36444.1_2015 [locus_tag=CLAU_2015] [protein=ApbE family lipoprotein] [protein_id=ALU36444.1] [location=2208643..2209722] [gbkey=CDS]" 0 1 1 1 1
"lcl|CP012395.1_cds_ALU36445.1_2016 [locus_tag=CLAU_2016] [protein=Aspartyl aminopeptidase] [protein_id=ALU36445.1] [location=2209761..2211065] [gbkey=CDS]" 1 1 1 1 0
"lcl|CP012395.1_cds_ALU36447.1_2018 [locus_tag=CLAU_2018] [protein=Cupin 2 conserved barrel domain protein] [protein_id=ALU36447.1] [location=2211726..2212061] [gbkey=CDS]" 0 0 1 1 0
"lcl|CP012395.1_cds_ALU36448.1_2019 [locus_tag=CLAU_2019] [protein=Transcriptional regulator LysR family] [protein_id=ALU36448.1] [location=complement(2212068..2212931)] [gbkey=CDS]" 1 1 1 1 1
"lcl|CP012395.1_cds_ALU36450.1_2021 [locus_tag=CLAU_2021] [protein=Response regulator receiver protein] [protein_id=ALU36450.1] [location=2213855..2214250] [gbkey=CDS]" 0 1 1 1 1
"lcl|CP012395.1_cds_ALU36451.1_2022 [locus_tag=CLAU_2022] [protein=hypothetical protein] [protein_id=ALU36451.1] [location=complement(2214320..2214820)] [gbkey=CDS]" 1 1 1 1 0
"lcl|CP012395.1_cds_ALU36452.1_2023 [locus_tag=CLAU_2023] [protein=Methyl-accepting chemotaxis sensory transducer with Cache sensor] [protein_id=ALU36452.1] [location=complement(2215037..2217130)] [gbkey=CDS]" 1 1 1 1 1
"lcl|CP012395.1_cds_ALU36453.1_2024 [gene=aguA] [locus_tag=CLAU_2024] [protein=Agmatine deiminase] [protein_id=ALU36453.1] [location=complement(2217299..2218396)] [gbkey=CDS]" 0 1 1 1 1
"lcl|CP012395.1_cds_ALU36454.1_2025 [locus_tag=CLAU_2025] [protein=Hypothetical protein] [protein_id=ALU36454.1] [location=complement(2218438..2219817)] [gbkey=CDS]" 1 1 1 1 1
"lcl|CP012395.1_cds_ALU36455.1_2026 [locus_tag=CLAU_2026] [protein=Sigma-54 specific transcriptional regulator Fis family] [protein_id=ALU36455.1] [location=complement(2220294..2221631)] [gbkey=CDS]" 0 1 1 1 1
"lcl|CP012395.1_cds_ALU36456.1_2027 [locus_tag=CLAU_2027] [protein=Sigma-54 specific transcriptional regulator Fis family] [protein_id=ALU36456.1] [location=complement(2221783..2223120)] [gbkey=CDS]" 0 1 1 1 1
"lcl|CP012395.1_cds_ALU36457.1_2028 [locus_tag=CLAU_2028] [protein=Amidohydrolase 2] [protein_id=ALU36457.1] [location=2223269..2224138] [gbkey=CDS]" 0 1 1 1 1
"lcl|CP012395.1_cds_ALU36458.1_2029 [locus_tag=CLAU_2029] [protein=Hypothetical protein] [protein_id=ALU36458.1] [location=2224276..2225718] [gbkey=CDS]" 0 1 1 1 1
"lcl|CP012395.1_cds_ALU36459.1_2030 [locus_tag=CLAU_2030] [protein=Carbamate kinase] [protein_id=ALU36459.1] [location=complement(2225816..2226754)] [gbkey=CDS]" 1 1 1 1 1
"lcl|CP012395.1_cds_ALU36460.1_2031 [gene=ptcA] [locus_tag=CLAU_2031] [protein=Putrescine carbamoyltransferase] [protein_id=ALU36460.1] [location=complement(2226802..2227818)] [gbkey=CDS]" 1 1 1 1 1
"lcl|CP012395.1_cds_ALU36461.1_2032 [locus_tag=CLAU_2032] [protein=L-rhamnose mutarotase] [protein_id=ALU36461.1] [location=complement(2228282..2228596)] [gbkey=CDS]" 0 1 1 0 0
"lcl|CP012395.1_cds_ALU36462.1_2033 [locus_tag=CLAU_2033] [protein=Major facilitator superfamily MFS_1] [protein_id=ALU36462.1] [location=complement(2228631..2229896)] [gbkey=CDS]" 1 1 1 1 1
"lcl|CP012395.1_cds_ALU36463.1_2034 [gene=rhaD] [locus_tag=CLAU_2034] [protein=Rhamnulose-1-phosphate aldolase] [protein_id=ALU36463.1] [location=complement(2230005..2230856)] [gbkey=CDS]" 0 0 0 1 0
"lcl|CP012395.1_cds_ALU36464.1_2035 [gene=rhaA] [locus_tag=CLAU_2035] [protein=L-rhamnose isomerase] [protein_id=ALU36464.1] [location=complement(2230857..2232116)] [gbkey=CDS]" 1 1 1 1 0
"lcl|CP012395.1_cds_ALU36465.1_2036 [gene=rhaB] [locus_tag=CLAU_2036] [protein=Rhamnulokinase] [protein_id=ALU36465.1] [location=complement(2232134..2233588)] [gbkey=CDS]" 1 1 1 1 1
"lcl|CP012395.1_cds_ALU36466.1_2037 [locus_tag=CLAU_2037] [protein=Transcriptional regulator DeoR family] [protein_id=ALU36466.1] [location=2234086..2234844] [gbkey=CDS]" 0 1 1 1 1
"lcl|CP012395.1_cds_ALU36467.1_2038 [locus_tag=CLAU_2038] [protein=Transcriptional regulator LysR family] [protein_id=ALU36467.1] [location=2235290..2236051] [gbkey=CDS]" 1 1 1 1 0
"lcl|CP012395.1_cds_ALU36468.1_2039 [locus_tag=CLAU_2039] [protein=Methyl-accepting chemotaxis sensory transducer] [protein_id=ALU36468.1] [location=complement(2236249..2237085)] [gbkey=CDS]" 1 1 1 1 1
"lcl|CP012395.1_cds_ALU36470.1_2041 [locus_tag=CLAU_2041] [protein=Ammonium transporter] [protein_id=ALU36470.1] [location=complement(2237919..2238176)] [gbkey=CDS]" 0 1 1 0 1
"lcl|CP012395.1_cds_ALU36474.1_2045 [locus_tag=CLAU_2045] [protein=Replicative DNA helicase] [protein_id=ALU36474.1] [location=complement(2240135..2241469)] [gbkey=CDS]" 0 0 1 1 0
"lcl|CP012395.1_cds_ALU36475.1_2046 [locus_tag=CLAU_2046] [protein=ATP-dependent protease Lon family] [protein_id=ALU36475.1] [location=complement(2241569..2243464)] [gbkey=CDS]" 1 1 1 1 1
"lcl|CP012395.1_cds_ALU36476.1_2047 [gene=rplI] [locus_tag=CLAU_2047] [protein=50S ribosomal protein L9] [protein_id=ALU36476.1] [location=complement(2243477..2243920)] [gbkey=CDS]" 0 1 1 1 1
"lcl|CP012395.1_cds_ALU36477.1_2048 [locus_tag=CLAU_2048] [protein=Phosphoesterase RecJ domain protein] [protein_id=ALU36477.1] [location=complement(2243921..2245906)] [gbkey=CDS]" 1 1 1 1 1
"lcl|CP012395.1_cds_ALU36478.1_2049 [locus_tag=CLAU_2049] [protein=Hypothetical protein] [protein_id=ALU36478.1] [location=complement(2245925..2246911)] [gbkey=CDS]" 0 1 1 1 1
"lcl|CP012395.1_cds_ALU36479.1_2050 [locus_tag=CLAU_2050] [protein=MazG-like domain-containing protein] [protein_id=ALU36479.1] [location=complement(2246923..2247240)] [gbkey=CDS]" 0 1 1 0 1
"lcl|CP012395.1_cds_ALU36481.1_2052 [locus_tag=CLAU_2052] [protein=Single-strand binding protein] [protein_id=ALU36481.1] [location=complement(2247684..2248124)] [gbkey=CDS]" 0 1 1 1 1
"lcl|CP012395.1_cds_ALU36482.1_2053 [gene=rpsF] [locus_tag=CLAU_2053] [protein=30S ribosomal protein S6] [protein_id=ALU36482.1] [location=complement(2248137..2248424)] [gbkey=CDS]" 0 1 1 0 1
"lcl|CP012395.1_cds_ALU36484.1_2055 [locus_tag=CLAU_2055] [protein=MscS Mechanosensitive ion channel] [protein_id=ALU36484.1] [location=complement(2248745..2249635)] [gbkey=CDS]" 0 1 1 1 1
"lcl|CP012395.1_cds_ALU36485.1_2056 [locus_tag=CLAU_2056] [protein=hypothetical protein] [protein_id=ALU36485.1] [location=complement(2249651..2249902)] [gbkey=CDS]" 0 0 0 1 0
"lcl|CP012395.1_cds_ALU36486.1_2057 [locus_tag=CLAU_2057] [protein=Sporulation integral membrane protein YtvI] [protein_id=ALU36486.1] [location=2250359..2251414] [gbkey=CDS]" 1 1 1 1 1
"lcl|CP012395.1_cds_ALU36487.1_2058 [locus_tag=CLAU_2058] [protein=Sporulation protein YyaC] [protein_id=ALU36487.1] [location=2251493..2252080] [gbkey=CDS]" 0 0 0 1 0
"lcl|CP012395.1_cds_ALU36488.1_2059 [locus_tag=CLAU_2059] [protein=Hypothetical protein] [protein_id=ALU36488.1] [location=complement(2252094..2252324)] [gbkey=CDS]" 0 0 0 1 0
"lcl|CP012395.1_cds_ALU36489.1_2060 [locus_tag=CLAU_2060] [protein=Hypothetical protein] [protein_id=ALU36489.1] [location=complement(2252381..2252884)] [gbkey=CDS]" 1 1 1 1 1
"lcl|CP012395.1_cds_ALU36490.1_2061 [locus_tag=CLAU_2061] [protein=ParB-like partition protein] [protein_id=ALU36490.1] [location=complement(2252937..2253797)] [gbkey=CDS]" 1 1 1 1 1
"lcl|CP012395.1_cds_ALU36491.1_2062 [locus_tag=CLAU_2062] [protein=Cobyrinic acid a,c-diamide synthase] [protein_id=ALU36491.1] [location=complement(2253805..2254572)] [gbkey=CDS]" 1 1 1 1 1
"lcl|CP012395.1_cds_ALU36492.1_2063 [locus_tag=CLAU_2063] [protein=ParB-like partition protein] [protein_id=ALU36492.1] [location=complement(2254708..2255481)] [gbkey=CDS]" 1 1 1 1 1
"lcl|CP012395.1_cds_ALU36493.1_2064 [gene=rsmG] [locus_tag=CLAU_2064] [protein=Ribosomal RNA small subunit methyltransferase G] [protein_id=ALU36493.1] [location=complement(2255581..2256294)] [gbkey=CDS]" 0 1 1 0 1
"lcl|CP012395.1_cds_ALU36494.1_2065 [gene=mnmG] [locus_tag=CLAU_2065] [protein=TRNA uridine 5-carboxymethylaminomethyl modification enzyme mnmG] [protein_id=ALU36494.1] [location=complement(2256320..2258206)] [gbkey=CDS]" 1 1 1 1 1
"lcl|CP012395.1_cds_ALU36495.1_2066 [gene=mnmE] [locus_tag=CLAU_2066] [protein=TRNA modification GTPase mnmE] [protein_id=ALU36495.1] [location=complement(2258218..2259600)] [gbkey=CDS]" 0 1 1 1 1
"lcl|CP012395.1_cds_ALU36496.1_2067 [locus_tag=CLAU_2067] [protein=Single-stranded nucleic acid binding R3H domain-containing protein] [protein_id=ALU36496.1] [location=complement(2259900..2260526)] [gbkey=CDS]" 0 1 1 1 0
"lcl|CP012395.1_cds_ALU36497.1_2068 [locus_tag=CLAU_2068] [protein=Membrane protein insertase YidC/Oxa1 family] [protein_id=ALU36497.1] [location=complement(2260543..2261199)] [gbkey=CDS]" 0 1 1 1 1
"lcl|CP012395.1_cds_ALU36498.1_2069 [locus_tag=CLAU_2069] [protein=hypothetical protein] [protein_id=ALU36498.1] [location=complement(2261220..2261429)] [gbkey=CDS]" 0 0 1 1 0
"lcl|CP012395.1_cds_ALU36500.1_2071 [gene=rpmH] [locus_tag=CLAU_2071] [protein=50S ribosomal protein L34] [protein_id=ALU36500.1] [location=complement(2261812..2261946)] [gbkey=CDS]" 1 1 1 1 0
"lcl|CP012395.1_cds_ALU36501.1_2072 [gene=dnaA] [locus_tag=CLAU_2072] [protein=Chromosomal replication initiator protein dnaA] [protein_id=ALU36501.1] [location=2262544..2263896] [gbkey=CDS]" 1 1 1 1 1
"lcl|CP012395.1_cds_ALU36502.1_2073 [locus_tag=CLAU_2073] [protein=DNA polymerase III beta subunit] [protein_id=ALU36502.1] [location=2264153..2265256] [gbkey=CDS]" 0 1 1 1 1
"lcl|CP012395.1_cds_ALU36503.1_2074 [locus_tag=CLAU_2074] [protein=S4 domain protein YaaA] [protein_id=ALU36503.1] [location=2265284..2265490] [gbkey=CDS]" 0 1 1 1 0
"lcl|CP012395.1_cds_ALU36504.1_2075 [gene=recF] [locus_tag=CLAU_2075] [protein=DNA replication and repair protein recF] [protein_id=ALU36504.1] [location=2265560..2266660] [gbkey=CDS]" 1 1 1 1 0
"lcl|CP012395.1_cds_ALU36505.1_2076 [locus_tag=CLAU_2076] [protein=Hypothetical protein] [protein_id=ALU36505.1] [location=2266679..2266942] [gbkey=CDS]" 0 1 1 1 1
"lcl|CP012395.1_cds_ALU36506.1_2077 [gene=gyrB] [locus_tag=CLAU_2077] [protein=DNA gyrase B subunit] [protein_id=ALU36506.1] [location=2266960..2268873] [gbkey=CDS]" 1 1 1 1 1
"lcl|CP012395.1_cds_ALU36507.1_2078 [gene=gyrA] [locus_tag=CLAU_2078] [protein=DNA gyrase subunit A] [protein_id=ALU36507.1] [location=2268891..2271362] [gbkey=CDS]" 1 1 1 1 1
"lcl|CP012395.1_cds_ALU36508.1_2079 [locus_tag=CLAU_2079] [protein=Metal dependent phosphohydrolase] [protein_id=ALU36508.1] [location=2277042..2277545] [gbkey=CDS]" 0 1 1 1 0
"lcl|CP012395.1_cds_ALU36509.1_2080 [locus_tag=CLAU_2080] [protein=3H domain-containing protein] [protein_id=ALU36509.1] [location=2277665..2278180] [gbkey=CDS]" 1 1 1 0 0
"lcl|CP012395.1_cds_ALU36510.1_2081 [locus_tag=CLAU_2081] [protein=UPF0182 protein] [protein_id=ALU36510.1] [location=2278226..2280943] [gbkey=CDS]" 1 1 1 1 1
"lcl|CP012395.1_cds_ALU36511.1_2082 [locus_tag=CLAU_2082] [protein=putative FAD-dependent oxidoreductase] [protein_id=ALU36511.1] [location=2281019..2282410] [gbkey=CDS]" 0 1 1 1 1
"lcl|CP012395.1_cds_ALU36512.1_2083 [locus_tag=CLAU_2083] [protein=hypothetical protein] [protein_id=ALU36512.1] [location=2282426..2282776] [gbkey=CDS]" 0 1 1 0 1
"lcl|CP012395.1_cds_ALU36513.1_2084 [gene=serS] [locus_tag=CLAU_2084] [protein=Seryl-tRNA synthetase] [protein_id=ALU36513.1] [location=2283150..2284430] [gbkey=CDS]" 1 1 1 1 1
"lcl|CP012395.1_cds_ALU36514.1_2085 [locus_tag=CLAU_2085] [protein=Integrase family protein] [protein_id=ALU36514.1] [location=complement(2285234..2286409)] [gbkey=CDS]" 1 1 1 1 1
"lcl|CP012395.1_cds_ALU36515.1_2086 [locus_tag=CLAU_2086] [protein=Helix-turn-helix domain protein] [protein_id=ALU36515.1] [location=complement(2287139..2287702)] [gbkey=CDS]" 0 1 1 1 1
"lcl|CP012395.1_cds_ALU36516.1_2087 [locus_tag=CLAU_2087] [protein=Transcriptional regulator XRE family] [protein_id=ALU36516.1] [location=2287848..2288051] [gbkey=CDS]" 0 0 0 1 0
"lcl|CP012395.1_cds_ALU36517.1_2088 [locus_tag=CLAU_2088] [protein=Phage regulatory protein Rha family] [protein_id=ALU36517.1] [location=2288054..2288848] [gbkey=CDS]" 1 1 1 1 1
"lcl|CP012395.1_cds_ALU36518.1_2089 [locus_tag=CLAU_2089] [protein=Hypothetical protein] [protein_id=ALU36518.1] [location=2289163..2289381] [gbkey=CDS]" 0 0 0 1 0
"lcl|CP012395.1_cds_ALU36519.1_2090 [locus_tag=CLAU_2090] [protein=Hypothetical protein] [protein_id=ALU36519.1] [location=2289409..2289837] [gbkey=CDS]" 0 0 1 1 0
"lcl|CP012395.1_cds_ALU36520.1_2091 [locus_tag=CLAU_2091] [protein=Hypothetical protein] [protein_id=ALU36520.1] [location=2290121..2290528] [gbkey=CDS]" 0 1 1 1 1
"lcl|CP012395.1_cds_ALU36521.1_2092 [locus_tag=CLAU_2092] [protein=Hypothetical protein] [protein_id=ALU36521.1] [location=2290599..2290778] [gbkey=CDS]" 0 0 0 1 0
"lcl|CP012395.1_cds_ALU36522.1_2093 [locus_tag=CLAU_2093] [protein=Hypothetical protein] [protein_id=ALU36522.1] [location=2290880..2291623] [gbkey=CDS]" 1 1 1 1 1
"lcl|CP012395.1_cds_ALU36523.1_2094 [locus_tag=CLAU_2094] [protein=Hypothetical protein] [protein_id=ALU36523.1] [location=2292102..2292869] [gbkey=CDS]" 0 0 1 1 0
"lcl|CP012395.1_cds_ALU36525.1_2096 [locus_tag=CLAU_2096] [protein=Homeodomain phBC6A51-type] [protein_id=ALU36525.1] [location=2293364..2293786] [gbkey=CDS]" 1 1 1 1 1
"lcl|CP012395.1_cds_ALU36526.1_2097 [locus_tag=CLAU_2097] [protein=Hypothetical protein] [protein_id=ALU36526.1] [location=2293978..2294226] [gbkey=CDS]" 0 1 1 1 1
"lcl|CP012395.1_cds_ALU36527.1_2098 [locus_tag=CLAU_2098] [protein=Hypothetical protein] [protein_id=ALU36527.1] [location=2294279..2294641] [gbkey=CDS]" 0 0 0 1 0
"lcl|CP012395.1_cds_ALU36528.1_2099 [locus_tag=CLAU_2099] [protein=Terminase small subunit] [protein_id=ALU36528.1] [location=2294873..2295778] [gbkey=CDS]" 0 1 1 1 1
"lcl|CP012395.1_cds_ALU36529.1_2100 [locus_tag=CLAU_2100] [protein=Hypothetical protein] [protein_id=ALU36529.1] [location=complement(2295950..2296474)] [gbkey=CDS]" 1 1 1 1 0
"lcl|CP012395.1_cds_ALU36530.1_2101 [locus_tag=CLAU_2101] [protein=Hypothetical protein] [protein_id=ALU36530.1] [location=2296707..2297072] [gbkey=CDS]" 1 1 1 1 0
"lcl|CP012395.1_cds_ALU36532.1_2103 [locus_tag=CLAU_2103] [protein=Hypothetical protein] [protein_id=ALU36532.1] [location=complement(2297363..2297908)] [gbkey=CDS]" 1 1 1 1 0
"lcl|CP012395.1_cds_ALU36533.1_2104 [locus_tag=CLAU_2104] [protein=Hypothetical protein] [protein_id=ALU36533.1] [location=complement(2297931..2298794)] [gbkey=CDS]" 1 1 1 1 1
"lcl|CP012395.1_cds_ALU36534.1_2105 [locus_tag=CLAU_2105] [protein=Phage tail tape measure protein TP901 family] [protein_id=ALU36534.1] [location=2298906..2302625] [gbkey=CDS]" 1 1 1 1 1
"lcl|CP012395.1_cds_ALU36535.1_2106 [locus_tag=CLAU_2106] [protein=Hypothetical protein] [protein_id=ALU36535.1] [location=2303673..2304509] [gbkey=CDS]" 0 1 1 1 1
"lcl|CP012395.1_cds_ALU36536.1_2107 [locus_tag=CLAU_2107] [protein=Hypothetical protein] [protein_id=ALU36536.1] [location=complement(2304872..2305033)] [gbkey=CDS]" 1 1 1 0 0
"lcl|CP012395.1_cds_ALU36537.1_2108 [locus_tag=CLAU_2108] [protein=Hypothetical protein] [protein_id=ALU36537.1] [location=complement(2305048..2307435)] [gbkey=CDS]" 1 1 1 1 1
"lcl|CP012395.1_cds_ALU36538.1_2109 [locus_tag=CLAU_2109] [protein=Hypothetical protein] [protein_id=ALU36538.1] [location=complement(2307495..2307818)] [gbkey=CDS]" 1 1 1 1 1
"lcl|CP012395.1_cds_ALU36539.1_2110 [locus_tag=CLAU_2110] [protein=Hypothetical protein] [protein_id=ALU36539.1] [location=complement(2307834..2308205)] [gbkey=CDS]" 0 1 1 1 0
"lcl|CP012395.1_cds_ALU36541.1_2112 [locus_tag=CLAU_2112] [protein=Hypothetical protein] [protein_id=ALU36541.1] [location=complement(2308723..2308896)] [gbkey=CDS]" 0 0 0 1 0
"lcl|CP012395.1_cds_ALU36542.1_2113 [locus_tag=CLAU_2113] [protein=Transcriptional regulator XRE family] [protein_id=ALU36542.1] [location=complement(2309016..2309216)] [gbkey=CDS]" 0 0 0 1 0
"lcl|CP012395.1_cds_ALU36543.1_2114 [locus_tag=CLAU_2114] [protein=Transposase IS605 OrfB family] [protein_id=ALU36543.1] [location=2309536..2310951] [gbkey=CDS]" 1 1 1 1 1
"lcl|CP012395.1_cds_ALU36544.1_2115 [locus_tag=CLAU_2115] [protein=Hypothetical protein] [protein_id=ALU36544.1] [location=2312223..2312528] [gbkey=CDS]" 0 0 0 1 0
"lcl|CP012395.1_cds_ALU36545.1_2116 [locus_tag=CLAU_2116] [protein=Hypothetical protein] [protein_id=ALU36545.1] [location=2312875..2313429] [gbkey=CDS]" 1 1 1 1 1
"lcl|CP012395.1_cds_ALU36546.1_2117 [locus_tag=CLAU_2117] [protein=Hypothetical protein] [protein_id=ALU36546.1] [location=2313440..2314192] [gbkey=CDS]" 1 1 1 1 0
"lcl|CP012395.1_cds_ALU36547.1_2118 [locus_tag=CLAU_2118] [protein=Hypothetical protein] [protein_id=ALU36547.1] [location=2314213..2315322] [gbkey=CDS]" 1 1 1 1 1
"lcl|CP012395.1_cds_ALU36548.1_2119 [locus_tag=CLAU_2119] [protein=Virulence protein RhuM] [protein_id=ALU36548.1] [location=2315848..2316861] [gbkey=CDS]" 1 1 1 1 1
"lcl|CP012395.1_cds_ALU36549.1_2120 [locus_tag=CLAU_2120] [protein=Hypothetical protein] [protein_id=ALU36549.1] [location=2317503..2317709] [gbkey=CDS]" 1 1 1 1 1
"lcl|CP012395.1_cds_ALU36551.1_2122 [locus_tag=CLAU_2122] [protein=Phospholipid methyltransferase] [protein_id=ALU36551.1] [location=2318270..2318944] [gbkey=CDS]" 1 1 1 1 0
"lcl|CP012395.1_cds_ALU36552.1_2123 [locus_tag=CLAU_2123] [protein=Transcriptional regulator MarR family with acetyltransferase activity] [protein_id=ALU36552.1] [location=2319025..2320020] [gbkey=CDS]" 1 1 1 1 1
"lcl|CP012395.1_cds_ALU36553.1_2124 [locus_tag=CLAU_2124] [protein=Transcriptional regulator IclR family] [protein_id=ALU36553.1] [location=complement(2320133..2320882)] [gbkey=CDS]" 1 1 1 1 1
"lcl|CP012395.1_cds_ALU36554.1_2125 [locus_tag=CLAU_2125] [protein=Dihydrodipicolinate synthetase] [protein_id=ALU36554.1] [location=2321339..2322244] [gbkey=CDS]" 1 1 1 0 1
"lcl|CP012395.1_cds_ALU36555.1_2126 [locus_tag=CLAU_2126] [protein=Dehydratase YjhG/YagF family] [protein_id=ALU36555.1] [location=2322310..2324283] [gbkey=CDS]" 1 1 1 1 1
"lcl|CP012395.1_cds_ALU36556.1_2127 [locus_tag=CLAU_2127] [protein=Gluconate transporter] [protein_id=ALU36556.1] [location=2324330..2325679] [gbkey=CDS]" 1 1 1 1 1
"lcl|CP012395.1_cds_ALU36557.1_2128 [locus_tag=CLAU_2128] [protein=Cupin 2 conserved barrel domain protein] [protein_id=ALU36557.1] [location=2325879..2326481] [gbkey=CDS]" 1 1 1 1 1
"lcl|CP012395.1_cds_ALU36558.1_2129 [locus_tag=CLAU_2129] [protein=Transcriptional activator AraC family] [protein_id=ALU36558.1] [location=2326701..2327585] [gbkey=CDS]" 0 1 1 1 1
"lcl|CP012395.1_cds_ALU36559.1_2130 [locus_tag=CLAU_2130] [protein=Cof-like hydrolase] [protein_id=ALU36559.1] [location=complement(2327658..2328482)] [gbkey=CDS]" 0 1 1 1 1
"lcl|CP012395.1_cds_ALU36560.1_2131 [locus_tag=CLAU_2131] [protein=Ketose-bisphosphate aldolase] [protein_id=ALU36560.1] [location=complement(2328511..2329347)] [gbkey=CDS]" 1 1 1 1 0
"lcl|CP012395.1_cds_ALU36561.1_2132 [locus_tag=CLAU_2132] [protein=Type III effector Hrp-dependent outer protein] [protein_id=ALU36561.1] [location=complement(2329373..2330806)] [gbkey=CDS]" 0 1 1 1 1
"lcl|CP012395.1_cds_ALU36562.1_2133 [locus_tag=CLAU_2133] [protein=2-hydroxy-3-oxopropionate reductase] [protein_id=ALU36562.1] [location=complement(2330811..2331704)] [gbkey=CDS]" 1 1 1 1 0
"lcl|CP012395.1_cds_ALU36563.1_2134 [locus_tag=CLAU_2134] [protein=Transcriptional regulator RpiR family] [protein_id=ALU36563.1] [location=complement(2332016..2332873)] [gbkey=CDS]" 0 1 1 1 1
"lcl|CP012395.1_cds_ALU36564.1_2135 [gene=psd] [locus_tag=CLAU_2135] [protein=Phosphatidylserine decarboxylase proenzyme] [protein_id=ALU36564.1] [location=complement(2333017..2333910)] [gbkey=CDS]" 0 0 0 1 0
"lcl|CP012395.1_cds_ALU36565.1_2136 [locus_tag=CLAU_2136] [protein=Transcriptional regulator TetR family] [protein_id=ALU36565.1] [location=2334098..2334676] [gbkey=CDS]" 1 1 1 1 1
"lcl|CP012395.1_cds_ALU36566.1_2137 [locus_tag=CLAU_2137] [protein=ABC-1 domain-containing protein] [protein_id=ALU36566.1] [location=complement(2334685..2336286)] [gbkey=CDS]" 0 1 1 1 1
"lcl|CP012395.1_cds_ALU36567.1_2138 [locus_tag=CLAU_2138] [protein=Hypothetical protein] [protein_id=ALU36567.1] [location=complement(2336321..2336623)] [gbkey=CDS]" 0 1 1 1 1
"lcl|CP012395.1_cds_ALU36568.1_2139 [gene=tadA] [locus_tag=CLAU_2139] [protein=CMP/dCMP deaminase zinc-binding protein] [protein_id=ALU36568.1] [location=2336973..2337410] [gbkey=CDS]" 0 1 1 1 1
"lcl|CP012395.1_cds_ALU36569.1_2140 [locus_tag=CLAU_2140] [protein=Hypothetical protein] [protein_id=ALU36569.1] [location=complement(2337609..2338352)] [gbkey=CDS]" 1 1 1 1 1
"lcl|CP012395.1_cds_ALU36570.1_2141 [locus_tag=CLAU_2141] [protein=Hypothetical protein] [protein_id=ALU36570.1] [location=complement(2338363..2339103)] [gbkey=CDS]" 1 1 1 0 1
"lcl|CP012395.1_cds_ALU36571.1_2142 [locus_tag=CLAU_2142] [protein=ABC-type transporter related protein] [protein_id=ALU36571.1] [location=complement(2339096..2340019)] [gbkey=CDS]" 1 1 1 1 1
"lcl|CP012395.1_cds_ALU36572.1_2143 [locus_tag=CLAU_2143] [protein=Histidine kinase] [protein_id=ALU36572.1] [location=complement(2340177..2341100)] [gbkey=CDS]" 1 1 1 1 1
"lcl|CP012395.1_cds_ALU36573.1_2144 [locus_tag=CLAU_2144] [protein=Two component transcriptional regulator winged helix family] [protein_id=ALU36573.1] [location=complement(2341102..2341803)] [gbkey=CDS]" 1 1 1 0 0
"lcl|CP012395.1_cds_ALU36574.1_2145 [locus_tag=CLAU_2145] [protein=Hypothetical protein] [protein_id=ALU36574.1] [location=complement(2341796..2341984)] [gbkey=CDS]" 1 1 1 1 1
"lcl|CP012395.1_cds_ALU36575.1_2146 [locus_tag=CLAU_2146] [protein=DNA polymerase III subunits gamma and tau] [protein_id=ALU36575.1] [location=2342709..2344388] [gbkey=CDS]" 0 1 1 1 1
"lcl|CP012395.1_cds_ALU36576.1_2147 [locus_tag=CLAU_2147] [protein=Nucleoid-associated protein] [protein_id=ALU36576.1] [location=2344470..2344814] [gbkey=CDS]" 1 1 1 1 0
"lcl|CP012395.1_cds_ALU36577.1_2148 [gene=recR] [locus_tag=CLAU_2148] [protein=Recombination protein recR] [protein_id=ALU36577.1] [location=2344863..2345459] [gbkey=CDS]" 1 1 1 0 0
"lcl|CP012395.1_cds_ALU36578.1_2149 [locus_tag=CLAU_2149] [protein=hypothetical protein] [protein_id=ALU36578.1] [location=2345564..2345851] [gbkey=CDS]" 0 1 1 0 1
"lcl|CP012395.1_cds_ALU36579.1_2150 [locus_tag=CLAU_2150] [protein=Pro-sigmaK processing inhibitor BofA] [protein_id=ALU36579.1] [location=2345979..2346251] [gbkey=CDS]" 0 0 0 1 0
"lcl|CP012395.1_cds_ALU36580.1_2151 [gene=sfsA] [locus_tag=CLAU_2151] [protein=Sugar fermentation stimulation protein A] [protein_id=ALU36580.1] [location=2346339..2347031] [gbkey=CDS]" 1 1 1 0 1
"lcl|CP012395.1_cds_ALU36581.1_2152 [gene=mutT] [locus_tag=CLAU_2152] [protein=NUDIX hydrolase] [protein_id=ALU36581.1] [location=2347165..2347716] [gbkey=CDS]" 0 1 1 1 1
"lcl|CP012395.1_cds_ALU36582.1_2153 [locus_tag=CLAU_2153] [protein=Hypothetical protein] [protein_id=ALU36582.1] [location=2347735..2348418] [gbkey=CDS]" 1 1 1 1 1
"lcl|CP012395.1_cds_ALU36583.1_2154 [locus_tag=CLAU_2154] [protein=4Fe-4S ferredoxin iron-sulpur binding domain-containing protein] [protein_id=ALU36583.1] [location=2348494..2349276] [gbkey=CDS]" 0 1 1 1 1
"lcl|CP012395.1_cds_ALU36584.1_2155 [locus_tag=CLAU_2155] [protein=Hypothetical protein] [protein_id=ALU36584.1] [location=2349396..2349581] [gbkey=CDS]" 1 1 1 1 0
"lcl|CP012395.1_cds_ALU36585.1_2156 [locus_tag=CLAU_2156] [protein=Hypothetical protein] [protein_id=ALU36585.1] [location=2349608..2349796] [gbkey=CDS]" 0 0 0 1 0
"lcl|CP012395.1_cds_ALU36586.1_2157 [locus_tag=CLAU_2157] [protein=Alanine-glyoxylate transaminase] [protein_id=ALU36586.1] [location=2350479..2351549] [gbkey=CDS]" 0 1 1 1 1
"lcl|CP012395.1_cds_ALU36587.1_2158 [locus_tag=CLAU_2158] [protein=Phosphoglycerate dehydrogenase] [protein_id=ALU36587.1] [location=2351570..2352496] [gbkey=CDS]" 0 1 1 1 1
"lcl|CP012395.1_cds_ALU36588.1_2159 [locus_tag=CLAU_2159] [protein=SpoOJ/ParA/ParB/repB family protein] [protein_id=ALU36588.1] [location=2352508..2353758] [gbkey=CDS]" 0 1 1 1 1
"lcl|CP012395.1_cds_ALU36589.1_2160 [locus_tag=CLAU_2160] [protein=Ribosomal-protein-alanine acetyltransferase (acetylating enzyme for N-terminal of ribosomal protein S5)] [protein_id=ALU36589.1] [location=2354077..2355021] [gbkey=CDS]" 1 1 1 1 1
"lcl|CP012395.1_cds_ALU36590.1_2161 [locus_tag=CLAU_2161] [protein=Metal-dependent phosphohydrolase HD sub domain-containing protein] [protein_id=ALU36590.1] [location=complement(2360612..2361106)] [gbkey=CDS]" 0 1 1 0 1
"lcl|CP012395.1_cds_ALU36591.1_2162 [locus_tag=CLAU_2162] [protein=Two component transcriptional regulator winged helix family] [protein_id=ALU36591.1] [location=2361225..2361917] [gbkey=CDS]" 0 0 1 1 0
"lcl|CP012395.1_cds_ALU36592.1_2163 [locus_tag=CLAU_2163] [protein=Integral membrane sensor signal transduction histidine kinase] [protein_id=ALU36592.1] [location=2361914..2363173] [gbkey=CDS]" 0 0 0 1 0
"lcl|CP012395.1_cds_ALU36593.1_2164 [locus_tag=CLAU_2164] [protein=Phosphonate-transporting ATPase] [protein_id=ALU36593.1] [location=2363248..2363922] [gbkey=CDS]" 1 1 1 1 1
"lcl|CP012395.1_cds_ALU36594.1_2165 [locus_tag=CLAU_2165] [protein=hypothetical protein] [protein_id=ALU36594.1] [location=2363925..2366306] [gbkey=CDS]" 1 1 1 1 0
"lcl|CP012395.1_cds_ALU36595.1_2166 [locus_tag=CLAU_2166] [protein=Cellulase] [protein_id=ALU36595.1] [location=2366595..2367626] [gbkey=CDS]" 1 1 1 1 0
"lcl|CP012395.1_cds_ALU36596.1_2167 [locus_tag=CLAU_2167] [protein=Cellulase] [protein_id=ALU36596.1] [location=2367617..2368624] [gbkey=CDS]" 1 1 1 1 1
"lcl|CP012395.1_cds_ALU36597.1_2168 [locus_tag=CLAU_2168] [protein=Cellulase] [protein_id=ALU36597.1] [location=2368659..2369618] [gbkey=CDS]" 0 1 1 1 1
"lcl|CP012395.1_cds_ALU36598.1_2169 [locus_tag=CLAU_2169] [protein=Uracil-DNA glycosylase superfamily] [protein_id=ALU36598.1] [location=complement(2369734..2370330)] [gbkey=CDS]" 1 1 1 1 0
"lcl|CP012395.1_cds_ALU36599.1_2170 [locus_tag=CLAU_2170] [protein=Serine-pyruvate transaminase] [protein_id=ALU36599.1] [location=2370524..2371669] [gbkey=CDS]" 1 1 1 1 1
"lcl|CP012395.1_cds_ALU36600.1_2171 [locus_tag=CLAU_2172] [protein=PpiC-type peptidyl-prolyl cis-trans isomerase] [protein_id=ALU36600.1] [location=2377465..2378208] [gbkey=CDS]" 1 1 1 1 1
"lcl|CP012395.1_cds_ALU36601.1_2172 [locus_tag=CLAU_2173] [protein=Aldose 1-epimerase] [protein_id=ALU36601.1] [location=complement(2378318..2379352)] [gbkey=CDS]" 1 1 1 1 1
"lcl|CP012395.1_cds_ALU36602.1_2173 [locus_tag=CLAU_2174] [protein=L-arabinose isomerase] [protein_id=ALU36602.1] [location=complement(2379588..2381054)] [gbkey=CDS]" 1 1 1 1 1
"lcl|CP012395.1_cds_ALU36603.1_2174 [locus_tag=CLAU_2175] [protein=L-ribulose-5-phosphate 4-epimerase] [protein_id=ALU36603.1] [location=complement(2381077..2381778)] [gbkey=CDS]" 0 1 1 1 1
"lcl|CP012395.1_cds_ALU36604.1_2175 [locus_tag=CLAU_2176] [protein=Carbohydrate kinase FGGY] [protein_id=ALU36604.1] [location=complement(2381837..2383441)] [gbkey=CDS]" 0 1 1 1 1
"lcl|CP012395.1_cds_ALU36605.1_2176 [locus_tag=CLAU_2177] [protein=Transcriptional regulator GntR family] [protein_id=ALU36605.1] [location=2383819..2384904] [gbkey=CDS]" 1 1 1 1 1
"lcl|CP012395.1_cds_ALU36606.1_2177 [locus_tag=CLAU_2178] [protein=Alpha-L-arabinofuranosidase domain protein] [protein_id=ALU36606.1] [location=2385286..2386818] [gbkey=CDS]" 0 1 1 1 1
"lcl|CP012395.1_cds_ALU36607.1_2178 [locus_tag=CLAU_2179] [protein=Sugar (Glycoside-Pentoside-Hexuronide) transporter] [protein_id=ALU36607.1] [location=2386858..2388231] [gbkey=CDS]" 1 1 1 1 1
"lcl|CP012395.1_cds_ALU36608.1_2179 [locus_tag=CLAU_2180] [protein=Periplasmic binding protein domain-containing protein] [protein_id=ALU36608.1] [location=2388584..2389675] [gbkey=CDS]" 1 1 1 1 1
"lcl|CP012395.1_cds_ALU36609.1_2180 [gene=rbsA] [locus_tag=CLAU_2181] [protein=Ribose import ATP-binding protein rbsA] [protein_id=ALU36609.1] [location=2389767..2391266] [gbkey=CDS]" 0 1 1 1 1
"lcl|CP012395.1_cds_ALU36610.1_2181 [locus_tag=CLAU_2182] [protein=ABC-type transporter integral membrane subunit] [protein_id=ALU36610.1] [location=2391263..2392237] [gbkey=CDS]" 1 1 1 1 0
"lcl|CP012395.1_cds_ALU36611.1_2182 [locus_tag=CLAU_2183] [protein=Hypothetical protein] [protein_id=ALU36611.1] [location=2397841..2398017] [gbkey=CDS]" 0 1 1 0 0
"lcl|CP012395.1_cds_ALU36612.1_2183 [gene=cobB] [locus_tag=CLAU_2184] [protein=Silent information regulator protein Sir2] [protein_id=ALU36612.1] [location=complement(2398209..2398934)] [gbkey=CDS]" 0 0 0 1 0
"lcl|CP012395.1_cds_ALU36613.1_2184 [locus_tag=CLAU_2185] [protein=Hypothetical protein] [protein_id=ALU36613.1] [location=2399688..2400125] [gbkey=CDS]" 0 0 0 1 0
"lcl|CP012395.1_cds_ALU36614.1_2185 [locus_tag=CLAU_2186] [protein=Peptidase U61 LD-carboxypeptidase A] [protein_id=ALU36614.1] [location=complement(2400250..2401170)] [gbkey=CDS]" 0 1 1 0 1
"lcl|CP012395.1_cds_ALU36615.1_2186 [locus_tag=CLAU_2187] [protein=Mg2 transporter protein CorA family protein] [protein_id=ALU36615.1] [location=complement(2401183..2402124)] [gbkey=CDS]" 1 1 1 1 1
"lcl|CP012395.1_cds_ALU36617.1_2188 [locus_tag=CLAU_2189] [protein=Arginine decarboxylase] [protein_id=ALU36617.1] [location=2402620..2404068] [gbkey=CDS]" 1 1 1 1 1
"lcl|CP012395.1_cds_ALU36618.1_2189 [locus_tag=CLAU_2190] [protein=Thymidylate kinase] [protein_id=ALU36618.1] [location=2404086..2404769] [gbkey=CDS]" 0 1 1 1 1
"lcl|CP012395.1_cds_ALU36619.1_2190 [locus_tag=CLAU_2191] [protein=hypothetical protein] [protein_id=ALU36619.1] [location=2404900..2405229] [gbkey=CDS]" 0 1 1 0 1
"lcl|CP012395.1_cds_ALU36620.1_2191 [locus_tag=CLAU_2192] [protein=DNA polymerase III gamma subunit domain III] [protein_id=ALU36620.1] [location=2405246..2406190] [gbkey=CDS]" 1 1 1 1 1
"lcl|CP012395.1_cds_ALU36621.1_2192 [locus_tag=CLAU_2193] [protein=PSP1 domain protein] [protein_id=ALU36621.1] [location=2406195..2407100] [gbkey=CDS]" 1 1 1 1 1
"lcl|CP012395.1_cds_ALU36622.1_2193 [locus_tag=CLAU_2194] [protein=Heavy metal transport/detoxification protein] [protein_id=ALU36622.1] [location=2407111..2407314] [gbkey=CDS]" 1 1 1 1 0
"lcl|CP012395.1_cds_ALU36623.1_2194 [locus_tag=CLAU_2195] [protein=4Fe-4S ferredoxin iron-sulpur binding domain-containing protein] [protein_id=ALU36623.1] [location=2407560..2407733] [gbkey=CDS]" 0 1 1 1 1
"lcl|CP012395.1_cds_ALU36624.1_2195 [gene=motA] [locus_tag=CLAU_2196] [protein=Chemotaxis protein MotA] [protein_id=ALU36624.1] [location=2407880..2408674] [gbkey=CDS]" 1 1 1 0 1
"lcl|CP012395.1_cds_ALU36625.1_2196 [locus_tag=CLAU_2197] [protein=Motility protein B] [protein_id=ALU36625.1] [location=2408671..2409522] [gbkey=CDS]" 1 1 1 1 1
"lcl|CP012395.1_cds_ALU36626.1_2197 [locus_tag=CLAU_2198] [protein=Methyltransferase] [protein_id=ALU36626.1] [location=2409697..2410449] [gbkey=CDS]" 1 1 1 1 1
"lcl|CP012395.1_cds_ALU36627.1_2198 [gene=rsmI] [locus_tag=CLAU_2199] [protein=Ribosomal RNA small subunit methyltransferase I] [protein_id=ALU36627.1] [location=2410456..2411295] [gbkey=CDS]" 0 1 1 1 0
"lcl|CP012395.1_cds_ALU36628.1_2199 [locus_tag=CLAU_2200] [protein=NLP/P60 protein] [protein_id=ALU36628.1] [location=2411560..2412597] [gbkey=CDS]" 1 1 1 1 1
"lcl|CP012395.1_cds_ALU36629.1_2200 [locus_tag=CLAU_2201] [protein=NLP/P60 protein] [protein_id=ALU36629.1] [location=2413044..2414090] [gbkey=CDS]" 1 1 1 1 1
"lcl|CP012395.1_cds_ALU36630.1_2201 [locus_tag=CLAU_2202] [protein=Transcriptional regulator AbrB family] [protein_id=ALU36630.1] [location=complement(2414283..2414528)] [gbkey=CDS]" 0 1 1 0 0
"lcl|CP012395.1_cds_ALU36631.1_2202 [locus_tag=CLAU_2203] [protein=Metal dependent phosphohydrolase] [protein_id=ALU36631.1] [location=2415071..2416471] [gbkey=CDS]" 0 1 1 1 1
"lcl|CP012395.1_cds_ALU36632.1_2203 [locus_tag=CLAU_2204] [protein=Hypothetical protein] [protein_id=ALU36632.1] [location=complement(2416671..2417324)] [gbkey=CDS]" 1 1 1 1 0
"lcl|CP012395.1_cds_ALU36633.1_2204 [gene=pspA] [locus_tag=CLAU_2205] [protein=Phage shock protein A] [protein_id=ALU36633.1] [location=complement(2417333..2417983)] [gbkey=CDS]" 1 1 1 1 1
"lcl|CP012395.1_cds_ALU36634.1_2205 [locus_tag=CLAU_2206] [protein=Hypothetical protein] [protein_id=ALU36634.1] [location=complement(2417999..2418589)] [gbkey=CDS]" 1 1 1 1 0
"lcl|CP012395.1_cds_ALU36635.1_2206 [locus_tag=CLAU_2207] [protein=hypothetical protein] [protein_id=ALU36635.1] [location=2418914..2419507] [gbkey=CDS]" 0 1 1 1 1
"lcl|CP012395.1_cds_ALU36638.1_2209 [locus_tag=CLAU_2210] [protein=Polysaccharide deacetylase] [protein_id=ALU36638.1] [location=2421148..2422101] [gbkey=CDS]" 1 1 1 1 0
"lcl|CP012395.1_cds_ALU36639.1_2210 [locus_tag=CLAU_2211] [protein=Polysaccharide deacetylase] [protein_id=ALU36639.1] [location=2422254..2423177] [gbkey=CDS]" 1 1 1 1 1
"lcl|CP012395.1_cds_ALU36640.1_2211 [locus_tag=CLAU_2212] [protein=Mannosyl-glycoprotein endo-beta-N-acetylglucosaminidase] [protein_id=ALU36640.1] [location=2423248..2424744] [gbkey=CDS]" 1 1 1 1 1
"lcl|CP012395.1_cds_ALU36641.1_2212 [locus_tag=CLAU_2213] [protein=Hypothetical protein] [protein_id=ALU36641.1] [location=complement(2424839..2425639)] [gbkey=CDS]" 1 1 1 1 1
"lcl|CP012395.1_cds_ALU36642.1_2213 [locus_tag=CLAU_2214] [protein=Hypothetical protein] [protein_id=ALU36642.1] [location=complement(2425681..2426259)] [gbkey=CDS]" 1 1 1 1 1
"lcl|CP012395.1_cds_ALU36643.1_2214 [locus_tag=CLAU_2215] [protein=Hypothetical protein] [protein_id=ALU36643.1] [location=complement(2426340..2426525)] [gbkey=CDS]" 0 1 1 0 1
"lcl|CP012395.1_cds_ALU36645.1_2216 [locus_tag=CLAU_2217] [protein=Spore maturation protein A] [protein_id=ALU36645.1] [location=2426961..2427536] [gbkey=CDS]" 0 0 0 1 0
"lcl|CP012395.1_cds_ALU36646.1_2217 [gene=spmB] [locus_tag=CLAU_2218] [protein=Spore maturation protein B] [protein_id=ALU36646.1] [location=2427562..2428080] [gbkey=CDS]" 0 1 1 0 0
"lcl|CP012395.1_cds_ALU36647.1_2218 [locus_tag=CLAU_2219] [protein=Phage SPO1 DNA polymerase-related protein] [protein_id=ALU36647.1] [location=2428174..2428752] [gbkey=CDS]" 0 1 1 0 0
"lcl|CP012395.1_cds_ALU36648.1_2219 [gene=metG] [locus_tag=CLAU_2220] [protein=Methionyl-tRNA synthetase] [protein_id=ALU36648.1] [location=2429102..2431036] [gbkey=CDS]" 1 1 1 1 1
"lcl|CP012395.1_cds_ALU36649.1_2220 [locus_tag=CLAU_2221] [protein=Hydrolase TatD family] [protein_id=ALU36649.1] [location=2431319..2432095] [gbkey=CDS]" 1 1 1 1 1
"lcl|CP012395.1_cds_ALU36650.1_2221 [locus_tag=CLAU_2222] [protein=3D domain-containing protein] [protein_id=ALU36650.1] [location=2432421..2433461] [gbkey=CDS]" 1 1 1 1 1
"lcl|CP012395.1_cds_ALU36651.1_2222 [gene=rnmV] [locus_tag=CLAU_2223] [protein=Primase-related protein / Ribonuclease M5] [protein_id=ALU36651.1] [location=2433570..2434133] [gbkey=CDS]" 1 1 1 1 0
"lcl|CP012395.1_cds_ALU36652.1_2223 [gene=rsmA] [locus_tag=CLAU_2224] [protein=Ribosomal RNA small subunit methyltransferase A] [protein_id=ALU36652.1] [location=2434126..2434968] [gbkey=CDS]" 0 1 1 1 1
"lcl|CP012395.1_cds_ALU36653.1_2224 [locus_tag=CLAU_2225] [protein=Hypothetical protein] [protein_id=ALU36653.1] [location=2435067..2436371] [gbkey=CDS]" 1 1 1 1 1
"lcl|CP012395.1_cds_ALU36654.1_2225 [locus_tag=CLAU_2226] [protein=Hypothetical protein] [protein_id=ALU36654.1] [location=2436387..2436971] [gbkey=CDS]" 1 1 1 1 1
"lcl|CP012395.1_cds_ALU36655.1_2226 [locus_tag=CLAU_2227] [protein=Hypothetical protein] [protein_id=ALU36655.1] [location=2437152..2438009] [gbkey=CDS]" 1 1 1 1 1
"lcl|CP012395.1_cds_ALU36656.1_2227 [locus_tag=CLAU_2228] [protein=ATPase-like ParA/MinD] [protein_id=ALU36656.1] [location=2438073..2438921] [gbkey=CDS]" 1 1 1 1 1
"lcl|CP012395.1_cds_ALU36657.1_2228 [locus_tag=CLAU_2229] [protein=Ferredoxin] [protein_id=ALU36657.1] [location=2439028..2439216] [gbkey=CDS]" 0 0 0 1 0
"lcl|CP012395.1_cds_ALU36658.1_2229 [locus_tag=CLAU_2230] [protein=Hypothetical protein] [protein_id=ALU36658.1] [location=complement(2439318..2439503)] [gbkey=CDS]" 0 0 0 1 0
"lcl|CP012395.1_cds_ALU36659.1_2230 [locus_tag=CLAU_2231] [protein=Anaerobic ribonucleoside-triphosphate reductase] [protein_id=ALU36659.1] [location=2439739..2441844] [gbkey=CDS]" 1 1 1 1 1
"lcl|CP012395.1_cds_ALU36660.1_2231 [locus_tag=CLAU_2232] [protein=Anaerobic ribonucleoside-triphosphate reductase activating protein] [protein_id=ALU36660.1] [location=2441890..2442399] [gbkey=CDS]" 0 0 0 1 0
"lcl|CP012395.1_cds_ALU36661.1_2232 [locus_tag=CLAU_2233] [protein=Transcriptional regulator ArsR family] [protein_id=ALU36661.1] [location=2442450..2442815] [gbkey=CDS]" 0 1 1 1 1
"lcl|CP012395.1_cds_ALU36663.1_2234 [locus_tag=CLAU_2235] [protein=Cell wall hydrolase/autolysin] [protein_id=ALU36663.1] [location=2444077..2445888] [gbkey=CDS]" 1 1 1 1 1
"lcl|CP012395.1_cds_ALU36664.1_2235 [gene=ileS] [locus_tag=CLAU_2236] [protein=Isoleucyl-tRNA synthetase] [protein_id=ALU36664.1] [location=2446307..2449414] [gbkey=CDS]" 1 1 1 1 1
"lcl|CP012395.1_cds_ALU36665.1_2236 [locus_tag=CLAU_2237] [protein=Transcriptional regulator LacI family] [protein_id=ALU36665.1] [location=2449571..2450569] [gbkey=CDS]" 1 1 1 1 1
"lcl|CP012395.1_cds_ALU36666.1_2237 [locus_tag=CLAU_2238] [protein=Alkaline phosphatase / SNARE associated protein] [protein_id=ALU36666.1] [location=2450677..2451285] [gbkey=CDS]" 0 1 1 1 0
"lcl|CP012395.1_cds_ALU36667.1_2238 [locus_tag=CLAU_2239] [protein=Hypothetical protein] [protein_id=ALU36667.1] [location=2451506..2455591] [gbkey=CDS]" 1 1 1 1 1
"lcl|CP012395.1_cds_ALU36668.1_2239 [locus_tag=CLAU_2240] [protein=Mannose-1-phosphate guanylyltransferase] [protein_id=ALU36668.1] [location=2455729..2456796] [gbkey=CDS]" 1 1 1 1 1
"lcl|CP012395.1_cds_ALU36670.1_2241 [locus_tag=CLAU_2242] [protein=3-methyladenine DNA glycosylase] [protein_id=ALU36670.1] [location=complement(2457142..2457756)] [gbkey=CDS]" 1 1 1 1 0
"lcl|CP012395.1_cds_ALU36671.1_2242 [locus_tag=CLAU_2243] [protein=UPF0272 protein] [protein_id=ALU36671.1] [location=2457870..2459147] [gbkey=CDS]" 1 1 1 0 0
"lcl|CP012395.1_cds_ALU36672.1_2243 [locus_tag=CLAU_2244] [protein=Radical SAM domain protein] [protein_id=ALU36672.1] [location=2459479..2460861] [gbkey=CDS]" 1 1 1 1 1
"lcl|CP012395.1_cds_ALU36673.1_2244 [locus_tag=CLAU_2245] [protein=Extracellular solute-binding protein family 1] [protein_id=ALU36673.1] [location=2461001..2462266] [gbkey=CDS]" 1 1 1 1 1
"lcl|CP012395.1_cds_ALU36674.1_2245 [locus_tag=CLAU_2246] [protein=Glycosyl transferase group 1] [protein_id=ALU36674.1] [location=complement(2462415..2463533)] [gbkey=CDS]" 0 1 1 1 0
"lcl|CP012395.1_cds_ALU36675.1_2246 [locus_tag=CLAU_2247] [protein=Spore coat protein cotS related] [protein_id=ALU36675.1] [location=2463721..2464728] [gbkey=CDS]" 1 1 1 1 1
"lcl|CP012395.1_cds_ALU36676.1_2247 [locus_tag=CLAU_2248] [protein=Hypothetical protein] [protein_id=ALU36676.1] [location=2464752..2464961] [gbkey=CDS]" 0 0 0 1 0
"lcl|CP012395.1_cds_ALU36677.1_2248 [locus_tag=CLAU_2249] [protein=Spore coat protein CotS-like protein] [protein_id=ALU36677.1] [location=2464999..2465766] [gbkey=CDS]" 1 1 1 1 1
"lcl|CP012395.1_cds_ALU36678.1_2249 [locus_tag=CLAU_2250] [protein=Spore coat protein CotS family] [protein_id=ALU36678.1] [location=2465787..2466809] [gbkey=CDS]" 0 1 1 1 0
"lcl|CP012395.1_cds_ALU36679.1_2250 [locus_tag=CLAU_2251] [protein=Glycosyl transferase group 1] [protein_id=ALU36679.1] [location=complement(2466916..2468040)] [gbkey=CDS]" 1 1 1 1 1
"lcl|CP012395.1_cds_ALU36680.1_2251 [locus_tag=CLAU_2252] [protein=Spore coat protein CotS family] [protein_id=ALU36680.1] [location=2468154..2469155] [gbkey=CDS]" 1 1 1 1 1
"lcl|CP012395.1_cds_ALU36681.1_2252 [locus_tag=CLAU_2253] [protein=Sporulation peptidase YabG] [protein_id=ALU36681.1] [location=2469288..2470157] [gbkey=CDS]" 1 1 1 1 1
"lcl|CP012395.1_cds_ALU36683.1_2254 [locus_tag=CLAU_2255] [protein=hypothetical protein] [protein_id=ALU36683.1] [location=2470979..2472550] [gbkey=CDS]" 1 1 1 1 1
"lcl|CP012395.1_cds_ALU36684.1_2255 [locus_tag=CLAU_2256] [protein=Cyanophycinase] [protein_id=ALU36684.1] [location=2472949..2473755] [gbkey=CDS]" 1 1 1 1 1
"lcl|CP012395.1_cds_ALU36685.1_2256 [locus_tag=CLAU_2257] [protein=Cyanophycin synthetase] [protein_id=ALU36685.1] [location=2474065..2476689] [gbkey=CDS]" 0 1 1 1 1
"lcl|CP012395.1_cds_ALU36686.1_2257 [gene=ispE] [locus_tag=CLAU_2258] [protein=4-diphosphocytidyl-2-C-methyl-D-erythritol kinase] [protein_id=ALU36686.1] [location=2476794..2477636] [gbkey=CDS]" 0 1 1 0 1
"lcl|CP012395.1_cds_ALU36688.1_2259 [locus_tag=CLAU_2260] [protein=GerA spore germination protein] [protein_id=ALU36688.1] [location=2478236..2479693] [gbkey=CDS]" 0 1 1 1 1
"lcl|CP012395.1_cds_ALU36689.1_2260 [locus_tag=CLAU_2261] [protein=Germination protein Ger(x)C family] [protein_id=ALU36689.1] [location=2479768..2482026] [gbkey=CDS]" 1 1 1 1 1
"lcl|CP012395.1_cds_ALU36690.1_2261 [locus_tag=CLAU_2262] [protein=Stage II sporulation protein R] [protein_id=ALU36690.1] [location=2482111..2482755] [gbkey=CDS]" 0 1 1 1 1
"lcl|CP012395.1_cds_ALU36691.1_2262 [locus_tag=CLAU_2263] [protein=Monogalactosyldiacylglycerol synthase] [protein_id=ALU36691.1] [location=complement(2482872..2484110)] [gbkey=CDS]" 1 1 1 1 1
"lcl|CP012395.1_cds_ALU36692.1_2263 [locus_tag=CLAU_2264] [protein=Germination protein YpeB] [protein_id=ALU36692.1] [location=2484607..2485977] [gbkey=CDS]" 1 1 1 1 1
"lcl|CP012395.1_cds_ALU36693.1_2264 [locus_tag=CLAU_2265] [protein=hypothetical protein] [protein_id=ALU36693.1] [location=2486204..2486620] [gbkey=CDS]" 0 0 0 1 0
"lcl|CP012395.1_cds_ALU36695.1_2266 [gene=pyrG] [locus_tag=CLAU_2267] [protein=CTP synthase] [protein_id=ALU36695.1] [location=2487273..2488877] [gbkey=CDS]" 1 1 1 1 1
"lcl|CP012395.1_cds_ALU36697.1_2268 [locus_tag=CLAU_2269] [protein=Transcription termination factor Rho] [protein_id=ALU36697.1] [location=2489614..2491068] [gbkey=CDS]" 1 1 1 1 1
"lcl|CP012395.1_cds_ALU36698.1_2269 [gene=rpmE] [locus_tag=CLAU_2270] [protein=50S ribosomal protein L31] [protein_id=ALU36698.1] [location=complement(2491133..2491345)] [gbkey=CDS]" 1 1 1 1 1
"lcl|CP012395.1_cds_ALU36699.1_2270 [locus_tag=CLAU_2271] [protein=hypothetical protein] [protein_id=ALU36699.1] [location=2491518..2492570] [gbkey=CDS]" 1 1 1 1 1
"lcl|CP012395.1_cds_ALU36700.1_2271 [gene=prmC] [locus_tag=CLAU_2272] [protein=Protein-(glutamine-N5) methyltransferase release factor-specific] [protein_id=ALU36700.1] [location=2492560..2493423] [gbkey=CDS]" 0 1 1 1 0
"lcl|CP012395.1_cds_ALU36701.1_2272 [locus_tag=CLAU_2273] [protein=Peptide chain release factor 1] [protein_id=ALU36701.1] [location=2493484..2494557] [gbkey=CDS]" 0 1 1 1 1
"lcl|CP012395.1_cds_ALU36702.1_2273 [locus_tag=CLAU_2274] [protein=Hypothetical protein] [protein_id=ALU36702.1] [location=2494622..2495248] [gbkey=CDS]" 0 1 1 1 1
"lcl|CP012395.1_cds_ALU36703.1_2274 [locus_tag=CLAU_2275] [protein=Zinc/iron permease] [protein_id=ALU36703.1] [location=2495317..2496039] [gbkey=CDS]" 0 0 0 1 0
"lcl|CP012395.1_cds_ALU36704.1_2275 [locus_tag=CLAU_2276] [protein=Threonylcarbamoyl-AMP synthase] [protein_id=ALU36704.1] [location=2496152..2497204] [gbkey=CDS]" 0 1 1 0 0
"lcl|CP012395.1_cds_ALU36705.1_2276 [locus_tag=CLAU_2277] [protein=Protein tyrosine phosphatase] [protein_id=ALU36705.1] [location=2497257..2497715] [gbkey=CDS]" 0 1 1 1 1
"lcl|CP012395.1_cds_ALU36706.1_2277 [locus_tag=CLAU_2278] [protein=Sugar-phosphate isomerase RpiB/LacA/LacB family] [protein_id=ALU36706.1] [location=2497817..2498266] [gbkey=CDS]" 1 1 1 0 0
"lcl|CP012395.1_cds_ALU36707.1_2278 [gene=upp] [locus_tag=CLAU_2279] [protein=Uracil phosphoribosyl transferase] [protein_id=ALU36707.1] [location=2498393..2499022] [gbkey=CDS]" 0 1 1 1 1
"lcl|CP012395.1_cds_ALU36710.1_2281 [locus_tag=CLAU_2282] [protein=Glycosyl transferase family 4] [protein_id=ALU36710.1] [location=2499627..2500655] [gbkey=CDS]" 1 1 1 1 1
"lcl|CP012395.1_cds_ALU36711.1_2282 [locus_tag=CLAU_2283] [protein=UDP-N-acetylglucosamine 2-epimerase] [protein_id=ALU36711.1] [location=2500673..2501827] [gbkey=CDS]" 1 1 1 1 1
"lcl|CP012395.1_cds_ALU36712.1_2283 [locus_tag=CLAU_2284] [protein=Hypothetical protein] [protein_id=ALU36712.1] [location=2502221..2502583] [gbkey=CDS]" 1 1 1 1 0
"lcl|CP012395.1_cds_ALU36713.1_2284 [gene=atpB] [locus_tag=CLAU_2285] [protein=ATP synthase subunit a] [protein_id=ALU36713.1] [location=2502612..2503295] [gbkey=CDS]" 1 1 1 1 1
"lcl|CP012395.1_cds_ALU36714.1_2285 [locus_tag=CLAU_2286] [protein=ATP synthase subunit c] [protein_id=ALU36714.1] [location=2503338..2503583] [gbkey=CDS]" 0 0 0 1 0
"lcl|CP012395.1_cds_ALU36715.1_2286 [locus_tag=CLAU_2287] [protein=ATP synthase subunit b] [protein_id=ALU36715.1] [location=2503630..2504121] [gbkey=CDS]" 1 1 1 1 1
"lcl|CP012395.1_cds_ALU36716.1_2287 [gene=atpH] [locus_tag=CLAU_2288] [protein=ATP synthase subunit delta] [protein_id=ALU36716.1] [location=2504124..2504669] [gbkey=CDS]" 0 0 0 1 0
"lcl|CP012395.1_cds_ALU36717.1_2288 [gene=atpA] [locus_tag=CLAU_2289] [protein=ATP synthase subunit alpha] [protein_id=ALU36717.1] [location=2504674..2506188] [gbkey=CDS]" 1 1 1 1 1
"lcl|CP012395.1_cds_ALU36718.1_2289 [gene=atpG] [locus_tag=CLAU_2290] [protein=ATP synthase gamma chain] [protein_id=ALU36718.1] [location=2506211..2507062] [gbkey=CDS]" 1 1 1 1 0
"lcl|CP012395.1_cds_ALU36719.1_2290 [gene=atpD] [locus_tag=CLAU_2291] [protein=ATP synthase subunit beta] [protein_id=ALU36719.1] [location=2507075..2508469] [gbkey=CDS]" 1 1 1 1 1
"lcl|CP012395.1_cds_ALU36720.1_2291 [gene=atpC] [locus_tag=CLAU_2292] [protein=ATP synthase epsilon chain] [protein_id=ALU36720.1] [location=2508536..2508934] [gbkey=CDS]" 0 0 0 1 0
"lcl|CP012395.1_cds_ALU36721.1_2292 [locus_tag=CLAU_2293] [protein=Hypothetical protein] [protein_id=ALU36721.1] [location=2509355..2510011] [gbkey=CDS]" 1 1 1 1 1
"lcl|CP012395.1_cds_ALU36722.1_2293 [gene=murA2] [locus_tag=CLAU_2294] [protein=UDP-N-acetylglucosamine 1-carboxyvinyltransferase] [protein_id=ALU36722.1] [location=2510106..2511365] [gbkey=CDS]" 0 1 1 0 0
"lcl|CP012395.1_cds_ALU36723.1_2294 [locus_tag=CLAU_2295] [protein=Peptidase M23] [protein_id=ALU36723.1] [location=2511550..2512596] [gbkey=CDS]" 1 1 1 1 1
"lcl|CP012395.1_cds_ALU36724.1_2295 [locus_tag=CLAU_2296] [protein=Peptidase M23] [protein_id=ALU36724.1] [location=2512748..2513464] [gbkey=CDS]" 1 1 1 1 1
"lcl|CP012395.1_cds_ALU36725.1_2296 [locus_tag=CLAU_2297] [protein=Sporulation transcriptional regulator SpoIIID] [protein_id=ALU36725.1] [location=2513687..2513941] [gbkey=CDS]" 0 1 1 1 1
"lcl|CP012395.1_cds_ALU36726.1_2297 [locus_tag=CLAU_2298] [protein=Cell shape determining protein MreB/Mrl family] [protein_id=ALU36726.1] [location=2514039..2515070] [gbkey=CDS]" 0 0 1 0 0
"lcl|CP012395.1_cds_ALU36727.1_2298 [locus_tag=CLAU_2299] [protein=Sporulation protein YyaC] [protein_id=ALU36727.1] [location=complement(2515162..2515710)] [gbkey=CDS]" 0 1 1 0 0
"lcl|CP012395.1_cds_ALU36728.1_2299 [gene=metK] [locus_tag=CLAU_2300] [protein=S-adenosylmethionine synthase] [protein_id=ALU36728.1] [location=2516747..2517922] [gbkey=CDS]" 1 1 1 1 1
"lcl|CP012395.1_cds_ALU36729.1_2300 [locus_tag=CLAU_2301] [protein=Helicase RecD/TraA family] [protein_id=ALU36729.1] [location=2518053..2520290] [gbkey=CDS]" 1 1 1 1 1
"lcl|CP012395.1_cds_ALU36730.1_2301 [locus_tag=CLAU_2302] [protein=Hypothetical protein] [protein_id=ALU36730.1] [location=2520274..2521296] [gbkey=CDS]" 0 0 0 1 0
"lcl|CP012395.1_cds_ALU36731.1_2302 [locus_tag=CLAU_2303] [protein=Phosphoribosyltransferase / competence protein ComF] [protein_id=ALU36731.1] [location=2521269..2521949] [gbkey=CDS]" 0 1 1 1 1
"lcl|CP012395.1_cds_ALU36732.1_2303 [locus_tag=CLAU_2304] [protein=Sigma-54 modulation protein/ribosomal protein S30EA] [protein_id=ALU36732.1] [location=2522382..2522909] [gbkey=CDS]" 0 1 1 1 1
"lcl|CP012395.1_cds_ALU36733.1_2304 [gene=secA] [locus_tag=CLAU_2305] [protein=Protein translocase subunit secA] [protein_id=ALU36733.1] [location=2523090..2525603] [gbkey=CDS]" 1 1 1 1 1
"lcl|CP012395.1_cds_ALU36734.1_2305 [locus_tag=CLAU_2306] [protein=Peptide chain release factor 2] [protein_id=ALU36734.1] [location=2525736..2526731] [gbkey=CDS]" 1 1 1 1 1
"lcl|CP012395.1_cds_ALU36735.1_2306 [locus_tag=CLAU_2307] [protein=hypothetical protein] [protein_id=ALU36735.1] [location=2526811..2528049] [gbkey=CDS]" 1 1 1 1 1
"lcl|CP012395.1_cds_ALU36736.1_2307 [locus_tag=CLAU_2308] [protein=Glutamate dehydrogenase (NADP(+))] [protein_id=ALU36736.1] [location=2528209..2529555] [gbkey=CDS]" 1 1 1 1 1
"lcl|CP012395.1_cds_ALU36737.1_2308 [locus_tag=CLAU_2309] [protein=Peptidase M28] [protein_id=ALU36737.1] [location=complement(2529648..2530988)] [gbkey=CDS]" 1 1 1 1 1
"lcl|CP012395.1_cds_ALU36738.1_2309 [locus_tag=CLAU_2310] [protein=Tex-like protein] [protein_id=ALU36738.1] [location=2531150..2533315] [gbkey=CDS]" 1 1 1 1 1
"lcl|CP012395.1_cds_ALU36740.1_2311 [locus_tag=CLAU_2312] [protein=Hypothetical protein] [protein_id=ALU36740.1] [location=2534604..2536442] [gbkey=CDS]" 1 1 1 1 1
"lcl|CP012395.1_cds_ALU36741.1_2312 [locus_tag=CLAU_2313] [protein=Type III secretion exporter] [protein_id=ALU36741.1] [location=2536517..2536783] [gbkey=CDS]" 0 1 1 0 1
"lcl|CP012395.1_cds_ALU36742.1_2313 [locus_tag=CLAU_2314] [protein=Calcineurin-like phosphoesterase superfamily domain-containing protein] [protein_id=ALU36742.1] [location=2536788..2537474] [gbkey=CDS]" 0 0 0 1 0
"lcl|CP012395.1_cds_ALU36743.1_2314 [locus_tag=CLAU_2315] [protein=hypothetical protein] [protein_id=ALU36743.1] [location=complement(2537518..2538321)] [gbkey=CDS]" 1 1 1 1 1
"lcl|CP012395.1_cds_ALU36744.1_2315 [locus_tag=CLAU_2316] [protein=RelA/SpoT domain protein] [protein_id=ALU36744.1] [location=2538509..2539297] [gbkey=CDS]" 0 1 1 1 1
"lcl|CP012395.1_cds_ALU36745.1_2316 [gene=leuS] [locus_tag=CLAU_2317] [protein=Leucine-tRNA ligase] [protein_id=ALU36745.1] [location=complement(2539376..2541808)] [gbkey=CDS]" 1 1 1 1 1
"lcl|CP012395.1_cds_ALU36746.1_2317 [locus_tag=CLAU_2318] [protein=Hypothetical protein] [protein_id=ALU36746.1] [location=complement(2542519..2543037)] [gbkey=CDS]" 0 0 0 1 0
"lcl|CP012395.1_cds_ALU36747.1_2318 [locus_tag=CLAU_2319] [protein=Heat shock protein DnaJ domain protein] [protein_id=ALU36747.1] [location=complement(2543069..2543650)] [gbkey=CDS]" 0 0 0 1 0
"lcl|CP012395.1_cds_ALU36748.1_2319 [locus_tag=CLAU_2320] [protein=Hypothetical protein] [protein_id=ALU36748.1] [location=complement(2543634..2544512)] [gbkey=CDS]" 1 1 1 1 0
"lcl|CP012395.1_cds_ALU36749.1_2320 [locus_tag=CLAU_2321] [protein=Adenylate cyclase] [protein_id=ALU36749.1] [location=complement(2544521..2545051)] [gbkey=CDS]" 1 1 1 1 1
"lcl|CP012395.1_cds_ALU36750.1_2321 [locus_tag=CLAU_2322] [protein=Fructose-1,6-bisphosphate aldolase class II] [protein_id=ALU36750.1] [location=complement(2545180..2546112)] [gbkey=CDS]" 0 0 1 1 0
"lcl|CP012395.1_cds_ALU36751.1_2322 [locus_tag=CLAU_2323] [protein=hypothetical protein] [protein_id=ALU36751.1] [location=complement(2546452..2546832)] [gbkey=CDS]" 1 1 1 1 1
"lcl|CP012395.1_cds_ALU36752.1_2323 [locus_tag=CLAU_2324] [protein=hypothetical protein] [protein_id=ALU36752.1] [location=complement(2546829..2547524)] [gbkey=CDS]" 0 0 0 1 0
"lcl|CP012395.1_cds_ALU36753.1_2324 [locus_tag=CLAU_2325] [protein=Phosphoribulokinase/uridine kinase family protein] [protein_id=ALU36753.1] [location=2547698..2549413] [gbkey=CDS]" 0 1 1 1 1
"lcl|CP012395.1_cds_ALU36754.1_2325 [locus_tag=CLAU_2326] [protein=Transposase IS111A/IS1328/IS1533] [protein_id=ALU36754.1] [location=complement(2549870..2551114)] [gbkey=CDS]" 1 1 1 1 1
"lcl|CP012395.1_cds_ALU36755.1_2326 [locus_tag=CLAU_2327] [protein=1-(5-phosphoribosyl)-5-amino-4-imidazole-carboxylate (AIR) carboxylase] [protein_id=ALU36755.1] [location=2551432..2552178] [gbkey=CDS]" 1 1 1 1 1
"lcl|CP012395.1_cds_ALU36756.1_2327 [gene=benE] [locus_tag=CLAU_2328] [protein=Benzoate membrane transport protein] [protein_id=ALU36756.1] [location=2552507..2553757] [gbkey=CDS]" 0 1 1 1 1
"lcl|CP012395.1_cds_ALU36757.1_2328 [locus_tag=CLAU_2329] [protein=Quinolinate phosphoribosyl transferase] [protein_id=ALU36757.1] [location=2553827..2554636] [gbkey=CDS]" 1 1 1 1 1
"lcl|CP012395.1_cds_ALU36758.1_2329 [locus_tag=CLAU_2330] [protein=Molybdopterin-binding domain-containing protein] [protein_id=ALU36758.1] [location=2554644..2555525] [gbkey=CDS]" 0 1 1 1 0
"lcl|CP012395.1_cds_ALU36759.1_2330 [locus_tag=CLAU_2331] [protein='putative molybdopterin binding domain] [protein_id=ALU36759.1] [location=2555552..2556325] [gbkey=CDS]" 1 1 1 1 0
"lcl|CP012395.1_cds_ALU36760.1_2331 [locus_tag=CLAU_2332] [protein=4Fe-4S ferredoxin iron-sulfur binding domain-containing protein] [protein_id=ALU36760.1] [location=2556462..2557079] [gbkey=CDS]" 1 1 1 1 1
"lcl|CP012395.1_cds_ALU36761.1_2332 [locus_tag=CLAU_2333] [protein=Hypothetical protein] [protein_id=ALU36761.1] [location=2557079..2558515] [gbkey=CDS]" 1 1 1 1 1
"lcl|CP012395.1_cds_ALU36762.1_2333 [locus_tag=CLAU_2334] [protein=hypothetical protein] [protein_id=ALU36762.1] [location=2558604..2559803] [gbkey=CDS]" 1 1 1 1 1
"lcl|CP012395.1_cds_ALU36763.1_2334 [locus_tag=CLAU_2335] [protein=Transcriptional regulator IclR family] [protein_id=ALU36763.1] [location=2559890..2560669] [gbkey=CDS]" 1 1 1 1 1
"lcl|CP012395.1_cds_ALU36764.1_2335 [locus_tag=CLAU_2336] [protein=NAD synthase] [protein_id=ALU36764.1] [location=2560693..2561490] [gbkey=CDS]" 0 1 1 0 1
"lcl|CP012395.1_cds_ALU36765.1_2336 [locus_tag=CLAU_2337] [protein=Dihydrodipicolinate synthase] [protein_id=ALU36765.1] [location=2561744..2562625] [gbkey=CDS]" 0 1 1 1 1
"lcl|CP012395.1_cds_ALU36766.1_2337 [locus_tag=CLAU_2338] [protein=Membrane associated chemotaxis sensory transducer] [protein_id=ALU36766.1] [location=2562807..2564531] [gbkey=CDS]" 1 1 1 1 1
"lcl|CP012395.1_cds_ALU36767.1_2338 [locus_tag=CLAU_2339] [protein=Anti-sigma-factor antagonist] [protein_id=ALU36767.1] [location=complement(2564787..2565071)] [gbkey=CDS]" 0 0 0 1 0
"lcl|CP012395.1_cds_ALU36768.1_2339 [locus_tag=CLAU_2340] [protein=Methyl-accepting chemotaxis sensory transducer with Cache sensor] [protein_id=ALU36768.1] [location=complement(2565083..2567071)] [gbkey=CDS]" 1 1 1 1 1
"lcl|CP012395.1_cds_ALU36770.1_2341 [locus_tag=CLAU_2342] [protein=putative PAS/PAC sensor protein] [protein_id=ALU36770.1] [location=complement(2567608..2569116)] [gbkey=CDS]" 0 1 1 1 1
"lcl|CP012395.1_cds_ALU36772.1_2343 [gene=pssA] [locus_tag=CLAU_2344] [protein=CDP-diacylglycerol/serine O-phosphatidyltransferase] [protein_id=ALU36772.1] [location=complement(2569961..2570482)] [gbkey=CDS]" 1 1 1 1 1
"lcl|CP012395.1_cds_ALU36774.1_2345 [gene=yhcV] [locus_tag=CLAU_2346] [protein=putative signal transduction protein with CBS domain-containing protein] [protein_id=ALU36774.1] [location=2571633..2572082] [gbkey=CDS]" 0 1 1 1 0
"lcl|CP012395.1_cds_ALU36775.1_2346 [locus_tag=CLAU_2347] [protein=Diacylglycerol kinase catalytic domain-containing protein] [protein_id=ALU36775.1] [location=2572220..2573116] [gbkey=CDS]" 0 1 1 1 0
"lcl|CP012395.1_cds_ALU36776.1_2347 [locus_tag=CLAU_2348] [protein=Hypothetical protein] [protein_id=ALU36776.1] [location=2573195..2573896] [gbkey=CDS]" 0 1 1 1 1
"lcl|CP012395.1_cds_ALU36777.1_2348 [locus_tag=CLAU_2349] [protein=UPF0313 protein] [protein_id=ALU36777.1] [location=complement(2574281..2576125)] [gbkey=CDS]" 1 1 1 1 1
"lcl|CP012395.1_cds_ALU36778.1_2349 [locus_tag=CLAU_2350] [protein=MgtE intracellular region] [protein_id=ALU36778.1] [location=2576951..2578213] [gbkey=CDS]" 1 1 1 1 1
"lcl|CP012395.1_cds_ALU36779.1_2350 [locus_tag=CLAU_2351] [protein=Hypothetical protein] [protein_id=ALU36779.1] [location=2578332..2579021] [gbkey=CDS]" 1 1 1 1 0
"lcl|CP012395.1_cds_ALU36780.1_2351 [locus_tag=CLAU_2352] [protein=Hypothetical protein] [protein_id=ALU36780.1] [location=2579258..2579608] [gbkey=CDS]" 0 1 1 1 0
"lcl|CP012395.1_cds_ALU36781.1_2352 [gene=acpS] [locus_tag=CLAU_2353] [protein=Holo-(acyl-carrier-protein) synthase] [protein_id=ALU36781.1] [location=2579735..2580139] [gbkey=CDS]" 0 0 0 1 0
"lcl|CP012395.1_cds_ALU36782.1_2353 [gene=yjeF] [locus_tag=CLAU_2354] [protein=ADP/ATP-dependent (S)-NAD(P)H-hydrate dehydratase] [protein_id=ALU36782.1] [location=2580111..2581610] [gbkey=CDS]" 1 1 1 1 1
"lcl|CP012395.1_cds_ALU36783.1_2354 [locus_tag=CLAU_2355] [protein=Hypothetical protein] [protein_id=ALU36783.1] [location=2581706..2582314] [gbkey=CDS]" 1 1 1 1 0
"lcl|CP012395.1_cds_ALU36784.1_2355 [locus_tag=CLAU_2356] [protein=putative transcriptional regulator CopG family] [protein_id=ALU36784.1] [location=2583317..2583643] [gbkey=CDS]" 0 0 1 0 0
"lcl|CP012395.1_cds_ALU36785.1_2356 [gene=pemK1] [locus_tag=CLAU_2357] [protein=Transcriptional modulator of MazE/toxin MazF] [protein_id=ALU36785.1] [location=2583603..2583953] [gbkey=CDS]" 1 1 1 1 0
"lcl|CP012395.1_cds_ALU36786.1_2357 [locus_tag=CLAU_2358] [protein=Transketolase] [protein_id=ALU36786.1] [location=2584129..2584953] [gbkey=CDS]" 1 1 1 1 1
"lcl|CP012395.1_cds_ALU36787.1_2358 [locus_tag=CLAU_2359] [protein=1-deoxy-D-xylulose-5-phosphate synthase] [protein_id=ALU36787.1] [location=2584953..2585894] [gbkey=CDS]" 0 1 1 0 1
"lcl|CP012395.1_cds_ALU36788.1_2359 [locus_tag=CLAU_2360] [protein=Cell division ATP-binding protein FtsE] [protein_id=ALU36788.1] [location=2586128..2586814] [gbkey=CDS]" 1 1 1 1 0
"lcl|CP012395.1_cds_ALU36789.1_2360 [locus_tag=CLAU_2361] [protein=FtsX-like permease family] [protein_id=ALU36789.1] [location=2586792..2587694] [gbkey=CDS]" 1 1 1 1 1
"lcl|CP012395.1_cds_ALU36790.1_2361 [locus_tag=CLAU_2362] [protein=Carboxyl-terminal protease] [protein_id=ALU36790.1] [location=2587868..2589043] [gbkey=CDS]" 0 1 1 1 1
"lcl|CP012395.1_cds_ALU36791.1_2362 [locus_tag=CLAU_2363] [protein=PDZ/DHR/GLGF domain protein] [protein_id=ALU36791.1] [location=2589147..2590448] [gbkey=CDS]" 0 1 1 1 1
"lcl|CP012395.1_cds_ALU36792.1_2363 [gene=uvrB] [locus_tag=CLAU_2364] [protein=UvrABC system protein B] [protein_id=ALU36792.1] [location=2590452..2592434] [gbkey=CDS]" 1 1 1 1 1
"lcl|CP012395.1_cds_ALU36793.1_2364 [gene=uvrA2] [locus_tag=CLAU_2365] [protein=UvrABC system protein A] [protein_id=ALU36793.1] [location=2592472..2595294] [gbkey=CDS]" 1 1 1 1 1
"lcl|CP012395.1_cds_ALU36794.1_2365 [locus_tag=CLAU_2366] [protein=FHA domain-containing protein] [protein_id=ALU36794.1] [location=2595364..2595804] [gbkey=CDS]" 1 1 1 1 0
"lcl|CP012395.1_cds_ALU36795.1_2366 [locus_tag=CLAU_2367] [protein=Cell cycle protein] [protein_id=ALU36795.1] [location=2595857..2597059] [gbkey=CDS]" 1 1 1 1 1
"lcl|CP012395.1_cds_ALU36796.1_2367 [locus_tag=CLAU_2368] [protein=Peptidoglycan glycosyltransferase] [protein_id=ALU36796.1] [location=2597064..2598491] [gbkey=CDS]" 1 1 1 1 1
"lcl|CP012395.1_cds_ALU36797.1_2368 [locus_tag=CLAU_2369] [protein=hypothetical protein] [protein_id=ALU36797.1] [location=2598634..2599242] [gbkey=CDS]" 0 0 0 1 0
"lcl|CP012395.1_cds_ALU36798.1_2369 [gene=uvrC2] [locus_tag=CLAU_2370] [protein=UvrABC system protein C] [protein_id=ALU36798.1] [location=2599260..2601128] [gbkey=CDS]" 1 1 1 1 1
"lcl|CP012395.1_cds_ALU36799.1_2370 [gene=murB] [locus_tag=CLAU_2371] [protein=UDP-N-acetylenolpyruvoylglucosamine reductase] [protein_id=ALU36799.1] [location=2601333..2602247] [gbkey=CDS]" 0 0 0 1 0
"lcl|CP012395.1_cds_ALU36800.1_2371 [gene=yhbJ] [locus_tag=CLAU_2372] [protein=UPF0042 nucleotide-binding protein] [protein_id=ALU36800.1] [location=2602369..2603253] [gbkey=CDS]" 0 1 1 1 1
"lcl|CP012395.1_cds_ALU36801.1_2372 [locus_tag=CLAU_2373] [protein=putative protein family UPF0052] [protein_id=ALU36801.1] [location=2603250..2604578] [gbkey=CDS]" 1 1 1 1 0
"lcl|CP012395.1_cds_ALU36802.1_2373 [gene=wiaA] [locus_tag=CLAU_2374] [protein=Sporulation transcription regulator whiA] [protein_id=ALU36802.1] [location=2604592..2605542] [gbkey=CDS]" 0 1 1 1 1
"lcl|CP012395.1_cds_ALU36803.1_2374 [locus_tag=CLAU_2375] [protein=putative signal transduction protein with CBS and DRTGG domain-containing protein] [protein_id=ALU36803.1] [location=2605554..2606858] [gbkey=CDS]" 0 1 1 1 1
"lcl|CP012395.1_cds_ALU36804.1_2375 [gene=dnaE] [locus_tag=CLAU_2376] [protein=DNA polymerase III alpha subunit] [protein_id=ALU36804.1] [location=2606865..2610341] [gbkey=CDS]" 1 1 1 1 1
"lcl|CP012395.1_cds_ALU36805.1_2376 [gene=pfkA] [locus_tag=CLAU_2377] [protein=6-phosphofructokinase] [protein_id=ALU36805.1] [location=2610557..2611513] [gbkey=CDS]" 0 1 1 1 1
"lcl|CP012395.1_cds_ALU36806.1_2377 [gene=pyk] [locus_tag=CLAU_2378] [protein=Pyruvate kinase] [protein_id=ALU36806.1] [location=2611544..2613301] [gbkey=CDS]" 1 1 1 1 1
"lcl|CP012395.1_cds_ALU36807.1_2378 [locus_tag=CLAU_2379] [protein=RNA methyltransferase TrmA family] [protein_id=ALU36807.1] [location=2613573..2615003] [gbkey=CDS]" 1 1 1 1 1
[truncated: 262,317 more chars]
