# Supplementary material for: Base editing enables duplex point mutagenesis in Clostridium autoethanogenum at the price of numerous off-target mutations
Source: Front Bioeng Biotechnol. 2023 Jul 10;11:1211197. doi: 10.3389/fbioe.2023.1211197 (PMC10366002; doi:10.3389/fbioe.2023.1211197)
Supplement: Supplementary file 1 [file DataSheet1.ZIP › Supplementary material/WGS analysis_Table S.7-9.xlsx]

## Sheet: Table S.7_SNPs
Table S.7: SNP analysis after Illumina whole genome sequencing. On target mutations are highlighted in green.
SNP_ID	Genome_reference	Position	Reference_ID	Reference_seq	Var_type	QUAL	Refence_allele_(5-3)	Alternate_allele_(5-3)	Gene_ID	old_locus_tag	function_or_info	REF_codon	Alternate_codon	REF_AA	Alternate_AA	Reading_frame	Ref_protein_sequence	Alternate_protein_sequence	Notes
01	NZ_CP012395.1	610022	NZ_CP012395.1:610002-610042	ACCATGCACAACACCTGACTGGAGATCTTTAGAAGTCCAAG	SNP	225	G	A	CLAU_RS02595	CLAU_0532	product=NAD(P)-dependent alcohol dehydrogenase	TGG	TAA	Trp (W)	STOP	5'3' Frame 1	MKGFAMLGINKLGWIEKKNPVPGPYDAIVHPLAVSPCTSDIHTVFEGALGNRENMILGHEAVGEIAEVGSEVKDFKVGDRVIVPCTTPDWRSLEVQAGFQQHSNGMLAGWKFSNFKDGVFADYFHVNDADMNLAILPDEIPLESAVMMTDMMTTGFHGAELADIKMGSSVVVIGIGAVGLMGIAGSKLRGAGRIIGVGSRPVCVETAKFYGATDIVNYKNGDIVEQIMDLTHGKGVDRVIMAGGGAETLAQAVTMVKPGGVISNINYHGSGDTLPIPRVQWGCGMAHKTIRGGLCPGGRLRMEMLRDLVLYKRVDLSKLVTHVFDGAENIEKALLLMKNKPKDLIKSVVTF-	MKGFAMLGINKLGWIEKKNPVPGPYDAIVHPLAVSPCTSDIHTVFEGALGNRENMILGHEAVGEIAEVGSEVKDFKVGDRVIVPCTTPD-RSLEVQAGFQQHSNGMLAGWKFSNFKDGVFADYFHVNDADMNLAILPDEIPLESAVMMTDMMTTGFHGAELADIKMGSSVVVIGIGAVGLMGIAGSKLRGAGRIIGVGSRPVCVETAKFYGATDIVNYKNGDIVEQIMDLTHGKGVDRVIMAGGGAETLAQAVTMVKPGGVISNINYHGSGDTLPIPRVQWGCGMAHKTIRGGLCPGGRLRMEMLRDLVLYKRVDLSKLVTHVFDGAENIEKALLLMKNKPKDLIKSVVTF-
02	NZ_CP012395.1	610023	>NZ_CP012395.1:610003-610043	CCATGCACAACACCTGACTGGAGATCTTTAGAAGTCCAAGC	SNP	225	G	A	CLAU_RS02595	CLAU_0532	product=NAD(P)-dependent alcohol dehydrogenase	TGG	TAA	Trp (W)	STOP	5'3' Frame 1	MKGFAMLGINKLGWIEKKNPVPGPYDAIVHPLAVSPCTSDIHTVFEGALGNRENMILGHEAVGEIAEVGSEVKDFKVGDRVIVPCTTPDWRSLEVQAGFQQHSNGMLAGWKFSNFKDGVFADYFHVNDADMNLAILPDEIPLESAVMMTDMMTTGFHGAELADIKMGSSVVVIGIGAVGLMGIAGSKLRGAGRIIGVGSRPVCVETAKFYGATDIVNYKNGDIVEQIMDLTHGKGVDRVIMAGGGAETLAQAVTMVKPGGVISNINYHGSGDTLPIPRVQWGCGMAHKTIRGGLCPGGRLRMEMLRDLVLYKRVDLSKLVTHVFDGAENIEKALLLMKNKPKDLIKSVVTF-
03	NZ_CP012395.1	614289	>NZ_CP012395.1:614269-614309	TAGAGGACATATGCATATAGCCCAATGTCTAGCTGGGATGG	SNP	225	C	T	CLAU_RS02605	CLAU_0534	product=iron-containing alcohol dehydrogenase	GCC	GTT	Ala (A)	Val (V)	5'3' Frame 1	MGRFTLPRDIYFGENALENLKNLDGNKAVVVVGGGSMKRFGFLAKVEKYLKETGMEVKLIEGVEPDPSVDTVMNGAKIMRDFNPDWIVSIGGGSPIDAAKAMWIFYEYPDFTFEKAVVPFGIPKLRQKAQFVAIPSTSGTATEVTSFSVITDYKAKIKYPLADFNLTPDIAIIDPSLAETMPKKLTAHTGMDALTHAIEAYVASLHSDFSDPLAMHAITMIHKYLLKSYEEDKEARGHMHIAQCLAGMAFSNALLGITHSIAHKTGAVFHIPHGCANAIYLPYVIDFNKKACSERYAKIAKKLHLSGNSEDELIDSLTEMIRTMNKKMDIPLTIKDYGISENDFNENLDFIAHNAMMDACTGSNPRAITEEEMKKLLQYMYNGQKVNF-		A third C-->T mutation should have followed these two muations. It appears the wrong colony was preserved in cryostock after a pure mutant with premature STOP codon was identified by Sanger sequencing.
04	NZ_CP012395.1	614290	>NZ_CP012395.1:614270-614310	AGAGGACATATGCATATAGCCCAATGTCTAGCTGGGATGGC	SNP	225	C	T	CLAU_RS02605	CLAU_0534	product=iron-containing alcohol dehydrogenase	GCC	GTT	Ala (A)	Val (V)	5'3' Frame 1	MGRFTLPRDIYFGENALENLKNLDGNKAVVVVGGGSMKRFGFLAKVEKYLKETGMEVKLIEGVEPDPSVDTVMNGAKIMRDFNPDWIVSIGGGSPIDAAKAMWIFYEYPDFTFEKAVVPFGIPKLRQKAQFVAIPSTSGTATEVTSFSVITDYKAKIKYPLADFNLTPDIAIIDPSLAETMPKKLTAHTGMDALTHAIEAYVASLHSDFSDPLAMHAITMIHKYLLKSYEEDKEARGHMHIAQCLAGMAFSNALLGITHSIAHKTGAVFHIPHGCANAIYLPYVIDFNKKACSERYAKIAKKLHLSGNSEDELIDSLTEMIRTMNKKMDIPLTIKDYGISENDFNENLDFIAHNAMMDACTGSNPRAITEEEMKKLLQYMYNGQKVNF-		A third C-->T mutation should have followed these two muations. It appears the wrong colony was preserved in cryostock after a pure mutant with premature STOP codon was identified by Sanger sequencing.
05	NZ_CP012395.1	660931	>NZ_CP012395.1:660911-660951	GATTCCTGTAAATAACACCGCTTAGACCAATCATAAAATTG	SNP	225	C	T	CLAU_RS02820	CLAU_0577	product=SLC13 family permease	AGC	AAC	Ser (S)	Asn (N)	3'5' Frame 1	MISLIIGIALVLSIVIGRKAKINIGLLAISFAYIIGCFILKISPSKVIALWPMSIFFVILAISLFFSFAIVNGTLGTLAGNLLYRFRSAPLVFPIAIFFISVLIAALGAGYYTVMVIMAPIALIACKKIKINPLVGALCADCGGQVGSNFMIGLSGVIYRNLITSEGFSSNLAFVASVSIFVVYLVMTCLIIMLLMHLSNKKRKQASGGNIEILETMDIQKSKPFDKKQKTNLILIFIFVIILLIPPILHLVVPSSGSITFINSSVDVGLIAIIFTVIAFVLHLGDEKSVIAKVPWNTLIMISGMGMLVAVAVKAGTVKLLANWVGTSIPVFLVPIALCLVAAILNMFGGSFVGVVAPALFPIIASVSHITGLNPILLYTCMTIGGLATGISPFSAGGA…	MISLIIGIALVLSIVIGRKAKINIGLLAISFAYIIGCFILKISPSKVIALWPMSIFFVILAISLFFSFAIVNGTLGTLAGNLLYRFRSAPLVFPIAIFFISVLIAALGAGYYTVMVIMAPIALIACKKIKINPLVGALCADCGGQVGSNFMIGLNGVIYRNLITSEGFSSNLAFVASVSIFVVYLVMTCLIIMLLMHLSNKKRKQASGGNIEILETMDIQKSKPFDKKQKTNLILIFIFVIILLIPPILHLVVPSSGSITFINSSVDVGLIAIIFTVIAFVLHLGDEKSVIAKVPWNTLIMISGMGMLVAVAVKAGTVKLLANWVGTSIPVFLVPIALCLVAAILNMFGGSFVGVVAPALFPIIASVSHITGLNPILLYTCMTIGGLATGISPFSAGGA…
06	NZ_CP012395.1	995262	>NZ_CP012395.1:995242-995282	AGCCTTTTGGCATAATTTATCCTTAGATTAGTTATATACTT	SNP	225	C	T	CLAU_RS04385	CLAU_0894	product=AraC family transcriptional regulator	AGG	AGA	Arg (R)	Arg (R)	3'5' Frame 1	MQGIRYYFSDYNGNVEIKKCENSIHSCKEHFHNEISIGLVEKGSCSTKMQSGKYEISENTILIIPQNTVHKCTPYSYKNWNFRMIYINEDWFKTVFNRDNLGIKFSYIKLNKIAFKNAYKLFADIENNIMNIENETKLINYISFLEYDRDKNWNEQAVKVSNLAELEKIKKYIDKNYLNNLTLKDLAEMSHMSKYCVVRQFENCYGISPHKYITNLRINYAKRLIRKNRSFTDAALESGFYDQSHFIKYFKDYTGVTPGMYKQ-	MQGIRYYFSDYNGNVEIKKCENSIHSCKEHFHNEISIGLVEKGSCSTKMQSGKYEISENTILIIPQNTVHKCTPYSYKNWNFRMIYINEDWFKTVFNRDNLGIKFSYIKLNKIAFKNAYKLFADIENNIMNIENETKLINYISFLEYDRDKNWNEQAVKVSNLAELEKIKKYIDKNYLNNLTLKDLAEMSHMSKYCVVRQFENCYGISPHKYITNLRINYAKRLIRKNRSFTDAALESGFYDQSHFIKYFKDYTGVTPGMYKQ-
07	NZ_CP012395.1	1205885	>NZ_CP012395.1:1205865-1205905	CTGTTCCAAAAAGGTTATATCCCTTTTTTACAAGATCATCT	SNP	228	C	A	CLAU_RS05335	CLAU_1083	go_function=nicotinate-nucleotide-dimethylbenzimidazole phosphoribosyltransferase activity; go_process=cobalamin biosynthetic process; product=nicotinate-nucleotide--dimethylbenzimidazole phosphoribosyltransferase	GGA	GTA	Gly (G)	Val (V)	3'5' Frame 1	MSLFEETLKCIEGKDEEAVKKAWKRLDSLTKPIGSLGKLEEIAAKMAGITGKIHNKINKKNIVIMCSDNGVVEEGVSNCPKDLTVTVTKNFARGITGVCVLSDFAKSDITVVDVGVDYDFDDPKIINKKVAYGTKNMVKGPAMTREECIKAIEAGIESVDDLVKKGYNLFGTGEMGVGNTATSSAILSAITGLPVDLTVGKGSGITDEQLKSKKKAVQAAIDVNKPDPKDIIDVLSKVGGFDIAGMCGCFLGAAKNRVPIVIDGFISSAAALCAFKLNEKVGDYLFPSHLSAEPAISYVMRELGLKPMLNLDMRLGEGSGCPLEFSVIEAALYTMDNMATFEEADVKNSDKFIDIREK-	MSLFEETLKCIEGKDEEAVKKAWKRLDSLTKPIGSLGKLEEIAAKMAGITGKIHNKINKKNIVIMCSDNGVVEEGVSNCPKDLTVTVTKNFARGITGVCVLSDFAKSDITVVDVGVDYDFDDPKIINKKVAYGTKNMVKGPAMTREECIKAIEAGIESVDDLVKKVYNLFGTGEMGVGNTATSSAILSAITGLPVDLTVGKGSGITDEQLKSKKKAVQAAIDVNKPDPKDIIDVLSKVGGFDIAGMCGCFLGAAKNRVPIVIDGFISSAAALCAFKLNEKVGDYLFPSHLSAEPAISYVMRELGLKPMLNLDMRLGEGSGCPLEFSVIEAALYTMDNMATFEEADVKNSDKFIDIREK-
08	NZ_CP012395.1	1210587	>NZ_CP012395.1:1210567-1210607	TGTTTCTATGCCAAGAGCTCCTTGTCCAATTGCAGGTACCA	SNP	225	C	A	CLAU_RS05355	CLAU_1087	gene=hemC; go_function=hydroxymethylbilane synthase activity; go_process=porphyrin-containing compound biosynthetic process; product=hydroxymethylbilane synthase	GGA	TGA	Gly (G)	STOP	3'5' Frame 1	LNFKIATRKSKLAQTQTEIVMDILEKDYNAKCEKVLIETMGDKRLDIALNKIGGKGLFLKEIELALLKDEADAAVHSMKDVPFDVPEDFEIAAIMQREDVRDAFVSKDKVPFNELPKGAKIGTSSNRRAEQLKILRPDIEIAPIRGNIQTRISKIESQNLDGIVLAAAGIKRSHLDELVTEYFKVEDMVPAIGQGALGIETKKDSKNKSFFSKLDDENTRICVEAERSFMRTLNGDCHSTIGAYAKIDKDTINIMGMFMVGNKLIKKDVTGNKEDYMVLGEKLAKMILKA-	LNFKIATRKSKLAQTQTEIVMDILEKDYNAKCEKVLIETMGDKRLDIALNKIGGKGLFLKEIELALLKDEADAAVHSMKDVPFDVPEDFEIAAIMQREDVRDAFVSKDKVPFNELPKGAKIGTSSNRRAEQLKILRPDIEIAPIRGNIQTRISKIESQNLDGIVLAAAGIKRSHLDELVTEYFKVEDMVPAIGQ-ALGIETKKDSKNKSFFSKLDDENTRICVEAERSFMRTLNGDCHSTIGAYAKIDKDTINIMGMFMVGNKLIKKDVTGNKEDYMVLGEKLAKMILKA-
09	NZ_CP012395.1	1525791	>NZ_CP012395.1:1525771-1525811	TAGATGTCACTATTGCTACCGTACTTTTTGCAGGACTCACT	SNP	225	G	A	CLAU_RS06815	CLAU_1384	product=cell wall-binding repeat-containing protein;	ACG	ATG	Thr (T)	Met (M)	3'5' Frame 1	MDCTKSTVSRQQKIDFFTLMRVFLFMFSAILLTFIYYNPVKASVTSDIYGSGSSYYGSPMAITKASNGDMYCAFAVQGNVKGGSGTIDYKIYKYVPSTNIWTSIVSLNSKVGLNQDSDYYDGISMLIDSSGILNIAVVENGTVLNTDNHLYCKYNKGLCFGKYNTNSGTWDGSFNAIETQALSDGSLSVTHYQYEYTKMQINASGNITLAYIKRNSNNTSDSYIVVKSGANSNSTWSQVKELPLNLSSGESVSIKYLVSDALGKFSIIYTITRSNGNDVYALAYPYDNPNQILDGSTKGCGYDIYGAVTNSAGNIYLAYTDSLNGGNGIVFNTGDDGAWVTSPIEAKDILSCNCGDLGDLVIDANDNMYFISEVYDPDSWQINGLYFYGMKAGSSQWTK…	MDCTKSTVSRQQKIDFFTLMRVFLFMFSAILLTFIYYNPVKASVTSDIYGSGSSYYGSPMAITKASNGDMYCAFAVQGNVKGGSGTIDYKIYKYVPSTNIWTSIVSLNSKVGLNQDSDYYDGISMLIDSSGILNIAVVENGTVLNTDNHLYCKYNKGLCFGKYNTNSGTWDGSFNAIETQALSDGSLSVTHYQYEYTKMQINASGNITLAYIKRNSNNTSDSYIVVKSGANSNSTWSQVKELPLNLSSGESVSIKYLVSDALGKFSIIYTITRSNGNDVYALAYPYDNPNQILDGSTKGCGYDIYGAVTNSAGNIYLAYTDSLNGGNGIVFNTGDDGAWVTSPIEAKDILSCNCGDLGDLVIDANDNMYFISEVYDPDSWQINGLYFYGMKAGSSQWTK…
10	NZ_CP012395.1	1979120	>NZ_CP012395.1:1979100-1979140	GCGCATCCATGTGGTATGTGCCATACAGCTCCTGTTTTATG	SNP	225	C	T	CLAU_RS08870	CLAU_1794	product=iron-containing alcohol dehydrogenase	TGG	TAA	Trp (W)	STOP	3'5' Frame 1	MERFTLPRDIYFGEDALGALKTLKGKKAVVVVGGGSMKRFGFLDKVEEYLKEANIEVKLIEGVEPDPSVETVMKGAKIMTEFGPDWIVAIGGGSPIDAAKAMWLFYEYPDFTFKQAIVPFGLPELRQKAKFVAIASTSGTATEVTSFSVITDYKAKIKYPLADFNLTPDIAIVDPALAQTMPPKLTAHTGMDALTHALEAYVASARSDISDPLAIHSIIMTRDNLLKSYKGDKDARNKMHISQCLAGMAFSNALLGITHSLAHKTGAVWHIPHGCANAIYLPYVLDFNKKACSDRYANIAKILGLKGTTEDELVDSLVKMVQDMDKELNIPLTLKDYGISKDDFNSNVDFIAKNALLDACTGANPRPIDFDQMKKILQCIYDGKKVTF-	MERFTLPRDIYFGEDALGALKTLKGKKAVVVVGGGSMKRFGFLDKVEEYLKEANIEVKLIEGVEPDPSVETVMKGAKIMTEFGPDWIVAIGGGSPIDAAKAMWLFYEYPDFTFKQAIVPFGLPELRQKAKFVAIASTSGTATEVTSFSVITDYKAKIKYPLADFNLTPDIAIVDPALAQTMPPKLTAHTGMDALTHALEAYVASARSDISDPLAIHSIIMTRDNLLKSYKGDKDARNKMHISQCLAGMAFSNALLGITHSLAHKTGAV-HIPHGCANAIYLPYVLDFNKKACSDRYANIAKILGLKGTTEDELVDSLVKMVQDMDKELNIPLTLKDYGISKDDFNSNVDFIAKNALLDACTGANPRPIDFDQMKKILQCIYDGKKVTF-
11	NZ_CP012395.1	1979121	>NZ_CP012395.1:1979101-1979141	CGCATCCATGTGGTATGTGCCATACAGCTCCTGTTTTATGT	SNP	225	C	T	CLAU_RS08870	CLAU_1794	product=iron-containing alcohol dehydrogenase	TGG	TAA	Trp (W)	STOP	3'5' Frame 1	MERFTLPRDIYFGEDALGALKTLKGKKAVVVVGGGSMKRFGFLDKVEEYLKEANIEVKLIEGVEPDPSVETVMKGAKIMTEFGPDWIVAIGGGSPIDAAKAMWLFYEYPDFTFKQAIVPFGLPELRQKAKFVAIASTSGTATEVTSFSVITDYKAKIKYPLADFNLTPDIAIVDPALAQTMPPKLTAHTGMDALTHALEAYVASARSDISDPLAIHSIIMTRDNLLKSYKGDKDARNKMHISQCLAGMAFSNALLGITHSLAHKTGAVWHIPHGCANAIYLPYVLDFNKKACSDRYANIAKILGLKGTTEDELVDSLVKMVQDMDKELNIPLTLKDYGISKDDFNSNVDFIAKNALLDACTGANPRPIDFDQMKKILQCIYDGKKVTF-	MERFTLPRDIYFGEDALGALKTLKGKKAVVVVGGGSMKRFGFLDKVEEYLKEANIEVKLIEGVEPDPSVETVMKGAKIMTEFGPDWIVAIGGGSPIDAAKAMWLFYEYPDFTFKQAIVPFGLPELRQKAKFVAIASTSGTATEVTSFSVITDYKAKIKYPLADFNLTPDIAIVDPALAQTMPPKLTAHTGMDALTHALEAYVASARSDISDPLAIHSIIMTRDNLLKSYKGDKDARNKMHISQCLAGMAFSNALLGITHSLAHKTGAV-HIPHGCANAIYLPYVLDFNKKACSDRYANIAKILGLKGTTEDELVDSLVKMVQDMDKELNIPLTLKDYGISKDDFNSNVDFIAKNALLDACTGANPRPIDFDQMKKILQCIYDGKKVTF-
12	NZ_CP012395.1	1979202	>NZ_CP012395.1:1979182-1979222	CCATACCTGCTAAACATTGTGATATATGCATCTTATTTCTA	SNP	225	G	A	CLAU_RS08870	CLAU_1794	product=iron-containing alcohol dehydrogenase	TCA	TTA	Ser (S)	Phe (F)	3'5' Frame 1	MERFTLPRDIYFGEDALGALKTLKGKKAVVVVGGGSMKRFGFLDKVEEYLKEANIEVKLIEGVEPDPSVETVMKGAKIMTEFGPDWIVAIGGGSPIDAAKAMWLFYEYPDFTFKQAIVPFGLPELRQKAKFVAIASTSGTATEVTSFSVITDYKAKIKYPLADFNLTPDIAIVDPALAQTMPPKLTAHTGMDALTHALEAYVASARSDISDPLAIHSIIMTRDNLLKSYKGDKDARNKMHISQCLAGMAFSNALLGITHSLAHKTGAV-HIPHGCANAIYLPYVLDFNKKACSDRYANIAKILGLKGTTEDELVDSLVKMVQDMDKELNIPLTLKDYGISKDDFNSNVDFIAKNALLDACTGANPRPIDFDQMKKILQCIYDGKKVTF-	MERFTLPRDIYFGEDALGALKTLKGKKAVVVVGGGSMKRFGFLDKVEEYLKEANIEVKLIEGVEPDPSVETVMKGAKIMTEFGPDWIVAIGGGSPIDAAKAMWLFYEYPDFTFKQAIVPFGLPELRQKAKFVAIASTSGTATEVTSFSVITDYKAKIKYPLADFNLTPDIAIVDPALAQTMPPKLTAHTGMDALTHALEAYVASARSDISDPLAIHSIIMTRDNLLKSYKGDKDARNKMHILQCLAGMAFSNALLGITHSLAHKTGAV-HIPHGCANAIYLPYVLDFNKKACSDRYANIAKILGLKGTTEDELVDSLVKMVQDMDKELNIPLTLKDYGISKDDFNSNVDFIAKNALLDACTGANPRPIDFDQMKKILQCIYDGKKVTF-
13	NZ_CP012395.1	2136051	>NZ_CP012395.1:2136031-2136071	GTCATCAATAGAAATTACCTTAACTTTTACTTTGTCCTTTT	SNP	225	T	C	CLAU_RS09680	CLAU_1943	product=S1 domain-containing RNA-binding protein	AAG	GAG	Lys (K)	Glu (E)	3'5' Frame 1	MTLKAGSILEGTVVNITSFGAFVDVEGKTGLVHISEVSDTYVKNIRDYLKEKDKVKVKVISIDDNGKISLSIKQAGLDKKSVRPMEIDWQKEKTKQNQGNFEDRLSKFLKDSEERFQDIKKHQDAKGKGYKKSSNY-	MTLKAGSILEGTVVNITSFGAFVDVEGKTGLVHISEVSDTYVKNIRDYLKEKDKVKVEVISIDDNGKISLSIKQAGLDKKSVRPMEIDWQKEKTKQNQGNFEDRLSKFLKDSEERFQDIKKHQDAKGKGYKKSSNY-
14	NZ_CP012395.1	2449821	>NZ_CP012395.1:2449801-2449841	GATTGTAAGAGGAGCTGAAGATGTAGCAAATATATATGATT	SNP	43.3794	A	C	CLAU_RS11240	CLAU_2237	product=LacI family transcriptional regulator	GAT	GCT	Asp (D)	Ala (A)	5'3' Frame 1	VAASIKDVAREAGVSIATVSRVLNDVDVVNEETKKKVLTAIEKLGYRPNIVARSLKTQRTRTIGIIIPDISNQFYPEIVRGAEDVANIYDYNIMLCNTDLDIEKEMEYLKVLKEKMVDGVLYMSNSLEPKILDLIKQLQLPMVLVETTNEKESIPSVTIDNEKAAYEGVTYLIKNGNKNIAYIGENPDMANASAVRYKGYRKVLEENNLKLDKSKVYFGNVKAKDGYKGMSEILSKTKVDSVFCTSDEVAMGAINALRDNNIRVPEDVDVMGFGNIYSASIFYPKLTTVAQPTYDMGSVGMRMLIKLINKQELEKKNYVLSHKLIERDSCKK-	VAASIKDVAREAGVSIATVSRVLNDVDVVNEETKKKVLTAIEKLGYRPNIVARSLKTQRTRTIGIIIPDISNQFYPEIVRGAEAVANIYDYNIMLCNTDLDIEKEMEYLKVLKEKMVDGVLYMSNSLEPKILDLIKQLQLPMVLVETTNEKESIPSVTIDNEKAAYEGVTYLIKNGNKNIAYIGENPDMANASAVRYKGYRKVLEENNLKLDKSKVYFGNVKAKDGYKGMSEILSKTKVDSVFCTSDEVAMGAINALRDNNIRVPEDVDVMGFGNIYSASIFYPKLTTVAQPTYDMGSVGMRMLIKLINKQELEKKNYVLSHKLIERDSCKK-
15	NZ_CP012395.1	2450037	>NZ_CP012395.1:2450017-2450057	TGAAAAAGAAAGTATACCTAGCGTAACTATTGATAATGAAA	SNP	225	G	T	CLAU_RS11240	CLAU_2237	product=LacI family transcriptional regulator	AGC	ATC	S (Ser)	Ile (I)	5'3' Frame 1	VAASIKDVAREAGVSIATVSRVLNDVDVVNEETKKKVLTAIEKLGYRPNIVARSLKTQRTRTIGIIIPDISNQFYPEIVRGAEDVANIYDYNIMLCNTDLDIEKEMEYLKVLKEKMVDGVLYMSNSLEPKILDLIKQLQLPMVLVETTNEKESIPSVTIDNEKAAYEGVTYLIKNGNKNIAYIGENPDMANASAVRYKGYRKVLEENNLKLDKSKVYFGNVKAKDGYKGMSEILSKTKVDSVFCTSDEVAMGAINALRDNNIRVPEDVDVMGFGNIYSASIFYPKLTTVAQPTYDMGSVGMRMLIKLINKQELEKKNYVLSHKLIERDSCKK-	VAASIKDVAREAGVSIATVSRVLNDVDVVNEETKKKVLTAIEKLGYRPNIVARSLKTQRTRTIGIIIPDISNQFYPEIVRGAEDVANIYDYNIMLCNTDLDIEKEMEYLKVLKEKMVDGVLYMSNSLEPKILDLIKQLQLPMVLVETTNEKESIPIVTIDNEKAAYEGVTYLIKNGNKNIAYIGENPDMANASAVRYKGYRKVLEENNLKLDKSKVYFGNVKAKDGYKGMSEILSKTKVDSVFCTSDEVAMGAINALRDNNIRVPEDVDVMGFGNIYSASIFYPKLTTVAQPTYDMGSVGMRMLIKLINKQELEKKNYVLSHKLIERDSCKK-
16	NZ_CP012395.1	2570391	>NZ_CP012395.1:2570371-2570431	TACCAGCCCATAAATAATTTTCCTGAAAGGACATCATTAGAGACATTACACCACAACTAAG	INDEL	220	TCCTGAAAGGACATCA	TCCTGAAAGGACATCACCTGAAAGGACATCA	CLAU_RS11800	CLAU_2344	gene=pssA; go_function=CDP-diacylglycerol-serine O-phosphatidyltransferase activity; go_process=phospholipid biosynthetic process; product=CDP-diacylglycerol--serine O-phosphatidyltransferase	NA	ATG TCC TTT CAG GTG	NA	M (Met) S (Ser) F (Phe) Q (Gln) V (Val)	3'5' Frame 1	VAKIARSSVPNAFTFANLSCGVMSLMMSFQENYLWAGIFILLACLADRYDGRVARFLKVSSELGKQLDSLADLVSFGVAPSVLTFNIYNFSTFGLLGYMLVLLLPICGAYRLARFNITDFDGQFFGIPITFAGMFMALYCLITFRHPVPAELTILLIVILSYLMICKYRFKKF-	VAKIARSSVPNAFTFANLSCGVMSLMMSFQVMSFQENYLWAGIFILLACLADRYDGRVARFLKVSSELGKQLDSLADLVSFGVAPSVLTFNIYNFSTFGLLGYMLVLLLPICGAYRLARFNITDFDGQFFGIPITFAGMFMALYCLITFRHPVPAELTILLIVILSYLMICKYRFKKF-
17	NZ_CP012395.1	2570395	>NZ_CP012395.1:2570375-2570435	AGCCCATAAATAATTTTCCTGAAAGGACATCATTAGAGACATTACACCACAACTAAGATTA	INDEL	221	GAAAGGACATCA	GAAAGGACATCACCTAAAAGGACATCA	CLAU_RS11800	CLAU_2344	gene=pssA; go_function=CDP-diacylglycerol-serine O-phosphatidyltransferase activity; go_process=phospholipid biosynthetic process; product=CDP-diacylglycerol--serine O-phosphatidyltransferase	NA	ATG TCC TTT CAG GTG	NA	M (Met) S (Ser) F (Phe) Q (Gln) V (Val)	3'5' Frame 1	VAKIARSSVPNAFTFANLSCGVMSLMMSFQENYLWAGIFILLACLADRYDGRVARFLKVSSELGKQLDSLADLVSFGVAPSVLTFNIYNFSTFGLLGYMLVLLLPICGAYRLARFNITDFDGQFFGIPITFAGMFMALYCLITFRHPVPAELTILLIVILSYLMICKYRFKKF-	VAKIARSSVPNAFTFANLSCGVMSLMMSFQVMSFQENYLWAGIFILLACLADRYDGRVARFLKVSSELGKQLDSLADLVSFGVAPSVLTFNIYNFSTFGLLGYMLVLLLPICGAYRLARFNITDFDGQFFGIPITFAGMFMALYCLITFRHPVPAELTILLIVILSYLMICKYRFKKF-
18	NZ_CP012395.1	2570397	>NZ_CP012395.1:2570377-2570437	CCCATAAATAATTTTCCTGAAAGGACATCATTAGAGACATTACACCACAACTAAGATTAGC	INDEL	221	AAGGACATCA	AAGGACATCACCTGACAGGACATCA	CLAU_RS11800	CLAU_2344	gene=pssA; go_function=CDP-diacylglycerol-serine O-phosphatidyltransferase activity; go_process=phospholipid biosynthetic process; product=CDP-diacylglycerol--serine O-phosphatidyltransferase	NA	ATG TCC TTT CAG GTG	NA	M (Met) S (Ser) F (Phe) Q (Gln) V (Val)	3'5' Frame 1	VAKIARSSVPNAFTFANLSCGVMSLMMSFQENYLWAGIFILLACLADRYDGRVARFLKVSSELGKQLDSLADLVSFGVAPSVLTFNIYNFSTFGLLGYMLVLLLPICGAYRLARFNITDFDGQFFGIPITFAGMFMALYCLITFRHPVPAELTILLIVILSYLMICKYRFKKF-	VAKIARSSVPNAFTFANLSCGVMSLMMSFQVMSFQENYLWAGIFILLACLADRYDGRVARFLKVSSELGKQLDSLADLVSFGVAPSVLTFNIYNFSTFGLLGYMLVLLLPICGAYRLARFNITDFDGQFFGIPITFAGMFMALYCLITFRHPVPAELTILLIVILSYLMICKYRFKKF-
19	NZ_CP012395.1	2570399	>NZ_CP012395.1:2570379-2570439	CATAAATAATTTTCCTGAAAGGACATCATTAGAGACATTACACCACAACTAAGATTAGCAA	INDEL	221	GGACATCA	GGACATCACCTGAAAAGACATCA	CLAU_RS11800	CLAU_2344	gene=pssA; go_function=CDP-diacylglycerol-serine O-phosphatidyltransferase activity; go_process=phospholipid biosynthetic process; product=CDP-diacylglycerol--serine O-phosphatidyltransferase	NA	ATG TCC TTT CAG GTG	NA	M (Met) S (Ser) F (Phe) Q (Gln) V (Val)	3'5' Frame 1	VAKIARSSVPNAFTFANLSCGVMSLMMSFQENYLWAGIFILLACLADRYDGRVARFLKVSSELGKQLDSLADLVSFGVAPSVLTFNIYNFSTFGLLGYMLVLLLPICGAYRLARFNITDFDGQFFGIPITFAGMFMALYCLITFRHPVPAELTILLIVILSYLMICKYRFKKF-	VAKIARSSVPNAFTFANLSCGVMSLMMSFQVMSFQENYLWAGIFILLACLADRYDGRVARFLKVSSELGKQLDSLADLVSFGVAPSVLTFNIYNFSTFGLLGYMLVLLLPICGAYRLARFNITDFDGQFFGIPITFAGMFMALYCLITFRHPVPAELTILLIVILSYLMICKYRFKKF-
20	NZ_CP012395.1	2570401	>NZ_CP012395.1:2570381-2570441	TAAATAATTTTCCTGAAAGGACATCATTAGAGACATTACACCACAACTAAGATTAGCAAAC	INDEL	221	ACATCA	ACATCACCTGAAAGGCCATCA	CLAU_RS11800	CLAU_2344	gene=pssA; go_function=CDP-diacylglycerol-serine O-phosphatidyltransferase activity; go_process=phospholipid biosynthetic process; product=CDP-diacylglycerol--serine O-phosphatidyltransferase	NA	ATG TCC TTT CAG GTG	NA	M (Met) S (Ser) F (Phe) Q (Gln) V (Val)	3'5' Frame 1	VAKIARSSVPNAFTFANLSCGVMSLMMSFQENYLWAGIFILLACLADRYDGRVARFLKVSSELGKQLDSLADLVSFGVAPSVLTFNIYNFSTFGLLGYMLVLLLPICGAYRLARFNITDFDGQFFGIPITFAGMFMALYCLITFRHPVPAELTILLIVILSYLMICKYRFKKF-	VAKIARSSVPNAFTFANLSCGVMSLMMSFQVMSFQENYLWAGIFILLACLADRYDGRVARFLKVSSELGKQLDSLADLVSFGVAPSVLTFNIYNFSTFGLLGYMLVLLLPICGAYRLARFNITDFDGQFFGIPITFAGMFMALYCLITFRHPVPAELTILLIVILSYLMICKYRFKKF-
21	NZ_CP012395.1	2994056	>NZ_CP012395.1:2994036-2994076	ACCTTTTAATACATATTCATGATATCATATATTTTTACATA	SNP	225	G	A	NA	NA	NA	NA	NA	NA	NA	NA	NA	NA
22	NZ_CP012395.1	4014166	>NZ_CP012395.1:4014146-4014186	CCTTTTTGGGGCGATAGCATCCGGTATTAGTGTCCCCGTTG	SNP	225	C	T	CLAU_RS18235	CLAU_3637	product=MFS transporter	TCC	TTC	Ser (S)	Phe (F)	5'3' Frame 1	MNQLSNKHEKSLDLYSKRATSIMLIIGITFIAANLRAPLTAVGPLVDQIRGSLHISNTLAGMITTLPLFAFAGFSPFAPRLARKFGTELVLLWSLIFLTFGIILRSLFGGVGLFIGTAILGLSISVGNVLIPSLFKQKFPERIGVMTGIYNVSMGLFGAIASGISVPVAAESGLGWGGALSIWTVLSFLSIIFWIPQITRRRQETSIATRTVGSNIKAKSKDLHEEKNEIESVKGEVINKSNLWKSPLAWQVTVYMGLQSMVLYCMVAWLPTILIQQGMDSGRAGFMLSLYQLASLPIAFVGSVLAGRKSNQRPLVIIASLCVLVGLLGIFFGGTGLTFLWVIMIGSGGALTFCLAIIFFSFRTRNVDEAARLSGMAQSIGYLLAAFGPMLFGFLHDAS…	MNQLSNKHEKSLDLYSKRATSIMLIIGITFIAANLRAPLTAVGPLVDQIRGSLHISNTLAGMITTLPLFAFAGFSPFAPRLARKFGTELVLLWSLIFLTFGIILRSLFGGVGLFIGTAILGLSISVGNVLIPSLFKQKFPERIGVMTGIYNVSMGLFGAIAFGISVPVAAESGLGWGGALSIWTVLSFLSIIFWIPQITRRRQETSIATRTVGSNIKAKSKDLHEEKNEIESVKGEVINKSNLWKSPLAWQVTVYMGLQSMVLYCMVAWLPTILIQQGMDSGRAGFMLSLYQLASLPIAFVGSVLAGRKSNQRPLVIIASLCVLVGLLGIFFGGTGLTFLWVIMIGSGGALTFCLAIIFFSFRTRNVDEAARLSGMAQSIGYLLAAFGPMLFGFLHDAS…
23	NZ_CP012395.1	4203465	>NZ_CP012395.1:4203445-4203485	CAGCAATGATAGGAAAAGTGTAAAGATAAAGCCTATAATTA	SNP	225	T	G	CLAU_RS19175	CLAU_3830	product=pyrimidine nucleoside transporter NupC	GTA	GGA	Val (V)	Gly (G)	5'3' Frame 1	MKFIIGIIGLAIVAGLALLGSNDRKSVKIKPIIIMVVLQFIFGFILLNTEIGNILVGGVANGFGALLKCASEGVNFVFGGMVNKGVTSVFFINVLMPIVFISALIGILQYCKILPFIIKYVGLALSKVNGMGQLESYNGIASAILGQSEVFISVKKQLGLLPKNRLYTLCASAMSTVSASVVGSYMLLIKPRYVVTALILNLFGGFIIASIINPYTVKPEDDILEVEEKEKQSFFEMLGEYIMDGFKVAITVGAMLIGFVSIIALINAIFKGICGISFQDILGYIFSPFAFFMGVPFNEAVKAGGIMAIKLVSNEFVAMTTLAQGNLGLSYRATAIVSVFLVSFANFSSIGIIAGAVKGLNEKQGNVAARFGLKLLYGATLVSVLTATIVGLIV-	MKFIIGIIGLAIVAGLALLGSNDRKSGKIKPIIIMVVLQFIFGFILLNTEIGNILVGGVANGFGALLKCASEGVNFVFGGMVNKGVTSVFFINVLMPIVFISALIGILQYCKILPFIIKYVGLALSKVNGMGQLESYNGIASAILGQSEVFISVKKQLGLLPKNRLYTLCASAMSTVSASVVGSYMLLIKPRYVVTALILNLFGGFIIASIINPYTVKPEDDILEVEEKEKQSFFEMLGEYIMDGFKVAITVGAMLIGFVSIIALINAIFKGICGISFQDILGYIFSPFAFFMGVPFNEAVKAGGIMAIKLVSNEFVAMTTLAQGNLGLSYRATAIVSVFLVSFANFSSIGIIAGAVKGLNEKQGNVAARFGLKLLYGATLVSVLTATIVGLIV-
24	NZ_CP012395.1	4318262	>NZ_CP012395.1:4318242-4318282	CTGTCTCACCTGTTGGACCGGTTGGGCCTGTTACTCCAGTT	SNP	225	G	A	CLAU_RS19680	CLAU_3935	product=DNRLRE domain-containing protein	ACC	ATC	Thr (T)	Ile (I)	3'5' Frame 1	MTFIQVNPSDDAYISMLNPNTNFGTSSLLFTGRFVQPNDIFRSLLKFDLSAIPLVSNVLQASLELFVFRKDLPDAVLSPQTVSVFTNASDFSENTVTWNNAPAINPTSYFVNITDADVGNFVSIDITQIVAGWVNGLIPNNGITLTGIENVIDSIIGYFSKEWVVLNQIPFLNIEYTEVVPTGATGVTGPTGPTGETGPTGVTGPTGATGPTGVTGATGVTGPTGETGPTGVTGPTGETGPTGVTGPTGVTGPTGVTGPTGETGPTGVTGATGVTGPTGETGPTGVTGPTGETGPTGVTGPTGVTGPTGVTGPTGVTGATGVTGPTGETGPTGVTGPTGETGPTGVTGPTGVTGPTGVTGETGPTGVTGPTGPTGETGPTGVTGPTGVTGPTGVTGATG…
			On-Target mutations

## Sheet: Table S.8_CRISPR OFF-finder
Table S.7: CRISPR-offinder output after searching for putative off-target sites from Cas9-NG, with up to 9 nt mismatches and up to 2nt DNA and 2nt RNA bulges.
#Bulge type	crRNA	DNA	Chromosome	Position	Direction	Mismatches	Bulge Size
X	TCACAATGTTTAGCAGGTATNG	gCACctTccTTAaCAGaTtcAG	CP012395.1	114	-	9	0
X	CTCCAGTCAGGTGTTGTGCANG	gTtaAGgaAGGTGcaGTaaATG	CP012395.1	122	+	9	0
X	AGACAAAAAGCTAAATTTGTNG	AGtCcAAgAtCTttAacTGcAG	CP012395.1	201	-	9	0
X	AGACAAAAAGCTAAATTTGTNG	AaAgcAAAAGCTgttaTTaaAG	CP012395.1	236	+	9	0
X	AGACAAAAAGCTAAATTTGTNG	gGAgttAAAaCTccATcTGaTG	CP012395.1	487	+	9	0
X	AGACAAAAAGCTAAATTTGTNG	AtgCcAAgAaCTctgTTTaTAG	CP012395.1	506	+	9	0
X	AGACAAAAAGCTAAATTTGTNG	AtAtcAcAAGaatAAgTTaTTG	CP012395.1	567	-	9	0
X	AAACAAGCAATTGTTCCGTTNG	AgAaAAaCAAaTGcaCtaTaTG	CP012395.1	793	-	9	0
X	AAACAAGCAATTGTTCCGTTNG	gAACcAGCtAaaaTTtCaaTAG	CP012395.1	813	-	9	0
X	AGACAAAAAGCTAAATTTGTNG	AaAgAActAGtTgAATTTGTTG	CP012395.1	882	-	6	0
X	AAACAAGCAATTGTTCCGTTNG	gtAaAAGaAcTaGTTgaaTTTG	CP012395.1	885	-	9	0
X	AGACAAAAAGCTAAATTTGTNG	gaAaAAAAAGaTggAaTaGcAG	CP012395.1	1197	-	9	0
X	AGACAAAAAGCTAAATTTGTNG	ttttgAAAtaCTAtATTTGaAG	CP012395.1	1261	-	9	0
X	GCCATACAGCTCCTGTTTTANG	aaCtTAaAtCaCCTGggTTtAG	CP012395.1	1394	-	9	0
X	TCACAATGTTTAGCAGGTATNG	TCAttgctaTTAtCAaaTATAG	CP012395.1	1461	-	9	0
X	TCACAATGTTTAGCAGGTATNG	TtAaAtacaTTttCAGaTATTG	CP012395.1	1539	-	9	0
X	AGACAAAAAGCTAAATTTGTNG	tGtCctAAAttaAAATaTcTTG	CP012395.1	1565	+	9	0
X	TCACAATGTTTAGCAGGTATNG	TtAaAATaTcTtGgAGtatTTG	CP012395.1	1574	+	9	0
X	AGACAAAAAGCTAAATTTGTNG	tcAaAAAAAttTggcgTTGTGG	CP012395.1	1628	+	9	0
X	TCACAATGTTTAGCAGGTATNG	TCAaAAaaaTTtGgcGtTgTGG	CP012395.1	1628	+	9	0
X	AGACAAAAAGCTAAATTTGTNG	tGACAAAtAttccAAgTTacAG	CP012395.1	1650	+	9	0
X	TCACAATGTTTAGCAGGTATNG	TgACAAataTTccaAGtTAcAG	CP012395.1	1650	+	9	0
X	AGCCCAATGTCTAGCTGGGANG	AttCCAAgtTacAGCacaGATG	CP012395.1	1658	+	9	0
X	TCACAATGTTTAGCAGGTATNG	aCAgAtgcTgTAGCAcaaATGG	CP012395.1	1673	+	9	0
X	AAACAAGCAATTGTTCCGTTNG	gcAaAAGtgATacTgCCaTTTG	CP012395.1	1688	-	9	0
X	TCACAATGTTTAGCAGGTATNG	TaAggcTGTaaAGgAGGgAcAG	CP012395.1	1741	+	9	0
X	AAACAAGCAATTGTTCCGTTNG	AAAaAAcCgcTTaTggaaTTAG	CP012395.1	1793	+	9	0
X	GCCATACAGCTCCTGTTTTANG	GCaAgAtAGtTCagGcTaTgGG	CP012395.1	1866	+	9	0
X	AGACAAAAAGCTAAATTTGTNG	AGACAtAAAaaTAAggTatTGG	CP012395.1	1910	+	7	0
X	AGACAAAAAGCTAAATTTGTNG	AGtgAAAAtGtaAAgTaTGcAG	CP012395.1	1934	+	8	0
X	TCACAATGTTTAGCAGGTATNG	TgAaAATGTaaAGtAtGcAgAG	CP012395.1	1936	+	8	0
X	AGACAAAAAGCTAAATTTGTNG	AaACtAAggGtatAATTaaTAG	CP012395.1	2016	+	9	0
X	AAACAAGCAATTGTTCCGTTNG	ttACtAttAATTaTaCCcTTAG	CP012395.1	2019	-	8	0
X	AGACAAAAAGCTAAATTTGTNG	AtAattAAtagTAAATcTaTAG	CP012395.1	2027	+	9	0
X	CTCCAGTCAGGTGTTGTGCANG	CTCgttTCcttTGcTGccCAGG	CP012395.1	2238	-	9	0
X	TCACAATGTTTAGCAGGTATNG	TCtaAAgtTgTAGaAaGatTTG	CP012395.1	2385	+	9	0
X	CTCCAGTCAGGTGTTGTGCANG	aTCCAagCAGaTaTctTcCATG	CP012395.1	2519	-	8	0
X	CTCCAGTCAGGTGTTGTGCANG	CTttAGTaAtGTtTgcgGgAAG	CP012395.1	2565	-	9	0
X	TCACAATGTTTAGCAGGTATNG	cCtCAAgtTTcAGgtGcTAaTG	CP012395.1	2628	+	9	0
X	AGACAAAAAGCTAAATTTGTNG	AatgtAAAAcCTAggTTTaTAG	CP012395.1	2646	+	8	0
X	AGACAAAAAGCTAAATTTGTNG	AGAagAgtAGtTccATcTGaTG	CP012395.1	2773	-	9	0
X	TCACAATGTTTAGCAGGTATNG	gCAgAtgaTaaAGCgGGTATAG	CP012395.1	2799	+	8	0
X	AAACAAGCAATTGTTCCGTTNG	AtAgcAGaAATTaTTaCtgTTG	CP012395.1	2817	+	8	0
X	AGACAAAAAGCTAAATTTGTNG	gtAgtAAAtGCTAttcTTaTAG	CP012395.1	2878	-	9	0
X	TCACAATGTTTAGCAGGTATNG	TaggtATtTTTgcCAttTATAG	CP012395.1	3034	-	9	0
X	AAACAAGCAATTGTTCCGTTNG	gAAtttaCcATTcTcCCtTTAG	CP012395.1	3067	-	9	0
X	AGACAAAAAGCTAAATTTGTNG	AGggAgAAtGgTAAATTcaTTG	CP012395.1	3071	+	7	0
X	AGACAAAAAGCTAAATTTGTNG	AGAaAAAAtttTAttTcTaaTG	CP012395.1	3255	+	9	0
X	AGACAAAAAGCTAAATTTGTNG	AaACtAtAAataAAAaaTaTGG	CP012395.1	3283	+	9	0
X	TCACAATGTTTAGCAGGTATNG	TtACcATaTTTtttAttTATAG	CP012395.1	3286	-	8	0
X	TCACAATGTTTAGCAGGTATNG	gaAaAATaTaTtGtgGaTATAG	CP012395.1	3369	+	9	0
X	AAACAAGCAATTGTTCCGTTNG	AAAgAAGtAAaTGTatttccAG	CP012395.1	3405	+	9	0
X	TCACAATGTTTAGCAGGTATNG	cCAttAaaTaTAtCtGGTgTGG	CP012395.1	3484	-	9	0
X	AGACAAAAAGCTAAATTTGTNG	AcACcAttAaaTAtATcTGgTG	CP012395.1	3487	-	9	0
X	AGACAAAAAGCTAAATTTGTNG	tGAgAtAtAttcAtATTTGcTG	CP012395.1	3521	-	9	0
X	AGACAAAAAGCTAAATTTGTNG	AcAgAAAcAtaaAAAgTgtTTG	CP012395.1	3597	+	9	0
X	AGACAAAAAGCTAAATTTGTNG	AaAaAgAAAtgTAAgaTTaTAG	CP012395.1	3677	+	8	0
X	AGACAAAAAGCTAAATTTGTNG	ccAaAAAAtatctAAaTTGTCG	CP012395.1	3859	-	9	0
X	CTCCAGTCAGGTGTTGTGCANG	aaaCAagCAGaTcTTaTcCAAG	CP012395.1	3932	+	9	0
X	AAACAAGCAATTGTTCCGTTNG	AAACAAGCAgaTcTTatccaAG	CP012395.1	3932	+	8	0
X	AGACAAAAAGCTAAATTTGTNG	AagaAtgAgGaTAtAcTTGTGG	CP012395.1	4055	+	9	0
X	AGCCCAATGTCTAGCTGGGANG	AtttCtAaGTtaAGgTtGGATG	CP012395.1	4154	+	9	0
X	TCACAATGTTTAGCAGGTATNG	TttCtAaGTTaAGgttGgATGG	CP012395.1	4155	+	9	0
X	AGACAAAAAGCTAAATTTGTNG	gaAatgAAtGaaAAATTTaTTG	CP012395.1	4364	+	9	0
X	AGACAAAAAGCTAAATTTGTNG	AGgCAAtcAGaagAAaTTaaAG	CP012395.1	4433	+	9	0
X	AAACAAGCAATTGTTCCGTTNG	gAgCAAGCAATaGaagtaaTTG	CP012395.1	4760	+	9	0
X	CTCCAGTCAGGTGTTGTGCANG	CTtCAaTtActTcTatTGCtTG	CP012395.1	4763	-	9	0
X	GCCATACAGCTCCTGTTTTANG	aatATACtataCCTGaTTTtAG	CP012395.1	5126	-	9	0
X	GCCATACAGCTCCTGTTTTANG	GaCtTAaAatTatTGaTTcATG	CP012395.1	5186	-	9	0
X	AAACAAGCAATTGTTCCGTTNG	AtACAAagtATTaTcCttaTAG	CP012395.1	5212	-	9	0
X	AGACAAAAAGCTAAATTTGTNG	AtACAAAgtatTAtccTTaTAG	CP012395.1	5212	-	9	0
X	AAACAAGCAATTGTTCCGTTNG	gcAaAAatAATTaTTCtaTTAG	CP012395.1	5241	-	8	0
X	GCCATACAGCTCCTGTTTTANG	GCacTAgcaCTagTGTaTTATG	CP012395.1	5375	+	8	0
X	AAACAAGCAATTGTTCCGTTNG	AAAaAtcCcATTcTTCaacaAG	CP012395.1	5447	-	9	0
X	AGACAAAAAGCTAAATTTGTNG	AcAtAAtAccCTAtAaaTGcCG	CP012395.1	5472	-	9	0
X	AGACAAAAAGCTAAATTTGTNG	AaAttAAAAGaTcAtTTcaaAG	CP012395.1	5624	+	9	0
X	TCACAATGTTTAGCAGGTATNG	TggagAgGTTTAtagaGTATGG	CP012395.1	5655	+	9	0
X	GCCATACAGCTCCTGTTTTANG	tCtAaAataCTCaTGTgTaAAG	CP012395.1	5747	+	9	0
X	AGACAAAAAGCTAAATTTGTNG	ttAtAAgAgcCTAtATTTtTAG	CP012395.1	5844	+	8	0
X	TCACAATGTTTAGCAGGTATNG	TaACAAgGaTTAttAtGaAaTG	CP012395.1	6025	+	8	0
X	AGACAAAAAGCTAAATTTGTNG	AGgaAgAtAGCcAAATaataAG	CP012395.1	6087	+	9	0
X	TCACAATGTTTAGCAGGTATNG	TaAacATaTTTAGCAaactgAG	CP012395.1	6213	+	9	0
X	AGACAAAAAGCTAAATTTGTNG	cGAaAtAgAatTgAAgcTGTAG	CP012395.1	6239	+	9	0
X	AAACAAGCAATTGTTCCGTTNG	tAggAtGaAATTtaTCatTTAG	CP012395.1	6372	-	9	0
X	AGCCCAATGTCTAGCTGGGANG	AtCCtAAaGTaTtaCTaGGtAG	CP012395.1	6391	-	8	0
X	TCACAATGTTTAGCAGGTATNG	TtAggATGaTTAtCAtactTTG	CP012395.1	6406	+	9	0
X	TCACAATGTTTAGCAGGTATNG	TgtCctTGcgTAGtAGGaAcCG	CP012395.1	6565	-	9	0
X	AGCCCAATGTCTAGCTGGGANG	AGCaCcATcTgTcctTGcGtAG	CP012395.1	6574	-	9	0
X	CTCCAGTCAGGTGTTGTGCANG	CTtttGaCAatTcTTtTGCcAG	CP012395.1	6594	-	9	0
X	AGACAAAAAGCTAAATTTGTNG	AGAtgAAAAtggAtATgTaaTG	CP012395.1	6650	+	9	0
X	TCACAATGTTTAGCAGGTATNG	TtAtcAacaTTAGatGGTAaCG	CP012395.1	6676	-	9	0
X	AAACAAGCAATTGTTCCGTTNG	AtAtgtGCAATaaaTCCtaTGG	CP012395.1	6709	-	9	0
X	TCACAATGTTTAGCAGGTATNG	atAggATtTaTtGCAcaTATGG	CP012395.1	6711	+	9	0
X	AGACAAAAAGCTAAATTTGTNG	AacgtAAAtcCTAAATTTaTTG	CP012395.1	6759	+	7	0
X	TCACAATGTTTAGCAGGTATNG	TCAtAgTtTTcAatAaaTtTAG	CP012395.1	6769	-	9	0
X	AAACAAGCAATTGTTCCGTTNG	AAACActtAtTacTaCaGaTGG	CP012395.1	6874	+	9	0
X	GCCATACAGCTCCTGTTTTANG	cagATgggaCTaCTcTTTTAGG	CP012395.1	6889	+	9	0
X	AAACAAGCAATTGTTCCGTTNG	AAgCAtGgAAacGTTaaagTTG	CP012395.1	6981	+	9	0
X	AGACAAAAAGCTAAATTTGTNG	AGAggAccAGaTcAtTTTGaTG	CP012395.1	7029	+	8	0
X	AAACAAGCAATTGTTCCGTTNG	gAAtttatcATTaTTCCtTTTG	CP012395.1	7180	-	9	0
X	AGACAAAAAGCTAAATTTGTNG	AGgaAtAAtGaTAAATTcaaTG	CP012395.1	7184	+	8	0
X	TCACAATGTTTAGCAGGTATNG	TCAtAAccTTctGtAGtTgaTG	CP012395.1	7252	-	9	0
X	AGACAAAAAGCTAAATTTGTNG	AGAaAAcAAttTAtAacTGgTG	CP012395.1	7368	+	8	0
X	TCACAATGTTTAGCAGGTATNG	aaACAATtTaTAaCtGGTgcTG	CP012395.1	7371	+	8	0
X	AGCCCAATGTCTAGCTGGGANG	AGaCCAgTaTaaAaaTatGAAG	CP012395.1	7445	+	9	0
X	AGACAAAAAGCTAAATTTGTNG	AGACcAgtAtaaAAATaTGaAG	CP012395.1	7445	+	8	0
X	TCACAATGTTTAGCAGGTATNG	gtAaAAcaTaTAGttGaTATCG	CP012395.1	7482	+	9	0
X	GCCATACAGCTCCTGTTTTANG	tggAgctAGCTtaTcTTTTAAG	CP012395.1	7568	+	9	0
X	AGACAAAAAGCTAAATTTGTNG	tGAgcAAAAaCaAAAaaaGaTG	CP012395.1	7762	+	9	0
X	GCCATACAGCTCCTGTTTTANG	GagcTAaAtaTgCTtTTaTAGG	CP012395.1	7998	+	9	0
X	GCCATACAGCTCCTGTTTTANG	taaATtCcaCTCaaGTcTTAGG	CP012395.1	8142	+	9	0
X	AAACAAGCAATTGTTCCGTTNG	AAAatAaCAAaaGTaaCaTcAG	CP012395.1	8222	+	9	0
X	AGACAAAAAGCTAAATTTGTNG	AtAacAAAAGtaAcATcaGTAG	CP012395.1	8225	+	8	0
X	AAACAAGCAATTGTTCCGTTNG	gctCAgcCAATTGTatCaTcAG	CP012395.1	8327	+	9	0
X	AAACAAGCAATTGTTCCGTTNG	AAAgcAGCtgaTGaTaCaaTTG	CP012395.1	8334	-	9	0
X	TCACAATGTTTAGCAGGTATNG	cCACttTGaTagtCAGGatTTG	CP012395.1	8367	-	9	0
X	AAACAAGCAATTGTTCCGTTNG	AtAgAAGCAgTgGgaggaTTGG	CP012395.1	8438	+	9	0
X	AGCCCAATGTCTAGCTGGGANG	gGCatAtTtaCTAatTGGaAAG	CP012395.1	8558	+	9	0
X	TCACAATGTTTAGCAGGTATNG	aaAgAAgtgTTAGCAGtaAaAG	CP012395.1	8576	+	9	0
X	AAACAAGCAATTGTTCCGTTNG	AtcCAAagctTTGTcCtaTTTG	CP012395.1	8648	-	9	0
X	CTCCAGTCAGGTGTTGTGCANG	gTCCAagCtccTaTTGTcaATG	CP012395.1	8685	-	9	0
X	AAACAAGCAATTGTTCCGTTNG	AtgtAAaaAATgcTcCCGaTAG	CP012395.1	8741	-	9	0
X	AAACAAGCAATTGTTCCGTTNG	cttCcActAATTGTTtCaaTGG	CP012395.1	8774	-	9	0
X	AAACAAGCAATTGTTCCGTTNG	ttcCtgGCcATaaTTCCtTTGG	CP012395.1	8801	-	9	0
X	AGACAAAAAGCTAAATTTGTNG	gGAaAAAtgGCTgAAaTTaaAG	CP012395.1	8819	+	8	0
X	AGCCCAATGTCTAGCTGGGANG	gGCtgAAatTaaAGaTGGaATG	CP012395.1	8827	+	9	0
X	AGACAAAAAGCTAAATTTGTNG	tGggttcAAtgTAtATTTGTAG	CP012395.1	8864	+	9	0
X	AGCCCAATGTCTAGCTGGGANG	gGttCAATGTaTAttTGtagTG	CP012395.1	8866	+	9	0
X	AAACAAGCAATTGTTCCGTTNG	ggtacAGtcATTGcTaCGTTAG	CP012395.1	8958	-	9	0
X	AGACAAAAAGCTAAATTTGTNG	AcAtgtAttGCTAcAgTaGTAG	CP012395.1	9068	+	9	0
X	AGACAAAAAGCTAAATTTGTNG	AagaAAttAGCaAAAccTaTGG	CP012395.1	9099	-	9	0
X	AGACAAAAAGCTAAATTTGTNG	AaAtAAAtAGtTAAccagGgTG	CP012395.1	9282	+	9	0
X	AGCCCAATGTCTAGCTGGGANG	AcCCtAAaaTCTAttatGtAGG	CP012395.1	9556	-	9	0
X	AAACAAGCAATTGTTCCGTTNG	gAAtAAGCtgTaaaTCCaTgAG	CP012395.1	9634	+	9	0
X	AGACAAAAAGCTAAATTTGTNG	tcAttAAAAtCTAttTTTtcTG	CP012395.1	9742	+	9	0
X	AGACAAAAAGCTAAATTTGTNG	AGAaAtgAAGCaAgtaaTGgAG	CP012395.1	9914	-	9	0
X	AGACAAAAAGCTAAATTTGTNG	AataAAAAAGagAAAgTTGTAG	CP012395.1	10211	+	6	0
X	AAACAAGCAATTGTTCCGTTNG	AAAgAgaaAgTTGTagCtTaTG	CP012395.1	10217	+	9	0
X	AGACAAAAAGCTAAATTTGTNG	gaAgAtAAAGCTAcgTgTaaTG	CP012395.1	10286	+	9	0
X	GCCATACAGCTCCTGTTTTANG	GaataACAtCatCTGTTaTgAG	CP012395.1	10388	-	9	0
X	AAACAAGCAATTGTTCCGTTNG	gtACAtagAATTaTTagaTTTG	CP012395.1	10543	+	9	0
X	TCACAATGTTTAGCAGGTATNG	TtAttAgaTTTgGCAGaTATAG	CP012395.1	10553	+	7	0
X	AGACAAAAAGCTAAATTTGTNG	AacaAtAAtatTAAATTTtTAG	CP012395.1	10634	+	8	0
X	AGACAAAAAGCTAAATTTGTNG	cGctAAAAAttTAAtaTTaTTG	CP012395.1	10636	-	8	0
X	TCACAATGTTTAGCAGGTATNG	attaAATtTTTAGCgGaaAaAG	CP012395.1	10643	+	9	0
X	AGACAAAAAGCTAAATTTGTNG	tataAtAAAGCaAAAaaTtTAG	CP012395.1	10682	+	9	0
X	AGACAAAAAGCTAAATTTGTNG	AGAtcAtAtcCTAAATTTtTTG	CP012395.1	10692	-	6	0
X	AAACAAGCAATTGTTCCGTTNG	cAtatAttAATTtTTCCtTTGG	CP012395.1	10766	-	8	0
X	AGACAAAAAGCTAAATTTGTNG	AaggAAAAAttaAtATaTGTAG	CP012395.1	10769	+	8	0
X	AGACAAAAAGCTAAATTTGTNG	AGcaAAAAAaaTgtAgaTaTTG	CP012395.1	10808	+	9	0
X	TCACAATGTTTAGCAGGTATNG	TCAtAAatTcatctAtGTATGG	CP012395.1	10887	+	9	0
X	GCCATACAGCTCCTGTTTTANG	cCCATACAtagatgaaTTTATG	CP012395.1	10888	-	9	0
X	GCCATACAGCTCCTGTTTTANG	GgCtTtatGtTataGTTTTAGG	CP012395.1	10977	+	9	0
X	TCACAATGTTTAGCAGGTATNG	gttatAgtTTTAGgAaGTATGG	CP012395.1	10985	+	9	0
X	AGACAAAAAGCTAAATTTGTNG	AttgtAAgAGCTAAATTTtgTG	CP012395.1	11042	+	7	0
X	TCACAATGTTTAGCAGGTATNG	gCtaAATtTTgtGaAaGaATTG	CP012395.1	11051	+	9	0
X	AGCCCAATGTCTAGCTGGGANG	tGCtCgATGTaataCTtGaAAG	CP012395.1	11139	+	9	0
X	AGCCCAATGTCTAGCTGGGANG	tatgaAAgGgCTAGaTGGGATG	CP012395.1	11267	+	8	0
X	AGCCCAATGTCTAGCTGGGANG	AGCCCAATtcaatGCaaaaATG	CP012395.1	11347	-	9	0
X	TCACAATGTTTAGCAGGTATNG	aCtgAAaGTTaAaaAaaTATTG	CP012395.1	11424	+	9	0
X	TCACAATGTTTAGCAGGTATNG	TCACAtatTTTtaatGGaAaAG	CP012395.1	11459	+	9	0
X	AGACAAAAAGCTAAATTTGTNG	AGtggtAAAtaaAAAgTTtTAG	CP012395.1	11490	+	9	0
X	AGACAAAAAGCTAAATTTGTNG	tcAacAtAAttTAAATTTtaAG	CP012395.1	11534	-	9	0
X	TCACAATGTTTAGCAGGTATNG	TgACAATGTaaActtaGTAaTG	CP012395.1	11553	+	8	0
X	AAACAAGCAATTGTTCCGTTNG	ttAtAAcCAATatTTtCaTaAG	CP012395.1	11627	-	9	0
X	AGACAAAAAGCTAAATTTGTNG	AGgCAAAAtGaaAAcaagcTTG	CP012395.1	11654	+	9	0
X	AAACAAGCAATTGTTCCGTTNG	ttcCAAGCttgTtTTCatTTTG	CP012395.1	11657	-	9	0
X	TCACAATGTTTAGCAGGTATNG	TCAattTtTTTAGtttGaAaTG	CP012395.1	11706	-	9	0
X	GCCATACAGCTCCTGTTTTANG	GgCtcAagaCTCCTGgTaTgTG	CP012395.1	11790	+	9	0
X	CTCCAGTCAGGTGTTGTGCANG	CTCaAGaCtccTGgTaTGtgTG	CP012395.1	11792	+	9	0
X	AGACAAAAAGCTAAATTTGTNG	ttAtAAAAAGaTcAcTggaTAG	CP012395.1	11910	+	9	0
X	AAACAAGCAATTGTTCCGTTNG	tAtCcAGaAcTaGTTgCtTTAG	CP012395.1	12005	+	8	0
X	CTCCAGTCAGGTGTTGTGCANG	aaaaAGgCAtGTtTTGTaaATG	CP012395.1	12207	+	9	0
X	GCCATACAGCTCCTGTTTTANG	GCacTtCAGCTtaTtTcaTAGG	CP012395.1	12250	+	8	0
X	AGACAAAAAGCTAAATTTGTNG	AGcatAccAtCTAAtTTTcTTG	CP012395.1	12420	+	8	0
X	AGACAAAAAGCTAAATTTGTNG	AaAaAAtcAagaAAATTaGaTG	CP012395.1	12427	-	9	0
X	AGACAAAAAGCTAAATTTGTNG	AttgAtAAAaaTAAAcTTccAG	CP012395.1	12483	+	9	0
X	TCACAATGTTTAGCAGGTATNG	TtcaAgTtTgcAatAGGTATAG	CP012395.1	12603	+	9	0
X	AAACAAGCAATTGTTCCGTTNG	AcAaAAGatATaaTaCCaaTTG	CP012395.1	12648	+	9	0
X	TCACAATGTTTAGCAGGTATNG	TgtaAATtTaaAGataGTATAG	CP012395.1	12705	+	9	0
X	GCCATACAGCTCCTGTTTTANG	GCgAcAgtaCctgTGTTTTtAG	CP012395.1	13019	+	9	0
X	AGACAAAAAGCTAAATTTGTNG	AaACAAAtAGgaAtgTTgaaTG	CP012395.1	13064	+	9	0
X	TCACAATGTTTAGCAGGTATNG	atAttATtaTTAaCtGaTATTG	CP012395.1	13136	+	9	0
X	TCACAATGTTTAGCAGGTATNG	TCAaAATtTTTAattatatTAG	CP012395.1	13164	-	9	0
X	AGCCCAATGTCTAGCTGGGANG	AattaAAaaTtTtGaTGGGAAG	CP012395.1	13171	+	9	0
X	AGACAAAAAGCTAAATTTGTNG	AGtaAAAAAcCaAAtTgaccAG	CP012395.1	13231	-	9	0
X	GCCATACAGCTCCTGTTTTANG	cCagTAtAGCTgCacTTccACG	CP012395.1	13307	-	9	0
X	TCACAATGTTTAGCAGGTATNG	ctcaAAaaTTTtGCAGtTATGG	CP012395.1	13580	+	8	0
X	AGACAAAAAGCTAAATTTGTNG	tGcCAtAActgcAAAaTTtTTG	CP012395.1	13582	-	9	0
X	AGACAAAAAGCTAAATTTGTNG	AtAaAAgAAGCTgccaaaGTTG	CP012395.1	13671	-	9	0
X	AGACAAAAAGCTAAATTTGTNG	AaACtggtAGCTcAAgcTGcTG	CP012395.1	13694	+	9	0
X	TCACAATGTTTAGCAGGTATNG	gCAgtATaTTTtGgAttTAgAG	CP012395.1	13730	+	9	0
X	CTCCAGTCAGGTGTTGTGCANG	tTgactTCAaGTGTTGTtgtAG	CP012395.1	13844	+	9	0
X	AGACAAAAAGCTAAATTTGTNG	AGAgtAAAAGCTgAtaaTaaAG	CP012395.1	13872	-	8	0
X	AGACAAAAAGCTAAATTTGTNG	AGcttttActCTAAcTTTcTGG	CP012395.1	13882	+	9	0
X	CTCCAGTCAGGTGTTGTGCANG	aTCCAGaaAGtTagaGTaaAAG	CP012395.1	13884	-	9	0
X	AGACAAAAAGCTAAATTTGTNG	AtcCAgAAAGtTAgAgTaaaAG	CP012395.1	13884	-	9	0
X	AGACAAAAAGCTAAATTTGTNG	AtACgAAAAtCcAgAaagtTAG	CP012395.1	13892	-	9	0
X	AGACAAAAAGCTAAATTTGTNG	AaAttAtAtGaTAAATTTaaAG	CP012395.1	13921	-	8	0
X	AGACAAAAAGCTAAATTTGTNG	AGAttAgAttaTcAATTTGgTG	CP012395.1	13976	-	8	0
X	AGACAAAAAGCTAAATTTGTNG	gaAgAAttAttTAAATTTGaAG	CP012395.1	13996	-	8	0
X	AAACAAGCAATTGTTCCGTTNG	AcAgAAGtAtTgaaTaCtTTTG	CP012395.1	14019	+	9	0
X	AAACAAGCAATTGTTCCGTTNG	AgAgAAaCcATTGTTCaccTTG	CP012395.1	14086	-	7	0
X	AGACAAAAAGCTAAATTTGTNG	AGtgAAttAGCagAATTaaTAG	CP012395.1	14116	-	8	0
X	AGACAAAAAGCTAAATTTGTNG	AtgaAAcAAagTgAATTaGcAG	CP012395.1	14125	-	9	0
X	AGACAAAAAGCTAAATTTGTNG	AaACAAAAgtaaAAgaaTaTAG	CP012395.1	14160	-	9	0
X	AGACAAAAAGCTAAATTTGTNG	ActCtAAAAaCaAAAgTaaaAG	CP012395.1	14167	-	9	0
X	TCACAATGTTTAGCAGGTATNG	TaAgAAaGTTTtagAcaaATAG	CP012395.1	14341	+	9	0
X	AGACAAAAAGCTAAATTTGTNG	AGAgtcAAAaCTccATcTGaTG	CP012395.1	14696	-	8	0
X	AAACAAGCAATTGTTCCGTTNG	AAAaAgcCAATgcTTaatTaAG	CP012395.1	14824	+	9	0
X	AGCCCAATGTCTAGCTGGGANG	AcaCCtATcTCTcGaTaGGtGG	CP012395.1	14898	+	8	0
X	AAACAAGCAATTGTTCCGTTNG	ttAaAAGCgATaGaTaCaTcTG	CP012395.1	14929	-	9	0
X	AGCCCAATGTCTAGCTGGGANG	AGCttAAcGTgTAttTcaGAAG	CP012395.1	15032	+	8	0
X	AGACAAAAAGCTAAATTTGTNG	AaAtcAtcAaCTAAgaaTGTAG	CP012395.1	15085	+	9	0
X	AGACAAAAAGCTAAATTTGTNG	AGgaAAAcgaCTAcATTctTAG	CP012395.1	15095	-	8	0
X	TCACAATGTTTAGCAGGTATNG	TaACAtatTTaAGttGtcATTG	CP012395.1	15132	+	9	0
X	AGACAAAAAGCTAAATTTGTNG	AGttAggtAaCTAAAcaTaTTG	CP012395.1	15291	+	9	0
X	AGACAAAAAGCTAAATTTGTNG	cGACAgcttGCTgAAaTcaTGG	CP012395.1	15484	+	9	0
X	AGACAAAAAGCTAAATTTGTNG	AGggAcccAaCTAAcTTTtgAG	CP012395.1	15656	-	9	0
X	AGACAAAAAGCTAAATTTGTNG	AGtgAtttAGaTAAtTTTtcAG	CP012395.1	15725	-	9	0
X	TCACAATGTTTAGCAGGTATNG	TCACctTcaTTAagtGaTtTAG	CP012395.1	15737	-	9	0
X	AGACAAAAAGCTAAATTTGTNG	AGAtgAcAAcCTtAAgcacTTG	CP012395.1	15831	+	9	0
X	TCACAATGTTTAGCAGGTATNG	TCAtAgTtTTTttCAaaaAaAG	CP012395.1	15973	-	9	0
X	GCCATACAGCTCCTGTTTTANG	ttCAaAaAGtTatTGTagTAAG	CP012395.1	16025	+	9	0
X	AGCCCAATGTCTAGCTGGGANG	AaaCtAATGagaAGtatGGAAG	CP012395.1	16114	+	9	0
X	AAACAAGCAATTGTTCCGTTNG	ggAaAAatAATTGgagCcTTTG	CP012395.1	16197	+	9	0
X	GCCATACAGCTCCTGTTTTANG	GaCAaACAGaaaaaGTTTatTG	CP012395.1	16242	+	9	0
X	TCACAATGTTTAGCAGGTATNG	ggAattTGTgaAGCAtGTAaAG	CP012395.1	16311	+	9	0
X	AAACAAGCAATTGTTCCGTTNG	ttACAAGagATaGTTagtaTAG	CP012395.1	16350	+	9	0
X	TCACAATGTTTAGCAGGTATNG	TtACAAgagaTAGttaGTATAG	CP012395.1	16350	+	8	0
X	TCACAATGTTTAGCAGGTATNG	TaAaAATGaaTAtgAtcTAaGG	CP012395.1	16565	+	9	0
X	AAACAAGCAATTGTTCCGTTNG	AtAaAtctAtTTcTgCCtTTGG	CP012395.1	16596	-	9	0
X	AAACAAGCAATTGTTCCGTTNG	cAtaAAtCtATTtcTgCcTTTG	CP012395.1	16597	-	9	0
X	AGACAAAAAGCTAAATTTGTNG	AGgCAgAAAtagAttTaTGcGG	CP012395.1	16600	+	9	0
X	AGCCCAATGTCTAGCTGGGANG	AGtCCccaGTgTAGCgtGtcCG	CP012395.1	16619	-	9	0
X	AAACAAGCAATTGTTCCGTTNG	AtAtAAatcAcTtTTaCGaTTG	CP012395.1	16718	-	9	0
X	AGACAAAAAGCTAAATTTGTNG	AGggAtttAGtTAtAgTaGTTG	CP012395.1	16836	+	9	0
X	AGCCCAATGTCTAGCTGGGANG	AtCCCgtTGTtTttaTccGAAG	CP012395.1	16967	+	9	0
X	AAACAAGCAATTGTTCCGTTNG	gAACAttatATTGTgaacTTTG	CP012395.1	17104	+	9	0
X	TCACAATGTTTAGCAGGTATNG	cCACAAaGTTcAcaAtaTAaTG	CP012395.1	17107	-	8	0
X	AGCCCAATGTCTAGCTGGGANG	AtattAATaTaTAGtTatGAGG	CP012395.1	17176	+	9	0
X	AGACAAAAAGCTAAATTTGTNG	AatggAAAAataAAAcTTaTAG	CP012395.1	17213	+	9	0
X	AGACAAAAAGCTAAATTTGTNG	AGAagAcAAGtctAtaTTtTTG	CP012395.1	17272	-	9	0
X	AGACAAAAAGCTAAATTTGTNG	AGACAAAAtaCatcATggaaAG	CP012395.1	17360	+	9	0
X	TCACAATGTTTAGCAGGTATNG	atAatATcTggAGCtGcTATAG	CP012395.1	17408	+	9	0
X	AAACAAGCAATTGTTCCGTTNG	AAAgtAGCttTTGaTaCagTGG	CP012395.1	17469	-	8	0
X	AGACAAAAAGCTAAATTTGTNG	gcAgAAAAcaaTcAATTgcTAG	CP012395.1	17630	+	9	0
X	TCACAATGTTTAGCAGGTATNG	atAaAAaaTTTAtCAGGTATGG	CP012395.1	17714	+	6	0
X	GCCATACAGCTCCTGTTTTANG	GaacTACtGCcgCTGcagTAAG	CP012395.1	17753	-	9	0
X	GCCATACAGCTCCTGTTTTANG	GCagTAgttCTatTGccTTATG	CP012395.1	17765	+	9	0
X	AAACAAGCAATTGTTCCGTTNG	AAAgtgtCAcTTtcaCaGTTAG	CP012395.1	17801	+	9	0
X	AGACAAAAAGCTAAATTTGTNG	AGAtgcAAAGgaAtATaTGTTG	CP012395.1	18070	+	7	0
X	AAACAAGCAATTGTTCCGTTNG	AAAggAatAtaTGTTggaTTAG	CP012395.1	18076	+	9	0
X	AGCCCAATGTCTAGCTGGGANG	AtCaCtATaaaaAGCTGGtATG	CP012395.1	18139	-	8	0
X	CTCCAGTCAGGTGTTGTGCANG	aTaaAGgaAGGatTTGTGttAG	CP012395.1	18176	+	9	0
X	AGACAAAAAGCTAAATTTGTNG	AttttAAAtcCTAAAgTaaTAG	CP012395.1	18236	+	9	0
X	AGACAAAAAGCTAAATTTGTNG	taAaAAAAtGaTgAATagaTTG	CP012395.1	18286	+	9	0
X	AGCCCAATGTCTAGCTGGGANG	AaaatgATGaaTAGaTtGGACG	CP012395.1	18290	+	9	0
X	AAACAAGCAATTGTTCCGTTNG	AtACAAatAAgTGTattaTcAG	CP012395.1	18543	+	9	0
X	AGACAAAAAGCTAAATTTGTNG	AtACAAAtAagTgtATTatcAG	CP012395.1	18543	+	9	0
X	AAACAAGCAATTGTTCCGTTNG	AAggAtGatATgtTTgaGTTAG	CP012395.1	18629	+	9	0
X	AGACAAAAAGCTAAATTTGTNG	AttaAtcAcGgTAAATgTaTAG	CP012395.1	18734	+	9	0
X	AGCCCAATGTCTAGCTGGGANG	cGgtaAATGTaTAGaTGacAGG	CP012395.1	18742	+	8	0
X	AAACAAGCAATTGTTCCGTTNG	ccACAAaCctTTcTTtgaTTTG	CP012395.1	18810	-	9	0
X	AGACAAAAAGCTAAATTTGTNG	caAatcAAAGaaAggTTTGTGG	CP012395.1	18810	+	9	0
X	CTCCAGTCAGGTGTTGTGCANG	aTCaAagaAaGgtTTGTGgATG	CP012395.1	18813	+	9	0
X	GCCATACAGCTCCTGTTTTANG	GCaAaggAGaTttTtTaTTATG	CP012395.1	18938	-	9	0
X	AAACAAGCAATTGTTCCGTTNG	AAAaAAtCtccTtTgCtGaTAG	CP012395.1	18944	+	9	0
X	AGACAAAAAGCTAAATTTGTNG	AGACtcttAttTcAATaTcTGG	CP012395.1	19225	+	9	0
X	TCACAATGTTTAGCAGGTATNG	attCAcTaTTctcCAGaTATTG	CP012395.1	19237	-	9	0
X	AGACAAAAAGCTAAATTTGTNG	AaAagAgAAGgatAtTTaGTAG	CP012395.1	19401	+	9	0
X	TCACAATGTTTAGCAGGTATNG	gaAggATaTTTAGtAGaaAgAG	CP012395.1	19407	+	9	0
X	AGACAAAAAGCTAAATTTGTNG	gtAgAAAgAGCTtAtgaTGgAG	CP012395.1	19419	+	9	0
X	TCACAATGTTTAGCAGGTATNG	TtctAActTTTtaCAaaTATCG	CP012395.1	19520	-	9	0
X	AGACAAAAAGCTAAATTTGTNG	AGttAgAAAaCaAAAaTatTGG	CP012395.1	19534	+	8	0
X	AGACAAAAAGCTAAATTTGTNG	AcAgcAAAAGaagAtaTTGTGG	CP012395.1	19569	+	8	0
X	AGACAAAAAGCTAAATTTGTNG	AtACttggActTgAATTTGgAG	CP012395.1	19596	+	9	0
X	GCCATACAGCTCCTGTTTTANG	GgaATAtgGaTtaTGTTggAGG	CP012395.1	19885	+	9	0
X	AGACAAAAAGCTAAATTTGTNG	AtACAAAccGtTtAtggTaTTG	CP012395.1	19974	+	9	0
X	AGACAAAAAGCTAAATTTGTNG	AagCAAAAgGaTAtATTTGaAG	CP012395.1	20155	+	6	0
X	AGACAAAAAGCTAAATTTGTNG	AataAAAAtaCTgAtTaTGaTG	CP012395.1	20203	+	9	0
X	AGCCCAATGTCTAGCTGGGANG	AataCtAccTCTAGCTaaGcTG	CP012395.1	20226	-	9	0
X	TCACAATGTTTAGCAGGTATNG	TtAtAtataTTtGCAGGTATAG	CP012395.1	20270	-	7	0
X	AAACAAGCAATTGTTCCGTTNG	AcAgcAGCAATTtTagaaTTGG	CP012395.1	20452	+	8	0
X	GCCATACAGCTCCTGTTTTANG	GatATAgAaaaatTGTTTTATG	CP012395.1	20509	+	8	0
X	AGACAAAAAGCTAAATTTGTNG	AtAtAgAAAaaTtgtTTTaTGG	CP012395.1	20510	+	9	0
X	TCACAATGTTTAGCAGGTATNG	gaAaAATtgTTttatGGTATAG	CP012395.1	20515	+	9	0
X	AGACAAAAAGCTAAATTTGTNG	AatCgAAAtGaTgAATTaGgAG	CP012395.1	20668	+	8	0
X	AGACAAAAAGCTAAATTTGTNG	AagCAAcAgaaagAATTTaTAG	CP012395.1	20803	+	9	0
X	AGACAAAAAGCTAAATTTGTNG	taAaAtcAAaCTAttTTTcTTG	CP012395.1	21084	-	9	0
X	AAACAAGCAATTGTTCCGTTNG	tAAaAtaCAATaGgcCaGgTGG	CP012395.1	21188	+	9	0
X	TCACAATGTTTAGCAGGTATNG	cCAgtATcTTTAaCActTATAG	CP012395.1	21254	-	7	0
X	GCCATACAGCTCCTGTTTTANG	GtgtTAaAGaTaCTGgTaTAGG	CP012395.1	21260	+	8	0
X	GCCATACAGCTCCTGTTTTANG	GtCcagCtcCTCCTGTTTcACG	CP012395.1	21346	-	7	0
X	TCACAATGTTTAGCAGGTATNG	aCAtAAaGTTTAcaAGaTtgTG	CP012395.1	21469	+	8	0
X	TCACAATGTTTAGCAGGTATNG	TCACAATcTTgtaaActTtaTG	CP012395.1	21470	-	9	0
X	AGACAAAAAGCTAAATTTGTNG	AGgaggAAAGtTcAATgTtgAG	CP012395.1	21544	+	9	0
X	AGCCCAATGTCTAGCTGGGANG	AGttCAATGTtgAGtaaaaAAG	CP012395.1	21552	+	9	0
X	AGACAAAAAGCTAAATTTGTNG	AaACcttctGCTAAAgTTaaTG	CP012395.1	21681	+	9	0
X	AGACAAAAAGCTAAATTTGTNG	tGAtAAAtAtgaAAATaTtgAG	CP012395.1	21719	+	9	0
X	TCACAATGTTTAGCAGGTATNG	TtAaAATcTTTAGaActTtTTG	CP012395.1	21853	-	7	0
X	AGACAAAAAGCTAAATTTGTNG	gcAaAtAtAGaTgAATTTtTAG	CP012395.1	21879	+	8	0
X	GCCATACAGCTCCTGTTTTANG	caaATAtAGaTgaatTTTTAGG	CP012395.1	21880	+	9	0
X	AAACAAGCAATTGTTCCGTTNG	AAAgAAcgAATTtaTtatcTGG	CP012395.1	21909	-	9	0
X	GCCATACAGCTCCTGTTTTANG	GgaAaAatGCgCtTGcTTcAGG	CP012395.1	21970	+	9	0
X	AAACAAGCAATTGTTCCGTTNG	AAAaAtGCgcTTGcTtCaggAG	CP012395.1	21972	+	9	0
X	AGACAAAAAGCTAAATTTGTNG	gtAagtAAgGaTAAAaTTtTGG	CP012395.1	22092	+	9	0
X	TCACAATGTTTAGCAGGTATNG	gCcCAATGaTTAaaAtaatTTG	CP012395.1	22114	-	9	0
X	TCACAATGTTTAGCAGGTATNG	TCtgcATGTaaAGaAtaTtTAG	CP012395.1	22360	-	9	0
X	AAACAAGCAATTGTTCCGTTNG	tAAgcAGCttTacTTCCaTcAG	CP012395.1	22567	-	9	0
X	AGACAAAAAGCTAAATTTGTNG	gGAagtAAAGCTgctTaTGTAG	CP012395.1	22572	+	8	0
X	AGACAAAAAGCTAAATTTGTNG	AGcttAAAgGaTAAAaaTGaAG	CP012395.1	22707	+	8	0
X	TCACAATGTTTAGCAGGTATNG	TCtCAAataTTtcCtGGgATAG	CP012395.1	22807	+	8	0
X	AGACAAAAAGCTAAATTTGTNG	tcAggAAAtatTAAAaTTaTAG	CP012395.1	23048	+	9	0
X	GCCATACAGCTCCTGTTTTANG	attATAgAttTCCTGaggTACG	CP012395.1	23063	+	9	0
X	AGACAAAAAGCTAAATTTGTNG	AaAgAtAAtttTAAAcTaaTTG	CP012395.1	23195	-	9	0
X	AGACAAAAAGCTAAATTTGTNG	AtAggAAAAtaTgAATgTacAG	CP012395.1	23330	-	9	0
X	AGACAAAAAGCTAAATTTGTNG	AatCAAActtCaAAAaaTaTAG	CP012395.1	23348	-	9	0
X	AAACAAGCAATTGTTCCGTTNG	AAACgAGgAATctcaCCtaaGG	CP012395.1	23396	-	9	0
X	AGCCCAATGTCTAGCTGGGANG	cataCAATaTtTAtCTGtaAAG	CP012395.1	23480	-	9	0
X	AGACAAAAAGCTAAATTTGTNG	AGggAcAttGaTAAATTTGaAG	CP012395.1	23603	-	7	0
X	AGACAAAAAGCTAAATTTGTNG	AGAtAcAcctaTcAATTTacTG	CP012395.1	23682	+	9	0
X	AGACAAAAAGCTAAATTTGTNG	AtACAAAgcagTAAATTgaTAG	CP012395.1	23690	-	7	0
X	TCACAATGTTTAGCAGGTATNG	aaAtAgaacTTAcaAGGTATAG	CP012395.1	23819	+	9	0
X	TCACAATGTTTAGCAGGTATNG	caAtAATtTTTAatAtaTAaAG	CP012395.1	23924	-	9	0
X	GCCATACAGCTCCTGTTTTANG	GtacaAaAGtTCtTGaTTgAAG	CP012395.1	23969	+	9	0
X	AGACAAAAAGCTAAATTTGTNG	AaAatAAgtGaTAAtTcTGcAG	CP012395.1	24014	-	9	0
X	AGACAAAAAGCTAAATTTGTNG	AGtaAgAtAGtTAAAaagtTGG	CP012395.1	24038	-	9	0
X	CTCCAGTCAGGTGTTGTGCANG	tTgCAGTaActTtTTtTtCATG	CP012395.1	24164	+	8	0
X	AGACAAAAAGCTAAATTTGTNG	AcACAtgAAaaaAAAgTTacTG	CP012395.1	24167	-	9	0
X	AGCCCAATGTCTAGCTGGGANG	AGgtgAATcTaTAGaTccaATG	CP012395.1	24234	+	9	0
X	AGACAAAAAGCTAAATTTGTNG	tacCAtAtAtCaAAATTTtaTG	CP012395.1	24287	-	9	0
X	GCCATACAGCTCCTGTTTTANG	agCAaAtAttTaCTtTTcTATG	CP012395.1	24381	-	9	0
X	AGACAAAAAGCTAAATTTGTNG	AtAgAAAAgtaaAtATTTGcTG	CP012395.1	24382	+	8	0
X	AAACAAGCAATTGTTCCGTTNG	AgAaAAGtAAaTaTTtgcTgAG	CP012395.1	24384	+	9	0
X	AGACAAAAAGCTAAATTTGTNG	AtctcAAAAGtTAAtaTTGcGG	CP012395.1	24556	+	8	0
X	AAACAAGCAATTGTTCCGTTNG	AAAtgtGatATTcTaaCaTTAG	CP012395.1	24618	-	9	0
X	GCCATACAGCTCCTGTTTTANG	GCCATACtaaattTGTaaTtAG	CP012395.1	24769	+	9	0
X	AGACAAAAAGCTAAATTTGTNG	AtAaAAtcAaCTAcATaTGgAG	CP012395.1	24858	+	8	0
X	AGACAAAAAGCTAAATTTGTNG	ctAatAAAAtCTccATaTGTAG	CP012395.1	24868	-	8	0
X	AGACAAAAAGCTAAATTTGTNG	gGtCAgAAAGtTtctTaTGaTG	CP012395.1	25068	+	9	0
X	AAACAAGCAATTGTTCCGTTNG	AAAtAAtCAtTTtaTttGagGG	CP012395.1	25159	+	9	0
X	AAACAAGCAATTGTTCCGTTNG	AAgaAAtCAATaaTaaaaTTAG	CP012395.1	25210	-	9	0
X	AGACAAAAAGCTAAATTTGTNG	gGtatAAAAGtgAAAaaTaTTG	CP012395.1	25422	-	9	0
X	AGACAAAAAGCTAAATTTGTNG	gGAttAAttGCcggcTTTGTAG	CP012395.1	25497	-	9	0
X	GCCATACAGCTCCTGTTTTANG	GCtAgcCAaaTaCTGaaTTgGG	CP012395.1	25707	-	9	0
X	TCACAATGTTTAGCAGGTATNG	aaAgAtTGTTcAtCAaGTAgAG	CP012395.1	25745	+	8	0
X	AAACAAGCAATTGTTCCGTTNG	AAttcAGaAgTTGaTtCaaTGG	CP012395.1	25814	+	9	0
X	AGACAAAAAGCTAAATTTGTNG	tattAAAttGCTAAATaTtgAG	CP012395.1	25885	-	9	0
X	AAACAAGCAATTGTTCCGTTNG	AAAaAAGaAggaaaTaCtTTTG	CP012395.1	25926	-	9	0
X	AGACAAAAAGCTAAATTTGTNG	AaAaAAgAAGgaAAtacTtTTG	CP012395.1	25926	-	9	0
X	AGACAAAAAGCTAAATTTGTNG	ttAaAAAAAGgTAAAgcTagCG	CP012395.1	25986	-	8	0
X	AGACAAAAAGCTAAATTTGTNG	cGACAtAtAtggAgATTatTTG	CP012395.1	26105	+	9	0
X	AGACAAAAAGCTAAATTTGTNG	AagCtAAAAttTttATaTaTTG	CP012395.1	26174	+	9	0
X	AGACAAAAAGCTAAATTTGTNG	AatCAAtAtataAAAaTTtTAG	CP012395.1	26177	-	9	0
X	GCCATACAGCTCCTGTTTTANG	GCacTttttaTCtTGTaTTATG	CP012395.1	26200	-	9	0
X	CTCCAGTCAGGTGTTGTGCANG	aTtgAtTCAtGTGgTGctaAAG	CP012395.1	26275	-	9	0
X	TCACAATGTTTAGCAGGTATNG	TtttAAaaTTTAGCAtcTcaTG	CP012395.1	26304	-	9	0
X	TCACAATGTTTAGCAGGTATNG	aaAtcATtTaTAGCAcccATTG	CP012395.1	26413	-	9	0
X	AAACAAGCAATTGTTCCGTTNG	AAAaAAtCcAgTGcTgCagTTG	CP012395.1	26546	-	8	0
X	AGACAAAAAGCTAAATTTGTNG	AGtaAAAAAtCcAgtgcTGcAG	CP012395.1	26549	-	9	0
X	AAACAAGCAATTGTTCCGTTNG	AAAaAtGCAATTaaTatGcaTG	CP012395.1	26659	+	8	0
X	TCACAATGTTTAGCAGGTATNG	aaACAATtTcaAaCAGaTATAG	CP012395.1	26737	+	7	0
X	AAACAAGCAATTGTTCCGTTNG	tAAaAtGgAgcTtTTCCaTgGG	CP012395.1	26787	+	9	0
X	TCACAATGTTTAGCAGGTATNG	cCtaAcTaTTTttCtGGTgTTG	CP012395.1	26834	-	9	0
X	AGACAAAAAGCTAAATTTGTNG	AtAaAAAAtGtaAAggTTaaAG	CP012395.1	26894	+	9	0
X	GCCATACAGCTCCTGTTTTANG	aaCtTACAaCTaCaGcTaTATG	CP012395.1	26961	+	8	0
X	GCCATACAGCTCCTGTTTTANG	caCATAtAGCTgtaGTTgTAAG	CP012395.1	26963	-	7	0
X	AGACAAAAAGCTAAATTTGTNG	AaAaAAggAGaTAgggTTaTTG	CP012395.1	27098	+	9	0
X	CTCCAGTCAGGTGTTGTGCANG	tTaatGTaAGcTGTgGTGaATG	CP012395.1	27126	+	8	0
X	GCCATACAGCTCCTGTTTTANG	GagAaACAGgagCTtaTTTtGG	CP012395.1	27201	+	9	0
X	AAACAAGCAATTGTTCCGTTNG	AAAggcGtAAaatTTCCaTaAG	CP012395.1	27279	-	9	0
X	GCCATACAGCTCCTGTTTTANG	GagATACAGtaataGTgTTAGG	CP012395.1	27405	+	8	0
X	AAACAAGCAATTGTTCCGTTNG	AtgCAAatttTTGTaCCaTaAG	CP012395.1	27443	-	9	0
X	TCACAATGTTTAGCAGGTATNG	TCAacATtaTTgtgAaGTcTTG	CP012395.1	27525	-	9	0
X	AGACAAAAAGCTAAATTTGTNG	AGACttcAcaaTAAtgTTGaAG	CP012395.1	27527	+	9	0
X	TCACAATGTTTAGCAGGTATNG	aCcCAtgGgggAGCAGaTATTG	CP012395.1	27599	+	8	0
X	TCACAATGTTTAGCAGGTATNG	gCACAATcTaTAaCAatatcTG	CP012395.1	27612	-	9	0
X	CTCCAGTCAGGTGTTGTGCANG	aTattGTtAtagaTTGTGCAGG	CP012395.1	27615	+	9	0
X	AAACAAGCAATTGTTCCGTTNG	ggAggAGCtATgGgTgCtTTGG	CP012395.1	27692	+	9	0
X	AGACAAAAAGCTAAATTTGTNG	AcACAAtcAGtTAgAaaaGgGG	CP012395.1	27722	+	9	0
X	CTCCAGTCAGGTGTTGTGCANG	CTtCAtatccaTGTTcTGCcTG	CP012395.1	27935	-	9	0
X	CTCCAGTCAGGTGTTGTGCANG	CTgCAGTagttgaTTtTGtAAG	CP012395.1	28096	-	9	0
X	TCACAATGTTTAGCAGGTATNG	TCACtATcTgataCtaGTtTAG	CP012395.1	28118	-	9	0
X	AGACAAAAAGCTAAATTTGTNG	cttttAActcCTgAATTTGTCG	CP012395.1	28180	-	9	0
X	AGCCCAATGTCTAGCTGGGANG	AatagAAaGcCTtaCTGGaATG	CP012395.1	28267	+	9	0
X	AAACAAGCAATTGTTCCGTTNG	AAtCttctAATTGTTtttTaAG	CP012395.1	28403	-	9	0
X	AAACAAGCAATTGTTCCGTTNG	tAAtcAGtAATTGTTtCaTaAG	CP012395.1	28434	-	7	0
X	AGACAAAAAGCTAAATTTGTNG	AaAtttAAcGCTgtATTcGTCG	CP012395.1	28521	-	8	0
X	AGACAAAAAGCTAAATTTGTNG	AtACcttctGtTAAATTTaaCG	CP012395.1	28533	-	9	0
X	AGACAAAAAGCTAAATTTGTNG	tGAaAAgtttaTAAAaTTcTAG	CP012395.1	28726	-	9	0
X	TCACAATGTTTAGCAGGTATNG	TggaAATaTTaAaaAGGgAgTG	CP012395.1	28776	+	9	0
X	CTCCAGTCAGGTGTTGTGCANG	agggAGTgAttTtTTaTGCAAG	CP012395.1	28790	+	9	0
X	AAACAAGCAATTGTTCCGTTNG	AAACcAGaAATTtTaCCtTaTG	CP012395.1	28982	+	6	0
X	AGACAAAAAGCTAAATTTGTNG	tatCAtAAgGtaAAATTTcTGG	CP012395.1	28985	-	8	0
X	AGACAAAAAGCTAAATTTGTNG	AtAtcAtAAGgTAAAaTTtcTG	CP012395.1	28986	-	8	0
X	GCCATACAGCTCCTGTTTTANG	GCgAaAaAGCTCCTtaTggcAG	CP012395.1	29070	-	8	0
X	AGCCCAATGTCTAGCTGGGANG	AtagCttTaTtTAGCTGcaATG	CP012395.1	29117	+	9	0
X	TCACAATGTTTAGCAGGTATNG	TagCttTaTTTAGCtGcaATGG	CP012395.1	29118	+	8	0
X	AGACAAAAAGCTAAATTTGTNG	taACAAgAActTAAATTaaTAG	CP012395.1	29347	+	7	0
X	AGACAAAAAGCTAAATTTGTNG	gGtCAAAAAGtTtctTaTGaCG	CP012395.1	29619	+	8	0
X	CTCCAGTCAGGTGTTGTGCANG	gaaCAGTaAtaTtTTcTGCtTG	CP012395.1	29664	-	9	0
X	AAACAAGCAATTGTTCCGTTNG	gAACAgtaAtaTtTTCtGcTTG	CP012395.1	29664	-	9	0
X	AGACAAAAAGCTAAATTTGTNG	caAgAAAtAaaTAAATTTtcGG	CP012395.1	29743	-	8	0
X	AAACAAGCAATTGTTCCGTTNG	AtAgAAGgAATTaaaagaTTAG	CP012395.1	29775	-	9	0
X	AGACAAAAAGCTAAATTTGTNG	AaAaAcAAtGtggcATTTGTAG	CP012395.1	29877	-	8	0
X	AAACAAGCAATTGTTCCGTTNG	AtAaAAaacAaTGTggCaTTTG	CP012395.1	29880	-	9	0
X	GCCATACAGCTCCTGTTTTANG	aaCATACtctTCCTGaTggcGG	CP012395.1	29963	-	9	0
X	CTCCAGTCAGGTGTTGTGCANG	CTtCttTgAttTtTTGTatATG	CP012395.1	30048	+	9	0
X	AAACAAGCAATTGTTCCGTTNG	cAgtAtGCAAaTcTgCacTTTG	CP012395.1	30126	+	9	0
X	CTCCAGTCAGGTGTTGTGCANG	aTCCAGcCAaGccTTaaGCcAG	CP012395.1	30191	+	8	0
X	AAACAAGCAATTGTTCCGTTNG	AAgtAAattAcTcTTCCtTcAG	CP012395.1	30239	+	9	0
X	AGACAAAAAGCTAAATTTGTNG	tatCAAAAtGCTttAcTgGTGG	CP012395.1	30261	+	8	0
X	AAACAAGCAATTGTTCCGTTNG	AgACtcatAgTTcTTCCagTTG	CP012395.1	30383	+	9	0
X	AAACAAGCAATTGTTCCGTTNG	gAAgAAGgAATgaTTatGgaAG	CP012395.1	30474	-	9	0
X	CTCCAGTCAGGTGTTGTGCANG	tTCCtGaaAGGTcTaaaGCcTG	CP012395.1	30606	+	9	0
X	GCCATACAGCTCCTGTTTTANG	taCAgAtAGCTtCTcTTaagGG	CP012395.1	30693	+	9	0
X	TCACAATGTTTAGCAGGTATNG	cCAgAActTTTtcCtGtTAaTG	CP012395.1	30795	-	9	0
X	CTCCAGTCAGGTGTTGTGCANG	CTgaAaTaAtaTcTTtTGCAGG	CP012395.1	30830	-	8	0
X	AAACAAGCAATTGTTCCGTTNG	cAAaAAGaAATaaTTttGTTAG	CP012395.1	30893	-	7	0
X	AGACAAAAAGCTAAATTTGTNG	AatCcAAtActTAtATTTtTTG	CP012395.1	31040	+	8	0
X	AGACAAAAAGCTAAATTTGTNG	AtgCAAAAAatatAAgTatTGG	CP012395.1	31043	-	9	0
X	GCCATACAGCTCCTGTTTTANG	aaaATAaAtCTCtTGgTaTtAG	CP012395.1	31241	-	9	0
X	AGACAAAAAGCTAAATTTGTNG	cttgAAAAAaaTAAATcTcTTG	CP012395.1	31248	-	8	0
X	GCCATACAGCTCCTGTTTTANG	caCATAaAGCTaaTaTgcaAAG	CP012395.1	31305	-	9	0
X	CTCCAGTCAGGTGTTGTGCANG	tTtCAGgtAtGcGTgtTGgATG	CP012395.1	31451	-	9	0
X	TCACAATGTTTAGCAGGTATNG	TtgCcATcTTTAaaAGcTcTGG	CP012395.1	31521	-	8	0
X	TCACAATGTTTAGCAGGTATNG	TttCtAaGTaaAGgAGaTgTGG	CP012395.1	31833	-	9	0
X	CTCCAGTCAGGTGTTGTGCANG	aTaCttTCAGGctccaTGCAGG	CP012395.1	31878	-	9	0
X	AAACAAGCAATTGTTCCGTTNG	AAAgAAatAATgaTaCttTcAG	CP012395.1	31890	-	9	0
X	AAACAAGCAATTGTTCCGTTNG	AAAgtAtCAtTatTTCttTaGG	CP012395.1	31893	+	9	0
X	AGACAAAAAGCTAAATTTGTNG	gGAgAAAcAGaTAtgTTTcTTG	CP012395.1	31913	+	7	0
X	AAACAAGCAATTGTTCCGTTNG	AtttccaCAATTtTTCCaTaAG	CP012395.1	32005	+	9	0
X	TCACAATGTTTAGCAGGTATNG	atAtctTtTTcAGCtGGTATTG	CP012395.1	32076	-	8	0
X	AAACAAGCAATTGTTCCGTTNG	AAAatAtatcTTtTTCaGcTGG	CP012395.1	32081	-	9	0
X	GCCATACAGCTCCTGTTTTANG	atCATACtGtaCCacTTTcATG	CP012395.1	32183	-	8	0
X	GCCATACAGCTCCTGTTTTANG	aCttaACtGCTtaTtTTTTgTG	CP012395.1	32212	+	9	0
X	AGACAAAAAGCTAAATTTGTNG	AaAggAAAAGgaActaTaGTAG	CP012395.1	32241	-	9	0
X	TCACAATGTTTAGCAGGTATNG	TtAaAATcTTTAGgcttatTAG	CP012395.1	32271	-	9	0
X	CTCCAGTCAGGTGTTGTGCANG	tgaCgtTaAGtTcTTcTGCAAG	CP012395.1	32325	+	9	0
X	AGACAAAAAGCTAAATTTGTNG	ttttAAAtAtagAAATTgGTAG	CP012395.1	32537	-	9	0
X	TCACAATGTTTAGCAGGTATNG	TatCAATaaTgAGattGgATTG	CP012395.1	32560	-	9	0
X	AAACAAGCAATTGTTCCGTTNG	AAACtAtCAATaaTgagaTTGG	CP012395.1	32564	-	8	0
X	TCACAATGTTTAGCAGGTATNG	TCACtActTgcAcCAaGaATTG	CP012395.1	32610	+	8	0
X	AGACAAAAAGCTAAATTTGTNG	AaAgtAAAtaCaAttcTTGTTG	CP012395.1	32652	+	9	0
X	TCACAATGTTTAGCAGGTATNG	aacCAtaGcTTAGgtGtTATAG	CP012395.1	32811	+	9	0
X	TCACAATGTTTAGCAGGTATNG	cCACcATcTaggGgAtGaATAG	CP012395.1	32847	+	9	0
X	CTCCAGTCAGGTGTTGTGCANG	CaCCAtctAGGgGaTGaatAGG	CP012395.1	32848	+	9	0
X	GCCATACAGCTCCTGTTTTANG	agCATAtAcaggaTtTTTTATG	CP012395.1	32888	-	9	0
X	TCACAATGTTTAGCAGGTATNG	TaAatAgGTaTAcaAaGTAgGG	CP012395.1	32943	+	9	0
X	AGACAAAAAGCTAAATTTGTNG	gccatAAAAGCTtcATcTtTTG	CP012395.1	32997	+	9	0
X	TCACAATGTTTAGCAGGTATNG	gCAaAAgaTgaAGCtttTATGG	CP012395.1	32998	-	9	0
X	TCACAATGTTTAGCAGGTATNG	gCttcATcTTTtGCAGtTtTAG	CP012395.1	33006	+	8	0
X	AGACAAAAAGCTAAATTTGTNG	ccAacAAAAGgTAtAaaTaTTG	CP012395.1	33054	+	9	0
X	AGACAAAAAGCTAAATTTGTNG	caACAAAAgGtatAAaTatTGG	CP012395.1	33055	+	9	0
X	AAACAAGCAATTGTTCCGTTNG	ActCcAatAtTTaTaCCtTTTG	CP012395.1	33058	-	9	0
X	AAACAAGCAATTGTTCCGTTNG	AcAttAGCtATTtTTataTaCG	CP012395.1	33184	-	9	0
X	AGACAAAAAGCTAAATTTGTNG	AtAaAAAtAGCTAAtgTcaTAG	CP012395.1	33189	+	7	0
X	GCCATACAGCTCCTGTTTTANG	GaaATtCAaaTtCTtaTTTgTG	CP012395.1	33248	-	9	0
X	AAACAAGCAATTGTTCCGTTNG	AAAgAgGtgATTtaaatGTTTG	CP012395.1	33496	-	9	0
X	AGACAAAAAGCTAAATTTGTNG	AtAtAAAgAGgTgAtTTaaaTG	CP012395.1	33500	-	9	0
X	AGACAAAAAGCTAAATTTGTNG	AtAacAAAAtaaAAAaTatTAG	CP012395.1	33560	+	9	0
X	AAACAAGCAATTGTTCCGTTNG	gAAaAAtgAATTaTattGaTAG	CP012395.1	33616	-	9	0
X	GCCATACAGCTCCTGTTTTANG	tCaATAtAatTCaTtTTTccAG	CP012395.1	33619	+	9	0
X	AGACAAAAAGCTAAATTTGTNG	tagaAAttAGaTAAATaTtTTG	CP012395.1	33651	+	9	0
X	AGACAAAAAGCTAAATTTGTNG	gaAacAAgAcaTAAATTcGgTG	CP012395.1	33759	+	9	0
X	AAACAAGCAATTGTTCCGTTNG	AAACAAGacATaaaTtCGgTGG	CP012395.1	33760	+	7	0
X	AGACAAAAAGCTAAATTTGTNG	AaACAAgAcataAAtTcgGTGG	CP012395.1	33760	+	9	0
X	AGACAAAAAGCTAAATTTGTNG	gGAacAAgAtaTAAgTTcGaTG	CP012395.1	33780	+	9	0
X	TCACAATGTTTAGCAGGTATNG	TCttttTGTgTAGatttTATCG	CP012395.1	33818	-	9	0
X	AAACAAGCAATTGTTCCGTTNG	AAgCActtAATaGcTggGTaTG	CP012395.1	33841	-	9	0
X	AGACAAAAAGCTAAATTTGTNG	AGcagAAcAGgaAAATTTGaAG	CP012395.1	33888	+	7	0
X	AGCCCAATGTCTAGCTGGGANG	AGaCCAATtgCTAGCTGtGATG	CP012395.1	33975	-	4	0
X	AGACAAAAAGCTAAATTTGTNG	AGACcAAttGCTAgcTgTGaTG	CP012395.1	33975	-	7	0
X	AGACAAAAAGCTAAATTTGTNG	ttAaAcAAgtaTgAATTTaTAG	CP012395.1	34019	+	9	0
X	AGCCCAATGTCTAGCTGGGANG	gGtaaAATGTCTAatTtGGtAG	CP012395.1	34072	+	8	0
X	AGACAAAAAGCTAAATTTGTNG	gGtaAAAtgtCTAAtTTgGTAG	CP012395.1	34072	+	8	0
X	AGCCCAATGTCTAGCTGGGANG	AaCaaAAaGTaTAatTGaaAAG	CP012395.1	34151	-	9	0
X	TCACAATGTTTAGCAGGTATNG	cCtgAAccTTcAtCAGGatTTG	CP012395.1	34188	+	9	0
X	CTCCAGTCAGGTGTTGTGCANG	CcttcaTCAGGatTTGTaCgGG	CP012395.1	34194	+	9	0
X	GCCATACAGCTCCTGTTTTANG	cCCgTACAaaTCCTGaTgaAGG	CP012395.1	34194	-	7	0
X	AAACAAGCAATTGTTCCGTTNG	gAAaAtGtAAgTaTgCtaTTTG	CP012395.1	34240	-	9	0
X	AGACAAAAAGCTAAATTTGTNG	AtttAAAttttTAcATTTaTTG	CP012395.1	34265	+	9	0
X	AGACAAAAAGCTAAATTTGTNG	tGACAtcAAttTAttTgTGaGG	CP012395.1	34391	-	9	0
X	TCACAATGTTTAGCAGGTATNG	TttgAATtTTcAaaAGtaATTG	CP012395.1	34461	+	9	0
X	GCCATACAGCTCCTGTTTTANG	tgtAgACAGgTgCaaTTTTAAG	CP012395.1	34526	+	8	0
X	AAACAAGCAATTGTTCCGTTNG	AcAtAAatAAgTtaTCCGTaAG	CP012395.1	34570	+	8	0
X	TCACAATGTTTAGCAGGTATNG	TtACAAatTaTAGataaTAgTG	CP012395.1	34663	-	9	0
X	AGCCCAATGTCTAGCTGGGANG	AGCCCAcTtaCaAGCataatTG	CP012395.1	34690	-	9	0
X	AGACAAAAAGCTAAATTTGTNG	AcAtAAgAAGCccAcTTacaAG	CP012395.1	34698	-	9	0
X	AAACAAGCAATTGTTCCGTTNG	AAAaAtGCAcTTaTaaCaaaTG	CP012395.1	34729	-	9	0
X	GCCATACAGCTCCTGTTTTANG	GCCATAaAGtTtaTaTTTTtAG	CP012395.1	34800	+	6	0
X	AGACAAAAAGCTAAATTTGTNG	AtctAAAAAtaTAAAcTTtaTG	CP012395.1	34802	-	8	0
X	AGACAAAAAGCTAAATTTGTNG	AagCAAAAttaaAAtgTTtTTG	CP012395.1	34967	+	9	0
X	AAACAAGCAATTGTTCCGTTNG	AgACAAaaAcaTtTTaatTTTG	CP012395.1	34970	-	9	0
X	AGACAAAAAGCTAAATTTGTNG	AGACAAAAAcaTtttaaTtTTG	CP012395.1	34970	-	8	0
X	AGACAAAAAGCTAAATTTGTNG	tGAtAcAtgGtTAtATTcaTCG	CP012395.1	35100	+	9	0
X	AGACAAAAAGCTAAATTTGTNG	caAtAcAgAttTAtATTTGgAG	CP012395.1	35270	+	9	0
X	AGACAAAAAGCTAAATTTGTNG	cGACAAtctGCcAAggcTaTAG	CP012395.1	35345	+	9	0
X	AAACAAGCAATTGTTCCGTTNG	AAAattaCAAcTaTagCcTTGG	CP012395.1	35355	-	9	0
X	AGACAAAAAGCTAAATTTGTNG	AtACAAAAActTgcAaTTagTG	CP012395.1	35439	+	8	0
X	AGACAAAAAGCTAAATTTGTNG	AaAttgAAAGtTAAAaTaGcAG	CP012395.1	35497	-	8	0
X	CTCCAGTCAGGTGTTGTGCANG	gTCCtGTCAaaTtccaTGtAAG	CP012395.1	35596	+	9	0
X	AGACAAAAAGCTAAATTTGTNG	AaAgAAcAAGgacAATgTacTG	CP012395.1	35655	-	9	0
X	TCACAATGTTTAGCAGGTATNG	cCAtAtTtaTaAGCAtGTccTG	CP012395.1	35753	+	9	0
X	TCACAATGTTTAGCAGGTATNG	TCcCAtTaTTTtatctGcATCG	CP012395.1	35910	+	9	0
X	AGACAAAAAGCTAAATTTGTNG	AtACtAtctGCTAAAgTTGaCG	CP012395.1	35930	-	7	0
X	TCACAATGTTTAGCAGGTATNG	TtAtgATGccaAGgAtGgATGG	CP012395.1	36001	-	9	0
X	AAACAAGCAATTGTTCCGTTNG	AAAgAtGgAATTGaagCtcTGG	CP012395.1	36065	-	8	0
X	AGACAAAAAGCTAAATTTGTNG	tGcgcAAAAGaTggAaTTGaAG	CP012395.1	36071	-	9	0
X	AGACAAAAAGCTAAATTTGTNG	AaAtcAAAAcaTAgATTcccTG	CP012395.1	36093	-	9	0
X	AAACAAGCAATTGTTCCGTTNG	AtACAtttttTTaTTgCtTTGG	CP012395.1	36223	+	9	0
X	AGACAAAAAGCTAAATTTGTNG	AaAaAAggAtgTgAATTTcTTG	CP012395.1	36340	+	8	0
X	TCACAATGTTTAGCAGGTATNG	TgtgAATtTcTtGgAaGTATTG	CP012395.1	36349	+	8	0
X	AGACAAAAAGCTAAATTTGTNG	gaAaAAAtAttaAAAaTaGTAG	CP012395.1	36549	+	9	0
X	AAACAAGCAATTGTTCCGTTNG	AAtttAaaAAgTaTTCCcTTGG	CP012395.1	36741	+	8	0
X	AGACAAAAAGCTAAATTTGTNG	AaACAAAAAGaTAtggaTaTTG	CP012395.1	36802	+	7	0
X	AAACAAGCAATTGTTCCGTTNG	ctAaAAtgAATcaTTCCGcTTG	CP012395.1	36849	-	8	0
X	AGACAAAAAGCTAAATTTGTNG	ctgCgAAAAGacAAAagTaTAG	CP012395.1	37200	+	9	0
X	AGACAAAAAGCTAAATTTGTNG	AaggAtAAAGCaAAAaTTGcTG	CP012395.1	37254	+	7	0
X	TCACAATGTTTAGCAGGTATNG	TaACgtTGaTaAaatGGTAaAG	CP012395.1	37295	+	9	0
X	TCACAATGTTTAGCAGGTATNG	aCACAtccacTAGCAtGgAaAG	CP012395.1	37335	+	9	0
X	AGACAAAAAGCTAAATTTGTNG	AaAgcAAAAGCTttAaTgtaGG	CP012395.1	37617	-	9	0
X	AAACAAGCAATTGTTCCGTTNG	AAACAAaaAAaataTCaaaTTG	CP012395.1	37721	-	9	0
X	GCCATACAGCTCCTGTTTTANG	tCCAggaAcgTCaaGTaTTATG	CP012395.1	37853	+	9	0
X	AAACAAGCAATTGTTCCGTTNG	ttACAAatAATTtTTataaTTG	CP012395.1	37908	+	9	0
X	AGACAAAAAGCTAAATTTGTNG	AttaAAAtgcaaAAAcTTGTAG	CP012395.1	37933	-	9	0
X	CTCCAGTCAGGTGTTGTGCANG	gataAGTCAGaTaTTaTGCcAG	CP012395.1	38049	+	8	0
X	AAACAAGCAATTGTTCCGTTNG	AAAgAAatAAcaagTCaGTaTG	CP012395.1	38252	+	9	0
X	AGCCCAATGTCTAGCTGGGANG	AttaCAAaGgCTAttTGaaAGG	CP012395.1	38348	+	9	0
X	AAACAAGCAATTGTTCCGTTNG	gAACAAGtAAaaGgTCaGggAG	CP012395.1	38411	+	8	0
X	AGACAAAAAGCTAAATTTGTNG	AtACcttttGCgAAATTatTGG	CP012395.1	38567	+	9	0
X	AGACAAAAAGCTAAATTTGTNG	ctACAAAAgtgTAgATTatTTG	CP012395.1	38692	+	8	0
X	AGACAAAAAGCTAAATTTGTNG	AGcaAAAAAaaTAAAgcaGgAG	CP012395.1	38833	+	8	0
X	AGACAAAAAGCTAAATTTGTNG	AttCcActtaaaAAATTTGTTG	CP012395.1	38861	+	9	0
X	AAACAAGCAATTGTTCCGTTNG	gAACAAcaAATTtTTtaagTGG	CP012395.1	38864	-	8	0
X	CTCCAGTCAGGTGTTGTGCANG	CTtaAaaaAttTGTTGTtCtGG	CP012395.1	38867	+	9	0
X	GCCATACAGCTCCTGTTTTANG	cCagaACAaCaaaTtTTTTAAG	CP012395.1	38867	-	9	0
X	AAACAAGCAATTGTTCCGTTNG	AAAaAAtttgTTGTTCtGggAG	CP012395.1	38870	+	8	0
X	AAACAAGCAATTGTTCCGTTNG	gggCAgGtggTTtTTCCtTTGG	CP012395.1	38970	+	9	0
X	AGACAAAAAGCTAAATTTGTNG	cctgAAAAtGtaAgATTTtTAG	CP012395.1	39041	+	9	0
X	AGCCCAATGTCTAGCTGGGANG	tttCCAATGTCTgttTtGGAAG	CP012395.1	39140	+	7	0
X	AGACAAAAAGCTAAATTTGTNG	AGtCAtcAAataAAATgTtaTG	CP012395.1	39209	-	9	0
X	TCACAATGTTTAGCAGGTATNG	gatgAATtTgTAaaAtGTATAG	CP012395.1	39251	+	9	0
X	GCCATACAGCTCCTGTTTTANG	GgCATcCAttctaTGaTTcAAG	CP012395.1	39513	+	9	0
X	TCACAATGTTTAGCAGGTATNG	TggatATcTTTAGCtGtaATAG	CP012395.1	39558	+	8	0
X	AGACAAAAAGCTAAATTTGTNG	AatgAAAAAaCTctATTTtgGG	CP012395.1	39626	+	8	0
X	AGACAAAAAGCTAAATTTGTNG	AtgaAAAAActctAtTTTGgGG	CP012395.1	39627	+	9	0
X	AGACAAAAAGCTAAATTTGTNG	tcAatAAAAttTcAAaTgGTTG	CP012395.1	39666	+	9	0
X	AAACAAGCAATTGTTCCGTTNG	tttggAGCAATTacaCCtTTAG	CP012395.1	39696	+	9	0
X	TCACAATGTTTAGCAGGTATNG	TCtCAATtaTatGCAatgAcAG	CP012395.1	39735	+	9	0
X	AAACAAGCAATTGTTCCGTTNG	tAAaAAGCAgTgcTgCtaTTAG	CP012395.1	39837	-	8	0
X	AGACAAAAAGCTAAATTTGTNG	tcAaAAcAAGggAAAaTTcaAG	CP012395.1	40041	+	9	0
X	AAACAAGCAATTGTTCCGTTNG	AAACAAGggAaaaTTCaagaTG	CP012395.1	40044	+	9	0
X	AGACAAAAAGCTAAATTTGTNG	ttACtAAAAGtgcAtTTTtaTG	CP012395.1	40080	-	9	0
X	AAACAAGCAATTGTTCCGTTNG	AtctAttCAcTTtTTCaGTgGG	CP012395.1	40134	+	9	0
X	AGCCCAATGTCTAGCTGGGANG	AGCCCAcTGaaaAagTGaatAG	CP012395.1	40136	-	9	0
X	AGACAAAAAGCTAAATTTGTNG	AGAattAAAcCcAAAacTtcTG	CP012395.1	40187	-	9	0
X	GCCATACAGCTCCTGTTTTANG	ctCcTtCtGCTCCTGgaagAGG	CP012395.1	40269	-	9	0
X	AGACAAAAAGCTAAATTTGTNG	AaAaAAcAAatTAAAaaTtaCG	CP012395.1	40310	-	9	0
X	GCCATACAGCTCCTGTTTTANG	cCgtcAtAGCcCtTtTTgTATG	CP012395.1	40342	+	9	0
X	AGACAAAAAGCTAAATTTGTNG	AtAgAgtAAttgAAAcTTaTAG	CP012395.1	40491	-	9	0
X	AGACAAAAAGCTAAATTTGTNG	AatttAAAAaaTAAATTgagTG	CP012395.1	40561	-	9	0
X	AGACAAAAAGCTAAATTTGTNG	tatgtAAtAGCTAAATTcccAG	CP012395.1	40604	+	9	0
X	GCCATACAGCTCCTGTTTTANG	aCaggACAcCcgCTGcTTaAGG	CP012395.1	40698	+	9	0
X	TCACAATGTTTAGCAGGTATNG	aCcCAAgGacTAaCctaTATAG	CP012395.1	40723	-	9	0
X	GCCATACAGCTCCTGTTTTANG	GagATACtGtTgCTtTTacAGG	CP012395.1	40818	-	8	0
X	TCACAATGTTTAGCAGGTATNG	aCtgAAgGTcTtGgAGaTAcTG	CP012395.1	40831	-	9	0
X	TCACAATGTTTAGCAGGTATNG	TtACAAaaTTTAaaAGagcaGG	CP012395.1	40858	-	9	0
X	AGACAAAAAGCTAAATTTGTNG	AaAaAtAcAGaTAAAgTTaTAG	CP012395.1	40996	-	7	0
X	AGACAAAAAGCTAAATTTGTNG	AcACttAAAatTAAAaaTacAG	CP012395.1	41008	-	9	0
X	AGACAAAAAGCTAAATTTGTNG	AGAaAAAAcaaagAAgaTGcTG	CP012395.1	41135	-	9	0
X	AAACAAGCAATTGTTCCGTTNG	ttAtAAaaAAaaGTgCtGTTGG	CP012395.1	41208	-	9	0
X	TCACAATGTTTAGCAGGTATNG	TCtaAATaTTcttCAtacATTG	CP012395.1	41250	+	9	0
X	AAACAAGCAATTGTTCCGTTNG	ccAgAAttAAaTtTcCCtTTCG	CP012395.1	41403	-	9	0
X	AGACAAAAAGCTAAATTTGTNG	AcAggAAAtGagAAAaTcaTAG	CP012395.1	41473	-	9	0
X	TCACAATGTTTAGCAGGTATNG	TCAtttccTgTAGgAGaTAgGG	CP012395.1	41484	+	9	0
X	AGACAAAAAGCTAAATTTGTNG	tcAaAAcAtaCaAAATaTaTTG	CP012395.1	41774	+	9	0
X	TCACAATGTTTAGCAGGTATNG	TCAaAAcaTacAaaAtaTATTG	CP012395.1	41774	+	9	0
X	TCACAATGTTTAGCAGGTATNG	aCAatATaTTTtGtAtGTtTTG	CP012395.1	41775	-	8	0
X	AGACAAAAAGCTAAATTTGTNG	gGAgAAgtAagTgAATTTacTG	CP012395.1	41873	+	9	0
X	AGACAAAAAGCTAAATTTGTNG	gGAaAAAcAGtTAAAcTTcTTG	CP012395.1	42005	+	6	0
X	AGCCCAATGTCTAGCTGGGANG	ttCtgcATGTCcAcCTGGacAG	CP012395.1	42049	+	9	0
X	AGACAAAAAGCTAAATTTGTNG	gGAtgAAgAGtTAcATcTaaAG	CP012395.1	42226	+	9	0
X	AAACAAGCAATTGTTCCGTTNG	cAAatAtCAAgTGaTtCtTaGG	CP012395.1	42347	-	9	0
X	AAACAAGCAATTGTTCCGTTNG	tAAgAAtCAcTTGaTattTgTG	CP012395.1	42349	+	9	0
X	AGACAAAAAGCTAAATTTGTNG	AGAagAgtAGaaAtATTTaTAG	CP012395.1	42390	-	8	0
X	TCACAATGTTTAGCAGGTATNG	ctACctTcTTTAGtAaGatTAG	CP012395.1	42422	+	9	0
X	TCACAATGTTTAGCAGGTATNG	TtAgtAaGaTTAGtAGaTtTTG	CP012395.1	42431	+	8	0
X	AGACAAAAAGCTAAATTTGTNG	gGAtAtgAtGaTAAAgTTaaAG	CP012395.1	42756	-	9	0
X	AGACAAAAAGCTAAATTTGTNG	AttaAAcAAGaTggATaTGaTG	CP012395.1	42768	-	9	0
X	GCCATACAGCTCCTGTTTTANG	GCaATtCAatgtCatTTTTtCG	CP012395.1	42934	-	9	0
X	AAACAAGCAATTGTTCCGTTNG	AAAaAtGacATTGaattGcTGG	CP012395.1	42937	+	9	0
X	AAACAAGCAATTGTTCCGTTNG	AAAgAgcCAATaGgagaGTaAG	CP012395.1	43014	+	9	0
X	CTCCAGTCAGGTGTTGTGCANG	tTtCAtctAcaTGTTcTtCATG	CP012395.1	43062	+	9	0
X	AGACAAAAAGCTAAATTTGTNG	AcAaAAAttagTgAgTaTGTTG	CP012395.1	43161	-	9	0
X	AGACAAAAAGCTAAATTTGTNG	AGACtgAAAagaAAATcgcaAG	CP012395.1	43259	-	9	0
X	AAACAAGCAATTGTTCCGTTNG	cAACAAtgAcaacTgCCGgTGG	CP012395.1	43444	-	9	0
X	AAACAAGCAATTGTTCCGTTNG	AAAaAAGgtcTTGaaatGgTTG	CP012395.1	43550	-	9	0
X	AAACAAGCAATTGTTCCGTTNG	AgAaAAaCtgaTGaTCCcgTTG	CP012395.1	43670	-	9	0
X	AGACAAAAAGCTAAATTTGTNG	AGAaAAActGaTgAtcccGTTG	CP012395.1	43670	-	9	0
X	AAACAAGCAATTGTTCCGTTNG	tAttAAGaAAcTcTTCCtTTGG	CP012395.1	43724	+	7	0
X	GCCATACAGCTCCTGTTTTANG	GCatccttGCTgtTGTTgTAGG	CP012395.1	43843	-	9	0
X	AGACAAAAAGCTAAATTTGTNG	AtAaAAAtgGaTAttTTTcTAG	CP012395.1	43883	-	8	0
X	GCCATACAGCTCCTGTTTTANG	tagAaAaAtaTCCatTTTTATG	CP012395.1	43884	+	9	0
X	AAACAAGCAATTGTTCCGTTNG	AAAtAttCAATatTTCatggAG	CP012395.1	43908	-	9	0
X	AGACAAAAAGCTAAATTTGTNG	AGAtAAAAAGgatgAagTaaAG	CP012395.1	44185	-	9	0
X	AGACAAAAAGCTAAATTTGTNG	AataAAgAAGaTAAAaagGaTG	CP012395.1	44193	-	9	0
X	AGACAAAAAGCTAAATTTGTNG	gGAgttgAAGCTgAgTcaGTGG	CP012395.1	44312	+	9	0
X	AGACAAAAAGCTAAATTTGTNG	AaAgAAActtCTAAAaTaaaCG	CP012395.1	44487	-	9	0
X	AGACAAAAAGCTAAATTTGTNG	gGAgAtgAAGCTgcAaTTaaAG	CP012395.1	44589	-	9	0
X	AGACAAAAAGCTAAATTTGTNG	AtgCAAAcAGCaAAAagaaaTG	CP012395.1	44706	-	9	0
X	AAACAAGCAATTGTTCCGTTNG	gAtaAAGCAAaaGcTaCagTGG	CP012395.1	44742	-	9	0
X	AGACAAAAAGCTAAATTTGTNG	ccAgAtAAAGCaAAAgcTacAG	CP012395.1	44745	-	9	0
X	AGACAAAAAGCTAAATTTGTNG	AaACttcAAGaTAAAcTTccAG	CP012395.1	44763	-	8	0
X	AGACAAAAAGCTAAATTTGTNG	gaAgAtAAActTAAAgacGTTG	CP012395.1	44841	-	9	0
X	AGACAAAAAGCTAAATTTGTNG	gGAgAtgAAGaTAAAcTTaaAG	CP012395.1	44847	-	8	0
X	TCACAATGTTTAGCAGGTATNG	aCtCAAacTTcAGgAGaTgaAG	CP012395.1	44859	-	9	0
X	AGACAAAAAGCTAAATTTGTNG	gaAgctcAAaCTAAAaTTGaAG	CP012395.1	44895	-	9	0
X	TCACAATGTTTAGCAGGTATNG	aaACAAgaTcTtGCAaaTAcAG	CP012395.1	44946	-	9	0
X	AGACAAAAAGCTAAATTTGTNG	AGAagAtAAtgTAAccTTtaAG	CP012395.1	45049	+	9	0
X	TCACAATGTTTAGCAGGTATNG	attttATaTTcAGCAGaTAaAG	CP012395.1	45081	-	9	0
X	CTCCAGTCAGGTGTTGTGCANG	aTaCtGTCtGGTGTTaTaCcTG	CP012395.1	45101	+	7	0
X	TCACAATGTTTAGCAGGTATNG	gCAgcAacTTTAaCAGGTcaAG	CP012395.1	45123	-	8	0
X	AGACAAAAAGCTAAATTTGTNG	cGAgAttAAtaaAAAaaTGTGG	CP012395.1	45253	-	9	0
X	AGACAAAAAGCTAAATTTGTNG	ctACggtAAtCTAcATgTGaTG	CP012395.1	45364	+	9	0
X	TCACAATGTTTAGCAGGTATNG	cataAtTtTTaAGCAtaTATTG	CP012395.1	45465	-	9	0
X	GCCATACAGCTCCTGTTTTANG	ttCAcACttCcttTcTTTTATG	CP012395.1	45489	-	9	0
X	AAACAAGCAATTGTTCCGTTNG	AAgtAAatctTTaTaCtGTTTG	CP012395.1	45622	+	9	0
X	CTCCAGTCAGGTGTTGTGCANG	tTttAtTCtGGTaTTtTaaATG	CP012395.1	45744	+	9	0
X	AAACAAGCAATTGTTCCGTTNG	AcAttAGCAAccaTaCCtgTTG	CP012395.1	45883	-	9	0
X	AAACAAGCAATTGTTCCGTTNG	gcAtAAGaAATTcTatttTTAG	CP012395.1	45991	-	9	0
X	GCCATACAGCTCCTGTTTTANG	GCataAgAaaTtCTaTTTTtAG	CP012395.1	45991	-	9	0
X	TCACAATGTTTAGCAGGTATNG	ggACcAgtaaTtGgAGGTATAG	CP012395.1	46056	+	9	0
X	TCACAATGTTTAGCAGGTATNG	TggCAgaGTTTgttgGaTATCG	CP012395.1	46078	+	9	0
X	AGACAAAAAGCTAAATTTGTNG	ttcCtAttAGtTttATTTGTTG	CP012395.1	46140	+	9	0
X	TCACAATGTTTAGCAGGTATNG	aCAgtAaaaaTAGaAaGTATAG	CP012395.1	46225	-	9	0
X	AGACAAAAAGCTAAATTTGTNG	tGACAAAAtGaaAttaTTaaTG	CP012395.1	46445	+	9	0
X	AGACAAAAAGCTAAATTTGTNG	AcAaAAgAgGtTtAtTgTtTGG	CP012395.1	46618	+	9	0
X	CTCCAGTCAGGTGTTGTGCANG	aTCCAGggAacTGTaGgaaATG	CP012395.1	46641	+	9	0
X	AGACAAAAAGCTAAATTTGTNG	gtAggAAAtGCTggATTTGcAG	CP012395.1	46653	+	8	0
X	AGCCCAATGTCTAGCTGGGANG	AGCaCctTtatTAGgaGGGgTG	CP012395.1	46676	+	9	0
X	GCCATACAGCTCCTGTTTTANG	cCtATAtttCTaCTtaTTTcAG	CP012395.1	46740	+	9	0
X	AGACAAAAAGCTAAATTTGTNG	caACtAAAgctgAAATaaGTAG	CP012395.1	46749	-	9	0
X	AGACAAAAAGCTAAATTTGTNG	AcAtAAAAAtCTAAtaTTagCG	CP012395.1	46875	+	7	0
X	AAACAAGCAATTGTTCCGTTNG	AtAaAAGaAATTaTTgataaTG	CP012395.1	46943	+	9	0
X	AGACAAAAAGCTAAATTTGTNG	gaAaAActtatTAAAaTTGTTG	CP012395.1	47087	+	9	0
X	GCCATACAGCTCCTGTTTTANG	GCCAaACttaTaaTaTTTTtTG	CP012395.1	47228	+	8	0
X	TCACAATGTTTAGCAGGTATNG	TtAaAtTacTTAaCttaTATTG	CP012395.1	47267	-	9	0
X	TCACAATGTTTAGCAGGTATNG	aCAaAcTtTTTtGtAttcATTG	CP012395.1	47505	-	9	0
X	AGACAAAAAGCTAAATTTGTNG	AtgaAtAcAaaaAAgTTTGTTG	CP012395.1	47507	+	9	0
X	TCACAATGTTTAGCAGGTATNG	aCAaAAaagTTtGttGGTATAG	CP012395.1	47513	+	8	0
X	AGACAAAAAGCTAAATTTGTNG	AagaAAgAAGaaAAtaTTaTGG	CP012395.1	47555	+	9	0
X	AAACAAGCAATTGTTCCGTTNG	AAAaAAtacATTGgTtCtaTTG	CP012395.1	47587	-	8	0
X	AGACAAAAAGCTAAATTTGTNG	AGtaAAAggtacAAgTaTGTTG	CP012395.1	47956	+	9	0
X	TCACAATGTTTAGCAGGTATNG	TCACtAatTTTActttcaATAG	CP012395.1	48054	-	9	0
X	AGACAAAAAGCTAAATTTGTNG	AGtgAAtttGgaAAAaTTGaTG	CP012395.1	48071	+	9	0
X	AGACAAAAAGCTAAATTTGTNG	taACAAgAAaaTccAaTTGTAG	CP012395.1	48183	-	8	0
X	AAACAAGCAATTGTTCCGTTNG	AAtCAAaCAgcTacTatGcTGG	CP012395.1	48230	+	9	0
X	AGACAAAAAGCTAAATTTGTNG	AatCAAAcAGCTActaTgcTGG	CP012395.1	48230	+	8	0
X	AAACAAGCAATTGTTCCGTTNG	AAACcAGCAtagtagCtGTTTG	CP012395.1	48233	-	8	0
X	GCCATACAGCTCCTGTTTTANG	aatATACAGaTtaaaTTTTATG	CP012395.1	48305	+	8	0
X	TCACAATGTTTAGCAGGTATNG	TCtttATaaTTAaatGGTAcAG	CP012395.1	48684	-	9	0
X	CTCCAGTCAGGTGTTGTGCANG	gTtCAGTaAttTcTTcTtCcAG	CP012395.1	48751	-	9	0
X	AGACAAAAAGCTAAATTTGTNG	AtAgAAgAAGCTccAgTTccTG	CP012395.1	48826	+	8	0
X	AGACAAAAAGCTAAATTTGTNG	cctacAAcAtCTAAATTaGcAG	CP012395.1	48931	+	9	0
X	TCACAATGTTTAGCAGGTATNG	TtACcATGTTTtGtcttTAcAG	CP012395.1	49028	-	8	0
X	TCACAATGTTTAGCAGGTATNG	gattttTacTTAGCAtGTATTG	CP012395.1	49063	+	9	0
X	TCACAATGTTTAGCAGGTATNG	TttCtATGTTTttttGtaATTG	CP012395.1	49156	-	9	0
X	AAACAAGCAATTGTTCCGTTNG	AAAaAAGtccgTtTTCatTcTG	CP012395.1	49215	-	9	0
X	AGACAAAAAGCTAAATTTGTNG	AGAatgAAAaCggAcTTTtTTG	CP012395.1	49216	+	8	0
X	GCCATACAGCTCCTGTTTTANG	cCtATtaAtCTtaTtTTTTcAG	CP012395.1	49264	+	9	0
X	AGACAAAAAGCTAAATTTGTNG	AtACAAAtAtaTAAAaaTaaTG	CP012395.1	49347	+	8	0
X	AAACAAGCAATTGTTCCGTTNG	gAAgAAaaAATTaTagCcTgTG	CP012395.1	49555	+	9	0
X	AGACAAAAAGCTAAATTTGTNG	AGAaAtAgAGagAAtTTTGTTG	CP012395.1	49584	+	6	0
X	AGACAAAAAGCTAAATTTGTNG	gtACAAgttGaTAAATcTcTTG	CP012395.1	49756	+	8	0
X	TCACAATGTTTAGCAGGTATNG	TCcttActTTTtaCtGaTATAG	CP012395.1	49847	-	9	0
X	AGACAAAAAGCTAAATTTGTNG	AatatgAAtGaTAAATTcGcTG	CP012395.1	49878	-	9	0
X	AGCCCAATGTCTAGCTGGGANG	gGtaaAActTCTAGCaaGaACG	CP012395.1	49918	+	9	0
X	CTCCAGTCAGGTGTTGTGCANG	tagCAcTCAGtTaTTaTGagTG	CP012395.1	50076	+	9	0
X	AGACAAAAAGCTAAATTTGTNG	gGAgttAAAaCTccATcTGaTG	CP012395.1	50335	+	9	0
X	AAACAAGCAATTGTTCCGTTNG	AAAtAAGgAAaTaTTtttgaGG	CP012395.1	50486	+	9	0
X	AGACAAAAAGCTAAATTTGTNG	AaAtAAggAaaTAttTTTGaGG	CP012395.1	50486	+	9	0
X	GCCATACAGCTCCTGTTTTANG	ctatTACtGaTaCTGgTaTAGG	CP012395.1	50638	+	9	0
X	AAACAAGCAATTGTTCCGTTNG	AAggAAcCAcTTtTTgCaaTAG	CP012395.1	50695	-	8	0
X	AAACAAGCAATTGTTCCGTTNG	AAAgAAGgAgTaGaTatcaTAG	CP012395.1	50742	+	9	0
X	TCACAATGTTTAGCAGGTATNG	TCAgAgTaTTTtttAatTAaTG	CP012395.1	50995	-	9	0
X	AGACAAAAAGCTAAATTTGTNG	gaACAtgAAGactAtTTTGaAG	CP012395.1	51081	+	9	0
X	AGACAAAAAGCTAAATTTGTNG	AGAtgAAActtTAAATagtaTG	CP012395.1	51101	+	9	0
X	CTCCAGTCAGGTGTTGTGCANG	aTCCAtTCgaGTGTTGaaggTG	CP012395.1	51222	+	8	0
X	TCACAATGTTTAGCAGGTATNG	TtACttTtTaTtcCAGcTAgAG	CP012395.1	51261	+	9	0
X	AAACAAGCAATTGTTCCGTTNG	AttCcAGCtAgaGcaCCtTTTG	CP012395.1	51270	+	9	0
X	GCCATACAGCTCCTGTTTTANG	GatAgACAGCTtaaaTTTatTG	CP012395.1	51456	+	9	0
X	AGACAAAAAGCTAAATTTGTNG	AGAtAAAggaaaAAATTaaaAG	CP012395.1	51484	+	9	0
X	AGACAAAAAGCTAAATTTGTNG	gGAaAAcAgctTAAATaTGgTG	CP012395.1	51567	+	8	0
X	AGACAAAAAGCTAAATTTGTNG	AGAacAtgAGtaAAtcTTGaAG	CP012395.1	51621	-	9	0
X	TCACAATGTTTAGCAGGTATNG	cCACAAacTgaAGtcGtTAaGG	CP012395.1	51759	+	9	0
X	AGACAAAAAGCTAAATTTGTNG	AGAttcAAAtCctAAaTctTTG	CP012395.1	51881	-	9	0
X	AGACAAAAAGCTAAATTTGTNG	AcAttAAAtGgaAAAgTTaaAG	CP012395.1	51966	+	9	0
X	GCCATACAGCTCCTGTTTTANG	aCaATtCAcCaCCatTTgcAAG	CP012395.1	52029	-	9	0
X	AGACAAAAAGCTAAATTTGTNG	gGAaAAAgtGCTtAATacaaTG	CP012395.1	52061	+	9	0
X	AGACAAAAAGCTAAATTTGTNG	gtAaAAgcAGaTAAAaTTtTAG	CP012395.1	52098	+	8	0
X	AAACAAGCAATTGTTCCGTTNG	AAAtcAatAAaaGaTgCaTTTG	CP012395.1	52146	+	9	0
X	AAACAAGCAATTGTTCCGTTNG	AAAaAAtaAAcTtaTCCtccGG	CP012395.1	52311	+	9	0
X	AGACAAAAAGCTAAATTTGTNG	AcAagtcAcGtTAAATaTaTTG	CP012395.1	52348	+	9	0
X	TCACAATGTTTAGCAGGTATNG	TCAatATaTTTAaCgtGacTTG	CP012395.1	52349	-	8	0
X	TCACAATGTTTAGCAGGTATNG	TaAaAAaGTcTAagAtcTtTTG	CP012395.1	52389	+	9	0
X	TCACAATGTTTAGCAGGTATNG	aCAaAATaTTTAaatGtgcTTG	CP012395.1	52478	+	9	0
X	AGACAAAAAGCTAAATTTGTNG	AcAagcAcAttTAAATaTtTTG	CP012395.1	52479	-	9	0
X	AAACAAGCAATTGTTCCGTTNG	gAAgAAttAATaGTTaatgTGG	CP012395.1	52555	+	9	0
X	AGCCCAATGTCTAGCTGGGANG	ttagCAATGcCTcGCTttaACG	CP012395.1	52632	-	9	0
X	AAACAAGCAATTGTTCCGTTNG	AtttAAagAtTTtTTgCGaTAG	CP012395.1	52663	+	9	0
X	AGACAAAAAGCTAAATTTGTNG	AttaAtAAtGgaAAATTaaTAG	CP012395.1	52702	-	9	0
X	TCACAATGTTTAGCAGGTATNG	aagCAAaGcTTcGCAaGTtaAG	CP012395.1	52725	-	9	0
X	AAACAAGCAATTGTTCCGTTNG	AgAaAAtCccTaGTTCCtgcGG	CP012395.1	52810	-	9	0
X	AGACAAAAAGCTAAATTTGTNG	caACAAAAgaCTtAAcaaGgAG	CP012395.1	52830	-	9	0
X	AAACAAGCAATTGTTCCGTTNG	gctaAAcCAAcTaTTgCaTTGG	CP012395.1	52993	+	9	0
X	AAACAAGCAATTGTTCCGTTNG	tccaAtGCAATaGTTggtTTAG	CP012395.1	52994	-	9	0
X	CTCCAGTCAGGTGTTGTGCANG	aTaCAtaCAaGTGTTaTtatGG	CP012395.1	53098	+	9	0
X	AAACAAGCAATTGTTCCGTTNG	AtACAtaCAAgTGTTattaTGG	CP012395.1	53098	+	8	0
X	AGACAAAAAGCTAAATTTGTNG	AGAaAAtgAaCcAAATagtgGG	CP012395.1	53274	+	9	0
X	AAACAAGCAATTGTTCCGTTNG	gAAaAAGaAAaTGaTgttTcAG	CP012395.1	53506	+	9	0
X	GCCATACAGCTCCTGTTTTANG	agCATAtAtacCtTGaTTTtTG	CP012395.1	53546	-	9	0
X	CTCCAGTCAGGTGTTGTGCANG	CTgCAcTattaTtTTGTGgAAG	CP012395.1	53566	-	8	0
X	AAACAAGCAATTGTTCCGTTNG	AAAgttGaAATgaTTgCaTTTG	CP012395.1	53672	-	8	0
X	AGACAAAAAGCTAAATTTGTNG	AaAaAcAtAGgcAAATaTaaTG	CP012395.1	53877	+	9	0
X	AGCCCAATGTCTAGCTGGGANG	tGCCCAtTtTCcAatTaGctTG	CP012395.1	53931	+	9	0
X	CTCCAGTCAGGTGTTGTGCANG	tTCCAaTtAGcTtgTagGCAAG	CP012395.1	53939	+	8	0
X	GCCATACAGCTCCTGTTTTANG	GaaATtCAatgaaTtTTTTAAG	CP012395.1	54149	-	9	0
X	AGACAAAAAGCTAAATTTGTNG	AttaAtAAAatTgAATTatTTG	CP012395.1	54201	+	9	0
X	CTCCAGTCAGGTGTTGTGCANG	gTaCAGTtcaGTtTTaTtgAAG	CP012395.1	54226	+	9	0
X	TCACAATGTTTAGCAGGTATNG	TaAaAcTtTTTgaaAGGgtTGG	CP012395.1	54397	+	9	0
X	AGACAAAAAGCTAAATTTGTNG	AcAgAggAAGCTAAAgagGcAG	CP012395.1	54486	+	8	0
X	AAACAAGCAATTGTTCCGTTNG	AgtgAAatAgaTGTTCCcTgTG	CP012395.1	54510	+	9	0
X	AGACAAAAAGCTAAATTTGTNG	AttCtAAAAataggAaTTGTTG	CP012395.1	54534	+	9	0
X	GCCATACAGCTCCTGTTTTANG	attcaACAatTCCTaTTTTtAG	CP012395.1	54537	-	9	0
X	AAACAAGCAATTGTTCCGTTNG	AAAaAcaatATaGTTgatTTGG	CP012395.1	54669	+	9	0
X	AAACAAGCAATTGTTCCGTTNG	gAtaAAcCAATTGTTgacccAG	CP012395.1	54702	+	9	0
X	CTCCAGTCAGGTGTTGTGCANG	CTCCAGTaAataGgctTGCtGG	CP012395.1	54772	+	8	0
X	AGACAAAAAGCTAAATTTGTNG	AaAagAcAAGtTAcAaTgGaAG	CP012395.1	54795	+	9	0
X	AGACAAAAAGCTAAATTTGTNG	cttgAAAAtGgTgAAcTTaTTG	CP012395.1	55008	+	9	0
X	AAACAAGCAATTGTTCCGTTNG	AAtggtGaAcTTaTTggGTTTG	CP012395.1	55014	+	9	0
X	CTCCAGTCAGGTGTTGTGCANG	tTgtAtTtAGcTGTTtaGCATG	CP012395.1	55265	-	8	0
X	AGACAAAAAGCTAAATTTGTNG	AaACAgctAaaTAcAaTTtTGG	CP012395.1	55271	+	9	0
X	AGACAAAAAGCTAAATTTGTNG	AcAgctAAAtacAAtTTTGgAG	CP012395.1	55273	+	9	0
X	AGACAAAAAGCTAAATTTGTNG	AGAaAAAAAatattAgTTtgGG	CP012395.1	55310	+	9	0
X	CTCCAGTCAGGTGTTGTGCANG	CTtCAGgaAttaccTaTGCAAG	CP012395.1	55359	+	9	0
X	AGACAAAAAGCTAAATTTGTNG	AtggAtActaCTAAAaaTGTAG	CP012395.1	55388	+	9	0
X	AGACAAAAAGCTAAATTTGTNG	AGAagcAAtGaaAAATTacaTG	CP012395.1	55492	+	9	0
X	AAACAAGCAATTGTTCCGTTNG	AAgCAAtgAAaaaTTaCaTgGG	CP012395.1	55494	+	9	0
X	TCACAATGTTTAGCAGGTATNG	gtAgAcaGaTcAGCtGaTATTG	CP012395.1	55547	+	9	0
X	AGACAAAAAGCTAAATTTGTNG	AGACgAAAAagaAggTTcagAG	CP012395.1	55597	+	9	0
X	AGACAAAAAGCTAAATTTGTNG	ccAgAAgAtGCaAAAgTaGaGG	CP012395.1	55667	+	9	0
X	TCACAATGTTTAGCAGGTATNG	TCACctgtTTTttCAtcTATAG	CP012395.1	55785	-	8	0
X	AGACAAAAAGCTAAATTTGTNG	gaAaAAAcAGgTgAAaTaGTAG	CP012395.1	55793	+	8	0
X	AGACAAAAAGCTAAATTTGTNG	AatCttAAgGaTtAtTcTGTAG	CP012395.1	56018	+	9	0
X	AGACAAAAAGCTAAATTTGTNG	AaggcAAAAGCTtAATactcTG	CP012395.1	56054	-	9	0
X	AGACAAAAAGCTAAATTTGTNG	ttAtAcAAAGtTAcATTTcTTG	CP012395.1	56174	-	7	0
X	AAACAAGCAATTGTTCCGTTNG	tAAaAtGgAAaTagTCaGaTAG	CP012395.1	56199	+	9	0
X	AAACAAGCAATTGTTCCGTTNG	tAAaAAGtAATTGggtataTTG	CP012395.1	56276	+	9	0
X	AGACAAAAAGCTAAATTTGTNG	AttgAAAAAtCTAAATgatcAG	CP012395.1	56294	+	8	0
X	AAACAAGCAATTGTTCCGTTNG	AAAaAtctAAaTGaTCaGgaGG	CP012395.1	56298	+	9	0
X	TCACAATGTTTAGCAGGTATNG	TCAggAgGacaAtCAtGTAaTG	CP012395.1	56312	+	9	0
X	AAACAAGCAATTGTTCCGTTNG	AAAatAttAgTTGTTgaGgaTG	CP012395.1	56337	+	9	0
X	AGACAAAAAGCTAAATTTGTNG	AtgtAAAgccaTcAATTTtTGG	CP012395.1	56496	-	9	0
X	TCACAATGTTTAGCAGGTATNG	aCAaAAccTTTtGaAGGTATTG	CP012395.1	56625	+	6	0
X	TCACAATGTTTAGCAGGTATNG	TCAatAccTTcAaaAGGTtTTG	CP012395.1	56626	-	8	0
X	TCACAATGTTTAGCAGGTATNG	attgAATtaTTAGCtaGaATTG	CP012395.1	56643	+	9	0
X	AGACAAAAAGCTAAATTTGTNG	AGAaAtAAAttTAAAagaaaTG	CP012395.1	56720	+	9	0
X	AAACAAGCAATTGTTCCGTTNG	AgAaAAGCAggTGaagCtgTAG	CP012395.1	56748	+	9	0
X	AGACAAAAAGCTAAATTTGTNG	AGAaAAgcAGgTgAAgcTGTAG	CP012395.1	56748	+	7	0
X	AGACAAAAAGCTAAATTTGTNG	AGctgtAgAGCTtAcTTTaaAG	CP012395.1	56762	+	9	0
X	GCCATACAGCTCCTGTTTTANG	GCtgTAgAGCTtactTTaaAGG	CP012395.1	56763	+	9	0
X	AGACAAAAAGCTAAATTTGTNG	ttAgtAcAAaaTAAAaaTGTTG	CP012395.1	56805	+	9	0
X	AGACAAAAAGCTAAATTTGTNG	AGACAAccAtaTAcAaaaGTTG	CP012395.1	56894	+	8	0
X	GCCATACAGCTCCTGTTTTANG	cagAatCAatTtCTGTaTTAAG	CP012395.1	57087	-	9	0
X	AGACAAAAAGCTAAATTTGTNG	ctACAAAAgagcAAAaTctTTG	CP012395.1	57123	-	9	0
X	TCACAATGTTTAGCAGGTATNG	atACttTGTTTAtCAaGTtcAG	CP012395.1	57196	-	8	0
X	AGACAAAAAGCTAAATTTGTNG	gGAaAAcAgGaTAtATaTaTTG	CP012395.1	57252	+	8	0
X	AGACAAAAAGCTAAATTTGTNG	AttagtAAAaaTAAcTTTaTTG	CP012395.1	57290	-	9	0
X	TCACAATGTTTAGCAGGTATNG	agAaAtTtTaTAGtAatTATTG	CP012395.1	57434	-	9	0
X	AGACAAAAAGCTAAATTTGTNG	tGAaAAtAAGaaAtATTTGTTG	CP012395.1	57482	+	6	0
X	AGACAAAAAGCTAAATTTGTNG	AtAgcAttAagTAAgTTTaTAG	CP012395.1	57558	+	9	0
X	GCCATACAGCTCCTGTTTTANG	agttTcCAGCagCTaTTTTtTG	CP012395.1	57612	-	9	0
X	CTCCAGTCAGGTGTTGTGCANG	CTgCtGgaAacTtTaGTGaAAG	CP012395.1	57622	+	9	0
X	AGACAAAAAGCTAAATTTGTNG	AGAgtAAAgGtaAtATcaGaTG	CP012395.1	57642	+	9	0
X	TCACAATGTTTAGCAGGTATNG	TCAaAAaaTTTtaatGaTATGG	CP012395.1	57681	+	8	0
X	GCCATACAGCTCCTGTTTTANG	GCCATAtcatTaaaaTTTTtTG	CP012395.1	57682	-	9	0
X	AAACAAGCAATTGTTCCGTTNG	gAACtAGagATgGTTtCagaGG	CP012395.1	57729	+	9	0
X	TCACAATGTTTAGCAGGTATNG	TaACctatTaTAGaAGtTAaTG	CP012395.1	57796	-	9	0
X	AGACAAAAAGCTAAATTTGTNG	AattAAAtccaTtAATTTGaAG	CP012395.1	57914	-	9	0
X	AGACAAAAAGCTAAATTTGTNG	ttcCAtgcAGCcAAAaTTGgAG	CP012395.1	58004	+	9	0
X	AGACAAAAAGCTAAATTTGTNG	AGctgAAgAttTAAATTTaTCG	CP012395.1	58052	+	7	0
X	AGACAAAAAGCTAAATTTGTNG	AtcgAtAAAttTAAATcTtcAG	CP012395.1	58054	-	9	0
X	AGACAAAAAGCTAAATTTGTNG	gGAtAAAgAGtTAAtgacGgTG	CP012395.1	58076	+	9	0
X	AGACAAAAAGCTAAATTTGTNG	gtgatgAtAaCTAAtTTTGTTG	CP012395.1	58095	+	9	0
X	AAACAAGCAATTGTTCCGTTNG	AAAaAtGgttTcaTTaCcTTTG	CP012395.1	58240	-	9	0
X	AAACAAGCAATTGTTCCGTTNG	AtgaAAcCAtTTtTTatGgTGG	CP012395.1	58248	+	9	0
X	AGCCCAATGTCTAGCTGGGANG	AGggCAAgGgCTAGtaatGgTG	CP012395.1	58278	+	9	0
X	AGACAAAAAGCTAAATTTGTNG	ttAtAAAAAatTAccTTTaTTG	CP012395.1	58387	-	8	0
X	TCACAATGTTTAGCAGGTATNG	aaACcATGTTTAagAaagAgAG	CP012395.1	58427	+	9	0
X	AGACAAAAAGCTAAATTTGTNG	ctACAAAAccaTcAggTTcTCG	CP012395.1	58492	+	9	0
X	AGACAAAAAGCTAAATTTGTNG	cGAgAAcctGaTggtTTTGTAG	CP012395.1	58492	-	9	0
X	AAACAAGCAATTGTTCCGTTNG	AAtCgAGaAccTGaTggtTTTG	CP012395.1	58495	-	9	0
X	AGACAAAAAGCTAAATTTGTNG	gcAaAtAAAatTgAgTTTtTTG	CP012395.1	58671	-	9	0
X	AAACAAGCAATTGTTCCGTTNG	tcAgAttCAATctTcCCGTTTG	CP012395.1	58739	+	8	0
X	CTCCAGTCAGGTGTTGTGCANG	aTCacGcCAGGatcTGTGagTG	CP012395.1	58800	+	9	0
X	AGACAAAAAGCTAAATTTGTNG	AGAacAtAAcgTAAAacTtTTG	CP012395.1	58844	+	8	0
X	GCCATACAGCTCCTGTTTTANG	ctCATctAtCaaaaGTTTTACG	CP012395.1	58853	-	9	0
X	AGACAAAAAGCTAAATTTGTNG	gtAatAAgAGaagAATaTGTGG	CP012395.1	58878	+	9	0
X	GCCATACAGCTCCTGTTTTANG	GgaATAgAttTgtTcTTTaATG	CP012395.1	59028	+	9	0
X	TCACAATGTTTAGCAGGTATNG	gCAatATaTTTtctAaGTAgAG	CP012395.1	59116	-	9	0
X	AGACAAAAAGCTAAATTTGTNG	AGttAAAtcaCcAAtaTTaTCG	CP012395.1	59186	-	9	0
X	AAACAAGCAATTGTTCCGTTNG	AAAaAAtCAcTatTTtCaTaAG	CP012395.1	59242	-	8	0
X	AAACAAGCAATTGTTCCGTTNG	AAAatAGtgATTtTTtatTaAG	CP012395.1	59248	+	9	0
X	AAACAAGCAATTGTTCCGTTNG	AAAaAtaagATTtTTCatTgAG	CP012395.1	59324	+	9	0
X	AGACAAAAAGCTAAATTTGTNG	AtAaAAcAAtCagAATTatgTG	CP012395.1	59379	+	9	0
X	AGACAAAAAGCTAAATTTGTNG	AtAaAtgcAtCTcAAaTTtTTG	CP012395.1	59754	+	9	0
X	GCCATACAGCTCCTGTTTTANG	taaATgCAtCTCaaaTTTTtGG	CP012395.1	59755	+	9	0
X	TCACAATGTTTAGCAGGTATNG	TCtCAAatTTTtGgctaTtTTG	CP012395.1	59763	+	9	0
X	CTCCAGTCAGGTGTTGTGCANG	gatCAaTCAcaTtTTaTaCATG	CP012395.1	59784	+	9	0
X	TCACAATGTTTAGCAGGTATNG	TgtCcActTaTAGCtGtTAgTG	CP012395.1	59949	+	9	0
X	AGACAAAAAGCTAAATTTGTNG	tGAaAAAgtaCTtAATcaGaAG	CP012395.1	59996	+	9	0
X	AAACAAGCAATTGTTCCGTTNG	gAAaAAGtAcTTaaTCaGaaGG	CP012395.1	59997	+	9	0
X	AAACAAGCAATTGTTCCGTTNG	tttggAGCAAaTGTTaCtTTTG	CP012395.1	60030	+	8	0
X	AGACAAAAAGCTAAATTTGTNG	AaAtAgAgttCaAAATTatTTG	CP012395.1	60124	-	9	0
X	CTCCAGTCAGGTGTTGTGCANG	CTtCAaTaAtaTGTTtatCgGG	CP012395.1	60261	-	9	0
X	AGACAAAAAGCTAAATTTGTNG	AaACAtAttatTgAAgTTGgAG	CP012395.1	60267	+	9	0
X	GCCATACAGCTCCTGTTTTANG	GttATAaAGCgatTtTTaaATG	CP012395.1	60303	+	9	0
X	AAACAAGCAATTGTTCCGTTNG	tAcgAAGCAATatTTttGagAG	CP012395.1	60449	+	9	0
X	AGACAAAAAGCTAAATTTGTNG	AGAaAAAtAttcAAtTTaaaAG	CP012395.1	60504	+	9	0
X	CTCCAGTCAGGTGTTGTGCANG	CTtaAGcCAtGTtTTGcattAG	CP012395.1	60601	+	9	0
X	CTCCAGTCAGGTGTTGTGCANG	tTtaAGcCAtGTtTTGctaATG	CP012395.1	60617	-	9	0
X	AGACAAAAAGCTAAATTTGTNG	AGAaAActAatTtAtTTTtaAG	CP012395.1	60633	-	9	0
X	TCACAATGTTTAGCAGGTATNG	TCctAtaaTTTAaatGGcATTG	CP012395.1	60825	-	9	0
X	AGCCCAATGTCTAGCTGGGANG	AtCCCAcaGTacAGCcGcatTG	CP012395.1	60955	+	9	0
X	AAACAAGCAATTGTTCCGTTNG	AAcaAtGCggcTGTaCtGTgGG	CP012395.1	60957	-	9	0
X	AAACAAGCAATTGTTCCGTTNG	tAcatgcCAtTTaTTCCGTaAG	CP012395.1	60995	+	9	0
X	AGCCCAATGTCTAGCTGGGANG	AGCttAcgGaaTAaaTGGcATG	CP012395.1	60997	-	9	0
X	AAACAAGCAATTGTTCCGTTNG	ccgtAAGCttTTGTaCCaTTTG	CP012395.1	61010	+	8	0
X	AGACAAAAAGCTAAATTTGTNG	AGAgAAAAAatTAtgTTaGgTG	CP012395.1	61059	-	7	0
X	TCACAATGTTTAGCAGGTATNG	aCcCAAgaTaTAGagGcaATTG	CP012395.1	61118	+	9	0
X	AAACAAGCAATTGTTCCGTTNG	AtAgAgGCAATTGgaCCtgcTG	CP012395.1	61127	+	8	0
X	TCACAATGTTTAGCAGGTATNG	TCAgAATacTTtGCcaGTgcAG	CP012395.1	61193	+	8	0
X	TCACAATGTTTAGCAGGTATNG	TCACttgtTTTAGCtGGTAcTG	CP012395.1	61253	+	6	0
X	CTCCAGTCAGGTGTTGTGCANG	taCtAcaCAacTtTTGTaCAAG	CP012395.1	61320	-	9	0
X	GCCATACAGCTCCTGTTTTANG	tCCtTcaAGaTCtacaTTTACG	CP012395.1	61363	+	9	0
X	AGACAAAAAGCTAAATTTGTNG	tGcCAtcAAaaTtAtTTTGaAG	CP012395.1	61476	+	9	0
X	AGACAAAAAGCTAAATTTGTNG	AtgCttcAAaaTAAtTTTGaTG	CP012395.1	61479	-	9	0
X	TCACAATGTTTAGCAGGTATNG	TCAaAATtaTTttgAaGcATTG	CP012395.1	61481	+	8	0
X	TCACAATGTTTAGCAGGTATNG	gttgAAgtaTTAGCtGcTATTG	CP012395.1	61616	+	9	0
X	AGACAAAAAGCTAAATTTGTNG	AaACctAAAaCTtgcTTTtTAG	CP012395.1	61679	+	8	0
X	AGACAAAAAGCTAAATTTGTNG	caACtAAAAagcAAgTTTtaGG	CP012395.1	61682	-	9	0
X	TCACAATGTTTAGCAGGTATNG	TCACAgctTaTAatcGcTATGG	CP012395.1	61766	-	8	0
X	AGACAAAAAGCTAAATTTGTNG	ttAgAAAtAGtTAAtccTGTTG	CP012395.1	61958	+	8	0
X	AAACAAGCAATTGTTCCGTTNG	AAtCtAatAtTTcTctCcTTTG	CP012395.1	62126	+	9	0
X	AGACAAAAAGCTAAATTTGTNG	caAaAAAAgGCTttATaatTAG	CP012395.1	62153	-	9	0
X	TCACAATGTTTAGCAGGTATNG	TCAgAAaaTcaAGgAGGagaAG	CP012395.1	62251	+	9	0
X	TCACAATGTTTAGCAGGTATNG	TCAtAAataTTAcCtataATAG	CP012395.1	62297	-	9	0
X	AAACAAGCAATTGTTCCGTTNG	AtAttAagAATTtcTaCGTcAG	CP012395.1	62483	+	9	0
X	AAACAAGCAATTGTTCCGTTNG	AAACAAttcAgaaTatCGgTCG	CP012395.1	62531	-	9	0
X	AAACAAGCAATTGTTCCGTTNG	AAACcAGCAtcTacTgaacTAG	CP012395.1	62627	+	9	0
X	AGACAAAAAGCTAAATTTGTNG	gGAgccAAAGCTtccTgTGcAG	CP012395.1	62658	-	9	0
X	AAACAAGCAATTGTTCCGTTNG	AtACcAcCAAcaGTgCCaaTAG	CP012395.1	62690	+	8	0
X	AAACAAGCAATTGTTCCGTTNG	AAACcAtaAtcaaTTCtaTTGG	CP012395.1	62705	-	9	0
X	AAACAAGCAATTGTTCCGTTNG	AAAtAAGCAATaccgCaagcTG	CP012395.1	62756	+	9	0
X	GCCATACAGCTCCTGTTTTANG	cagATAaAttTCCTaTaTaACG	CP012395.1	62811	+	9	0
X	TCACAATGTTTAGCAGGTATNG	atAtAAcGTTTttgAtGTAgGG	CP012395.1	62825	+	9	0
X	TCACAATGTTTAGCAGGTATNG	gCAtAAacTaaAaCtGGcATAG	CP012395.1	62909	+	9	0
X	GCCATACAGCTCCTGTTTTANG	cCaAggaAtCaCCTGTacTATG	CP012395.1	62926	-	9	0
X	CTCCAGTCAGGTGTTGTGCANG	CcgCAGcagGtTcTgaTGCAAG	CP012395.1	62996	-	9	0
X	TCACAATGTTTAGCAGGTATNG	TacCAAatTTTAtaAGagtTTG	CP012395.1	63051	+	9	0
X	AAACAAGCAATTGTTCCGTTNG	AtcaAAGacATacTTCaGTTTG	CP012395.1	63183	-	8	0
X	AGACAAAAAGCTAAATTTGTNG	AGAacAAAAcaTAAccacaTTG	CP012395.1	63288	-	9	0
X	GCCATACAGCTCCTGTTTTANG	cttcTACAGCTgacaTaTTATG	CP012395.1	63312	+	9	0
X	CTCCAGTCAGGTGTTGTGCANG	gTCCAGcCgttaaTTcTGCACG	CP012395.1	63333	+	8	0
X	GCCATACAGCTCCTGTTTTANG	tCgATAaAGCTaagGcaTTACG	CP012395.1	63410	-	8	0
X	GCCATACAGCTCCTGTTTTANG	tggAagCtGCagCTaTTTTAGG	CP012395.1	63494	-	9	0
X	AGACAAAAAGCTAAATTTGTNG	cagCAAAtAaCTAttTTTtcTG	CP012395.1	63581	+	9	0
X	TCACAATGTTTAGCAGGTATNG	TCAtAtTaTcTAGtAacaAaGG	CP012395.1	63743	-	9	0
X	GCCATACAGCTCCTGTTTTANG	aaCATAgAaaTatTGTTTacTG	CP012395.1	63795	-	9	0
X	AGACAAAAAGCTAAATTTGTNG	AtACAtAtAGCatAtaaTaTTG	CP012395.1	63873	-	9	0
X	AGACAAAAAGCTAAATTTGTNG	AtgaAAAAtttaAAATTTaaTG	CP012395.1	63924	+	9	0
X	AGACAAAAAGCTAAATTTGTNG	AcAaAcAAtaaTttATaTGTTG	CP012395.1	63983	+	9	0
X	AGACAAAAAGCTAAATTTGTNG	AataAAAggGgTAgtTTTaTGG	CP012395.1	64076	+	9	0
X	AAACAAGCAATTGTTCCGTTNG	ccAttAaaAAcTtTTCaGTTAG	CP012395.1	64187	-	9	0
X	TCACAATGTTTAGCAGGTATNG	TtAaAcTaTTTtctAttTATGG	CP012395.1	64500	+	9	0
X	TCACAATGTTTAGCAGGTATNG	gCAtAcTGaTTtcCAtaaATAG	CP012395.1	64512	-	9	0
X	TCACAATGTTTAGCAGGTATNG	TCAgtATGcgTAtaAGcTtTTG	CP012395.1	64525	+	8	0
X	AGACAAAAAGCTAAATTTGTNG	AGAaAcgAAatTgAAaTgGcTG	CP012395.1	64640	+	9	0
X	AGACAAAAAGCTAAATTTGTNG	AttaAAAtctCaAAAaTTcTTG	CP012395.1	64785	+	9	0
X	AGACAAAAAGCTAAATTTGTNG	AGtacAAAAtagAAATTTtgTG	CP012395.1	64866	+	8	0
X	AGACAAAAAGCTAAATTTGTNG	AtACtAttAtaaAAAaTgGTGG	CP012395.1	64926	+	9	0
X	AGACAAAAAGCTAAATTTGTNG	AGAttAAAAaCatctTTaaTTG	CP012395.1	64965	+	9	0
X	TCACAATGTTTAGCAGGTATNG	aaAacATcTTTAattGtTATAG	CP012395.1	64971	+	9	0
X	TCACAATGTTTAGCAGGTATNG	TtACcgTtTgaActAGGTtTGG	CP012395.1	65118	-	9	0
X	TCACAATGTTTAGCAGGTATNG	gtAaAAgGTTatGCAGcTcaAG	CP012395.1	65136	+	9	0
X	AGACAAAAAGCTAAATTTGTNG	caAgAAAAAaCaAtATTTacAG	CP012395.1	65154	+	8	0
X	AAACAAGCAATTGTTCCGTTNG	gAAaAAaCAATatTTaCagaTG	CP012395.1	65157	+	9	0
X	AGACAAAAAGCTAAATTTGTNG	AaAacAAtAttTAcAgaTGTGG	CP012395.1	65160	+	9	0
X	AGACAAAAAGCTAAATTTGTNG	AacgcAAgAGCTAAgcTTGcTG	CP012395.1	65184	+	8	0
X	TCACAATGTTTAGCAGGTATNG	TCAagActTTTAGtAatTgTTG	CP012395.1	65262	+	8	0
X	AAACAAGCAATTGTTCCGTTNG	AgAgAtttAtcTGTTgCtTTAG	CP012395.1	65319	+	9	0
X	TCACAATGTTTAGCAGGTATNG	TCtgttgcTTTAGaAGGTAcAG	CP012395.1	65328	+	8	0
X	TCACAATGTTTAGCAGGTATNG	aCAgAAaaTagAatAGGaATAG	CP012395.1	65346	+	9	0
X	GCCATACAGCTCCTGTTTTANG	GCtATtCctaTtCTaTTTTcTG	CP012395.1	65347	-	8	0
X	AGACAAAAAGCTAAATTTGTNG	AGACAAgAttaTAAtacTGcTG	CP012395.1	65370	+	8	0
X	AAACAAGCAATTGTTCCGTTNG	AtACctGaAATTacTgaaTTTG	CP012395.1	65425	-	9	0
X	GCCATACAGCTCCTGTTTTANG	GCCtTAtAatatgTtTTTTgAG	CP012395.1	65458	-	9	0
X	AAACAAGCAATTGTTCCGTTNG	AAAaAAcatATTaTaagGcTAG	CP012395.1	65461	+	9	0
X	GCCATACAGCTCCTGTTTTANG	cattTAaAttTCCcaTTTTAAG	CP012395.1	65600	-	9	0
X	AGACAAAAAGCTAAATTTGTNG	gGACAAAAAGgTAAggaTaaTG	CP012395.1	65919	+	7	0
X	TCACAATGTTTAGCAGGTATNG	ctcCAcTtTTTAtCAttTATTG	CP012395.1	65959	-	8	0
X	GCCATACAGCTCCTGTTTTANG	aCCATAtcttTttTcTTTaAAG	CP012395.1	66062	-	9	0
X	TCACAATGTTTAGCAGGTATNG	TCAgttTtTgcAagAGaTATAG	CP012395.1	66105	+	9	0
X	AAACAAGCAATTGTTCCGTTNG	AAACtAaCAtTataTtCtTTAG	CP012395.1	66127	-	8	0
X	AGCCCAATGTCTAGCTGGGANG	AGtaaAATaTCcAataGGaAAG	CP012395.1	66226	-	9	0
X	AAACAAGCAATTGTTCCGTTNG	AActAAGtttTTaTTttaTTTG	CP012395.1	66263	+	9	0
X	CTCCAGTCAGGTGTTGTGCANG	gaggAGgCAGcTcTaGTGgAGG	CP012395.1	66361	+	9	0
X	AAACAAGCAATTGTTCCGTTNG	AAttAAtgAATTtTaCttTaTG	CP012395.1	66405	+	9	0
X	TCACAATGTTTAGCAGGTATNG	atgCAATGTTTttaAaaTAaAG	CP012395.1	66424	+	9	0
X	GCCATACAGCTCCTGTTTTANG	caatcAaAGCTCaTaTTTTATG	CP012395.1	66472	-	8	0
X	AAACAAGCAATTGTTCCGTTNG	ttACAAaCAATatTTgtaTaAG	CP012395.1	66546	-	9	0
X	CTCCAGTCAGGTGTTGTGCANG	CTaaAtTgAtGaGTTtTtaATG	CP012395.1	66586	-	9	0
X	AGACAAAAAGCTAAATTTGTNG	gGtaAAgAttCTAAAaTTGcTG	CP012395.1	66756	+	8	0
X	TCACAATGTTTAGCAGGTATNG	gCtCtAaGTccAGCAatTtTAG	CP012395.1	66766	-	9	0
X	AAACAAGCAATTGTTCCGTTNG	AgtttAGCctTTaTTtCtTTTG	CP012395.1	66787	-	9	0
X	AGACAAAAAGCTAAATTTGTNG	gaAatAAAgGCTAAAcTTaaTG	CP012395.1	66792	+	8	0
X	TCACAATGTTTAGCAGGTATNG	cgAaAcTGTTcAttAaGTtTAG	CP012395.1	66802	-	9	0
X	AAACAAGCAATTGTTCCGTTNG	tAcCAcGaAAcTGTTCatTaAG	CP012395.1	66807	-	8	0
X	AAACAAGCAATTGTTCCGTTNG	gAACAAGaAATTGaTaataTAG	CP012395.1	66834	+	7	0
X	AGACAAAAAGCTAAATTTGTNG	AtACtAtAttaTcAATTTcTTG	CP012395.1	66837	-	8	0
X	GCCATACAGCTCCTGTTTTANG	GgCATACAcCTgtcGgTaatGG	CP012395.1	66888	-	9	0
X	AAACAAGCAATTGTTCCGTTNG	gAAgAgGtAAcTGTTCCGaTGG	CP012395.1	66922	+	6	0
X	TCACAATGTTTAGCAGGTATNG	TaACtATaTTacagAGGTtaAG	CP012395.1	66971	+	9	0
X	GCCATACAGCTCCTGTTTTANG	aagtTctAatTCtTGTTTTAAG	CP012395.1	67004	-	9	0
X	AAACAAGCAATTGTTCCGTTNG	AAACAAGaAtTaGaaCttaTGG	CP012395.1	67008	+	8	0
X	AGACAAAAAGCTAAATTTGTNG	AaACAAgAAttagAAcTTaTGG	CP012395.1	67008	+	8	0
X	TCACAATGTTTAGCAGGTATNG	aaACAAgaaTTAGaActTATGG	CP012395.1	67008	+	8	0
X	CTCCAGTCAGGTGTTGTGCANG	aTtgAGaaAGGTGTTcctgATG	CP012395.1	67217	+	9	0
X	GCCATACAGCTCCTGTTTTANG	aaaATAaAGCaaCTaTaTaAAG	CP012395.1	67281	+	9	0
X	AAACAAGCAATTGTTCCGTTNG	cAAaAtttAATTaTTCaaTTGG	CP012395.1	67329	+	8	0
X	AAACAAGCAATTGTTCCGTTNG	AAttAttCAATTGgTagaTaTG	CP012395.1	67337	+	9	0
X	AAACAAGCAATTGTTCCGTTNG	AAAttAaaAAgTaTTaaGTaAG	CP012395.1	67404	+	9	0
X	AAACAAGCAATTGTTCCGTTNG	AAcgtAaaAATTGTTtacTgAG	CP012395.1	67630	-	9	0
X	AGACAAAAAGCTAAATTTGTNG	AaACAAAtAagTAAAgTaGaTG	CP012395.1	67658	-	7	0
X	AGACAAAAAGCTAAATTTGTNG	tGggAgAAgtaTAAATTTcaAG	CP012395.1	67700	+	9	0
X	AAACAAGCAATTGTTCCGTTNG	AAcCAAatAAaTGcTCttaaTG	CP012395.1	67748	-	9	0
X	AGACAAAAAGCTAAATTTGTNG	AaAgAtAtAaaaAAATaTaTTG	CP012395.1	67844	-	9	0
X	AAACAAGCAATTGTTCCGTTNG	AAAgAAGgAcTTcTaCCaTTTG	CP012395.1	67961	-	6	0
X	AGCCCAATGTCTAGCTGGGANG	AaCgaAgTGTaaAtaTGGaAAG	CP012395.1	67991	+	9	0
X	CTCCAGTCAGGTGTTGTGCANG	CTagAGTtAtcTcTaGgtCAAG	CP012395.1	68087	-	9	0
X	AGACAAAAAGCTAAATTTGTNG	ttAtAAAAAatTAAtTTTcaAG	CP012395.1	68128	+	8	0
X	AAACAAGCAATTGTTCCGTTNG	tAACcAcactTcGcTCCaTTAG	CP012395.1	68270	+	9	0
X	AGACAAAAAGCTAAATTTGTNG	tttgAcAAcctTAcATTTGTTG	CP012395.1	68341	+	9	0
X	GCCATACAGCTCCTGTTTTANG	GgCtTttAGCaCacGaaTTATG	CP012395.1	68499	-	9	0
X	AGACAAAAAGCTAAATTTGTNG	AatgcAAAtGtaAAAcgTGTTG	CP012395.1	68527	+	9	0
X	TCACAATGTTTAGCAGGTATNG	gaAaAAgGTTTAtCgGcTtaTG	CP012395.1	68635	+	9	0
X	AGACAAAAAGCTAAATTTGTNG	tatgAAAAAtCaAAATTatTAG	CP012395.1	68653	+	8	0
X	TCACAATGTTTAGCAGGTATNG	TCAaAATtaTTAGCAGaacgTG	CP012395.1	68662	+	7	0
X	AAACAAGCAATTGTTCCGTTNG	AAAatAGCAAcaGggttGaTGG	CP012395.1	68732	-	9	0
X	GCCATACAGCTCCTGTTTTANG	tCaAccCtGtTgCTaTTTTgGG	CP012395.1	68735	+	9	0
X	AGCCCAATGTCTAGCTGGGANG	AagCCcAaaaCTAcCTGaaATG	CP012395.1	68775	-	9	0
X	TCACAATGTTTAGCAGGTATNG	TgACAAatTcTAaCgcaaATGG	CP012395.1	68894	+	9	0
X	GCCATACAGCTCCTGTTTTANG	tCaAcAatGCTgCaaTTTcAGG	CP012395.1	68956	-	9	0
X	AAACAAGCAATTGTTCCGTTNG	AttacAGaAAagGTTCCcgTCG	CP012395.1	68995	+	9	0
X	AAACAAGCAATTGTTCCGTTNG	ggctAAGaAAaTtTTagGTTGG	CP012395.1	69120	+	9	0
X	AAACAAGCAATTGTTCCGTTNG	AAAtAAagAAcaagTtaGTTCG	CP012395.1	69256	+	9	0
X	GCCATACAGCTCCTGTTTTANG	GatAaAttGtTCgTtTTTTcAG	CP012395.1	69302	-	9	0
X	GCCATACAGCTCCTGTTTTANG	aCCATACtcaTggTaTTTatAG	CP012395.1	69555	+	9	0
X	GCCATACAGCTCCTGTTTTANG	tCCActCtaaTCCTtccTTAGG	CP012395.1	69723	-	9	0
X	AGACAAAAAGCTAAATTTGTNG	gaACAAAAgttTtAtcTTGaTG	CP012395.1	69774	+	9	0
X	AGACAAAAAGCTAAATTTGTNG	ttACAtcAAGaTAAAacTtTTG	CP012395.1	69777	-	8	0
X	AGCCCAATGTCTAGCTGGGANG	AagtCAAaaaCTtGCaGGaAAG	CP012395.1	70250	+	9	0
X	AGACAAAAAGCTAAATTTGTNG	AaAaAgAAAatTAcAggTtTTG	CP012395.1	70360	+	9	0
X	AAACAAGCAATTGTTCCGTTNG	AAAttAtCttaacaTCCGTTAG	CP012395.1	70421	-	9	0
X	AGACAAAAAGCTAAATTTGTNG	gGAtgttAAGaTAAtTTTtcAG	CP012395.1	70426	+	9	0
X	TCACAATGTTTAGCAGGTATNG	TCAaAtTtccTtGtAaGTAaTG	CP012395.1	70465	-	9	0
X	AGACAAAAAGCTAAATTTGTNG	AGAttAAtgtCaAAtTTccTTG	CP012395.1	70474	-	9	0
X	AGACAAAAAGCTAAATTTGTNG	AtACttAtAtaaAAtTTTtTAG	CP012395.1	70544	+	9	0
X	TCACAATGTTTAGCAGGTATNG	TaAaAtTtTTTAGatGaTgaAG	CP012395.1	70553	+	9	0
X	AGACAAAAAGCTAAATTTGTNG	gtgCcAAAAaaTAtATTTtcTG	CP012395.1	70586	+	9	0
X	AGACAAAAAGCTAAATTTGTNG	tGcCAAAAAatatAtTTTcTGG	CP012395.1	70587	+	8	0
X	AAACAAGCAATTGTTCCGTTNG	AAACcAGaAAaTaTatttTTTG	CP012395.1	70590	-	8	0
X	AGACAAAAAGCTAAATTTGTNG	AaACcAgAAaaTAtATTTtTTG	CP012395.1	70590	-	7	0
X	TCACAATGTTTAGCAGGTATNG	TtttctgGTTTAGaAGaTtTAG	CP012395.1	70601	+	9	0
X	AGACAAAAAGCTAAATTTGTNG	AaACAAAAAaaattATTataTG	CP012395.1	70712	+	9	0
X	AAACAAGCAATTGTTCCGTTNG	AAtCAtatAATaaTTtttTTTG	CP012395.1	70715	-	9	0
X	TCACAATGTTTAGCAGGTATNG	TtAaAATcaTTAtCAcaaAcCG	CP012395.1	70752	-	9	0
X	TCACAATGTTTAGCAGGTATNG	gCtgAAgtTTTAaCtGcTcTAG	CP012395.1	70776	-	9	0
X	GCCATACAGCTCCTGTTTTANG	GttATAaAtCcttatTTTTATG	CP012395.1	70844	+	9	0
X	TCACAATGTTTAGCAGGTATNG	TCcttATtTTTAtgAtGTATGG	CP012395.1	70852	+	7	0
X	CTCCAGTCAGGTGTTGTGCANG	CcggAGgtAtaTGaTGTGaATG	CP012395.1	70988	+	9	0
X	AGACAAAAAGCTAAATTTGTNG	AaAaAtAcAGCTtcATTTtcAG	CP012395.1	71127	-	8	0
X	GCCATACAGCTCCTGTTTTANG	aaaATgaAGCTgtatTTTTAAG	CP012395.1	71130	+	9	0
X	AAACAAGCAATTGTTCCGTTNG	AtAaAAGaAgcTGaaCaaTTGG	CP012395.1	71360	+	9	0
X	AGACAAAAAGCTAAATTTGTNG	AtAaAAgAAGCTgAAcaatTGG	CP012395.1	71360	+	8	0
X	AGACAAAAAGCTAAATTTGTNG	gaACAAttgGaaAAAggTGTTG	CP012395.1	71372	+	9	0
X	TCACAATGTTTAGCAGGTATNG	gaACAATtggaAaaAGGTgTTG	CP012395.1	71372	+	9	0
X	AAACAAGCAATTGTTCCGTTNG	cAtCAAcaccTTtTTCCaaTTG	CP012395.1	71375	-	9	0
X	GCCATACAGCTCCTGTTTTANG	ttgAaAaAaaTCCTtTTTTAGG	CP012395.1	71438	-	8	0
X	AGACAAAAAGCTAAATTTGTNG	AGAtAtAtAaacAgAgTTcTTG	CP012395.1	71531	+	9	0
X	TCACAATGTTTAGCAGGTATNG	TgttAATaaTcAtCAGGTggAG	CP012395.1	71572	-	9	0
X	CTCCAGTCAGGTGTTGTGCANG	CTCtAaTCcccccTTcTtCAAG	CP012395.1	71676	-	9	0
X	AGCCCAATGTCTAGCTGGGANG	AGaaaAATtTCaAtCTtttATG	CP012395.1	71889	+	9	0
X	AGACAAAAAGCTAAATTTGTNG	AGAaAAAtttCaAtcTTTtaTG	CP012395.1	71889	+	9	0
X	AGACAAAAAGCTAAATTTGTNG	AGAactAAActTgAAaTatTAG	CP012395.1	71941	+	9	0
X	AGACAAAAAGCTAAATTTGTNG	AGAtAAAgAatTtAAagTaaAG	CP012395.1	71961	+	9	0
X	AGACAAAAAGCTAAATTTGTNG	AtAgAAtAtatTAAATcTagAG	CP012395.1	71998	+	9	0
X	CTCCAGTCAGGTGTTGTGCANG	CTattcTCActgGTTcTaCATG	CP012395.1	72283	-	9	0
X	AGACAAAAAGCTAAATTTGTNG	AcAtAtAAAGagcgATTTaaAG	CP012395.1	72390	+	9	0
X	TCACAATGTTTAGCAGGTATNG	gCAgAATaTacAaCAGGaATTG	CP012395.1	72450	+	7	0
X	TCACAATGTTTAGCAGGTATNG	aCAatATaTTTAaaAtGggTAG	CP012395.1	72591	-	9	0
X	AGACAAAAAGCTAAATTTGTNG	ttgaAAAAttaTtAAaTTGTAG	CP012395.1	72612	+	9	0
X	TCACAATGTTTAGCAGGTATNG	gtAtAtTaaTTAatAGcTATTG	CP012395.1	72648	-	9	0
X	AGACAAAAAGCTAAATTTGTNG	AcAaAAAtgGCTAtATcctTTG	CP012395.1	72733	+	8	0
X	TCACAATGTTTAGCAGGTATNG	TaAgAtTcTaTAaaAGaTAcTG	CP012395.1	72791	-	9	0
X	AAACAAGCAATTGTTCCGTTNG	AtAgAAtCttaTGaTaCGTTAG	CP012395.1	72802	+	8	0
X	TCACAATGTTTAGCAGGTATNG	TCAgtAgcaTTtGaAGcTAaCG	CP012395.1	72818	-	9	0
X	CTCCAGTCAGGTGTTGTGCANG	ggaCAaTtAGaTGTaaTGgAAG	CP012395.1	72895	+	9	0
X	AGACAAAAAGCTAAATTTGTNG	gGACAAttAGaTgtAaTgGaAG	CP012395.1	72895	+	9	0
X	GCCATACAGCTCCTGTTTTANG	GaCATAtAagTatgGgTaTAGG	CP012395.1	73004	+	9	0
X	AAACAAGCAATTGTTCCGTTNG	AAAtttGCttTTacTCCaTcTG	CP012395.1	73052	-	9	0
X	AGACAAAAAGCTAAATTTGTNG	gGAgtAAAAGCaAAtTTataCG	CP012395.1	73057	+	8	0
X	AAACAAGCAATTGTTCCGTTNG	tAAaAgcaAATTtaTaCGaTAG	CP012395.1	73061	+	9	0
X	GCCATACAGCTCCTGTTTTANG	cagtTtCAGaTCCaaTTTTAGG	CP012395.1	73118	+	8	0
X	GCCATACAGCTCCTGTTTTANG	GaCATAacaagCCTaTTaTcCG	CP012395.1	73145	-	9	0
X	TCACAATGTTTAGCAGGTATNG	ctACcATcTTTAatAGGaAcAG	CP012395.1	73172	-	8	0
X	TCACAATGTTTAGCAGGTATNG	TaACtAataaTAtCAaGTATGG	CP012395.1	73247	+	8	0
X	AGACAAAAAGCTAAATTTGTNG	gcAaAtAAAGaTAtATcccTTG	CP012395.1	73315	+	9	0
X	GCCATACAGCTCCTGTTTTANG	caatTACAttTtCcaTTTTACG	CP012395.1	73339	-	9	0
X	AGACAAAAAGCTAAATTTGTNG	taAaAAggAtCcAAgTTTGcAG	CP012395.1	73368	+	9	0
X	AAACAAGCAATTGTTCCGTTNG	AAggtAcCAAcTGgTCCtTgGG	CP012395.1	73493	+	8	0
X	AGACAAAAAGCTAAATTTGTNG	gtACccAAAtCTgAAgTTaTGG	CP012395.1	73522	+	8	0
X	AGACAAAAAGCTAAATTTGTNG	AcAaAAAAtGaaAtcTTTcaGG	CP012395.1	73552	+	9	0
X	GCCATACAGCTCCTGTTTTANG	GCCtgAaAGaTttcaTTTTtTG	CP012395.1	73553	-	9	0
X	AAACAAGCAATTGTTCCGTTNG	AcAaAAatAATaGTTgtaaTTG	CP012395.1	73574	-	9	0
X	TCACAATGTTTAGCAGGTATNG	TttaAcaacTTttCAGGTATCG	CP012395.1	73703	-	9	0
X	AGACAAAAAGCTAAATTTGTNG	AaAatgAAAGaTgAATcaGgTG	CP012395.1	73723	+	9	0
X	AAACAAGCAATTGTTCCGTTNG	AAACAAattAaTGTggaaaTGG	CP012395.1	73837	+	9	0
X	AGACAAAAAGCTAAATTTGTNG	AGgaAAtAAGtgcAATaTcaAG	CP012395.1	73943	+	9	0
X	TCACAATGTTTAGCAGGTATNG	gCACAATaTggttCAGaaAaTG	CP012395.1	74002	+	9	0
X	TCACAATGTTTAGCAGGTATNG	agAgcAgGagaAGCAGGTAgGG	CP012395.1	74239	+	9	0
X	AAACAAGCAATTGTTCCGTTNG	gAAagAGttcTTaTTtCaTTTG	CP012395.1	74276	-	9	0
X	TCACAATGTTTAGCAGGTATNG	TCAaAATGTaTcaaAacTAaTG	CP012395.1	74532	+	8	0
X	AAACAAGCAATTGTTCCGTTNG	AAtgAgtCAgaTtTTtCtTTTG	CP012395.1	74666	-	9	0
X	AAACAAGCAATTGTTCCGTTNG	AAAgAAaaAtcTGactCaTTAG	CP012395.1	74668	+	9	0
X	AGACAAAAAGCTAAATTTGTNG	AaAgAAAAAtCTgAcTcatTAG	CP012395.1	74668	+	8	0
X	TCACAATGTTTAGCAGGTATNG	TCtgAcTcaTTAGtgGGcATAG	CP012395.1	74677	+	8	0
X	TCACAATGTTTAGCAGGTATNG	aCAtAAaGTcatcatGGTATCG	CP012395.1	74899	-	9	0
X	AGCCCAATGTCTAGCTGGGANG	tttCCAATtgCTAGtTttaATG	CP012395.1	75046	-	9	0
X	AAACAAGCAATTGTTCCGTTNG	AAAtgAGgccTctTTCCaaTTG	CP012395.1	75058	-	9	0
X	AGCCCAATGTCTAGCTGGGANG	gGtCCcATtTCcAGCcGtccTG	CP012395.1	75103	-	9	0
X	GCCATACAGCTCCTGTTTTANG	ctCATAatGgTCCcaTTTccAG	CP012395.1	75111	-	9	0
X	AAACAAGCAATTGTTCCGTTNG	gAAaAAGCAgcaGaTgCcTgTG	CP012395.1	75218	+	9	0
X	AAACAAGCAATTGTTCCGTTNG	AAAgAAGaAcTTaTaCCtTcAG	CP012395.1	75350	+	7	0
X	AGACAAAAAGCTAAATTTGTNG	AGAtggAAAaaTAAgaTaGaGG	CP012395.1	75539	+	9	0
X	AGACAAAAAGCTAAATTTGTNG	AGAggtAAAGgatAAaTTaaTG	CP012395.1	75556	+	9	0
X	GCCATACAGCTCCTGTTTTANG	taaAcAgAGtTCtTGgTTTcAG	CP012395.1	75655	+	9	0
X	AGACAAAAAGCTAAATTTGTNG	AagCAgAtAtCccAAaTTtTTG	CP012395.1	75755	+	9	0
X	AGCCCAATGTCTAGCTGGGANG	AtCCCAAatTtTtGaTttGgTG	CP012395.1	75763	+	9	0
X	AGACAAAAAGCTAAATTTGTNG	AtcCcAAAtttTtgATTTGgTG	CP012395.1	75763	+	9	0
X	AGCCCAATGTCTAGCTGGGANG	AatCCtATGcCTAtaTGtGATG	CP012395.1	75938	+	7	0
X	AGACAAAAAGCTAAATTTGTNG	gGAaAAActGCcAtAaTTacAG	CP012395.1	75995	+	9	0
X	AAACAAGCAATTGTTCCGTTNG	AAgtAtaCAATTacTaCaTcTG	CP012395.1	76071	-	9	0
X	GCCATACAGCTCCTGTTTTANG	caCtaAtAtCaCCTGcTaTAAG	CP012395.1	76157	-	9	0
X	AAACAAGCAATTGTTCCGTTNG	AAAtAAttcATTGcTgCccTTG	CP012395.1	76350	-	8	0
X	AGACAAAAAGCTAAATTTGTNG	AtAaAtAcAGCTtctaTaGTGG	CP012395.1	76391	+	9	0
X	AGACAAAAAGCTAAATTTGTNG	AaAggAAgtGCcAcAcTTaTAG	CP012395.1	76418	+	9	0
X	AGACAAAAAGCTAAATTTGTNG	AtAgAAtAAtCTAtAagTGTGG	CP012395.1	76428	-	7	0
X	AGACAAAAAGCTAAATTTGTNG	AtgacAAAAGgTgcAaTaGTAG	CP012395.1	76448	+	9	0
X	AAACAAGCAATTGTTCCGTTNG	AAAgctaCtATTGcaCCtTTTG	CP012395.1	76452	-	8	0
X	CTCCAGTCAGGTGTTGTGCANG	tTCCAGTCttcccTTtTGCAAG	CP012395.1	76496	-	7	0
X	AGACAAAAAGCTAAATTTGTNG	AaACAAgAtGgTAtAagcGgTG	CP012395.1	76554	-	9	0
X	AAACAAGCAATTGTTCCGTTNG	AAACAAaaAcTTcccagtTTGG	CP012395.1	76581	+	9	0
X	AGACAAAAAGCTAAATTTGTNG	AaACAAAAActTcccagTtTGG	CP012395.1	76581	+	9	0
X	AGACAAAAAGCTAAATTTGTNG	AcAaAAActtCccAgTTTGgTG	CP012395.1	76583	+	9	0
X	TCACAATGTTTAGCAGGTATNG	TCACcAaacTggGaAGtTtTTG	CP012395.1	76584	-	9	0
X	TCACAATGTTTAGCAGGTATNG	aatCAATaTTTgatgGGaATCG	CP012395.1	76759	-	9	0
X	AGACAAAAAGCTAAATTTGTNG	tGggAAtAAtCaAtATTTGaTG	CP012395.1	76766	-	8	0
X	AGCCCAATGTCTAGCTGGGANG	gGCgaAATtgCTAttTGGGtAG	CP012395.1	76797	+	8	0
X	AGACAAAAAGCTAAATTTGTNG	gGcgAAAttGCTAttTggGTAG	CP012395.1	76797	+	9	0
X	CTCCAGTCAGGTGTTGTGCANG	CTCagcTCtGGgGgTtTaCcTG	CP012395.1	76851	-	9	0
X	GCCATACAGCTCCTGTTTTANG	aCCtTAgAagaaCTtaTTTAGG	CP012395.1	76918	+	9	0
X	AGACAAAAAGCTAAATTTGTNG	AtcCcAAAtctTtgATTTGgTG	CP012395.1	77029	+	9	0
X	AGACAAAAAGCTAAATTTGTNG	AtcCcAAAtctTtgATTTGgTG	CP012395.1	77080	+	9	0
X	AGACAAAAAGCTAAATTTGTNG	AtcCcAAAtctTtgATTTGgTG	CP012395.1	77131	+	9	0
X	AAACAAGCAATTGTTCCGTTNG	AAttgctCAATTtaTCtGaTGG	CP012395.1	77172	-	9	0
X	GCCATACAGCTCCTGTTTTANG	tgCATAatGggCtgGTTTaATG	CP012395.1	77312	-	9	0
X	AAACAAGCAATTGTTCCGTTNG	AAcCAgcCcATTaTgCaGgTAG	CP012395.1	77317	+	8	0
X	AGCCCAATGTCTAGCTGGGANG	AGCCCAtTaTgcAGgTaGacAG	CP012395.1	77321	+	8	0
X	GCCATACAGCTCCTGTTTTANG	GCCtTgCAGCTaCgcagcaAGG	CP012395.1	77344	-	9	0
X	AGACAAAAAGCTAAATTTGTNG	AtAttAAAgctagAATTgGTGG	CP012395.1	77425	-	9	0
X	AGACAAAAAGCTAAATTTGTNG	gatattAAAGCTAgAaTTGgTG	CP012395.1	77426	-	9	0
X	AGACAAAAAGCTAAATTTGTNG	AtAaAtgAAGgacAATTatTTG	CP012395.1	77470	+	9	0
X	TCACAATGTTTAGCAGGTATNG	TCtaAATGTcTtcaAGaTcTAG	CP012395.1	77507	-	8	0
X	AGACAAAAAGCTAAATTTGTNG	AGACAtttAGaaAtcTTaGgTG	CP012395.1	77518	+	9	0
X	CTCCAGTCAGGTGTTGTGCANG	CTCCAGggttGaccatTGCAAG	CP012395.1	77569	+	9	0
X	AGACAAAAAGCTAAATTTGTNG	gtAgAAAAAGaaAAgTTaGTTG	CP012395.1	77624	-	7	0
X	AGACAAAAAGCTAAATTTGTNG	AactAtAAAGaaAAAgaaGTAG	CP012395.1	77642	-	9	0
X	TCACAATGTTTAGCAGGTATNG	TaAacATtgTTtaCAGcTtTAG	CP012395.1	77869	+	9	0
X	AGACAAAAAGCTAAATTTGTNG	AtACtAtAAGagcAtTTTcaGG	CP012395.1	78095	+	9	0
X	AAACAAGCAATTGTTCCGTTNG	AtACctGaAAaTGcTCttaTAG	CP012395.1	78098	-	9	0
X	AAACAAGCAATTGTTCCGTTNG	tAAaAAatAATatTTCCGaaGG	CP012395.1	78142	-	8	0
X	AGACAAAAAGCTAAATTTGTNG	AcAttAAAAaaTAAtaTTtcCG	CP012395.1	78146	-	9	0
X	TCACAATGTTTAGCAGGTATNG	TCcCtATtaTTAGCtGcgggAG	CP012395.1	78191	-	9	0
X	AGACAAAAAGCTAAATTTGTNG	AaAtttAAAaggAAATTTtgAG	CP012395.1	78252	-	9	0
X	TCACAATGTTTAGCAGGTATNG	TttCcgTtTTTAtCttGaATAG	CP012395.1	78310	+	9	0
X	AAACAAGCAATTGTTCCGTTNG	AAAgAAGtAAcTagTCaGTaTG	CP012395.1	78512	+	7	0
X	AGACAAAAAGCTAAATTTGTNG	AaAattAAAaaTAAATaTtTCG	CP012395.1	78624	-	8	0
X	TCACAATGTTTAGCAGGTATNG	aagaAATGTcTAGCAtGTtcTG	CP012395.1	78665	-	8	0
X	AAACAAGCAATTGTTCCGTTNG	AtACtAttAATatTTaaGTaGG	CP012395.1	78786	-	9	0
X	AGACAAAAAGCTAAATTTGTNG	gGACAAActtCTAcAcaaGcTG	CP012395.1	78997	+	9	0
X	TCACAATGTTTAGCAGGTATNG	cCtgAAgGTccAGCttGTgTAG	CP012395.1	79007	-	9	0
X	AGACAAAAAGCTAAATTTGTNG	AGtgAAAAtaaggAAgTTaTGG	CP012395.1	79061	-	9	0
X	CTCCAGTCAGGTGTTGTGCANG	tTaCAtTtAaGatTTGTGttTG	CP012395.1	79097	+	9	0
X	AGACAAAAAGCTAAATTTGTNG	AaACAgAAttaTgtATTgGgTG	CP012395.1	79189	-	9	0
X	AGACAAAAAGCTAAATTTGTNG	ttACAAcAActTtAtTTTcTTG	CP012395.1	79211	+	8	0
X	AGACAAAAAGCTAAATTTGTNG	catCAAgAAaaTAAAgTTGTTG	CP012395.1	79214	-	7	0
X	AAACAAGCAATTGTTCCGTTNG	gtAggtGCAATTGTTCatcaAG	CP012395.1	79229	-	9	0
X	AGCCCAATGTCTAGCTGGGANG	gtgCaAATGTtTgcCcGGtAGG	CP012395.1	79246	-	9	0
X	TCACAATGTTTAGCAGGTATNG	TCACAcTGccTAcattGTATCG	CP012395.1	79279	+	7	0
X	AGACAAAAAGCTAAATTTGTNG	gGtgAAAAAGgaAcAccTGcAG	CP012395.1	79339	+	9	0
X	AGCCCAATGTCTAGCTGGGANG	AcaCtAAcaTCTAaaTGtGcAG	CP012395.1	79375	+	9	0
X	AGACAAAAAGCTAAATTTGTNG	AcACtAAcAtCTAAATgTGcAG	CP012395.1	79375	+	6	0
X	AGCCCAATGTCTAGCTGGGANG	AtCtaAATGTgcAGCTGcacAG	CP012395.1	79383	+	8	0
X	TCACAATGTTTAGCAGGTATNG	TCtaAATGTgcAGCtGcacaGG	CP012395.1	79384	+	9	0
X	AGCCCAATGTCTAGCTGGGANG	AtCCCAATaagTgcaTtGGATG	CP012395.1	79423	-	8	0
X	AGACAAAAAGCTAAATTTGTNG	ActtAAggAGgTAAtTaTaTTG	CP012395.1	79464	-	9	0
X	AGACAAAAAGCTAAATTTGTNG	AtAaAAAAAttagAtTTTtcAG	CP012395.1	79539	-	9	0
X	AGACAAAAAGCTAAATTTGTNG	ActggAAcAcCTgAATTTaaAG	CP012395.1	79575	-	9	0
X	AGACAAAAAGCTAAATTTGTNG	gcAaAAAAtctTAAtaTTGaAG	CP012395.1	79749	-	9	0
X	TCACAATGTTTAGCAGGTATNG	TtAagATtTTTtGCAtcTgTAG	CP012395.1	79757	+	8	0
X	GCCATACAGCTCCTGTTTTANG	aCCATACAGggaCTaTgacgAG	CP012395.1	79832	-	9	0
X	CTCCAGTCAGGTGTTGTGCANG	CTtggGaCAccTaTTtTGCATG	CP012395.1	79971	-	8	0
X	AGACAAAAAGCTAAATTTGTNG	tctCctgAAGaTAtATTTGaTG	CP012395.1	80085	-	9	0
X	TCACAATGTTTAGCAGGTATNG	TCAgcAacTTcAGCtGtTtcAG	CP012395.1	80276	+	9	0
X	AGACAAAAAGCTAAATTTGTNG	ActgAAAcAGCTgAAgTTGcTG	CP012395.1	80277	-	7	0
X	AAACAAGCAATTGTTCCGTTNG	gAACAAcCAAaaaaTCCaaaTG	CP012395.1	80313	+	9	0
X	GCCATACAGCTCCTGTTTTANG	GagggttAaCTCCTccTTTAGG	CP012395.1	80598	+	9	0
X	TCACAATGTTTAGCAGGTATNG	TCAtAATaTTTgctgtagATAG	CP012395.1	80643	+	9	0
X	AGACAAAAAGCTAAATTTGTNG	AGAattAttGCTAAggcTGaTG	CP012395.1	80724	-	9	0
X	AGACAAAAAGCTAAATTTGTNG	AtAgAAgctGCaAgAaTTaTTG	CP012395.1	80736	-	9	0
X	TCACAATGTTTAGCAGGTATNG	aCAgAAgGacTAGCtGaTAaAG	CP012395.1	80865	-	8	0
X	AGACAAAAAGCTAAATTTGTNG	AGcCAAAcAtCagcATgTagTG	CP012395.1	80945	+	9	0
X	TCACAATGTTTAGCAGGTATNG	agcCAAacaTcAGCAtGTAgTG	CP012395.1	80945	+	9	0
X	GCCATACAGCTCCTGTTTTANG	GtagTgCcaCatCTGTTTTgCG	CP012395.1	80961	+	9	0
X	AGACAAAAAGCTAAATTTGTNG	AtgCtAAAAGCTAAAgaacgCG	CP012395.1	81009	-	8	0
X	AAACAAGCAATTGTTCCGTTNG	gAAgAtGCtATTtTTgCaaTTG	CP012395.1	81072	-	8	0
X	AAACAAGCAATTGTTCCGTTNG	AtACAtGaAcTTGaTgaaaTGG	CP012395.1	81099	-	9	0
X	GCCATACAGCTCCTGTTTTANG	ttCATcaAGtTCaTGTaTTgAG	CP012395.1	81103	+	8	0
X	GCCATACAGCTCCTGTTTTANG	ctCcTACAGtgtCTGgTcTAGG	CP012395.1	81155	-	8	0
X	GCCATACAGCTCCTGTTTTANG	GaCATgCtcCTaCaGTgTctGG	CP012395.1	81161	-	9	0
X	AAACAAGCAATTGTTCCGTTNG	gAggAAGCAATTGgctttaTTG	CP012395.1	81336	-	9	0
X	AGCCCAATGTCTAGCTGGGANG	AagCCAATtgCTtcCTcccATG	CP012395.1	81341	+	9	0
X	AGACAAAAAGCTAAATTTGTNG	AGAaAAgcAGgaAAgcTgGTTG	CP012395.1	81369	-	8	0
X	GCCATACAGCTCCTGTTTTANG	ttCtTACActcCtTtcTTTAAG	CP012395.1	81587	+	9	0
X	TCACAATGTTTAGCAGGTATNG	atACtAaGTTTtGgAcaTAaTG	CP012395.1	81653	-	9	0
X	AAACAAGCAATTGTTCCGTTNG	AAACttttAATgGTTaataTAG	CP012395.1	81754	+	9	0
X	TCACAATGTTTAGCAGGTATNG	TtACtATaTTaAcCAttaAaAG	CP012395.1	81757	-	9	0
X	GCCATACAGCTCCTGTTTTANG	GtaATAttGaTCtTtaTTTgAG	CP012395.1	81901	+	9	0
X	TCACAATGTTTAGCAGGTATNG	atAtAcTGaTTAttAaGTAcTG	CP012395.1	82025	-	9	0
X	TCACAATGTTTAGCAGGTATNG	TCAgAAcaTaTAtgAtaTAcTG	CP012395.1	82039	-	9	0
X	AGACAAAAAGCTAAATTTGTNG	AtAaAAAAtaCTtAATaatcAG	CP012395.1	82057	-	9	0
X	AGACAAAAAGCTAAATTTGTNG	AccCAAttAtaTAtATTTaaAG	CP012395.1	82107	-	9	0
X	AGACAAAAAGCTAAATTTGTNG	AaAatAgAAGtTAgATTatTTG	CP012395.1	82192	+	8	0
X	AGACAAAAAGCTAAATTTGTNG	AGAgAtAAAaaattgTTTtTAG	CP012395.1	82231	+	9	0
X	AGACAAAAAGCTAAATTTGTNG	AtttAAAAAGaTAAATaTtaAG	CP012395.1	82284	+	7	0
X	TCACAATGTTTAGCAGGTATNG	aaACAATGaTaAGacatcATTG	CP012395.1	82371	-	9	0
X	AAACAAGCAATTGTTCCGTTNG	AAAgtAtCAtTTtcTtCtTTTG	CP012395.1	82450	-	8	0
X	AGACAAAAAGCTAAATTTGTNG	AGAagAAAAtgatAcTTTaaAG	CP012395.1	82454	+	9	0
X	GCCATACAGCTCCTGTTTTANG	aCttcAaAGtTtgTGTTgTAGG	CP012395.1	82477	+	9	0
X	AGACAAAAAGCTAAATTTGTNG	ttACtAAAAcCTAtAgTatcTG	CP012395.1	82621	-	9	0
X	CTCCAGTCAGGTGTTGTGCANG	CTtCtGTaAGcatTTtTtCtAG	CP012395.1	82701	-	9	0
X	AGCCCAATGTCTAGCTGGGANG	AagtaAtaaTCTcGCTGGtATG	CP012395.1	82778	-	9	0
X	AAACAAGCAATTGTTCCGTTNG	AAAaAActtAaTaTaCCaaTGG	CP012395.1	82812	+	9	0
X	AAACAAGCAATTGTTCCGTTNG	AAtatAcCAATgGTTCatggAG	CP012395.1	82821	+	9	0
X	GCCATACAGCTCCTGTTTTANG	aCCATcCtGCTataGcTccATG	CP012395.1	82836	-	9	0
X	GCCATACAGCTCCTGTTTTANG	aCatTAtAaaTCtTGTTTaAGG	CP012395.1	82894	-	8	0
X	AGACAAAAAGCTAAATTTGTNG	AaACAAAcAtCTAAAggaaTTG	CP012395.1	82920	+	7	0
X	AGCCCAATGTCTAGCTGGGANG	AGaCCAtTtTtTttCTtaaAAG	CP012395.1	83034	-	9	0
X	AGACAAAAAGCTAAATTTGTNG	AGAaAAAAAatggtcTTTaTAG	CP012395.1	83040	+	8	0
X	TCACAATGTTTAGCAGGTATNG	TCctAATGcTaAGCctaTggAG	CP012395.1	83195	+	9	0
X	AGACAAAAAGCTAAATTTGTNG	AagCAcAtAcCTtAcTcTaTTG	CP012395.1	83286	-	9	0
X	TCACAATGTTTAGCAGGTATNG	TgtCAAgtTTTtGCcaaTAcAG	CP012395.1	83334	-	9	0
X	AGACAAAAAGCTAAATTTGTNG	AGAttAAAAaCgctATTTGcGG	CP012395.1	83428	+	7	0
X	AGACAAAAAGCTAAATTTGTNG	AagaAAttAGCTAAAacTaTTG	CP012395.1	83631	+	8	0
X	TCACAATGTTTAGCAGGTATNG	TCAaAAacTTTAaatGGaAaGG	CP012395.1	83680	-	8	0
X	AGCCCAATGTCTAGCTGGGANG	AtCaaAAacTtTAaaTGGaAAG	CP012395.1	83681	-	9	0
X	TCACAATGTTTAGCAGGTATNG	TaAagtTtTTgAtgtGGTATTG	CP012395.1	83690	+	9	0
X	AGCCCAATGTCTAGCTGGGANG	AtgCCAATaTCTtctTtcGtAG	CP012395.1	83749	-	9	0
X	AGACAAAAAGCTAAATTTGTNG	AGAtAtAtAcggAAATaaGTGG	CP012395.1	83818	+	8	0
X	AGCCCAATGTCTAGCTGGGANG	tttCCAAaaTCcAaaTtGGAAG	CP012395.1	83914	-	9	0
X	AGACAAAAAGCTAAATTTGTNG	tttCcAAAAtCcAAATTgGaAG	CP012395.1	83914	-	8	0
X	AGACAAAAAGCTAAATTTGTNG	tttCAgAAAGCTtAtTTatcTG	CP012395.1	83955	-	9	0
X	AAACAAGCAATTGTTCCGTTNG	AtACAttgttTTtTTCCaTaAG	CP012395.1	84045	-	9	0
X	TCACAATGTTTAGCAGGTATNG	TaggAtTtTTaAatAGGcATTG	CP012395.1	84537	-	9	0
X	AAACAAGCAATTGTTCCGTTNG	AAAaAtcCtATgGTTtCtccTG	CP012395.1	84549	+	9	0
X	TCACAATGTTTAGCAGGTATNG	TtAggtgcTTcAGCAGGTgcTG	CP012395.1	84576	+	9	0
X	TCACAATGTTTAGCAGGTATNG	aCAaAATaTgTAGCtGaTccAG	CP012395.1	84795	+	8	0
X	GCCATACAGCTCCTGTTTTANG	GCCAgAacGtTatTGcTggAAG	CP012395.1	84825	-	9	0
X	GCCATACAGCTCCTGTTTTANG	GCaATAacGtTCtgGcTTatGG	CP012395.1	84831	+	9	0
X	TCACAATGTTTAGCAGGTATNG	TgAattTcTTTAaagGtTATGG	CP012395.1	84865	-	9	0
X	AGACAAAAAGCTAAATTTGTNG	gaggAAgAAGCaAAATcacTAG	CP012395.1	84966	+	9	0
X	AGACAAAAAGCTAAATTTGTNG	tGAgAAttAttTtAATaTtTTG	CP012395.1	85006	+	9	0
X	GCCATACAGCTCCTGTTTTANG	ttaATAtAGaaCCTGgTaaAAG	CP012395.1	85137	-	9	0
X	TCACAATGTTTAGCAGGTATNG	atAaAATacTTAtaAaGaATGG	CP012395.1	85254	-	9	0
X	AGCCCAATGTCTAGCTGGGANG	AGtaCAATtTtTAtCatGaAAG	CP012395.1	85389	+	8	0
X	TCACAATGTTTAGCAGGTATNG	gtACAATtTTTAtCAtGaAaGG	CP012395.1	85390	+	7	0
X	CTCCAGTCAGGTGTTGTGCANG	gTCgAtTgActTGaatTGCAAG	CP012395.1	85477	-	9	0
X	AGACAAAAAGCTAAATTTGTNG	AcAaAAAtAaacAAgaTTGcTG	CP012395.1	85590	+	9	0
X	AAACAAGCAATTGTTCCGTTNG	AAAaAAGCAgTTacTaCtTTTG	CP012395.1	85728	+	6	0
X	GCCATACAGCTCCTGTTTTANG	aagATACAaaTaCTaTgTcAGG	CP012395.1	85788	-	9	0
X	GCCATACAGCTCCTGTTTTANG	ctaATAaAatTtCTagTTTAGG	CP012395.1	85825	+	9	0
X	AAACAAGCAATTGTTCCGTTNG	AgAtAcaCAtTTtTTCatTgTG	CP012395.1	85883	-	9	0
X	TCACAATGTTTAGCAGGTATNG	cCtaAAatTTcAcCAGtTAaAG	CP012395.1	85903	-	9	0
X	AGCCCAATGTCTAGCTGGGANG	taaCaAATaTtTAGaTGatAAG	CP012395.1	85955	+	9	0
X	TCACAATGTTTAGCAGGTATNG	aacaAATaTTTAGatGaTAaGG	CP012395.1	85956	+	9	0
X	AGACAAAAAGCTAAATTTGTNG	AGACctAAAGtTcttcaTGTAG	CP012395.1	86022	+	8	0
X	TCACAATGTTTAGCAGGTATNG	aCctAAaGTTcttCAtGTAgAG	CP012395.1	86024	+	9	0
X	AAACAAGCAATTGTTCCGTTNG	AAtCctGatATTaTTataTTTG	CP012395.1	86181	+	9	0
X	AAACAAGCAATTGTTCCGTTNG	AtAgAgttAAcTtTTCCacTAG	CP012395.1	86215	-	9	0
X	AGACAAAAAGCTAAATTTGTNG	AGtggAAAAGtTAAcTcTaTAG	CP012395.1	86217	+	7	0
X	AGACAAAAAGCTAAATTTGTNG	AattAAtgAtCcAAATTgGcAG	CP012395.1	86246	+	9	0
X	GCCATACAGCTCCTGTTTTANG	atCcTACtGgTgCatTTTTATG	CP012395.1	86305	+	8	0
X	AGACAAAAAGCTAAATTTGTNG	AttCAtccAGaTAAATTTaaAG	CP012395.1	86379	+	8	0
X	AGACAAAAAGCTAAATTTGTNG	ccAgAtAAAttTAAAgaTtTAG	CP012395.1	86385	+	9	0
X	AGACAAAAAGCTAAATTTGTNG	AtAttgAAAGCacAATcTccTG	CP012395.1	86481	+	9	0
X	AGCCCAATGTCTAGCTGGGANG	AGCaCAATcTCctGCaaaatAG	CP012395.1	86489	+	9	0
X	AGCCCAATGTCTAGCTGGGANG	AtCCCAATcTaccaCaaGaACG	CP012395.1	86746	+	9	0
X	AAACAAGCAATTGTTCCGTTNG	cAcCAAGCAtTaaaaCCaTTTG	CP012395.1	86846	-	8	0
X	AAACAAGCAATTGTTCCGTTNG	AAAatAGaAATaGTattGTaCG	CP012395.1	86890	+	8	0
X	AGACAAAAAGCTAAATTTGTNG	tGAtAAtAttgTAttTTTtTTG	CP012395.1	86940	+	9	0
X	TCACAATGTTTAGCAGGTATNG	aatCAATGcaTtGCAtGTgaTG	CP012395.1	87062	+	9	0
X	TCACAATGTTTAGCAGGTATNG	gCAtAAatTgTgcCAaaTATGG	CP012395.1	87110	-	9	0
X	AGACAAAAAGCTAAATTTGTNG	AaAtAAAtAcaTttATaTGaGG	CP012395.1	87147	+	9	0
X	AGCCCAATGTCTAGCTGGGANG	AtttCAATGTaTgGtTatGATG	CP012395.1	87173	+	8	0
X	TCACAATGTTTAGCAGGTATNG	TttCAATGTaTgGttatgATGG	CP012395.1	87174	+	9	0
X	TCACAATGTTTAGCAGGTATNG	TtACcATcaTaAcCAtacATTG	CP012395.1	87177	-	9	0
X	AAACAAGCAATTGTTCCGTTNG	AAAtcAGaAAaTtTagatTTAG	CP012395.1	87233	+	9	0
X	AGACAAAAAGCTAAATTTGTNG	ttAtctAAAtCTAAATTTtcTG	CP012395.1	87237	-	8	0
X	AGACAAAAAGCTAAATTTGTNG	AagCtAAAAagTttATagGTTG	CP012395.1	87258	+	9	0
X	TCACAATGTTTAGCAGGTATNG	ctAaAAaGTTTAtagGtTgTAG	CP012395.1	87261	+	9	0
X	AGACAAAAAGCTAAATTTGTNG	gGtgttAAAaCTttATTTGaTG	CP012395.1	87290	+	9	0
X	GCCATACAGCTCCTGTTTTANG	GtgATAatGCatCTaTTTTAGG	CP012395.1	87320	-	7	0
X	GCCATACAGCTCCTGTTTTANG	GaaccggAGCTCCaGTTaaAGG	CP012395.1	87371	-	9	0
X	CTCCAGTCAGGTGTTGTGCANG	CTCCgGTtccaacTaGTGgAAG	CP012395.1	87384	+	9	0
X	GCCATACAGCTCCTGTTTTANG	ttCcTAtAGtTCCTGTaagcGG	CP012395.1	87428	-	9	0
X	TCACAATGTTTAGCAGGTATNG	TCtaAcTcTTTtGtAGtTtcTG	CP012395.1	87606	-	9	0
X	CTCCAGTCAGGTGTTGTGCANG	CTtatGgCAGcaGTTaTGaATG	CP012395.1	87689	+	8	0
X	TCACAATGTTTAGCAGGTATNG	TtAaAAgcTaTtaCAGtTAaAG	CP012395.1	87767	+	9	0
X	AGACAAAAAGCTAAATTTGTNG	tcAgctAAAGCTAttTTTccAG	CP012395.1	87792	-	9	0
X	TCACAATGTTTAGCAGGTATNG	aaAatAgcTTTAGCtGaTAaAG	CP012395.1	87797	+	9	0
X	TCACAATGTTTAGCAGGTATNG	aCttttTcTTTAtCAGcTAaAG	CP012395.1	87804	-	9	0
X	AAACAAGCAATTGTTCCGTTNG	AcAttAaaAAaTGaTCCagTAG	CP012395.1	87854	+	9	0
X	AGACAAAAAGCTAAATTTGTNG	AatCAAgcAGaTAAAaTaagTG	CP012395.1	87974	+	9	0
X	CTCCAGTCAGGTGTTGTGCANG	CTCCAcTtAttTtaTcTGCtTG	CP012395.1	87977	-	8	0
X	TCACAATGTTTAGCAGGTATNG	aCtagtTGgTTAGCAGtaAgAG	CP012395.1	88002	-	9	0
X	AGACAAAAAGCTAAATTTGTNG	AacatAttAGCTtcATTTaTAG	CP012395.1	88161	-	9	0
X	GCCATACAGCTCCTGTTTTANG	taaATgaAGCTaaTaTgTTATG	CP012395.1	88164	+	9	0
X	TCACAATGTTTAGCAGGTATNG	gCAacAatTgctGCAGcTATGG	CP012395.1	88220	+	9	0
X	AAACAAGCAATTGTTCCGTTNG	tAtgAAcCAtTTGTcatcTTTG	CP012395.1	88368	-	9	0
X	AAACAAGCAATTGTTCCGTTNG	AgAtgAcaAATgGTTCataTAG	CP012395.1	88371	+	9	0
X	CTCCAGTCAGGTGTTGTGCANG	gTtCAtatAGGctTTGTGaAGG	CP012395.1	88383	+	8	0
X	TCACAATGTTTAGCAGGTATNG	TCctgcTtTTTAaCtGtcATAG	CP012395.1	88425	-	9	0
X	AAACAAGCAATTGTTCCGTTNG	AAgCAgGaAATTccagCaTaTG	CP012395.1	88439	+	9	0
X	AAACAAGCAATTGTTCCGTTNG	AttCcAGCAtaTGaTCCaagGG	CP012395.1	88448	+	9	0
X	AAACAAGCAATTGTTCCGTTNG	AAACttGatAgatTTgCaTTAG	CP012395.1	88568	+	9	0
X	TCACAATGTTTAGCAGGTATNG	TtAgAtgGTaaAGCAGcTtaTG	CP012395.1	88586	+	9	0
X	AAACAAGCAATTGTTCCGTTNG	ActgctGtAATTGaTtCtTTAG	CP012395.1	88628	+	9	0
X	AAACAAGCAATTGTTCCGTTNG	AgcCtAtgAAcTtcTCCcTTTG	CP012395.1	88869	-	9	0
X	AGACAAAAAGCTAAATTTGTNG	AcACAtAAAGtctgcTTTcTAG	CP012395.1	89017	-	8	0
X	AGACAAAAAGCTAAATTTGTNG	AGAatAgAAGtTAgATTaGTTG	CP012395.1	89099	+	6	0
X	TCACAATGTTTAGCAGGTATNG	TtAtgATtTgTAaCAttTATGG	CP012395.1	89249	+	8	0
X	AGACAAAAAGCTAAATTTGTNG	AaAaAgAAAagaAAATTaGaAG	CP012395.1	89527	+	8	0
X	AAACAAGCAATTGTTCCGTTNG	AgAaAAGaAAaTGTTtttaTGG	CP012395.1	89731	+	8	0
X	AGACAAAAAGCTAAATTTGTNG	AGAaAAgAAaaTgttTTTaTGG	CP012395.1	89731	+	8	0
X	TCACAATGTTTAGCAGGTATNG	TCtatAaGTTTttCcGGaATTG	CP012395.1	89768	-	8	0
X	AAACAAGCAATTGTTCCGTTNG	AAAaAtaCAgTTccaCCaTTTG	CP012395.1	89867	-	8	0
X	TCACAATGTTTAGCAGGTATNG	aCtgtATtTTTAGatGaaATAG	CP012395.1	89878	+	9	0
X	TCACAATGTTTAGCAGGTATNG	gtAaAgTtaTTAagAGtTATAG	CP012395.1	89923	+	9	0
X	AAACAAGCAATTGTTCCGTTNG	AAAgAcGatATTtgTttaTTAG	CP012395.1	90118	+	9	0
X	AGACAAAAAGCTAAATTTGTNG	AaAgAAAAAtaaAAATTacTAG	CP012395.1	90179	+	7	0
X	TCACAATGTTTAGCAGGTATNG	TCAaAtgGaTaAGttaGTAcAG	CP012395.1	90204	+	9	0
X	AGACAAAAAGCTAAATTTGTNG	AGAgAActAGaaAAtgTTaTTG	CP012395.1	90247	+	8	0
X	GCCATACAGCTCCTGTTTTANG	caCATAtAGaaaaTGTaaTAAG	CP012395.1	90410	+	9	0
X	AAACAAGCAATTGTTCCGTTNG	tttaAAGgAAaTtTTaCtTTAG	CP012395.1	90436	+	9	0
X	TCACAATGTTTAGCAGGTATNG	cCcatAgccTTAGCAGcTAaAG	CP012395.1	90452	-	9	0
X	AGACAAAAAGCTAAATTTGTNG	tcAgtAAAtatTAtATTTcTTG	CP012395.1	90504	-	9	0
X	TCACAATGTTTAGCAGGTATNG	TgAtAATaTcTAtttGGaATGG	CP012395.1	90540	-	8	0
X	AGCCCAATGTCTAGCTGGGANG	AtgatAATaTCTAttTGGaATG	CP012395.1	90541	-	8	0
X	TCACAATGTTTAGCAGGTATNG	gCAtAAacTcTtGaAGaTATAG	CP012395.1	90567	+	8	0
X	GCCATACAGCTCCTGTTTTANG	GCCtTttAaCTttTaTcTgATG	CP012395.1	90612	-	9	0
X	AGACAAAAAGCTAAATTTGTNG	AaAaAtAAActTAAAacTGTTG	CP012395.1	90648	+	7	0
X	CTCCAGTCAGGTGTTGTGCANG	CTtaAaaCtGtTGTTGTGatTG	CP012395.1	90657	+	8	0
X	GCCATACAGCTCCTGTTTTANG	caatcACAaCaaCaGTTTTAAG	CP012395.1	90657	-	9	0
X	CTCCAGTCAGGTGTTGTGCANG	gTaCcGggAGcTtTTaTGaATG	CP012395.1	91005	+	9	0
X	AGACAAAAAGCTAAATTTGTNG	gGAacAAAtGCTAtgagcGTAG	CP012395.1	91038	+	9	0
X	CTCCAGTCAGGTGTTGTGCANG	CTCCAGaaAttTGaacTGgcAG	CP012395.1	91074	-	9	0
X	TCACAATGTTTAGCAGGTATNG	TtAttATcTTTtatAGGTgcCG	CP012395.1	91138	-	9	0
X	GCCATACAGCTCCTGTTTTANG	GCtATAgAagaaaTGaTTaAAG	CP012395.1	91248	+	9	0
X	AAACAAGCAATTGTTCCGTTNG	AtAgAAGaAATgaTTaaagTAG	CP012395.1	91251	+	9	0
X	AAACAAGCAATTGTTCCGTTNG	AAAaAgGCAcaaGaTatGTTTG	CP012395.1	91386	+	8	0
X	AAACAAGCAATTGTTCCGTTNG	AtAaAAGCAccTaTatatTTAG	CP012395.1	91470	+	9	0
X	AGACAAAAAGCTAAATTTGTNG	AtAaAAgcAcCTAtATaTtTAG	CP012395.1	91470	+	8	0
X	AGACAAAAAGCTAAATTTGTNG	ActtcAAAAGagAcAaTTaTGG	CP012395.1	91500	+	9	0
X	GCCATACAGCTCCTGTTTTANG	aCCATAattgTCtctTTTgAAG	CP012395.1	91501	-	9	0
X	AAACAAGCAATTGTTCCGTTNG	gAAaccatAATTGTctCtTTTG	CP012395.1	91504	-	9	0
X	AGACAAAAAGCTAAATTTGTNG	AGAaAtAAgatTcAATaTcaAG	CP012395.1	91530	+	9	0
X	AGCCCAATGTCTAGCTGGGANG	AGttCAATaTacAatTGtGgTG	CP012395.1	91560	+	9	0
X	AGACAAAAAGCTAAATTTGTNG	AtttAAAAAGgTAAATaaaaAG	CP012395.1	91619	+	8	0
X	AGACAAAAAGCTAAATTTGTNG	AGggtAgAtGgaccATTTGTAG	CP012395.1	91815	+	9	0
X	TCACAATGTTTAGCAGGTATNG	cCACAATtTaaAGCtacaAaTG	CP012395.1	91828	-	9	0
X	TCACAATGTTTAGCAGGTATNG	TCtatAaGTTgtttAGGgATGG	CP012395.1	91852	-	9	0
X	AGACAAAAAGCTAAATTTGTNG	AGttcAAAAtCTAtAccTGTAG	CP012395.1	92055	+	7	0
X	TCACAATGTTTAGCAGGTATNG	TCAaAATcTaTAcCtGtagaTG	CP012395.1	92058	+	9	0
X	AGACAAAAAGCTAAATTTGTNG	AtAttAtAgGCTAAATgTGcTG	CP012395.1	92150	+	7	0
X	TCACAATGTTTAGCAGGTATNG	aCAaAATaTTgAatAaGaAgAG	CP012395.1	92215	-	9	0
X	AGACAAAAAGCTAAATTTGTNG	tGACAAAAtatTgAATaaGaAG	CP012395.1	92217	-	8	0
X	AGACAAAAAGCTAAATTTGTNG	AaAgAgccAGCTAtATTaaaAG	CP012395.1	92265	+	9	0
X	TCACAATGTTTAGCAGGTATNG	agAaAATGaTTAaCtacaATTG	CP012395.1	92296	+	9	0
X	AGACAAAAAGCTAAATTTGTNG	AGggAAttAGaaAAtTTgGTTG	CP012395.1	92331	+	8	0
X	TCACAATGTTTAGCAGGTATNG	gtAaAATaaTctGCAGGTATAG	CP012395.1	92374	-	7	0
X	CTCCAGTCAGGTGTTGTGCANG	CTtCtGTaAaaTaaTcTGCAGG	CP012395.1	92379	-	8	0
X	TCACAATGTTTAGCAGGTATNG	aCACAtTcagcAGCAGcatTGG	CP012395.1	92511	+	9	0
X	GCCATACAGCTCCTGTTTTANG	caCATtCAGCagCaGcaTTgGG	CP012395.1	92512	+	9	0
X	AGACAAAAAGCTAAATTTGTNG	AaAaAtAtcttTtAtTTTGTAG	CP012395.1	92627	+	9	0
X	TCACAATGTTTAGCAGGTATNG	cCAaAATtTaatcaAGGaATAG	CP012395.1	92712	+	9	0
X	TCACAATGTTTAGCAGGTATNG	gaACAATtgTTgaCAGtaAcAG	CP012395.1	92880	+	9	0
X	GCCATACAGCTCCTGTTTTANG	aCttTAtAaCTatTaTTTcATG	CP012395.1	92937	-	9	0
X	TCACAATGTTTAGCAGGTATNG	TtAacAgaTTTAagAcGaATAG	CP012395.1	92983	+	9	0
X	AGACAAAAAGCTAAATTTGTNG	AGACgAAtAGaTtcATaaaaGG	CP012395.1	92995	+	9	0
X	AGACAAAAAGCTAAATTTGTNG	AaAttAAAttCTttcTTTtTAG	CP012395.1	93029	-	9	0
X	GCCATACAGCTCCTGTTTTANG	taaATAggGggtCTtTTTTATG	CP012395.1	93072	+	9	0
X	AGACAAAAAGCTAAATTTGTNG	ccAaAggAAGCTAgAagTaTGG	CP012395.1	93175	+	9	0
X	AAACAAGCAATTGTTCCGTTNG	AAAgcttCtccTGTTCCtTTTG	CP012395.1	93293	-	8	0
X	GCCATACAGCTCCTGTTTTANG	aCatTACAtCattTcTTTTAAG	CP012395.1	93400	-	8	0
X	CTCCAGTCAGGTGTTGTGCANG	CTtCcactAGGTGTaaTtCcTG	CP012395.1	93593	-	9	0
X	AGCCCAATGTCTAGCTGGGANG	AGCCtAtacgtTAaCTGatAGG	CP012395.1	93675	+	9	0
X	CTCCAGTCAGGTGTTGTGCANG	CcCCtaTCAGtTaacGTatAGG	CP012395.1	93677	-	9	0
X	GCCATACAGCTCCTGTTTTANG	catATtCAcCTataGTTTTtTG	CP012395.1	93865	-	9	0
X	AGACAAAAAGCTAAATTTGTNG	AaAaAAtAAttTAtAaTgGgAG	CP012395.1	93928	+	9	0
X	GCCATACAGCTCCTGTTTTANG	aagAcAtActTCCTGTTaTAAG	CP012395.1	93977	+	8	0
X	AGCCCAATGTCTAGCTGGGANG	tGCCatAacTgTAGaTGacATG	CP012395.1	94017	-	9	0
X	AGCCCAATGTCTAGCTGGGANG	AGCCCcATGagTActgGcGgAG	CP012395.1	94133	-	8	0
X	AGACAAAAAGCTAAATTTGTNG	ActCcAAcAGCTAtgaTTaTAG	CP012395.1	94213	+	8	0
X	AGCCCAATGTCTAGCTGGGANG	AaCaCAAaagCaAGgTaGGgAG	CP012395.1	94284	+	9	0
X	AGACAAAAAGCTAAATTTGTNG	AaAaAAAAttgTgAAgTgcTTG	CP012395.1	94309	+	9	0
X	TCACAATGTTTAGCAGGTATNG	cCAaAgccagTAGCAGcTATAG	CP012395.1	94391	-	8	0
X	AGACAAAAAGCTAAATTTGTNG	AGAgtAAtgaCcAcATaTaTAG	CP012395.1	94474	+	9	0
X	AGACAAAAAGCTAAATTTGTNG	AcAggAAAAGgaAAtTTTGaAG	CP012395.1	94504	+	7	0
X	AGACAAAAAGCTAAATTTGTNG	AGtgAAAttGaTgAATaTtgAG	CP012395.1	94600	+	9	0
X	AGACAAAAAGCTAAATTTGTNG	AaACAAtAtGgaAAtaggGTAG	CP012395.1	94637	+	9	0
X	AGACAAAAAGCTAAATTTGTNG	AGtgggAAAagcAcATTTcTTG	CP012395.1	94724	+	9	0
X	AGACAAAAAGCTAAATTTGTNG	AGAtAcAAAagatAAaaTtTCG	CP012395.1	94810	+	9	0
X	AAACAAGCAATTGTTCCGTTNG	AAcatcGaAATTtTatCtTTTG	CP012395.1	94815	-	9	0
X	AGACAAAAAGCTAAATTTGTNG	AatgcAAAAaCTttATcTGgTG	CP012395.1	94982	+	9	0
X	AAACAAGCAATTGTTCCGTTNG	AtgCAAaaAcTTtaTCtGgTGG	CP012395.1	94983	+	9	0
X	AGACAAAAAGCTAAATTTGTNG	AtgCAAAAActTtAtcTgGTGG	CP012395.1	94983	+	8	0
X	TCACAATGTTTAGCAGGTATNG	gCAaAAacTTTAtCtGGTggAG	CP012395.1	94985	+	8	0
X	GCCATACAGCTCCTGTTTTANG	cCagcAtAGCTaCTcTTaaAAG	CP012395.1	95024	-	9	0
X	AGACAAAAAGCTAAATTTGTNG	AcAaAgAtAaCTttATTaGaTG	CP012395.1	95048	+	9	0
X	TCACAATGTTTAGCAGGTATNG	TCAtgATtTaTAtCAGGcAaAG	CP012395.1	95164	+	7	0
X	AAACAAGCAATTGTTCCGTTNG	AcAtAAtCAgcTaTTCtcTTTG	CP012395.1	95181	-	8	0
X	AGACAAAAAGCTAAATTTGTNG	AcAtAAtcAGCTAttcTctTTG	CP012395.1	95181	-	9	0
X	AGACAAAAAGCTAAATTTGTNG	AtggAtAAAGgTAAAaTTaTCG	CP012395.1	95210	+	7	0
X	AGACAAAAAGCTAAATTTGTNG	AaAtgAAAAaCTtAAaaTGTGG	CP012395.1	95269	+	7	0
X	AAACAAGCAATTGTTCCGTTNG	AAAtActaAAaTcaTCacTTCG	CP012395.1	95319	+	9	0
X	GCCATACAGCTCCTGTTTTANG	aCCATcgAagTgaTGaTTTtAG	CP012395.1	95324	-	9	0
X	AGACAAAAAGCTAAATTTGTNG	AtAgAAAAAttagAgTTaaTTG	CP012395.1	95411	-	9	0
X	TCACAATGTTTAGCAGGTATNG	TCtCccTtTaaAtCAaGcATAG	CP012395.1	95594	-	9	0
X	AAACAAGCAATTGTTCCGTTNG	cAggAAGCAtTccTcCaGTTGG	CP012395.1	95677	-	8	0
X	GCCATACAGCTCCTGTTTTANG	taagTACtGtTCCTGcTTTAAG	CP012395.1	95833	-	7	0
X	AGACAAAAAGCTAAATTTGTNG	gGACAAcAtGCTtAtacTaTAG	CP012395.1	95859	-	8	0
X	TCACAATGTTTAGCAGGTATNG	TaAgcATGTTgtcCAGtTtgGG	CP012395.1	95867	+	9	0
X	AGCCCAATGTCTAGCTGGGANG	gGgatAATtTCTActgGGGATG	CP012395.1	95926	+	8	0
X	TCACAATGTTTAGCAGGTATNG	TCtCtgatTTgAcCAGGctTTG	CP012395.1	95972	-	9	0
X	AGACAAAAAGCTAAATTTGTNG	AGACAtAAAttcAtATcTtTTG	CP012395.1	95991	+	7	0
X	AAACAAGCAATTGTTCCGTTNG	AAAaAAGCtAaTGaagaaTgTG	CP012395.1	96097	+	9	0
X	AGACAAAAAGCTAAATTTGTNG	gatCAAActGCgAAAaTTaTTG	CP012395.1	96160	+	8	0
X	AAACAAGCAATTGTTCCGTTNG	cAtCAAtaAtTTtcgCaGTTTG	CP012395.1	96163	-	9	0
X	AAACAAGCAATTGTTCCGTTNG	AAAtAAaCctaTaTTtgGgTTG	CP012395.1	96261	+	9	0
X	TCACAATGTTTAGCAGGTATNG	gtACtAaacTTAcaAGGaATAG	CP012395.1	96374	-	9	0
X	TCACAATGTTTAGCAGGTATNG	TCAgtggaTTTAcCAaGgcTTG	CP012395.1	96500	+	9	0
X	AGACAAAAAGCTAAATTTGTNG	gtAaAgAtAGaTAAAaaTGTAG	CP012395.1	96529	+	8	0
X	AGACAAAAAGCTAAATTTGTNG	AtttAtAAAcaTAtAccTGTTG	CP012395.1	96568	-	9	0
X	AAACAAGCAATTGTTCCGTTNG	AAgCAtcCtATTGagCtGgaGG	CP012395.1	96833	+	9	0
X	AGACAAAAAGCTAAATTTGTNG	AttCAAAtAtaTAAAagTGcAG	CP012395.1	96956	+	8	0
X	AAACAAGCAATTGTTCCGTTNG	AAtCAActtATTGTTCCaTcAG	CP012395.1	97022	+	6	0
X	GCCATACAGCTCCTGTTTTANG	ttCcatCAGgTCaTGTTaTAAG	CP012395.1	97035	+	8	0
X	CTCCAGTCAGGTGTTGTGCANG	aTaCcaaCAGGTacTGaGCtAG	CP012395.1	97133	+	9	0
X	GCCATACAGCTCCTGTTTTANG	caatTAtAtCTCCaacTTTAAG	CP012395.1	97172	-	9	0
X	AGACAAAAAGCTAAATTTGTNG	gcACAAgtAatTgAATaTGgAG	CP012395.1	97217	+	9	0
X	AGACAAAAAGCTAAATTTGTNG	AGAtAAttAtgaAAtTTTaaAG	CP012395.1	97267	+	9	0
X	AAACAAGCAATTGTTCCGTTNG	AAAtcAGCAATTaaatCacTGG	CP012395.1	97368	-	8	0
X	GCCATACAGCTCCTGTTTTANG	GtgATttAatTgCTGaTTTAGG	CP012395.1	97371	+	8	0
X	AGACAAAAAGCTAAATTTGTNG	ccAggAAAAcCTActaTTaTGG	CP012395.1	97424	+	9	0
X	TCACAATGTTTAGCAGGTATNG	TatCcAgGTaTAcCAaGaAcAG	CP012395.1	97464	-	9	0
X	AGACAAAAAGCTAAATTTGTNG	AcAaAAgAAcCTcAAaagGTAG	CP012395.1	97556	+	8	0
X	AGACAAAAAGCTAAATTTGTNG	AGAatgAAgctTggATaTGTGG	CP012395.1	97631	+	9	0
X	AGCCCAATGTCTAGCTGGGANG	AcaCCAcTaTCaAGagGaGcAG	CP012395.1	97670	+	9	0
X	AAACAAGCAATTGTTCCGTTNG	AtAgtgGCAccTGcTCCtcTTG	CP012395.1	97680	-	9	0
X	TCACAATGTTTAGCAGGTATNG	cCtCAAaaTgTAGaAGGTATTG	CP012395.1	97736	+	6	0
X	CTCCAGTCAGGTGTTGTGCANG	CTtattTCAacTtTTGTtCcTG	CP012395.1	97761	-	9	0
X	AAACAAGCAATTGTTCCGTTNG	AAAaAcaCtATTGTgtgtaTAG	CP012395.1	97808	+	9	0
X	TCACAATGTTTAGCAGGTATNG	TgAtccTaTTTtGgAtaTATTG	CP012395.1	97837	+	9	0
X	AGACAAAAAGCTAAATTTGTNG	AGAtAAAtAGtaAtgTTTacTG	CP012395.1	97879	-	8	0
X	TCACAATGTTTAGCAGGTATNG	TCAgctcaTacAGgAaGTATGG	CP012395.1	97901	+	9	0
X	AAACAAGCAATTGTTCCGTTNG	tcAgAAaaAAaTGTgCgtTTTG	CP012395.1	98126	+	9	0
X	AAACAAGCAATTGTTCCGTTNG	AAcaAAttAATgGTTatGaaAG	CP012395.1	98220	+	9	0
X	TCACAATGTTTAGCAGGTATNG	TCAacATcTccAttAGcTAcTG	CP012395.1	98274	-	9	0
X	AAACAAGCAATTGTTCCGTTNG	ccACAAtCAAcatcTCCaTTAG	CP012395.1	98280	-	8	0
X	AGCCCAATGTCTAGCTGGGANG	ttCCtcATtgCaAaCTGGaATG	CP012395.1	98344	-	9	0
X	AGACAAAAAGCTAAATTTGTNG	tGAgAAAAAtgTtgATaTcaAG	CP012395.1	98523	+	9	0
X	GCCATACAGCTCCTGTTTTANG	ttCATgCAaCTtaTcTTTTAAG	CP012395.1	98603	-	7	0
X	AAACAAGCAATTGTTCCGTTNG	gAgaAAGgAgTTGTTaaGaaGG	CP012395.1	98671	+	9	0
X	AAACAAGCAATTGTTCCGTTNG	AAAtAAatcATgGTcttGTaGG	CP012395.1	98714	+	9	0
X	AGACAAAAAGCTAAATTTGTNG	AGAtAgAcAGgTgAgTTTacTG	CP012395.1	98757	+	8	0
X	AGACAAAAAGCTAAATTTGTNG	AtAaAAAAAtCaggAaTaGaTG	CP012395.1	98800	+	9	0
X	TCACAATGTTTAGCAGGTATNG	TgACAcTGTTTtcCAacTtcAG	CP012395.1	98930	-	8	0
X	AGACAAAAAGCTAAATTTGTNG	tGtgAAAgAagaAAATTaGcAG	CP012395.1	98959	+	9	0
X	CTCCAGTCAGGTGTTGTGCANG	CTaaAGTgttaaGTTcTGgATG	CP012395.1	99014	+	9	0
X	AGACAAAAAGCTAAATTTGTNG	AtAggAAAAagTAAAaaTtTTG	CP012395.1	99150	+	8	0
X	AAACAAGCAATTGTTCCGTTNG	gAAaAAGtAAaaaTTttGTaAG	CP012395.1	99154	+	9	0
X	AGACAAAAAGCTAAATTTGTNG	gtACtAtcAGaTAttTTTtTTG	CP012395.1	99190	-	9	0
X	TCACAATGTTTAGCAGGTATNG	TCAatAaGaTTtGatGGTATAG	CP012395.1	99325	-	7	0
X	AAACAAGCAATTGTTCCGTTNG	AAAaAAatAgTTccaCCaTgAG	CP012395.1	99424	-	9	0
X	AGACAAAAAGCTAAATTTGTNG	AGACAcAAgtaagAcTTTtaAG	CP012395.1	99472	+	9	0
X	GCCATACAGCTCCTGTTTTANG	GCCATAgAGgaagTacaTTAAG	CP012395.1	99633	-	8	0
X	AGACAAAAAGCTAAATTTGTNG	AGAatAAgtttaAAATTgaTAG	CP012395.1	99736	+	9	0
X	AGACAAAAAGCTAAATTTGTNG	ActgtAAtgaaTAAATTTaTGG	CP012395.1	99759	+	9	0
X	AGACAAAAAGCTAAATTTGTNG	AGAgAAttAGaaAAcgTTGTTG	CP012395.1	99804	+	7	0
X	AGACAAAAAGCTAAATTTGTNG	AaACtAcAtaaaActTTTGTAG	CP012395.1	99867	+	9	0
X	AGACAAAAAGCTAAATTTGTNG	ctACAtAAAaCTtttgTaGTTG	CP012395.1	99870	+	9	0
X	GCCATACAGCTCCTGTTTTANG	taCATAaAaCTttTGTagTtGG	CP012395.1	99871	+	9	0
X	TCACAATGTTTAGCAGGTATNG	TCAaAATtcaTAGaAccTtcAG	CP012395.1	99907	-	9	0
X	AGACAAAAAGCTAAATTTGTNG	AGAaAAAAAtCatAtTaTaaAG	CP012395.1	99950	+	8	0
X	TCACAATGTTTAGCAGGTATNG	aatatAaGTTTAGCAGcTAaGG	CP012395.1	99993	+	8	0
X	AAACAAGCAATTGTTCCGTTNG	cAAgAtGgAAcaGTTtgcTTGG	CP012395.1	100115	+	9	0
X	TCACAATGTTTAGCAGGTATNG	atAttgTGTTTtGagGGTATTG	CP012395.1	100139	-	8	0
X	AAACAAGCAATTGTTCCGTTNG	AAACAcaatATTtTattaTTGG	CP012395.1	100150	+	9	0
X	AGACAAAAAGCTAAATTTGTNG	AaACAcAAtatTttATTatTGG	CP012395.1	100150	+	9	0
X	AAACAAGCAATTGTTCCGTTNG	AttCAAaCAATTaTatataTAG	CP012395.1	100183	-	9	0
X	AGACAAAAAGCTAAATTTGTNG	AttCAAAcAatTAtATaTaTAG	CP012395.1	100183	-	8	0
X	AAACAAGCAATTGTTCCGTTNG	gAAtAAtCAATTtTTttaggAG	CP012395.1	100201	+	9	0
X	GCCATACAGCTCCTGTTTTANG	GatATAagGgTaagGTaTTAAG	CP012395.1	100237	+	9	0
X	AGACAAAAAGCTAAATTTGTNG	AGtagtAAAaCTtAtaTaGTGG	CP012395.1	100269	+	9	0
X	AGACAAAAAGCTAAATTTGTNG	gGcgtAAAAaCcttATTTGaCG	CP012395.1	100341	+	9	0
X	GCCATACAGCTCCTGTTTTANG	GgCgTAaAaacCtTaTTTgACG	CP012395.1	100341	+	9	0
X	GCCATACAGCTCCTGTTTTANG	aCCATgaAtCTtCcGcTTgtTG	CP012395.1	100444	-	9	0
X	TCACAATGTTTAGCAGGTATNG	TCACctTtaacAGgAacTATTG	CP012395.1	100476	+	9	0
X	GCCATACAGCTCCTGTTTTANG	tagcaAtAGtTCCTGTTaaAGG	CP012395.1	100479	-	9	0
X	AGACAAAAAGCTAAATTTGTNG	AGAtgAtAAagTAgAaTTtaGG	CP012395.1	100604	+	9	0
X	TCACAATGTTTAGCAGGTATNG	TagggATGcTTctCAtGTtTGG	CP012395.1	100622	+	9	0
X	GCCATACAGCTCCTGTTTTANG	GggATgCttCTCaTGTTTggGG	CP012395.1	100624	+	8	0
X	AAACAAGCAATTGTTCCGTTNG	cAACAgGaAAcaGaTtCGagAG	CP012395.1	100677	+	9	0
X	GCCATACAGCTCCTGTTTTANG	attcgAgAGCTaagGTTTTATG	CP012395.1	100690	+	9	0
X	CTCCAGTCAGGTGTTGTGCANG	CTtatGgCAGcaGTTaTGaATG	CP012395.1	100740	+	8	0
X	TCACAATGTTTAGCAGGTATNG	TCAaAgaacTTAaaAGcTATTG	CP012395.1	100809	+	8	0
X	TCACAATGTTTAGCAGGTATNG	TtAaAAgcTaTtGtAGtTAaAG	CP012395.1	100818	+	9	0
X	AGACAAAAAGCTAAATTTGTNG	AGcggAAAAGtaAAATTatTTG	CP012395.1	100842	+	7	0
X	AGACAAAAAGCTAAATTTGTNG	gaACAAAAAGtgAAggaaGTAG	CP012395.1	100866	+	8	0
X	AAACAAGCAATTGTTCCGTTNG	AcAagtaCAgcTGTTCCGTaTG	CP012395.1	100945	-	8	0
X	CTCCAGTCAGGTGTTGTGCANG	CTCCAcTgAtcTtaTcTGCtTG	CP012395.1	101028	-	8	0
X	AAACAAGCAATTGTTCCGTTNG	tAACtAaagATTGcTtaGTTAG	CP012395.1	101056	+	8	0
X	GCCATACAGCTCCTGTTTTANG	caCATtCAGtTCCatcaTcAAG	CP012395.1	101127	-	9	0
X	AGACAAAAAGCTAAATTTGTNG	tGtaAAtAcagcAAATaTGTTG	CP012395.1	101213	+	9	0
X	GCCATACAGCTCCTGTTTTANG	taaATACAGCaaaTaTgTTgTG	CP012395.1	101215	+	9	0
X	AGACAAAAAGCTAAATTTGTNG	gGACttAgAGaaggATTTGgAG	CP012395.1	101397	+	9	0
X	TCACAATGTTTAGCAGGTATNG	TCctgtTtTTTtaCAGtcATTG	CP012395.1	101476	-	9	0
X	AAACAAGCAATTGTTCCGTTNG	AAACAgGaAcTTccagCaTaTG	CP012395.1	101490	+	9	0
X	CTCCAGTCAGGTGTTGTGCANG	tTCCtcTtgGGTcaTaTGCtGG	CP012395.1	101502	-	9	0
X	TCACAATGTTTAGCAGGTATNG	TttaAcTtaaaAGCAGGcATAG	CP012395.1	101838	+	9	0
X	CTCCAGTCAGGTGTTGTGCANG	CTtCtGgaAttTGTTcTtCAAG	CP012395.1	101892	-	8	0
X	AAACAAGCAATTGTTCCGTTNG	AActtAtgAAcTtcTCCtTTTG	CP012395.1	101920	-	9	0
X	AAACAAGCAATTGTTCCGTTNG	AAAggAGaAgTTcaTaaGTTAG	CP012395.1	101922	+	8	0
X	AGACAAAAAGCTAAATTTGTNG	AGAaAAtAgaCTtcATaTacAG	CP012395.1	102104	-	9	0
X	AGACAAAAAGCTAAATTTGTNG	AaAatAgAAGtTAgATTatTTG	CP012395.1	102149	+	8	0
X	AGACAAAAAGCTAAATTTGTNG	AGAttAtttGCTtAtTTTagAG	CP012395.1	102161	+	9	0
X	TCACAATGTTTAGCAGGTATNG	gCttAtTtTagAGaAGGTAgAG	CP012395.1	102170	+	9	0
X	AGACAAAAAGCTAAATTTGTNG	AGAgAtAAAaaattgTTTtTAG	CP012395.1	102188	+	9	0
X	AGACAAAAAGCTAAATTTGTNG	AtttAAAAAGaTAAATaTtaAG	CP012395.1	102241	+	7	0
X	TCACAATGTTTAGCAGGTATNG	gaACAATGaTaAGacatcATTG	CP012395.1	102328	-	9	0
X	AAACAAGCAATTGTTCCGTTNG	AAgttAtCAtTTtcTtCtTTTG	CP012395.1	102407	-	9	0
X	AGACAAAAAGCTAAATTTGTNG	AGAagAAAAtgatAAcTTaaAG	CP012395.1	102411	+	9	0
X	GCCATACAGCTCCTGTTTTANG	aCttTAaAGtTtgTGTTgTAGG	CP012395.1	102434	+	8	0
X	AGACAAAAAGCTAAATTTGTNG	AGACAAAtActTtcAagTacAG	CP012395.1	102559	+	9	0
X	AGACAAAAAGCTAAATTTGTNG	ttACtAAAAcCTAtAgTatcTG	CP012395.1	102578	-	9	0
X	AGCCCAATGTCTAGCTGGGANG	AagtaAtaaTCTcGCTGGtATG	CP012395.1	102735	-	9	0
X	AAACAAGCAATTGTTCCGTTNG	AAAaAActtAaTaTaCCaaTGG	CP012395.1	102769	+	9	0
X	AAACAAGCAATTGTTCCGTTNG	AAtatAcCAATgGTTCatggAG	CP012395.1	102778	+	9	0
X	GCCATACAGCTCCTGTTTTANG	aCCATcCtGCTataGcTccATG	CP012395.1	102793	-	9	0
X	GCCATACAGCTCCTGTTTTANG	aCatTAtAaaTCtTGTTTaAGG	CP012395.1	102851	-	8	0
X	AGACAAAAAGCTAAATTTGTNG	AaACAAAcAGCcAAAggaaTCG	CP012395.1	102877	+	7	0
X	TCACAATGTTTAGCAGGTATNG	cCAtcATtTacAcCAGcTtTAG	CP012395.1	102916	+	9	0
X	AGACAAAAAGCTAAATTTGTNG	AagaAAAAAGaTggcTTTtaTG	CP012395.1	102996	+	9	0
X	AGACAAAAAGCTAAATTTGTNG	AGAaAAAAgatggctTTTaTGG	CP012395.1	102997	+	9	0
X	AAACAAGCAATTGTTCCGTTNG	gAgtAtGaAATaGTTCCacTTG	CP012395.1	103033	+	8	0
X	AGACAAAAAGCTAAATTTGTNG	AtcCAtgAAtCTtAcTTaGTGG	CP012395.1	103066	+	8	0
X	AGACAAAAAGCTAAATTTGTNG	AtcCcAAAtctTtgATTTGgTG	CP012395.1	103099	+	9	0
X	AGACAAAAAGCTAAATTTGTNG	AtcCcAAAtctTtgATTTGgTG	CP012395.1	103150	+	9	0
X	AGCCCAATGTCTAGCTGGGANG	AaaCaAAacTCTAaaTaGaAAG	CP012395.1	103179	-	9	0
X	AGACAAAAAGCTAAATTTGTNG	AaACAAAActCTAAATagaaAG	CP012395.1	103179	-	7	0
X	AGACAAAAAGCTAAATTTGTNG	AGtaAAAAAataAtATaTGaTG	CP012395.1	103388	+	8	0
X	AGACAAAAAGCTAAATTTGTNG	gtAaAgAAgttTAAtTTTtTTG	CP012395.1	103490	+	9	0
X	CTCCAGTCAGGTGTTGTGCANG	gTgCcGggAGcTtTTaTGgATG	CP012395.1	103595	+	9	0
X	CTCCAGTCAGGTGTTGTGCANG	CTCCAGaaAttTGaacTGgcAG	CP012395.1	103664	-	9	0
X	TCACAATGTTTAGCAGGTATNG	TtAttATcTTTtatAGGTgcTG	CP012395.1	103728	-	9	0
X	AGACAAAAAGCTAAATTTGTNG	gataAtAAAGgaAAAcTTaTAG	CP012395.1	103742	+	9	0
X	GCCATACAGCTCCTGTTTTANG	GCtATAgAagaaaTGcTTaAAG	CP012395.1	103838	+	9	0
X	AGACAAAAAGCTAAATTTGTNG	ttACAAAcAtaTAAAaTaGaAG	CP012395.1	104015	+	8	0
X	AAACAAGCAATTGTTCCGTTNG	AAAgAAaCAAaTGTagCagTAG	CP012395.1	104096	+	7	0
X	AGCCCAATGTCTAGCTGGGANG	AGCtgtATaTaTAaCTGtGAAG	CP012395.1	104150	+	7	0
X	AAACAAGCAATTGTTCCGTTNG	gAAgAcGatAaTGTTgaGaTAG	CP012395.1	104168	+	9	0
X	TCACAATGTTTAGCAGGTATNG	TgAtAAaaTcgAaaAGGTAaAG	CP012395.1	104200	+	9	0
X	AAACAAGCAATTGTTCCGTTNG	AtgCAAaaAAgatTTCaGaTAG	CP012395.1	104301	+	9	0
X	AGACAAAAAGCTAAATTTGTNG	AGAgtAgAtGgaccATTTaTAG	CP012395.1	104402	+	9	0
X	TCACAATGTTTAGCAGGTATNG	cCACAATtTaaAGCtataAaTG	CP012395.1	104415	-	9	0
X	TCACAATGTTTAGCAGGTATNG	TCtatAaGTTgtttAGGgATAG	CP012395.1	104439	-	9	0
X	AGACAAAAAGCTAAATTTGTNG	cttggAAAAttTAAATTgGcAG	CP012395.1	104519	+	9	0
X	AGACAAAAAGCTAAATTTGTNG	AGttcAAAgcCTAtAccTGTAG	CP012395.1	104642	+	8	0
X	GCCATACAGCTCCTGTTTTANG	ttCtTACAtCTaCaGgTaTAGG	CP012395.1	104651	-	8	0
X	AGACAAAAAGCTAAATTTGTNG	AtAttAcAgatTAAATgTGcTG	CP012395.1	104737	+	9	0
X	TCACAATGTTTAGCAGGTATNG	aCAaAATaTTgAatAaGaAgAG	CP012395.1	104802	-	9	0
X	AGACAAAAAGCTAAATTTGTNG	AGggAAttAGaaAAtTTgGTTG	CP012395.1	104918	+	8	0
X	TCACAATGTTTAGCAGGTATNG	gtAaAATaaTctGCAGGTATAG	CP012395.1	104961	-	7	0
X	CTCCAGTCAGGTGTTGTGCANG	CTtCcGTaAaaTaaTcTGCAGG	CP012395.1	104966	-	8	0
X	AGACAAAAAGCTAAATTTGTNG	tGtCtAAAAttagAtTaTGTGG	CP012395.1	105029	+	9	0
X	AGACAAAAAGCTAAATTTGTNG	AGctAAgAAaCgAAAaTaaTAG	CP012395.1	105387	+	8	0
X	GCCATACAGCTCCTGTTTTANG	GtaATAaAGgagagGTgTTACG	CP012395.1	105521	+	9	0
X	AAACAAGCAATTGTTCCGTTNG	gAACAgGCtATTGaTtttTTAG	CP012395.1	105569	+	7	0
X	CTCCAGTCAGGTGTTGTGCANG	tggCAGgaAcaTGTTcTtCACG	CP012395.1	105623	-	9	0
X	AGACAAAAAGCTAAATTTGTNG	AatCAAAAtGaacgATaTaTTG	CP012395.1	105725	+	9	0
X	AAACAAGCAATTGTTCCGTTNG	AAACAAtatATcGTTCatTTTG	CP012395.1	105728	-	6	0
X	AAACAAGCAATTGTTCCGTTNG	gAACgAtatATTGTTtCagaGG	CP012395.1	105734	+	9	0
X	AGACAAAAAGCTAAATTTGTNG	AaACAActtGacAAAgaTaTAG	CP012395.1	105848	+	9	0
X	AGACAAAAAGCTAAATTTGTNG	AtctAtAtAtCaAAAaTTaTAG	CP012395.1	105991	+	9	0
X	AGACAAAAAGCTAAATTTGTNG	AtAtcAAAAatTAtAgaTGTTG	CP012395.1	105997	+	8	0
X	AGACAAAAAGCTAAATTTGTNG	taAtcAAcAtCTAtAaTTtTTG	CP012395.1	106001	-	9	0
X	AAACAAGCAATTGTTCCGTTNG	AAAgAAGgAAaTtcTaatgTGG	CP012395.1	106049	+	9	0
X	AAACAAGCAATTGTTCCGTTNG	AAgaAgGaAATTcTaatGTgGG	CP012395.1	106050	+	9	0
X	TCACAATGTTTAGCAGGTATNG	gCAtttgGTTcAGCAttTtTTG	CP012395.1	106080	+	9	0
X	AAACAAGCAATTGTTCCGTTNG	AAtatAGCAATaGTcCtGaTTG	CP012395.1	106165	-	7	0
X	GCCATACAGCTCCTGTTTTANG	GgCtcAtAGtTCtTaTTgTtGG	CP012395.1	106198	+	9	0
X	GCCATACAGCTCCTGTTTTANG	GCCATgaAGCTCCTGTTgccAG	CP012395.1	106281	-	5	0
X	AGACAAAAAGCTAAATTTGTNG	AagatAAAAGCTAAAaTcaTAG	CP012395.1	106378	-	7	0
X	AAACAAGCAATTGTTCCGTTNG	AtAaAAttcATTGgTatGTgTG	CP012395.1	106422	+	9	0
X	AAACAAGCAATTGTTCCGTTNG	AAtacAaCAATgGTTCtGaTTG	CP012395.1	106612	-	7	0
X	CTCCAGTCAGGTGTTGTGCANG	CTgCAaaaAGGTcTTGcaagCG	CP012395.1	106767	+	9	0
X	TCACAATGTTTAGCAGGTATNG	caAaAAgGTcTtGCAaGcgTAG	CP012395.1	106770	+	9	0
X	AAACAAGCAATTGTTCCGTTNG	cAAtActCAATTtaTCtaTaGG	CP012395.1	106797	-	9	0
X	AGACAAAAAGCTAAATTTGTNG	ttACgAAAAGgTcAtTTTGgGG	CP012395.1	106861	+	7	0
X	AAACAAGCAATTGTTCCGTTNG	AtAattGtAATaGgTaCtTTAG	CP012395.1	106890	+	9	0
X	AGACAAAAAGCTAAATTTGTNG	gtACAAtAAttgAgATTTGTAG	CP012395.1	106965	+	7	0
X	AGACAAAAAGCTAAATTTGTNG	AatggAAAAGaTAtgcTTtTAG	CP012395.1	107086	+	9	0
X	CTCCAGTCAGGTGTTGTGCANG	aTgCttTtAGGTtcTGTaaAAG	CP012395.1	107098	+	9	0
X	AGACAAAAAGCTAAATTTGTNG	taAgAAAgAGCTtctTTTacAG	CP012395.1	107111	-	9	0
X	AAACAAGCAATTGTTCCGTTNG	AtAaAAGtAtTTGcaCCaTaAG	CP012395.1	107129	-	8	0
X	CTCCAGTCAGGTGTTGTGCANG	aTaCttTtAtGTtTTaTaCAGG	CP012395.1	107141	+	9	0
X	AGACAAAAAGCTAAATTTGTNG	ttAgAAAAgctTAgAaTTGaTG	CP012395.1	107191	+	9	0
X	TCACAATGTTTAGCAGGTATNG	TtcCAATaTTTAttAtaTAaGG	CP012395.1	107266	-	8	0
X	GCCATACAGCTCCTGTTTTANG	cCtcTctAttTCtTGTcTTAAG	CP012395.1	107328	-	9	0
X	AGACAAAAAGCTAAATTTGTNG	AtAaAAAAAGtaAAAcagcTTG	CP012395.1	107359	+	8	0
X	AAACAAGCAATTGTTCCGTTNG	cAAgAgctAtcTGTaCaGTTTG	CP012395.1	107470	-	9	0
X	TCACAATGTTTAGCAGGTATNG	TCggAATGTggAagAaaTtTTG	CP012395.1	107512	+	9	0
X	TCACAATGTTTAGCAGGTATNG	TCAaAATtTcTtcCAcaTtcCG	CP012395.1	107513	-	9	0
X	AGACAAAAAGCTAAATTTGTNG	AaAtAcAAcGaaAAAaTTacAG	CP012395.1	107563	+	9	0
X	AGACAAAAAGCTAAATTTGTNG	AaggcAAActgTAAtTTTtTCG	CP012395.1	107571	-	9	0
X	TCACAATGTTTAGCAGGTATNG	TttgAtcaTaTAGtAGGTATAG	CP012395.1	107659	+	8	0
X	AAACAAGCAATTGTTCCGTTNG	AggCAtGaAATgaTTggaTTTG	CP012395.1	107740	+	9	0
X	AGACAAAAAGCTAAATTTGTNG	AaAgAtgttcCTAAAaTTtTAG	CP012395.1	107812	+	9	0
X	TCACAATGTTTAGCAGGTATNG	aCACctTaTTTAGCAaaTAcTG	CP012395.1	107836	+	7	0
X	AGACAAAAAGCTAAATTTGTNG	AtggtAAAtaaTAAAaTTaTTG	CP012395.1	108030	-	9	0
X	AGACAAAAAGCTAAATTTGTNG	gtAtggAAAtaTAAATTTagGG	CP012395.1	108080	+	9	0
X	AAACAAGCAATTGTTCCGTTNG	AAtCcAaaAtTTGTcCtcTTGG	CP012395.1	108283	-	8	0
X	TCACAATGTTTAGCAGGTATNG	TCACAATcaTgAGCcttctcTG	CP012395.1	108709	-	9	0
X	TCACAATGTTTAGCAGGTATNG	TaAaAATGaaTAGCtttTcaGG	CP012395.1	108740	+	9	0
X	TCACAATGTTTAGCAGGTATNG	TCAgggTaTaaAcCtGtTATTG	CP012395.1	108757	+	9	0
X	AGACAAAAAGCTAAATTTGTNG	gGgtAtAAAcCTgttaTTGTGG	CP012395.1	108760	+	9	0
X	TCACAATGTTTAGCAGGTATNG	TacgtAgGgcaAGCAGGaATTG	CP012395.1	108976	+	9	0
X	AGACAAAAAGCTAAATTTGTNG	AGACtAAAAGgatcAaagGgTG	CP012395.1	109015	+	9	0
X	AGACAAAAAGCTAAATTTGTNG	gGAaAAAtAaCTgAAgaacTTG	CP012395.1	109063	+	9	0
X	CTCCAGTCAGGTGTTGTGCANG	CTatAGTaAGcTGTacTGtcTG	CP012395.1	109108	-	8	0
X	AGACAAAAAGCTAAATTTGTNG	gGAattAcAGCTAAtTaTccAG	CP012395.1	109408	+	9	0
X	GCCATACAGCTCCTGTTTTANG	GaatTACAGCTaaTtaTccAGG	CP012395.1	109409	+	9	0
X	AAACAAGCAATTGTTCCGTTNG	cAAttgGgAAaaGTTCatTTAG	CP012395.1	109450	-	9	0
X	TCACAATGTTTAGCAGGTATNG	gCAtAATtaTaAaaAGGTtTTG	CP012395.1	109526	-	8	0
X	AAACAAGCAATTGTTCCGTTNG	ActCAAtCtcTTaTTCCtccAG	CP012395.1	109549	+	9	0
X	TCACAATGTTTAGCAGGTATNG	agACctgcaaTAGCAGtTATGG	CP012395.1	109586	-	9	0
X	GCCATACAGCTCCTGTTTTANG	GagtTAtgaCTCCaGTTTcAAG	CP012395.1	109606	-	8	0
X	AGACAAAAAGCTAAATTTGTNG	AGgaAAAAtagTAgAgTTtaAG	CP012395.1	109668	+	9	0
X	CTCCAGTCAGGTGTTGTGCANG	aTCCAGTaAccccTatTtCATG	CP012395.1	109737	+	9	0
X	AGACAAAAAGCTAAATTTGTNG	AGAaAAgcttagAAATgcGTTG	CP012395.1	109767	+	9	0
X	AAACAAGCAATTGTTCCGTTNG	ggACAcaaAATTGTTaCaaTAG	CP012395.1	109987	+	8	0
X	TCACAATGTTTAGCAGGTATNG	atAtAATtTTTAatttGTgTTG	CP012395.1	110042	-	9	0
X	AAACAAGCAATTGTTCCGTTNG	AAAaAtGgAAcTagTtCtTTTG	CP012395.1	110089	+	8	0
X	AGACAAAAAGCTAAATTTGTNG	cttCAAAtAGtgAAtTaTGTTG	CP012395.1	110311	+	8	0
X	AGACAAAAAGCTAAATTTGTNG	AGAtAtAAActccAcTTgGTAG	CP012395.1	110356	+	8	0
X	TCACAATGTTTAGCAGGTATNG	aCAgcAgGTaaAaCAGGTAcTG	CP012395.1	110542	+	8	0
X	GCCATACAGCTCCTGTTTTANG	GtaAaACAGgTaCTGcTcaAAG	CP012395.1	110549	+	8	0
X	AGACAAAAAGCTAAATTTGTNG	AGtgAtAAAcCggAAaTaGcAG	CP012395.1	110632	+	9	0
X	AGACAAAAAGCTAAATTTGTNG	ccggAAAtAGCagtATgTGTGG	CP012395.1	110641	+	9	0
X	AGACAAAAAGCTAAATTTGTNG	AtAtAAAtAataAAATTaaaTG	CP012395.1	110735	+	9	0
X	AGACAAAAAGCTAAATTTGTNG	gGAtAAtActCacAAaTTtTTG	CP012395.1	110825	-	9	0
X	TCACAATGTTTAGCAGGTATNG	TattAgTtaTTAGaAGcTATTG	CP012395.1	110864	+	8	0
X	TCACAATGTTTAGCAGGTATNG	TgAgcAaGTTTttgAtGaATGG	CP012395.1	110908	+	9	0
X	GCCATACAGCTCCTGTTTTANG	aCtATAatatgCCTtTaTTATG	CP012395.1	110984	-	9	0
X	TCACAATGTTTAGCAGGTATNG	TaAaAtgGaTaAaCAGGaATTG	CP012395.1	111047	+	8	0
X	CTCCAGTCAGGTGTTGTGCANG	ggatAaaCAGGaaTTGTGtAAG	CP012395.1	111053	+	9	0
X	AGACAAAAAGCTAAATTTGTNG	gGAacAgtctCTAAcTTTaTTG	CP012395.1	111176	-	9	0
X	AGACAAAAAGCTAAATTTGTNG	AtAgAtAAAGaaAAATgTacCG	CP012395.1	111291	+	8	0
X	AAACAAGCAATTGTTCCGTTNG	AtAaAgaaAAaTGTaCCGaTTG	CP012395.1	111295	+	8	0
X	AAACAAGCAATTGTTCCGTTNG	AAtgtAcCgATTGTggttTTTG	CP012395.1	111304	+	9	0
X	AGACAAAAAGCTAAATTTGTNG	AaAagcAAAtCTccAgTTGTGG	CP012395.1	111393	+	8	0
X	AAACAAGCAATTGTTCCGTTNG	AAAtctcCAgTTGTggCtaTAG	CP012395.1	111399	+	9	0
X	GCCATACAGCTCCTGTTTTANG	GCCATAataggaCaGTTTggCG	CP012395.1	111429	+	9	0
X	GCCATACAGCTCCTGTTTTANG	aaCcTcCtGCTgCTGcccTATG	CP012395.1	111599	+	9	0
X	AGCCCAATGTCTAGCTGGGANG	AtCCCccTcTgTAtCTccaATG	CP012395.1	111668	+	9	0
X	TCACAATGTTTAGCAGGTATNG	TtAaAAaGTTaAaCcctTAcTG	CP012395.1	111709	+	9	0
X	TCACAATGTTTAGCAGGTATNG	TCAgAtTtTTTAGCAatacaTG	CP012395.1	111751	-	8	0
X	AGACAAAAAGCTAAATTTGTNG	AtAaAAggAGCaAtAgaTtTCG	CP012395.1	111789	+	9	0
X	AGACAAAAAGCTAAATTTGTNG	AaAgtAAgtaCgAAATcTaTTG	CP012395.1	111799	-	9	0
X	AGACAAAAAGCTAAATTTGTNG	gaAttAAgAGaTAtATTTGaTG	CP012395.1	111825	+	8	0
X	AGACAAAAAGCTAAATTTGTNG	AtAgttccAtCTAAAcTTGaAG	CP012395.1	111855	+	9	0
X	AGACAAAAAGCTAAATTTGTNG	gaAatAAAAGCTAAtTTTaTTG	CP012395.1	112059	+	6	0
X	AGCCCAATGTCTAGCTGGGANG	AGCtaAtTtTaTtGaaGGaATG	CP012395.1	112067	+	9	0
X	TCACAATGTTTAGCAGGTATNG	gCtaAtTtTaTtGaAGGaATGG	CP012395.1	112068	+	9	0
X	AAACAAGCAATTGTTCCGTTNG	cccaAAGCAATTGTaCttaaGG	CP012395.1	112116	+	9	0
X	AAACAAGCAATTGTTCCGTTNG	gAgaAAaaAATaGaaCtGTTAG	CP012395.1	112263	+	9	0
X	AGACAAAAAGCTAAATTTGTNG	AGcaAAtAAGtTgAtTTatTTG	CP012395.1	112314	+	8	0
X	AGACAAAAAGCTAAATTTGTNG	AGcaAAtAAatcAAcTTatTTG	CP012395.1	112316	-	9	0
X	TCACAATGTTTAGCAGGTATNG	TCAaAcTtTacAatAtGTtTGG	CP012395.1	112618	+	9	0
X	AGACAAAAAGCTAAATTTGTNG	tctgtAAAAcCTccATTTaTTG	CP012395.1	112642	+	9	0
X	AAACAAGCAATTGTTCCGTTNG	AAACctcCAtTTaTTgaaTaAG	CP012395.1	112648	+	9	0
X	CTCCAGTCAGGTGTTGTGCANG	tTgCtGTCAttTGTTcgGgtAG	CP012395.1	112700	+	9	0
X	AAACAAGCAATTGTTCCGTTNG	ttgCtgtCAtTTGTTCgGgTAG	CP012395.1	112700	+	9	0
X	GCCATACAGCTCCTGTTTTANG	GCCtTACtaaTtCTaTccTtAG	CP012395.1	112786	+	9	0
X	TCACAATGTTTAGCAGGTATNG	TtAgcATaTTcAGCActTgcTG	CP012395.1	112804	+	9	0
X	AAACAAGCAATTGTTCCGTTNG	AttCcAGCAAgTGcTgaaTaTG	CP012395.1	112808	-	9	0
X	AGACAAAAAGCTAAATTTGTNG	AGtaAAAAAGaTAAtaTTccAG	CP012395.1	112823	-	7	0
X	GCCATACAGCTCCTGTTTTANG	taaATAaAaaTggTaTTTTAGG	CP012395.1	112909	-	9	0
X	AAACAAGCAATTGTTCCGTTNG	AAAggAaCAATatTTtacgTTG	CP012395.1	113036	-	9	0
X	AAACAAGCAATTGTTCCGTTNG	AcgtAAaatATTGTTCCtTTAG	CP012395.1	113038	+	7	0
X	GCCATACAGCTCCTGTTTTANG	GCaATttttCTaagGTTTcATG	CP012395.1	113084	+	9	0
X	AGACAAAAAGCTAAATTTGTNG	AGAttAgAAGacAttTcTGcAG	CP012395.1	113123	-	9	0
X	AGACAAAAAGCTAAATTTGTNG	AGtttttAAGtTAAAcaTaTTG	CP012395.1	113241	+	9	0
X	AGACAAAAAGCTAAATTTGTNG	ttttcAtAAaCTAAgTTTaTAG	CP012395.1	113515	+	9	0
X	AAACAAGCAATTGTTCCGTTNG	AAAaAAGCAccTaTaaacTTAG	CP012395.1	113525	-	8	0
X	AGACAAAAAGCTAAATTTGTNG	tGttAAtAtaaTAAATTTacGG	CP012395.1	113664	+	9	0
X	AAACAAGCAATTGTTCCGTTNG	AgACctGtAtTTaaTCCtTaTG	CP012395.1	113795	-	9	0
X	AGACAAAAAGCTAAATTTGTNG	gGttAAAAAaCatcATaaGTAG	CP012395.1	113888	+	9	0
X	AGACAAAAAGCTAAATTTGTNG	AaAtAAttgGCTActTaTGaTG	CP012395.1	113898	-	9	0
X	AAACAAGCAATTGTTCCGTTNG	gAtCAtGgAATTaTaatGgTGG	CP012395.1	114252	+	9	0
X	TCACAATGTTTAGCAGGTATNG	cCAaAATcTgTAGtgccTATAG	CP012395.1	114279	+	8	0
X	AAACAAGCAATTGTTCCGTTNG	AgACAtaCAgTTGTgagtTcAG	CP012395.1	114312	+	9	0
X	GCCATACAGCTCCTGTTTTANG	GaCATACAGtTgtgagTTcAGG	CP012395.1	114313	+	8	0
X	GCCATACAGCTCCTGTTTTANG	taCtTACAGtTCCTtTTccAAG	CP012395.1	114379	+	7	0
X	TCACAATGTTTAGCAGGTATNG	aggCAtTGTTTAGtAaaTtaAG	CP012395.1	114481	+	9	0
X	AGACAAAAAGCTAAATTTGTNG	gtAaAttAAGtgAAAaTTaTAG	CP012395.1	114493	+	9	0
X	AGACAAAAAGCTAAATTTGTNG	AGAgAggAtaCTAtAaaTaTAG	CP012395.1	114513	+	9	0
X	AGACAAAAAGCTAAATTTGTNG	tGAgAtActaCTAtATTTaTAG	CP012395.1	114523	-	8	0
X	AGCCCAATGTCTAGCTGGGANG	AGagaAATGcCcAGCTtGGAGG	CP012395.1	114580	+	6	0
X	AGACAAAAAGCTAAATTTGTNG	AGAgAAAtgcCcAgcTTgGaGG	CP012395.1	114580	+	9	0
X	AGACAAAAAGCTAAATTTGTNG	cctCAAAAtGCccAgTaTaTTG	CP012395.1	114630	+	9	0
X	TCACAATGTTTAGCAGGTATNG	cCtCAAatagTAcCAGcTAcGG	CP012395.1	114672	+	9	0
X	TCACAATGTTTAGCAGGTATNG	gaAaAATGTgaAGaAaaTAaAG	CP012395.1	114873	+	9	0
X	AGACAAAAAGCTAAATTTGTNG	AaAtAAAgAtaggAATTgtTGG	CP012395.1	114887	+	9	0
X	AAACAAGCAATTGTTCCGTTNG	tAttAActAATTcTTCCtgaGG	CP012395.1	115107	-	9	0
X	AGCCCAATGTCTAGCTGGGANG	AGgCCAgaGTCatGCcatcAAG	CP012395.1	115294	-	9	0
X	GCCATACAGCTCCTGTTTTANG	aCCATAtAaggCCaGagTcATG	CP012395.1	115302	-	9	0
X	AGACAAAAAGCTAAATTTGTNG	AGAaAtAtAaaaAAATaTagAG	CP012395.1	115405	+	9	0
X	AGACAAAAAGCTAAATTTGTNG	AGtaAgttAGCTAAAaTaGTGG	CP012395.1	115471	+	7	0
X	AGACAAAAAGCTAAATTTGTNG	AaAaAtAAgGCaAAtTTaGTTG	CP012395.1	115738	+	7	0
X	AGACAAAAAGCTAAATTTGTNG	AatatAAAtGagAAAgTTtTGG	CP012395.1	115783	+	9	0
X	TCACAATGTTTAGCAGGTATNG	TgAgAAaGTTTtGgAaGagaAG	CP012395.1	115791	+	9	0
X	GCCATACAGCTCCTGTTTTANG	tgtATACttCaCtTtTcTTAAG	CP012395.1	115954	-	9	0
X	AGACAAAAAGCTAAATTTGTNG	cagCAAAAAGtTttATTaGgGG	CP012395.1	115987	+	8	0
X	AGACAAAAAGCTAAATTTGTNG	AaAgtAAAAcCTtAtaTTGaTG	CP012395.1	116020	+	8	0
X	AAACAAGCAATTGTTCCGTTNG	AtACttctAATTtTTgaGaTCG	CP012395.1	116054	-	9	0
X	AAACAAGCAATTGTTCCGTTNG	cAAaAgGCtATTGaggCaaTAG	CP012395.1	116206	+	9	0
X	TCACAATGTTTAGCAGGTATNG	TacCAtTagTTtGCAaaTcTTG	CP012395.1	116299	-	9	0
X	AGACAAAAAGCTAAATTTGTNG	AGgaAtAtAGaaAAAagTGaGG	CP012395.1	116320	+	9	0
X	TCACAATGTTTAGCAGGTATNG	TgAaAATaaaatGCAGGctTTG	CP012395.1	116379	+	9	0
X	AAACAAGCAATTGTTCCGTTNG	AAcagAaaAAaaGTgCaGTTAG	CP012395.1	116474	+	9	0
X	GCCATACAGCTCCTGTTTTANG	cCCtaACtGCaCtTtTTTTcTG	CP012395.1	116476	-	8	0
X	CTCCAGTCAGGTGTTGTGCANG	gTgCAGTtAGGgaTataGaAAG	CP012395.1	116486	+	9	0
X	AGACAAAAAGCTAAATTTGTNG	AatgAAAAAtCTAAtTTatTAG	CP012395.1	116566	+	7	0
X	AGACAAAAAGCTAAATTTGTNG	AGAagAcAAtaatAAgTTaTTG	CP012395.1	116586	+	9	0
X	AGACAAAAAGCTAAATTTGTNG	AGtaAAtAttaTgAATaTGaAG	CP012395.1	116692	+	9	0
X	AGACAAAAAGCTAAATTTGTNG	AatagAAAAGCTtAAaaTtgAG	CP012395.1	116739	+	9	0
X	AGACAAAAAGCTAAATTTGTNG	tGtCttgAAGCTcAATTTtaAG	CP012395.1	116749	-	8	0
X	AGACAAAAAGCTAAATTTGTNG	AaAgtAtgtGCcAAATTTtcAG	CP012395.1	116840	-	9	0
X	AGACAAAAAGCTAAATTTGTNG	gtACAAAAtGtTAtAaTTtTAG	CP012395.1	116920	+	7	0
X	CTCCAGTCAGGTGTTGTGCANG	tTagAtTCAaGTaaTtTGaAAG	CP012395.1	116938	+	9	0
X	AGACAAAAAGCTAAATTTGTNG	gtACAAAAAGaaAAcacaGcAG	CP012395.1	117043	+	9	0
X	TCACAATGTTTAGCAGGTATNG	TCAacATcTTTtaaAGGaAaTG	CP012395.1	117107	-	8	0
X	AGCCCAATGTCTAGCTGGGANG	AtaCCAAgtTCTtGtTttaATG	CP012395.1	117353	-	9	0
X	AGACAAAAAGCTAAATTTGTNG	AGAaAAAAAGagAgtTTaaaTG	CP012395.1	117481	+	8	0
X	TCACAATGTTTAGCAGGTATNG	ggACAcaGTTaAGCAaaaATAG	CP012395.1	117521	+	8	0
X	AGACAAAAAGCTAAATTTGTNG	AaAaAtAgtGCTAccTTTGTAG	CP012395.1	117535	+	7	0
X	AGACAAAAAGCTAAATTTGTNG	gtAgAAAAAaaTAAAagcaTAG	CP012395.1	117553	+	9	0
X	AGACAAAAAGCTAAATTTGTNG	AGtatAAAAGaTAAAgcctgTG	CP012395.1	117589	+	9	0
X	AGACAAAAAGCTAAATTTGTNG	AtttAAAAAGagAgATaTtaGG	CP012395.1	117629	+	9	0
X	GCCATACAGCTCCTGTTTTANG	ttCATACtctattTtTTTTATG	CP012395.1	117654	-	9	0
X	AGACAAAAAGCTAAATTTGTNG	AGcttAAAtGagAgATgTGcAG	CP012395.1	117766	+	9	0
X	AAACAAGCAATTGTTCCGTTNG	AtAttttCAATTtTTtCtTcTG	CP012395.1	117818	-	9	0
X	AGACAAAAAGCTAAATTTGTNG	gaAgAAAAAatTgAAaaTaTAG	CP012395.1	117820	+	9	0
X	AGACAAAAAGCTAAATTTGTNG	AtgtctAAgGaTAAAaTTGaGG	CP012395.1	117862	+	9	0
X	AGACAAAAAGCTAAATTTGTNG	AGAttAAAAtagAAcaaTaTAG	CP012395.1	117890	+	9	0
X	AGCCCAATGTCTAGCTGGGANG	AagaCAAaaTagAGCTtGaAAG	CP012395.1	118049	+	9	0
X	AAACAAGCAATTGTTCCGTTNG	ttcCAcaaAcTTtTTCCcTTTG	CP012395.1	118179	-	9	0
X	AGACAAAAAGCTAAATTTGTNG	AaAaAgtttGtggAATTTGTAG	CP012395.1	118186	+	9	0
X	GCCATACAGCTCCTGTTTTANG	GagATgCAtCTaCTtTaTctGG	CP012395.1	118343	+	9	0
X	AAACAAGCAATTGTTCCGTTNG	ttAaAgGgAAgTGcgCCGcTAG	CP012395.1	118423	+	9	0
X	AGACAAAAAGCTAAATTTGTNG	tGACAttgAttTAAAcTTaTAG	CP012395.1	118682	+	8	0
X	TCACAATGTTTAGCAGGTATNG	TgACAtTGaTTtaaActTATAG	CP012395.1	118682	+	8	0
X	GCCATACAGCTCCTGTTTTANG	tatAgtaAaCTCgTGTTTaAAG	CP012395.1	118699	+	9	0
X	CTCCAGTCAGGTGTTGTGCANG	CTCCAGgatGaTcTTagatATG	CP012395.1	118798	-	9	0
X	AGCCCAATGTCTAGCTGGGANG	AcagCtcTcTtTcGCTGGGgCG	CP012395.1	118911	-	9	0
X	AAACAAGCAATTGTTCCGTTNG	AAAacAGCtcTctTTCgcTgGG	CP012395.1	118914	-	9	0
X	AGACAAAAAGCTAAATTTGTNG	AaAgtAtAgGCTAAAggTGTAG	CP012395.1	118948	+	7	0
X	TCACAATGTTTAGCAGGTATNG	gCtaAAgGTgTAGtAGaTATTG	CP012395.1	118957	+	7	0
X	TCACAATGTTTAGCAGGTATNG	TCACcgcGTTatcaAtGTAaAG	CP012395.1	118992	-	9	0
X	TCACAATGTTTAGCAGGTATNG	TtACAtTGaTaAcgcGGTgaAG	CP012395.1	118994	+	9	0
X	AGCCCAATGTCTAGCTGGGANG	AaaaaAATtTacAGaaGGGATG	CP012395.1	119055	+	9	0
X	TCACAATGTTTAGCAGGTATNG	aaAaAATtTacAGaAGGgATGG	CP012395.1	119056	+	8	0
X	GCCATACAGCTCCTGTTTTANG	tCtcTACAcCTgCaGaTTTACG	CP012395.1	119166	-	7	0
X	TCACAATGTTTAGCAGGTATNG	cCcaAgTGcagAtCAGGcATTG	CP012395.1	119276	+	9	0
X	AAACAAGCAATTGTTCCGTTNG	AAtgAAGgAATTcTTataagCG	CP012395.1	119322	+	9	0
X	AGACAAAAAGCTAAATTTGTNG	AtAagcgAtGtaAAATTTGgAG	CP012395.1	119337	+	9	0
X	AGACAAAAAGCTAAATTTGTNG	AaAatgAAAGCTAgAaagGcAG	CP012395.1	119664	+	9	0
X	AGACAAAAAGCTAAATTTGTNG	AtACAgActttaAAATTTGaAG	CP012395.1	119688	+	8	0
X	AGACAAAAAGCTAAATTTGTNG	AaAgAcAAgGaaAAATTTaTAG	CP012395.1	119797	+	7	0
X	AGACAAAAAGCTAAATTTGTNG	AaggcAgAAGaTgAAcTTGTAG	CP012395.1	119835	+	8	0
X	AGACAAAAAGCTAAATTTGTNG	tagaAAAAAGaaAAtTTTGgAG	CP012395.1	119864	+	8	0
X	AGACAAAAAGCTAAATTTGTNG	AGAaAAAAgaaaAttTTgGaGG	CP012395.1	119865	+	9	0
X	AAACAAGCAATTGTTCCGTTNG	AAACctGaAATTtgTttaaTAG	CP012395.1	120169	+	9	0
X	AGCCCAATGTCTAGCTGGGANG	AGCCCtgTtTCaAGagaaGcTG	CP012395.1	120230	-	9	0
X	CTCCAGTCAGGTGTTGTGCANG	CTgCcGTaAGcccTgtTtCAAG	CP012395.1	120238	-	9	0
X	AAACAAGCAATTGTTCCGTTNG	AAAggtGaAATTGTaaaagTAG	CP012395.1	120418	+	9	0
X	AGCCCAATGTCTAGCTGGGANG	AGttCAtTtTCaAGCTtaacTG	CP012395.1	120443	-	9	0
X	AGACAAAAAGCTAAATTTGTNG	AtAaAAgAAttgAAATcTcaGG	CP012395.1	120475	+	9	0
X	CTCCAGTCAGGTGTTGTGCANG	CcCCAGaaAGtaagTcaGCAAG	CP012395.1	120580	-	9	0
X	AAACAAGCAATTGTTCCGTTNG	ccACAAGCtATataTaatTTAG	CP012395.1	120686	-	9	0
X	GCCATACAGCTCCTGTTTTANG	aaCtTtCAaCTaCTtTTTctGG	CP012395.1	120945	-	9	0
X	TCACAATGTTTAGCAGGTATNG	aCACAATcTTTAcatGcTtcTG	CP012395.1	121057	-	8	0
X	AAACAAGCAATTGTTCCGTTNG	AAAtAAtgctTgGcTgtGTTGG	CP012395.1	121194	-	9	0
X	TCACAATGTTTAGCAGGTATNG	aaAtAATGcTTgGCtGtgtTGG	CP012395.1	121194	-	9	0
X	AGCCCAATGTCTAGCTGGGANG	AaaatAATGctTgGCTGtGtTG	CP012395.1	121195	-	9	0
X	AGACAAAAAGCTAAATTTGTNG	AGAaAtcAtGtTAAAgcatTGG	CP012395.1	121431	+	9	0
X	AAACAAGCAATTGTTCCGTTNG	AAAgtAattATTtcTCCtgTGG	CP012395.1	121465	-	9	0
X	AAACAAGCAATTGTTCCGTTNG	AcAggAGaAATaaTTaCtTTAG	CP012395.1	121467	+	8	0
X	AGACAAAAAGCTAAATTTGTNG	gGAgAAAtAatTActTTaGgTG	CP012395.1	121470	+	9	0
X	GCCATACAGCTCCTGTTTTANG	ttCcTtCActTCCTaTcaTAAG	CP012395.1	121533	-	9	0
X	CTCCAGTCAGGTGTTGTGCANG	taaCAcTCAGGTtaTaTGCAAG	CP012395.1	121576	+	7	0
X	AGACAAAAAGCTAAATTTGTNG	AGAgtAAtAtCTgAAaaaGcAG	CP012395.1	121713	+	9	0
X	AAACAAGCAATTGTTCCGTTNG	gAAaAAGCAgcaGagCaGcTTG	CP012395.1	121725	+	9	0
X	AGACAAAAAGCTAAATTTGTNG	tGtgAAAAAcaTggtTcTGTAG	CP012395.1	121851	+	9	0
X	AGACAAAAAGCTAAATTTGTNG	AGAtAAgAAGCaAtgcaTaTGG	CP012395.1	121918	+	8	0
X	TCACAATGTTTAGCAGGTATNG	TCAtcAaagaaAtCAGGTAcAG	CP012395.1	121993	-	9	0
X	TCACAATGTTTAGCAGGTATNG	gtACcATGcTctGCtGtTATTG	CP012395.1	122179	-	8	0
X	CTCCAGTCAGGTGTTGTGCANG	tTCCAGTataacGTTGaaaAAG	CP012395.1	122410	+	9	0
X	AAACAAGCAATTGTTCCGTTNG	tAAaAAatAtaTcTgCCaTTGG	CP012395.1	122456	+	9	0
X	TCACAATGTTTAGCAGGTATNG	gCcattgGaTTAGgAGcTATTG	CP012395.1	122470	+	9	0
X	AGACAAAAAGCTAAATTTGTNG	cGggAAAAAGtatAATTTtaCG	CP012395.1	122598	+	8	0
X	AGACAAAAAGCTAAATTTGTNG	AGAtccAAAGgaAAAaTgccAG	CP012395.1	122625	+	9	0
X	AAACAAGCAATTGTTCCGTTNG	cAAtAAtCAAaTcTgCtGgcTG	CP012395.1	122644	-	9	0
X	AGACAAAAAGCTAAATTTGTNG	AGACAAtAAtCaAAtcTgcTGG	CP012395.1	122647	-	7	0
X	AGCCCAATGTCTAGCTGGGANG	AtCatAATtTCTctCatGaATG	CP012395.1	122734	+	9	0
X	TCACAATGTTTAGCAGGTATNG	TCAtAATtTcTctCAtGaATGG	CP012395.1	122735	+	7	0
X	AGACAAAAAGCTAAATTTGTNG	AGAaAAAgtaCaAAAagTaaAG	CP012395.1	122913	+	9	0
X	AAACAAGCAATTGTTCCGTTNG	cAAaAAGtAAagacTCtcTTTG	CP012395.1	122923	+	9	0
X	AGACAAAAAGCTAAATTTGTNG	AGACAtgAtGCgtgcTcTGTGG	CP012395.1	122976	+	8	0
X	TCACAATGTTTAGCAGGTATNG	TaAaAATGaTatagAaGaATGG	CP012395.1	123153	+	9	0
X	AAACAAGCAATTGTTCCGTTNG	AAAactGaAgTTGaTataTTCG	CP012395.1	123244	+	9	0
X	AAACAAGCAATTGTTCCGTTNG	tAAaAgaaAAaTGTaCaGgTTG	CP012395.1	123547	+	9	0
X	TCACAATGTTTAGCAGGTATNG	TCAaAtccTTaAaaAaGTcTTG	CP012395.1	123726	-	9	0
X	AGACAAAAAGCTAAATTTGTNG	AaAaAttAcaagAAATTTtTTG	CP012395.1	123801	+	9	0
X	AGACAAAAAGCTAAATTTGTNG	AaAgAAAcAtCatAAaTTaTAG	CP012395.1	123847	-	8	0
X	TCACAATGTTTAGCAGGTATNG	TCAatATaaTTAaCcacgATAG	CP012395.1	123949	-	9	0
X	AGACAAAAAGCTAAATTTGTNG	AaAtAtAAgcCTgAATTaaTAG	CP012395.1	123972	+	8	0
X	AGACAAAAAGCTAAATTTGTNG	AaAtAtAAgcaTAtATgTGaAG	CP012395.1	124047	+	9	0
X	AGACAAAAAGCTAAATTTGTNG	gGAttAAAAGCaAAtgTaaaAG	CP012395.1	124269	+	9	0
X	AGACAAAAAGCTAAATTTGTNG	AatgtAAAAGCTAgAacTGaAG	CP012395.1	124281	+	8	0
X	AAACAAGCAATTGTTCCGTTNG	gAACtAcatgTTcTTCaGaTAG	CP012395.1	124302	+	9	0
X	AAACAAGCAATTGTTCCGTTNG	AAACtAGgtATaagTttaTTAG	CP012395.1	124378	-	9	0
X	AGACAAAAAGCTAAATTTGTNG	AaACttAtAcCTAgtTTacTTG	CP012395.1	124383	+	9	0
X	TCACAATGTTTAGCAGGTATNG	TCAtgATaTaaAGgtGGaAaAG	CP012395.1	124487	+	9	0
X	AGACAAAAAGCTAAATTTGTNG	AagaAAAAAatcAAATcaaTAG	CP012395.1	124533	+	9	0
X	AAACAAGCAATTGTTCCGTTNG	AAgaAttCAATTGTTCCGcTTG	CP012395.1	124696	+	5	0
X	TCACAATGTTTAGCAGGTATNG	TacCAtTtcTTtGCAaGTgcTG	CP012395.1	124724	-	9	0
X	AAACAAGCAATTGTTCCGTTNG	AAAtttGCAAaTacTCtaTTGG	CP012395.1	124917	+	8	0
X	AGACAAAAAGCTAAATTTGTNG	AGtCAAtAAtggAtATaTcaAG	CP012395.1	125011	+	9	0
X	TCACAATGTTTAGCAGGTATNG	ggAaAAgGTTTtGCAGtagTAG	CP012395.1	125175	+	8	0
X	TCACAATGTTTAGCAGGTATNG	TCttcgTtTTTAGtAGaTtgTG	CP012395.1	125239	-	9	0
X	AAACAAGCAATTGTTCCGTTNG	tAtaActCAgTTtTTaCGaTGG	CP012395.1	125450	-	9	0
X	GCCATACAGCTCCTGTTTTANG	atggTAtAaCTCagtTTTTACG	CP012395.1	125454	-	9	0
X	AGACAAAAAGCTAAATTTGTNG	gGACAAAAgctgtcATcTtTTG	CP012395.1	125631	+	9	0
X	AAACAAGCAATTGTTCCGTTNG	AAgCtgtCAtcTtTTgCaTTAG	CP012395.1	125637	+	9	0
X	TCACAATGTTTAGCAGGTATNG	TtACcAaGTgcAtCcGcTAaTG	CP012395.1	125653	-	9	0
X	AGACAAAAAGCTAAATTTGTNG	AaAtttAAAGaTgAAgaTGgTG	CP012395.1	125673	+	9	0
X	TCACAATGTTTAGCAGGTATNG	TCAtAAaGgTgAaaAaGgAgAG	CP012395.1	125973	+	9	0
X	AGACAAAAAGCTAAATTTGTNG	ccAaAcAAtGCcAAATTTaTAG	CP012395.1	126051	-	7	0
X	AGACAAAAAGCTAAATTTGTNG	AGcacAtAAGgaAcAcTTtTTG	CP012395.1	126075	-	9	0
X	AGACAAAAAGCTAAATTTGTNG	gGAgAAAAtatTctATTTaaAG	CP012395.1	126201	-	9	0
X	AGACAAAAAGCTAAATTTGTNG	gGAtAtAAAGaaAAtTaaGaTG	CP012395.1	126367	+	9	0
X	AGACAAAAAGCTAAATTTGTNG	AtgagtAAAGaTAtATTTtTTG	CP012395.1	126386	+	8	0
X	AAACAAGCAATTGTTCCGTTNG	ttAtAAaCAcTTtTTtCaTgAG	CP012395.1	126479	-	9	0
X	AGACAAAAAGCTAAATTTGTNG	AcAaAttAAaaTAcAaTTGcAG	CP012395.1	126748	+	9	0
X	AGACAAAAAGCTAAATTTGTNG	catacAcAcaCTAAATTTtTCG	CP012395.1	126848	+	9	0
X	AGACAAAAAGCTAAATTTGTNG	AGACAtAcAcCccAATggGgCG	CP012395.1	126920	+	8	0
X	AGCCCAATGTCTAGCTGGGANG	AcCCCAATGgggcGaaGGtcTG	CP012395.1	126928	+	9	0
X	AAACAAGCAATTGTTCCGTTNG	AtACgAGtAATaaTTtgGgTGG	CP012395.1	126958	-	8	0
X	AGACAAAAAGCTAAATTTGTNG	AacCcAtAAGCTAcAgTTGTTG	CP012395.1	127046	-	6	0
X	AGACAAAAAGCTAAATTTGTNG	AaACAAAAAtaTgctTTcagAG	CP012395.1	127085	-	9	0
X	AGCCCAATGTCTAGCTGGGANG	AtCaaAATaTtTAaCcGaGcTG	CP012395.1	127254	-	9	0
X	TCACAATGTTTAGCAGGTATNG	TttagcTtTTTAGaAttTATTG	CP012395.1	127285	-	9	0
X	AAACAAGCAATTGTTCCGTTNG	AAcaAAtaAATTtTTCaaagTG	CP012395.1	127486	+	9	0
X	AGACAAAAAGCTAAATTTGTNG	AaAaAAcAAcCaAcATTctcTG	CP012395.1	127814	-	9	0
X	TCACAATGTTTAGCAGGTATNG	TtAaAtaaTTTAtaAaaTATGG	CP012395.1	127902	+	9	0
X	AAACAAGCAATTGTTCCGTTNG	AAAtAtGgAATataTgCacTTG	CP012395.1	127916	+	9	0
X	AGACAAAAAGCTAAATTTGTNG	tcAtAAAAttCTtAATTatgCG	CP012395.1	127944	+	9	0
X	AAACAAGCAATTGTTCCGTTNG	tAtaAAtaAATTaTTCaGgaGG	CP012395.1	128050	+	9	0
X	AGACAAAAAGCTAAATTTGTNG	AaAttAAAAGtTtAtTaTGaTG	CP012395.1	128086	+	8	0
X	AGACAAAAAGCTAAATTTGTNG	gGAtgcAgAttTAAATcTcTTG	CP012395.1	128109	+	9	0
X	AAACAAGCAATTGTTCCGTTNG	AAgatAGCtATacTTggcTTTG	CP012395.1	128140	+	9	0
X	CTCCAGTCAGGTGTTGTGCANG	tTaaAtTCAaagcaTGTGCATG	CP012395.1	128173	-	9	0
X	AGACAAAAAGCTAAATTTGTNG	tGgaAAAAgGCTgAAgaTtaTG	CP012395.1	128245	+	9	0
X	TCACAATGTTTAGCAGGTATNG	TCtgctTGTTTAaCAGcTtcAG	CP012395.1	128288	-	8	0
X	AAACAAGCAATTGTTCCGTTNG	AAACAAGCAgaTaTTataacAG	CP012395.1	128299	+	8	0
X	AGACAAAAAGCTAAATTTGTNG	AaACAAAAAcaaAttTaTGaTG	CP012395.1	128338	+	8	0
X	AGACAAAAAGCTAAATTTGTNG	AGcatAAAAGaTAAtTTatcAG	CP012395.1	128362	+	8	0
X	AGACAAAAAGCTAAATTTGTNG	AtAgtAccAcCTAAgTTTGTAG	CP012395.1	128434	+	7	0
X	GCCATACAGCTCCTGTTTTANG	tCaAaACAtCTaCaaacTTAGG	CP012395.1	128443	-	9	0
X	AGACAAAAAGCTAAATTTGTNG	AGtggAAAAGgaAAAgaaaTTG	CP012395.1	128557	+	9	0
X	AAACAAGCAATTGTTCCGTTNG	AAAgctGgttTTGaTaCaTTAG	CP012395.1	128707	+	9	0
X	AGCCCAATGTCTAGCTGGGANG	ttttgAATGTCTAcaTGaGATG	CP012395.1	128760	+	8	0
X	CTCCAGTCAGGTGTTGTGCANG	CTagAaTgAGaTaTTcTGtAAG	CP012395.1	128819	+	8	0
X	AGACAAAAAGCTAAATTTGTNG	AGtgAtActGCTgAATaTGgAG	CP012395.1	128839	+	8	0
X	CTCCAGTCAGGTGTTGTGCANG	CTCagcTCttGTaTTGTcatTG	CP012395.1	128886	-	9	0
X	CTCCAGTCAGGTGTTGTGCANG	tTCCAGTttGGTtcTcaagAAG	CP012395.1	128959	-	9	0
X	AGACAAAAAGCTAAATTTGTNG	AGAttcAttGaTtAAaTTGgGG	CP012395.1	129122	+	9	0
X	AGACAAAAAGCTAAATTTGTNG	AGcggAtgActTAAATTTacAG	CP012395.1	129215	+	9	0
X	AGACAAAAAGCTAAATTTGTNG	AGAtAgAtAttTAcATTacaGG	CP012395.1	129270	-	9	0
X	AGACAAAAAGCTAAATTTGTNG	AtgtAAAtAtCTAtcTTTtTAG	CP012395.1	129276	+	8	0
X	TCACAATGTTTAGCAGGTATNG	TtcaAAaGTTTcGtAttcATGG	CP012395.1	129472	-	9	0
X	GCCATACAGCTCCTGTTTTANG	aCaAaAaAttTCCaGaTTTAAG	CP012395.1	129614	+	8	0
X	GCCATACAGCTCCTGTTTTANG	GCCtTAatcCcCtTtTTTacTG	CP012395.1	129662	-	9	0
X	AGACAAAAAGCTAAATTTGTNG	AtACAAAAgaggAAATTgaaAG	CP012395.1	129719	+	8	0
X	AGACAAAAAGCTAAATTTGTNG	tcACAAAAcGaaAtAgTTGcAG	CP012395.1	129763	+	8	0
X	AGACAAAAAGCTAAATTTGTNG	AtAgcAAAAGCTgcAaaacTTG	CP012395.1	129805	+	9	0
X	AGACAAAAAGCTAAATTTGTNG	gcAaAAgctGCaAAAcTTGgAG	CP012395.1	129808	+	9	0
X	TCACAATGTTTAGCAGGTATNG	aCtCcAaGTTTtGCAGcTtTTG	CP012395.1	129809	-	7	0
X	CTCCAGTCAGGTGTTGTGCANG	CcCCAGaCAttgcTacTcCAAG	CP012395.1	129823	-	9	0
X	TCACAATGTTTAGCAGGTATNG	gCAgAtTcaaTtGaAGcTATGG	CP012395.1	129940	+	9	0
X	AAACAAGCAATTGTTCCGTTNG	AAACcAtgAgcTGTTgCcaTAG	CP012395.1	129956	-	8	0
X	AGCCCAATGTCTAGCTGGGANG	AGCtCAtgGTtTtGacGGatTG	CP012395.1	129966	+	9	0
X	TCACAATGTTTAGCAGGTATNG	gCtCAtgGTTTtGacGGatTGG	CP012395.1	129967	+	9	0
X	AGCCCAATGTCTAGCTGGGANG	tGaCaAAatTgTAcCTGGaATG	CP012395.1	130005	+	8	0
X	GCCATACAGCTCCTGTTTTANG	ctacaACAGCTggTaTaTTAAG	CP012395.1	130045	-	9	0
X	AAACAAGCAATTGTTCCGTTNG	AAtCAAGtgcTTtgTtatTTAG	CP012395.1	130096	-	9	0
X	GCCATACAGCTCCTGTTTTANG	ataAcAaAGCaCtTGaTTTtAG	CP012395.1	130100	+	9	0
X	AGACAAAAAGCTAAATTTGTNG	tttaAAAAtGCTAtAacaGTAG	CP012395.1	130408	+	9	0
X	AGACAAAAAGCTAAATTTGTNG	AGAtgAAgtaCTgtATTTGTAG	CP012395.1	130448	-	7	0
X	AAACAAGCAATTGTTCCGTTNG	cttCcAGCAATTGcTCatgaGG	CP012395.1	130468	+	9	0
X	CTCCAGTCAGGTGTTGTGCANG	CTggtGcCAGGTtTccTctAAG	CP012395.1	130774	-	9	0
X	CTCCAGTCAGGTGTTGTGCANG	CTaCAGctccaTcTgGTGCcAG	CP012395.1	130786	-	9	0
X	TCACAATGTTTAGCAGGTATNG	TCtgAAgaagcAGCAGtTAaGG	CP012395.1	130870	+	9	0
X	AGCCCAATGTCTAGCTGGGANG	AcCaaAAgGcggAcCTGGaATG	CP012395.1	130947	+	9	0
X	GCCATACAGCTCCTGTTTTANG	tCatTcCAGgTCCgccTTTtGG	CP012395.1	130948	-	9	0
X	TCACAATGTTTAGCAGGTATNG	aCttctgcTaTAGCAGGTATGG	CP012395.1	130987	+	8	0
X	TCACAATGTTTAGCAGGTATNG	TCtaAAcccaTAcCtGcTATAG	CP012395.1	130994	-	9	0
X	AGACAAAAAGCTAAATTTGTNG	gaAggAgAtaCTAtATTTGTAG	CP012395.1	131128	+	8	0
X	AAACAAGCAATTGTTCCGTTNG	AAAtAtcCtgTTtTTatcTTAG	CP012395.1	131231	-	9	0
X	TCACAATGTTTAGCAGGTATNG	aCAggATaTTTAtCAaGataTG	CP012395.1	131242	+	9	0
X	AGACAAAAAGCTAAATTTGTNG	AGAactgcAcCTgtATTTGcAG	CP012395.1	131279	-	9	0
X	AAACAAGCAATTGTTCCGTTNG	AAcCcAtaAATatTTCataTTG	CP012395.1	131534	+	9	0
X	TCACAATGTTTAGCAGGTATNG	TttCAATaTgaAatAttTATGG	CP012395.1	131537	-	9	0
X	AAACAAGCAATTGTTCCGTTNG	AAACtcaCccTTGagCtGTaAG	CP012395.1	131556	+	9	0
X	AGACAAAAAGCTAAATTTGTNG	gagCtgtAAGCTgAAaTTaTAG	CP012395.1	131568	+	9	0
X	AGACAAAAAGCTAAATTTGTNG	AtttAAgtAatTtAATTTtTAG	CP012395.1	131764	+	9	0
X	TCACAATGTTTAGCAGGTATNG	TtAtAATaTTTtaaAGagAgTG	CP012395.1	131863	+	9	0
X	AGACAAAAAGCTAAATTTGTNG	AaAgAgAgtGagAgATTTGgTG	CP012395.1	131875	+	9	0
X	AAACAAGCAATTGTTCCGTTNG	AAACtcaCccTTGagCtGTaAG	CP012395.1	131921	+	9	0
X	AGACAAAAAGCTAAATTTGTNG	AGctgtAAgctgAAATTaGTAG	CP012395.1	131934	+	9	0
X	AGACAAAAAGCTAAATTTGTNG	AccCAAAAAtCTtAtTaaaTTG	CP012395.1	132048	+	8	0
X	AAACAAGCAATTGTTCCGTTNG	AAAaAAGaAAaTGTaaataTGG	CP012395.1	132124	+	8	0
X	TCACAATGTTTAGCAGGTATNG	TCcatATaTgcAGCAGcaATGG	CP012395.1	132332	-	8	0
X	AGCCCAATGTCTAGCTGGGANG	AtCCatATaTgcAGCaGcaATG	CP012395.1	132333	-	9	0
X	AGACAAAAAGCTAAATTTGTNG	tttacAAAAtaTAAtTTTcTTG	CP012395.1	132451	+	9	0
X	AGCCCAATGTCTAGCTGGGANG	AtaCCtAaGaCTAtaaaGGAAG	CP012395.1	132490	+	9	0
X	AGACAAAAAGCTAAATTTGTNG	AtAtAAAAtGCTtccTTTaTAG	CP012395.1	132500	-	7	0
X	AGACAAAAAGCTAAATTTGTNG	AGAaAAggccCTgtgcTTGTAG	CP012395.1	132535	+	9	0
X	AGCCCAATGTCTAGCTGGGANG	AtaCCtATGgaTAtaatGGAAG	CP012395.1	132559	+	9	0
X	AGACAAAAAGCTAAATTTGTNG	gGAtAcAAAcCTActgTTaaAG	CP012395.1	132622	+	9	0
X	GCCATACAGCTCCTGTTTTANG	GatAcAaAcCTaCTGTTaaAGG	CP012395.1	132623	+	8	0
X	AGACAAAAAGCTAAATTTGTNG	gGgCAAAtAaagAAAaTaaTAG	CP012395.1	132652	+	9	0
X	AAACAAGCAATTGTTCCGTTNG	cAAaAAGaAcTgGagCaaTTTG	CP012395.1	132739	+	9	0
X	AAACAAGCAATTGTTCCGTTNG	AAAaAAtCAcaTaTaCCtgTTG	CP012395.1	132763	+	8	0
X	AGACAAAAAGCTAAATTTGTNG	AaAaAAtcAcaTAtAccTGTTG	CP012395.1	132763	+	9	0
X	AAACAAGCAATTGTTCCGTTNG	AAAatAGtgATTaTTatGTaGG	CP012395.1	132818	+	8	0
X	AGCCCAATGTCTAGCTGGGANG	AtCCattTtTCTgtCTGtGgAG	CP012395.1	133082	-	9	0
X	AGACAAAAAGCTAAATTTGTNG	ccACAgAcAGaaAAATggaTGG	CP012395.1	133084	+	9	0
X	AAACAAGCAATTGTTCCGTTNG	cttCcAtCcATTtTTCtGTcTG	CP012395.1	133087	-	9	0
X	AGACAAAAAGCTAAATTTGTNG	tGgaAAAAAGaTttgTaTaTAG	CP012395.1	133120	+	9	0
X	AGACAAAAAGCTAAATTTGTNG	AGAtgtAggaCaAAATcaGTTG	CP012395.1	133227	+	9	0
X	AGACAAAAAGCTAAATTTGTNG	AtAgAAAgtttTtAAcTTcTGG	CP012395.1	133280	+	9	0
X	CTCCAGTCAGGTGTTGTGCANG	agCaAGTtAtagcTTtTGCAGG	CP012395.1	133367	+	9	0
X	AGACAAAAAGCTAAATTTGTNG	AtACAAgAcaaTAAATaTtcTG	CP012395.1	133498	+	8	0
X	AGACAAAAAGCTAAATTTGTNG	AaAtAttctGgTgAATTTGgAG	CP012395.1	133510	+	9	0
X	AGACAAAAAGCTAAATTTGTNG	gGAttAAAAGCTAAgagaGTAG	CP012395.1	133579	+	7	0
X	AAACAAGCAATTGTTCCGTTNG	AAgCAAGgcATTtTTaatagAG	CP012395.1	133647	+	9	0
X	AGACAAAAAGCTAAATTTGTNG	AagtAAgcAGCTgAATaaaTTG	CP012395.1	133899	+	9	0
X	AAACAAGCAATTGTTCCGTTNG	cAAtAAtaAATTGcTaatTaTG	CP012395.1	134004	+	9	0
X	AGACAAAAAGCTAAATTTGTNG	ActtttAgAGgTAAAaTaGTAG	CP012395.1	134038	+	9	0
X	AGACAAAAAGCTAAATTTGTNG	AatacAAAAttaAtATTTGaAG	CP012395.1	134359	+	9	0
X	GCCATACAGCTCCTGTTTTANG	GaagTAaAGaaCtTaTTTaAAG	CP012395.1	134377	+	9	0
X	AGACAAAAAGCTAAATTTGTNG	AGAtgAAAtGCcAtAaggGTGG	CP012395.1	134403	+	8	0
X	AGACAAAAAGCTAAATTTGTNG	gGtatgAAAatTAAATTTagAG	CP012395.1	134423	+	9	0
X	CTCCAGTCAGGTGTTGTGCANG	CaatAaTattGTaTTGTcCATG	CP012395.1	134457	-	9	0
X	AAACAAGCAATTGTTCCGTTNG	AAAacAGCAATatTaattcTTG	CP012395.1	134561	+	9	0
X	TCACAATGTTTAGCAGGTATNG	TaAtctTGcTTAGtgGGaATGG	CP012395.1	134796	-	8	0
X	AAACAAGCAATTGTTCCGTTNG	gAACAgGCtgcTGTTaatTaAG	CP012395.1	134871	+	9	0
X	AGACAAAAAGCTAAATTTGTNG	AcAaAgAcAtCTtAATTaacAG	CP012395.1	134881	-	9	0
X	TCACAATGTTTAGCAGGTATNG	TtgCAtaacTTAGgctGTATAG	CP012395.1	134927	+	9	0
X	AGACAAAAAGCTAAATTTGTNG	gGgagcAtAGaTAAATaTGcTG	CP012395.1	135042	+	9	0
X	AGACAAAAAGCTAAATTTGTNG	AaAtcAtcctgTAtATTTGTAG	CP012395.1	135107	-	9	0
X	AGACAAAAAGCTAAATTTGTNG	AcACAAgAAGaaAtATTTGaAG	CP012395.1	135161	-	6	0
X	AAACAAGCAATTGTTCCGTTNG	AAAaAAtgAAaTtTcCacTaGG	CP012395.1	135199	-	9	0
X	AAACAAGCAATTGTTCCGTTNG	AAAaAAatgAaatTTCCacTAG	CP012395.1	135200	-	9	0
X	TCACAATGTTTAGCAGGTATNG	cCACtgTcaaTAGtAGaTAcAG	CP012395.1	135247	+	9	0
X	AGACAAAAAGCTAAATTTGTNG	AaAaAAAtgGCTgAATTgtTAG	CP012395.1	135326	-	7	0
X	CTCCAGTCAGGTGTTGTGCANG	gTCaAtTCgGGaGTctgGgACG	CP012395.1	135358	-	9	0
X	TCACAATGTTTAGCAGGTATNG	TttCAATGcTTttatcaTATTG	CP012395.1	135531	+	9	0
X	AGACAAAAAGCTAAATTTGTNG	tGcCAAtAtGaTAAAagcaTTG	CP012395.1	135534	-	9	0
X	AAACAAGCAATTGTTCCGTTNG	tcAgAtGgAAcTGTTCgtaTAG	CP012395.1	135650	-	9	0
X	AGACAAAAAGCTAAATTTGTNG	AtACgAAcAGtTccATcTGaGG	CP012395.1	135652	+	8	0
X	AAACAAGCAATTGTTCCGTTNG	AAACttGtAATTGTaCCcggCG	CP012395.1	135688	+	7	0
X	AGACAAAAAGCTAAATTTGTNG	cGgCgAAggttTAAATgTtTTG	CP012395.1	135705	+	9	0
X	TCACAATGTTTAGCAGGTATNG	TCcgAATaTgTtGtAaaTATAG	CP012395.1	135839	-	8	0
X	AAACAAGCAATTGTTCCGTTNG	AtAaAtGCAAggcTTCaagTAG	CP012395.1	135872	-	9	0
X	AGCCCAATGTCTAGCTGGGANG	gtaCCAtTGaaTAttTGaGAGG	CP012395.1	135922	-	9	0
X	CTCCAGTCAGGTGTTGTGCANG	tcaCcGTCAGcTGTaGTtacTG	CP012395.1	136013	-	9	0
X	AGACAAAAAGCTAAATTTGTNG	AGAagAtAtcagAAAaTTaTTG	CP012395.1	136040	-	9	0
X	AGCCCAATGTCTAGCTGGGANG	AGaaCAtTcTCTttCTcccAAG	CP012395.1	136068	+	9	0
X	GCCATACAGCTCCTGTTTTANG	caCATAgAagTaCaGTTTatAG	CP012395.1	136115	-	9	0
X	AAACAAGCAATTGTTCCGTTNG	AgAatAGgAAaTaTggCaTTTG	CP012395.1	136181	-	9	0
X	AAACAAGCAATTGTTCCGTTNG	AtAgAAaaAATTacTtatTTTG	CP012395.1	136244	-	9	0
X	AGACAAAAAGCTAAATTTGTNG	AtAgAAAAAatTActTaTtTTG	CP012395.1	136244	-	8	0
X	GCCATACAGCTCCTGTTTTANG	ctaATgCAGtTgCTGcTgcAGG	CP012395.1	136471	-	9	0
X	AGCCCAATGTCTAGCTGGGANG	AtaaaAATccaTAtCcGGGATG	CP012395.1	136511	+	9	0
X	TCACAATGTTTAGCAGGTATNG	aagtAActTTTAaCAGGTgcAG	CP012395.1	136585	+	9	0
X	GCCATACAGCTCCTGTTTTANG	GtCtctCtGCaCCTGTTaaAAG	CP012395.1	136591	-	8	0
X	AGACAAAAAGCTAAATTTGTNG	ctgCAgAAAGCTAtAaTatTGG	CP012395.1	136612	-	8	0
X	TCACAATGTTTAGCAGGTATNG	TCAgcATtTTTAtCAGcatcTG	CP012395.1	136648	+	8	0
X	AGACAAAAAGCTAAATTTGTNG	caACAAcAgttTcAATTTtaAG	CP012395.1	136676	+	9	0
X	GCCATACAGCTCCTGTTTTANG	caacaACAGtTtCaaTTTTAAG	CP012395.1	136676	+	9	0
X	AAACAAGCAATTGTTCCGTTNG	AAACttaaAATTGaaaCtgTTG	CP012395.1	136679	-	9	0
X	AGACAAAAAGCTAAATTTGTNG	AaACttAAAatTgAAacTGTTG	CP012395.1	136679	-	8	0
X	AAACAAGCAATTGTTCCGTTNG	AAACAAtaAtTTaTTgaaaaGG	CP012395.1	136776	-	9	0
X	AAACAAGCAATTGTTCCGTTNG	cAAtAAattATTGTTttaTTGG	CP012395.1	136782	+	8	0
X	TCACAATGTTTAGCAGGTATNG	TCAtAATtgTaAaCtGtTATAG	CP012395.1	136811	-	7	0
X	AGACAAAAAGCTAAATTTGTNG	AtAgcAtAtttTAAATTTtaTG	CP012395.1	136902	+	9	0
X	AAACAAGCAATTGTTCCGTTNG	AAAtcAGgAAaatTTgtGTTTG	CP012395.1	136935	-	8	0
X	AAACAAGCAATTGTTCCGTTNG	AtAtcAtaAATTtTTttaTTTG	CP012395.1	136978	-	9	0
X	TCACAATGTTTAGCAGGTATNG	gCAgAtTtTcTAagAGGaAaTG	CP012395.1	137169	+	9	0
X	AGACAAAAAGCTAAATTTGTNG	AtAaAAAgAGgaAAATTTtcTG	CP012395.1	137353	-	7	0
X	CTCCAGTCAGGTGTTGTGCANG	CatattTCtGaTaTTaTGCAGG	CP012395.1	137391	+	9	0
X	CTCCAGTCAGGTGTTGTGCANG	CTtagaTaAaGTaTTtTcCAGG	CP012395.1	137444	-	9	0
X	TCACAATGTTTAGCAGGTATNG	atAtAATtTTTAaCAttTtgAG	CP012395.1	137491	-	9	0
X	AAACAAGCAATTGTTCCGTTNG	gAACtAatAtTaGTTattTTAG	CP012395.1	137563	-	9	0
X	CTCCAGTCAGGTGTTGTGCANG	CTaaAaTaAaGTtTTGataATG	CP012395.1	137794	-	9	0
X	GCCATACAGCTCCTGTTTTANG	taCAcACAGtcCtTaTTcgAAG	CP012395.1	137854	-	9	0
X	TCACAATGTTTAGCAGGTATNG	aatCttTtTTTAaCAGGTcaTG	CP012395.1	138105	-	9	0
X	AGACAAAAAGCTAAATTTGTNG	gGAggAtAAatTtAATTTaaGG	CP012395.1	138137	+	9	0
X	AGACAAAAAGCTAAATTTGTNG	AtcCcAAAtctTtgATTTGgTG	CP012395.1	138296	+	9	0
X	AGCCCAATGTCTAGCTGGGANG	AaCCtAATaTtTAtCTtatATG	CP012395.1	138439	-	8	0
X	AGACAAAAAGCTAAATTTGTNG	AGgttAAAAtgaAcATTTcTAG	CP012395.1	138456	+	8	0
X	AAACAAGCAATTGTTCCGTTNG	AAAtAgttAtTTGgTtttTTTG	CP012395.1	138571	+	9	0
X	AGACAAAAAGCTAAATTTGTNG	AaAgAAAAAGagAtATggGaAG	CP012395.1	138643	+	8	0
X	GCCATACAGCTCCTGTTTTANG	taCATAagGCgCaTGTaTaAAG	CP012395.1	138666	-	8	0
X	AAACAAGCAATTGTTCCGTTNG	AAtactaCAATatTTCatTTTG	CP012395.1	138740	-	9	0
X	GCCATACAGCTCCTGTTTTANG	GtatTACttCTtCTGcTTTcGG	CP012395.1	139010	-	8	0
X	GCCATACAGCTCCTGTTTTANG	GtacTgCAtCTtCTcTTcTtCG	CP012395.1	139031	-	9	0
X	AGACAAAAAGCTAAATTTGTNG	AtAaAAAggGCagAAggTGcGG	CP012395.1	139085	+	9	0
X	CTCCAGTCAGGTGTTGTGCANG	tcCCAtcCAGaaGTgGTtgAAG	CP012395.1	139178	+	9	0
X	TCACAATGTTTAGCAGGTATNG	TCACAgctTcaAcCActTcTGG	CP012395.1	139184	-	9	0
X	TCACAATGTTTAGCAGGTATNG	TaACAATaTTaAaCAtaccaTG	CP012395.1	139229	-	9	0
X	AAACAAGCAATTGTTCCGTTNG	cAcgAAGgAtaTGTTaaGcTGG	CP012395.1	139253	+	9	0
X	TCACAATGTTTAGCAGGTATNG	aggatATGTTaAGCtGGcAgAG	CP012395.1	139258	+	9	0
X	GCCATACAGCTCCTGTTTTANG	aCaATggAGtTCaTtTTcTcTG	CP012395.1	139275	-	9	0
X	AGACAAAAAGCTAAATTTGTNG	AcAaAtAgAcCcAAtaTaGTTG	CP012395.1	139385	+	9	0
X	GCCATACAGCTCCTGTTTTANG	cCaATAtAGtTgtatTTTcAGG	CP012395.1	139395	+	9	0
X	TCACAATGTTTAGCAGGTATNG	TaAgAtTtTTTcGatGtcATTG	CP012395.1	139449	-	9	0
X	GCCATACAGCTCCTGTTTTANG	GgtATACAcCatCTGgaaaAGG	CP012395.1	139487	-	9	0
X	TCACAATGTTTAGCAGGTATNG	cCggAgTacgTAGCAGcTATAG	CP012395.1	139616	+	8	0
X	GCCATACAGCTCCTGTTTTANG	ttatTcCAGCTCCcaTTgaATG	CP012395.1	139668	+	9	0
X	TCACAATGTTTAGCAGGTATNG	atACcATaTTTAtCAcaaATAG	CP012395.1	139707	-	8	0
[truncated: 12,378 more rows]

## Sheet: Table S.9_Deleted genes
Table S.9: Genes lost after two rounds of Target-AID multiplex mutagenesis (genome sequencing coverage=0).
Name	Type	Length	Direction	Min (original sequence)	Note
5S rRNA	rRNA	117	forward	2360352
tRNA-Lys	tRNA	76	forward	2360474
Metal-dependent phosphohydrolase HD sub domain-containing protein CDS	CDS	495	reverse	2360612
Two component transcriptional regulator winged helix family CDS	CDS	693	forward	2361225
Integral membrane sensor signal transduction histidine kinase CDS	CDS	1260	forward	2361914
Phosphonate-transporting ATPase CDS	CDS	675	forward	2363248
hypothetical protein CDS	CDS	2382	forward	2363925
Cellulase CDS	CDS	1032	forward	2366595
Cellulase CDS	CDS	1008	forward	2367617
Cellulase CDS	CDS	960	forward	2368659
Uracil-DNA glycosylase superfamily CDS	CDS	597	reverse	2369734	DNA repair enzyme antagonistic to Target-AID mutagenesis.
Serine-pyruvate transaminase CDS	CDS	1146	forward	2370524
16S rRNA	rRNA	1525	forward	3872226	Only ~23 nt missing
